# Supplementary material for: An improved V-Net lung nodule segmentation model based on pixel threshold separation and attention mechanism
Source: Sci Rep. 2024 Feb 27;14:4743. doi: 10.1038/s41598-024-55178-3 (PMC10899216; doi:10.1038/s41598-024-55178-3)
Supplement: Supplementary file 1 — Supplementary Information 1. [file 41598_2024_55178_MOESM1_ESM.zip › lidc-xml-only/tcia-lidc-xml/185/194.xml]

<?xml version="1.0" encoding="UTF-8"?>
<LidcReadMessage uid="1.3.6.1.4.1.14519.5.2.1.6279.6001.1307390745026.0" xmlns="http://www.nih.gov" xmlns:xsi="http://www.w3.org/2001/XMLSchema-instance" xsi:schemaLocation="http://www.nih.gov  http://troll.rad.med.umich.edu/lidc/LidcReadMessage.xsd">
<ResponseHeader>
<Version>1.8.1</Version>
<MessageId>1684193337</MessageId>
<DateRequest>2007-11-01</DateRequest>
<TimeRequest>12:29:45</TimeRequest>
<RequestingSite>removed</RequestingSite>
<ServicingSite>removed</ServicingSite>
<TaskDescription>Second unblinded read</TaskDescription>
<CtImageFile>removed</CtImageFile>
<SeriesInstanceUid>1.3.6.1.4.1.14519.5.2.1.6279.6001.287966244644280690737019247886</SeriesInstanceUid>
<DateService>2008-07-02</DateService>
<TimeService>04:23:49</TimeService>
<ResponseDescription>1 - Reading complete</ResponseDescription>
<StudyInstanceUID>1.3.6.1.4.1.14519.5.2.1.6279.6001.911801947447849749468305764840</StudyInstanceUID></ResponseHeader>
<readingSession>
    <annotationVersion>3.12</annotationVersion>
    <servicingRadiologistID>496343149</servicingRadiologistID>
    <unblindedReadNodule>
      <noduleID>Nodule 003</noduleID>
      <characteristics>
        <subtlety>4</subtlety>
        <internalStructure>1</internalStructure>
        <calcification>6</calcification>
        <sphericity>3</sphericity>
        <margin>4</margin>
        <lobulation>2</lobulation>
        <spiculation>1</spiculation>
        <texture>5</texture>
        <malignancy>4</malignancy>
      </characteristics>
      <roi>
        <imageZposition>-245.500000 </imageZposition>
        <imageSOP_UID>1.3.6.1.4.1.14519.5.2.1.6279.6001.182683124555021528610760588495</imageSOP_UID>
        <inclusion>TRUE</inclusion>
        <edgeMap>
          <xCoord>384</xCoord>
          <yCoord>331</yCoord>
        </edgeMap>
        <edgeMap>
          <xCoord>383</xCoord>
          <yCoord>332</yCoord>
        </edgeMap>
        <edgeMap>
          <xCoord>382</xCoord>
          <yCoord>332</yCoord>
        </edgeMap>
        <edgeMap>
          <xCoord>381</xCoord>
          <yCoord>332</yCoord>
        </edgeMap>
        <edgeMap>
          <xCoord>380</xCoord>
          <yCoord>332</yCoord>
        </edgeMap>
        <edgeMap>
          <xCoord>379</xCoord>
          <yCoord>332</yCoord>
        </edgeMap>
        <edgeMap>
          <xCoord>378</xCoord>
          <yCoord>333</yCoord>
        </edgeMap>
        <edgeMap>
          <xCoord>377</xCoord>
          <yCoord>334</yCoord>
        </edgeMap>
        <edgeMap>
          <xCoord>376</xCoord>
          <yCoord>335</yCoord>
        </edgeMap>
        <edgeMap>
          <xCoord>375</xCoord>
          <yCoord>336</yCoord>
        </edgeMap>
        <edgeMap>
          <xCoord>374</xCoord>
          <yCoord>337</yCoord>
        </edgeMap>
        <edgeMap>
          <xCoord>373</xCoord>
          <yCoord>338</yCoord>
        </edgeMap>
        <edgeMap>
          <xCoord>373</xCoord>
          <yCoord>339</yCoord>
        </edgeMap>
        <edgeMap>
          <xCoord>372</xCoord>
          <yCoord>340</yCoord>
        </edgeMap>
        <edgeMap>
          <xCoord>372</xCoord>
          <yCoord>341</yCoord>
        </edgeMap>
        <edgeMap>
          <xCoord>372</xCoord>
          <yCoord>342</yCoord>
        </edgeMap>
        <edgeMap>
          <xCoord>372</xCoord>
          <yCoord>343</yCoord>
        </edgeMap>
        <edgeMap>
          <xCoord>372</xCoord>
          <yCoord>344</yCoord>
        </edgeMap>
        <edgeMap>
          <xCoord>373</xCoord>
          <yCoord>345</yCoord>
        </edgeMap>
        <edgeMap>
          <xCoord>374</xCoord>
          <yCoord>346</yCoord>
        </edgeMap>
        <edgeMap>
          <xCoord>375</xCoord>
          <yCoord>346</yCoord>
        </edgeMap>
        <edgeMap>
          <xCoord>376</xCoord>
          <yCoord>346</yCoord>
        </edgeMap>
        <edgeMap>
          <xCoord>377</xCoord>
          <yCoord>347</yCoord>
        </edgeMap>
        <edgeMap>
          <xCoord>378</xCoord>
          <yCoord>347</yCoord>
        </edgeMap>
        <edgeMap>
          <xCoord>379</xCoord>
          <yCoord>347</yCoord>
        </edgeMap>
        <edgeMap>
          <xCoord>380</xCoord>
          <yCoord>347</yCoord>
        </edgeMap>
        <edgeMap>
          <xCoord>381</xCoord>
          <yCoord>347</yCoord>
        </edgeMap>
        <edgeMap>
          <xCoord>382</xCoord>
          <yCoord>347</yCoord>
        </edgeMap>
        <edgeMap>
          <xCoord>383</xCoord>
          <yCoord>347</yCoord>
        </edgeMap>
        <edgeMap>
          <xCoord>384</xCoord>
          <yCoord>347</yCoord>
        </edgeMap>
        <edgeMap>
          <xCoord>385</xCoord>
          <yCoord>347</yCoord>
        </edgeMap>
        <edgeMap>
          <xCoord>386</xCoord>
          <yCoord>346</yCoord>
        </edgeMap>
        <edgeMap>
          <xCoord>387</xCoord>
          <yCoord>345</yCoord>
        </edgeMap>
        <edgeMap>
          <xCoord>388</xCoord>
          <yCoord>345</yCoord>
        </edgeMap>
        <edgeMap>
          <xCoord>389</xCoord>
          <yCoord>344</yCoord>
        </edgeMap>
        <edgeMap>
          <xCoord>390</xCoord>
          <yCoord>343</yCoord>
        </edgeMap>
        <edgeMap>
          <xCoord>391</xCoord>
          <yCoord>342</yCoord>
        </edgeMap>
        <edgeMap>
          <xCoord>392</xCoord>
          <yCoord>341</yCoord>
        </edgeMap>
        <edgeMap>
          <xCoord>393</xCoord>
          <yCoord>341</yCoord>
        </edgeMap>
        <edgeMap>
          <xCoord>394</xCoord>
          <yCoord>340</yCoord>
        </edgeMap>
        <edgeMap>
          <xCoord>395</xCoord>
          <yCoord>339</yCoord>
        </edgeMap>
        <edgeMap>
          <xCoord>395</xCoord>
          <yCoord>338</yCoord>
        </edgeMap>
        <edgeMap>
          <xCoord>395</xCoord>
          <yCoord>337</yCoord>
        </edgeMap>
        <edgeMap>
          <xCoord>396</xCoord>
          <yCoord>336</yCoord>
        </edgeMap>
        <edgeMap>
          <xCoord>396</xCoord>
          <yCoord>335</yCoord>
        </edgeMap>
        <edgeMap>
          <xCoord>395</xCoord>
          <yCoord>334</yCoord>
        </edgeMap>
        <edgeMap>
          <xCoord>394</xCoord>
          <yCoord>333</yCoord>
        </edgeMap>
        <edgeMap>
          <xCoord>393</xCoord>
          <yCoord>332</yCoord>
        </edgeMap>
        <edgeMap>
          <xCoord>392</xCoord>
          <yCoord>332</yCoord>
        </edgeMap>
        <edgeMap>
          <xCoord>391</xCoord>
          <yCoord>332</yCoord>
        </edgeMap>
        <edgeMap>
          <xCoord>390</xCoord>
          <yCoord>331</yCoord>
        </edgeMap>
        <edgeMap>
          <xCoord>389</xCoord>
          <yCoord>331</yCoord>
        </edgeMap>
        <edgeMap>
          <xCoord>388</xCoord>
          <yCoord>331</yCoord>
        </edgeMap>
        <edgeMap>
          <xCoord>387</xCoord>
          <yCoord>331</yCoord>
        </edgeMap>
        <edgeMap>
          <xCoord>386</xCoord>
          <yCoord>331</yCoord>
        </edgeMap>
        <edgeMap>
          <xCoord>385</xCoord>
          <yCoord>331</yCoord>
        </edgeMap>
        <edgeMap>
          <xCoord>384</xCoord>
          <yCoord>331</yCoord>
        </edgeMap>
      </roi>
      <roi>
        <imageZposition>-243.000000 </imageZposition>
        <imageSOP_UID>1.3.6.1.4.1.14519.5.2.1.6279.6001.306710797226492554052987263869</imageSOP_UID>
        <inclusion>TRUE</inclusion>
        <edgeMap>
          <xCoord>377</xCoord>
          <yCoord>326</yCoord>
        </edgeMap>
        <edgeMap>
          <xCoord>376</xCoord>
          <yCoord>327</yCoord>
        </edgeMap>
        <edgeMap>
          <xCoord>375</xCoord>
          <yCoord>327</yCoord>
        </edgeMap>
        <edgeMap>
          <xCoord>374</xCoord>
          <yCoord>327</yCoord>
        </edgeMap>
        <edgeMap>
          <xCoord>373</xCoord>
          <yCoord>328</yCoord>
        </edgeMap>
        <edgeMap>
          <xCoord>372</xCoord>
          <yCoord>329</yCoord>
        </edgeMap>
        <edgeMap>
          <xCoord>371</xCoord>
          <yCoord>330</yCoord>
        </edgeMap>
        <edgeMap>
          <xCoord>370</xCoord>
          <yCoord>331</yCoord>
        </edgeMap>
        <edgeMap>
          <xCoord>369</xCoord>
          <yCoord>332</yCoord>
        </edgeMap>
        <edgeMap>
          <xCoord>369</xCoord>
          <yCoord>333</yCoord>
        </edgeMap>
        <edgeMap>
          <xCoord>369</xCoord>
          <yCoord>334</yCoord>
        </edgeMap>
        <edgeMap>
          <xCoord>369</xCoord>
          <yCoord>335</yCoord>
        </edgeMap>
        <edgeMap>
          <xCoord>369</xCoord>
          <yCoord>336</yCoord>
        </edgeMap>
        <edgeMap>
          <xCoord>369</xCoord>
          <yCoord>337</yCoord>
        </edgeMap>
        <edgeMap>
          <xCoord>369</xCoord>
          <yCoord>338</yCoord>
        </edgeMap>
        <edgeMap>
          <xCoord>369</xCoord>
          <yCoord>339</yCoord>
        </edgeMap>
        <edgeMap>
          <xCoord>369</xCoord>
          <yCoord>340</yCoord>
        </edgeMap>
        <edgeMap>
          <xCoord>370</xCoord>
          <yCoord>341</yCoord>
        </edgeMap>
        <edgeMap>
          <xCoord>370</xCoord>
          <yCoord>342</yCoord>
        </edgeMap>
        <edgeMap>
          <xCoord>370</xCoord>
          <yCoord>343</yCoord>
        </edgeMap>
        <edgeMap>
          <xCoord>371</xCoord>
          <yCoord>344</yCoord>
        </edgeMap>
        <edgeMap>
          <xCoord>372</xCoord>
          <yCoord>344</yCoord>
        </edgeMap>
        <edgeMap>
          <xCoord>373</xCoord>
          <yCoord>344</yCoord>
        </edgeMap>
        <edgeMap>
          <xCoord>374</xCoord>
          <yCoord>345</yCoord>
        </edgeMap>
        <edgeMap>
          <xCoord>375</xCoord>
          <yCoord>346</yCoord>
        </edgeMap>
        <edgeMap>
          <xCoord>376</xCoord>
          <yCoord>347</yCoord>
        </edgeMap>
        <edgeMap>
          <xCoord>377</xCoord>
          <yCoord>347</yCoord>
        </edgeMap>
        <edgeMap>
          <xCoord>378</xCoord>
          <yCoord>347</yCoord>
        </edgeMap>
        <edgeMap>
          <xCoord>379</xCoord>
          <yCoord>347</yCoord>
        </edgeMap>
        <edgeMap>
          <xCoord>380</xCoord>
          <yCoord>347</yCoord>
        </edgeMap>
        <edgeMap>
          <xCoord>381</xCoord>
          <yCoord>348</yCoord>
        </edgeMap>
        <edgeMap>
          <xCoord>382</xCoord>
          <yCoord>348</yCoord>
        </edgeMap>
        <edgeMap>
          <xCoord>383</xCoord>
          <yCoord>348</yCoord>
        </edgeMap>
        <edgeMap>
          <xCoord>384</xCoord>
          <yCoord>348</yCoord>
        </edgeMap>
        <edgeMap>
          <xCoord>385</xCoord>
          <yCoord>348</yCoord>
        </edgeMap>
        <edgeMap>
          <xCoord>386</xCoord>
          <yCoord>348</yCoord>
        </edgeMap>
        <edgeMap>
          <xCoord>387</xCoord>
          <yCoord>348</yCoord>
        </edgeMap>
        <edgeMap>
          <xCoord>388</xCoord>
          <yCoord>347</yCoord>
        </edgeMap>
        <edgeMap>
          <xCoord>389</xCoord>
          <yCoord>346</yCoord>
        </edgeMap>
        <edgeMap>
          <xCoord>390</xCoord>
          <yCoord>345</yCoord>
        </edgeMap>
        <edgeMap>
          <xCoord>391</xCoord>
          <yCoord>345</yCoord>
        </edgeMap>
        <edgeMap>
          <xCoord>392</xCoord>
          <yCoord>344</yCoord>
        </edgeMap>
        <edgeMap>
          <xCoord>393</xCoord>
          <yCoord>344</yCoord>
        </edgeMap>
        <edgeMap>
          <xCoord>394</xCoord>
          <yCoord>343</yCoord>
        </edgeMap>
        <edgeMap>
          <xCoord>395</xCoord>
          <yCoord>342</yCoord>
        </edgeMap>
        <edgeMap>
          <xCoord>396</xCoord>
          <yCoord>341</yCoord>
        </edgeMap>
        <edgeMap>
          <xCoord>396</xCoord>
          <yCoord>340</yCoord>
        </edgeMap>
        <edgeMap>
          <xCoord>397</xCoord>
          <yCoord>339</yCoord>
        </edgeMap>
        <edgeMap>
          <xCoord>397</xCoord>
          <yCoord>338</yCoord>
        </edgeMap>
        <edgeMap>
          <xCoord>397</xCoord>
          <yCoord>337</yCoord>
        </edgeMap>
        <edgeMap>
          <xCoord>397</xCoord>
          <yCoord>336</yCoord>
        </edgeMap>
        <edgeMap>
          <xCoord>397</xCoord>
          <yCoord>335</yCoord>
        </edgeMap>
        <edgeMap>
          <xCoord>397</xCoord>
          <yCoord>334</yCoord>
        </edgeMap>
        <edgeMap>
          <xCoord>397</xCoord>
          <yCoord>333</yCoord>
        </edgeMap>
        <edgeMap>
          <xCoord>397</xCoord>
          <yCoord>332</yCoord>
        </edgeMap>
        <edgeMap>
          <xCoord>396</xCoord>
          <yCoord>331</yCoord>
        </edgeMap>
        <edgeMap>
          <xCoord>396</xCoord>
          <yCoord>330</yCoord>
        </edgeMap>
        <edgeMap>
          <xCoord>395</xCoord>
          <yCoord>329</yCoord>
        </edgeMap>
        <edgeMap>
          <xCoord>394</xCoord>
          <yCoord>328</yCoord>
        </edgeMap>
        <edgeMap>
          <xCoord>393</xCoord>
          <yCoord>327</yCoord>
        </edgeMap>
        <edgeMap>
          <xCoord>392</xCoord>
          <yCoord>327</yCoord>
        </edgeMap>
        <edgeMap>
          <xCoord>391</xCoord>
          <yCoord>326</yCoord>
        </edgeMap>
        <edgeMap>
          <xCoord>390</xCoord>
          <yCoord>326</yCoord>
        </edgeMap>
        <edgeMap>
          <xCoord>389</xCoord>
          <yCoord>326</yCoord>
        </edgeMap>
        <edgeMap>
          <xCoord>388</xCoord>
          <yCoord>326</yCoord>
        </edgeMap>
        <edgeMap>
          <xCoord>387</xCoord>
          <yCoord>326</yCoord>
        </edgeMap>
        <edgeMap>
          <xCoord>386</xCoord>
          <yCoord>326</yCoord>
        </edgeMap>
        <edgeMap>
          <xCoord>385</xCoord>
          <yCoord>326</yCoord>
        </edgeMap>
        <edgeMap>
          <xCoord>384</xCoord>
          <yCoord>326</yCoord>
        </edgeMap>
        <edgeMap>
          <xCoord>383</xCoord>
          <yCoord>326</yCoord>
        </edgeMap>
        <edgeMap>
          <xCoord>382</xCoord>
          <yCoord>326</yCoord>
        </edgeMap>
        <edgeMap>
          <xCoord>381</xCoord>
          <yCoord>326</yCoord>
        </edgeMap>
        <edgeMap>
          <xCoord>380</xCoord>
          <yCoord>326</yCoord>
        </edgeMap>
        <edgeMap>
          <xCoord>379</xCoord>
          <yCoord>326</yCoord>
        </edgeMap>
        <edgeMap>
          <xCoord>378</xCoord>
          <yCoord>326</yCoord>
        </edgeMap>
        <edgeMap>
          <xCoord>377</xCoord>
          <yCoord>326</yCoord>
        </edgeMap>
      </roi>
      <roi>
        <imageZposition>-240.500000 </imageZposition>
        <imageSOP_UID>1.3.6.1.4.1.14519.5.2.1.6279.6001.851887471348809322757457359433</imageSOP_UID>
        <inclusion>TRUE</inclusion>
        <edgeMap>
          <xCoord>381</xCoord>
          <yCoord>320</yCoord>
        </edgeMap>
        <edgeMap>
          <xCoord>380</xCoord>
          <yCoord>321</yCoord>
        </edgeMap>
        <edgeMap>
          <xCoord>379</xCoord>
          <yCoord>322</yCoord>
        </edgeMap>
        <edgeMap>
          <xCoord>378</xCoord>
          <yCoord>323</yCoord>
        </edgeMap>
        <edgeMap>
          <xCoord>377</xCoord>
          <yCoord>324</yCoord>
        </edgeMap>
        <edgeMap>
          <xCoord>376</xCoord>
          <yCoord>324</yCoord>
        </edgeMap>
        <edgeMap>
          <xCoord>375</xCoord>
          <yCoord>325</yCoord>
        </edgeMap>
        <edgeMap>
          <xCoord>374</xCoord>
          <yCoord>326</yCoord>
        </edgeMap>
        <edgeMap>
          <xCoord>373</xCoord>
          <yCoord>327</yCoord>
        </edgeMap>
        <edgeMap>
          <xCoord>372</xCoord>
          <yCoord>328</yCoord>
        </edgeMap>
        <edgeMap>
          <xCoord>371</xCoord>
          <yCoord>329</yCoord>
        </edgeMap>
        <edgeMap>
          <xCoord>370</xCoord>
          <yCoord>330</yCoord>
        </edgeMap>
        <edgeMap>
          <xCoord>369</xCoord>
          <yCoord>331</yCoord>
        </edgeMap>
        <edgeMap>
          <xCoord>369</xCoord>
          <yCoord>332</yCoord>
        </edgeMap>
        <edgeMap>
          <xCoord>369</xCoord>
          <yCoord>333</yCoord>
        </edgeMap>
        <edgeMap>
          <xCoord>369</xCoord>
          <yCoord>334</yCoord>
        </edgeMap>
        <edgeMap>
          <xCoord>369</xCoord>
          <yCoord>335</yCoord>
        </edgeMap>
        <edgeMap>
          <xCoord>369</xCoord>
          <yCoord>336</yCoord>
        </edgeMap>
        <edgeMap>
          <xCoord>369</xCoord>
          <yCoord>337</yCoord>
        </edgeMap>
        <edgeMap>
          <xCoord>369</xCoord>
          <yCoord>338</yCoord>
        </edgeMap>
        <edgeMap>
          <xCoord>369</xCoord>
          <yCoord>339</yCoord>
        </edgeMap>
        <edgeMap>
          <xCoord>369</xCoord>
          <yCoord>340</yCoord>
        </edgeMap>
        <edgeMap>
          <xCoord>369</xCoord>
          <yCoord>341</yCoord>
        </edgeMap>
        <edgeMap>
          <xCoord>370</xCoord>
          <yCoord>342</yCoord>
        </edgeMap>
        <edgeMap>
          <xCoord>371</xCoord>
          <yCoord>343</yCoord>
        </edgeMap>
        <edgeMap>
          <xCoord>372</xCoord>
          <yCoord>343</yCoord>
        </edgeMap>
        <edgeMap>
          <xCoord>373</xCoord>
          <yCoord>344</yCoord>
        </edgeMap>
        <edgeMap>
          <xCoord>374</xCoord>
          <yCoord>344</yCoord>
        </edgeMap>
        <edgeMap>
          <xCoord>375</xCoord>
          <yCoord>345</yCoord>
        </edgeMap>
        <edgeMap>
          <xCoord>376</xCoord>
          <yCoord>345</yCoord>
        </edgeMap>
        <edgeMap>
          <xCoord>377</xCoord>
          <yCoord>346</yCoord>
        </edgeMap>
        <edgeMap>
          <xCoord>378</xCoord>
          <yCoord>346</yCoord>
        </edgeMap>
        <edgeMap>
          <xCoord>379</xCoord>
          <yCoord>347</yCoord>
        </edgeMap>
        <edgeMap>
          <xCoord>380</xCoord>
          <yCoord>347</yCoord>
        </edgeMap>
        <edgeMap>
          <xCoord>381</xCoord>
          <yCoord>348</yCoord>
        </edgeMap>
        <edgeMap>
          <xCoord>382</xCoord>
          <yCoord>348</yCoord>
        </edgeMap>
        <edgeMap>
          <xCoord>383</xCoord>
          <yCoord>348</yCoord>
        </edgeMap>
        <edgeMap>
          <xCoord>384</xCoord>
          <yCoord>348</yCoord>
        </edgeMap>
        <edgeMap>
          <xCoord>385</xCoord>
          <yCoord>348</yCoord>
        </edgeMap>
        <edgeMap>
          <xCoord>386</xCoord>
          <yCoord>348</yCoord>
        </edgeMap>
        <edgeMap>
          <xCoord>387</xCoord>
          <yCoord>348</yCoord>
        </edgeMap>
        <edgeMap>
          <xCoord>388</xCoord>
          <yCoord>348</yCoord>
        </edgeMap>
        <edgeMap>
          <xCoord>389</xCoord>
          <yCoord>348</yCoord>
        </edgeMap>
        <edgeMap>
          <xCoord>390</xCoord>
          <yCoord>348</yCoord>
        </edgeMap>
        <edgeMap>
          <xCoord>391</xCoord>
          <yCoord>348</yCoord>
        </edgeMap>
        <edgeMap>
          <xCoord>392</xCoord>
          <yCoord>347</yCoord>
        </edgeMap>
        <edgeMap>
          <xCoord>393</xCoord>
          <yCoord>346</yCoord>
        </edgeMap>
        <edgeMap>
          <xCoord>394</xCoord>
          <yCoord>345</yCoord>
        </edgeMap>
        <edgeMap>
          <xCoord>394</xCoord>
          <yCoord>344</yCoord>
        </edgeMap>
        <edgeMap>
          <xCoord>394</xCoord>
          <yCoord>343</yCoord>
        </edgeMap>
        <edgeMap>
          <xCoord>394</xCoord>
          <yCoord>342</yCoord>
        </edgeMap>
        <edgeMap>
          <xCoord>395</xCoord>
          <yCoord>341</yCoord>
        </edgeMap>
        <edgeMap>
          <xCoord>395</xCoord>
          <yCoord>340</yCoord>
        </edgeMap>
        <edgeMap>
          <xCoord>396</xCoord>
          <yCoord>339</yCoord>
        </edgeMap>
        <edgeMap>
          <xCoord>396</xCoord>
          <yCoord>338</yCoord>
        </edgeMap>
        <edgeMap>
          <xCoord>396</xCoord>
          <yCoord>337</yCoord>
        </edgeMap>
        <edgeMap>
          <xCoord>396</xCoord>
          <yCoord>336</yCoord>
        </edgeMap>
        <edgeMap>
          <xCoord>396</xCoord>
          <yCoord>335</yCoord>
        </edgeMap>
        <edgeMap>
          <xCoord>396</xCoord>
          <yCoord>334</yCoord>
        </edgeMap>
        <edgeMap>
          <xCoord>396</xCoord>
          <yCoord>333</yCoord>
        </edgeMap>
        <edgeMap>
          <xCoord>396</xCoord>
          <yCoord>332</yCoord>
        </edgeMap>
        <edgeMap>
          <xCoord>396</xCoord>
          <yCoord>331</yCoord>
        </edgeMap>
        <edgeMap>
          <xCoord>396</xCoord>
          <yCoord>330</yCoord>
        </edgeMap>
        <edgeMap>
          <xCoord>396</xCoord>
          <yCoord>329</yCoord>
        </edgeMap>
        <edgeMap>
          <xCoord>395</xCoord>
          <yCoord>328</yCoord>
        </edgeMap>
        <edgeMap>
          <xCoord>394</xCoord>
          <yCoord>327</yCoord>
        </edgeMap>
        <edgeMap>
          <xCoord>393</xCoord>
          <yCoord>326</yCoord>
        </edgeMap>
        <edgeMap>
          <xCoord>393</xCoord>
          <yCoord>325</yCoord>
        </edgeMap>
        <edgeMap>
          <xCoord>392</xCoord>
          <yCoord>324</yCoord>
        </edgeMap>
        <edgeMap>
          <xCoord>391</xCoord>
          <yCoord>324</yCoord>
        </edgeMap>
        <edgeMap>
          <xCoord>390</xCoord>
          <yCoord>323</yCoord>
        </edgeMap>
        <edgeMap>
          <xCoord>389</xCoord>
          <yCoord>322</yCoord>
        </edgeMap>
        <edgeMap>
          <xCoord>388</xCoord>
          <yCoord>322</yCoord>
        </edgeMap>
        <edgeMap>
          <xCoord>387</xCoord>
          <yCoord>321</yCoord>
        </edgeMap>
        <edgeMap>
          <xCoord>386</xCoord>
          <yCoord>321</yCoord>
        </edgeMap>
        <edgeMap>
          <xCoord>385</xCoord>
          <yCoord>320</yCoord>
        </edgeMap>
        <edgeMap>
          <xCoord>384</xCoord>
          <yCoord>320</yCoord>
        </edgeMap>
        <edgeMap>
          <xCoord>383</xCoord>
          <yCoord>320</yCoord>
        </edgeMap>
        <edgeMap>
          <xCoord>382</xCoord>
          <yCoord>320</yCoord>
        </edgeMap>
        <edgeMap>
          <xCoord>381</xCoord>
          <yCoord>320</yCoord>
        </edgeMap>
      </roi>
      <roi>
        <imageZposition>-238.000000 </imageZposition>
        <imageSOP_UID>1.3.6.1.4.1.14519.5.2.1.6279.6001.129473240332204305919410379966</imageSOP_UID>
        <inclusion>TRUE</inclusion>
        <edgeMap>
          <xCoord>381</xCoord>
          <yCoord>321</yCoord>
        </edgeMap>
        <edgeMap>
          <xCoord>380</xCoord>
          <yCoord>322</yCoord>
        </edgeMap>
        <edgeMap>
          <xCoord>379</xCoord>
          <yCoord>323</yCoord>
        </edgeMap>
        <edgeMap>
          <xCoord>378</xCoord>
          <yCoord>324</yCoord>
        </edgeMap>
        <edgeMap>
          <xCoord>378</xCoord>
          <yCoord>325</yCoord>
        </edgeMap>
        <edgeMap>
          <xCoord>377</xCoord>
          <yCoord>326</yCoord>
        </edgeMap>
        <edgeMap>
          <xCoord>376</xCoord>
          <yCoord>326</yCoord>
        </edgeMap>
        <edgeMap>
          <xCoord>375</xCoord>
          <yCoord>327</yCoord>
        </edgeMap>
        <edgeMap>
          <xCoord>374</xCoord>
          <yCoord>327</yCoord>
        </edgeMap>
        <edgeMap>
          <xCoord>373</xCoord>
          <yCoord>328</yCoord>
        </edgeMap>
        <edgeMap>
          <xCoord>372</xCoord>
          <yCoord>329</yCoord>
        </edgeMap>
        <edgeMap>
          <xCoord>372</xCoord>
          <yCoord>330</yCoord>
        </edgeMap>
        <edgeMap>
          <xCoord>371</xCoord>
          <yCoord>331</yCoord>
        </edgeMap>
        <edgeMap>
          <xCoord>371</xCoord>
          <yCoord>332</yCoord>
        </edgeMap>
        <edgeMap>
          <xCoord>370</xCoord>
          <yCoord>333</yCoord>
        </edgeMap>
        <edgeMap>
          <xCoord>370</xCoord>
          <yCoord>334</yCoord>
        </edgeMap>
        <edgeMap>
          <xCoord>370</xCoord>
          <yCoord>335</yCoord>
        </edgeMap>
        <edgeMap>
          <xCoord>370</xCoord>
          <yCoord>336</yCoord>
        </edgeMap>
        <edgeMap>
          <xCoord>370</xCoord>
          <yCoord>337</yCoord>
        </edgeMap>
        <edgeMap>
          <xCoord>370</xCoord>
          <yCoord>338</yCoord>
        </edgeMap>
        <edgeMap>
          <xCoord>370</xCoord>
          <yCoord>339</yCoord>
        </edgeMap>
        <edgeMap>
          <xCoord>370</xCoord>
          <yCoord>340</yCoord>
        </edgeMap>
        <edgeMap>
          <xCoord>371</xCoord>
          <yCoord>341</yCoord>
        </edgeMap>
        <edgeMap>
          <xCoord>372</xCoord>
          <yCoord>342</yCoord>
        </edgeMap>
        <edgeMap>
          <xCoord>373</xCoord>
          <yCoord>342</yCoord>
        </edgeMap>
        <edgeMap>
          <xCoord>374</xCoord>
          <yCoord>343</yCoord>
        </edgeMap>
        <edgeMap>
          <xCoord>375</xCoord>
          <yCoord>343</yCoord>
        </edgeMap>
        <edgeMap>
          <xCoord>376</xCoord>
          <yCoord>344</yCoord>
        </edgeMap>
        <edgeMap>
          <xCoord>377</xCoord>
          <yCoord>344</yCoord>
        </edgeMap>
        <edgeMap>
          <xCoord>378</xCoord>
          <yCoord>345</yCoord>
        </edgeMap>
        <edgeMap>
          <xCoord>379</xCoord>
          <yCoord>345</yCoord>
        </edgeMap>
        <edgeMap>
          <xCoord>380</xCoord>
          <yCoord>346</yCoord>
        </edgeMap>
        <edgeMap>
          <xCoord>381</xCoord>
          <yCoord>346</yCoord>
        </edgeMap>
        <edgeMap>
          <xCoord>382</xCoord>
          <yCoord>347</yCoord>
        </edgeMap>
        <edgeMap>
          <xCoord>383</xCoord>
          <yCoord>347</yCoord>
        </edgeMap>
        <edgeMap>
          <xCoord>384</xCoord>
          <yCoord>347</yCoord>
        </edgeMap>
        <edgeMap>
          <xCoord>385</xCoord>
          <yCoord>347</yCoord>
        </edgeMap>
        <edgeMap>
          <xCoord>386</xCoord>
          <yCoord>346</yCoord>
        </edgeMap>
        <edgeMap>
          <xCoord>387</xCoord>
          <yCoord>346</yCoord>
        </edgeMap>
        <edgeMap>
          <xCoord>388</xCoord>
          <yCoord>346</yCoord>
        </edgeMap>
        <edgeMap>
          <xCoord>389</xCoord>
          <yCoord>345</yCoord>
        </edgeMap>
        <edgeMap>
          <xCoord>390</xCoord>
          <yCoord>345</yCoord>
        </edgeMap>
        <edgeMap>
          <xCoord>391</xCoord>
          <yCoord>345</yCoord>
        </edgeMap>
        <edgeMap>
          <xCoord>392</xCoord>
          <yCoord>345</yCoord>
        </edgeMap>
        <edgeMap>
          <xCoord>393</xCoord>
          <yCoord>344</yCoord>
        </edgeMap>
        <edgeMap>
          <xCoord>394</xCoord>
          <yCoord>343</yCoord>
        </edgeMap>
        <edgeMap>
          <xCoord>394</xCoord>
          <yCoord>342</yCoord>
        </edgeMap>
        <edgeMap>
          <xCoord>394</xCoord>
          <yCoord>341</yCoord>
        </edgeMap>
        <edgeMap>
          <xCoord>394</xCoord>
          <yCoord>340</yCoord>
        </edgeMap>
        <edgeMap>
          <xCoord>394</xCoord>
          <yCoord>339</yCoord>
        </edgeMap>
        <edgeMap>
          <xCoord>395</xCoord>
          <yCoord>338</yCoord>
        </edgeMap>
        <edgeMap>
          <xCoord>395</xCoord>
          <yCoord>337</yCoord>
        </edgeMap>
        <edgeMap>
          <xCoord>395</xCoord>
          <yCoord>336</yCoord>
        </edgeMap>
        <edgeMap>
          <xCoord>395</xCoord>
          <yCoord>335</yCoord>
        </edgeMap>
        <edgeMap>
          <xCoord>395</xCoord>
          <yCoord>334</yCoord>
        </edgeMap>
        <edgeMap>
          <xCoord>395</xCoord>
          <yCoord>333</yCoord>
        </edgeMap>
        <edgeMap>
          <xCoord>395</xCoord>
          <yCoord>332</yCoord>
        </edgeMap>
        <edgeMap>
          <xCoord>395</xCoord>
          <yCoord>331</yCoord>
        </edgeMap>
        <edgeMap>
          <xCoord>395</xCoord>
          <yCoord>330</yCoord>
        </edgeMap>
        <edgeMap>
          <xCoord>394</xCoord>
          <yCoord>329</yCoord>
        </edgeMap>
        <edgeMap>
          <xCoord>394</xCoord>
          <yCoord>328</yCoord>
        </edgeMap>
        <edgeMap>
          <xCoord>393</xCoord>
          <yCoord>327</yCoord>
        </edgeMap>
        <edgeMap>
          <xCoord>393</xCoord>
          <yCoord>326</yCoord>
        </edgeMap>
        <edgeMap>
          <xCoord>392</xCoord>
          <yCoord>325</yCoord>
        </edgeMap>
        <edgeMap>
          <xCoord>391</xCoord>
          <yCoord>324</yCoord>
        </edgeMap>
        <edgeMap>
          <xCoord>390</xCoord>
          <yCoord>324</yCoord>
        </edgeMap>
        <edgeMap>
          <xCoord>389</xCoord>
          <yCoord>323</yCoord>
        </edgeMap>
        <edgeMap>
          <xCoord>388</xCoord>
          <yCoord>323</yCoord>
        </edgeMap>
        <edgeMap>
          <xCoord>387</xCoord>
          <yCoord>322</yCoord>
        </edgeMap>
        <edgeMap>
          <xCoord>386</xCoord>
          <yCoord>322</yCoord>
        </edgeMap>
        <edgeMap>
          <xCoord>385</xCoord>
          <yCoord>322</yCoord>
        </edgeMap>
        <edgeMap>
          <xCoord>384</xCoord>
          <yCoord>321</yCoord>
        </edgeMap>
        <edgeMap>
          <xCoord>383</xCoord>
          <yCoord>321</yCoord>
        </edgeMap>
        <edgeMap>
          <xCoord>382</xCoord>
          <yCoord>321</yCoord>
        </edgeMap>
        <edgeMap>
          <xCoord>381</xCoord>
          <yCoord>321</yCoord>
        </edgeMap>
      </roi>
      <roi>
        <imageZposition>-235.500000 </imageZposition>
        <imageSOP_UID>1.3.6.1.4.1.14519.5.2.1.6279.6001.210795618042166239749082257181</imageSOP_UID>
        <inclusion>TRUE</inclusion>
        <edgeMap>
          <xCoord>380</xCoord>
          <yCoord>325</yCoord>
        </edgeMap>
        <edgeMap>
          <xCoord>379</xCoord>
          <yCoord>326</yCoord>
        </edgeMap>
        <edgeMap>
          <xCoord>378</xCoord>
          <yCoord>327</yCoord>
        </edgeMap>
        <edgeMap>
          <xCoord>377</xCoord>
          <yCoord>328</yCoord>
        </edgeMap>
        <edgeMap>
          <xCoord>376</xCoord>
          <yCoord>329</yCoord>
        </edgeMap>
        <edgeMap>
          <xCoord>376</xCoord>
          <yCoord>330</yCoord>
        </edgeMap>
        <edgeMap>
          <xCoord>375</xCoord>
          <yCoord>331</yCoord>
        </edgeMap>
        <edgeMap>
          <xCoord>375</xCoord>
          <yCoord>332</yCoord>
        </edgeMap>
        <edgeMap>
          <xCoord>375</xCoord>
          <yCoord>333</yCoord>
        </edgeMap>
        <edgeMap>
          <xCoord>375</xCoord>
          <yCoord>334</yCoord>
        </edgeMap>
        <edgeMap>
          <xCoord>375</xCoord>
          <yCoord>335</yCoord>
        </edgeMap>
        <edgeMap>
          <xCoord>375</xCoord>
          <yCoord>336</yCoord>
        </edgeMap>
        <edgeMap>
          <xCoord>375</xCoord>
          <yCoord>337</yCoord>
        </edgeMap>
        <edgeMap>
          <xCoord>376</xCoord>
          <yCoord>338</yCoord>
        </edgeMap>
        <edgeMap>
          <xCoord>377</xCoord>
          <yCoord>339</yCoord>
        </edgeMap>
        <edgeMap>
          <xCoord>378</xCoord>
          <yCoord>339</yCoord>
        </edgeMap>
        <edgeMap>
          <xCoord>379</xCoord>
          <yCoord>340</yCoord>
        </edgeMap>
        <edgeMap>
          <xCoord>380</xCoord>
          <yCoord>340</yCoord>
        </edgeMap>
        <edgeMap>
          <xCoord>381</xCoord>
          <yCoord>341</yCoord>
        </edgeMap>
        <edgeMap>
          <xCoord>382</xCoord>
          <yCoord>341</yCoord>
        </edgeMap>
        <edgeMap>
          <xCoord>383</xCoord>
          <yCoord>342</yCoord>
        </edgeMap>
        <edgeMap>
          <xCoord>384</xCoord>
          <yCoord>342</yCoord>
        </edgeMap>
        <edgeMap>
          <xCoord>385</xCoord>
          <yCoord>342</yCoord>
        </edgeMap>
        <edgeMap>
          <xCoord>386</xCoord>
          <yCoord>342</yCoord>
        </edgeMap>
        <edgeMap>
          <xCoord>387</xCoord>
          <yCoord>342</yCoord>
        </edgeMap>
        <edgeMap>
          <xCoord>388</xCoord>
          <yCoord>342</yCoord>
        </edgeMap>
        <edgeMap>
          <xCoord>389</xCoord>
          <yCoord>342</yCoord>
        </edgeMap>
        <edgeMap>
          <xCoord>390</xCoord>
          <yCoord>342</yCoord>
        </edgeMap>
        <edgeMap>
          <xCoord>391</xCoord>
          <yCoord>342</yCoord>
        </edgeMap>
        <edgeMap>
          <xCoord>392</xCoord>
          <yCoord>341</yCoord>
        </edgeMap>
        <edgeMap>
          <xCoord>393</xCoord>
          <yCoord>340</yCoord>
        </edgeMap>
        <edgeMap>
          <xCoord>393</xCoord>
          <yCoord>339</yCoord>
        </edgeMap>
        <edgeMap>
          <xCoord>393</xCoord>
          <yCoord>338</yCoord>
        </edgeMap>
        <edgeMap>
          <xCoord>393</xCoord>
          <yCoord>337</yCoord>
        </edgeMap>
        <edgeMap>
          <xCoord>393</xCoord>
          <yCoord>336</yCoord>
        </edgeMap>
        <edgeMap>
          <xCoord>393</xCoord>
          <yCoord>335</yCoord>
        </edgeMap>
        <edgeMap>
          <xCoord>393</xCoord>
          <yCoord>334</yCoord>
        </edgeMap>
        <edgeMap>
          <xCoord>393</xCoord>
          <yCoord>333</yCoord>
        </edgeMap>
        <edgeMap>
          <xCoord>393</xCoord>
          <yCoord>332</yCoord>
        </edgeMap>
        <edgeMap>
          <xCoord>393</xCoord>
          <yCoord>331</yCoord>
        </edgeMap>
        <edgeMap>
          <xCoord>393</xCoord>
          <yCoord>330</yCoord>
        </edgeMap>
        <edgeMap>
          <xCoord>393</xCoord>
          <yCoord>329</yCoord>
        </edgeMap>
        <edgeMap>
          <xCoord>392</xCoord>
          <yCoord>328</yCoord>
        </edgeMap>
        <edgeMap>
          <xCoord>392</xCoord>
          <yCoord>327</yCoord>
        </edgeMap>
        <edgeMap>
          <xCoord>391</xCoord>
          <yCoord>326</yCoord>
        </edgeMap>
        <edgeMap>
          <xCoord>390</xCoord>
          <yCoord>325</yCoord>
        </edgeMap>
        <edgeMap>
          <xCoord>389</xCoord>
          <yCoord>325</yCoord>
        </edgeMap>
        <edgeMap>
          <xCoord>388</xCoord>
          <yCoord>325</yCoord>
        </edgeMap>
        <edgeMap>
          <xCoord>387</xCoord>
          <yCoord>325</yCoord>
        </edgeMap>
        <edgeMap>
          <xCoord>386</xCoord>
          <yCoord>325</yCoord>
        </edgeMap>
        <edgeMap>
          <xCoord>385</xCoord>
          <yCoord>325</yCoord>
        </edgeMap>
        <edgeMap>
          <xCoord>384</xCoord>
          <yCoord>325</yCoord>
        </edgeMap>
        <edgeMap>
          <xCoord>383</xCoord>
          <yCoord>325</yCoord>
        </edgeMap>
        <edgeMap>
          <xCoord>382</xCoord>
          <yCoord>325</yCoord>
        </edgeMap>
        <edgeMap>
          <xCoord>381</xCoord>
          <yCoord>325</yCoord>
        </edgeMap>
        <edgeMap>
          <xCoord>380</xCoord>
          <yCoord>325</yCoord>
        </edgeMap>
      </roi>
    </unblindedReadNodule>
    <unblindedReadNodule>
      <noduleID>Nodule 002</noduleID>
      <characteristics>
        <subtlety>3</subtlety>
        <internalStructure>1</internalStructure>
        <calcification>6</calcification>
        <sphericity>4</sphericity>
        <margin>5</margin>
        <lobulation>1</lobulation>
        <spiculation>1</spiculation>
        <texture>5</texture>
        <malignancy>3</malignancy>
      </characteristics>
      <roi>
        <imageZposition>-120.500000 </imageZposition>
        <imageSOP_UID>1.3.6.1.4.1.14519.5.2.1.6279.6001.702855759609260809895714587606</imageSOP_UID>
        <inclusion>TRUE</inclusion>
        <edgeMap>
          <xCoord>285</xCoord>
          <yCoord>291</yCoord>
        </edgeMap>
        <edgeMap>
          <xCoord>284</xCoord>
          <yCoord>292</yCoord>
        </edgeMap>
        <edgeMap>
          <xCoord>283</xCoord>
          <yCoord>293</yCoord>
        </edgeMap>
        <edgeMap>
          <xCoord>282</xCoord>
          <yCoord>294</yCoord>
        </edgeMap>
        <edgeMap>
          <xCoord>281</xCoord>
          <yCoord>295</yCoord>
        </edgeMap>
        <edgeMap>
          <xCoord>281</xCoord>
          <yCoord>296</yCoord>
        </edgeMap>
        <edgeMap>
          <xCoord>280</xCoord>
          <yCoord>297</yCoord>
        </edgeMap>
        <edgeMap>
          <xCoord>280</xCoord>
          <yCoord>298</yCoord>
        </edgeMap>
        <edgeMap>
          <xCoord>280</xCoord>
          <yCoord>299</yCoord>
        </edgeMap>
        <edgeMap>
          <xCoord>280</xCoord>
          <yCoord>300</yCoord>
        </edgeMap>
        <edgeMap>
          <xCoord>280</xCoord>
          <yCoord>301</yCoord>
        </edgeMap>
        <edgeMap>
          <xCoord>280</xCoord>
          <yCoord>302</yCoord>
        </edgeMap>
        <edgeMap>
          <xCoord>281</xCoord>
          <yCoord>303</yCoord>
        </edgeMap>
        <edgeMap>
          <xCoord>282</xCoord>
          <yCoord>303</yCoord>
        </edgeMap>
        <edgeMap>
          <xCoord>283</xCoord>
          <yCoord>304</yCoord>
        </edgeMap>
        <edgeMap>
          <xCoord>284</xCoord>
          <yCoord>304</yCoord>
        </edgeMap>
        <edgeMap>
          <xCoord>285</xCoord>
          <yCoord>305</yCoord>
        </edgeMap>
        <edgeMap>
          <xCoord>286</xCoord>
          <yCoord>305</yCoord>
        </edgeMap>
        <edgeMap>
          <xCoord>287</xCoord>
          <yCoord>305</yCoord>
        </edgeMap>
        <edgeMap>
          <xCoord>288</xCoord>
          <yCoord>304</yCoord>
        </edgeMap>
        <edgeMap>
          <xCoord>289</xCoord>
          <yCoord>303</yCoord>
        </edgeMap>
        <edgeMap>
          <xCoord>290</xCoord>
          <yCoord>302</yCoord>
        </edgeMap>
        <edgeMap>
          <xCoord>290</xCoord>
          <yCoord>301</yCoord>
        </edgeMap>
        <edgeMap>
          <xCoord>290</xCoord>
          <yCoord>300</yCoord>
        </edgeMap>
        <edgeMap>
          <xCoord>290</xCoord>
          <yCoord>299</yCoord>
        </edgeMap>
        <edgeMap>
          <xCoord>290</xCoord>
          <yCoord>298</yCoord>
        </edgeMap>
        <edgeMap>
          <xCoord>291</xCoord>
          <yCoord>297</yCoord>
        </edgeMap>
        <edgeMap>
          <xCoord>291</xCoord>
          <yCoord>296</yCoord>
        </edgeMap>
        <edgeMap>
          <xCoord>291</xCoord>
          <yCoord>295</yCoord>
        </edgeMap>
        <edgeMap>
          <xCoord>290</xCoord>
          <yCoord>294</yCoord>
        </edgeMap>
        <edgeMap>
          <xCoord>289</xCoord>
          <yCoord>293</yCoord>
        </edgeMap>
        <edgeMap>
          <xCoord>288</xCoord>
          <yCoord>292</yCoord>
        </edgeMap>
        <edgeMap>
          <xCoord>287</xCoord>
          <yCoord>292</yCoord>
        </edgeMap>
        <edgeMap>
          <xCoord>286</xCoord>
          <yCoord>291</yCoord>
        </edgeMap>
        <edgeMap>
          <xCoord>285</xCoord>
          <yCoord>291</yCoord>
        </edgeMap>
      </roi>
      <roi>
        <imageZposition>-118.000000 </imageZposition>
        <imageSOP_UID>1.3.6.1.4.1.14519.5.2.1.6279.6001.290522598430304224870405137861</imageSOP_UID>
        <inclusion>TRUE</inclusion>
        <edgeMap>
          <xCoord>283</xCoord>
          <yCoord>291</yCoord>
        </edgeMap>
        <edgeMap>
          <xCoord>282</xCoord>
          <yCoord>292</yCoord>
        </edgeMap>
        <edgeMap>
          <xCoord>282</xCoord>
          <yCoord>293</yCoord>
        </edgeMap>
        <edgeMap>
          <xCoord>281</xCoord>
          <yCoord>294</yCoord>
        </edgeMap>
        <edgeMap>
          <xCoord>281</xCoord>
          <yCoord>295</yCoord>
        </edgeMap>
        <edgeMap>
          <xCoord>280</xCoord>
          <yCoord>296</yCoord>
        </edgeMap>
        <edgeMap>
          <xCoord>280</xCoord>
          <yCoord>297</yCoord>
        </edgeMap>
        <edgeMap>
          <xCoord>280</xCoord>
          <yCoord>298</yCoord>
        </edgeMap>
        <edgeMap>
          <xCoord>280</xCoord>
          <yCoord>299</yCoord>
        </edgeMap>
        <edgeMap>
          <xCoord>280</xCoord>
          <yCoord>300</yCoord>
        </edgeMap>
        <edgeMap>
          <xCoord>280</xCoord>
          <yCoord>301</yCoord>
        </edgeMap>
        <edgeMap>
          <xCoord>280</xCoord>
          <yCoord>302</yCoord>
        </edgeMap>
        <edgeMap>
          <xCoord>280</xCoord>
          <yCoord>303</yCoord>
        </edgeMap>
        <edgeMap>
          <xCoord>281</xCoord>
          <yCoord>304</yCoord>
        </edgeMap>
        <edgeMap>
          <xCoord>282</xCoord>
          <yCoord>305</yCoord>
        </edgeMap>
        <edgeMap>
          <xCoord>283</xCoord>
          <yCoord>305</yCoord>
        </edgeMap>
        <edgeMap>
          <xCoord>284</xCoord>
          <yCoord>306</yCoord>
        </edgeMap>
        <edgeMap>
          <xCoord>285</xCoord>
          <yCoord>306</yCoord>
        </edgeMap>
        <edgeMap>
          <xCoord>286</xCoord>
          <yCoord>306</yCoord>
        </edgeMap>
        <edgeMap>
          <xCoord>287</xCoord>
          <yCoord>306</yCoord>
        </edgeMap>
        <edgeMap>
          <xCoord>288</xCoord>
          <yCoord>306</yCoord>
        </edgeMap>
        <edgeMap>
          <xCoord>289</xCoord>
          <yCoord>305</yCoord>
        </edgeMap>
        <edgeMap>
          <xCoord>290</xCoord>
          <yCoord>304</yCoord>
        </edgeMap>
        <edgeMap>
          <xCoord>291</xCoord>
          <yCoord>303</yCoord>
        </edgeMap>
        <edgeMap>
          <xCoord>292</xCoord>
          <yCoord>302</yCoord>
        </edgeMap>
        <edgeMap>
          <xCoord>292</xCoord>
          <yCoord>301</yCoord>
        </edgeMap>
        <edgeMap>
          <xCoord>292</xCoord>
          <yCoord>300</yCoord>
        </edgeMap>
        <edgeMap>
          <xCoord>293</xCoord>
          <yCoord>299</yCoord>
        </edgeMap>
        <edgeMap>
          <xCoord>293</xCoord>
          <yCoord>298</yCoord>
        </edgeMap>
        <edgeMap>
          <xCoord>293</xCoord>
          <yCoord>297</yCoord>
        </edgeMap>
        <edgeMap>
          <xCoord>292</xCoord>
          <yCoord>296</yCoord>
        </edgeMap>
        <edgeMap>
          <xCoord>292</xCoord>
          <yCoord>295</yCoord>
        </edgeMap>
        <edgeMap>
          <xCoord>291</xCoord>
          <yCoord>294</yCoord>
        </edgeMap>
        <edgeMap>
          <xCoord>291</xCoord>
          <yCoord>293</yCoord>
        </edgeMap>
        <edgeMap>
          <xCoord>290</xCoord>
          <yCoord>292</yCoord>
        </edgeMap>
        <edgeMap>
          <xCoord>289</xCoord>
          <yCoord>291</yCoord>
        </edgeMap>
        <edgeMap>
          <xCoord>288</xCoord>
          <yCoord>291</yCoord>
        </edgeMap>
        <edgeMap>
          <xCoord>287</xCoord>
          <yCoord>291</yCoord>
        </edgeMap>
        <edgeMap>
          <xCoord>286</xCoord>
          <yCoord>291</yCoord>
        </edgeMap>
        <edgeMap>
          <xCoord>285</xCoord>
          <yCoord>291</yCoord>
        </edgeMap>
        <edgeMap>
          <xCoord>284</xCoord>
          <yCoord>291</yCoord>
        </edgeMap>
        <edgeMap>
          <xCoord>283</xCoord>
          <yCoord>291</yCoord>
        </edgeMap>
      </roi>
      <roi>
        <imageZposition>-115.500000 </imageZposition>
        <imageSOP_UID>1.3.6.1.4.1.14519.5.2.1.6279.6001.675776681319386505621867752758</imageSOP_UID>
        <inclusion>TRUE</inclusion>
        <edgeMap>
          <xCoord>283</xCoord>
          <yCoord>292</yCoord>
        </edgeMap>
        <edgeMap>
          <xCoord>282</xCoord>
          <yCoord>293</yCoord>
        </edgeMap>
        <edgeMap>
          <xCoord>281</xCoord>
          <yCoord>294</yCoord>
        </edgeMap>
        <edgeMap>
          <xCoord>281</xCoord>
          <yCoord>295</yCoord>
        </edgeMap>
        <edgeMap>
          <xCoord>281</xCoord>
          <yCoord>296</yCoord>
        </edgeMap>
        <edgeMap>
          <xCoord>281</xCoord>
          <yCoord>297</yCoord>
        </edgeMap>
        <edgeMap>
          <xCoord>281</xCoord>
          <yCoord>298</yCoord>
        </edgeMap>
        <edgeMap>
          <xCoord>281</xCoord>
          <yCoord>299</yCoord>
        </edgeMap>
        <edgeMap>
          <xCoord>281</xCoord>
          <yCoord>300</yCoord>
        </edgeMap>
        <edgeMap>
          <xCoord>281</xCoord>
          <yCoord>301</yCoord>
        </edgeMap>
        <edgeMap>
          <xCoord>281</xCoord>
          <yCoord>302</yCoord>
        </edgeMap>
        <edgeMap>
          <xCoord>282</xCoord>
          <yCoord>303</yCoord>
        </edgeMap>
        <edgeMap>
          <xCoord>283</xCoord>
          <yCoord>304</yCoord>
        </edgeMap>
        <edgeMap>
          <xCoord>283</xCoord>
          <yCoord>305</yCoord>
        </edgeMap>
        <edgeMap>
          <xCoord>284</xCoord>
          <yCoord>306</yCoord>
        </edgeMap>
        <edgeMap>
          <xCoord>285</xCoord>
          <yCoord>307</yCoord>
        </edgeMap>
        <edgeMap>
          <xCoord>286</xCoord>
          <yCoord>306</yCoord>
        </edgeMap>
        <edgeMap>
          <xCoord>287</xCoord>
          <yCoord>305</yCoord>
        </edgeMap>
        <edgeMap>
          <xCoord>288</xCoord>
          <yCoord>304</yCoord>
        </edgeMap>
        <edgeMap>
          <xCoord>289</xCoord>
          <yCoord>303</yCoord>
        </edgeMap>
        <edgeMap>
          <xCoord>290</xCoord>
          <yCoord>302</yCoord>
        </edgeMap>
        <edgeMap>
          <xCoord>291</xCoord>
          <yCoord>301</yCoord>
        </edgeMap>
        <edgeMap>
          <xCoord>291</xCoord>
          <yCoord>300</yCoord>
        </edgeMap>
        <edgeMap>
          <xCoord>291</xCoord>
          <yCoord>299</yCoord>
        </edgeMap>
        <edgeMap>
          <xCoord>291</xCoord>
          <yCoord>298</yCoord>
        </edgeMap>
        <edgeMap>
          <xCoord>291</xCoord>
          <yCoord>297</yCoord>
        </edgeMap>
        <edgeMap>
          <xCoord>291</xCoord>
          <yCoord>296</yCoord>
        </edgeMap>
        <edgeMap>
          <xCoord>291</xCoord>
          <yCoord>295</yCoord>
        </edgeMap>
        <edgeMap>
          <xCoord>290</xCoord>
          <yCoord>294</yCoord>
        </edgeMap>
        <edgeMap>
          <xCoord>289</xCoord>
          <yCoord>293</yCoord>
        </edgeMap>
        <edgeMap>
          <xCoord>288</xCoord>
          <yCoord>292</yCoord>
        </edgeMap>
        <edgeMap>
          <xCoord>287</xCoord>
          <yCoord>292</yCoord>
        </edgeMap>
        <edgeMap>
          <xCoord>286</xCoord>
          <yCoord>292</yCoord>
        </edgeMap>
        <edgeMap>
          <xCoord>285</xCoord>
          <yCoord>292</yCoord>
        </edgeMap>
        <edgeMap>
          <xCoord>284</xCoord>
          <yCoord>292</yCoord>
        </edgeMap>
        <edgeMap>
          <xCoord>283</xCoord>
          <yCoord>292</yCoord>
        </edgeMap>
      </roi>
      <roi>
        <imageZposition>-113.000000 </imageZposition>
        <imageSOP_UID>1.3.6.1.4.1.14519.5.2.1.6279.6001.248950504395366359807828971242</imageSOP_UID>
        <inclusion>TRUE</inclusion>
        <edgeMap>
          <xCoord>285</xCoord>
          <yCoord>294</yCoord>
        </edgeMap>
        <edgeMap>
          <xCoord>284</xCoord>
          <yCoord>295</yCoord>
        </edgeMap>
        <edgeMap>
          <xCoord>283</xCoord>
          <yCoord>296</yCoord>
        </edgeMap>
        <edgeMap>
          <xCoord>283</xCoord>
          <yCoord>297</yCoord>
        </edgeMap>
        <edgeMap>
          <xCoord>283</xCoord>
          <yCoord>298</yCoord>
        </edgeMap>
        <edgeMap>
          <xCoord>283</xCoord>
          <yCoord>299</yCoord>
        </edgeMap>
        <edgeMap>
          <xCoord>283</xCoord>
          <yCoord>300</yCoord>
        </edgeMap>
        <edgeMap>
          <xCoord>283</xCoord>
          <yCoord>301</yCoord>
        </edgeMap>
        <edgeMap>
          <xCoord>283</xCoord>
          <yCoord>302</yCoord>
        </edgeMap>
        <edgeMap>
          <xCoord>283</xCoord>
          <yCoord>303</yCoord>
        </edgeMap>
        <edgeMap>
          <xCoord>284</xCoord>
          <yCoord>304</yCoord>
        </edgeMap>
        <edgeMap>
          <xCoord>285</xCoord>
          <yCoord>304</yCoord>
        </edgeMap>
        <edgeMap>
          <xCoord>286</xCoord>
          <yCoord>305</yCoord>
        </edgeMap>
        <edgeMap>
          <xCoord>287</xCoord>
          <yCoord>305</yCoord>
        </edgeMap>
        <edgeMap>
          <xCoord>288</xCoord>
          <yCoord>304</yCoord>
        </edgeMap>
        <edgeMap>
          <xCoord>289</xCoord>
          <yCoord>303</yCoord>
        </edgeMap>
        <edgeMap>
          <xCoord>290</xCoord>
          <yCoord>302</yCoord>
        </edgeMap>
        <edgeMap>
          <xCoord>291</xCoord>
          <yCoord>301</yCoord>
        </edgeMap>
        <edgeMap>
          <xCoord>291</xCoord>
          <yCoord>300</yCoord>
        </edgeMap>
        <edgeMap>
          <xCoord>291</xCoord>
          <yCoord>299</yCoord>
        </edgeMap>
        <edgeMap>
          <xCoord>291</xCoord>
          <yCoord>298</yCoord>
        </edgeMap>
        <edgeMap>
          <xCoord>291</xCoord>
          <yCoord>297</yCoord>
        </edgeMap>
        <edgeMap>
          <xCoord>290</xCoord>
          <yCoord>296</yCoord>
        </edgeMap>
        <edgeMap>
          <xCoord>289</xCoord>
          <yCoord>295</yCoord>
        </edgeMap>
        <edgeMap>
          <xCoord>288</xCoord>
          <yCoord>295</yCoord>
        </edgeMap>
        <edgeMap>
          <xCoord>287</xCoord>
          <yCoord>294</yCoord>
        </edgeMap>
        <edgeMap>
          <xCoord>286</xCoord>
          <yCoord>294</yCoord>
        </edgeMap>
        <edgeMap>
          <xCoord>285</xCoord>
          <yCoord>294</yCoord>
        </edgeMap>
      </roi>
    </unblindedReadNodule>
    <unblindedReadNodule>
      <noduleID>Nodule 001</noduleID>
      <characteristics>
        <subtlety>4</subtlety>
        <internalStructure>1</internalStructure>
        <calcification>6</calcification>
        <sphericity>3</sphericity>
        <margin>5</margin>
        <lobulation>1</lobulation>
        <spiculation>1</spiculation>
        <texture>5</texture>
        <malignancy>2</malignancy>
      </characteristics>
      <roi>
        <imageZposition>-115.500000 </imageZposition>
        <imageSOP_UID>1.3.6.1.4.1.14519.5.2.1.6279.6001.675776681319386505621867752758</imageSOP_UID>
        <inclusion>TRUE</inclusion>
        <edgeMap>
          <xCoord>330</xCoord>
          <yCoord>197</yCoord>
        </edgeMap>
        <edgeMap>
          <xCoord>329</xCoord>
          <yCoord>198</yCoord>
        </edgeMap>
        <edgeMap>
          <xCoord>328</xCoord>
          <yCoord>199</yCoord>
        </edgeMap>
        <edgeMap>
          <xCoord>327</xCoord>
          <yCoord>200</yCoord>
        </edgeMap>
        <edgeMap>
          <xCoord>327</xCoord>
          <yCoord>201</yCoord>
        </edgeMap>
        <edgeMap>
          <xCoord>327</xCoord>
          <yCoord>202</yCoord>
        </edgeMap>
        <edgeMap>
          <xCoord>327</xCoord>
          <yCoord>203</yCoord>
        </edgeMap>
        <edgeMap>
          <xCoord>328</xCoord>
          <yCoord>204</yCoord>
        </edgeMap>
        <edgeMap>
          <xCoord>329</xCoord>
          <yCoord>204</yCoord>
        </edgeMap>
        <edgeMap>
          <xCoord>330</xCoord>
          <yCoord>204</yCoord>
        </edgeMap>
        <edgeMap>
          <xCoord>331</xCoord>
          <yCoord>204</yCoord>
        </edgeMap>
        <edgeMap>
          <xCoord>332</xCoord>
          <yCoord>205</yCoord>
        </edgeMap>
        <edgeMap>
          <xCoord>333</xCoord>
          <yCoord>205</yCoord>
        </edgeMap>
        <edgeMap>
          <xCoord>334</xCoord>
          <yCoord>205</yCoord>
        </edgeMap>
        <edgeMap>
          <xCoord>335</xCoord>
          <yCoord>204</yCoord>
        </edgeMap>
        <edgeMap>
          <xCoord>336</xCoord>
          <yCoord>204</yCoord>
        </edgeMap>
        <edgeMap>
          <xCoord>337</xCoord>
          <yCoord>204</yCoord>
        </edgeMap>
        <edgeMap>
          <xCoord>338</xCoord>
          <yCoord>203</yCoord>
        </edgeMap>
        <edgeMap>
          <xCoord>338</xCoord>
          <yCoord>202</yCoord>
        </edgeMap>
        <edgeMap>
          <xCoord>338</xCoord>
          <yCoord>201</yCoord>
        </edgeMap>
        <edgeMap>
          <xCoord>337</xCoord>
          <yCoord>200</yCoord>
        </edgeMap>
        <edgeMap>
          <xCoord>336</xCoord>
          <yCoord>200</yCoord>
        </edgeMap>
        <edgeMap>
          <xCoord>336</xCoord>
          <yCoord>199</yCoord>
        </edgeMap>
        <edgeMap>
          <xCoord>335</xCoord>
          <yCoord>198</yCoord>
        </edgeMap>
        <edgeMap>
          <xCoord>334</xCoord>
          <yCoord>197</yCoord>
        </edgeMap>
        <edgeMap>
          <xCoord>333</xCoord>
          <yCoord>197</yCoord>
        </edgeMap>
        <edgeMap>
          <xCoord>332</xCoord>
          <yCoord>197</yCoord>
        </edgeMap>
        <edgeMap>
          <xCoord>331</xCoord>
          <yCoord>197</yCoord>
        </edgeMap>
        <edgeMap>
          <xCoord>330</xCoord>
          <yCoord>197</yCoord>
        </edgeMap>
      </roi>
      <roi>
        <imageZposition>-113.000000 </imageZposition>
        <imageSOP_UID>1.3.6.1.4.1.14519.5.2.1.6279.6001.248950504395366359807828971242</imageSOP_UID>
        <inclusion>TRUE</inclusion>
        <edgeMap>
          <xCoord>330</xCoord>
          <yCoord>196</yCoord>
        </edgeMap>
        <edgeMap>
          <xCoord>329</xCoord>
          <yCoord>197</yCoord>
        </edgeMap>
        <edgeMap>
          <xCoord>328</xCoord>
          <yCoord>198</yCoord>
        </edgeMap>
        <edgeMap>
          <xCoord>327</xCoord>
          <yCoord>199</yCoord>
        </edgeMap>
        <edgeMap>
          <xCoord>326</xCoord>
          <yCoord>200</yCoord>
        </edgeMap>
        <edgeMap>
          <xCoord>326</xCoord>
          <yCoord>201</yCoord>
        </edgeMap>
        <edgeMap>
          <xCoord>326</xCoord>
          <yCoord>202</yCoord>
        </edgeMap>
        <edgeMap>
          <xCoord>326</xCoord>
          <yCoord>203</yCoord>
        </edgeMap>
        <edgeMap>
          <xCoord>327</xCoord>
          <yCoord>204</yCoord>
        </edgeMap>
        <edgeMap>
          <xCoord>328</xCoord>
          <yCoord>204</yCoord>
        </edgeMap>
        <edgeMap>
          <xCoord>329</xCoord>
          <yCoord>204</yCoord>
        </edgeMap>
        <edgeMap>
          <xCoord>330</xCoord>
          <yCoord>204</yCoord>
        </edgeMap>
        <edgeMap>
          <xCoord>331</xCoord>
          <yCoord>204</yCoord>
        </edgeMap>
        <edgeMap>
          <xCoord>332</xCoord>
          <yCoord>205</yCoord>
        </edgeMap>
        <edgeMap>
          <xCoord>333</xCoord>
          <yCoord>205</yCoord>
        </edgeMap>
        <edgeMap>
          <xCoord>334</xCoord>
          <yCoord>205</yCoord>
        </edgeMap>
        <edgeMap>
          <xCoord>335</xCoord>
          <yCoord>205</yCoord>
        </edgeMap>
        <edgeMap>
          <xCoord>336</xCoord>
          <yCoord>205</yCoord>
        </edgeMap>
        <edgeMap>
          <xCoord>337</xCoord>
          <yCoord>204</yCoord>
        </edgeMap>
        <edgeMap>
          <xCoord>338</xCoord>
          <yCoord>204</yCoord>
        </edgeMap>
        <edgeMap>
          <xCoord>339</xCoord>
          <yCoord>203</yCoord>
        </edgeMap>
        <edgeMap>
          <xCoord>339</xCoord>
          <yCoord>202</yCoord>
        </edgeMap>
        <edgeMap>
          <xCoord>339</xCoord>
          <yCoord>201</yCoord>
        </edgeMap>
        <edgeMap>
          <xCoord>339</xCoord>
          <yCoord>200</yCoord>
        </edgeMap>
        <edgeMap>
          <xCoord>338</xCoord>
          <yCoord>199</yCoord>
        </edgeMap>
        <edgeMap>
          <xCoord>337</xCoord>
          <yCoord>199</yCoord>
        </edgeMap>
        <edgeMap>
          <xCoord>336</xCoord>
          <yCoord>198</yCoord>
        </edgeMap>
        <edgeMap>
          <xCoord>335</xCoord>
          <yCoord>197</yCoord>
        </edgeMap>
        <edgeMap>
          <xCoord>334</xCoord>
          <yCoord>196</yCoord>
        </edgeMap>
        <edgeMap>
          <xCoord>333</xCoord>
          <yCoord>196</yCoord>
        </edgeMap>
        <edgeMap>
          <xCoord>332</xCoord>
          <yCoord>196</yCoord>
        </edgeMap>
        <edgeMap>
          <xCoord>331</xCoord>
          <yCoord>196</yCoord>
        </edgeMap>
        <edgeMap>
          <xCoord>330</xCoord>
          <yCoord>196</yCoord>
        </edgeMap>
      </roi>
      <roi>
        <imageZposition>-110.500000 </imageZposition>
        <imageSOP_UID>1.3.6.1.4.1.14519.5.2.1.6279.6001.137983790256738741380051057087</imageSOP_UID>
        <inclusion>TRUE</inclusion>
        <edgeMap>
          <xCoord>325</xCoord>
          <yCoord>197</yCoord>
        </edgeMap>
        <edgeMap>
          <xCoord>324</xCoord>
          <yCoord>198</yCoord>
        </edgeMap>
        <edgeMap>
          <xCoord>324</xCoord>
          <yCoord>199</yCoord>
        </edgeMap>
        <edgeMap>
          <xCoord>324</xCoord>
          <yCoord>200</yCoord>
        </edgeMap>
        <edgeMap>
          <xCoord>324</xCoord>
          <yCoord>201</yCoord>
        </edgeMap>
        <edgeMap>
          <xCoord>324</xCoord>
          <yCoord>202</yCoord>
        </edgeMap>
        <edgeMap>
          <xCoord>325</xCoord>
          <yCoord>203</yCoord>
        </edgeMap>
        <edgeMap>
          <xCoord>326</xCoord>
          <yCoord>204</yCoord>
        </edgeMap>
        <edgeMap>
          <xCoord>327</xCoord>
          <yCoord>204</yCoord>
        </edgeMap>
        <edgeMap>
          <xCoord>328</xCoord>
          <yCoord>204</yCoord>
        </edgeMap>
        <edgeMap>
          <xCoord>329</xCoord>
          <yCoord>204</yCoord>
        </edgeMap>
        <edgeMap>
          <xCoord>330</xCoord>
          <yCoord>204</yCoord>
        </edgeMap>
        <edgeMap>
          <xCoord>331</xCoord>
          <yCoord>204</yCoord>
        </edgeMap>
        <edgeMap>
          <xCoord>332</xCoord>
          <yCoord>205</yCoord>
        </edgeMap>
        <edgeMap>
          <xCoord>333</xCoord>
          <yCoord>205</yCoord>
        </edgeMap>
        <edgeMap>
          <xCoord>334</xCoord>
          <yCoord>205</yCoord>
        </edgeMap>
        <edgeMap>
          <xCoord>335</xCoord>
          <yCoord>204</yCoord>
        </edgeMap>
        <edgeMap>
          <xCoord>336</xCoord>
          <yCoord>204</yCoord>
        </edgeMap>
        <edgeMap>
          <xCoord>337</xCoord>
          <yCoord>203</yCoord>
        </edgeMap>
        <edgeMap>
          <xCoord>338</xCoord>
          <yCoord>202</yCoord>
        </edgeMap>
        <edgeMap>
          <xCoord>338</xCoord>
          <yCoord>201</yCoord>
        </edgeMap>
        <edgeMap>
          <xCoord>338</xCoord>
          <yCoord>200</yCoord>
        </edgeMap>
        <edgeMap>
          <xCoord>337</xCoord>
          <yCoord>199</yCoord>
        </edgeMap>
        <edgeMap>
          <xCoord>337</xCoord>
          <yCoord>198</yCoord>
        </edgeMap>
        <edgeMap>
          <xCoord>336</xCoord>
          <yCoord>197</yCoord>
        </edgeMap>
        <edgeMap>
          <xCoord>335</xCoord>
          <yCoord>197</yCoord>
        </edgeMap>
        <edgeMap>
          <xCoord>334</xCoord>
          <yCoord>197</yCoord>
        </edgeMap>
        <edgeMap>
          <xCoord>333</xCoord>
          <yCoord>197</yCoord>
        </edgeMap>
        <edgeMap>
          <xCoord>332</xCoord>
          <yCoord>197</yCoord>
        </edgeMap>
        <edgeMap>
          <xCoord>331</xCoord>
          <yCoord>197</yCoord>
        </edgeMap>
        <edgeMap>
          <xCoord>330</xCoord>
          <yCoord>197</yCoord>
        </edgeMap>
        <edgeMap>
          <xCoord>329</xCoord>
          <yCoord>197</yCoord>
        </edgeMap>
        <edgeMap>
          <xCoord>328</xCoord>
          <yCoord>197</yCoord>
        </edgeMap>
        <edgeMap>
          <xCoord>327</xCoord>
          <yCoord>197</yCoord>
        </edgeMap>
        <edgeMap>
          <xCoord>326</xCoord>
          <yCoord>197</yCoord>
        </edgeMap>
        <edgeMap>
          <xCoord>325</xCoord>
          <yCoord>197</yCoord>
        </edgeMap>
      </roi>
    </unblindedReadNodule>
    <unblindedReadNodule>
      <noduleID>Nodule 004</noduleID>
      <roi>
        <imageZposition>-235.500000 </imageZposition>
        <imageSOP_UID>1.3.6.1.4.1.14519.5.2.1.6279.6001.210795618042166239749082257181</imageSOP_UID>
        <inclusion>TRUE</inclusion>
        <edgeMap>
          <xCoord>74</xCoord>
          <yCoord>318</yCoord>
        </edgeMap>
      </roi>
    </unblindedReadNodule>
    <unblindedReadNodule>
      <noduleID>Nodule 005</noduleID>
      <roi>
        <imageZposition>-165.500000 </imageZposition>
        <imageSOP_UID>1.3.6.1.4.1.14519.5.2.1.6279.6001.440590926901384172466839641038</imageSOP_UID>
        <inclusion>TRUE</inclusion>
        <edgeMap>
          <xCoord>121</xCoord>
          <yCoord>306</yCoord>
        </edgeMap>
      </roi>
    </unblindedReadNodule>
    <unblindedReadNodule>
      <noduleID>Nodule 006</noduleID>
      <roi>
        <imageZposition>-165.500000 </imageZposition>
        <imageSOP_UID>1.3.6.1.4.1.14519.5.2.1.6279.6001.440590926901384172466839641038</imageSOP_UID>
        <inclusion>TRUE</inclusion>
        <edgeMap>
          <xCoord>397</xCoord>
          <yCoord>241</yCoord>
        </edgeMap>
      </roi>
    </unblindedReadNodule>
    <nonNodule>
      <nonNoduleID>_Non-nodule 001</nonNoduleID>
      <imageZposition>-110.500000 </imageZposition>
      <imageSOP_UID>1.3.6.1.4.1.14519.5.2.1.6279.6001.137983790256738741380051057087</imageSOP_UID>
      <locus>
        <xCoord>342</xCoord>
        <yCoord>359</yCoord>
      </locus>
    </nonNodule>
    <nonNodule>
      <nonNoduleID>_Non-nodule 002</nonNoduleID>
      <imageZposition>-195.500000 </imageZposition>
      <imageSOP_UID>1.3.6.1.4.1.14519.5.2.1.6279.6001.226542372953364424849889195876</imageSOP_UID>
      <locus>
        <xCoord>313</xCoord>
        <yCoord>333</yCoord>
      </locus>
    </nonNodule>
    <nonNodule>
      <nonNoduleID>_Non-nodule 003</nonNoduleID>
      <imageZposition>-183.000000 </imageZposition>
      <imageSOP_UID>1.3.6.1.4.1.14519.5.2.1.6279.6001.185477363381633511043987335383</imageSOP_UID>
      <locus>
        <xCoord>237</xCoord>
        <yCoord>312</yCoord>
      </locus>
    </nonNodule>
    <nonNodule>
      <nonNoduleID>_Non-nodule 004</nonNoduleID>
      <imageZposition>-193.000000 </imageZposition>
      <imageSOP_UID>1.3.6.1.4.1.14519.5.2.1.6279.6001.234935714650270053132897366565</imageSOP_UID>
      <locus>
        <xCoord>102</xCoord>
        <yCoord>341</yCoord>
      </locus>
    </nonNodule>
  </readingSession>
<readingSession>
    <annotationVersion>3.12</annotationVersion>
    <servicingRadiologistID>758091706</servicingRadiologistID>
    <unblindedReadNodule>
      <noduleID>IL057_127195</noduleID>
      <characteristics>
        <subtlety>5</subtlety>
        <internalStructure>1</internalStructure>
        <calcification>6</calcification>
        <sphericity>5</sphericity>
        <margin>5</margin>
        <lobulation>1</lobulation>
        <spiculation>1</spiculation>
        <texture>5</texture>
        <malignancy>5</malignancy>
      </characteristics>
      <roi>
        <imageZposition>-93.0</imageZposition>
        <imageSOP_UID>1.3.6.1.4.1.14519.5.2.1.6279.6001.233699857278421751124483067056</imageSOP_UID>
        <inclusion>TRUE</inclusion>
        <edgeMap>
          <xCoord>332</xCoord>
          <yCoord>375</yCoord>
        </edgeMap>
        <edgeMap>
          <xCoord>333</xCoord>
          <yCoord>374</yCoord>
        </edgeMap>
        <edgeMap>
          <xCoord>334</xCoord>
          <yCoord>374</yCoord>
        </edgeMap>
        <edgeMap>
          <xCoord>335</xCoord>
          <yCoord>373</yCoord>
        </edgeMap>
        <edgeMap>
          <xCoord>336</xCoord>
          <yCoord>372</yCoord>
        </edgeMap>
        <edgeMap>
          <xCoord>337</xCoord>
          <yCoord>372</yCoord>
        </edgeMap>
        <edgeMap>
          <xCoord>337</xCoord>
          <yCoord>371</yCoord>
        </edgeMap>
        <edgeMap>
          <xCoord>338</xCoord>
          <yCoord>370</yCoord>
        </edgeMap>
        <edgeMap>
          <xCoord>339</xCoord>
          <yCoord>369</yCoord>
        </edgeMap>
        <edgeMap>
          <xCoord>340</xCoord>
          <yCoord>368</yCoord>
        </edgeMap>
        <edgeMap>
          <xCoord>341</xCoord>
          <yCoord>367</yCoord>
        </edgeMap>
        <edgeMap>
          <xCoord>341</xCoord>
          <yCoord>366</yCoord>
        </edgeMap>
        <edgeMap>
          <xCoord>342</xCoord>
          <yCoord>365</yCoord>
        </edgeMap>
        <edgeMap>
          <xCoord>343</xCoord>
          <yCoord>365</yCoord>
        </edgeMap>
        <edgeMap>
          <xCoord>344</xCoord>
          <yCoord>365</yCoord>
        </edgeMap>
        <edgeMap>
          <xCoord>345</xCoord>
          <yCoord>364</yCoord>
        </edgeMap>
        <edgeMap>
          <xCoord>346</xCoord>
          <yCoord>363</yCoord>
        </edgeMap>
        <edgeMap>
          <xCoord>346</xCoord>
          <yCoord>362</yCoord>
        </edgeMap>
        <edgeMap>
          <xCoord>346</xCoord>
          <yCoord>361</yCoord>
        </edgeMap>
        <edgeMap>
          <xCoord>346</xCoord>
          <yCoord>360</yCoord>
        </edgeMap>
        <edgeMap>
          <xCoord>346</xCoord>
          <yCoord>359</yCoord>
        </edgeMap>
        <edgeMap>
          <xCoord>346</xCoord>
          <yCoord>358</yCoord>
        </edgeMap>
        <edgeMap>
          <xCoord>346</xCoord>
          <yCoord>357</yCoord>
        </edgeMap>
        <edgeMap>
          <xCoord>345</xCoord>
          <yCoord>357</yCoord>
        </edgeMap>
        <edgeMap>
          <xCoord>344</xCoord>
          <yCoord>357</yCoord>
        </edgeMap>
        <edgeMap>
          <xCoord>343</xCoord>
          <yCoord>357</yCoord>
        </edgeMap>
        <edgeMap>
          <xCoord>342</xCoord>
          <yCoord>357</yCoord>
        </edgeMap>
        <edgeMap>
          <xCoord>341</xCoord>
          <yCoord>357</yCoord>
        </edgeMap>
        <edgeMap>
          <xCoord>340</xCoord>
          <yCoord>357</yCoord>
        </edgeMap>
        <edgeMap>
          <xCoord>339</xCoord>
          <yCoord>357</yCoord>
        </edgeMap>
        <edgeMap>
          <xCoord>338</xCoord>
          <yCoord>357</yCoord>
        </edgeMap>
        <edgeMap>
          <xCoord>337</xCoord>
          <yCoord>358</yCoord>
        </edgeMap>
        <edgeMap>
          <xCoord>336</xCoord>
          <yCoord>358</yCoord>
        </edgeMap>
        <edgeMap>
          <xCoord>336</xCoord>
          <yCoord>359</yCoord>
        </edgeMap>
        <edgeMap>
          <xCoord>335</xCoord>
          <yCoord>360</yCoord>
        </edgeMap>
        <edgeMap>
          <xCoord>334</xCoord>
          <yCoord>361</yCoord>
        </edgeMap>
        <edgeMap>
          <xCoord>333</xCoord>
          <yCoord>362</yCoord>
        </edgeMap>
        <edgeMap>
          <xCoord>333</xCoord>
          <yCoord>363</yCoord>
        </edgeMap>
        <edgeMap>
          <xCoord>332</xCoord>
          <yCoord>364</yCoord>
        </edgeMap>
        <edgeMap>
          <xCoord>332</xCoord>
          <yCoord>365</yCoord>
        </edgeMap>
        <edgeMap>
          <xCoord>332</xCoord>
          <yCoord>366</yCoord>
        </edgeMap>
        <edgeMap>
          <xCoord>332</xCoord>
          <yCoord>367</yCoord>
        </edgeMap>
        <edgeMap>
          <xCoord>331</xCoord>
          <yCoord>368</yCoord>
        </edgeMap>
        <edgeMap>
          <xCoord>331</xCoord>
          <yCoord>369</yCoord>
        </edgeMap>
        <edgeMap>
          <xCoord>331</xCoord>
          <yCoord>370</yCoord>
        </edgeMap>
        <edgeMap>
          <xCoord>331</xCoord>
          <yCoord>371</yCoord>
        </edgeMap>
        <edgeMap>
          <xCoord>331</xCoord>
          <yCoord>372</yCoord>
        </edgeMap>
        <edgeMap>
          <xCoord>331</xCoord>
          <yCoord>373</yCoord>
        </edgeMap>
        <edgeMap>
          <xCoord>331</xCoord>
          <yCoord>374</yCoord>
        </edgeMap>
        <edgeMap>
          <xCoord>332</xCoord>
          <yCoord>375</yCoord>
        </edgeMap>
      </roi>
      <roi>
        <imageZposition>-95.5</imageZposition>
        <imageSOP_UID>1.3.6.1.4.1.14519.5.2.1.6279.6001.215419924769387040900418705395</imageSOP_UID>
        <inclusion>TRUE</inclusion>
        <edgeMap>
          <xCoord>333</xCoord>
          <yCoord>379</yCoord>
        </edgeMap>
        <edgeMap>
          <xCoord>334</xCoord>
          <yCoord>378</yCoord>
        </edgeMap>
        <edgeMap>
          <xCoord>335</xCoord>
          <yCoord>378</yCoord>
        </edgeMap>
        <edgeMap>
          <xCoord>336</xCoord>
          <yCoord>378</yCoord>
        </edgeMap>
        <edgeMap>
          <xCoord>336</xCoord>
          <yCoord>377</yCoord>
        </edgeMap>
        <edgeMap>
          <xCoord>337</xCoord>
          <yCoord>376</yCoord>
        </edgeMap>
        <edgeMap>
          <xCoord>338</xCoord>
          <yCoord>375</yCoord>
        </edgeMap>
        <edgeMap>
          <xCoord>339</xCoord>
          <yCoord>374</yCoord>
        </edgeMap>
        <edgeMap>
          <xCoord>340</xCoord>
          <yCoord>373</yCoord>
        </edgeMap>
        <edgeMap>
          <xCoord>341</xCoord>
          <yCoord>372</yCoord>
        </edgeMap>
        <edgeMap>
          <xCoord>342</xCoord>
          <yCoord>371</yCoord>
        </edgeMap>
        <edgeMap>
          <xCoord>342</xCoord>
          <yCoord>370</yCoord>
        </edgeMap>
        <edgeMap>
          <xCoord>343</xCoord>
          <yCoord>369</yCoord>
        </edgeMap>
        <edgeMap>
          <xCoord>343</xCoord>
          <yCoord>368</yCoord>
        </edgeMap>
        <edgeMap>
          <xCoord>343</xCoord>
          <yCoord>367</yCoord>
        </edgeMap>
        <edgeMap>
          <xCoord>344</xCoord>
          <yCoord>366</yCoord>
        </edgeMap>
        <edgeMap>
          <xCoord>345</xCoord>
          <yCoord>366</yCoord>
        </edgeMap>
        <edgeMap>
          <xCoord>345</xCoord>
          <yCoord>365</yCoord>
        </edgeMap>
        <edgeMap>
          <xCoord>345</xCoord>
          <yCoord>364</yCoord>
        </edgeMap>
        <edgeMap>
          <xCoord>345</xCoord>
          <yCoord>363</yCoord>
        </edgeMap>
        <edgeMap>
          <xCoord>346</xCoord>
          <yCoord>362</yCoord>
        </edgeMap>
        <edgeMap>
          <xCoord>346</xCoord>
          <yCoord>361</yCoord>
        </edgeMap>
        <edgeMap>
          <xCoord>346</xCoord>
          <yCoord>360</yCoord>
        </edgeMap>
        <edgeMap>
          <xCoord>347</xCoord>
          <yCoord>359</yCoord>
        </edgeMap>
        <edgeMap>
          <xCoord>347</xCoord>
          <yCoord>358</yCoord>
        </edgeMap>
        <edgeMap>
          <xCoord>347</xCoord>
          <yCoord>357</yCoord>
        </edgeMap>
        <edgeMap>
          <xCoord>347</xCoord>
          <yCoord>356</yCoord>
        </edgeMap>
        <edgeMap>
          <xCoord>346</xCoord>
          <yCoord>356</yCoord>
        </edgeMap>
        <edgeMap>
          <xCoord>345</xCoord>
          <yCoord>355</yCoord>
        </edgeMap>
        <edgeMap>
          <xCoord>344</xCoord>
          <yCoord>354</yCoord>
        </edgeMap>
        <edgeMap>
          <xCoord>343</xCoord>
          <yCoord>354</yCoord>
        </edgeMap>
        <edgeMap>
          <xCoord>342</xCoord>
          <yCoord>354</yCoord>
        </edgeMap>
        <edgeMap>
          <xCoord>341</xCoord>
          <yCoord>354</yCoord>
        </edgeMap>
        <edgeMap>
          <xCoord>340</xCoord>
          <yCoord>354</yCoord>
        </edgeMap>
        <edgeMap>
          <xCoord>339</xCoord>
          <yCoord>354</yCoord>
        </edgeMap>
        <edgeMap>
          <xCoord>338</xCoord>
          <yCoord>354</yCoord>
        </edgeMap>
        <edgeMap>
          <xCoord>337</xCoord>
          <yCoord>354</yCoord>
        </edgeMap>
        <edgeMap>
          <xCoord>336</xCoord>
          <yCoord>354</yCoord>
        </edgeMap>
        <edgeMap>
          <xCoord>335</xCoord>
          <yCoord>355</yCoord>
        </edgeMap>
        <edgeMap>
          <xCoord>334</xCoord>
          <yCoord>356</yCoord>
        </edgeMap>
        <edgeMap>
          <xCoord>333</xCoord>
          <yCoord>356</yCoord>
        </edgeMap>
        <edgeMap>
          <xCoord>333</xCoord>
          <yCoord>357</yCoord>
        </edgeMap>
        <edgeMap>
          <xCoord>332</xCoord>
          <yCoord>358</yCoord>
        </edgeMap>
        <edgeMap>
          <xCoord>331</xCoord>
          <yCoord>359</yCoord>
        </edgeMap>
        <edgeMap>
          <xCoord>331</xCoord>
          <yCoord>360</yCoord>
        </edgeMap>
        <edgeMap>
          <xCoord>330</xCoord>
          <yCoord>361</yCoord>
        </edgeMap>
        <edgeMap>
          <xCoord>330</xCoord>
          <yCoord>362</yCoord>
        </edgeMap>
        <edgeMap>
          <xCoord>330</xCoord>
          <yCoord>363</yCoord>
        </edgeMap>
        <edgeMap>
          <xCoord>330</xCoord>
          <yCoord>364</yCoord>
        </edgeMap>
        <edgeMap>
          <xCoord>330</xCoord>
          <yCoord>365</yCoord>
        </edgeMap>
        <edgeMap>
          <xCoord>330</xCoord>
          <yCoord>366</yCoord>
        </edgeMap>
        <edgeMap>
          <xCoord>330</xCoord>
          <yCoord>367</yCoord>
        </edgeMap>
        <edgeMap>
          <xCoord>330</xCoord>
          <yCoord>368</yCoord>
        </edgeMap>
        <edgeMap>
          <xCoord>330</xCoord>
          <yCoord>369</yCoord>
        </edgeMap>
        <edgeMap>
          <xCoord>330</xCoord>
          <yCoord>370</yCoord>
        </edgeMap>
        <edgeMap>
          <xCoord>330</xCoord>
          <yCoord>371</yCoord>
        </edgeMap>
        <edgeMap>
          <xCoord>330</xCoord>
          <yCoord>372</yCoord>
        </edgeMap>
        <edgeMap>
          <xCoord>330</xCoord>
          <yCoord>373</yCoord>
        </edgeMap>
        <edgeMap>
          <xCoord>330</xCoord>
          <yCoord>374</yCoord>
        </edgeMap>
        <edgeMap>
          <xCoord>330</xCoord>
          <yCoord>375</yCoord>
        </edgeMap>
        <edgeMap>
          <xCoord>331</xCoord>
          <yCoord>376</yCoord>
        </edgeMap>
        <edgeMap>
          <xCoord>331</xCoord>
          <yCoord>377</yCoord>
        </edgeMap>
        <edgeMap>
          <xCoord>331</xCoord>
          <yCoord>378</yCoord>
        </edgeMap>
        <edgeMap>
          <xCoord>331</xCoord>
          <yCoord>379</yCoord>
        </edgeMap>
        <edgeMap>
          <xCoord>332</xCoord>
          <yCoord>379</yCoord>
        </edgeMap>
        <edgeMap>
          <xCoord>333</xCoord>
          <yCoord>379</yCoord>
        </edgeMap>
      </roi>
      <roi>
        <imageZposition>-98.0</imageZposition>
        <imageSOP_UID>1.3.6.1.4.1.14519.5.2.1.6279.6001.114981728683391586790442960085</imageSOP_UID>
        <inclusion>TRUE</inclusion>
        <edgeMap>
          <xCoord>337</xCoord>
          <yCoord>377</yCoord>
        </edgeMap>
        <edgeMap>
          <xCoord>338</xCoord>
          <yCoord>376</yCoord>
        </edgeMap>
        <edgeMap>
          <xCoord>339</xCoord>
          <yCoord>375</yCoord>
        </edgeMap>
        <edgeMap>
          <xCoord>340</xCoord>
          <yCoord>375</yCoord>
        </edgeMap>
        <edgeMap>
          <xCoord>341</xCoord>
          <yCoord>374</yCoord>
        </edgeMap>
        <edgeMap>
          <xCoord>342</xCoord>
          <yCoord>373</yCoord>
        </edgeMap>
        <edgeMap>
          <xCoord>343</xCoord>
          <yCoord>372</yCoord>
        </edgeMap>
        <edgeMap>
          <xCoord>344</xCoord>
          <yCoord>372</yCoord>
        </edgeMap>
        <edgeMap>
          <xCoord>345</xCoord>
          <yCoord>372</yCoord>
        </edgeMap>
        <edgeMap>
          <xCoord>346</xCoord>
          <yCoord>372</yCoord>
        </edgeMap>
        <edgeMap>
          <xCoord>346</xCoord>
          <yCoord>371</yCoord>
        </edgeMap>
        <edgeMap>
          <xCoord>347</xCoord>
          <yCoord>370</yCoord>
        </edgeMap>
        <edgeMap>
          <xCoord>348</xCoord>
          <yCoord>369</yCoord>
        </edgeMap>
        <edgeMap>
          <xCoord>348</xCoord>
          <yCoord>368</yCoord>
        </edgeMap>
        <edgeMap>
          <xCoord>349</xCoord>
          <yCoord>367</yCoord>
        </edgeMap>
        <edgeMap>
          <xCoord>349</xCoord>
          <yCoord>366</yCoord>
        </edgeMap>
        <edgeMap>
          <xCoord>349</xCoord>
          <yCoord>365</yCoord>
        </edgeMap>
        <edgeMap>
          <xCoord>349</xCoord>
          <yCoord>364</yCoord>
        </edgeMap>
        <edgeMap>
          <xCoord>349</xCoord>
          <yCoord>363</yCoord>
        </edgeMap>
        <edgeMap>
          <xCoord>349</xCoord>
          <yCoord>362</yCoord>
        </edgeMap>
        <edgeMap>
          <xCoord>349</xCoord>
          <yCoord>361</yCoord>
        </edgeMap>
        <edgeMap>
          <xCoord>349</xCoord>
          <yCoord>360</yCoord>
        </edgeMap>
        <edgeMap>
          <xCoord>349</xCoord>
          <yCoord>359</yCoord>
        </edgeMap>
        <edgeMap>
          <xCoord>349</xCoord>
          <yCoord>358</yCoord>
        </edgeMap>
        <edgeMap>
          <xCoord>348</xCoord>
          <yCoord>357</yCoord>
        </edgeMap>
        <edgeMap>
          <xCoord>347</xCoord>
          <yCoord>356</yCoord>
        </edgeMap>
        <edgeMap>
          <xCoord>346</xCoord>
          <yCoord>355</yCoord>
        </edgeMap>
        <edgeMap>
          <xCoord>346</xCoord>
          <yCoord>354</yCoord>
        </edgeMap>
        <edgeMap>
          <xCoord>345</xCoord>
          <yCoord>354</yCoord>
        </edgeMap>
        <edgeMap>
          <xCoord>344</xCoord>
          <yCoord>353</yCoord>
        </edgeMap>
        <edgeMap>
          <xCoord>343</xCoord>
          <yCoord>352</yCoord>
        </edgeMap>
        <edgeMap>
          <xCoord>342</xCoord>
          <yCoord>352</yCoord>
        </edgeMap>
        <edgeMap>
          <xCoord>341</xCoord>
          <yCoord>351</yCoord>
        </edgeMap>
        <edgeMap>
          <xCoord>340</xCoord>
          <yCoord>351</yCoord>
        </edgeMap>
        <edgeMap>
          <xCoord>339</xCoord>
          <yCoord>351</yCoord>
        </edgeMap>
        <edgeMap>
          <xCoord>338</xCoord>
          <yCoord>351</yCoord>
        </edgeMap>
        <edgeMap>
          <xCoord>337</xCoord>
          <yCoord>351</yCoord>
        </edgeMap>
        <edgeMap>
          <xCoord>336</xCoord>
          <yCoord>351</yCoord>
        </edgeMap>
        <edgeMap>
          <xCoord>335</xCoord>
          <yCoord>351</yCoord>
        </edgeMap>
        <edgeMap>
          <xCoord>334</xCoord>
          <yCoord>351</yCoord>
        </edgeMap>
        <edgeMap>
          <xCoord>333</xCoord>
          <yCoord>351</yCoord>
        </edgeMap>
        <edgeMap>
          <xCoord>332</xCoord>
          <yCoord>351</yCoord>
        </edgeMap>
        <edgeMap>
          <xCoord>331</xCoord>
          <yCoord>351</yCoord>
        </edgeMap>
        <edgeMap>
          <xCoord>330</xCoord>
          <yCoord>352</yCoord>
        </edgeMap>
        <edgeMap>
          <xCoord>329</xCoord>
          <yCoord>352</yCoord>
        </edgeMap>
        <edgeMap>
          <xCoord>328</xCoord>
          <yCoord>353</yCoord>
        </edgeMap>
        <edgeMap>
          <xCoord>327</xCoord>
          <yCoord>354</yCoord>
        </edgeMap>
        <edgeMap>
          <xCoord>327</xCoord>
          <yCoord>355</yCoord>
        </edgeMap>
        <edgeMap>
          <xCoord>327</xCoord>
          <yCoord>356</yCoord>
        </edgeMap>
        <edgeMap>
          <xCoord>326</xCoord>
          <yCoord>357</yCoord>
        </edgeMap>
        <edgeMap>
          <xCoord>326</xCoord>
          <yCoord>358</yCoord>
        </edgeMap>
        <edgeMap>
          <xCoord>326</xCoord>
          <yCoord>359</yCoord>
        </edgeMap>
        <edgeMap>
          <xCoord>326</xCoord>
          <yCoord>360</yCoord>
        </edgeMap>
        <edgeMap>
          <xCoord>326</xCoord>
          <yCoord>361</yCoord>
        </edgeMap>
        <edgeMap>
          <xCoord>326</xCoord>
          <yCoord>362</yCoord>
        </edgeMap>
        <edgeMap>
          <xCoord>326</xCoord>
          <yCoord>363</yCoord>
        </edgeMap>
        <edgeMap>
          <xCoord>326</xCoord>
          <yCoord>364</yCoord>
        </edgeMap>
        <edgeMap>
          <xCoord>326</xCoord>
          <yCoord>365</yCoord>
        </edgeMap>
        <edgeMap>
          <xCoord>326</xCoord>
          <yCoord>366</yCoord>
        </edgeMap>
        <edgeMap>
          <xCoord>326</xCoord>
          <yCoord>367</yCoord>
        </edgeMap>
        <edgeMap>
          <xCoord>326</xCoord>
          <yCoord>368</yCoord>
        </edgeMap>
        <edgeMap>
          <xCoord>326</xCoord>
          <yCoord>369</yCoord>
        </edgeMap>
        <edgeMap>
          <xCoord>326</xCoord>
          <yCoord>370</yCoord>
        </edgeMap>
        <edgeMap>
          <xCoord>326</xCoord>
          <yCoord>371</yCoord>
        </edgeMap>
        <edgeMap>
          <xCoord>326</xCoord>
          <yCoord>372</yCoord>
        </edgeMap>
        <edgeMap>
          <xCoord>326</xCoord>
          <yCoord>373</yCoord>
        </edgeMap>
        <edgeMap>
          <xCoord>326</xCoord>
          <yCoord>374</yCoord>
        </edgeMap>
        <edgeMap>
          <xCoord>326</xCoord>
          <yCoord>375</yCoord>
        </edgeMap>
        <edgeMap>
          <xCoord>327</xCoord>
          <yCoord>376</yCoord>
        </edgeMap>
        <edgeMap>
          <xCoord>328</xCoord>
          <yCoord>377</yCoord>
        </edgeMap>
        <edgeMap>
          <xCoord>329</xCoord>
          <yCoord>377</yCoord>
        </edgeMap>
        <edgeMap>
          <xCoord>330</xCoord>
          <yCoord>377</yCoord>
        </edgeMap>
        <edgeMap>
          <xCoord>331</xCoord>
          <yCoord>377</yCoord>
        </edgeMap>
        <edgeMap>
          <xCoord>332</xCoord>
          <yCoord>377</yCoord>
        </edgeMap>
        <edgeMap>
          <xCoord>333</xCoord>
          <yCoord>377</yCoord>
        </edgeMap>
        <edgeMap>
          <xCoord>334</xCoord>
          <yCoord>377</yCoord>
        </edgeMap>
        <edgeMap>
          <xCoord>335</xCoord>
          <yCoord>377</yCoord>
        </edgeMap>
        <edgeMap>
          <xCoord>336</xCoord>
          <yCoord>377</yCoord>
        </edgeMap>
        <edgeMap>
          <xCoord>337</xCoord>
          <yCoord>377</yCoord>
        </edgeMap>
      </roi>
      <roi>
        <imageZposition>-100.5</imageZposition>
        <imageSOP_UID>1.3.6.1.4.1.14519.5.2.1.6279.6001.246979231509748707723423750667</imageSOP_UID>
        <inclusion>TRUE</inclusion>
        <edgeMap>
          <xCoord>339</xCoord>
          <yCoord>378</yCoord>
        </edgeMap>
        <edgeMap>
          <xCoord>340</xCoord>
          <yCoord>377</yCoord>
        </edgeMap>
        <edgeMap>
          <xCoord>341</xCoord>
          <yCoord>377</yCoord>
        </edgeMap>
        <edgeMap>
          <xCoord>342</xCoord>
          <yCoord>377</yCoord>
        </edgeMap>
        <edgeMap>
          <xCoord>343</xCoord>
          <yCoord>376</yCoord>
        </edgeMap>
        <edgeMap>
          <xCoord>343</xCoord>
          <yCoord>375</yCoord>
        </edgeMap>
        <edgeMap>
          <xCoord>343</xCoord>
          <yCoord>374</yCoord>
        </edgeMap>
        <edgeMap>
          <xCoord>344</xCoord>
          <yCoord>373</yCoord>
        </edgeMap>
        <edgeMap>
          <xCoord>345</xCoord>
          <yCoord>373</yCoord>
        </edgeMap>
        <edgeMap>
          <xCoord>346</xCoord>
          <yCoord>373</yCoord>
        </edgeMap>
        <edgeMap>
          <xCoord>347</xCoord>
          <yCoord>372</yCoord>
        </edgeMap>
        <edgeMap>
          <xCoord>348</xCoord>
          <yCoord>372</yCoord>
        </edgeMap>
        <edgeMap>
          <xCoord>349</xCoord>
          <yCoord>372</yCoord>
        </edgeMap>
        <edgeMap>
          <xCoord>350</xCoord>
          <yCoord>372</yCoord>
        </edgeMap>
        <edgeMap>
          <xCoord>351</xCoord>
          <yCoord>371</yCoord>
        </edgeMap>
        <edgeMap>
          <xCoord>351</xCoord>
          <yCoord>370</yCoord>
        </edgeMap>
        <edgeMap>
          <xCoord>352</xCoord>
          <yCoord>369</yCoord>
        </edgeMap>
        <edgeMap>
          <xCoord>353</xCoord>
          <yCoord>368</yCoord>
        </edgeMap>
        <edgeMap>
          <xCoord>354</xCoord>
          <yCoord>368</yCoord>
        </edgeMap>
        <edgeMap>
          <xCoord>354</xCoord>
          <yCoord>367</yCoord>
        </edgeMap>
        <edgeMap>
          <xCoord>355</xCoord>
          <yCoord>366</yCoord>
        </edgeMap>
        <edgeMap>
          <xCoord>356</xCoord>
          <yCoord>365</yCoord>
        </edgeMap>
        <edgeMap>
          <xCoord>356</xCoord>
          <yCoord>364</yCoord>
        </edgeMap>
        <edgeMap>
          <xCoord>356</xCoord>
          <yCoord>363</yCoord>
        </edgeMap>
        <edgeMap>
          <xCoord>356</xCoord>
          <yCoord>362</yCoord>
        </edgeMap>
        <edgeMap>
          <xCoord>356</xCoord>
          <yCoord>361</yCoord>
        </edgeMap>
        <edgeMap>
          <xCoord>356</xCoord>
          <yCoord>360</yCoord>
        </edgeMap>
        <edgeMap>
          <xCoord>356</xCoord>
          <yCoord>359</yCoord>
        </edgeMap>
        <edgeMap>
          <xCoord>355</xCoord>
          <yCoord>358</yCoord>
        </edgeMap>
        <edgeMap>
          <xCoord>354</xCoord>
          <yCoord>357</yCoord>
        </edgeMap>
        <edgeMap>
          <xCoord>353</xCoord>
          <yCoord>357</yCoord>
        </edgeMap>
        <edgeMap>
          <xCoord>352</xCoord>
          <yCoord>356</yCoord>
        </edgeMap>
        <edgeMap>
          <xCoord>351</xCoord>
          <yCoord>355</yCoord>
        </edgeMap>
        <edgeMap>
          <xCoord>351</xCoord>
          <yCoord>354</yCoord>
        </edgeMap>
        <edgeMap>
          <xCoord>350</xCoord>
          <yCoord>353</yCoord>
        </edgeMap>
        <edgeMap>
          <xCoord>349</xCoord>
          <yCoord>352</yCoord>
        </edgeMap>
        <edgeMap>
          <xCoord>348</xCoord>
          <yCoord>351</yCoord>
        </edgeMap>
        <edgeMap>
          <xCoord>347</xCoord>
          <yCoord>351</yCoord>
        </edgeMap>
        <edgeMap>
          <xCoord>346</xCoord>
          <yCoord>350</yCoord>
        </edgeMap>
        <edgeMap>
          <xCoord>345</xCoord>
          <yCoord>349</yCoord>
        </edgeMap>
        <edgeMap>
          <xCoord>344</xCoord>
          <yCoord>349</yCoord>
        </edgeMap>
        <edgeMap>
          <xCoord>343</xCoord>
          <yCoord>348</yCoord>
        </edgeMap>
        <edgeMap>
          <xCoord>342</xCoord>
          <yCoord>348</yCoord>
        </edgeMap>
        <edgeMap>
          <xCoord>341</xCoord>
          <yCoord>348</yCoord>
        </edgeMap>
        <edgeMap>
          <xCoord>340</xCoord>
          <yCoord>348</yCoord>
        </edgeMap>
        <edgeMap>
          <xCoord>339</xCoord>
          <yCoord>348</yCoord>
        </edgeMap>
        <edgeMap>
          <xCoord>338</xCoord>
          <yCoord>348</yCoord>
        </edgeMap>
        <edgeMap>
          <xCoord>337</xCoord>
          <yCoord>348</yCoord>
        </edgeMap>
        <edgeMap>
          <xCoord>336</xCoord>
          <yCoord>348</yCoord>
        </edgeMap>
        <edgeMap>
          <xCoord>335</xCoord>
          <yCoord>348</yCoord>
        </edgeMap>
        <edgeMap>
          <xCoord>334</xCoord>
          <yCoord>348</yCoord>
        </edgeMap>
        <edgeMap>
          <xCoord>333</xCoord>
          <yCoord>348</yCoord>
        </edgeMap>
        <edgeMap>
          <xCoord>332</xCoord>
          <yCoord>348</yCoord>
        </edgeMap>
        <edgeMap>
          <xCoord>331</xCoord>
          <yCoord>348</yCoord>
        </edgeMap>
        <edgeMap>
          <xCoord>330</xCoord>
          <yCoord>348</yCoord>
        </edgeMap>
        <edgeMap>
          <xCoord>329</xCoord>
          <yCoord>348</yCoord>
        </edgeMap>
        <edgeMap>
          <xCoord>328</xCoord>
          <yCoord>348</yCoord>
        </edgeMap>
        <edgeMap>
          <xCoord>327</xCoord>
          <yCoord>348</yCoord>
        </edgeMap>
        <edgeMap>
          <xCoord>326</xCoord>
          <yCoord>349</yCoord>
        </edgeMap>
        <edgeMap>
          <xCoord>325</xCoord>
          <yCoord>349</yCoord>
        </edgeMap>
        <edgeMap>
          <xCoord>325</xCoord>
          <yCoord>350</yCoord>
        </edgeMap>
        <edgeMap>
          <xCoord>325</xCoord>
          <yCoord>351</yCoord>
        </edgeMap>
        <edgeMap>
          <xCoord>325</xCoord>
          <yCoord>352</yCoord>
        </edgeMap>
        <edgeMap>
          <xCoord>325</xCoord>
          <yCoord>353</yCoord>
        </edgeMap>
        <edgeMap>
          <xCoord>325</xCoord>
          <yCoord>354</yCoord>
        </edgeMap>
        <edgeMap>
          <xCoord>324</xCoord>
          <yCoord>355</yCoord>
        </edgeMap>
        <edgeMap>
          <xCoord>324</xCoord>
          <yCoord>356</yCoord>
        </edgeMap>
        <edgeMap>
          <xCoord>323</xCoord>
          <yCoord>357</yCoord>
        </edgeMap>
        <edgeMap>
          <xCoord>323</xCoord>
          <yCoord>358</yCoord>
        </edgeMap>
        <edgeMap>
          <xCoord>322</xCoord>
          <yCoord>359</yCoord>
        </edgeMap>
        <edgeMap>
          <xCoord>322</xCoord>
          <yCoord>360</yCoord>
        </edgeMap>
        <edgeMap>
          <xCoord>322</xCoord>
          <yCoord>361</yCoord>
        </edgeMap>
        <edgeMap>
          <xCoord>322</xCoord>
          <yCoord>362</yCoord>
        </edgeMap>
        <edgeMap>
          <xCoord>322</xCoord>
          <yCoord>363</yCoord>
        </edgeMap>
        <edgeMap>
          <xCoord>322</xCoord>
          <yCoord>364</yCoord>
        </edgeMap>
        <edgeMap>
          <xCoord>322</xCoord>
          <yCoord>365</yCoord>
        </edgeMap>
        <edgeMap>
          <xCoord>322</xCoord>
          <yCoord>366</yCoord>
        </edgeMap>
        <edgeMap>
          <xCoord>322</xCoord>
          <yCoord>367</yCoord>
        </edgeMap>
        <edgeMap>
          <xCoord>322</xCoord>
          <yCoord>368</yCoord>
        </edgeMap>
        <edgeMap>
          <xCoord>322</xCoord>
          <yCoord>369</yCoord>
        </edgeMap>
        <edgeMap>
          <xCoord>323</xCoord>
          <yCoord>370</yCoord>
        </edgeMap>
        <edgeMap>
          <xCoord>324</xCoord>
          <yCoord>371</yCoord>
        </edgeMap>
        <edgeMap>
          <xCoord>324</xCoord>
          <yCoord>372</yCoord>
        </edgeMap>
        <edgeMap>
          <xCoord>325</xCoord>
          <yCoord>373</yCoord>
        </edgeMap>
        <edgeMap>
          <xCoord>326</xCoord>
          <yCoord>373</yCoord>
        </edgeMap>
        <edgeMap>
          <xCoord>327</xCoord>
          <yCoord>374</yCoord>
        </edgeMap>
        <edgeMap>
          <xCoord>328</xCoord>
          <yCoord>374</yCoord>
        </edgeMap>
        <edgeMap>
          <xCoord>329</xCoord>
          <yCoord>375</yCoord>
        </edgeMap>
        <edgeMap>
          <xCoord>329</xCoord>
          <yCoord>376</yCoord>
        </edgeMap>
        <edgeMap>
          <xCoord>329</xCoord>
          <yCoord>377</yCoord>
        </edgeMap>
        <edgeMap>
          <xCoord>330</xCoord>
          <yCoord>378</yCoord>
        </edgeMap>
        <edgeMap>
          <xCoord>331</xCoord>
          <yCoord>378</yCoord>
        </edgeMap>
        <edgeMap>
          <xCoord>332</xCoord>
          <yCoord>378</yCoord>
        </edgeMap>
        <edgeMap>
          <xCoord>333</xCoord>
          <yCoord>378</yCoord>
        </edgeMap>
        <edgeMap>
          <xCoord>334</xCoord>
          <yCoord>378</yCoord>
        </edgeMap>
        <edgeMap>
          <xCoord>335</xCoord>
          <yCoord>378</yCoord>
        </edgeMap>
        <edgeMap>
          <xCoord>336</xCoord>
          <yCoord>378</yCoord>
        </edgeMap>
        <edgeMap>
          <xCoord>337</xCoord>
          <yCoord>378</yCoord>
        </edgeMap>
        <edgeMap>
          <xCoord>338</xCoord>
          <yCoord>378</yCoord>
        </edgeMap>
        <edgeMap>
          <xCoord>339</xCoord>
          <yCoord>378</yCoord>
        </edgeMap>
      </roi>
      <roi>
        <imageZposition>-103.0</imageZposition>
        <imageSOP_UID>1.3.6.1.4.1.14519.5.2.1.6279.6001.214779681109043847881281166541</imageSOP_UID>
        <inclusion>TRUE</inclusion>
        <edgeMap>
          <xCoord>331</xCoord>
          <yCoord>381</yCoord>
        </edgeMap>
        <edgeMap>
          <xCoord>332</xCoord>
          <yCoord>380</yCoord>
        </edgeMap>
        <edgeMap>
          <xCoord>333</xCoord>
          <yCoord>379</yCoord>
        </edgeMap>
        <edgeMap>
          <xCoord>334</xCoord>
          <yCoord>378</yCoord>
        </edgeMap>
        <edgeMap>
          <xCoord>335</xCoord>
          <yCoord>378</yCoord>
        </edgeMap>
        <edgeMap>
          <xCoord>336</xCoord>
          <yCoord>378</yCoord>
        </edgeMap>
        <edgeMap>
          <xCoord>337</xCoord>
          <yCoord>377</yCoord>
        </edgeMap>
        <edgeMap>
          <xCoord>338</xCoord>
          <yCoord>377</yCoord>
        </edgeMap>
        <edgeMap>
          <xCoord>339</xCoord>
          <yCoord>377</yCoord>
        </edgeMap>
        <edgeMap>
          <xCoord>340</xCoord>
          <yCoord>376</yCoord>
        </edgeMap>
        <edgeMap>
          <xCoord>341</xCoord>
          <yCoord>376</yCoord>
        </edgeMap>
        <edgeMap>
          <xCoord>342</xCoord>
          <yCoord>375</yCoord>
        </edgeMap>
        <edgeMap>
          <xCoord>343</xCoord>
          <yCoord>375</yCoord>
        </edgeMap>
        <edgeMap>
          <xCoord>344</xCoord>
          <yCoord>374</yCoord>
        </edgeMap>
        <edgeMap>
          <xCoord>345</xCoord>
          <yCoord>374</yCoord>
        </edgeMap>
        <edgeMap>
          <xCoord>346</xCoord>
          <yCoord>373</yCoord>
        </edgeMap>
        <edgeMap>
          <xCoord>347</xCoord>
          <yCoord>373</yCoord>
        </edgeMap>
        <edgeMap>
          <xCoord>348</xCoord>
          <yCoord>373</yCoord>
        </edgeMap>
        <edgeMap>
          <xCoord>349</xCoord>
          <yCoord>372</yCoord>
        </edgeMap>
        <edgeMap>
          <xCoord>350</xCoord>
          <yCoord>372</yCoord>
        </edgeMap>
        <edgeMap>
          <xCoord>351</xCoord>
          <yCoord>371</yCoord>
        </edgeMap>
        <edgeMap>
          <xCoord>352</xCoord>
          <yCoord>370</yCoord>
        </edgeMap>
        <edgeMap>
          <xCoord>353</xCoord>
          <yCoord>369</yCoord>
        </edgeMap>
        <edgeMap>
          <xCoord>354</xCoord>
          <yCoord>369</yCoord>
        </edgeMap>
        <edgeMap>
          <xCoord>355</xCoord>
          <yCoord>368</yCoord>
        </edgeMap>
        <edgeMap>
          <xCoord>356</xCoord>
          <yCoord>367</yCoord>
        </edgeMap>
        <edgeMap>
          <xCoord>357</xCoord>
          <yCoord>366</yCoord>
        </edgeMap>
        <edgeMap>
          <xCoord>357</xCoord>
          <yCoord>365</yCoord>
        </edgeMap>
        <edgeMap>
          <xCoord>357</xCoord>
          <yCoord>364</yCoord>
        </edgeMap>
        <edgeMap>
          <xCoord>358</xCoord>
          <yCoord>363</yCoord>
        </edgeMap>
        <edgeMap>
          <xCoord>358</xCoord>
          <yCoord>362</yCoord>
        </edgeMap>
        <edgeMap>
          <xCoord>358</xCoord>
          <yCoord>361</yCoord>
        </edgeMap>
        <edgeMap>
          <xCoord>358</xCoord>
          <yCoord>360</yCoord>
        </edgeMap>
        <edgeMap>
          <xCoord>359</xCoord>
          <yCoord>359</yCoord>
        </edgeMap>
        <edgeMap>
          <xCoord>359</xCoord>
          <yCoord>358</yCoord>
        </edgeMap>
        <edgeMap>
          <xCoord>359</xCoord>
          <yCoord>357</yCoord>
        </edgeMap>
        <edgeMap>
          <xCoord>359</xCoord>
          <yCoord>356</yCoord>
        </edgeMap>
        <edgeMap>
          <xCoord>359</xCoord>
          <yCoord>355</yCoord>
        </edgeMap>
        <edgeMap>
          <xCoord>358</xCoord>
          <yCoord>354</yCoord>
        </edgeMap>
        <edgeMap>
          <xCoord>357</xCoord>
          <yCoord>353</yCoord>
        </edgeMap>
        <edgeMap>
          <xCoord>356</xCoord>
          <yCoord>353</yCoord>
        </edgeMap>
        <edgeMap>
          <xCoord>355</xCoord>
          <yCoord>352</yCoord>
        </edgeMap>
        <edgeMap>
          <xCoord>354</xCoord>
          <yCoord>352</yCoord>
        </edgeMap>
        <edgeMap>
          <xCoord>353</xCoord>
          <yCoord>351</yCoord>
        </edgeMap>
        <edgeMap>
          <xCoord>352</xCoord>
          <yCoord>350</yCoord>
        </edgeMap>
        <edgeMap>
          <xCoord>352</xCoord>
          <yCoord>349</yCoord>
        </edgeMap>
        <edgeMap>
          <xCoord>351</xCoord>
          <yCoord>348</yCoord>
        </edgeMap>
        <edgeMap>
          <xCoord>350</xCoord>
          <yCoord>347</yCoord>
        </edgeMap>
        <edgeMap>
          <xCoord>349</xCoord>
          <yCoord>346</yCoord>
        </edgeMap>
        <edgeMap>
          <xCoord>348</xCoord>
          <yCoord>345</yCoord>
        </edgeMap>
        <edgeMap>
          <xCoord>347</xCoord>
          <yCoord>344</yCoord>
        </edgeMap>
        <edgeMap>
          <xCoord>346</xCoord>
          <yCoord>343</yCoord>
        </edgeMap>
        <edgeMap>
          <xCoord>345</xCoord>
          <yCoord>343</yCoord>
        </edgeMap>
        <edgeMap>
          <xCoord>344</xCoord>
          <yCoord>343</yCoord>
        </edgeMap>
        <edgeMap>
          <xCoord>343</xCoord>
          <yCoord>343</yCoord>
        </edgeMap>
        <edgeMap>
          <xCoord>342</xCoord>
          <yCoord>343</yCoord>
        </edgeMap>
        <edgeMap>
          <xCoord>341</xCoord>
          <yCoord>343</yCoord>
        </edgeMap>
        <edgeMap>
          <xCoord>340</xCoord>
          <yCoord>342</yCoord>
        </edgeMap>
        <edgeMap>
          <xCoord>339</xCoord>
          <yCoord>342</yCoord>
        </edgeMap>
        <edgeMap>
          <xCoord>338</xCoord>
          <yCoord>343</yCoord>
        </edgeMap>
        <edgeMap>
          <xCoord>337</xCoord>
          <yCoord>344</yCoord>
        </edgeMap>
        <edgeMap>
          <xCoord>336</xCoord>
          <yCoord>344</yCoord>
        </edgeMap>
        <edgeMap>
          <xCoord>335</xCoord>
          <yCoord>345</yCoord>
        </edgeMap>
        <edgeMap>
          <xCoord>334</xCoord>
          <yCoord>345</yCoord>
        </edgeMap>
        <edgeMap>
          <xCoord>333</xCoord>
          <yCoord>346</yCoord>
        </edgeMap>
        <edgeMap>
          <xCoord>332</xCoord>
          <yCoord>346</yCoord>
        </edgeMap>
        <edgeMap>
          <xCoord>331</xCoord>
          <yCoord>347</yCoord>
        </edgeMap>
        <edgeMap>
          <xCoord>330</xCoord>
          <yCoord>347</yCoord>
        </edgeMap>
        <edgeMap>
          <xCoord>329</xCoord>
          <yCoord>348</yCoord>
        </edgeMap>
        <edgeMap>
          <xCoord>328</xCoord>
          <yCoord>349</yCoord>
        </edgeMap>
        <edgeMap>
          <xCoord>327</xCoord>
          <yCoord>350</yCoord>
        </edgeMap>
        <edgeMap>
          <xCoord>326</xCoord>
          <yCoord>351</yCoord>
        </edgeMap>
        <edgeMap>
          <xCoord>325</xCoord>
          <yCoord>352</yCoord>
        </edgeMap>
        <edgeMap>
          <xCoord>324</xCoord>
          <yCoord>353</yCoord>
        </edgeMap>
        <edgeMap>
          <xCoord>324</xCoord>
          <yCoord>354</yCoord>
        </edgeMap>
        <edgeMap>
          <xCoord>323</xCoord>
          <yCoord>355</yCoord>
        </edgeMap>
        <edgeMap>
          <xCoord>322</xCoord>
          <yCoord>356</yCoord>
        </edgeMap>
        <edgeMap>
          <xCoord>322</xCoord>
          <yCoord>357</yCoord>
        </edgeMap>
        <edgeMap>
          <xCoord>322</xCoord>
          <yCoord>358</yCoord>
        </edgeMap>
        <edgeMap>
          <xCoord>321</xCoord>
          <yCoord>359</yCoord>
        </edgeMap>
        <edgeMap>
          <xCoord>321</xCoord>
          <yCoord>360</yCoord>
        </edgeMap>
        <edgeMap>
          <xCoord>321</xCoord>
          <yCoord>361</yCoord>
        </edgeMap>
        <edgeMap>
          <xCoord>321</xCoord>
          <yCoord>362</yCoord>
        </edgeMap>
        <edgeMap>
          <xCoord>321</xCoord>
          <yCoord>363</yCoord>
        </edgeMap>
        <edgeMap>
          <xCoord>321</xCoord>
          <yCoord>364</yCoord>
        </edgeMap>
        <edgeMap>
          <xCoord>321</xCoord>
          <yCoord>365</yCoord>
        </edgeMap>
        <edgeMap>
          <xCoord>321</xCoord>
          <yCoord>366</yCoord>
        </edgeMap>
        <edgeMap>
          <xCoord>321</xCoord>
          <yCoord>367</yCoord>
        </edgeMap>
        <edgeMap>
          <xCoord>321</xCoord>
          <yCoord>368</yCoord>
        </edgeMap>
        <edgeMap>
          <xCoord>321</xCoord>
          <yCoord>369</yCoord>
        </edgeMap>
        <edgeMap>
          <xCoord>322</xCoord>
          <yCoord>370</yCoord>
        </edgeMap>
        <edgeMap>
          <xCoord>322</xCoord>
          <yCoord>371</yCoord>
        </edgeMap>
        <edgeMap>
          <xCoord>322</xCoord>
          <yCoord>372</yCoord>
        </edgeMap>
        <edgeMap>
          <xCoord>322</xCoord>
          <yCoord>373</yCoord>
        </edgeMap>
        <edgeMap>
          <xCoord>322</xCoord>
          <yCoord>374</yCoord>
        </edgeMap>
        <edgeMap>
          <xCoord>322</xCoord>
          <yCoord>375</yCoord>
        </edgeMap>
        <edgeMap>
          <xCoord>323</xCoord>
          <yCoord>376</yCoord>
        </edgeMap>
        <edgeMap>
          <xCoord>324</xCoord>
          <yCoord>377</yCoord>
        </edgeMap>
        <edgeMap>
          <xCoord>325</xCoord>
          <yCoord>378</yCoord>
        </edgeMap>
        <edgeMap>
          <xCoord>326</xCoord>
          <yCoord>378</yCoord>
        </edgeMap>
        <edgeMap>
          <xCoord>327</xCoord>
          <yCoord>378</yCoord>
        </edgeMap>
        <edgeMap>
          <xCoord>328</xCoord>
          <yCoord>379</yCoord>
        </edgeMap>
        <edgeMap>
          <xCoord>329</xCoord>
          <yCoord>379</yCoord>
        </edgeMap>
        <edgeMap>
          <xCoord>330</xCoord>
          <yCoord>380</yCoord>
        </edgeMap>
        <edgeMap>
          <xCoord>331</xCoord>
          <yCoord>381</yCoord>
        </edgeMap>
      </roi>
      <roi>
        <imageZposition>-105.5</imageZposition>
        <imageSOP_UID>1.3.6.1.4.1.14519.5.2.1.6279.6001.247036124629078969501305816238</imageSOP_UID>
        <inclusion>TRUE</inclusion>
        <edgeMap>
          <xCoord>341</xCoord>
          <yCoord>381</yCoord>
        </edgeMap>
        <edgeMap>
          <xCoord>342</xCoord>
          <yCoord>380</yCoord>
        </edgeMap>
        <edgeMap>
          <xCoord>343</xCoord>
          <yCoord>379</yCoord>
        </edgeMap>
        <edgeMap>
          <xCoord>344</xCoord>
          <yCoord>378</yCoord>
        </edgeMap>
        <edgeMap>
          <xCoord>345</xCoord>
          <yCoord>377</yCoord>
        </edgeMap>
        <edgeMap>
          <xCoord>346</xCoord>
          <yCoord>376</yCoord>
        </edgeMap>
        <edgeMap>
          <xCoord>347</xCoord>
          <yCoord>375</yCoord>
        </edgeMap>
        <edgeMap>
          <xCoord>348</xCoord>
          <yCoord>374</yCoord>
        </edgeMap>
        <edgeMap>
          <xCoord>349</xCoord>
          <yCoord>373</yCoord>
        </edgeMap>
        <edgeMap>
          <xCoord>350</xCoord>
          <yCoord>373</yCoord>
        </edgeMap>
        <edgeMap>
          <xCoord>351</xCoord>
          <yCoord>372</yCoord>
        </edgeMap>
        <edgeMap>
          <xCoord>352</xCoord>
          <yCoord>371</yCoord>
        </edgeMap>
        <edgeMap>
          <xCoord>353</xCoord>
          <yCoord>370</yCoord>
        </edgeMap>
        <edgeMap>
          <xCoord>354</xCoord>
          <yCoord>370</yCoord>
        </edgeMap>
        <edgeMap>
          <xCoord>355</xCoord>
          <yCoord>369</yCoord>
        </edgeMap>
        <edgeMap>
          <xCoord>356</xCoord>
          <yCoord>369</yCoord>
        </edgeMap>
        <edgeMap>
          <xCoord>357</xCoord>
          <yCoord>368</yCoord>
        </edgeMap>
        <edgeMap>
          <xCoord>358</xCoord>
          <yCoord>367</yCoord>
        </edgeMap>
        <edgeMap>
          <xCoord>359</xCoord>
          <yCoord>366</yCoord>
        </edgeMap>
        <edgeMap>
          <xCoord>359</xCoord>
          <yCoord>365</yCoord>
        </edgeMap>
        <edgeMap>
          <xCoord>359</xCoord>
          <yCoord>364</yCoord>
        </edgeMap>
        <edgeMap>
          <xCoord>360</xCoord>
          <yCoord>363</yCoord>
        </edgeMap>
        <edgeMap>
          <xCoord>361</xCoord>
          <yCoord>362</yCoord>
        </edgeMap>
        <edgeMap>
          <xCoord>361</xCoord>
          <yCoord>361</yCoord>
        </edgeMap>
        <edgeMap>
          <xCoord>361</xCoord>
          <yCoord>360</yCoord>
        </edgeMap>
        <edgeMap>
          <xCoord>362</xCoord>
          <yCoord>359</yCoord>
        </edgeMap>
        <edgeMap>
          <xCoord>362</xCoord>
          <yCoord>358</yCoord>
        </edgeMap>
        <edgeMap>
          <xCoord>362</xCoord>
          <yCoord>357</yCoord>
        </edgeMap>
        <edgeMap>
          <xCoord>362</xCoord>
          <yCoord>356</yCoord>
        </edgeMap>
        <edgeMap>
          <xCoord>361</xCoord>
          <yCoord>355</yCoord>
        </edgeMap>
        <edgeMap>
          <xCoord>360</xCoord>
          <yCoord>354</yCoord>
        </edgeMap>
        <edgeMap>
          <xCoord>359</xCoord>
          <yCoord>353</yCoord>
        </edgeMap>
        <edgeMap>
          <xCoord>358</xCoord>
          <yCoord>352</yCoord>
        </edgeMap>
        <edgeMap>
          <xCoord>357</xCoord>
          <yCoord>351</yCoord>
        </edgeMap>
        <edgeMap>
          <xCoord>356</xCoord>
          <yCoord>350</yCoord>
        </edgeMap>
        <edgeMap>
          <xCoord>355</xCoord>
          <yCoord>349</yCoord>
        </edgeMap>
        <edgeMap>
          <xCoord>355</xCoord>
          <yCoord>348</yCoord>
        </edgeMap>
        <edgeMap>
          <xCoord>354</xCoord>
          <yCoord>347</yCoord>
        </edgeMap>
        <edgeMap>
          <xCoord>353</xCoord>
          <yCoord>346</yCoord>
        </edgeMap>
        <edgeMap>
          <xCoord>352</xCoord>
          <yCoord>345</yCoord>
        </edgeMap>
        <edgeMap>
          <xCoord>351</xCoord>
          <yCoord>345</yCoord>
        </edgeMap>
        <edgeMap>
          <xCoord>350</xCoord>
          <yCoord>344</yCoord>
        </edgeMap>
        <edgeMap>
          <xCoord>349</xCoord>
          <yCoord>344</yCoord>
        </edgeMap>
        <edgeMap>
          <xCoord>348</xCoord>
          <yCoord>343</yCoord>
        </edgeMap>
        <edgeMap>
          <xCoord>347</xCoord>
          <yCoord>342</yCoord>
        </edgeMap>
        <edgeMap>
          <xCoord>346</xCoord>
          <yCoord>342</yCoord>
        </edgeMap>
        <edgeMap>
          <xCoord>345</xCoord>
          <yCoord>342</yCoord>
        </edgeMap>
        <edgeMap>
          <xCoord>344</xCoord>
          <yCoord>341</yCoord>
        </edgeMap>
        <edgeMap>
          <xCoord>343</xCoord>
          <yCoord>341</yCoord>
        </edgeMap>
        <edgeMap>
          <xCoord>342</xCoord>
          <yCoord>342</yCoord>
        </edgeMap>
        <edgeMap>
          <xCoord>341</xCoord>
          <yCoord>342</yCoord>
        </edgeMap>
        <edgeMap>
          <xCoord>340</xCoord>
          <yCoord>342</yCoord>
        </edgeMap>
        <edgeMap>
          <xCoord>339</xCoord>
          <yCoord>342</yCoord>
        </edgeMap>
        <edgeMap>
          <xCoord>338</xCoord>
          <yCoord>342</yCoord>
        </edgeMap>
        <edgeMap>
          <xCoord>337</xCoord>
          <yCoord>343</yCoord>
        </edgeMap>
        <edgeMap>
          <xCoord>336</xCoord>
          <yCoord>343</yCoord>
        </edgeMap>
        <edgeMap>
          <xCoord>335</xCoord>
          <yCoord>344</yCoord>
        </edgeMap>
        <edgeMap>
          <xCoord>334</xCoord>
          <yCoord>344</yCoord>
        </edgeMap>
        <edgeMap>
          <xCoord>333</xCoord>
          <yCoord>344</yCoord>
        </edgeMap>
        <edgeMap>
          <xCoord>332</xCoord>
          <yCoord>345</yCoord>
        </edgeMap>
        <edgeMap>
          <xCoord>331</xCoord>
          <yCoord>345</yCoord>
        </edgeMap>
        <edgeMap>
          <xCoord>330</xCoord>
          <yCoord>346</yCoord>
        </edgeMap>
        <edgeMap>
          <xCoord>329</xCoord>
          <yCoord>347</yCoord>
        </edgeMap>
        <edgeMap>
          <xCoord>328</xCoord>
          <yCoord>348</yCoord>
        </edgeMap>
        <edgeMap>
          <xCoord>327</xCoord>
          <yCoord>349</yCoord>
        </edgeMap>
        <edgeMap>
          <xCoord>326</xCoord>
          <yCoord>350</yCoord>
        </edgeMap>
        <edgeMap>
          <xCoord>325</xCoord>
          <yCoord>351</yCoord>
        </edgeMap>
        <edgeMap>
          <xCoord>324</xCoord>
          <yCoord>352</yCoord>
        </edgeMap>
        <edgeMap>
          <xCoord>323</xCoord>
          <yCoord>353</yCoord>
        </edgeMap>
        <edgeMap>
          <xCoord>322</xCoord>
          <yCoord>354</yCoord>
        </edgeMap>
        <edgeMap>
          <xCoord>322</xCoord>
          <yCoord>355</yCoord>
        </edgeMap>
        <edgeMap>
          <xCoord>322</xCoord>
          <yCoord>356</yCoord>
        </edgeMap>
        <edgeMap>
          <xCoord>321</xCoord>
          <yCoord>357</yCoord>
        </edgeMap>
        <edgeMap>
          <xCoord>321</xCoord>
          <yCoord>358</yCoord>
        </edgeMap>
        <edgeMap>
          <xCoord>321</xCoord>
          <yCoord>359</yCoord>
        </edgeMap>
        <edgeMap>
          <xCoord>321</xCoord>
          <yCoord>360</yCoord>
        </edgeMap>
        <edgeMap>
          <xCoord>321</xCoord>
          <yCoord>361</yCoord>
        </edgeMap>
        <edgeMap>
          <xCoord>321</xCoord>
          <yCoord>362</yCoord>
        </edgeMap>
        <edgeMap>
          <xCoord>321</xCoord>
          <yCoord>363</yCoord>
        </edgeMap>
        <edgeMap>
          <xCoord>321</xCoord>
          <yCoord>364</yCoord>
        </edgeMap>
        <edgeMap>
          <xCoord>321</xCoord>
          <yCoord>365</yCoord>
        </edgeMap>
        <edgeMap>
          <xCoord>321</xCoord>
          <yCoord>366</yCoord>
        </edgeMap>
        <edgeMap>
          <xCoord>321</xCoord>
          <yCoord>367</yCoord>
        </edgeMap>
        <edgeMap>
          <xCoord>321</xCoord>
          <yCoord>368</yCoord>
        </edgeMap>
        <edgeMap>
          <xCoord>321</xCoord>
          <yCoord>369</yCoord>
        </edgeMap>
        <edgeMap>
          <xCoord>321</xCoord>
          <yCoord>370</yCoord>
        </edgeMap>
        <edgeMap>
          <xCoord>321</xCoord>
          <yCoord>371</yCoord>
        </edgeMap>
        <edgeMap>
          <xCoord>321</xCoord>
          <yCoord>372</yCoord>
        </edgeMap>
        <edgeMap>
          <xCoord>321</xCoord>
          <yCoord>373</yCoord>
        </edgeMap>
        <edgeMap>
          <xCoord>322</xCoord>
          <yCoord>374</yCoord>
        </edgeMap>
        <edgeMap>
          <xCoord>323</xCoord>
          <yCoord>375</yCoord>
        </edgeMap>
        <edgeMap>
          <xCoord>324</xCoord>
          <yCoord>375</yCoord>
        </edgeMap>
        <edgeMap>
          <xCoord>325</xCoord>
          <yCoord>375</yCoord>
        </edgeMap>
        <edgeMap>
          <xCoord>326</xCoord>
          <yCoord>376</yCoord>
        </edgeMap>
        <edgeMap>
          <xCoord>327</xCoord>
          <yCoord>376</yCoord>
        </edgeMap>
        <edgeMap>
          <xCoord>328</xCoord>
          <yCoord>377</yCoord>
        </edgeMap>
        <edgeMap>
          <xCoord>329</xCoord>
          <yCoord>377</yCoord>
        </edgeMap>
        <edgeMap>
          <xCoord>330</xCoord>
          <yCoord>378</yCoord>
        </edgeMap>
        <edgeMap>
          <xCoord>331</xCoord>
          <yCoord>378</yCoord>
        </edgeMap>
        <edgeMap>
          <xCoord>332</xCoord>
          <yCoord>379</yCoord>
        </edgeMap>
        <edgeMap>
          <xCoord>333</xCoord>
          <yCoord>379</yCoord>
        </edgeMap>
        <edgeMap>
          <xCoord>334</xCoord>
          <yCoord>380</yCoord>
        </edgeMap>
        <edgeMap>
          <xCoord>335</xCoord>
          <yCoord>380</yCoord>
        </edgeMap>
        <edgeMap>
          <xCoord>336</xCoord>
          <yCoord>381</yCoord>
        </edgeMap>
        <edgeMap>
          <xCoord>337</xCoord>
          <yCoord>381</yCoord>
        </edgeMap>
        <edgeMap>
          <xCoord>338</xCoord>
          <yCoord>381</yCoord>
        </edgeMap>
        <edgeMap>
          <xCoord>339</xCoord>
          <yCoord>381</yCoord>
        </edgeMap>
        <edgeMap>
          <xCoord>340</xCoord>
          <yCoord>381</yCoord>
        </edgeMap>
        <edgeMap>
          <xCoord>341</xCoord>
          <yCoord>381</yCoord>
        </edgeMap>
      </roi>
      <roi>
        <imageZposition>-108.0</imageZposition>
        <imageSOP_UID>1.3.6.1.4.1.14519.5.2.1.6279.6001.160383454289305608047133558941</imageSOP_UID>
        <inclusion>TRUE</inclusion>
        <edgeMap>
          <xCoord>343</xCoord>
          <yCoord>381</yCoord>
        </edgeMap>
        <edgeMap>
          <xCoord>344</xCoord>
          <yCoord>380</yCoord>
        </edgeMap>
        <edgeMap>
          <xCoord>345</xCoord>
          <yCoord>380</yCoord>
        </edgeMap>
        <edgeMap>
          <xCoord>346</xCoord>
          <yCoord>379</yCoord>
        </edgeMap>
        <edgeMap>
          <xCoord>347</xCoord>
          <yCoord>379</yCoord>
        </edgeMap>
        <edgeMap>
          <xCoord>348</xCoord>
          <yCoord>378</yCoord>
        </edgeMap>
        <edgeMap>
          <xCoord>349</xCoord>
          <yCoord>377</yCoord>
        </edgeMap>
        <edgeMap>
          <xCoord>350</xCoord>
          <yCoord>376</yCoord>
        </edgeMap>
        <edgeMap>
          <xCoord>351</xCoord>
          <yCoord>375</yCoord>
        </edgeMap>
        <edgeMap>
          <xCoord>352</xCoord>
          <yCoord>374</yCoord>
        </edgeMap>
        <edgeMap>
          <xCoord>352</xCoord>
          <yCoord>373</yCoord>
        </edgeMap>
        <edgeMap>
          <xCoord>353</xCoord>
          <yCoord>372</yCoord>
        </edgeMap>
        <edgeMap>
          <xCoord>354</xCoord>
          <yCoord>371</yCoord>
        </edgeMap>
        <edgeMap>
          <xCoord>355</xCoord>
          <yCoord>370</yCoord>
        </edgeMap>
        <edgeMap>
          <xCoord>356</xCoord>
          <yCoord>370</yCoord>
        </edgeMap>
        <edgeMap>
          <xCoord>357</xCoord>
          <yCoord>370</yCoord>
        </edgeMap>
        <edgeMap>
          <xCoord>358</xCoord>
          <yCoord>369</yCoord>
        </edgeMap>
        <edgeMap>
          <xCoord>359</xCoord>
          <yCoord>368</yCoord>
        </edgeMap>
        <edgeMap>
          <xCoord>360</xCoord>
          <yCoord>367</yCoord>
        </edgeMap>
        <edgeMap>
          <xCoord>361</xCoord>
          <yCoord>366</yCoord>
        </edgeMap>
        <edgeMap>
          <xCoord>362</xCoord>
          <yCoord>365</yCoord>
        </edgeMap>
        <edgeMap>
          <xCoord>363</xCoord>
          <yCoord>364</yCoord>
        </edgeMap>
        <edgeMap>
          <xCoord>364</xCoord>
          <yCoord>363</yCoord>
        </edgeMap>
        <edgeMap>
          <xCoord>364</xCoord>
          <yCoord>362</yCoord>
        </edgeMap>
        <edgeMap>
          <xCoord>365</xCoord>
          <yCoord>361</yCoord>
        </edgeMap>
        <edgeMap>
          <xCoord>366</xCoord>
          <yCoord>360</yCoord>
        </edgeMap>
        <edgeMap>
          <xCoord>367</xCoord>
          <yCoord>359</yCoord>
        </edgeMap>
        <edgeMap>
          <xCoord>366</xCoord>
          <yCoord>358</yCoord>
        </edgeMap>
        <edgeMap>
          <xCoord>365</xCoord>
          <yCoord>357</yCoord>
        </edgeMap>
        <edgeMap>
          <xCoord>364</xCoord>
          <yCoord>356</yCoord>
        </edgeMap>
        <edgeMap>
          <xCoord>364</xCoord>
          <yCoord>355</yCoord>
        </edgeMap>
        <edgeMap>
          <xCoord>363</xCoord>
          <yCoord>354</yCoord>
        </edgeMap>
        <edgeMap>
          <xCoord>363</xCoord>
          <yCoord>353</yCoord>
        </edgeMap>
        <edgeMap>
          <xCoord>362</xCoord>
          <yCoord>352</yCoord>
        </edgeMap>
        <edgeMap>
          <xCoord>361</xCoord>
          <yCoord>351</yCoord>
        </edgeMap>
        <edgeMap>
          <xCoord>360</xCoord>
          <yCoord>350</yCoord>
        </edgeMap>
        <edgeMap>
          <xCoord>359</xCoord>
          <yCoord>349</yCoord>
        </edgeMap>
        <edgeMap>
          <xCoord>358</xCoord>
          <yCoord>348</yCoord>
        </edgeMap>
        <edgeMap>
          <xCoord>357</xCoord>
          <yCoord>348</yCoord>
        </edgeMap>
        <edgeMap>
          <xCoord>356</xCoord>
          <yCoord>347</yCoord>
        </edgeMap>
        <edgeMap>
          <xCoord>355</xCoord>
          <yCoord>346</yCoord>
        </edgeMap>
        <edgeMap>
          <xCoord>354</xCoord>
          <yCoord>345</yCoord>
        </edgeMap>
        <edgeMap>
          <xCoord>353</xCoord>
          <yCoord>345</yCoord>
        </edgeMap>
        <edgeMap>
          <xCoord>352</xCoord>
          <yCoord>344</yCoord>
        </edgeMap>
        <edgeMap>
          <xCoord>351</xCoord>
          <yCoord>344</yCoord>
        </edgeMap>
        <edgeMap>
          <xCoord>350</xCoord>
          <yCoord>343</yCoord>
        </edgeMap>
        <edgeMap>
          <xCoord>349</xCoord>
          <yCoord>342</yCoord>
        </edgeMap>
        <edgeMap>
          <xCoord>348</xCoord>
          <yCoord>342</yCoord>
        </edgeMap>
        <edgeMap>
          <xCoord>347</xCoord>
          <yCoord>342</yCoord>
        </edgeMap>
        <edgeMap>
          <xCoord>346</xCoord>
          <yCoord>341</yCoord>
        </edgeMap>
        <edgeMap>
          <xCoord>345</xCoord>
          <yCoord>341</yCoord>
        </edgeMap>
        <edgeMap>
          <xCoord>344</xCoord>
          <yCoord>341</yCoord>
        </edgeMap>
        <edgeMap>
          <xCoord>343</xCoord>
          <yCoord>341</yCoord>
        </edgeMap>
        <edgeMap>
          <xCoord>342</xCoord>
          <yCoord>341</yCoord>
        </edgeMap>
        <edgeMap>
          <xCoord>341</xCoord>
          <yCoord>341</yCoord>
        </edgeMap>
        <edgeMap>
          <xCoord>340</xCoord>
          <yCoord>341</yCoord>
        </edgeMap>
        <edgeMap>
          <xCoord>339</xCoord>
          <yCoord>342</yCoord>
        </edgeMap>
        <edgeMap>
          <xCoord>338</xCoord>
          <yCoord>342</yCoord>
        </edgeMap>
        <edgeMap>
          <xCoord>337</xCoord>
          <yCoord>342</yCoord>
        </edgeMap>
        <edgeMap>
          <xCoord>336</xCoord>
          <yCoord>343</yCoord>
        </edgeMap>
        <edgeMap>
          <xCoord>335</xCoord>
          <yCoord>343</yCoord>
        </edgeMap>
        <edgeMap>
          <xCoord>334</xCoord>
          <yCoord>343</yCoord>
        </edgeMap>
        <edgeMap>
          <xCoord>333</xCoord>
          <yCoord>344</yCoord>
        </edgeMap>
        <edgeMap>
          <xCoord>332</xCoord>
          <yCoord>344</yCoord>
        </edgeMap>
        <edgeMap>
          <xCoord>331</xCoord>
          <yCoord>344</yCoord>
        </edgeMap>
        <edgeMap>
          <xCoord>330</xCoord>
          <yCoord>344</yCoord>
        </edgeMap>
        <edgeMap>
          <xCoord>329</xCoord>
          <yCoord>345</yCoord>
        </edgeMap>
        <edgeMap>
          <xCoord>328</xCoord>
          <yCoord>346</yCoord>
        </edgeMap>
        <edgeMap>
          <xCoord>327</xCoord>
          <yCoord>347</yCoord>
        </edgeMap>
        <edgeMap>
          <xCoord>326</xCoord>
          <yCoord>348</yCoord>
        </edgeMap>
        <edgeMap>
          <xCoord>325</xCoord>
          <yCoord>348</yCoord>
        </edgeMap>
        <edgeMap>
          <xCoord>324</xCoord>
          <yCoord>349</yCoord>
        </edgeMap>
        <edgeMap>
          <xCoord>323</xCoord>
          <yCoord>350</yCoord>
        </edgeMap>
        <edgeMap>
          <xCoord>323</xCoord>
          <yCoord>351</yCoord>
        </edgeMap>
        <edgeMap>
          <xCoord>322</xCoord>
          <yCoord>352</yCoord>
        </edgeMap>
        <edgeMap>
          <xCoord>322</xCoord>
          <yCoord>353</yCoord>
        </edgeMap>
        <edgeMap>
          <xCoord>321</xCoord>
          <yCoord>354</yCoord>
        </edgeMap>
        <edgeMap>
          <xCoord>321</xCoord>
          <yCoord>355</yCoord>
        </edgeMap>
        <edgeMap>
          <xCoord>321</xCoord>
          <yCoord>356</yCoord>
        </edgeMap>
        <edgeMap>
          <xCoord>321</xCoord>
          <yCoord>357</yCoord>
        </edgeMap>
        <edgeMap>
          <xCoord>321</xCoord>
          <yCoord>358</yCoord>
        </edgeMap>
        <edgeMap>
          <xCoord>321</xCoord>
          <yCoord>359</yCoord>
        </edgeMap>
        <edgeMap>
          <xCoord>321</xCoord>
          <yCoord>360</yCoord>
        </edgeMap>
        <edgeMap>
          <xCoord>321</xCoord>
          <yCoord>361</yCoord>
        </edgeMap>
        <edgeMap>
          <xCoord>321</xCoord>
          <yCoord>362</yCoord>
        </edgeMap>
        <edgeMap>
          <xCoord>321</xCoord>
          <yCoord>363</yCoord>
        </edgeMap>
        <edgeMap>
          <xCoord>321</xCoord>
          <yCoord>364</yCoord>
        </edgeMap>
        <edgeMap>
          <xCoord>321</xCoord>
          <yCoord>365</yCoord>
        </edgeMap>
        <edgeMap>
          <xCoord>321</xCoord>
          <yCoord>366</yCoord>
        </edgeMap>
        <edgeMap>
          <xCoord>321</xCoord>
          <yCoord>367</yCoord>
        </edgeMap>
        <edgeMap>
          <xCoord>321</xCoord>
          <yCoord>368</yCoord>
        </edgeMap>
        <edgeMap>
          <xCoord>321</xCoord>
          <yCoord>369</yCoord>
        </edgeMap>
        <edgeMap>
          <xCoord>322</xCoord>
          <yCoord>370</yCoord>
        </edgeMap>
        <edgeMap>
          <xCoord>323</xCoord>
          <yCoord>371</yCoord>
        </edgeMap>
        <edgeMap>
          <xCoord>324</xCoord>
          <yCoord>372</yCoord>
        </edgeMap>
        <edgeMap>
          <xCoord>325</xCoord>
          <yCoord>373</yCoord>
        </edgeMap>
        <edgeMap>
          <xCoord>326</xCoord>
          <yCoord>374</yCoord>
        </edgeMap>
        <edgeMap>
          <xCoord>327</xCoord>
          <yCoord>374</yCoord>
        </edgeMap>
        <edgeMap>
          <xCoord>328</xCoord>
          <yCoord>375</yCoord>
        </edgeMap>
        <edgeMap>
          <xCoord>329</xCoord>
          <yCoord>376</yCoord>
        </edgeMap>
        <edgeMap>
          <xCoord>330</xCoord>
          <yCoord>376</yCoord>
        </edgeMap>
        <edgeMap>
          <xCoord>331</xCoord>
          <yCoord>377</yCoord>
        </edgeMap>
        <edgeMap>
          <xCoord>332</xCoord>
          <yCoord>377</yCoord>
        </edgeMap>
        <edgeMap>
          <xCoord>333</xCoord>
          <yCoord>378</yCoord>
        </edgeMap>
        <edgeMap>
          <xCoord>334</xCoord>
          <yCoord>378</yCoord>
        </edgeMap>
        <edgeMap>
          <xCoord>335</xCoord>
          <yCoord>379</yCoord>
        </edgeMap>
        <edgeMap>
          <xCoord>336</xCoord>
          <yCoord>379</yCoord>
        </edgeMap>
        <edgeMap>
          <xCoord>337</xCoord>
          <yCoord>380</yCoord>
        </edgeMap>
        <edgeMap>
          <xCoord>338</xCoord>
          <yCoord>380</yCoord>
        </edgeMap>
        <edgeMap>
          <xCoord>339</xCoord>
          <yCoord>380</yCoord>
        </edgeMap>
        <edgeMap>
          <xCoord>340</xCoord>
          <yCoord>381</yCoord>
        </edgeMap>
        <edgeMap>
          <xCoord>341</xCoord>
          <yCoord>381</yCoord>
        </edgeMap>
        <edgeMap>
          <xCoord>342</xCoord>
          <yCoord>381</yCoord>
        </edgeMap>
        <edgeMap>
          <xCoord>343</xCoord>
          <yCoord>381</yCoord>
        </edgeMap>
      </roi>
      <roi>
        <imageZposition>-110.5</imageZposition>
        <imageSOP_UID>1.3.6.1.4.1.14519.5.2.1.6279.6001.137983790256738741380051057087</imageSOP_UID>
        <inclusion>TRUE</inclusion>
        <edgeMap>
          <xCoord>343</xCoord>
          <yCoord>379</yCoord>
        </edgeMap>
        <edgeMap>
          <xCoord>344</xCoord>
          <yCoord>378</yCoord>
        </edgeMap>
        <edgeMap>
          <xCoord>345</xCoord>
          <yCoord>377</yCoord>
        </edgeMap>
        <edgeMap>
          <xCoord>346</xCoord>
          <yCoord>377</yCoord>
        </edgeMap>
        <edgeMap>
          <xCoord>347</xCoord>
          <yCoord>377</yCoord>
        </edgeMap>
        <edgeMap>
          <xCoord>348</xCoord>
          <yCoord>377</yCoord>
        </edgeMap>
        <edgeMap>
          <xCoord>349</xCoord>
          <yCoord>377</yCoord>
        </edgeMap>
        <edgeMap>
          <xCoord>350</xCoord>
          <yCoord>376</yCoord>
        </edgeMap>
        <edgeMap>
          <xCoord>351</xCoord>
          <yCoord>376</yCoord>
        </edgeMap>
        <edgeMap>
          <xCoord>352</xCoord>
          <yCoord>376</yCoord>
        </edgeMap>
        <edgeMap>
          <xCoord>353</xCoord>
          <yCoord>376</yCoord>
        </edgeMap>
        <edgeMap>
          <xCoord>354</xCoord>
          <yCoord>376</yCoord>
        </edgeMap>
        <edgeMap>
          <xCoord>355</xCoord>
          <yCoord>375</yCoord>
        </edgeMap>
        <edgeMap>
          <xCoord>356</xCoord>
          <yCoord>374</yCoord>
        </edgeMap>
        <edgeMap>
          <xCoord>357</xCoord>
          <yCoord>374</yCoord>
        </edgeMap>
        <edgeMap>
          <xCoord>358</xCoord>
          <yCoord>373</yCoord>
        </edgeMap>
        <edgeMap>
          <xCoord>359</xCoord>
          <yCoord>372</yCoord>
        </edgeMap>
        <edgeMap>
          <xCoord>360</xCoord>
          <yCoord>371</yCoord>
        </edgeMap>
        <edgeMap>
          <xCoord>361</xCoord>
          <yCoord>370</yCoord>
        </edgeMap>
        <edgeMap>
          <xCoord>361</xCoord>
          <yCoord>369</yCoord>
        </edgeMap>
        <edgeMap>
          <xCoord>361</xCoord>
          <yCoord>368</yCoord>
        </edgeMap>
        <edgeMap>
          <xCoord>361</xCoord>
          <yCoord>367</yCoord>
        </edgeMap>
        <edgeMap>
          <xCoord>361</xCoord>
          <yCoord>366</yCoord>
        </edgeMap>
        <edgeMap>
          <xCoord>361</xCoord>
          <yCoord>365</yCoord>
        </edgeMap>
        <edgeMap>
          <xCoord>361</xCoord>
          <yCoord>364</yCoord>
        </edgeMap>
        <edgeMap>
          <xCoord>362</xCoord>
          <yCoord>363</yCoord>
        </edgeMap>
        <edgeMap>
          <xCoord>363</xCoord>
          <yCoord>362</yCoord>
        </edgeMap>
        <edgeMap>
          <xCoord>364</xCoord>
          <yCoord>361</yCoord>
        </edgeMap>
        <edgeMap>
          <xCoord>365</xCoord>
          <yCoord>360</yCoord>
        </edgeMap>
        <edgeMap>
          <xCoord>365</xCoord>
          <yCoord>359</yCoord>
        </edgeMap>
        <edgeMap>
          <xCoord>365</xCoord>
          <yCoord>358</yCoord>
        </edgeMap>
        <edgeMap>
          <xCoord>365</xCoord>
          <yCoord>357</yCoord>
        </edgeMap>
        <edgeMap>
          <xCoord>365</xCoord>
          <yCoord>356</yCoord>
        </edgeMap>
        <edgeMap>
          <xCoord>365</xCoord>
          <yCoord>355</yCoord>
        </edgeMap>
        <edgeMap>
          <xCoord>364</xCoord>
          <yCoord>354</yCoord>
        </edgeMap>
        <edgeMap>
          <xCoord>364</xCoord>
          <yCoord>353</yCoord>
        </edgeMap>
        <edgeMap>
          <xCoord>363</xCoord>
          <yCoord>352</yCoord>
        </edgeMap>
        <edgeMap>
          <xCoord>363</xCoord>
          <yCoord>351</yCoord>
        </edgeMap>
        <edgeMap>
          <xCoord>362</xCoord>
          <yCoord>350</yCoord>
        </edgeMap>
        <edgeMap>
          <xCoord>361</xCoord>
          <yCoord>349</yCoord>
        </edgeMap>
        <edgeMap>
          <xCoord>360</xCoord>
          <yCoord>348</yCoord>
        </edgeMap>
        <edgeMap>
          <xCoord>359</xCoord>
          <yCoord>347</yCoord>
        </edgeMap>
        <edgeMap>
          <xCoord>358</xCoord>
          <yCoord>347</yCoord>
        </edgeMap>
        <edgeMap>
          <xCoord>357</xCoord>
          <yCoord>347</yCoord>
        </edgeMap>
        <edgeMap>
          <xCoord>356</xCoord>
          <yCoord>346</yCoord>
        </edgeMap>
        <edgeMap>
          <xCoord>355</xCoord>
          <yCoord>346</yCoord>
        </edgeMap>
        <edgeMap>
          <xCoord>354</xCoord>
          <yCoord>345</yCoord>
        </edgeMap>
        <edgeMap>
          <xCoord>353</xCoord>
          <yCoord>344</yCoord>
        </edgeMap>
        <edgeMap>
          <xCoord>352</xCoord>
          <yCoord>344</yCoord>
        </edgeMap>
        <edgeMap>
          <xCoord>351</xCoord>
          <yCoord>343</yCoord>
        </edgeMap>
        <edgeMap>
          <xCoord>350</xCoord>
          <yCoord>342</yCoord>
        </edgeMap>
        <edgeMap>
          <xCoord>349</xCoord>
          <yCoord>342</yCoord>
        </edgeMap>
        <edgeMap>
          <xCoord>348</xCoord>
          <yCoord>342</yCoord>
        </edgeMap>
        <edgeMap>
          <xCoord>347</xCoord>
          <yCoord>341</yCoord>
        </edgeMap>
        <edgeMap>
          <xCoord>346</xCoord>
          <yCoord>341</yCoord>
        </edgeMap>
        <edgeMap>
          <xCoord>345</xCoord>
          <yCoord>341</yCoord>
        </edgeMap>
        <edgeMap>
          <xCoord>344</xCoord>
          <yCoord>341</yCoord>
        </edgeMap>
        <edgeMap>
          <xCoord>343</xCoord>
          <yCoord>340</yCoord>
        </edgeMap>
        <edgeMap>
          <xCoord>342</xCoord>
          <yCoord>340</yCoord>
        </edgeMap>
        <edgeMap>
          <xCoord>341</xCoord>
          <yCoord>340</yCoord>
        </edgeMap>
        <edgeMap>
          <xCoord>340</xCoord>
          <yCoord>341</yCoord>
        </edgeMap>
        <edgeMap>
          <xCoord>339</xCoord>
          <yCoord>341</yCoord>
        </edgeMap>
        <edgeMap>
          <xCoord>338</xCoord>
          <yCoord>342</yCoord>
        </edgeMap>
        <edgeMap>
          <xCoord>337</xCoord>
          <yCoord>342</yCoord>
        </edgeMap>
        <edgeMap>
          <xCoord>336</xCoord>
          <yCoord>342</yCoord>
        </edgeMap>
        <edgeMap>
          <xCoord>335</xCoord>
          <yCoord>343</yCoord>
        </edgeMap>
        <edgeMap>
          <xCoord>334</xCoord>
          <yCoord>343</yCoord>
        </edgeMap>
        <edgeMap>
          <xCoord>333</xCoord>
          <yCoord>344</yCoord>
        </edgeMap>
        <edgeMap>
          <xCoord>332</xCoord>
          <yCoord>344</yCoord>
        </edgeMap>
        <edgeMap>
          <xCoord>331</xCoord>
          <yCoord>344</yCoord>
        </edgeMap>
        <edgeMap>
          <xCoord>330</xCoord>
          <yCoord>344</yCoord>
        </edgeMap>
        <edgeMap>
          <xCoord>329</xCoord>
          <yCoord>345</yCoord>
        </edgeMap>
        <edgeMap>
          <xCoord>328</xCoord>
          <yCoord>345</yCoord>
        </edgeMap>
        <edgeMap>
          <xCoord>327</xCoord>
          <yCoord>346</yCoord>
        </edgeMap>
        <edgeMap>
          <xCoord>326</xCoord>
          <yCoord>346</yCoord>
        </edgeMap>
        <edgeMap>
          <xCoord>325</xCoord>
          <yCoord>347</yCoord>
        </edgeMap>
        <edgeMap>
          <xCoord>324</xCoord>
          <yCoord>348</yCoord>
        </edgeMap>
        <edgeMap>
          <xCoord>323</xCoord>
          <yCoord>349</yCoord>
        </edgeMap>
        <edgeMap>
          <xCoord>323</xCoord>
          <yCoord>350</yCoord>
        </edgeMap>
        <edgeMap>
          <xCoord>322</xCoord>
          <yCoord>351</yCoord>
        </edgeMap>
        <edgeMap>
          <xCoord>322</xCoord>
          <yCoord>352</yCoord>
        </edgeMap>
        <edgeMap>
          <xCoord>321</xCoord>
          <yCoord>353</yCoord>
        </edgeMap>
        <edgeMap>
          <xCoord>321</xCoord>
          <yCoord>354</yCoord>
        </edgeMap>
        <edgeMap>
          <xCoord>321</xCoord>
          <yCoord>355</yCoord>
        </edgeMap>
        <edgeMap>
          <xCoord>321</xCoord>
          <yCoord>356</yCoord>
        </edgeMap>
        <edgeMap>
          <xCoord>321</xCoord>
          <yCoord>357</yCoord>
        </edgeMap>
        <edgeMap>
          <xCoord>321</xCoord>
          <yCoord>358</yCoord>
        </edgeMap>
        <edgeMap>
          <xCoord>321</xCoord>
          <yCoord>359</yCoord>
        </edgeMap>
        <edgeMap>
          <xCoord>321</xCoord>
          <yCoord>360</yCoord>
        </edgeMap>
        <edgeMap>
          <xCoord>322</xCoord>
          <yCoord>361</yCoord>
        </edgeMap>
        <edgeMap>
          <xCoord>322</xCoord>
          <yCoord>362</yCoord>
        </edgeMap>
        <edgeMap>
          <xCoord>322</xCoord>
          <yCoord>363</yCoord>
        </edgeMap>
        <edgeMap>
          <xCoord>322</xCoord>
          <yCoord>364</yCoord>
        </edgeMap>
        <edgeMap>
          <xCoord>322</xCoord>
          <yCoord>365</yCoord>
        </edgeMap>
        <edgeMap>
          <xCoord>322</xCoord>
          <yCoord>366</yCoord>
        </edgeMap>
        <edgeMap>
          <xCoord>322</xCoord>
          <yCoord>367</yCoord>
        </edgeMap>
        <edgeMap>
          <xCoord>323</xCoord>
          <yCoord>368</yCoord>
        </edgeMap>
        <edgeMap>
          <xCoord>324</xCoord>
          <yCoord>369</yCoord>
        </edgeMap>
        <edgeMap>
          <xCoord>325</xCoord>
          <yCoord>370</yCoord>
        </edgeMap>
        <edgeMap>
          <xCoord>326</xCoord>
          <yCoord>371</yCoord>
        </edgeMap>
        <edgeMap>
          <xCoord>327</xCoord>
          <yCoord>371</yCoord>
        </edgeMap>
        <edgeMap>
          <xCoord>328</xCoord>
          <yCoord>372</yCoord>
        </edgeMap>
        <edgeMap>
          <xCoord>329</xCoord>
          <yCoord>373</yCoord>
        </edgeMap>
        <edgeMap>
          <xCoord>330</xCoord>
          <yCoord>374</yCoord>
        </edgeMap>
        <edgeMap>
          <xCoord>331</xCoord>
          <yCoord>374</yCoord>
        </edgeMap>
        <edgeMap>
          <xCoord>332</xCoord>
          <yCoord>375</yCoord>
        </edgeMap>
        <edgeMap>
          <xCoord>333</xCoord>
          <yCoord>376</yCoord>
        </edgeMap>
        <edgeMap>
          <xCoord>334</xCoord>
          <yCoord>377</yCoord>
        </edgeMap>
        <edgeMap>
          <xCoord>335</xCoord>
          <yCoord>377</yCoord>
        </edgeMap>
        <edgeMap>
          <xCoord>336</xCoord>
          <yCoord>378</yCoord>
        </edgeMap>
        <edgeMap>
          <xCoord>337</xCoord>
          <yCoord>378</yCoord>
        </edgeMap>
        <edgeMap>
          <xCoord>338</xCoord>
          <yCoord>379</yCoord>
        </edgeMap>
        <edgeMap>
          <xCoord>339</xCoord>
          <yCoord>379</yCoord>
        </edgeMap>
        <edgeMap>
          <xCoord>340</xCoord>
          <yCoord>379</yCoord>
        </edgeMap>
        <edgeMap>
          <xCoord>341</xCoord>
          <yCoord>379</yCoord>
        </edgeMap>
        <edgeMap>
          <xCoord>342</xCoord>
          <yCoord>379</yCoord>
        </edgeMap>
        <edgeMap>
          <xCoord>343</xCoord>
          <yCoord>379</yCoord>
        </edgeMap>
      </roi>
      <roi>
        <imageZposition>-113.0</imageZposition>
        <imageSOP_UID>1.3.6.1.4.1.14519.5.2.1.6279.6001.248950504395366359807828971242</imageSOP_UID>
        <inclusion>TRUE</inclusion>
        <edgeMap>
          <xCoord>343</xCoord>
          <yCoord>378</yCoord>
        </edgeMap>
        <edgeMap>
          <xCoord>344</xCoord>
          <yCoord>377</yCoord>
        </edgeMap>
        <edgeMap>
          <xCoord>345</xCoord>
          <yCoord>377</yCoord>
        </edgeMap>
        <edgeMap>
          <xCoord>346</xCoord>
          <yCoord>376</yCoord>
        </edgeMap>
        <edgeMap>
          <xCoord>347</xCoord>
          <yCoord>375</yCoord>
        </edgeMap>
        <edgeMap>
          <xCoord>348</xCoord>
          <yCoord>375</yCoord>
        </edgeMap>
        <edgeMap>
          <xCoord>349</xCoord>
          <yCoord>375</yCoord>
        </edgeMap>
        <edgeMap>
          <xCoord>350</xCoord>
          <yCoord>374</yCoord>
        </edgeMap>
        <edgeMap>
          <xCoord>351</xCoord>
          <yCoord>374</yCoord>
        </edgeMap>
        <edgeMap>
          <xCoord>352</xCoord>
          <yCoord>373</yCoord>
        </edgeMap>
        <edgeMap>
          <xCoord>353</xCoord>
          <yCoord>372</yCoord>
        </edgeMap>
        <edgeMap>
          <xCoord>354</xCoord>
          <yCoord>371</yCoord>
        </edgeMap>
        <edgeMap>
          <xCoord>355</xCoord>
          <yCoord>370</yCoord>
        </edgeMap>
        <edgeMap>
          <xCoord>356</xCoord>
          <yCoord>369</yCoord>
        </edgeMap>
        <edgeMap>
          <xCoord>357</xCoord>
          <yCoord>369</yCoord>
        </edgeMap>
        <edgeMap>
          <xCoord>358</xCoord>
          <yCoord>369</yCoord>
        </edgeMap>
        <edgeMap>
          <xCoord>359</xCoord>
          <yCoord>368</yCoord>
        </edgeMap>
        <edgeMap>
          <xCoord>360</xCoord>
          <yCoord>367</yCoord>
        </edgeMap>
        <edgeMap>
          <xCoord>361</xCoord>
          <yCoord>367</yCoord>
        </edgeMap>
        <edgeMap>
          <xCoord>362</xCoord>
          <yCoord>366</yCoord>
        </edgeMap>
        <edgeMap>
          <xCoord>363</xCoord>
          <yCoord>365</yCoord>
        </edgeMap>
        <edgeMap>
          <xCoord>364</xCoord>
          <yCoord>364</yCoord>
        </edgeMap>
        <edgeMap>
          <xCoord>365</xCoord>
          <yCoord>363</yCoord>
        </edgeMap>
        <edgeMap>
          <xCoord>365</xCoord>
          <yCoord>362</yCoord>
        </edgeMap>
        <edgeMap>
          <xCoord>365</xCoord>
          <yCoord>361</yCoord>
        </edgeMap>
        <edgeMap>
          <xCoord>365</xCoord>
          <yCoord>360</yCoord>
        </edgeMap>
        <edgeMap>
          <xCoord>365</xCoord>
          <yCoord>359</yCoord>
        </edgeMap>
        <edgeMap>
          <xCoord>365</xCoord>
          <yCoord>358</yCoord>
        </edgeMap>
        <edgeMap>
          <xCoord>365</xCoord>
          <yCoord>357</yCoord>
        </edgeMap>
        <edgeMap>
          <xCoord>365</xCoord>
          <yCoord>356</yCoord>
        </edgeMap>
        <edgeMap>
          <xCoord>365</xCoord>
          <yCoord>355</yCoord>
        </edgeMap>
        <edgeMap>
          <xCoord>364</xCoord>
          <yCoord>354</yCoord>
        </edgeMap>
        <edgeMap>
          <xCoord>364</xCoord>
          <yCoord>353</yCoord>
        </edgeMap>
        <edgeMap>
          <xCoord>364</xCoord>
          <yCoord>352</yCoord>
        </edgeMap>
        <edgeMap>
          <xCoord>364</xCoord>
          <yCoord>351</yCoord>
        </edgeMap>
        <edgeMap>
          <xCoord>363</xCoord>
          <yCoord>350</yCoord>
        </edgeMap>
        <edgeMap>
          <xCoord>362</xCoord>
          <yCoord>349</yCoord>
        </edgeMap>
        <edgeMap>
          <xCoord>361</xCoord>
          <yCoord>348</yCoord>
        </edgeMap>
        <edgeMap>
          <xCoord>360</xCoord>
          <yCoord>347</yCoord>
        </edgeMap>
        <edgeMap>
          <xCoord>359</xCoord>
          <yCoord>347</yCoord>
        </edgeMap>
        <edgeMap>
          <xCoord>358</xCoord>
          <yCoord>347</yCoord>
        </edgeMap>
        <edgeMap>
          <xCoord>357</xCoord>
          <yCoord>347</yCoord>
        </edgeMap>
        <edgeMap>
          <xCoord>356</xCoord>
          <yCoord>346</yCoord>
        </edgeMap>
        <edgeMap>
          <xCoord>355</xCoord>
          <yCoord>345</yCoord>
        </edgeMap>
        <edgeMap>
          <xCoord>354</xCoord>
          <yCoord>344</yCoord>
        </edgeMap>
        <edgeMap>
          <xCoord>353</xCoord>
          <yCoord>344</yCoord>
        </edgeMap>
        <edgeMap>
          <xCoord>352</xCoord>
          <yCoord>343</yCoord>
        </edgeMap>
        <edgeMap>
          <xCoord>351</xCoord>
          <yCoord>343</yCoord>
        </edgeMap>
        <edgeMap>
          <xCoord>350</xCoord>
          <yCoord>342</yCoord>
        </edgeMap>
        <edgeMap>
          <xCoord>349</xCoord>
          <yCoord>342</yCoord>
        </edgeMap>
        <edgeMap>
          <xCoord>348</xCoord>
          <yCoord>342</yCoord>
        </edgeMap>
        <edgeMap>
          <xCoord>347</xCoord>
          <yCoord>341</yCoord>
        </edgeMap>
        <edgeMap>
          <xCoord>346</xCoord>
          <yCoord>341</yCoord>
        </edgeMap>
        <edgeMap>
          <xCoord>345</xCoord>
          <yCoord>341</yCoord>
        </edgeMap>
        <edgeMap>
          <xCoord>344</xCoord>
          <yCoord>341</yCoord>
        </edgeMap>
        <edgeMap>
          <xCoord>343</xCoord>
          <yCoord>340</yCoord>
        </edgeMap>
        <edgeMap>
          <xCoord>342</xCoord>
          <yCoord>339</yCoord>
        </edgeMap>
        <edgeMap>
          <xCoord>341</xCoord>
          <yCoord>339</yCoord>
        </edgeMap>
        <edgeMap>
          <xCoord>340</xCoord>
          <yCoord>340</yCoord>
        </edgeMap>
        <edgeMap>
          <xCoord>339</xCoord>
          <yCoord>341</yCoord>
        </edgeMap>
        <edgeMap>
          <xCoord>338</xCoord>
          <yCoord>342</yCoord>
        </edgeMap>
        <edgeMap>
          <xCoord>337</xCoord>
          <yCoord>342</yCoord>
        </edgeMap>
        <edgeMap>
          <xCoord>336</xCoord>
          <yCoord>343</yCoord>
        </edgeMap>
        <edgeMap>
          <xCoord>335</xCoord>
          <yCoord>343</yCoord>
        </edgeMap>
        <edgeMap>
          <xCoord>334</xCoord>
          <yCoord>344</yCoord>
        </edgeMap>
        <edgeMap>
          <xCoord>333</xCoord>
          <yCoord>344</yCoord>
        </edgeMap>
        <edgeMap>
          <xCoord>332</xCoord>
          <yCoord>344</yCoord>
        </edgeMap>
        <edgeMap>
          <xCoord>331</xCoord>
          <yCoord>345</yCoord>
        </edgeMap>
        <edgeMap>
          <xCoord>330</xCoord>
          <yCoord>345</yCoord>
        </edgeMap>
        <edgeMap>
          <xCoord>329</xCoord>
          <yCoord>345</yCoord>
        </edgeMap>
        <edgeMap>
          <xCoord>328</xCoord>
          <yCoord>346</yCoord>
        </edgeMap>
        <edgeMap>
          <xCoord>327</xCoord>
          <yCoord>346</yCoord>
        </edgeMap>
        <edgeMap>
          <xCoord>326</xCoord>
          <yCoord>347</yCoord>
        </edgeMap>
        <edgeMap>
          <xCoord>325</xCoord>
          <yCoord>348</yCoord>
        </edgeMap>
        <edgeMap>
          <xCoord>324</xCoord>
          <yCoord>349</yCoord>
        </edgeMap>
        <edgeMap>
          <xCoord>323</xCoord>
          <yCoord>350</yCoord>
        </edgeMap>
        <edgeMap>
          <xCoord>322</xCoord>
          <yCoord>351</yCoord>
        </edgeMap>
        <edgeMap>
          <xCoord>322</xCoord>
          <yCoord>352</yCoord>
        </edgeMap>
        <edgeMap>
          <xCoord>321</xCoord>
          <yCoord>353</yCoord>
        </edgeMap>
        <edgeMap>
          <xCoord>321</xCoord>
          <yCoord>354</yCoord>
        </edgeMap>
        <edgeMap>
          <xCoord>321</xCoord>
          <yCoord>355</yCoord>
        </edgeMap>
        <edgeMap>
          <xCoord>321</xCoord>
          <yCoord>356</yCoord>
        </edgeMap>
        <edgeMap>
          <xCoord>321</xCoord>
          <yCoord>357</yCoord>
        </edgeMap>
        <edgeMap>
          <xCoord>322</xCoord>
          <yCoord>358</yCoord>
        </edgeMap>
        <edgeMap>
          <xCoord>322</xCoord>
          <yCoord>359</yCoord>
        </edgeMap>
        <edgeMap>
          <xCoord>322</xCoord>
          <yCoord>360</yCoord>
        </edgeMap>
        <edgeMap>
          <xCoord>322</xCoord>
          <yCoord>361</yCoord>
        </edgeMap>
        <edgeMap>
          <xCoord>322</xCoord>
          <yCoord>362</yCoord>
        </edgeMap>
        <edgeMap>
          <xCoord>322</xCoord>
          <yCoord>363</yCoord>
        </edgeMap>
        <edgeMap>
          <xCoord>322</xCoord>
          <yCoord>364</yCoord>
        </edgeMap>
        <edgeMap>
          <xCoord>323</xCoord>
          <yCoord>365</yCoord>
        </edgeMap>
        <edgeMap>
          <xCoord>324</xCoord>
          <yCoord>366</yCoord>
        </edgeMap>
        <edgeMap>
          <xCoord>325</xCoord>
          <yCoord>367</yCoord>
        </edgeMap>
        <edgeMap>
          <xCoord>326</xCoord>
          <yCoord>368</yCoord>
        </edgeMap>
        <edgeMap>
          <xCoord>327</xCoord>
          <yCoord>369</yCoord>
        </edgeMap>
        <edgeMap>
          <xCoord>328</xCoord>
          <yCoord>370</yCoord>
        </edgeMap>
        <edgeMap>
          <xCoord>329</xCoord>
          <yCoord>370</yCoord>
        </edgeMap>
        <edgeMap>
          <xCoord>330</xCoord>
          <yCoord>371</yCoord>
        </edgeMap>
        <edgeMap>
          <xCoord>331</xCoord>
          <yCoord>372</yCoord>
        </edgeMap>
        <edgeMap>
          <xCoord>332</xCoord>
          <yCoord>373</yCoord>
        </edgeMap>
        <edgeMap>
          <xCoord>333</xCoord>
          <yCoord>374</yCoord>
        </edgeMap>
        <edgeMap>
          <xCoord>334</xCoord>
          <yCoord>375</yCoord>
        </edgeMap>
        <edgeMap>
          <xCoord>335</xCoord>
          <yCoord>375</yCoord>
        </edgeMap>
        <edgeMap>
          <xCoord>336</xCoord>
          <yCoord>376</yCoord>
        </edgeMap>
        <edgeMap>
          <xCoord>337</xCoord>
          <yCoord>377</yCoord>
        </edgeMap>
        <edgeMap>
          <xCoord>338</xCoord>
          <yCoord>377</yCoord>
        </edgeMap>
        <edgeMap>
          <xCoord>339</xCoord>
          <yCoord>378</yCoord>
        </edgeMap>
        <edgeMap>
          <xCoord>340</xCoord>
          <yCoord>378</yCoord>
        </edgeMap>
        <edgeMap>
          <xCoord>341</xCoord>
          <yCoord>378</yCoord>
        </edgeMap>
        <edgeMap>
          <xCoord>342</xCoord>
          <yCoord>378</yCoord>
        </edgeMap>
        <edgeMap>
          <xCoord>343</xCoord>
          <yCoord>378</yCoord>
        </edgeMap>
      </roi>
      <roi>
        <imageZposition>-115.5</imageZposition>
        <imageSOP_UID>1.3.6.1.4.1.14519.5.2.1.6279.6001.675776681319386505621867752758</imageSOP_UID>
        <inclusion>TRUE</inclusion>
        <edgeMap>
          <xCoord>347</xCoord>
          <yCoord>377</yCoord>
        </edgeMap>
        <edgeMap>
          <xCoord>348</xCoord>
          <yCoord>376</yCoord>
        </edgeMap>
        <edgeMap>
          <xCoord>349</xCoord>
          <yCoord>376</yCoord>
        </edgeMap>
        <edgeMap>
          <xCoord>350</xCoord>
          <yCoord>376</yCoord>
        </edgeMap>
        <edgeMap>
          <xCoord>351</xCoord>
          <yCoord>376</yCoord>
        </edgeMap>
        <edgeMap>
          <xCoord>352</xCoord>
          <yCoord>376</yCoord>
        </edgeMap>
        <edgeMap>
          <xCoord>353</xCoord>
          <yCoord>375</yCoord>
        </edgeMap>
        <edgeMap>
          <xCoord>354</xCoord>
          <yCoord>375</yCoord>
        </edgeMap>
        <edgeMap>
          <xCoord>355</xCoord>
          <yCoord>374</yCoord>
        </edgeMap>
        <edgeMap>
          <xCoord>356</xCoord>
          <yCoord>373</yCoord>
        </edgeMap>
        <edgeMap>
          <xCoord>357</xCoord>
          <yCoord>372</yCoord>
        </edgeMap>
        <edgeMap>
          <xCoord>357</xCoord>
          <yCoord>371</yCoord>
        </edgeMap>
        <edgeMap>
          <xCoord>358</xCoord>
          <yCoord>370</yCoord>
        </edgeMap>
        <edgeMap>
          <xCoord>359</xCoord>
          <yCoord>369</yCoord>
        </edgeMap>
        <edgeMap>
          <xCoord>360</xCoord>
          <yCoord>368</yCoord>
        </edgeMap>
        <edgeMap>
          <xCoord>361</xCoord>
          <yCoord>367</yCoord>
        </edgeMap>
        <edgeMap>
          <xCoord>361</xCoord>
          <yCoord>366</yCoord>
        </edgeMap>
        <edgeMap>
          <xCoord>362</xCoord>
          <yCoord>365</yCoord>
        </edgeMap>
        <edgeMap>
          <xCoord>362</xCoord>
          <yCoord>364</yCoord>
        </edgeMap>
        <edgeMap>
          <xCoord>363</xCoord>
          <yCoord>363</yCoord>
        </edgeMap>
        <edgeMap>
          <xCoord>363</xCoord>
          <yCoord>362</yCoord>
        </edgeMap>
        <edgeMap>
          <xCoord>364</xCoord>
          <yCoord>361</yCoord>
        </edgeMap>
        <edgeMap>
          <xCoord>364</xCoord>
          <yCoord>360</yCoord>
        </edgeMap>
        <edgeMap>
          <xCoord>364</xCoord>
          <yCoord>359</yCoord>
        </edgeMap>
        <edgeMap>
          <xCoord>364</xCoord>
          <yCoord>358</yCoord>
        </edgeMap>
        <edgeMap>
          <xCoord>364</xCoord>
          <yCoord>357</yCoord>
        </edgeMap>
        <edgeMap>
          <xCoord>364</xCoord>
          <yCoord>356</yCoord>
        </edgeMap>
        <edgeMap>
          <xCoord>364</xCoord>
          <yCoord>355</yCoord>
        </edgeMap>
        <edgeMap>
          <xCoord>364</xCoord>
          <yCoord>354</yCoord>
        </edgeMap>
        <edgeMap>
          <xCoord>364</xCoord>
          <yCoord>353</yCoord>
        </edgeMap>
        <edgeMap>
          <xCoord>364</xCoord>
          <yCoord>352</yCoord>
        </edgeMap>
        <edgeMap>
          <xCoord>363</xCoord>
          <yCoord>351</yCoord>
        </edgeMap>
        <edgeMap>
          <xCoord>362</xCoord>
          <yCoord>350</yCoord>
        </edgeMap>
        <edgeMap>
          <xCoord>361</xCoord>
          <yCoord>349</yCoord>
        </edgeMap>
        <edgeMap>
          <xCoord>360</xCoord>
          <yCoord>348</yCoord>
        </edgeMap>
        <edgeMap>
          <xCoord>359</xCoord>
          <yCoord>347</yCoord>
        </edgeMap>
        <edgeMap>
          <xCoord>358</xCoord>
          <yCoord>347</yCoord>
        </edgeMap>
        <edgeMap>
          <xCoord>357</xCoord>
          <yCoord>347</yCoord>
        </edgeMap>
        <edgeMap>
          <xCoord>356</xCoord>
          <yCoord>346</yCoord>
        </edgeMap>
        <edgeMap>
          <xCoord>355</xCoord>
          <yCoord>345</yCoord>
        </edgeMap>
        <edgeMap>
          <xCoord>354</xCoord>
          <yCoord>344</yCoord>
        </edgeMap>
        <edgeMap>
          <xCoord>353</xCoord>
          <yCoord>343</yCoord>
        </edgeMap>
        <edgeMap>
          <xCoord>352</xCoord>
          <yCoord>342</yCoord>
        </edgeMap>
        <edgeMap>
          <xCoord>351</xCoord>
          <yCoord>343</yCoord>
        </edgeMap>
        <edgeMap>
          <xCoord>350</xCoord>
          <yCoord>343</yCoord>
        </edgeMap>
        <edgeMap>
          <xCoord>349</xCoord>
          <yCoord>342</yCoord>
        </edgeMap>
        <edgeMap>
          <xCoord>348</xCoord>
          <yCoord>342</yCoord>
        </edgeMap>
        <edgeMap>
          <xCoord>347</xCoord>
          <yCoord>342</yCoord>
        </edgeMap>
        <edgeMap>
          <xCoord>346</xCoord>
          <yCoord>342</yCoord>
        </edgeMap>
        <edgeMap>
          <xCoord>345</xCoord>
          <yCoord>341</yCoord>
        </edgeMap>
        <edgeMap>
          <xCoord>344</xCoord>
          <yCoord>341</yCoord>
        </edgeMap>
        <edgeMap>
          <xCoord>343</xCoord>
          <yCoord>341</yCoord>
        </edgeMap>
        <edgeMap>
          <xCoord>342</xCoord>
          <yCoord>341</yCoord>
        </edgeMap>
        <edgeMap>
          <xCoord>341</xCoord>
          <yCoord>341</yCoord>
        </edgeMap>
        <edgeMap>
          <xCoord>340</xCoord>
          <yCoord>341</yCoord>
        </edgeMap>
        <edgeMap>
          <xCoord>339</xCoord>
          <yCoord>342</yCoord>
        </edgeMap>
        <edgeMap>
          <xCoord>338</xCoord>
          <yCoord>342</yCoord>
        </edgeMap>
        <edgeMap>
          <xCoord>337</xCoord>
          <yCoord>342</yCoord>
        </edgeMap>
        <edgeMap>
          <xCoord>336</xCoord>
          <yCoord>343</yCoord>
        </edgeMap>
        <edgeMap>
          <xCoord>335</xCoord>
          <yCoord>343</yCoord>
        </edgeMap>
        <edgeMap>
          <xCoord>334</xCoord>
          <yCoord>344</yCoord>
        </edgeMap>
        <edgeMap>
          <xCoord>333</xCoord>
          <yCoord>345</yCoord>
        </edgeMap>
        <edgeMap>
          <xCoord>332</xCoord>
          <yCoord>345</yCoord>
        </edgeMap>
        <edgeMap>
          <xCoord>331</xCoord>
          <yCoord>346</yCoord>
        </edgeMap>
        <edgeMap>
          <xCoord>330</xCoord>
          <yCoord>346</yCoord>
        </edgeMap>
        <edgeMap>
          <xCoord>329</xCoord>
          <yCoord>347</yCoord>
        </edgeMap>
        <edgeMap>
          <xCoord>328</xCoord>
          <yCoord>348</yCoord>
        </edgeMap>
        <edgeMap>
          <xCoord>327</xCoord>
          <yCoord>348</yCoord>
        </edgeMap>
        <edgeMap>
          <xCoord>326</xCoord>
          <yCoord>349</yCoord>
        </edgeMap>
        <edgeMap>
          <xCoord>325</xCoord>
          <yCoord>350</yCoord>
        </edgeMap>
        <edgeMap>
          <xCoord>324</xCoord>
          <yCoord>351</yCoord>
        </edgeMap>
        <edgeMap>
          <xCoord>323</xCoord>
          <yCoord>352</yCoord>
        </edgeMap>
        <edgeMap>
          <xCoord>323</xCoord>
          <yCoord>353</yCoord>
        </edgeMap>
        <edgeMap>
          <xCoord>323</xCoord>
          <yCoord>354</yCoord>
        </edgeMap>
        <edgeMap>
          <xCoord>323</xCoord>
          <yCoord>355</yCoord>
        </edgeMap>
        <edgeMap>
          <xCoord>323</xCoord>
          <yCoord>356</yCoord>
        </edgeMap>
        <edgeMap>
          <xCoord>323</xCoord>
          <yCoord>357</yCoord>
        </edgeMap>
        <edgeMap>
          <xCoord>323</xCoord>
          <yCoord>358</yCoord>
        </edgeMap>
        <edgeMap>
          <xCoord>323</xCoord>
          <yCoord>359</yCoord>
        </edgeMap>
        <edgeMap>
          <xCoord>322</xCoord>
          <yCoord>360</yCoord>
        </edgeMap>
        <edgeMap>
          <xCoord>321</xCoord>
          <yCoord>361</yCoord>
        </edgeMap>
        <edgeMap>
          <xCoord>322</xCoord>
          <yCoord>362</yCoord>
        </edgeMap>
        <edgeMap>
          <xCoord>323</xCoord>
          <yCoord>363</yCoord>
        </edgeMap>
        <edgeMap>
          <xCoord>324</xCoord>
          <yCoord>364</yCoord>
        </edgeMap>
        <edgeMap>
          <xCoord>325</xCoord>
          <yCoord>365</yCoord>
        </edgeMap>
        <edgeMap>
          <xCoord>326</xCoord>
          <yCoord>366</yCoord>
        </edgeMap>
        <edgeMap>
          <xCoord>327</xCoord>
          <yCoord>367</yCoord>
        </edgeMap>
        <edgeMap>
          <xCoord>328</xCoord>
          <yCoord>368</yCoord>
        </edgeMap>
        <edgeMap>
          <xCoord>329</xCoord>
          <yCoord>369</yCoord>
        </edgeMap>
        <edgeMap>
          <xCoord>330</xCoord>
          <yCoord>369</yCoord>
        </edgeMap>
        <edgeMap>
          <xCoord>331</xCoord>
          <yCoord>370</yCoord>
        </edgeMap>
        <edgeMap>
          <xCoord>332</xCoord>
          <yCoord>371</yCoord>
        </edgeMap>
        <edgeMap>
          <xCoord>333</xCoord>
          <yCoord>372</yCoord>
        </edgeMap>
        <edgeMap>
          <xCoord>334</xCoord>
          <yCoord>373</yCoord>
        </edgeMap>
        <edgeMap>
          <xCoord>335</xCoord>
          <yCoord>374</yCoord>
        </edgeMap>
        <edgeMap>
          <xCoord>336</xCoord>
          <yCoord>375</yCoord>
        </edgeMap>
        <edgeMap>
          <xCoord>337</xCoord>
          <yCoord>375</yCoord>
        </edgeMap>
        <edgeMap>
          <xCoord>338</xCoord>
          <yCoord>376</yCoord>
        </edgeMap>
        <edgeMap>
          <xCoord>339</xCoord>
          <yCoord>376</yCoord>
        </edgeMap>
        <edgeMap>
          <xCoord>340</xCoord>
          <yCoord>377</yCoord>
        </edgeMap>
        <edgeMap>
          <xCoord>341</xCoord>
          <yCoord>377</yCoord>
        </edgeMap>
        <edgeMap>
          <xCoord>342</xCoord>
          <yCoord>377</yCoord>
        </edgeMap>
        <edgeMap>
          <xCoord>343</xCoord>
          <yCoord>377</yCoord>
        </edgeMap>
        <edgeMap>
          <xCoord>344</xCoord>
          <yCoord>377</yCoord>
        </edgeMap>
        <edgeMap>
          <xCoord>345</xCoord>
          <yCoord>377</yCoord>
        </edgeMap>
        <edgeMap>
          <xCoord>346</xCoord>
          <yCoord>377</yCoord>
        </edgeMap>
        <edgeMap>
          <xCoord>347</xCoord>
          <yCoord>377</yCoord>
        </edgeMap>
      </roi>
      <roi>
        <imageZposition>-118.0</imageZposition>
        <imageSOP_UID>1.3.6.1.4.1.14519.5.2.1.6279.6001.290522598430304224870405137861</imageSOP_UID>
        <inclusion>TRUE</inclusion>
        <edgeMap>
          <xCoord>343</xCoord>
          <yCoord>376</yCoord>
        </edgeMap>
        <edgeMap>
          <xCoord>344</xCoord>
          <yCoord>375</yCoord>
        </edgeMap>
        <edgeMap>
          <xCoord>345</xCoord>
          <yCoord>375</yCoord>
        </edgeMap>
        <edgeMap>
          <xCoord>346</xCoord>
          <yCoord>375</yCoord>
        </edgeMap>
        <edgeMap>
          <xCoord>347</xCoord>
          <yCoord>375</yCoord>
        </edgeMap>
        <edgeMap>
          <xCoord>348</xCoord>
          <yCoord>375</yCoord>
        </edgeMap>
        <edgeMap>
          <xCoord>349</xCoord>
          <yCoord>375</yCoord>
        </edgeMap>
        <edgeMap>
          <xCoord>350</xCoord>
          <yCoord>375</yCoord>
        </edgeMap>
        <edgeMap>
          <xCoord>351</xCoord>
          <yCoord>374</yCoord>
        </edgeMap>
        <edgeMap>
          <xCoord>352</xCoord>
          <yCoord>374</yCoord>
        </edgeMap>
        <edgeMap>
          <xCoord>353</xCoord>
          <yCoord>374</yCoord>
        </edgeMap>
        <edgeMap>
          <xCoord>354</xCoord>
          <yCoord>374</yCoord>
        </edgeMap>
        <edgeMap>
          <xCoord>355</xCoord>
          <yCoord>373</yCoord>
        </edgeMap>
        <edgeMap>
          <xCoord>356</xCoord>
          <yCoord>372</yCoord>
        </edgeMap>
        <edgeMap>
          <xCoord>357</xCoord>
          <yCoord>371</yCoord>
        </edgeMap>
        <edgeMap>
          <xCoord>357</xCoord>
          <yCoord>370</yCoord>
        </edgeMap>
        <edgeMap>
          <xCoord>358</xCoord>
          <yCoord>369</yCoord>
        </edgeMap>
        <edgeMap>
          <xCoord>359</xCoord>
          <yCoord>368</yCoord>
        </edgeMap>
        <edgeMap>
          <xCoord>359</xCoord>
          <yCoord>367</yCoord>
        </edgeMap>
        <edgeMap>
          <xCoord>359</xCoord>
          <yCoord>366</yCoord>
        </edgeMap>
        <edgeMap>
          <xCoord>360</xCoord>
          <yCoord>365</yCoord>
        </edgeMap>
        <edgeMap>
          <xCoord>360</xCoord>
          <yCoord>364</yCoord>
        </edgeMap>
        <edgeMap>
          <xCoord>361</xCoord>
          <yCoord>363</yCoord>
        </edgeMap>
        <edgeMap>
          <xCoord>362</xCoord>
          <yCoord>362</yCoord>
        </edgeMap>
        <edgeMap>
          <xCoord>362</xCoord>
          <yCoord>361</yCoord>
        </edgeMap>
        <edgeMap>
          <xCoord>362</xCoord>
          <yCoord>360</yCoord>
        </edgeMap>
        <edgeMap>
          <xCoord>362</xCoord>
          <yCoord>359</yCoord>
        </edgeMap>
        <edgeMap>
          <xCoord>362</xCoord>
          <yCoord>358</yCoord>
        </edgeMap>
        <edgeMap>
          <xCoord>362</xCoord>
          <yCoord>357</yCoord>
        </edgeMap>
        <edgeMap>
          <xCoord>362</xCoord>
          <yCoord>356</yCoord>
        </edgeMap>
        <edgeMap>
          <xCoord>363</xCoord>
          <yCoord>355</yCoord>
        </edgeMap>
        <edgeMap>
          <xCoord>363</xCoord>
          <yCoord>354</yCoord>
        </edgeMap>
        <edgeMap>
          <xCoord>362</xCoord>
          <yCoord>353</yCoord>
        </edgeMap>
        <edgeMap>
          <xCoord>362</xCoord>
          <yCoord>352</yCoord>
        </edgeMap>
        <edgeMap>
          <xCoord>361</xCoord>
          <yCoord>351</yCoord>
        </edgeMap>
        <edgeMap>
          <xCoord>361</xCoord>
          <yCoord>350</yCoord>
        </edgeMap>
        <edgeMap>
          <xCoord>360</xCoord>
          <yCoord>349</yCoord>
        </edgeMap>
        <edgeMap>
          <xCoord>359</xCoord>
          <yCoord>348</yCoord>
        </edgeMap>
        <edgeMap>
          <xCoord>358</xCoord>
          <yCoord>348</yCoord>
        </edgeMap>
        <edgeMap>
          <xCoord>357</xCoord>
          <yCoord>347</yCoord>
        </edgeMap>
        <edgeMap>
          <xCoord>356</xCoord>
          <yCoord>347</yCoord>
        </edgeMap>
        <edgeMap>
          <xCoord>355</xCoord>
          <yCoord>346</yCoord>
        </edgeMap>
        <edgeMap>
          <xCoord>354</xCoord>
          <yCoord>345</yCoord>
        </edgeMap>
        <edgeMap>
          <xCoord>353</xCoord>
          <yCoord>345</yCoord>
        </edgeMap>
        <edgeMap>
          <xCoord>352</xCoord>
          <yCoord>344</yCoord>
        </edgeMap>
        <edgeMap>
          <xCoord>351</xCoord>
          <yCoord>344</yCoord>
        </edgeMap>
        <edgeMap>
          <xCoord>350</xCoord>
          <yCoord>343</yCoord>
        </edgeMap>
        <edgeMap>
          <xCoord>349</xCoord>
          <yCoord>343</yCoord>
        </edgeMap>
        <edgeMap>
          <xCoord>348</xCoord>
          <yCoord>343</yCoord>
        </edgeMap>
        <edgeMap>
          <xCoord>347</xCoord>
          <yCoord>343</yCoord>
        </edgeMap>
        <edgeMap>
          <xCoord>346</xCoord>
          <yCoord>343</yCoord>
        </edgeMap>
        <edgeMap>
          <xCoord>345</xCoord>
          <yCoord>343</yCoord>
        </edgeMap>
        <edgeMap>
          <xCoord>344</xCoord>
          <yCoord>342</yCoord>
        </edgeMap>
        <edgeMap>
          <xCoord>343</xCoord>
          <yCoord>342</yCoord>
        </edgeMap>
        <edgeMap>
          <xCoord>342</xCoord>
          <yCoord>342</yCoord>
        </edgeMap>
        <edgeMap>
          <xCoord>341</xCoord>
          <yCoord>342</yCoord>
        </edgeMap>
        <edgeMap>
          <xCoord>340</xCoord>
          <yCoord>342</yCoord>
        </edgeMap>
        <edgeMap>
          <xCoord>339</xCoord>
          <yCoord>342</yCoord>
        </edgeMap>
        <edgeMap>
          <xCoord>338</xCoord>
          <yCoord>343</yCoord>
        </edgeMap>
        <edgeMap>
          <xCoord>337</xCoord>
          <yCoord>343</yCoord>
        </edgeMap>
        <edgeMap>
          <xCoord>336</xCoord>
          <yCoord>343</yCoord>
        </edgeMap>
        <edgeMap>
          <xCoord>335</xCoord>
          <yCoord>344</yCoord>
        </edgeMap>
        <edgeMap>
          <xCoord>334</xCoord>
          <yCoord>345</yCoord>
        </edgeMap>
        <edgeMap>
          <xCoord>333</xCoord>
          <yCoord>346</yCoord>
        </edgeMap>
        <edgeMap>
          <xCoord>332</xCoord>
          <yCoord>346</yCoord>
        </edgeMap>
        <edgeMap>
          <xCoord>331</xCoord>
          <yCoord>347</yCoord>
        </edgeMap>
        <edgeMap>
          <xCoord>330</xCoord>
          <yCoord>348</yCoord>
        </edgeMap>
        <edgeMap>
          <xCoord>329</xCoord>
          <yCoord>349</yCoord>
        </edgeMap>
        <edgeMap>
          <xCoord>328</xCoord>
          <yCoord>350</yCoord>
        </edgeMap>
        <edgeMap>
          <xCoord>327</xCoord>
          <yCoord>351</yCoord>
        </edgeMap>
        <edgeMap>
          <xCoord>327</xCoord>
          <yCoord>352</yCoord>
        </edgeMap>
        <edgeMap>
          <xCoord>326</xCoord>
          <yCoord>353</yCoord>
        </edgeMap>
        <edgeMap>
          <xCoord>325</xCoord>
          <yCoord>354</yCoord>
        </edgeMap>
        <edgeMap>
          <xCoord>325</xCoord>
          <yCoord>355</yCoord>
        </edgeMap>
        <edgeMap>
          <xCoord>325</xCoord>
          <yCoord>356</yCoord>
        </edgeMap>
        <edgeMap>
          <xCoord>324</xCoord>
          <yCoord>357</yCoord>
        </edgeMap>
        <edgeMap>
          <xCoord>324</xCoord>
          <yCoord>358</yCoord>
        </edgeMap>
        <edgeMap>
          <xCoord>324</xCoord>
          <yCoord>359</yCoord>
        </edgeMap>
        <edgeMap>
          <xCoord>324</xCoord>
          <yCoord>360</yCoord>
        </edgeMap>
        <edgeMap>
          <xCoord>324</xCoord>
          <yCoord>361</yCoord>
        </edgeMap>
        <edgeMap>
          <xCoord>325</xCoord>
          <yCoord>362</yCoord>
        </edgeMap>
        <edgeMap>
          <xCoord>325</xCoord>
          <yCoord>363</yCoord>
        </edgeMap>
        <edgeMap>
          <xCoord>326</xCoord>
          <yCoord>364</yCoord>
        </edgeMap>
        <edgeMap>
          <xCoord>327</xCoord>
          <yCoord>365</yCoord>
        </edgeMap>
        <edgeMap>
          <xCoord>328</xCoord>
          <yCoord>366</yCoord>
        </edgeMap>
        <edgeMap>
          <xCoord>329</xCoord>
          <yCoord>367</yCoord>
        </edgeMap>
        <edgeMap>
          <xCoord>330</xCoord>
          <yCoord>367</yCoord>
        </edgeMap>
        <edgeMap>
          <xCoord>331</xCoord>
          <yCoord>368</yCoord>
        </edgeMap>
        <edgeMap>
          <xCoord>332</xCoord>
          <yCoord>369</yCoord>
        </edgeMap>
        <edgeMap>
          <xCoord>333</xCoord>
          <yCoord>370</yCoord>
        </edgeMap>
        <edgeMap>
          <xCoord>334</xCoord>
          <yCoord>371</yCoord>
        </edgeMap>
        <edgeMap>
          <xCoord>335</xCoord>
          <yCoord>372</yCoord>
        </edgeMap>
        <edgeMap>
          <xCoord>336</xCoord>
          <yCoord>373</yCoord>
        </edgeMap>
        <edgeMap>
          <xCoord>337</xCoord>
          <yCoord>373</yCoord>
        </edgeMap>
        <edgeMap>
          <xCoord>338</xCoord>
          <yCoord>374</yCoord>
        </edgeMap>
        <edgeMap>
          <xCoord>339</xCoord>
          <yCoord>374</yCoord>
        </edgeMap>
        <edgeMap>
          <xCoord>340</xCoord>
          <yCoord>375</yCoord>
        </edgeMap>
        <edgeMap>
          <xCoord>341</xCoord>
          <yCoord>375</yCoord>
        </edgeMap>
        <edgeMap>
          <xCoord>342</xCoord>
          <yCoord>375</yCoord>
        </edgeMap>
        <edgeMap>
          <xCoord>343</xCoord>
          <yCoord>376</yCoord>
        </edgeMap>
      </roi>
      <roi>
        <imageZposition>-120.5</imageZposition>
        <imageSOP_UID>1.3.6.1.4.1.14519.5.2.1.6279.6001.702855759609260809895714587606</imageSOP_UID>
        <inclusion>TRUE</inclusion>
        <edgeMap>
          <xCoord>347</xCoord>
          <yCoord>374</yCoord>
        </edgeMap>
        <edgeMap>
          <xCoord>348</xCoord>
          <yCoord>373</yCoord>
        </edgeMap>
        <edgeMap>
          <xCoord>349</xCoord>
          <yCoord>373</yCoord>
        </edgeMap>
        <edgeMap>
          <xCoord>350</xCoord>
          <yCoord>373</yCoord>
        </edgeMap>
        <edgeMap>
          <xCoord>351</xCoord>
          <yCoord>373</yCoord>
        </edgeMap>
        <edgeMap>
          <xCoord>352</xCoord>
          <yCoord>372</yCoord>
        </edgeMap>
        <edgeMap>
          <xCoord>353</xCoord>
          <yCoord>372</yCoord>
        </edgeMap>
        <edgeMap>
          <xCoord>354</xCoord>
          <yCoord>372</yCoord>
        </edgeMap>
        <edgeMap>
          <xCoord>355</xCoord>
          <yCoord>371</yCoord>
        </edgeMap>
        <edgeMap>
          <xCoord>356</xCoord>
          <yCoord>370</yCoord>
        </edgeMap>
        <edgeMap>
          <xCoord>357</xCoord>
          <yCoord>369</yCoord>
        </edgeMap>
        <edgeMap>
          <xCoord>358</xCoord>
          <yCoord>368</yCoord>
        </edgeMap>
        <edgeMap>
          <xCoord>358</xCoord>
          <yCoord>367</yCoord>
        </edgeMap>
        <edgeMap>
          <xCoord>358</xCoord>
          <yCoord>366</yCoord>
        </edgeMap>
        <edgeMap>
          <xCoord>358</xCoord>
          <yCoord>365</yCoord>
        </edgeMap>
        <edgeMap>
          <xCoord>359</xCoord>
          <yCoord>364</yCoord>
        </edgeMap>
        <edgeMap>
          <xCoord>359</xCoord>
          <yCoord>363</yCoord>
        </edgeMap>
        <edgeMap>
          <xCoord>359</xCoord>
          <yCoord>362</yCoord>
        </edgeMap>
        <edgeMap>
          <xCoord>359</xCoord>
          <yCoord>361</yCoord>
        </edgeMap>
        <edgeMap>
          <xCoord>359</xCoord>
          <yCoord>360</yCoord>
        </edgeMap>
        <edgeMap>
          <xCoord>359</xCoord>
          <yCoord>359</yCoord>
        </edgeMap>
        <edgeMap>
          <xCoord>359</xCoord>
          <yCoord>358</yCoord>
        </edgeMap>
        <edgeMap>
          <xCoord>359</xCoord>
          <yCoord>357</yCoord>
        </edgeMap>
        <edgeMap>
          <xCoord>359</xCoord>
          <yCoord>356</yCoord>
        </edgeMap>
        <edgeMap>
          <xCoord>359</xCoord>
          <yCoord>355</yCoord>
        </edgeMap>
        <edgeMap>
          <xCoord>359</xCoord>
          <yCoord>354</yCoord>
        </edgeMap>
        <edgeMap>
          <xCoord>358</xCoord>
          <yCoord>353</yCoord>
        </edgeMap>
        <edgeMap>
          <xCoord>358</xCoord>
          <yCoord>352</yCoord>
        </edgeMap>
        <edgeMap>
          <xCoord>357</xCoord>
          <yCoord>351</yCoord>
        </edgeMap>
        <edgeMap>
          <xCoord>357</xCoord>
          <yCoord>350</yCoord>
        </edgeMap>
        <edgeMap>
          <xCoord>357</xCoord>
          <yCoord>349</yCoord>
        </edgeMap>
        <edgeMap>
          <xCoord>356</xCoord>
          <yCoord>348</yCoord>
        </edgeMap>
        <edgeMap>
          <xCoord>355</xCoord>
          <yCoord>347</yCoord>
        </edgeMap>
        <edgeMap>
          <xCoord>354</xCoord>
          <yCoord>347</yCoord>
        </edgeMap>
        <edgeMap>
          <xCoord>353</xCoord>
          <yCoord>347</yCoord>
        </edgeMap>
        <edgeMap>
          <xCoord>352</xCoord>
          <yCoord>346</yCoord>
        </edgeMap>
        <edgeMap>
          <xCoord>351</xCoord>
          <yCoord>346</yCoord>
        </edgeMap>
        <edgeMap>
          <xCoord>350</xCoord>
          <yCoord>345</yCoord>
        </edgeMap>
        <edgeMap>
          <xCoord>349</xCoord>
          <yCoord>345</yCoord>
        </edgeMap>
        <edgeMap>
          <xCoord>348</xCoord>
          <yCoord>345</yCoord>
        </edgeMap>
        <edgeMap>
          <xCoord>347</xCoord>
          <yCoord>345</yCoord>
        </edgeMap>
        <edgeMap>
          <xCoord>346</xCoord>
          <yCoord>345</yCoord>
        </edgeMap>
        <edgeMap>
          <xCoord>345</xCoord>
          <yCoord>344</yCoord>
        </edgeMap>
        <edgeMap>
          <xCoord>344</xCoord>
          <yCoord>344</yCoord>
        </edgeMap>
        <edgeMap>
          <xCoord>343</xCoord>
          <yCoord>344</yCoord>
        </edgeMap>
        <edgeMap>
          <xCoord>342</xCoord>
          <yCoord>345</yCoord>
        </edgeMap>
        <edgeMap>
          <xCoord>341</xCoord>
          <yCoord>345</yCoord>
        </edgeMap>
        <edgeMap>
          <xCoord>340</xCoord>
          <yCoord>345</yCoord>
        </edgeMap>
        <edgeMap>
          <xCoord>339</xCoord>
          <yCoord>345</yCoord>
        </edgeMap>
        <edgeMap>
          <xCoord>338</xCoord>
          <yCoord>345</yCoord>
        </edgeMap>
        <edgeMap>
          <xCoord>337</xCoord>
          <yCoord>346</yCoord>
        </edgeMap>
        <edgeMap>
          <xCoord>336</xCoord>
          <yCoord>346</yCoord>
        </edgeMap>
        <edgeMap>
          <xCoord>335</xCoord>
          <yCoord>347</yCoord>
        </edgeMap>
        <edgeMap>
          <xCoord>334</xCoord>
          <yCoord>348</yCoord>
        </edgeMap>
        <edgeMap>
          <xCoord>333</xCoord>
          <yCoord>348</yCoord>
        </edgeMap>
        <edgeMap>
          <xCoord>332</xCoord>
          <yCoord>349</yCoord>
        </edgeMap>
        <edgeMap>
          <xCoord>331</xCoord>
          <yCoord>350</yCoord>
        </edgeMap>
        <edgeMap>
          <xCoord>330</xCoord>
          <yCoord>351</yCoord>
        </edgeMap>
        <edgeMap>
          <xCoord>329</xCoord>
          <yCoord>352</yCoord>
        </edgeMap>
        <edgeMap>
          <xCoord>328</xCoord>
          <yCoord>353</yCoord>
        </edgeMap>
        <edgeMap>
          <xCoord>328</xCoord>
          <yCoord>354</yCoord>
        </edgeMap>
        <edgeMap>
          <xCoord>327</xCoord>
          <yCoord>355</yCoord>
        </edgeMap>
        <edgeMap>
          <xCoord>326</xCoord>
          <yCoord>356</yCoord>
        </edgeMap>
        <edgeMap>
          <xCoord>326</xCoord>
          <yCoord>357</yCoord>
        </edgeMap>
        <edgeMap>
          <xCoord>326</xCoord>
          <yCoord>358</yCoord>
        </edgeMap>
        <edgeMap>
          <xCoord>326</xCoord>
          <yCoord>359</yCoord>
        </edgeMap>
        <edgeMap>
          <xCoord>326</xCoord>
          <yCoord>360</yCoord>
        </edgeMap>
        <edgeMap>
          <xCoord>326</xCoord>
          <yCoord>361</yCoord>
        </edgeMap>
        <edgeMap>
          <xCoord>327</xCoord>
          <yCoord>362</yCoord>
        </edgeMap>
        <edgeMap>
          <xCoord>327</xCoord>
          <yCoord>363</yCoord>
        </edgeMap>
        <edgeMap>
          <xCoord>328</xCoord>
          <yCoord>364</yCoord>
        </edgeMap>
        <edgeMap>
          <xCoord>329</xCoord>
          <yCoord>365</yCoord>
        </edgeMap>
        <edgeMap>
          <xCoord>330</xCoord>
          <yCoord>366</yCoord>
        </edgeMap>
        <edgeMap>
          <xCoord>331</xCoord>
          <yCoord>367</yCoord>
        </edgeMap>
        <edgeMap>
          <xCoord>332</xCoord>
          <yCoord>367</yCoord>
        </edgeMap>
        <edgeMap>
          <xCoord>333</xCoord>
          <yCoord>368</yCoord>
        </edgeMap>
        <edgeMap>
          <xCoord>334</xCoord>
          <yCoord>369</yCoord>
        </edgeMap>
        <edgeMap>
          <xCoord>335</xCoord>
          <yCoord>369</yCoord>
        </edgeMap>
        <edgeMap>
          <xCoord>336</xCoord>
          <yCoord>370</yCoord>
        </edgeMap>
        <edgeMap>
          <xCoord>337</xCoord>
          <yCoord>371</yCoord>
        </edgeMap>
        <edgeMap>
          <xCoord>338</xCoord>
          <yCoord>372</yCoord>
        </edgeMap>
        <edgeMap>
          <xCoord>339</xCoord>
          <yCoord>372</yCoord>
        </edgeMap>
        <edgeMap>
          <xCoord>340</xCoord>
          <yCoord>373</yCoord>
        </edgeMap>
        <edgeMap>
          <xCoord>341</xCoord>
          <yCoord>373</yCoord>
        </edgeMap>
        <edgeMap>
          <xCoord>342</xCoord>
          <yCoord>373</yCoord>
        </edgeMap>
        <edgeMap>
          <xCoord>343</xCoord>
          <yCoord>374</yCoord>
        </edgeMap>
        <edgeMap>
          <xCoord>344</xCoord>
          <yCoord>374</yCoord>
        </edgeMap>
        <edgeMap>
          <xCoord>345</xCoord>
          <yCoord>374</yCoord>
        </edgeMap>
        <edgeMap>
          <xCoord>346</xCoord>
          <yCoord>374</yCoord>
        </edgeMap>
        <edgeMap>
          <xCoord>347</xCoord>
          <yCoord>374</yCoord>
        </edgeMap>
      </roi>
      <roi>
        <imageZposition>-123.0</imageZposition>
        <imageSOP_UID>1.3.6.1.4.1.14519.5.2.1.6279.6001.325645956876233379884266812389</imageSOP_UID>
        <inclusion>TRUE</inclusion>
        <edgeMap>
          <xCoord>347</xCoord>
          <yCoord>371</yCoord>
        </edgeMap>
        <edgeMap>
          <xCoord>348</xCoord>
          <yCoord>370</yCoord>
        </edgeMap>
        <edgeMap>
          <xCoord>349</xCoord>
          <yCoord>370</yCoord>
        </edgeMap>
        <edgeMap>
          <xCoord>350</xCoord>
          <yCoord>369</yCoord>
        </edgeMap>
        <edgeMap>
          <xCoord>351</xCoord>
          <yCoord>369</yCoord>
        </edgeMap>
        <edgeMap>
          <xCoord>352</xCoord>
          <yCoord>369</yCoord>
        </edgeMap>
        <edgeMap>
          <xCoord>353</xCoord>
          <yCoord>368</yCoord>
        </edgeMap>
        <edgeMap>
          <xCoord>354</xCoord>
          <yCoord>367</yCoord>
        </edgeMap>
        <edgeMap>
          <xCoord>354</xCoord>
          <yCoord>366</yCoord>
        </edgeMap>
        <edgeMap>
          <xCoord>355</xCoord>
          <yCoord>365</yCoord>
        </edgeMap>
        <edgeMap>
          <xCoord>356</xCoord>
          <yCoord>364</yCoord>
        </edgeMap>
        <edgeMap>
          <xCoord>356</xCoord>
          <yCoord>363</yCoord>
        </edgeMap>
        <edgeMap>
          <xCoord>357</xCoord>
          <yCoord>362</yCoord>
        </edgeMap>
        <edgeMap>
          <xCoord>357</xCoord>
          <yCoord>361</yCoord>
        </edgeMap>
        <edgeMap>
          <xCoord>356</xCoord>
          <yCoord>360</yCoord>
        </edgeMap>
        <edgeMap>
          <xCoord>356</xCoord>
          <yCoord>359</yCoord>
        </edgeMap>
        <edgeMap>
          <xCoord>355</xCoord>
          <yCoord>358</yCoord>
        </edgeMap>
        <edgeMap>
          <xCoord>356</xCoord>
          <yCoord>357</yCoord>
        </edgeMap>
        <edgeMap>
          <xCoord>356</xCoord>
          <yCoord>356</yCoord>
        </edgeMap>
        <edgeMap>
          <xCoord>356</xCoord>
          <yCoord>355</yCoord>
        </edgeMap>
        <edgeMap>
          <xCoord>355</xCoord>
          <yCoord>354</yCoord>
        </edgeMap>
        <edgeMap>
          <xCoord>354</xCoord>
          <yCoord>353</yCoord>
        </edgeMap>
        <edgeMap>
          <xCoord>353</xCoord>
          <yCoord>352</yCoord>
        </edgeMap>
        <edgeMap>
          <xCoord>352</xCoord>
          <yCoord>351</yCoord>
        </edgeMap>
        <edgeMap>
          <xCoord>351</xCoord>
          <yCoord>350</yCoord>
        </edgeMap>
        <edgeMap>
          <xCoord>350</xCoord>
          <yCoord>350</yCoord>
        </edgeMap>
        <edgeMap>
          <xCoord>349</xCoord>
          <yCoord>349</yCoord>
        </edgeMap>
        <edgeMap>
          <xCoord>348</xCoord>
          <yCoord>349</yCoord>
        </edgeMap>
        <edgeMap>
          <xCoord>347</xCoord>
          <yCoord>349</yCoord>
        </edgeMap>
        <edgeMap>
          <xCoord>346</xCoord>
          <yCoord>349</yCoord>
        </edgeMap>
        <edgeMap>
          <xCoord>345</xCoord>
          <yCoord>349</yCoord>
        </edgeMap>
        <edgeMap>
          <xCoord>344</xCoord>
          <yCoord>348</yCoord>
        </edgeMap>
        <edgeMap>
          <xCoord>343</xCoord>
          <yCoord>348</yCoord>
        </edgeMap>
        <edgeMap>
          <xCoord>342</xCoord>
          <yCoord>348</yCoord>
        </edgeMap>
        <edgeMap>
          <xCoord>341</xCoord>
          <yCoord>349</yCoord>
        </edgeMap>
        <edgeMap>
          <xCoord>340</xCoord>
          <yCoord>349</yCoord>
        </edgeMap>
        <edgeMap>
          <xCoord>339</xCoord>
          <yCoord>349</yCoord>
        </edgeMap>
        <edgeMap>
          <xCoord>338</xCoord>
          <yCoord>349</yCoord>
        </edgeMap>
        <edgeMap>
          <xCoord>337</xCoord>
          <yCoord>349</yCoord>
        </edgeMap>
        <edgeMap>
          <xCoord>336</xCoord>
          <yCoord>350</yCoord>
        </edgeMap>
        <edgeMap>
          <xCoord>335</xCoord>
          <yCoord>350</yCoord>
        </edgeMap>
        <edgeMap>
          <xCoord>334</xCoord>
          <yCoord>351</yCoord>
        </edgeMap>
        <edgeMap>
          <xCoord>333</xCoord>
          <yCoord>351</yCoord>
        </edgeMap>
        <edgeMap>
          <xCoord>332</xCoord>
          <yCoord>352</yCoord>
        </edgeMap>
        <edgeMap>
          <xCoord>331</xCoord>
          <yCoord>353</yCoord>
        </edgeMap>
        <edgeMap>
          <xCoord>330</xCoord>
          <yCoord>354</yCoord>
        </edgeMap>
        <edgeMap>
          <xCoord>330</xCoord>
          <yCoord>355</yCoord>
        </edgeMap>
        <edgeMap>
          <xCoord>330</xCoord>
          <yCoord>356</yCoord>
        </edgeMap>
        <edgeMap>
          <xCoord>330</xCoord>
          <yCoord>357</yCoord>
        </edgeMap>
        <edgeMap>
          <xCoord>330</xCoord>
          <yCoord>358</yCoord>
        </edgeMap>
        <edgeMap>
          <xCoord>330</xCoord>
          <yCoord>359</yCoord>
        </edgeMap>
        <edgeMap>
          <xCoord>330</xCoord>
          <yCoord>360</yCoord>
        </edgeMap>
        <edgeMap>
          <xCoord>330</xCoord>
          <yCoord>361</yCoord>
        </edgeMap>
        <edgeMap>
          <xCoord>331</xCoord>
          <yCoord>362</yCoord>
        </edgeMap>
        <edgeMap>
          <xCoord>332</xCoord>
          <yCoord>363</yCoord>
        </edgeMap>
        <edgeMap>
          <xCoord>333</xCoord>
          <yCoord>364</yCoord>
        </edgeMap>
        <edgeMap>
          <xCoord>334</xCoord>
          <yCoord>365</yCoord>
        </edgeMap>
        <edgeMap>
          <xCoord>335</xCoord>
          <yCoord>366</yCoord>
        </edgeMap>
        <edgeMap>
          <xCoord>336</xCoord>
          <yCoord>367</yCoord>
        </edgeMap>
        <edgeMap>
          <xCoord>337</xCoord>
          <yCoord>367</yCoord>
        </edgeMap>
        <edgeMap>
          <xCoord>338</xCoord>
          <yCoord>368</yCoord>
        </edgeMap>
        <edgeMap>
          <xCoord>339</xCoord>
          <yCoord>369</yCoord>
        </edgeMap>
        <edgeMap>
          <xCoord>340</xCoord>
          <yCoord>369</yCoord>
        </edgeMap>
        <edgeMap>
          <xCoord>341</xCoord>
          <yCoord>370</yCoord>
        </edgeMap>
        <edgeMap>
          <xCoord>342</xCoord>
          <yCoord>370</yCoord>
        </edgeMap>
        <edgeMap>
          <xCoord>343</xCoord>
          <yCoord>370</yCoord>
        </edgeMap>
        <edgeMap>
          <xCoord>344</xCoord>
          <yCoord>370</yCoord>
        </edgeMap>
        <edgeMap>
          <xCoord>345</xCoord>
          <yCoord>371</yCoord>
        </edgeMap>
        <edgeMap>
          <xCoord>346</xCoord>
          <yCoord>371</yCoord>
        </edgeMap>
        <edgeMap>
          <xCoord>347</xCoord>
          <yCoord>371</yCoord>
        </edgeMap>
      </roi>
    </unblindedReadNodule>
    <unblindedReadNodule>
      <noduleID>IL057_127205</noduleID>
      <characteristics>
        <subtlety>5</subtlety>
        <internalStructure>1</internalStructure>
        <calcification>6</calcification>
        <sphericity>5</sphericity>
        <margin>5</margin>
        <lobulation>1</lobulation>
        <spiculation>1</spiculation>
        <texture>5</texture>
        <malignancy>5</malignancy>
      </characteristics>
      <roi>
        <imageZposition>-235.5</imageZposition>
        <imageSOP_UID>1.3.6.1.4.1.14519.5.2.1.6279.6001.210795618042166239749082257181</imageSOP_UID>
        <inclusion>TRUE</inclusion>
        <edgeMap>
          <xCoord>388</xCoord>
          <yCoord>343</yCoord>
        </edgeMap>
        <edgeMap>
          <xCoord>389</xCoord>
          <yCoord>342</yCoord>
        </edgeMap>
        <edgeMap>
          <xCoord>390</xCoord>
          <yCoord>341</yCoord>
        </edgeMap>
        <edgeMap>
          <xCoord>391</xCoord>
          <yCoord>340</yCoord>
        </edgeMap>
        <edgeMap>
          <xCoord>392</xCoord>
          <yCoord>339</yCoord>
        </edgeMap>
        <edgeMap>
          <xCoord>392</xCoord>
          <yCoord>338</yCoord>
        </edgeMap>
        <edgeMap>
          <xCoord>392</xCoord>
          <yCoord>337</yCoord>
        </edgeMap>
        <edgeMap>
          <xCoord>393</xCoord>
          <yCoord>336</yCoord>
        </edgeMap>
        <edgeMap>
          <xCoord>393</xCoord>
          <yCoord>335</yCoord>
        </edgeMap>
        <edgeMap>
          <xCoord>393</xCoord>
          <yCoord>334</yCoord>
        </edgeMap>
        <edgeMap>
          <xCoord>393</xCoord>
          <yCoord>333</yCoord>
        </edgeMap>
        <edgeMap>
          <xCoord>392</xCoord>
          <yCoord>332</yCoord>
        </edgeMap>
        <edgeMap>
          <xCoord>392</xCoord>
          <yCoord>331</yCoord>
        </edgeMap>
        <edgeMap>
          <xCoord>392</xCoord>
          <yCoord>330</yCoord>
        </edgeMap>
        <edgeMap>
          <xCoord>392</xCoord>
          <yCoord>329</yCoord>
        </edgeMap>
        <edgeMap>
          <xCoord>392</xCoord>
          <yCoord>328</yCoord>
        </edgeMap>
        <edgeMap>
          <xCoord>392</xCoord>
          <yCoord>327</yCoord>
        </edgeMap>
        <edgeMap>
          <xCoord>391</xCoord>
          <yCoord>326</yCoord>
        </edgeMap>
        <edgeMap>
          <xCoord>390</xCoord>
          <yCoord>325</yCoord>
        </edgeMap>
        <edgeMap>
          <xCoord>389</xCoord>
          <yCoord>325</yCoord>
        </edgeMap>
        <edgeMap>
          <xCoord>388</xCoord>
          <yCoord>325</yCoord>
        </edgeMap>
        <edgeMap>
          <xCoord>387</xCoord>
          <yCoord>325</yCoord>
        </edgeMap>
        <edgeMap>
          <xCoord>386</xCoord>
          <yCoord>325</yCoord>
        </edgeMap>
        <edgeMap>
          <xCoord>385</xCoord>
          <yCoord>325</yCoord>
        </edgeMap>
        <edgeMap>
          <xCoord>384</xCoord>
          <yCoord>326</yCoord>
        </edgeMap>
        <edgeMap>
          <xCoord>383</xCoord>
          <yCoord>326</yCoord>
        </edgeMap>
        <edgeMap>
          <xCoord>382</xCoord>
          <yCoord>326</yCoord>
        </edgeMap>
        <edgeMap>
          <xCoord>381</xCoord>
          <yCoord>326</yCoord>
        </edgeMap>
        <edgeMap>
          <xCoord>380</xCoord>
          <yCoord>327</yCoord>
        </edgeMap>
        <edgeMap>
          <xCoord>379</xCoord>
          <yCoord>328</yCoord>
        </edgeMap>
        <edgeMap>
          <xCoord>378</xCoord>
          <yCoord>329</yCoord>
        </edgeMap>
        <edgeMap>
          <xCoord>377</xCoord>
          <yCoord>330</yCoord>
        </edgeMap>
        <edgeMap>
          <xCoord>377</xCoord>
          <yCoord>331</yCoord>
        </edgeMap>
        <edgeMap>
          <xCoord>377</xCoord>
          <yCoord>332</yCoord>
        </edgeMap>
        <edgeMap>
          <xCoord>376</xCoord>
          <yCoord>333</yCoord>
        </edgeMap>
        <edgeMap>
          <xCoord>375</xCoord>
          <yCoord>334</yCoord>
        </edgeMap>
        <edgeMap>
          <xCoord>376</xCoord>
          <yCoord>335</yCoord>
        </edgeMap>
        <edgeMap>
          <xCoord>376</xCoord>
          <yCoord>336</yCoord>
        </edgeMap>
        <edgeMap>
          <xCoord>376</xCoord>
          <yCoord>337</yCoord>
        </edgeMap>
        <edgeMap>
          <xCoord>377</xCoord>
          <yCoord>338</yCoord>
        </edgeMap>
        <edgeMap>
          <xCoord>376</xCoord>
          <yCoord>339</yCoord>
        </edgeMap>
        <edgeMap>
          <xCoord>377</xCoord>
          <yCoord>340</yCoord>
        </edgeMap>
        <edgeMap>
          <xCoord>378</xCoord>
          <yCoord>341</yCoord>
        </edgeMap>
        <edgeMap>
          <xCoord>379</xCoord>
          <yCoord>341</yCoord>
        </edgeMap>
        <edgeMap>
          <xCoord>380</xCoord>
          <yCoord>341</yCoord>
        </edgeMap>
        <edgeMap>
          <xCoord>381</xCoord>
          <yCoord>341</yCoord>
        </edgeMap>
        <edgeMap>
          <xCoord>382</xCoord>
          <yCoord>342</yCoord>
        </edgeMap>
        <edgeMap>
          <xCoord>383</xCoord>
          <yCoord>342</yCoord>
        </edgeMap>
        <edgeMap>
          <xCoord>384</xCoord>
          <yCoord>342</yCoord>
        </edgeMap>
        <edgeMap>
          <xCoord>385</xCoord>
          <yCoord>343</yCoord>
        </edgeMap>
        <edgeMap>
          <xCoord>386</xCoord>
          <yCoord>343</yCoord>
        </edgeMap>
        <edgeMap>
          <xCoord>387</xCoord>
          <yCoord>343</yCoord>
        </edgeMap>
        <edgeMap>
          <xCoord>388</xCoord>
          <yCoord>343</yCoord>
        </edgeMap>
      </roi>
      <roi>
        <imageZposition>-238.0</imageZposition>
        <imageSOP_UID>1.3.6.1.4.1.14519.5.2.1.6279.6001.129473240332204305919410379966</imageSOP_UID>
        <inclusion>TRUE</inclusion>
        <edgeMap>
          <xCoord>390</xCoord>
          <yCoord>347</yCoord>
        </edgeMap>
        <edgeMap>
          <xCoord>391</xCoord>
          <yCoord>346</yCoord>
        </edgeMap>
        <edgeMap>
          <xCoord>392</xCoord>
          <yCoord>345</yCoord>
        </edgeMap>
        <edgeMap>
          <xCoord>392</xCoord>
          <yCoord>344</yCoord>
        </edgeMap>
        <edgeMap>
          <xCoord>393</xCoord>
          <yCoord>343</yCoord>
        </edgeMap>
        <edgeMap>
          <xCoord>394</xCoord>
          <yCoord>342</yCoord>
        </edgeMap>
        <edgeMap>
          <xCoord>394</xCoord>
          <yCoord>341</yCoord>
        </edgeMap>
        <edgeMap>
          <xCoord>395</xCoord>
          <yCoord>340</yCoord>
        </edgeMap>
        <edgeMap>
          <xCoord>395</xCoord>
          <yCoord>339</yCoord>
        </edgeMap>
        <edgeMap>
          <xCoord>395</xCoord>
          <yCoord>338</yCoord>
        </edgeMap>
        <edgeMap>
          <xCoord>396</xCoord>
          <yCoord>337</yCoord>
        </edgeMap>
        <edgeMap>
          <xCoord>396</xCoord>
          <yCoord>336</yCoord>
        </edgeMap>
        <edgeMap>
          <xCoord>396</xCoord>
          <yCoord>335</yCoord>
        </edgeMap>
        <edgeMap>
          <xCoord>396</xCoord>
          <yCoord>334</yCoord>
        </edgeMap>
        <edgeMap>
          <xCoord>396</xCoord>
          <yCoord>333</yCoord>
        </edgeMap>
        <edgeMap>
          <xCoord>397</xCoord>
          <yCoord>332</yCoord>
        </edgeMap>
        <edgeMap>
          <xCoord>397</xCoord>
          <yCoord>331</yCoord>
        </edgeMap>
        <edgeMap>
          <xCoord>396</xCoord>
          <yCoord>330</yCoord>
        </edgeMap>
        <edgeMap>
          <xCoord>395</xCoord>
          <yCoord>329</yCoord>
        </edgeMap>
        <edgeMap>
          <xCoord>395</xCoord>
          <yCoord>328</yCoord>
        </edgeMap>
        <edgeMap>
          <xCoord>394</xCoord>
          <yCoord>327</yCoord>
        </edgeMap>
        <edgeMap>
          <xCoord>393</xCoord>
          <yCoord>326</yCoord>
        </edgeMap>
        <edgeMap>
          <xCoord>392</xCoord>
          <yCoord>325</yCoord>
        </edgeMap>
        <edgeMap>
          <xCoord>391</xCoord>
          <yCoord>324</yCoord>
        </edgeMap>
        <edgeMap>
          <xCoord>390</xCoord>
          <yCoord>324</yCoord>
        </edgeMap>
        <edgeMap>
          <xCoord>389</xCoord>
          <yCoord>323</yCoord>
        </edgeMap>
        <edgeMap>
          <xCoord>388</xCoord>
          <yCoord>323</yCoord>
        </edgeMap>
        <edgeMap>
          <xCoord>387</xCoord>
          <yCoord>322</yCoord>
        </edgeMap>
        <edgeMap>
          <xCoord>386</xCoord>
          <yCoord>322</yCoord>
        </edgeMap>
        <edgeMap>
          <xCoord>385</xCoord>
          <yCoord>321</yCoord>
        </edgeMap>
        <edgeMap>
          <xCoord>384</xCoord>
          <yCoord>321</yCoord>
        </edgeMap>
        <edgeMap>
          <xCoord>383</xCoord>
          <yCoord>322</yCoord>
        </edgeMap>
        <edgeMap>
          <xCoord>382</xCoord>
          <yCoord>322</yCoord>
        </edgeMap>
        <edgeMap>
          <xCoord>381</xCoord>
          <yCoord>323</yCoord>
        </edgeMap>
        <edgeMap>
          <xCoord>380</xCoord>
          <yCoord>324</yCoord>
        </edgeMap>
        <edgeMap>
          <xCoord>379</xCoord>
          <yCoord>325</yCoord>
        </edgeMap>
        <edgeMap>
          <xCoord>378</xCoord>
          <yCoord>326</yCoord>
        </edgeMap>
        <edgeMap>
          <xCoord>377</xCoord>
          <yCoord>326</yCoord>
        </edgeMap>
        <edgeMap>
          <xCoord>376</xCoord>
          <yCoord>327</yCoord>
        </edgeMap>
        <edgeMap>
          <xCoord>375</xCoord>
          <yCoord>328</yCoord>
        </edgeMap>
        <edgeMap>
          <xCoord>374</xCoord>
          <yCoord>329</yCoord>
        </edgeMap>
        <edgeMap>
          <xCoord>373</xCoord>
          <yCoord>330</yCoord>
        </edgeMap>
        <edgeMap>
          <xCoord>372</xCoord>
          <yCoord>331</yCoord>
        </edgeMap>
        <edgeMap>
          <xCoord>371</xCoord>
          <yCoord>332</yCoord>
        </edgeMap>
        <edgeMap>
          <xCoord>371</xCoord>
          <yCoord>333</yCoord>
        </edgeMap>
        <edgeMap>
          <xCoord>371</xCoord>
          <yCoord>334</yCoord>
        </edgeMap>
        <edgeMap>
          <xCoord>370</xCoord>
          <yCoord>335</yCoord>
        </edgeMap>
        <edgeMap>
          <xCoord>370</xCoord>
          <yCoord>336</yCoord>
        </edgeMap>
        <edgeMap>
          <xCoord>371</xCoord>
          <yCoord>337</yCoord>
        </edgeMap>
        <edgeMap>
          <xCoord>371</xCoord>
          <yCoord>338</yCoord>
        </edgeMap>
        <edgeMap>
          <xCoord>371</xCoord>
          <yCoord>339</yCoord>
        </edgeMap>
        <edgeMap>
          <xCoord>372</xCoord>
          <yCoord>340</yCoord>
        </edgeMap>
        <edgeMap>
          <xCoord>373</xCoord>
          <yCoord>341</yCoord>
        </edgeMap>
        <edgeMap>
          <xCoord>373</xCoord>
          <yCoord>342</yCoord>
        </edgeMap>
        <edgeMap>
          <xCoord>374</xCoord>
          <yCoord>343</yCoord>
        </edgeMap>
        <edgeMap>
          <xCoord>375</xCoord>
          <yCoord>344</yCoord>
        </edgeMap>
        <edgeMap>
          <xCoord>376</xCoord>
          <yCoord>345</yCoord>
        </edgeMap>
        <edgeMap>
          <xCoord>377</xCoord>
          <yCoord>346</yCoord>
        </edgeMap>
        <edgeMap>
          <xCoord>378</xCoord>
          <yCoord>346</yCoord>
        </edgeMap>
        <edgeMap>
          <xCoord>379</xCoord>
          <yCoord>346</yCoord>
        </edgeMap>
        <edgeMap>
          <xCoord>380</xCoord>
          <yCoord>346</yCoord>
        </edgeMap>
        <edgeMap>
          <xCoord>381</xCoord>
          <yCoord>347</yCoord>
        </edgeMap>
        <edgeMap>
          <xCoord>382</xCoord>
          <yCoord>347</yCoord>
        </edgeMap>
        <edgeMap>
          <xCoord>383</xCoord>
          <yCoord>347</yCoord>
        </edgeMap>
        <edgeMap>
          <xCoord>384</xCoord>
          <yCoord>347</yCoord>
        </edgeMap>
        <edgeMap>
          <xCoord>385</xCoord>
          <yCoord>347</yCoord>
        </edgeMap>
        <edgeMap>
          <xCoord>386</xCoord>
          <yCoord>347</yCoord>
        </edgeMap>
        <edgeMap>
          <xCoord>387</xCoord>
          <yCoord>347</yCoord>
        </edgeMap>
        <edgeMap>
          <xCoord>388</xCoord>
          <yCoord>347</yCoord>
        </edgeMap>
        <edgeMap>
          <xCoord>389</xCoord>
          <yCoord>347</yCoord>
        </edgeMap>
        <edgeMap>
          <xCoord>390</xCoord>
          <yCoord>347</yCoord>
        </edgeMap>
      </roi>
      <roi>
        <imageZposition>-240.5</imageZposition>
        <imageSOP_UID>1.3.6.1.4.1.14519.5.2.1.6279.6001.851887471348809322757457359433</imageSOP_UID>
        <inclusion>TRUE</inclusion>
        <edgeMap>
          <xCoord>387</xCoord>
          <yCoord>345</yCoord>
        </edgeMap>
        <edgeMap>
          <xCoord>387</xCoord>
          <yCoord>344</yCoord>
        </edgeMap>
        <edgeMap>
          <xCoord>388</xCoord>
          <yCoord>343</yCoord>
        </edgeMap>
        <edgeMap>
          <xCoord>389</xCoord>
          <yCoord>342</yCoord>
        </edgeMap>
        <edgeMap>
          <xCoord>390</xCoord>
          <yCoord>341</yCoord>
        </edgeMap>
        <edgeMap>
          <xCoord>391</xCoord>
          <yCoord>340</yCoord>
        </edgeMap>
        <edgeMap>
          <xCoord>392</xCoord>
          <yCoord>339</yCoord>
        </edgeMap>
        <edgeMap>
          <xCoord>393</xCoord>
          <yCoord>339</yCoord>
        </edgeMap>
        <edgeMap>
          <xCoord>394</xCoord>
          <yCoord>338</yCoord>
        </edgeMap>
        <edgeMap>
          <xCoord>394</xCoord>
          <yCoord>337</yCoord>
        </edgeMap>
        <edgeMap>
          <xCoord>394</xCoord>
          <yCoord>336</yCoord>
        </edgeMap>
        <edgeMap>
          <xCoord>394</xCoord>
          <yCoord>335</yCoord>
        </edgeMap>
        <edgeMap>
          <xCoord>394</xCoord>
          <yCoord>334</yCoord>
        </edgeMap>
        <edgeMap>
          <xCoord>394</xCoord>
          <yCoord>333</yCoord>
        </edgeMap>
        <edgeMap>
          <xCoord>394</xCoord>
          <yCoord>332</yCoord>
        </edgeMap>
        <edgeMap>
          <xCoord>394</xCoord>
          <yCoord>331</yCoord>
        </edgeMap>
        <edgeMap>
          <xCoord>394</xCoord>
          <yCoord>330</yCoord>
        </edgeMap>
        <edgeMap>
          <xCoord>393</xCoord>
          <yCoord>329</yCoord>
        </edgeMap>
        <edgeMap>
          <xCoord>393</xCoord>
          <yCoord>328</yCoord>
        </edgeMap>
        <edgeMap>
          <xCoord>392</xCoord>
          <yCoord>327</yCoord>
        </edgeMap>
        <edgeMap>
          <xCoord>391</xCoord>
          <yCoord>327</yCoord>
        </edgeMap>
        <edgeMap>
          <xCoord>390</xCoord>
          <yCoord>326</yCoord>
        </edgeMap>
        <edgeMap>
          <xCoord>390</xCoord>
          <yCoord>325</yCoord>
        </edgeMap>
        <edgeMap>
          <xCoord>389</xCoord>
          <yCoord>324</yCoord>
        </edgeMap>
        <edgeMap>
          <xCoord>388</xCoord>
          <yCoord>324</yCoord>
        </edgeMap>
        <edgeMap>
          <xCoord>387</xCoord>
          <yCoord>324</yCoord>
        </edgeMap>
        <edgeMap>
          <xCoord>386</xCoord>
          <yCoord>323</yCoord>
        </edgeMap>
        <edgeMap>
          <xCoord>385</xCoord>
          <yCoord>323</yCoord>
        </edgeMap>
        <edgeMap>
          <xCoord>384</xCoord>
          <yCoord>323</yCoord>
        </edgeMap>
        <edgeMap>
          <xCoord>383</xCoord>
          <yCoord>324</yCoord>
        </edgeMap>
        <edgeMap>
          <xCoord>382</xCoord>
          <yCoord>324</yCoord>
        </edgeMap>
        <edgeMap>
          <xCoord>381</xCoord>
          <yCoord>324</yCoord>
        </edgeMap>
        <edgeMap>
          <xCoord>380</xCoord>
          <yCoord>324</yCoord>
        </edgeMap>
        <edgeMap>
          <xCoord>379</xCoord>
          <yCoord>325</yCoord>
        </edgeMap>
        <edgeMap>
          <xCoord>378</xCoord>
          <yCoord>326</yCoord>
        </edgeMap>
        <edgeMap>
          <xCoord>377</xCoord>
          <yCoord>326</yCoord>
        </edgeMap>
        <edgeMap>
          <xCoord>376</xCoord>
          <yCoord>326</yCoord>
        </edgeMap>
        <edgeMap>
          <xCoord>375</xCoord>
          <yCoord>327</yCoord>
        </edgeMap>
        <edgeMap>
          <xCoord>375</xCoord>
          <yCoord>328</yCoord>
        </edgeMap>
        <edgeMap>
          <xCoord>375</xCoord>
          <yCoord>329</yCoord>
        </edgeMap>
        <edgeMap>
          <xCoord>374</xCoord>
          <yCoord>330</yCoord>
        </edgeMap>
        <edgeMap>
          <xCoord>373</xCoord>
          <yCoord>330</yCoord>
        </edgeMap>
        <edgeMap>
          <xCoord>373</xCoord>
          <yCoord>331</yCoord>
        </edgeMap>
        <edgeMap>
          <xCoord>372</xCoord>
          <yCoord>332</yCoord>
        </edgeMap>
        <edgeMap>
          <xCoord>372</xCoord>
          <yCoord>333</yCoord>
        </edgeMap>
        <edgeMap>
          <xCoord>372</xCoord>
          <yCoord>334</yCoord>
        </edgeMap>
        <edgeMap>
          <xCoord>372</xCoord>
          <yCoord>335</yCoord>
        </edgeMap>
        <edgeMap>
          <xCoord>372</xCoord>
          <yCoord>336</yCoord>
        </edgeMap>
        <edgeMap>
          <xCoord>372</xCoord>
          <yCoord>337</yCoord>
        </edgeMap>
        <edgeMap>
          <xCoord>372</xCoord>
          <yCoord>338</yCoord>
        </edgeMap>
        <edgeMap>
          <xCoord>372</xCoord>
          <yCoord>339</yCoord>
        </edgeMap>
        <edgeMap>
          <xCoord>372</xCoord>
          <yCoord>340</yCoord>
        </edgeMap>
        <edgeMap>
          <xCoord>372</xCoord>
          <yCoord>341</yCoord>
        </edgeMap>
        <edgeMap>
          <xCoord>372</xCoord>
          <yCoord>342</yCoord>
        </edgeMap>
        <edgeMap>
          <xCoord>373</xCoord>
          <yCoord>342</yCoord>
        </edgeMap>
        <edgeMap>
          <xCoord>374</xCoord>
          <yCoord>342</yCoord>
        </edgeMap>
        <edgeMap>
          <xCoord>375</xCoord>
          <yCoord>343</yCoord>
        </edgeMap>
        <edgeMap>
          <xCoord>376</xCoord>
          <yCoord>344</yCoord>
        </edgeMap>
        <edgeMap>
          <xCoord>376</xCoord>
          <yCoord>345</yCoord>
        </edgeMap>
        <edgeMap>
          <xCoord>377</xCoord>
          <yCoord>345</yCoord>
        </edgeMap>
        <edgeMap>
          <xCoord>378</xCoord>
          <yCoord>345</yCoord>
        </edgeMap>
        <edgeMap>
          <xCoord>379</xCoord>
          <yCoord>345</yCoord>
        </edgeMap>
        <edgeMap>
          <xCoord>380</xCoord>
          <yCoord>345</yCoord>
        </edgeMap>
        <edgeMap>
          <xCoord>381</xCoord>
          <yCoord>345</yCoord>
        </edgeMap>
        <edgeMap>
          <xCoord>382</xCoord>
          <yCoord>345</yCoord>
        </edgeMap>
        <edgeMap>
          <xCoord>383</xCoord>
          <yCoord>345</yCoord>
        </edgeMap>
        <edgeMap>
          <xCoord>384</xCoord>
          <yCoord>345</yCoord>
        </edgeMap>
        <edgeMap>
          <xCoord>385</xCoord>
          <yCoord>345</yCoord>
        </edgeMap>
        <edgeMap>
          <xCoord>386</xCoord>
          <yCoord>345</yCoord>
        </edgeMap>
        <edgeMap>
          <xCoord>387</xCoord>
          <yCoord>345</yCoord>
        </edgeMap>
      </roi>
      <roi>
        <imageZposition>-243.0</imageZposition>
        <imageSOP_UID>1.3.6.1.4.1.14519.5.2.1.6279.6001.306710797226492554052987263869</imageSOP_UID>
        <inclusion>TRUE</inclusion>
        <edgeMap>
          <xCoord>385</xCoord>
          <yCoord>347</yCoord>
        </edgeMap>
        <edgeMap>
          <xCoord>386</xCoord>
          <yCoord>346</yCoord>
        </edgeMap>
        <edgeMap>
          <xCoord>387</xCoord>
          <yCoord>345</yCoord>
        </edgeMap>
        <edgeMap>
          <xCoord>388</xCoord>
          <yCoord>344</yCoord>
        </edgeMap>
        <edgeMap>
          <xCoord>389</xCoord>
          <yCoord>344</yCoord>
        </edgeMap>
        <edgeMap>
          <xCoord>390</xCoord>
          <yCoord>343</yCoord>
        </edgeMap>
        <edgeMap>
          <xCoord>391</xCoord>
          <yCoord>342</yCoord>
        </edgeMap>
        <edgeMap>
          <xCoord>391</xCoord>
          <yCoord>341</yCoord>
        </edgeMap>
        <edgeMap>
          <xCoord>391</xCoord>
          <yCoord>340</yCoord>
        </edgeMap>
        <edgeMap>
          <xCoord>392</xCoord>
          <yCoord>339</yCoord>
        </edgeMap>
        <edgeMap>
          <xCoord>393</xCoord>
          <yCoord>338</yCoord>
        </edgeMap>
        <edgeMap>
          <xCoord>394</xCoord>
          <yCoord>337</yCoord>
        </edgeMap>
        <edgeMap>
          <xCoord>394</xCoord>
          <yCoord>336</yCoord>
        </edgeMap>
        <edgeMap>
          <xCoord>395</xCoord>
          <yCoord>335</yCoord>
        </edgeMap>
        <edgeMap>
          <xCoord>395</xCoord>
          <yCoord>334</yCoord>
        </edgeMap>
        <edgeMap>
          <xCoord>395</xCoord>
          <yCoord>333</yCoord>
        </edgeMap>
        <edgeMap>
          <xCoord>394</xCoord>
          <yCoord>332</yCoord>
        </edgeMap>
        <edgeMap>
          <xCoord>394</xCoord>
          <yCoord>331</yCoord>
        </edgeMap>
        <edgeMap>
          <xCoord>394</xCoord>
          <yCoord>330</yCoord>
        </edgeMap>
        <edgeMap>
          <xCoord>393</xCoord>
          <yCoord>330</yCoord>
        </edgeMap>
        <edgeMap>
          <xCoord>392</xCoord>
          <yCoord>329</yCoord>
        </edgeMap>
        <edgeMap>
          <xCoord>391</xCoord>
          <yCoord>328</yCoord>
        </edgeMap>
        <edgeMap>
          <xCoord>390</xCoord>
          <yCoord>328</yCoord>
        </edgeMap>
        <edgeMap>
          <xCoord>389</xCoord>
          <yCoord>328</yCoord>
        </edgeMap>
        <edgeMap>
          <xCoord>388</xCoord>
          <yCoord>327</yCoord>
        </edgeMap>
        <edgeMap>
          <xCoord>387</xCoord>
          <yCoord>326</yCoord>
        </edgeMap>
        <edgeMap>
          <xCoord>386</xCoord>
          <yCoord>326</yCoord>
        </edgeMap>
        <edgeMap>
          <xCoord>385</xCoord>
          <yCoord>326</yCoord>
        </edgeMap>
        <edgeMap>
          <xCoord>384</xCoord>
          <yCoord>326</yCoord>
        </edgeMap>
        <edgeMap>
          <xCoord>383</xCoord>
          <yCoord>326</yCoord>
        </edgeMap>
        <edgeMap>
          <xCoord>382</xCoord>
          <yCoord>326</yCoord>
        </edgeMap>
        <edgeMap>
          <xCoord>381</xCoord>
          <yCoord>326</yCoord>
        </edgeMap>
        <edgeMap>
          <xCoord>380</xCoord>
          <yCoord>326</yCoord>
        </edgeMap>
        <edgeMap>
          <xCoord>379</xCoord>
          <yCoord>326</yCoord>
        </edgeMap>
        <edgeMap>
          <xCoord>378</xCoord>
          <yCoord>327</yCoord>
        </edgeMap>
        <edgeMap>
          <xCoord>377</xCoord>
          <yCoord>327</yCoord>
        </edgeMap>
        <edgeMap>
          <xCoord>376</xCoord>
          <yCoord>327</yCoord>
        </edgeMap>
        <edgeMap>
          <xCoord>376</xCoord>
          <yCoord>328</yCoord>
        </edgeMap>
        <edgeMap>
          <xCoord>375</xCoord>
          <yCoord>329</yCoord>
        </edgeMap>
        <edgeMap>
          <xCoord>374</xCoord>
          <yCoord>330</yCoord>
        </edgeMap>
        <edgeMap>
          <xCoord>373</xCoord>
          <yCoord>331</yCoord>
        </edgeMap>
        <edgeMap>
          <xCoord>372</xCoord>
          <yCoord>332</yCoord>
        </edgeMap>
        <edgeMap>
          <xCoord>372</xCoord>
          <yCoord>333</yCoord>
        </edgeMap>
        <edgeMap>
          <xCoord>371</xCoord>
          <yCoord>334</yCoord>
        </edgeMap>
        <edgeMap>
          <xCoord>371</xCoord>
          <yCoord>335</yCoord>
        </edgeMap>
        <edgeMap>
          <xCoord>371</xCoord>
          <yCoord>336</yCoord>
        </edgeMap>
        <edgeMap>
          <xCoord>371</xCoord>
          <yCoord>337</yCoord>
        </edgeMap>
        <edgeMap>
          <xCoord>371</xCoord>
          <yCoord>338</yCoord>
        </edgeMap>
        <edgeMap>
          <xCoord>371</xCoord>
          <yCoord>339</yCoord>
        </edgeMap>
        <edgeMap>
          <xCoord>371</xCoord>
          <yCoord>340</yCoord>
        </edgeMap>
        <edgeMap>
          <xCoord>372</xCoord>
          <yCoord>340</yCoord>
        </edgeMap>
        <edgeMap>
          <xCoord>373</xCoord>
          <yCoord>341</yCoord>
        </edgeMap>
        <edgeMap>
          <xCoord>374</xCoord>
          <yCoord>342</yCoord>
        </edgeMap>
        <edgeMap>
          <xCoord>375</xCoord>
          <yCoord>343</yCoord>
        </edgeMap>
        <edgeMap>
          <xCoord>376</xCoord>
          <yCoord>343</yCoord>
        </edgeMap>
        <edgeMap>
          <xCoord>377</xCoord>
          <yCoord>344</yCoord>
        </edgeMap>
        <edgeMap>
          <xCoord>377</xCoord>
          <yCoord>345</yCoord>
        </edgeMap>
        <edgeMap>
          <xCoord>378</xCoord>
          <yCoord>346</yCoord>
        </edgeMap>
        <edgeMap>
          <xCoord>379</xCoord>
          <yCoord>346</yCoord>
        </edgeMap>
        <edgeMap>
          <xCoord>380</xCoord>
          <yCoord>346</yCoord>
        </edgeMap>
        <edgeMap>
          <xCoord>381</xCoord>
          <yCoord>346</yCoord>
        </edgeMap>
        <edgeMap>
          <xCoord>382</xCoord>
          <yCoord>346</yCoord>
        </edgeMap>
        <edgeMap>
          <xCoord>383</xCoord>
          <yCoord>347</yCoord>
        </edgeMap>
        <edgeMap>
          <xCoord>384</xCoord>
          <yCoord>347</yCoord>
        </edgeMap>
        <edgeMap>
          <xCoord>385</xCoord>
          <yCoord>347</yCoord>
        </edgeMap>
      </roi>
      <roi>
        <imageZposition>-245.5</imageZposition>
        <imageSOP_UID>1.3.6.1.4.1.14519.5.2.1.6279.6001.182683124555021528610760588495</imageSOP_UID>
        <inclusion>TRUE</inclusion>
        <edgeMap>
          <xCoord>389</xCoord>
          <yCoord>347</yCoord>
        </edgeMap>
        <edgeMap>
          <xCoord>389</xCoord>
          <yCoord>346</yCoord>
        </edgeMap>
        <edgeMap>
          <xCoord>389</xCoord>
          <yCoord>345</yCoord>
        </edgeMap>
        <edgeMap>
          <xCoord>390</xCoord>
          <yCoord>344</yCoord>
        </edgeMap>
        <edgeMap>
          <xCoord>391</xCoord>
          <yCoord>343</yCoord>
        </edgeMap>
        <edgeMap>
          <xCoord>391</xCoord>
          <yCoord>342</yCoord>
        </edgeMap>
        <edgeMap>
          <xCoord>391</xCoord>
          <yCoord>341</yCoord>
        </edgeMap>
        <edgeMap>
          <xCoord>392</xCoord>
          <yCoord>340</yCoord>
        </edgeMap>
        <edgeMap>
          <xCoord>392</xCoord>
          <yCoord>339</yCoord>
        </edgeMap>
        <edgeMap>
          <xCoord>393</xCoord>
          <yCoord>338</yCoord>
        </edgeMap>
        <edgeMap>
          <xCoord>394</xCoord>
          <yCoord>337</yCoord>
        </edgeMap>
        <edgeMap>
          <xCoord>394</xCoord>
          <yCoord>336</yCoord>
        </edgeMap>
        <edgeMap>
          <xCoord>394</xCoord>
          <yCoord>335</yCoord>
        </edgeMap>
        <edgeMap>
          <xCoord>394</xCoord>
          <yCoord>334</yCoord>
        </edgeMap>
        <edgeMap>
          <xCoord>394</xCoord>
          <yCoord>333</yCoord>
        </edgeMap>
        <edgeMap>
          <xCoord>394</xCoord>
          <yCoord>332</yCoord>
        </edgeMap>
        <edgeMap>
          <xCoord>393</xCoord>
          <yCoord>332</yCoord>
        </edgeMap>
        <edgeMap>
          <xCoord>392</xCoord>
          <yCoord>331</yCoord>
        </edgeMap>
        <edgeMap>
          <xCoord>391</xCoord>
          <yCoord>330</yCoord>
        </edgeMap>
        <edgeMap>
          <xCoord>390</xCoord>
          <yCoord>329</yCoord>
        </edgeMap>
        <edgeMap>
          <xCoord>389</xCoord>
          <yCoord>329</yCoord>
        </edgeMap>
        <edgeMap>
          <xCoord>388</xCoord>
          <yCoord>329</yCoord>
        </edgeMap>
        <edgeMap>
          <xCoord>387</xCoord>
          <yCoord>329</yCoord>
        </edgeMap>
        <edgeMap>
          <xCoord>386</xCoord>
          <yCoord>329</yCoord>
        </edgeMap>
        <edgeMap>
          <xCoord>385</xCoord>
          <yCoord>329</yCoord>
        </edgeMap>
        <edgeMap>
          <xCoord>384</xCoord>
          <yCoord>329</yCoord>
        </edgeMap>
        <edgeMap>
          <xCoord>383</xCoord>
          <yCoord>329</yCoord>
        </edgeMap>
        <edgeMap>
          <xCoord>382</xCoord>
          <yCoord>329</yCoord>
        </edgeMap>
        <edgeMap>
          <xCoord>381</xCoord>
          <yCoord>329</yCoord>
        </edgeMap>
        <edgeMap>
          <xCoord>380</xCoord>
          <yCoord>329</yCoord>
        </edgeMap>
        <edgeMap>
          <xCoord>379</xCoord>
          <yCoord>329</yCoord>
        </edgeMap>
        <edgeMap>
          <xCoord>378</xCoord>
          <yCoord>329</yCoord>
        </edgeMap>
        <edgeMap>
          <xCoord>377</xCoord>
          <yCoord>329</yCoord>
        </edgeMap>
        <edgeMap>
          <xCoord>376</xCoord>
          <yCoord>330</yCoord>
        </edgeMap>
        <edgeMap>
          <xCoord>375</xCoord>
          <yCoord>330</yCoord>
        </edgeMap>
        <edgeMap>
          <xCoord>374</xCoord>
          <yCoord>330</yCoord>
        </edgeMap>
        <edgeMap>
          <xCoord>373</xCoord>
          <yCoord>331</yCoord>
        </edgeMap>
        <edgeMap>
          <xCoord>372</xCoord>
          <yCoord>332</yCoord>
        </edgeMap>
        <edgeMap>
          <xCoord>372</xCoord>
          <yCoord>333</yCoord>
        </edgeMap>
        <edgeMap>
          <xCoord>372</xCoord>
          <yCoord>334</yCoord>
        </edgeMap>
        <edgeMap>
          <xCoord>372</xCoord>
          <yCoord>335</yCoord>
        </edgeMap>
        <edgeMap>
          <xCoord>372</xCoord>
          <yCoord>336</yCoord>
        </edgeMap>
        <edgeMap>
          <xCoord>372</xCoord>
          <yCoord>337</yCoord>
        </edgeMap>
        <edgeMap>
          <xCoord>372</xCoord>
          <yCoord>338</yCoord>
        </edgeMap>
        <edgeMap>
          <xCoord>372</xCoord>
          <yCoord>339</yCoord>
        </edgeMap>
        <edgeMap>
          <xCoord>372</xCoord>
          <yCoord>340</yCoord>
        </edgeMap>
        <edgeMap>
          <xCoord>372</xCoord>
          <yCoord>341</yCoord>
        </edgeMap>
        <edgeMap>
          <xCoord>372</xCoord>
          <yCoord>342</yCoord>
        </edgeMap>
        <edgeMap>
          <xCoord>373</xCoord>
          <yCoord>343</yCoord>
        </edgeMap>
        <edgeMap>
          <xCoord>374</xCoord>
          <yCoord>343</yCoord>
        </edgeMap>
        <edgeMap>
          <xCoord>375</xCoord>
          <yCoord>344</yCoord>
        </edgeMap>
        <edgeMap>
          <xCoord>376</xCoord>
          <yCoord>345</yCoord>
        </edgeMap>
        <edgeMap>
          <xCoord>377</xCoord>
          <yCoord>345</yCoord>
        </edgeMap>
        <edgeMap>
          <xCoord>378</xCoord>
          <yCoord>345</yCoord>
        </edgeMap>
        <edgeMap>
          <xCoord>379</xCoord>
          <yCoord>346</yCoord>
        </edgeMap>
        <edgeMap>
          <xCoord>380</xCoord>
          <yCoord>347</yCoord>
        </edgeMap>
        <edgeMap>
          <xCoord>381</xCoord>
          <yCoord>347</yCoord>
        </edgeMap>
        <edgeMap>
          <xCoord>382</xCoord>
          <yCoord>347</yCoord>
        </edgeMap>
        <edgeMap>
          <xCoord>383</xCoord>
          <yCoord>347</yCoord>
        </edgeMap>
        <edgeMap>
          <xCoord>384</xCoord>
          <yCoord>347</yCoord>
        </edgeMap>
        <edgeMap>
          <xCoord>385</xCoord>
          <yCoord>347</yCoord>
        </edgeMap>
        <edgeMap>
          <xCoord>386</xCoord>
          <yCoord>347</yCoord>
        </edgeMap>
        <edgeMap>
          <xCoord>387</xCoord>
          <yCoord>347</yCoord>
        </edgeMap>
        <edgeMap>
          <xCoord>388</xCoord>
          <yCoord>347</yCoord>
        </edgeMap>
        <edgeMap>
          <xCoord>389</xCoord>
          <yCoord>347</yCoord>
        </edgeMap>
      </roi>
    </unblindedReadNodule>
    <unblindedReadNodule>
      <noduleID>IL057_127214</noduleID>
      <characteristics>
        <subtlety>3</subtlety>
        <internalStructure>1</internalStructure>
        <calcification>6</calcification>
        <sphericity>3</sphericity>
        <margin>5</margin>
        <lobulation>1</lobulation>
        <spiculation>1</spiculation>
        <texture>5</texture>
        <malignancy>3</malignancy>
      </characteristics>
      <roi>
        <imageZposition>-165.5</imageZposition>
        <imageSOP_UID>1.3.6.1.4.1.14519.5.2.1.6279.6001.440590926901384172466839641038</imageSOP_UID>
        <inclusion>TRUE</inclusion>
        <edgeMap>
          <xCoord>402</xCoord>
          <yCoord>246</yCoord>
        </edgeMap>
        <edgeMap>
          <xCoord>402</xCoord>
          <yCoord>245</yCoord>
        </edgeMap>
        <edgeMap>
          <xCoord>402</xCoord>
          <yCoord>244</yCoord>
        </edgeMap>
        <edgeMap>
          <xCoord>403</xCoord>
          <yCoord>243</yCoord>
        </edgeMap>
        <edgeMap>
          <xCoord>403</xCoord>
          <yCoord>242</yCoord>
        </edgeMap>
        <edgeMap>
          <xCoord>403</xCoord>
          <yCoord>241</yCoord>
        </edgeMap>
        <edgeMap>
          <xCoord>402</xCoord>
          <yCoord>240</yCoord>
        </edgeMap>
        <edgeMap>
          <xCoord>401</xCoord>
          <yCoord>239</yCoord>
        </edgeMap>
        <edgeMap>
          <xCoord>400</xCoord>
          <yCoord>238</yCoord>
        </edgeMap>
        <edgeMap>
          <xCoord>399</xCoord>
          <yCoord>238</yCoord>
        </edgeMap>
        <edgeMap>
          <xCoord>398</xCoord>
          <yCoord>238</yCoord>
        </edgeMap>
        <edgeMap>
          <xCoord>397</xCoord>
          <yCoord>238</yCoord>
        </edgeMap>
        <edgeMap>
          <xCoord>396</xCoord>
          <yCoord>238</yCoord>
        </edgeMap>
        <edgeMap>
          <xCoord>395</xCoord>
          <yCoord>238</yCoord>
        </edgeMap>
        <edgeMap>
          <xCoord>394</xCoord>
          <yCoord>238</yCoord>
        </edgeMap>
        <edgeMap>
          <xCoord>393</xCoord>
          <yCoord>239</yCoord>
        </edgeMap>
        <edgeMap>
          <xCoord>392</xCoord>
          <yCoord>240</yCoord>
        </edgeMap>
        <edgeMap>
          <xCoord>393</xCoord>
          <yCoord>240</yCoord>
        </edgeMap>
        <edgeMap>
          <xCoord>394</xCoord>
          <yCoord>241</yCoord>
        </edgeMap>
        <edgeMap>
          <xCoord>395</xCoord>
          <yCoord>242</yCoord>
        </edgeMap>
        <edgeMap>
          <xCoord>395</xCoord>
          <yCoord>243</yCoord>
        </edgeMap>
        <edgeMap>
          <xCoord>396</xCoord>
          <yCoord>244</yCoord>
        </edgeMap>
        <edgeMap>
          <xCoord>397</xCoord>
          <yCoord>245</yCoord>
        </edgeMap>
        <edgeMap>
          <xCoord>398</xCoord>
          <yCoord>245</yCoord>
        </edgeMap>
        <edgeMap>
          <xCoord>399</xCoord>
          <yCoord>245</yCoord>
        </edgeMap>
        <edgeMap>
          <xCoord>400</xCoord>
          <yCoord>246</yCoord>
        </edgeMap>
        <edgeMap>
          <xCoord>401</xCoord>
          <yCoord>246</yCoord>
        </edgeMap>
        <edgeMap>
          <xCoord>402</xCoord>
          <yCoord>246</yCoord>
        </edgeMap>
      </roi>
    </unblindedReadNodule>
    <unblindedReadNodule>
      <noduleID>IL057_127212</noduleID>
      <characteristics>
        <subtlety>4</subtlety>
        <internalStructure>1</internalStructure>
        <calcification>6</calcification>
        <sphericity>3</sphericity>
        <margin>5</margin>
        <lobulation>1</lobulation>
        <spiculation>1</spiculation>
        <texture>5</texture>
        <malignancy>3</malignancy>
      </characteristics>
      <roi>
        <imageZposition>-110.5</imageZposition>
        <imageSOP_UID>1.3.6.1.4.1.14519.5.2.1.6279.6001.137983790256738741380051057087</imageSOP_UID>
        <inclusion>TRUE</inclusion>
        <edgeMap>
          <xCoord>335</xCoord>
          <yCoord>205</yCoord>
        </edgeMap>
        <edgeMap>
          <xCoord>336</xCoord>
          <yCoord>204</yCoord>
        </edgeMap>
        <edgeMap>
          <xCoord>337</xCoord>
          <yCoord>203</yCoord>
        </edgeMap>
        <edgeMap>
          <xCoord>338</xCoord>
          <yCoord>202</yCoord>
        </edgeMap>
        <edgeMap>
          <xCoord>337</xCoord>
          <yCoord>201</yCoord>
        </edgeMap>
        <edgeMap>
          <xCoord>336</xCoord>
          <yCoord>200</yCoord>
        </edgeMap>
        <edgeMap>
          <xCoord>335</xCoord>
          <yCoord>199</yCoord>
        </edgeMap>
        <edgeMap>
          <xCoord>334</xCoord>
          <yCoord>198</yCoord>
        </edgeMap>
        <edgeMap>
          <xCoord>333</xCoord>
          <yCoord>198</yCoord>
        </edgeMap>
        <edgeMap>
          <xCoord>332</xCoord>
          <yCoord>198</yCoord>
        </edgeMap>
        <edgeMap>
          <xCoord>331</xCoord>
          <yCoord>198</yCoord>
        </edgeMap>
        <edgeMap>
          <xCoord>330</xCoord>
          <yCoord>198</yCoord>
        </edgeMap>
        <edgeMap>
          <xCoord>329</xCoord>
          <yCoord>198</yCoord>
        </edgeMap>
        <edgeMap>
          <xCoord>328</xCoord>
          <yCoord>198</yCoord>
        </edgeMap>
        <edgeMap>
          <xCoord>327</xCoord>
          <yCoord>199</yCoord>
        </edgeMap>
        <edgeMap>
          <xCoord>326</xCoord>
          <yCoord>199</yCoord>
        </edgeMap>
        <edgeMap>
          <xCoord>326</xCoord>
          <yCoord>200</yCoord>
        </edgeMap>
        <edgeMap>
          <xCoord>326</xCoord>
          <yCoord>201</yCoord>
        </edgeMap>
        <edgeMap>
          <xCoord>326</xCoord>
          <yCoord>202</yCoord>
        </edgeMap>
        <edgeMap>
          <xCoord>327</xCoord>
          <yCoord>203</yCoord>
        </edgeMap>
        <edgeMap>
          <xCoord>328</xCoord>
          <yCoord>204</yCoord>
        </edgeMap>
        <edgeMap>
          <xCoord>329</xCoord>
          <yCoord>205</yCoord>
        </edgeMap>
        <edgeMap>
          <xCoord>330</xCoord>
          <yCoord>205</yCoord>
        </edgeMap>
        <edgeMap>
          <xCoord>331</xCoord>
          <yCoord>205</yCoord>
        </edgeMap>
        <edgeMap>
          <xCoord>332</xCoord>
          <yCoord>205</yCoord>
        </edgeMap>
        <edgeMap>
          <xCoord>333</xCoord>
          <yCoord>205</yCoord>
        </edgeMap>
        <edgeMap>
          <xCoord>334</xCoord>
          <yCoord>205</yCoord>
        </edgeMap>
        <edgeMap>
          <xCoord>335</xCoord>
          <yCoord>205</yCoord>
        </edgeMap>
      </roi>
      <roi>
        <imageZposition>-113.0</imageZposition>
        <imageSOP_UID>1.3.6.1.4.1.14519.5.2.1.6279.6001.248950504395366359807828971242</imageSOP_UID>
        <inclusion>TRUE</inclusion>
        <edgeMap>
          <xCoord>333</xCoord>
          <yCoord>206</yCoord>
        </edgeMap>
        <edgeMap>
          <xCoord>334</xCoord>
          <yCoord>205</yCoord>
        </edgeMap>
        <edgeMap>
          <xCoord>335</xCoord>
          <yCoord>205</yCoord>
        </edgeMap>
        <edgeMap>
          <xCoord>336</xCoord>
          <yCoord>205</yCoord>
        </edgeMap>
        <edgeMap>
          <xCoord>337</xCoord>
          <yCoord>204</yCoord>
        </edgeMap>
        <edgeMap>
          <xCoord>338</xCoord>
          <yCoord>204</yCoord>
        </edgeMap>
        <edgeMap>
          <xCoord>339</xCoord>
          <yCoord>203</yCoord>
        </edgeMap>
        <edgeMap>
          <xCoord>340</xCoord>
          <yCoord>202</yCoord>
        </edgeMap>
        <edgeMap>
          <xCoord>340</xCoord>
          <yCoord>201</yCoord>
        </edgeMap>
        <edgeMap>
          <xCoord>340</xCoord>
          <yCoord>200</yCoord>
        </edgeMap>
        <edgeMap>
          <xCoord>339</xCoord>
          <yCoord>199</yCoord>
        </edgeMap>
        <edgeMap>
          <xCoord>339</xCoord>
          <yCoord>198</yCoord>
        </edgeMap>
        <edgeMap>
          <xCoord>338</xCoord>
          <yCoord>198</yCoord>
        </edgeMap>
        <edgeMap>
          <xCoord>337</xCoord>
          <yCoord>197</yCoord>
        </edgeMap>
        <edgeMap>
          <xCoord>336</xCoord>
          <yCoord>197</yCoord>
        </edgeMap>
        <edgeMap>
          <xCoord>335</xCoord>
          <yCoord>197</yCoord>
        </edgeMap>
        <edgeMap>
          <xCoord>334</xCoord>
          <yCoord>198</yCoord>
        </edgeMap>
        <edgeMap>
          <xCoord>333</xCoord>
          <yCoord>198</yCoord>
        </edgeMap>
        <edgeMap>
          <xCoord>332</xCoord>
          <yCoord>198</yCoord>
        </edgeMap>
        <edgeMap>
          <xCoord>331</xCoord>
          <yCoord>198</yCoord>
        </edgeMap>
        <edgeMap>
          <xCoord>330</xCoord>
          <yCoord>199</yCoord>
        </edgeMap>
        <edgeMap>
          <xCoord>329</xCoord>
          <yCoord>199</yCoord>
        </edgeMap>
        <edgeMap>
          <xCoord>328</xCoord>
          <yCoord>200</yCoord>
        </edgeMap>
        <edgeMap>
          <xCoord>327</xCoord>
          <yCoord>200</yCoord>
        </edgeMap>
        <edgeMap>
          <xCoord>326</xCoord>
          <yCoord>201</yCoord>
        </edgeMap>
        <edgeMap>
          <xCoord>326</xCoord>
          <yCoord>202</yCoord>
        </edgeMap>
        <edgeMap>
          <xCoord>327</xCoord>
          <yCoord>203</yCoord>
        </edgeMap>
        <edgeMap>
          <xCoord>328</xCoord>
          <yCoord>204</yCoord>
        </edgeMap>
        <edgeMap>
          <xCoord>329</xCoord>
          <yCoord>205</yCoord>
        </edgeMap>
        <edgeMap>
          <xCoord>330</xCoord>
          <yCoord>205</yCoord>
        </edgeMap>
        <edgeMap>
          <xCoord>331</xCoord>
          <yCoord>205</yCoord>
        </edgeMap>
        <edgeMap>
          <xCoord>332</xCoord>
          <yCoord>206</yCoord>
        </edgeMap>
        <edgeMap>
          <xCoord>333</xCoord>
          <yCoord>206</yCoord>
        </edgeMap>
      </roi>
      <roi>
        <imageZposition>-115.5</imageZposition>
        <imageSOP_UID>1.3.6.1.4.1.14519.5.2.1.6279.6001.675776681319386505621867752758</imageSOP_UID>
        <inclusion>TRUE</inclusion>
        <edgeMap>
          <xCoord>335</xCoord>
          <yCoord>204</yCoord>
        </edgeMap>
        <edgeMap>
          <xCoord>336</xCoord>
          <yCoord>203</yCoord>
        </edgeMap>
        <edgeMap>
          <xCoord>337</xCoord>
          <yCoord>202</yCoord>
        </edgeMap>
        <edgeMap>
          <xCoord>337</xCoord>
          <yCoord>201</yCoord>
        </edgeMap>
        <edgeMap>
          <xCoord>336</xCoord>
          <yCoord>200</yCoord>
        </edgeMap>
        <edgeMap>
          <xCoord>335</xCoord>
          <yCoord>199</yCoord>
        </edgeMap>
        <edgeMap>
          <xCoord>334</xCoord>
          <yCoord>198</yCoord>
        </edgeMap>
        <edgeMap>
          <xCoord>333</xCoord>
          <yCoord>197</yCoord>
        </edgeMap>
        <edgeMap>
          <xCoord>332</xCoord>
          <yCoord>197</yCoord>
        </edgeMap>
        <edgeMap>
          <xCoord>331</xCoord>
          <yCoord>198</yCoord>
        </edgeMap>
        <edgeMap>
          <xCoord>330</xCoord>
          <yCoord>198</yCoord>
        </edgeMap>
        <edgeMap>
          <xCoord>329</xCoord>
          <yCoord>199</yCoord>
        </edgeMap>
        <edgeMap>
          <xCoord>328</xCoord>
          <yCoord>200</yCoord>
        </edgeMap>
        <edgeMap>
          <xCoord>328</xCoord>
          <yCoord>201</yCoord>
        </edgeMap>
        <edgeMap>
          <xCoord>328</xCoord>
          <yCoord>202</yCoord>
        </edgeMap>
        <edgeMap>
          <xCoord>329</xCoord>
          <yCoord>203</yCoord>
        </edgeMap>
        <edgeMap>
          <xCoord>330</xCoord>
          <yCoord>204</yCoord>
        </edgeMap>
        <edgeMap>
          <xCoord>331</xCoord>
          <yCoord>204</yCoord>
        </edgeMap>
        <edgeMap>
          <xCoord>332</xCoord>
          <yCoord>204</yCoord>
        </edgeMap>
        <edgeMap>
          <xCoord>333</xCoord>
          <yCoord>204</yCoord>
        </edgeMap>
        <edgeMap>
          <xCoord>334</xCoord>
          <yCoord>204</yCoord>
        </edgeMap>
        <edgeMap>
          <xCoord>335</xCoord>
          <yCoord>204</yCoord>
        </edgeMap>
      </roi>
    </unblindedReadNodule>
    <unblindedReadNodule>
      <noduleID>IL057_127208</noduleID>
      <characteristics>
        <subtlety>4</subtlety>
        <internalStructure>1</internalStructure>
        <calcification>6</calcification>
        <sphericity>3</sphericity>
        <margin>5</margin>
        <lobulation>1</lobulation>
        <spiculation>1</spiculation>
        <texture>5</texture>
        <malignancy>3</malignancy>
      </characteristics>
      <roi>
        <imageZposition>-113.0</imageZposition>
        <imageSOP_UID>1.3.6.1.4.1.14519.5.2.1.6279.6001.248950504395366359807828971242</imageSOP_UID>
        <inclusion>TRUE</inclusion>
        <edgeMap>
          <xCoord>289</xCoord>
          <yCoord>302</yCoord>
        </edgeMap>
        <edgeMap>
          <xCoord>289</xCoord>
          <yCoord>301</yCoord>
        </edgeMap>
        <edgeMap>
          <xCoord>289</xCoord>
          <yCoord>300</yCoord>
        </edgeMap>
        <edgeMap>
          <xCoord>289</xCoord>
          <yCoord>299</yCoord>
        </edgeMap>
        <edgeMap>
          <xCoord>289</xCoord>
          <yCoord>298</yCoord>
        </edgeMap>
        <edgeMap>
          <xCoord>289</xCoord>
          <yCoord>297</yCoord>
        </edgeMap>
        <edgeMap>
          <xCoord>288</xCoord>
          <yCoord>296</yCoord>
        </edgeMap>
        <edgeMap>
          <xCoord>287</xCoord>
          <yCoord>296</yCoord>
        </edgeMap>
        <edgeMap>
          <xCoord>286</xCoord>
          <yCoord>296</yCoord>
        </edgeMap>
        <edgeMap>
          <xCoord>285</xCoord>
          <yCoord>297</yCoord>
        </edgeMap>
        <edgeMap>
          <xCoord>284</xCoord>
          <yCoord>297</yCoord>
        </edgeMap>
        <edgeMap>
          <xCoord>284</xCoord>
          <yCoord>298</yCoord>
        </edgeMap>
        <edgeMap>
          <xCoord>284</xCoord>
          <yCoord>299</yCoord>
        </edgeMap>
        <edgeMap>
          <xCoord>284</xCoord>
          <yCoord>300</yCoord>
        </edgeMap>
        <edgeMap>
          <xCoord>284</xCoord>
          <yCoord>301</yCoord>
        </edgeMap>
        <edgeMap>
          <xCoord>284</xCoord>
          <yCoord>302</yCoord>
        </edgeMap>
        <edgeMap>
          <xCoord>285</xCoord>
          <yCoord>302</yCoord>
        </edgeMap>
        <edgeMap>
          <xCoord>286</xCoord>
          <yCoord>302</yCoord>
        </edgeMap>
        <edgeMap>
          <xCoord>287</xCoord>
          <yCoord>302</yCoord>
        </edgeMap>
        <edgeMap>
          <xCoord>288</xCoord>
          <yCoord>302</yCoord>
        </edgeMap>
        <edgeMap>
          <xCoord>289</xCoord>
          <yCoord>302</yCoord>
        </edgeMap>
      </roi>
      <roi>
        <imageZposition>-115.5</imageZposition>
        <imageSOP_UID>1.3.6.1.4.1.14519.5.2.1.6279.6001.675776681319386505621867752758</imageSOP_UID>
        <inclusion>TRUE</inclusion>
        <edgeMap>
          <xCoord>287</xCoord>
          <yCoord>305</yCoord>
        </edgeMap>
        <edgeMap>
          <xCoord>288</xCoord>
          <yCoord>304</yCoord>
        </edgeMap>
        <edgeMap>
          <xCoord>289</xCoord>
          <yCoord>304</yCoord>
        </edgeMap>
        <edgeMap>
          <xCoord>289</xCoord>
          <yCoord>303</yCoord>
        </edgeMap>
        <edgeMap>
          <xCoord>290</xCoord>
          <yCoord>302</yCoord>
        </edgeMap>
        <edgeMap>
          <xCoord>291</xCoord>
          <yCoord>301</yCoord>
        </edgeMap>
        <edgeMap>
          <xCoord>291</xCoord>
          <yCoord>300</yCoord>
        </edgeMap>
        <edgeMap>
          <xCoord>291</xCoord>
          <yCoord>299</yCoord>
        </edgeMap>
        <edgeMap>
          <xCoord>291</xCoord>
          <yCoord>298</yCoord>
        </edgeMap>
        <edgeMap>
          <xCoord>291</xCoord>
          <yCoord>297</yCoord>
        </edgeMap>
        <edgeMap>
          <xCoord>291</xCoord>
          <yCoord>296</yCoord>
        </edgeMap>
        <edgeMap>
          <xCoord>291</xCoord>
          <yCoord>295</yCoord>
        </edgeMap>
        <edgeMap>
          <xCoord>290</xCoord>
          <yCoord>295</yCoord>
        </edgeMap>
        <edgeMap>
          <xCoord>289</xCoord>
          <yCoord>294</yCoord>
        </edgeMap>
        <edgeMap>
          <xCoord>288</xCoord>
          <yCoord>294</yCoord>
        </edgeMap>
        <edgeMap>
          <xCoord>287</xCoord>
          <yCoord>293</yCoord>
        </edgeMap>
        <edgeMap>
          <xCoord>286</xCoord>
          <yCoord>293</yCoord>
        </edgeMap>
        <edgeMap>
          <xCoord>285</xCoord>
          <yCoord>293</yCoord>
        </edgeMap>
        <edgeMap>
          <xCoord>284</xCoord>
          <yCoord>293</yCoord>
        </edgeMap>
        <edgeMap>
          <xCoord>283</xCoord>
          <yCoord>293</yCoord>
        </edgeMap>
        <edgeMap>
          <xCoord>282</xCoord>
          <yCoord>294</yCoord>
        </edgeMap>
        <edgeMap>
          <xCoord>282</xCoord>
          <yCoord>295</yCoord>
        </edgeMap>
        <edgeMap>
          <xCoord>282</xCoord>
          <yCoord>296</yCoord>
        </edgeMap>
        <edgeMap>
          <xCoord>282</xCoord>
          <yCoord>297</yCoord>
        </edgeMap>
        <edgeMap>
          <xCoord>282</xCoord>
          <yCoord>298</yCoord>
        </edgeMap>
        <edgeMap>
          <xCoord>282</xCoord>
          <yCoord>299</yCoord>
        </edgeMap>
        <edgeMap>
          <xCoord>282</xCoord>
          <yCoord>300</yCoord>
        </edgeMap>
        <edgeMap>
          <xCoord>282</xCoord>
          <yCoord>301</yCoord>
        </edgeMap>
        <edgeMap>
          <xCoord>282</xCoord>
          <yCoord>302</yCoord>
        </edgeMap>
        <edgeMap>
          <xCoord>282</xCoord>
          <yCoord>303</yCoord>
        </edgeMap>
        <edgeMap>
          <xCoord>282</xCoord>
          <yCoord>304</yCoord>
        </edgeMap>
        <edgeMap>
          <xCoord>283</xCoord>
          <yCoord>304</yCoord>
        </edgeMap>
        <edgeMap>
          <xCoord>284</xCoord>
          <yCoord>305</yCoord>
        </edgeMap>
        <edgeMap>
          <xCoord>285</xCoord>
          <yCoord>305</yCoord>
        </edgeMap>
        <edgeMap>
          <xCoord>286</xCoord>
          <yCoord>305</yCoord>
        </edgeMap>
        <edgeMap>
          <xCoord>287</xCoord>
          <yCoord>305</yCoord>
        </edgeMap>
      </roi>
      <roi>
        <imageZposition>-118.0</imageZposition>
        <imageSOP_UID>1.3.6.1.4.1.14519.5.2.1.6279.6001.290522598430304224870405137861</imageSOP_UID>
        <inclusion>TRUE</inclusion>
        <edgeMap>
          <xCoord>287</xCoord>
          <yCoord>305</yCoord>
        </edgeMap>
        <edgeMap>
          <xCoord>288</xCoord>
          <yCoord>304</yCoord>
        </edgeMap>
        <edgeMap>
          <xCoord>289</xCoord>
          <yCoord>304</yCoord>
        </edgeMap>
        <edgeMap>
          <xCoord>290</xCoord>
          <yCoord>303</yCoord>
        </edgeMap>
        <edgeMap>
          <xCoord>291</xCoord>
          <yCoord>302</yCoord>
        </edgeMap>
        <edgeMap>
          <xCoord>291</xCoord>
          <yCoord>301</yCoord>
        </edgeMap>
        <edgeMap>
          <xCoord>292</xCoord>
          <yCoord>300</yCoord>
        </edgeMap>
        <edgeMap>
          <xCoord>292</xCoord>
          <yCoord>299</yCoord>
        </edgeMap>
        <edgeMap>
          <xCoord>292</xCoord>
          <yCoord>298</yCoord>
        </edgeMap>
        <edgeMap>
          <xCoord>292</xCoord>
          <yCoord>297</yCoord>
        </edgeMap>
        <edgeMap>
          <xCoord>291</xCoord>
          <yCoord>296</yCoord>
        </edgeMap>
        <edgeMap>
          <xCoord>291</xCoord>
          <yCoord>295</yCoord>
        </edgeMap>
        <edgeMap>
          <xCoord>290</xCoord>
          <yCoord>294</yCoord>
        </edgeMap>
        <edgeMap>
          <xCoord>289</xCoord>
          <yCoord>293</yCoord>
        </edgeMap>
        <edgeMap>
          <xCoord>288</xCoord>
          <yCoord>292</yCoord>
        </edgeMap>
        <edgeMap>
          <xCoord>287</xCoord>
          <yCoord>291</yCoord>
        </edgeMap>
        <edgeMap>
          <xCoord>286</xCoord>
          <yCoord>291</yCoord>
        </edgeMap>
        <edgeMap>
          <xCoord>285</xCoord>
          <yCoord>292</yCoord>
        </edgeMap>
        <edgeMap>
          <xCoord>284</xCoord>
          <yCoord>292</yCoord>
        </edgeMap>
        <edgeMap>
          <xCoord>283</xCoord>
          <yCoord>292</yCoord>
        </edgeMap>
        <edgeMap>
          <xCoord>282</xCoord>
          <yCoord>292</yCoord>
        </edgeMap>
        <edgeMap>
          <xCoord>281</xCoord>
          <yCoord>293</yCoord>
        </edgeMap>
        <edgeMap>
          <xCoord>281</xCoord>
          <yCoord>294</yCoord>
        </edgeMap>
        <edgeMap>
          <xCoord>281</xCoord>
          <yCoord>295</yCoord>
        </edgeMap>
        <edgeMap>
          <xCoord>281</xCoord>
          <yCoord>296</yCoord>
        </edgeMap>
        <edgeMap>
          <xCoord>281</xCoord>
          <yCoord>297</yCoord>
        </edgeMap>
        <edgeMap>
          <xCoord>281</xCoord>
          <yCoord>298</yCoord>
        </edgeMap>
        <edgeMap>
          <xCoord>281</xCoord>
          <yCoord>299</yCoord>
        </edgeMap>
        <edgeMap>
          <xCoord>281</xCoord>
          <yCoord>300</yCoord>
        </edgeMap>
        <edgeMap>
          <xCoord>282</xCoord>
          <yCoord>301</yCoord>
        </edgeMap>
        <edgeMap>
          <xCoord>282</xCoord>
          <yCoord>302</yCoord>
        </edgeMap>
        <edgeMap>
          <xCoord>282</xCoord>
          <yCoord>303</yCoord>
        </edgeMap>
        <edgeMap>
          <xCoord>283</xCoord>
          <yCoord>304</yCoord>
        </edgeMap>
        <edgeMap>
          <xCoord>284</xCoord>
          <yCoord>305</yCoord>
        </edgeMap>
        <edgeMap>
          <xCoord>285</xCoord>
          <yCoord>305</yCoord>
        </edgeMap>
        <edgeMap>
          <xCoord>286</xCoord>
          <yCoord>305</yCoord>
        </edgeMap>
        <edgeMap>
          <xCoord>287</xCoord>
          <yCoord>305</yCoord>
        </edgeMap>
      </roi>
      <roi>
        <imageZposition>-120.5</imageZposition>
        <imageSOP_UID>1.3.6.1.4.1.14519.5.2.1.6279.6001.702855759609260809895714587606</imageSOP_UID>
        <inclusion>TRUE</inclusion>
        <edgeMap>
          <xCoord>289</xCoord>
          <yCoord>304</yCoord>
        </edgeMap>
        <edgeMap>
          <xCoord>290</xCoord>
          <yCoord>303</yCoord>
        </edgeMap>
        <edgeMap>
          <xCoord>290</xCoord>
          <yCoord>302</yCoord>
        </edgeMap>
        <edgeMap>
          <xCoord>290</xCoord>
          <yCoord>301</yCoord>
        </edgeMap>
        <edgeMap>
          <xCoord>291</xCoord>
          <yCoord>300</yCoord>
        </edgeMap>
        <edgeMap>
          <xCoord>292</xCoord>
          <yCoord>300</yCoord>
        </edgeMap>
        <edgeMap>
          <xCoord>292</xCoord>
          <yCoord>299</yCoord>
        </edgeMap>
        <edgeMap>
          <xCoord>292</xCoord>
          <yCoord>298</yCoord>
        </edgeMap>
        <edgeMap>
          <xCoord>292</xCoord>
          <yCoord>297</yCoord>
        </edgeMap>
        <edgeMap>
          <xCoord>292</xCoord>
          <yCoord>296</yCoord>
        </edgeMap>
        <edgeMap>
          <xCoord>292</xCoord>
          <yCoord>295</yCoord>
        </edgeMap>
        <edgeMap>
          <xCoord>291</xCoord>
          <yCoord>294</yCoord>
        </edgeMap>
        <edgeMap>
          <xCoord>291</xCoord>
          <yCoord>293</yCoord>
        </edgeMap>
        <edgeMap>
          <xCoord>290</xCoord>
          <yCoord>292</yCoord>
        </edgeMap>
        <edgeMap>
          <xCoord>289</xCoord>
          <yCoord>291</yCoord>
        </edgeMap>
        <edgeMap>
          <xCoord>289</xCoord>
          <yCoord>290</yCoord>
        </edgeMap>
        <edgeMap>
          <xCoord>288</xCoord>
          <yCoord>290</yCoord>
        </edgeMap>
        <edgeMap>
          <xCoord>287</xCoord>
          <yCoord>290</yCoord>
        </edgeMap>
        <edgeMap>
          <xCoord>286</xCoord>
          <yCoord>290</yCoord>
        </edgeMap>
        <edgeMap>
          <xCoord>285</xCoord>
          <yCoord>290</yCoord>
        </edgeMap>
        <edgeMap>
          <xCoord>284</xCoord>
          <yCoord>290</yCoord>
        </edgeMap>
        <edgeMap>
          <xCoord>283</xCoord>
          <yCoord>291</yCoord>
        </edgeMap>
        <edgeMap>
          <xCoord>282</xCoord>
          <yCoord>292</yCoord>
        </edgeMap>
        <edgeMap>
          <xCoord>282</xCoord>
          <yCoord>293</yCoord>
        </edgeMap>
        <edgeMap>
          <xCoord>282</xCoord>
          <yCoord>294</yCoord>
        </edgeMap>
        <edgeMap>
          <xCoord>281</xCoord>
          <yCoord>295</yCoord>
        </edgeMap>
        <edgeMap>
          <xCoord>281</xCoord>
          <yCoord>296</yCoord>
        </edgeMap>
        <edgeMap>
          <xCoord>281</xCoord>
          <yCoord>297</yCoord>
        </edgeMap>
        <edgeMap>
          <xCoord>281</xCoord>
          <yCoord>298</yCoord>
        </edgeMap>
        <edgeMap>
          <xCoord>281</xCoord>
          <yCoord>299</yCoord>
        </edgeMap>
        <edgeMap>
          <xCoord>281</xCoord>
          <yCoord>300</yCoord>
        </edgeMap>
        <edgeMap>
          <xCoord>281</xCoord>
          <yCoord>301</yCoord>
        </edgeMap>
        <edgeMap>
          <xCoord>281</xCoord>
          <yCoord>302</yCoord>
        </edgeMap>
        <edgeMap>
          <xCoord>281</xCoord>
          <yCoord>303</yCoord>
        </edgeMap>
        <edgeMap>
          <xCoord>282</xCoord>
          <yCoord>303</yCoord>
        </edgeMap>
        <edgeMap>
          <xCoord>283</xCoord>
          <yCoord>303</yCoord>
        </edgeMap>
        <edgeMap>
          <xCoord>284</xCoord>
          <yCoord>304</yCoord>
        </edgeMap>
        <edgeMap>
          <xCoord>285</xCoord>
          <yCoord>304</yCoord>
        </edgeMap>
        <edgeMap>
          <xCoord>286</xCoord>
          <yCoord>304</yCoord>
        </edgeMap>
        <edgeMap>
          <xCoord>287</xCoord>
          <yCoord>304</yCoord>
        </edgeMap>
        <edgeMap>
          <xCoord>288</xCoord>
          <yCoord>304</yCoord>
        </edgeMap>
        <edgeMap>
          <xCoord>289</xCoord>
          <yCoord>304</yCoord>
        </edgeMap>
      </roi>
    </unblindedReadNodule>
    <unblindedReadNodule>
      <noduleID>IL057_127218</noduleID>
      <roi>
        <imageZposition>-165.5</imageZposition>
        <imageSOP_UID>1.3.6.1.4.1.14519.5.2.1.6279.6001.440590926901384172466839641038</imageSOP_UID>
        <inclusion>TRUE</inclusion>
        <edgeMap>
          <xCoord>122</xCoord>
          <yCoord>307</yCoord>
        </edgeMap>
      </roi>
    </unblindedReadNodule>
  </readingSession>
<readingSession>
<annotationVersion>3.12</annotationVersion>
<servicingRadiologistID>1667235791</servicingRadiologistID>
<unblindedReadNodule>
<noduleID>MI014_17692</noduleID>
<roi>
<imageZposition>-165.5</imageZposition>
<imageSOP_UID>1.3.6.1.4.1.14519.5.2.1.6279.6001.440590926901384172466839641038</imageSOP_UID>
<inclusion>TRUE</inclusion>
<edgeMap>
<xCoord>122</xCoord>
<yCoord>307</yCoord>
</edgeMap>
</roi>
</unblindedReadNodule>
<unblindedReadNodule>
<noduleID>MI014_17693</noduleID>
<roi>
<imageZposition>-235.5</imageZposition>
<imageSOP_UID>1.3.6.1.4.1.14519.5.2.1.6279.6001.210795618042166239749082257181</imageSOP_UID>
<inclusion>TRUE</inclusion>
<edgeMap>
<xCoord>74</xCoord>
<yCoord>319</yCoord>
</edgeMap>
</roi>
</unblindedReadNodule>
<unblindedReadNodule>
<noduleID>MI014_17687</noduleID>
<characteristics>
<subtlety>4</subtlety>
<internalStructure>1</internalStructure>
<calcification>6</calcification>
<sphericity>3</sphericity>
<margin>4</margin>
<lobulation>1</lobulation>
<spiculation>1</spiculation>
<texture>5</texture>
<malignancy>3</malignancy>
</characteristics>
<roi>
<imageZposition>-110.5</imageZposition>
<imageSOP_UID>1.3.6.1.4.1.14519.5.2.1.6279.6001.137983790256738741380051057087</imageSOP_UID>
<inclusion>TRUE</inclusion>
<edgeMap>
<xCoord>334</xCoord>
<yCoord>206</yCoord>
</edgeMap>
<edgeMap>
<xCoord>335</xCoord>
<yCoord>205</yCoord>
</edgeMap>
<edgeMap>
<xCoord>336</xCoord>
<yCoord>204</yCoord>
</edgeMap>
<edgeMap>
<xCoord>337</xCoord>
<yCoord>203</yCoord>
</edgeMap>
<edgeMap>
<xCoord>338</xCoord>
<yCoord>202</yCoord>
</edgeMap>
<edgeMap>
<xCoord>337</xCoord>
<yCoord>201</yCoord>
</edgeMap>
<edgeMap>
<xCoord>337</xCoord>
<yCoord>200</yCoord>
</edgeMap>
<edgeMap>
<xCoord>337</xCoord>
<yCoord>199</yCoord>
</edgeMap>
<edgeMap>
<xCoord>336</xCoord>
<yCoord>198</yCoord>
</edgeMap>
<edgeMap>
<xCoord>335</xCoord>
<yCoord>198</yCoord>
</edgeMap>
<edgeMap>
<xCoord>334</xCoord>
<yCoord>198</yCoord>
</edgeMap>
<edgeMap>
<xCoord>333</xCoord>
<yCoord>198</yCoord>
</edgeMap>
<edgeMap>
<xCoord>332</xCoord>
<yCoord>198</yCoord>
</edgeMap>
<edgeMap>
<xCoord>331</xCoord>
<yCoord>198</yCoord>
</edgeMap>
<edgeMap>
<xCoord>330</xCoord>
<yCoord>198</yCoord>
</edgeMap>
<edgeMap>
<xCoord>329</xCoord>
<yCoord>198</yCoord>
</edgeMap>
<edgeMap>
<xCoord>328</xCoord>
<yCoord>198</yCoord>
</edgeMap>
<edgeMap>
<xCoord>327</xCoord>
<yCoord>198</yCoord>
</edgeMap>
<edgeMap>
<xCoord>326</xCoord>
<yCoord>199</yCoord>
</edgeMap>
<edgeMap>
<xCoord>325</xCoord>
<yCoord>200</yCoord>
</edgeMap>
<edgeMap>
<xCoord>324</xCoord>
<yCoord>201</yCoord>
</edgeMap>
<edgeMap>
<xCoord>324</xCoord>
<yCoord>202</yCoord>
</edgeMap>
<edgeMap>
<xCoord>324</xCoord>
<yCoord>203</yCoord>
</edgeMap>
<edgeMap>
<xCoord>325</xCoord>
<yCoord>204</yCoord>
</edgeMap>
<edgeMap>
<xCoord>325</xCoord>
<yCoord>205</yCoord>
</edgeMap>
<edgeMap>
<xCoord>326</xCoord>
<yCoord>206</yCoord>
</edgeMap>
<edgeMap>
<xCoord>327</xCoord>
<yCoord>206</yCoord>
</edgeMap>
<edgeMap>
<xCoord>328</xCoord>
<yCoord>206</yCoord>
</edgeMap>
<edgeMap>
<xCoord>329</xCoord>
<yCoord>206</yCoord>
</edgeMap>
<edgeMap>
<xCoord>330</xCoord>
<yCoord>206</yCoord>
</edgeMap>
<edgeMap>
<xCoord>331</xCoord>
<yCoord>206</yCoord>
</edgeMap>
<edgeMap>
<xCoord>332</xCoord>
<yCoord>206</yCoord>
</edgeMap>
<edgeMap>
<xCoord>333</xCoord>
<yCoord>206</yCoord>
</edgeMap>
<edgeMap>
<xCoord>334</xCoord>
<yCoord>206</yCoord>
</edgeMap>
</roi>
<roi>
<imageZposition>-113.0</imageZposition>
<imageSOP_UID>1.3.6.1.4.1.14519.5.2.1.6279.6001.248950504395366359807828971242</imageSOP_UID>
<inclusion>TRUE</inclusion>
<edgeMap>
<xCoord>333</xCoord>
<yCoord>205</yCoord>
</edgeMap>
<edgeMap>
<xCoord>334</xCoord>
<yCoord>204</yCoord>
</edgeMap>
<edgeMap>
<xCoord>335</xCoord>
<yCoord>204</yCoord>
</edgeMap>
<edgeMap>
<xCoord>336</xCoord>
<yCoord>204</yCoord>
</edgeMap>
<edgeMap>
<xCoord>337</xCoord>
<yCoord>203</yCoord>
</edgeMap>
<edgeMap>
<xCoord>338</xCoord>
<yCoord>203</yCoord>
</edgeMap>
<edgeMap>
<xCoord>338</xCoord>
<yCoord>202</yCoord>
</edgeMap>
<edgeMap>
<xCoord>338</xCoord>
<yCoord>201</yCoord>
</edgeMap>
<edgeMap>
<xCoord>337</xCoord>
<yCoord>200</yCoord>
</edgeMap>
<edgeMap>
<xCoord>336</xCoord>
<yCoord>199</yCoord>
</edgeMap>
<edgeMap>
<xCoord>335</xCoord>
<yCoord>199</yCoord>
</edgeMap>
<edgeMap>
<xCoord>334</xCoord>
<yCoord>198</yCoord>
</edgeMap>
<edgeMap>
<xCoord>333</xCoord>
<yCoord>198</yCoord>
</edgeMap>
<edgeMap>
<xCoord>332</xCoord>
<yCoord>198</yCoord>
</edgeMap>
<edgeMap>
<xCoord>331</xCoord>
<yCoord>198</yCoord>
</edgeMap>
<edgeMap>
<xCoord>330</xCoord>
<yCoord>198</yCoord>
</edgeMap>
<edgeMap>
<xCoord>329</xCoord>
<yCoord>199</yCoord>
</edgeMap>
<edgeMap>
<xCoord>328</xCoord>
<yCoord>200</yCoord>
</edgeMap>
<edgeMap>
<xCoord>327</xCoord>
<yCoord>201</yCoord>
</edgeMap>
<edgeMap>
<xCoord>328</xCoord>
<yCoord>202</yCoord>
</edgeMap>
<edgeMap>
<xCoord>328</xCoord>
<yCoord>203</yCoord>
</edgeMap>
<edgeMap>
<xCoord>329</xCoord>
<yCoord>204</yCoord>
</edgeMap>
<edgeMap>
<xCoord>330</xCoord>
<yCoord>204</yCoord>
</edgeMap>
<edgeMap>
<xCoord>331</xCoord>
<yCoord>204</yCoord>
</edgeMap>
<edgeMap>
<xCoord>332</xCoord>
<yCoord>205</yCoord>
</edgeMap>
<edgeMap>
<xCoord>333</xCoord>
<yCoord>205</yCoord>
</edgeMap>
</roi>
<roi>
<imageZposition>-115.5</imageZposition>
<imageSOP_UID>1.3.6.1.4.1.14519.5.2.1.6279.6001.675776681319386505621867752758</imageSOP_UID>
<inclusion>TRUE</inclusion>
<edgeMap>
<xCoord>338</xCoord>
<yCoord>203</yCoord>
</edgeMap>
<edgeMap>
<xCoord>338</xCoord>
<yCoord>202</yCoord>
</edgeMap>
<edgeMap>
<xCoord>337</xCoord>
<yCoord>202</yCoord>
</edgeMap>
<edgeMap>
<xCoord>336</xCoord>
<yCoord>201</yCoord>
</edgeMap>
<edgeMap>
<xCoord>335</xCoord>
<yCoord>200</yCoord>
</edgeMap>
<edgeMap>
<xCoord>334</xCoord>
<yCoord>199</yCoord>
</edgeMap>
<edgeMap>
<xCoord>333</xCoord>
<yCoord>198</yCoord>
</edgeMap>
<edgeMap>
<xCoord>332</xCoord>
<yCoord>198</yCoord>
</edgeMap>
<edgeMap>
<xCoord>331</xCoord>
<yCoord>199</yCoord>
</edgeMap>
<edgeMap>
<xCoord>330</xCoord>
<yCoord>199</yCoord>
</edgeMap>
<edgeMap>
<xCoord>329</xCoord>
<yCoord>200</yCoord>
</edgeMap>
<edgeMap>
<xCoord>329</xCoord>
<yCoord>201</yCoord>
</edgeMap>
<edgeMap>
<xCoord>329</xCoord>
<yCoord>202</yCoord>
</edgeMap>
<edgeMap>
<xCoord>328</xCoord>
<yCoord>203</yCoord>
</edgeMap>
<edgeMap>
<xCoord>329</xCoord>
<yCoord>203</yCoord>
</edgeMap>
<edgeMap>
<xCoord>330</xCoord>
<yCoord>203</yCoord>
</edgeMap>
<edgeMap>
<xCoord>331</xCoord>
<yCoord>203</yCoord>
</edgeMap>
<edgeMap>
<xCoord>332</xCoord>
<yCoord>203</yCoord>
</edgeMap>
<edgeMap>
<xCoord>333</xCoord>
<yCoord>203</yCoord>
</edgeMap>
<edgeMap>
<xCoord>334</xCoord>
<yCoord>203</yCoord>
</edgeMap>
<edgeMap>
<xCoord>335</xCoord>
<yCoord>203</yCoord>
</edgeMap>
<edgeMap>
<xCoord>336</xCoord>
<yCoord>202</yCoord>
</edgeMap>
<edgeMap>
<xCoord>337</xCoord>
<yCoord>202</yCoord>
</edgeMap>
<edgeMap>
<xCoord>338</xCoord>
<yCoord>203</yCoord>
</edgeMap>
</roi>
</unblindedReadNodule>
<unblindedReadNodule>
<noduleID>MI014_17681</noduleID>
<characteristics>
<subtlety>3</subtlety>
<internalStructure>1</internalStructure>
<calcification>6</calcification>
<sphericity>4</sphericity>
<margin>5</margin>
<lobulation>1</lobulation>
<spiculation>1</spiculation>
<texture>5</texture>
<malignancy>3</malignancy>
</characteristics>
<roi>
<imageZposition>-113.0</imageZposition>
<imageSOP_UID>1.3.6.1.4.1.14519.5.2.1.6279.6001.248950504395366359807828971242</imageSOP_UID>
<inclusion>TRUE</inclusion>
<edgeMap>
<xCoord>287</xCoord>
<yCoord>304</yCoord>
</edgeMap>
<edgeMap>
<xCoord>288</xCoord>
<yCoord>303</yCoord>
</edgeMap>
<edgeMap>
<xCoord>289</xCoord>
<yCoord>302</yCoord>
</edgeMap>
<edgeMap>
<xCoord>290</xCoord>
<yCoord>301</yCoord>
</edgeMap>
<edgeMap>
<xCoord>290</xCoord>
<yCoord>300</yCoord>
</edgeMap>
<edgeMap>
<xCoord>290</xCoord>
<yCoord>299</yCoord>
</edgeMap>
<edgeMap>
<xCoord>290</xCoord>
<yCoord>298</yCoord>
</edgeMap>
<edgeMap>
<xCoord>290</xCoord>
<yCoord>297</yCoord>
</edgeMap>
<edgeMap>
<xCoord>290</xCoord>
<yCoord>296</yCoord>
</edgeMap>
<edgeMap>
<xCoord>290</xCoord>
<yCoord>295</yCoord>
</edgeMap>
<edgeMap>
<xCoord>289</xCoord>
<yCoord>294</yCoord>
</edgeMap>
<edgeMap>
<xCoord>288</xCoord>
<yCoord>294</yCoord>
</edgeMap>
<edgeMap>
<xCoord>287</xCoord>
<yCoord>294</yCoord>
</edgeMap>
<edgeMap>
<xCoord>286</xCoord>
<yCoord>294</yCoord>
</edgeMap>
<edgeMap>
<xCoord>285</xCoord>
<yCoord>294</yCoord>
</edgeMap>
<edgeMap>
<xCoord>284</xCoord>
<yCoord>294</yCoord>
</edgeMap>
<edgeMap>
<xCoord>283</xCoord>
<yCoord>294</yCoord>
</edgeMap>
<edgeMap>
<xCoord>282</xCoord>
<yCoord>295</yCoord>
</edgeMap>
<edgeMap>
<xCoord>282</xCoord>
<yCoord>296</yCoord>
</edgeMap>
<edgeMap>
<xCoord>282</xCoord>
<yCoord>297</yCoord>
</edgeMap>
<edgeMap>
<xCoord>282</xCoord>
<yCoord>298</yCoord>
</edgeMap>
<edgeMap>
<xCoord>282</xCoord>
<yCoord>299</yCoord>
</edgeMap>
<edgeMap>
<xCoord>282</xCoord>
<yCoord>300</yCoord>
</edgeMap>
<edgeMap>
<xCoord>283</xCoord>
<yCoord>301</yCoord>
</edgeMap>
<edgeMap>
<xCoord>284</xCoord>
<yCoord>302</yCoord>
</edgeMap>
<edgeMap>
<xCoord>285</xCoord>
<yCoord>303</yCoord>
</edgeMap>
<edgeMap>
<xCoord>286</xCoord>
<yCoord>304</yCoord>
</edgeMap>
<edgeMap>
<xCoord>287</xCoord>
<yCoord>304</yCoord>
</edgeMap>
</roi>
<roi>
<imageZposition>-115.5</imageZposition>
<imageSOP_UID>1.3.6.1.4.1.14519.5.2.1.6279.6001.675776681319386505621867752758</imageSOP_UID>
<inclusion>TRUE</inclusion>
<edgeMap>
<xCoord>286</xCoord>
<yCoord>305</yCoord>
</edgeMap>
<edgeMap>
<xCoord>287</xCoord>
<yCoord>304</yCoord>
</edgeMap>
<edgeMap>
<xCoord>288</xCoord>
<yCoord>304</yCoord>
</edgeMap>
<edgeMap>
<xCoord>289</xCoord>
<yCoord>303</yCoord>
</edgeMap>
<edgeMap>
<xCoord>289</xCoord>
<yCoord>302</yCoord>
</edgeMap>
<edgeMap>
<xCoord>290</xCoord>
<yCoord>301</yCoord>
</edgeMap>
<edgeMap>
<xCoord>290</xCoord>
<yCoord>300</yCoord>
</edgeMap>
<edgeMap>
<xCoord>291</xCoord>
<yCoord>299</yCoord>
</edgeMap>
<edgeMap>
<xCoord>291</xCoord>
<yCoord>298</yCoord>
</edgeMap>
<edgeMap>
<xCoord>291</xCoord>
<yCoord>297</yCoord>
</edgeMap>
<edgeMap>
<xCoord>290</xCoord>
<yCoord>296</yCoord>
</edgeMap>
<edgeMap>
<xCoord>290</xCoord>
<yCoord>295</yCoord>
</edgeMap>
<edgeMap>
<xCoord>290</xCoord>
<yCoord>294</yCoord>
</edgeMap>
<edgeMap>
<xCoord>290</xCoord>
<yCoord>293</yCoord>
</edgeMap>
<edgeMap>
<xCoord>289</xCoord>
<yCoord>292</yCoord>
</edgeMap>
<edgeMap>
<xCoord>288</xCoord>
<yCoord>292</yCoord>
</edgeMap>
<edgeMap>
<xCoord>287</xCoord>
<yCoord>292</yCoord>
</edgeMap>
<edgeMap>
<xCoord>286</xCoord>
<yCoord>292</yCoord>
</edgeMap>
<edgeMap>
<xCoord>285</xCoord>
<yCoord>292</yCoord>
</edgeMap>
<edgeMap>
<xCoord>284</xCoord>
<yCoord>293</yCoord>
</edgeMap>
<edgeMap>
<xCoord>283</xCoord>
<yCoord>293</yCoord>
</edgeMap>
<edgeMap>
<xCoord>283</xCoord>
<yCoord>294</yCoord>
</edgeMap>
<edgeMap>
<xCoord>282</xCoord>
<yCoord>295</yCoord>
</edgeMap>
<edgeMap>
<xCoord>282</xCoord>
<yCoord>296</yCoord>
</edgeMap>
<edgeMap>
<xCoord>282</xCoord>
<yCoord>297</yCoord>
</edgeMap>
<edgeMap>
<xCoord>282</xCoord>
<yCoord>298</yCoord>
</edgeMap>
<edgeMap>
<xCoord>282</xCoord>
<yCoord>299</yCoord>
</edgeMap>
<edgeMap>
<xCoord>282</xCoord>
<yCoord>300</yCoord>
</edgeMap>
<edgeMap>
<xCoord>282</xCoord>
<yCoord>301</yCoord>
</edgeMap>
<edgeMap>
<xCoord>282</xCoord>
<yCoord>302</yCoord>
</edgeMap>
<edgeMap>
<xCoord>282</xCoord>
<yCoord>303</yCoord>
</edgeMap>
<edgeMap>
<xCoord>283</xCoord>
<yCoord>304</yCoord>
</edgeMap>
<edgeMap>
<xCoord>284</xCoord>
<yCoord>305</yCoord>
</edgeMap>
<edgeMap>
<xCoord>285</xCoord>
<yCoord>305</yCoord>
</edgeMap>
<edgeMap>
<xCoord>286</xCoord>
<yCoord>305</yCoord>
</edgeMap>
</roi>
<roi>
<imageZposition>-118.0</imageZposition>
<imageSOP_UID>1.3.6.1.4.1.14519.5.2.1.6279.6001.290522598430304224870405137861</imageSOP_UID>
<inclusion>TRUE</inclusion>
<edgeMap>
<xCoord>287</xCoord>
<yCoord>306</yCoord>
</edgeMap>
<edgeMap>
<xCoord>288</xCoord>
<yCoord>305</yCoord>
</edgeMap>
<edgeMap>
<xCoord>289</xCoord>
<yCoord>304</yCoord>
</edgeMap>
<edgeMap>
<xCoord>289</xCoord>
<yCoord>303</yCoord>
</edgeMap>
<edgeMap>
<xCoord>290</xCoord>
<yCoord>302</yCoord>
</edgeMap>
<edgeMap>
<xCoord>291</xCoord>
<yCoord>301</yCoord>
</edgeMap>
<edgeMap>
<xCoord>291</xCoord>
<yCoord>300</yCoord>
</edgeMap>
<edgeMap>
<xCoord>292</xCoord>
<yCoord>299</yCoord>
</edgeMap>
<edgeMap>
<xCoord>292</xCoord>
<yCoord>298</yCoord>
</edgeMap>
<edgeMap>
<xCoord>292</xCoord>
<yCoord>297</yCoord>
</edgeMap>
<edgeMap>
<xCoord>292</xCoord>
<yCoord>296</yCoord>
</edgeMap>
<edgeMap>
<xCoord>291</xCoord>
<yCoord>295</yCoord>
</edgeMap>
<edgeMap>
<xCoord>291</xCoord>
<yCoord>294</yCoord>
</edgeMap>
<edgeMap>
<xCoord>290</xCoord>
<yCoord>293</yCoord>
</edgeMap>
<edgeMap>
<xCoord>289</xCoord>
<yCoord>292</yCoord>
</edgeMap>
<edgeMap>
<xCoord>288</xCoord>
<yCoord>292</yCoord>
</edgeMap>
<edgeMap>
<xCoord>287</xCoord>
<yCoord>292</yCoord>
</edgeMap>
<edgeMap>
<xCoord>286</xCoord>
<yCoord>291</yCoord>
</edgeMap>
<edgeMap>
<xCoord>285</xCoord>
<yCoord>291</yCoord>
</edgeMap>
<edgeMap>
<xCoord>284</xCoord>
<yCoord>291</yCoord>
</edgeMap>
<edgeMap>
<xCoord>283</xCoord>
<yCoord>292</yCoord>
</edgeMap>
<edgeMap>
<xCoord>282</xCoord>
<yCoord>293</yCoord>
</edgeMap>
<edgeMap>
<xCoord>282</xCoord>
<yCoord>294</yCoord>
</edgeMap>
<edgeMap>
<xCoord>282</xCoord>
<yCoord>295</yCoord>
</edgeMap>
<edgeMap>
<xCoord>282</xCoord>
<yCoord>296</yCoord>
</edgeMap>
<edgeMap>
<xCoord>282</xCoord>
<yCoord>297</yCoord>
</edgeMap>
<edgeMap>
<xCoord>282</xCoord>
<yCoord>298</yCoord>
</edgeMap>
<edgeMap>
<xCoord>282</xCoord>
<yCoord>299</yCoord>
</edgeMap>
<edgeMap>
<xCoord>282</xCoord>
<yCoord>300</yCoord>
</edgeMap>
<edgeMap>
<xCoord>282</xCoord>
<yCoord>301</yCoord>
</edgeMap>
<edgeMap>
<xCoord>282</xCoord>
<yCoord>302</yCoord>
</edgeMap>
<edgeMap>
<xCoord>282</xCoord>
<yCoord>303</yCoord>
</edgeMap>
<edgeMap>
<xCoord>282</xCoord>
<yCoord>304</yCoord>
</edgeMap>
<edgeMap>
<xCoord>282</xCoord>
<yCoord>305</yCoord>
</edgeMap>
<edgeMap>
<xCoord>283</xCoord>
<yCoord>306</yCoord>
</edgeMap>
<edgeMap>
<xCoord>284</xCoord>
<yCoord>306</yCoord>
</edgeMap>
<edgeMap>
<xCoord>285</xCoord>
<yCoord>306</yCoord>
</edgeMap>
<edgeMap>
<xCoord>286</xCoord>
<yCoord>306</yCoord>
</edgeMap>
<edgeMap>
<xCoord>287</xCoord>
<yCoord>306</yCoord>
</edgeMap>
</roi>
<roi>
<imageZposition>-120.5</imageZposition>
<imageSOP_UID>1.3.6.1.4.1.14519.5.2.1.6279.6001.702855759609260809895714587606</imageSOP_UID>
<inclusion>TRUE</inclusion>
<edgeMap>
<xCoord>284</xCoord>
<yCoord>305</yCoord>
</edgeMap>
<edgeMap>
<xCoord>285</xCoord>
<yCoord>304</yCoord>
</edgeMap>
<edgeMap>
<xCoord>286</xCoord>
<yCoord>304</yCoord>
</edgeMap>
<edgeMap>
<xCoord>287</xCoord>
<yCoord>304</yCoord>
</edgeMap>
<edgeMap>
<xCoord>288</xCoord>
<yCoord>303</yCoord>
</edgeMap>
<edgeMap>
<xCoord>289</xCoord>
<yCoord>302</yCoord>
</edgeMap>
<edgeMap>
<xCoord>289</xCoord>
<yCoord>301</yCoord>
</edgeMap>
<edgeMap>
<xCoord>289</xCoord>
<yCoord>300</yCoord>
</edgeMap>
<edgeMap>
<xCoord>290</xCoord>
<yCoord>299</yCoord>
</edgeMap>
<edgeMap>
<xCoord>290</xCoord>
<yCoord>298</yCoord>
</edgeMap>
<edgeMap>
<xCoord>291</xCoord>
<yCoord>297</yCoord>
</edgeMap>
<edgeMap>
<xCoord>291</xCoord>
<yCoord>296</yCoord>
</edgeMap>
<edgeMap>
<xCoord>291</xCoord>
<yCoord>295</yCoord>
</edgeMap>
<edgeMap>
<xCoord>291</xCoord>
<yCoord>294</yCoord>
</edgeMap>
<edgeMap>
<xCoord>291</xCoord>
<yCoord>293</yCoord>
</edgeMap>
<edgeMap>
<xCoord>290</xCoord>
<yCoord>292</yCoord>
</edgeMap>
<edgeMap>
<xCoord>289</xCoord>
<yCoord>292</yCoord>
</edgeMap>
<edgeMap>
<xCoord>288</xCoord>
<yCoord>292</yCoord>
</edgeMap>
<edgeMap>
<xCoord>287</xCoord>
<yCoord>292</yCoord>
</edgeMap>
<edgeMap>
<xCoord>286</xCoord>
<yCoord>292</yCoord>
</edgeMap>
<edgeMap>
<xCoord>285</xCoord>
<yCoord>292</yCoord>
</edgeMap>
<edgeMap>
<xCoord>284</xCoord>
<yCoord>292</yCoord>
</edgeMap>
<edgeMap>
<xCoord>283</xCoord>
<yCoord>292</yCoord>
</edgeMap>
<edgeMap>
<xCoord>282</xCoord>
<yCoord>293</yCoord>
</edgeMap>
<edgeMap>
<xCoord>281</xCoord>
<yCoord>294</yCoord>
</edgeMap>
<edgeMap>
<xCoord>281</xCoord>
<yCoord>295</yCoord>
</edgeMap>
<edgeMap>
<xCoord>281</xCoord>
<yCoord>296</yCoord>
</edgeMap>
<edgeMap>
<xCoord>281</xCoord>
<yCoord>297</yCoord>
</edgeMap>
<edgeMap>
<xCoord>281</xCoord>
<yCoord>298</yCoord>
</edgeMap>
<edgeMap>
<xCoord>281</xCoord>
<yCoord>299</yCoord>
</edgeMap>
<edgeMap>
<xCoord>281</xCoord>
<yCoord>300</yCoord>
</edgeMap>
<edgeMap>
<xCoord>281</xCoord>
<yCoord>301</yCoord>
</edgeMap>
<edgeMap>
<xCoord>281</xCoord>
<yCoord>302</yCoord>
</edgeMap>
<edgeMap>
<xCoord>281</xCoord>
<yCoord>303</yCoord>
</edgeMap>
<edgeMap>
<xCoord>282</xCoord>
<yCoord>303</yCoord>
</edgeMap>
<edgeMap>
<xCoord>283</xCoord>
<yCoord>304</yCoord>
</edgeMap>
<edgeMap>
<xCoord>284</xCoord>
<yCoord>305</yCoord>
</edgeMap>
</roi>
</unblindedReadNodule>
<unblindedReadNodule>
<noduleID>MI014_17690</noduleID>
<characteristics>
<subtlety>3</subtlety>
<internalStructure>1</internalStructure>
<calcification>6</calcification>
<sphericity>3</sphericity>
<margin>2</margin>
<lobulation>1</lobulation>
<spiculation>1</spiculation>
<texture>2</texture>
<malignancy>3</malignancy>
</characteristics>
<roi>
<imageZposition>-165.5</imageZposition>
<imageSOP_UID>1.3.6.1.4.1.14519.5.2.1.6279.6001.440590926901384172466839641038</imageSOP_UID>
<inclusion>TRUE</inclusion>
<edgeMap>
<xCoord>400</xCoord>
<yCoord>245</yCoord>
</edgeMap>
<edgeMap>
<xCoord>400</xCoord>
<yCoord>244</yCoord>
</edgeMap>
<edgeMap>
<xCoord>401</xCoord>
<yCoord>243</yCoord>
</edgeMap>
<edgeMap>
<xCoord>401</xCoord>
<yCoord>242</yCoord>
</edgeMap>
<edgeMap>
<xCoord>401</xCoord>
<yCoord>241</yCoord>
</edgeMap>
<edgeMap>
<xCoord>401</xCoord>
<yCoord>240</yCoord>
</edgeMap>
<edgeMap>
<xCoord>400</xCoord>
<yCoord>239</yCoord>
</edgeMap>
<edgeMap>
<xCoord>399</xCoord>
<yCoord>239</yCoord>
</edgeMap>
<edgeMap>
<xCoord>398</xCoord>
<yCoord>239</yCoord>
</edgeMap>
<edgeMap>
<xCoord>397</xCoord>
<yCoord>239</yCoord>
</edgeMap>
<edgeMap>
<xCoord>396</xCoord>
<yCoord>239</yCoord>
</edgeMap>
<edgeMap>
<xCoord>395</xCoord>
<yCoord>239</yCoord>
</edgeMap>
<edgeMap>
<xCoord>394</xCoord>
<yCoord>239</yCoord>
</edgeMap>
<edgeMap>
<xCoord>393</xCoord>
<yCoord>240</yCoord>
</edgeMap>
<edgeMap>
<xCoord>393</xCoord>
<yCoord>241</yCoord>
</edgeMap>
<edgeMap>
<xCoord>394</xCoord>
<yCoord>242</yCoord>
</edgeMap>
<edgeMap>
<xCoord>395</xCoord>
<yCoord>243</yCoord>
</edgeMap>
<edgeMap>
<xCoord>396</xCoord>
<yCoord>244</yCoord>
</edgeMap>
<edgeMap>
<xCoord>397</xCoord>
<yCoord>244</yCoord>
</edgeMap>
<edgeMap>
<xCoord>398</xCoord>
<yCoord>244</yCoord>
</edgeMap>
<edgeMap>
<xCoord>399</xCoord>
<yCoord>245</yCoord>
</edgeMap>
<edgeMap>
<xCoord>400</xCoord>
<yCoord>245</yCoord>
</edgeMap>
</roi>
</unblindedReadNodule>
<unblindedReadNodule>
<noduleID>MI014_17677</noduleID>
<characteristics>
<subtlety>5</subtlety>
<internalStructure>1</internalStructure>
<calcification>6</calcification>
<sphericity>4</sphericity>
<margin>5</margin>
<lobulation>1</lobulation>
<spiculation>1</spiculation>
<texture>5</texture>
<malignancy>5</malignancy>
</characteristics>
<roi>
<imageZposition>-235.5</imageZposition>
<imageSOP_UID>1.3.6.1.4.1.14519.5.2.1.6279.6001.210795618042166239749082257181</imageSOP_UID>
<inclusion>TRUE</inclusion>
<edgeMap>
<xCoord>390</xCoord>
<yCoord>342</yCoord>
</edgeMap>
<edgeMap>
<xCoord>391</xCoord>
<yCoord>341</yCoord>
</edgeMap>
<edgeMap>
<xCoord>392</xCoord>
<yCoord>341</yCoord>
</edgeMap>
<edgeMap>
<xCoord>392</xCoord>
<yCoord>340</yCoord>
</edgeMap>
<edgeMap>
<xCoord>392</xCoord>
<yCoord>339</yCoord>
</edgeMap>
<edgeMap>
<xCoord>392</xCoord>
<yCoord>338</yCoord>
</edgeMap>
<edgeMap>
<xCoord>392</xCoord>
<yCoord>337</yCoord>
</edgeMap>
<edgeMap>
<xCoord>392</xCoord>
<yCoord>336</yCoord>
</edgeMap>
<edgeMap>
<xCoord>392</xCoord>
<yCoord>335</yCoord>
</edgeMap>
<edgeMap>
<xCoord>392</xCoord>
<yCoord>334</yCoord>
</edgeMap>
<edgeMap>
<xCoord>392</xCoord>
<yCoord>333</yCoord>
</edgeMap>
<edgeMap>
<xCoord>392</xCoord>
<yCoord>332</yCoord>
</edgeMap>
<edgeMap>
<xCoord>392</xCoord>
<yCoord>331</yCoord>
</edgeMap>
<edgeMap>
<xCoord>392</xCoord>
<yCoord>330</yCoord>
</edgeMap>
<edgeMap>
<xCoord>391</xCoord>
<yCoord>329</yCoord>
</edgeMap>
<edgeMap>
<xCoord>391</xCoord>
<yCoord>328</yCoord>
</edgeMap>
<edgeMap>
<xCoord>390</xCoord>
<yCoord>327</yCoord>
</edgeMap>
<edgeMap>
<xCoord>389</xCoord>
<yCoord>326</yCoord>
</edgeMap>
<edgeMap>
<xCoord>389</xCoord>
<yCoord>325</yCoord>
</edgeMap>
<edgeMap>
<xCoord>388</xCoord>
<yCoord>325</yCoord>
</edgeMap>
<edgeMap>
<xCoord>387</xCoord>
<yCoord>324</yCoord>
</edgeMap>
<edgeMap>
<xCoord>386</xCoord>
<yCoord>324</yCoord>
</edgeMap>
<edgeMap>
<xCoord>385</xCoord>
<yCoord>324</yCoord>
</edgeMap>
<edgeMap>
<xCoord>384</xCoord>
<yCoord>324</yCoord>
</edgeMap>
<edgeMap>
<xCoord>383</xCoord>
<yCoord>325</yCoord>
</edgeMap>
<edgeMap>
<xCoord>382</xCoord>
<yCoord>325</yCoord>
</edgeMap>
<edgeMap>
<xCoord>381</xCoord>
<yCoord>326</yCoord>
</edgeMap>
<edgeMap>
<xCoord>380</xCoord>
<yCoord>326</yCoord>
</edgeMap>
<edgeMap>
<xCoord>379</xCoord>
<yCoord>327</yCoord>
</edgeMap>
<edgeMap>
<xCoord>379</xCoord>
<yCoord>328</yCoord>
</edgeMap>
<edgeMap>
<xCoord>378</xCoord>
<yCoord>329</yCoord>
</edgeMap>
<edgeMap>
<xCoord>377</xCoord>
<yCoord>330</yCoord>
</edgeMap>
<edgeMap>
<xCoord>377</xCoord>
<yCoord>331</yCoord>
</edgeMap>
<edgeMap>
<xCoord>377</xCoord>
<yCoord>332</yCoord>
</edgeMap>
<edgeMap>
<xCoord>377</xCoord>
<yCoord>333</yCoord>
</edgeMap>
<edgeMap>
<xCoord>377</xCoord>
<yCoord>334</yCoord>
</edgeMap>
<edgeMap>
<xCoord>377</xCoord>
<yCoord>335</yCoord>
</edgeMap>
<edgeMap>
<xCoord>377</xCoord>
<yCoord>336</yCoord>
</edgeMap>
<edgeMap>
<xCoord>377</xCoord>
<yCoord>337</yCoord>
</edgeMap>
<edgeMap>
<xCoord>377</xCoord>
<yCoord>338</yCoord>
</edgeMap>
<edgeMap>
<xCoord>378</xCoord>
<yCoord>339</yCoord>
</edgeMap>
<edgeMap>
<xCoord>379</xCoord>
<yCoord>340</yCoord>
</edgeMap>
<edgeMap>
<xCoord>380</xCoord>
<yCoord>340</yCoord>
</edgeMap>
<edgeMap>
<xCoord>381</xCoord>
<yCoord>341</yCoord>
</edgeMap>
<edgeMap>
<xCoord>382</xCoord>
<yCoord>341</yCoord>
</edgeMap>
<edgeMap>
<xCoord>383</xCoord>
<yCoord>341</yCoord>
</edgeMap>
<edgeMap>
<xCoord>384</xCoord>
<yCoord>342</yCoord>
</edgeMap>
<edgeMap>
<xCoord>385</xCoord>
<yCoord>342</yCoord>
</edgeMap>
<edgeMap>
<xCoord>386</xCoord>
<yCoord>342</yCoord>
</edgeMap>
<edgeMap>
<xCoord>387</xCoord>
<yCoord>342</yCoord>
</edgeMap>
<edgeMap>
<xCoord>388</xCoord>
<yCoord>342</yCoord>
</edgeMap>
<edgeMap>
<xCoord>389</xCoord>
<yCoord>342</yCoord>
</edgeMap>
<edgeMap>
<xCoord>390</xCoord>
<yCoord>342</yCoord>
</edgeMap>
</roi>
<roi>
<imageZposition>-238.0</imageZposition>
<imageSOP_UID>1.3.6.1.4.1.14519.5.2.1.6279.6001.129473240332204305919410379966</imageSOP_UID>
<inclusion>TRUE</inclusion>
<edgeMap>
<xCoord>384</xCoord>
<yCoord>346</yCoord>
</edgeMap>
<edgeMap>
<xCoord>385</xCoord>
<yCoord>345</yCoord>
</edgeMap>
<edgeMap>
<xCoord>386</xCoord>
<yCoord>345</yCoord>
</edgeMap>
<edgeMap>
<xCoord>387</xCoord>
<yCoord>345</yCoord>
</edgeMap>
<edgeMap>
<xCoord>388</xCoord>
<yCoord>345</yCoord>
</edgeMap>
<edgeMap>
<xCoord>389</xCoord>
<yCoord>345</yCoord>
</edgeMap>
<edgeMap>
<xCoord>390</xCoord>
<yCoord>345</yCoord>
</edgeMap>
<edgeMap>
<xCoord>390</xCoord>
<yCoord>344</yCoord>
</edgeMap>
<edgeMap>
<xCoord>391</xCoord>
<yCoord>343</yCoord>
</edgeMap>
<edgeMap>
<xCoord>392</xCoord>
<yCoord>342</yCoord>
</edgeMap>
<edgeMap>
<xCoord>393</xCoord>
<yCoord>341</yCoord>
</edgeMap>
<edgeMap>
<xCoord>393</xCoord>
<yCoord>340</yCoord>
</edgeMap>
<edgeMap>
<xCoord>393</xCoord>
<yCoord>339</yCoord>
</edgeMap>
<edgeMap>
<xCoord>393</xCoord>
<yCoord>338</yCoord>
</edgeMap>
<edgeMap>
<xCoord>394</xCoord>
<yCoord>337</yCoord>
</edgeMap>
<edgeMap>
<xCoord>394</xCoord>
<yCoord>336</yCoord>
</edgeMap>
<edgeMap>
<xCoord>394</xCoord>
<yCoord>335</yCoord>
</edgeMap>
<edgeMap>
<xCoord>394</xCoord>
<yCoord>334</yCoord>
</edgeMap>
<edgeMap>
<xCoord>394</xCoord>
<yCoord>333</yCoord>
</edgeMap>
<edgeMap>
<xCoord>394</xCoord>
<yCoord>332</yCoord>
</edgeMap>
<edgeMap>
<xCoord>394</xCoord>
<yCoord>331</yCoord>
</edgeMap>
<edgeMap>
<xCoord>394</xCoord>
<yCoord>330</yCoord>
</edgeMap>
<edgeMap>
<xCoord>393</xCoord>
<yCoord>329</yCoord>
</edgeMap>
<edgeMap>
<xCoord>393</xCoord>
<yCoord>328</yCoord>
</edgeMap>
<edgeMap>
<xCoord>392</xCoord>
<yCoord>327</yCoord>
</edgeMap>
<edgeMap>
<xCoord>392</xCoord>
<yCoord>326</yCoord>
</edgeMap>
<edgeMap>
<xCoord>391</xCoord>
<yCoord>326</yCoord>
</edgeMap>
<edgeMap>
<xCoord>390</xCoord>
<yCoord>325</yCoord>
</edgeMap>
<edgeMap>
<xCoord>389</xCoord>
<yCoord>324</yCoord>
</edgeMap>
<edgeMap>
<xCoord>388</xCoord>
<yCoord>324</yCoord>
</edgeMap>
<edgeMap>
<xCoord>387</xCoord>
<yCoord>323</yCoord>
</edgeMap>
<edgeMap>
<xCoord>386</xCoord>
<yCoord>323</yCoord>
</edgeMap>
<edgeMap>
<xCoord>385</xCoord>
<yCoord>322</yCoord>
</edgeMap>
<edgeMap>
<xCoord>384</xCoord>
<yCoord>322</yCoord>
</edgeMap>
<edgeMap>
<xCoord>383</xCoord>
<yCoord>322</yCoord>
</edgeMap>
<edgeMap>
<xCoord>382</xCoord>
<yCoord>322</yCoord>
</edgeMap>
<edgeMap>
<xCoord>381</xCoord>
<yCoord>323</yCoord>
</edgeMap>
<edgeMap>
<xCoord>380</xCoord>
<yCoord>323</yCoord>
</edgeMap>
<edgeMap>
<xCoord>379</xCoord>
<yCoord>324</yCoord>
</edgeMap>
<edgeMap>
<xCoord>378</xCoord>
<yCoord>325</yCoord>
</edgeMap>
<edgeMap>
<xCoord>377</xCoord>
<yCoord>326</yCoord>
</edgeMap>
<edgeMap>
<xCoord>377</xCoord>
<yCoord>327</yCoord>
</edgeMap>
<edgeMap>
<xCoord>376</xCoord>
<yCoord>328</yCoord>
</edgeMap>
<edgeMap>
<xCoord>376</xCoord>
<yCoord>329</yCoord>
</edgeMap>
<edgeMap>
<xCoord>375</xCoord>
<yCoord>330</yCoord>
</edgeMap>
<edgeMap>
<xCoord>374</xCoord>
<yCoord>331</yCoord>
</edgeMap>
<edgeMap>
<xCoord>374</xCoord>
<yCoord>332</yCoord>
</edgeMap>
<edgeMap>
<xCoord>373</xCoord>
<yCoord>333</yCoord>
</edgeMap>
<edgeMap>
<xCoord>372</xCoord>
<yCoord>334</yCoord>
</edgeMap>
<edgeMap>
<xCoord>372</xCoord>
<yCoord>335</yCoord>
</edgeMap>
<edgeMap>
<xCoord>372</xCoord>
<yCoord>336</yCoord>
</edgeMap>
<edgeMap>
<xCoord>372</xCoord>
<yCoord>337</yCoord>
</edgeMap>
<edgeMap>
<xCoord>372</xCoord>
<yCoord>338</yCoord>
</edgeMap>
<edgeMap>
<xCoord>372</xCoord>
<yCoord>339</yCoord>
</edgeMap>
<edgeMap>
<xCoord>372</xCoord>
<yCoord>340</yCoord>
</edgeMap>
<edgeMap>
<xCoord>373</xCoord>
<yCoord>341</yCoord>
</edgeMap>
<edgeMap>
<xCoord>374</xCoord>
<yCoord>342</yCoord>
</edgeMap>
<edgeMap>
<xCoord>375</xCoord>
<yCoord>343</yCoord>
</edgeMap>
<edgeMap>
<xCoord>376</xCoord>
<yCoord>344</yCoord>
</edgeMap>
<edgeMap>
<xCoord>377</xCoord>
<yCoord>344</yCoord>
</edgeMap>
<edgeMap>
<xCoord>378</xCoord>
<yCoord>345</yCoord>
</edgeMap>
<edgeMap>
<xCoord>379</xCoord>
<yCoord>346</yCoord>
</edgeMap>
<edgeMap>
<xCoord>380</xCoord>
<yCoord>346</yCoord>
</edgeMap>
<edgeMap>
<xCoord>381</xCoord>
<yCoord>346</yCoord>
</edgeMap>
<edgeMap>
<xCoord>382</xCoord>
<yCoord>346</yCoord>
</edgeMap>
<edgeMap>
<xCoord>383</xCoord>
<yCoord>346</yCoord>
</edgeMap>
<edgeMap>
<xCoord>384</xCoord>
<yCoord>346</yCoord>
</edgeMap>
</roi>
<roi>
<imageZposition>-240.5</imageZposition>
<imageSOP_UID>1.3.6.1.4.1.14519.5.2.1.6279.6001.851887471348809322757457359433</imageSOP_UID>
<inclusion>TRUE</inclusion>
<edgeMap>
<xCoord>385</xCoord>
<yCoord>348</yCoord>
</edgeMap>
<edgeMap>
<xCoord>386</xCoord>
<yCoord>347</yCoord>
</edgeMap>
<edgeMap>
<xCoord>387</xCoord>
<yCoord>347</yCoord>
</edgeMap>
<edgeMap>
<xCoord>387</xCoord>
<yCoord>346</yCoord>
</edgeMap>
<edgeMap>
<xCoord>388</xCoord>
<yCoord>345</yCoord>
</edgeMap>
<edgeMap>
<xCoord>389</xCoord>
<yCoord>345</yCoord>
</edgeMap>
<edgeMap>
<xCoord>390</xCoord>
<yCoord>344</yCoord>
</edgeMap>
<edgeMap>
<xCoord>391</xCoord>
<yCoord>343</yCoord>
</edgeMap>
<edgeMap>
<xCoord>392</xCoord>
<yCoord>342</yCoord>
</edgeMap>
<edgeMap>
<xCoord>393</xCoord>
<yCoord>341</yCoord>
</edgeMap>
<edgeMap>
<xCoord>394</xCoord>
<yCoord>340</yCoord>
</edgeMap>
<edgeMap>
<xCoord>395</xCoord>
<yCoord>339</yCoord>
</edgeMap>
<edgeMap>
<xCoord>396</xCoord>
<yCoord>338</yCoord>
</edgeMap>
<edgeMap>
<xCoord>396</xCoord>
<yCoord>337</yCoord>
</edgeMap>
<edgeMap>
<xCoord>396</xCoord>
<yCoord>336</yCoord>
</edgeMap>
<edgeMap>
<xCoord>396</xCoord>
<yCoord>335</yCoord>
</edgeMap>
<edgeMap>
<xCoord>396</xCoord>
<yCoord>334</yCoord>
</edgeMap>
<edgeMap>
<xCoord>396</xCoord>
<yCoord>333</yCoord>
</edgeMap>
<edgeMap>
<xCoord>396</xCoord>
<yCoord>332</yCoord>
</edgeMap>
<edgeMap>
<xCoord>396</xCoord>
<yCoord>331</yCoord>
</edgeMap>
<edgeMap>
<xCoord>396</xCoord>
<yCoord>330</yCoord>
</edgeMap>
<edgeMap>
<xCoord>395</xCoord>
<yCoord>329</yCoord>
</edgeMap>
<edgeMap>
<xCoord>395</xCoord>
<yCoord>328</yCoord>
</edgeMap>
<edgeMap>
<xCoord>394</xCoord>
<yCoord>327</yCoord>
</edgeMap>
<edgeMap>
<xCoord>393</xCoord>
<yCoord>326</yCoord>
</edgeMap>
<edgeMap>
<xCoord>392</xCoord>
<yCoord>326</yCoord>
</edgeMap>
<edgeMap>
<xCoord>391</xCoord>
<yCoord>325</yCoord>
</edgeMap>
<edgeMap>
<xCoord>390</xCoord>
<yCoord>324</yCoord>
</edgeMap>
<edgeMap>
<xCoord>389</xCoord>
<yCoord>323</yCoord>
</edgeMap>
<edgeMap>
<xCoord>388</xCoord>
<yCoord>323</yCoord>
</edgeMap>
<edgeMap>
<xCoord>387</xCoord>
<yCoord>323</yCoord>
</edgeMap>
<edgeMap>
<xCoord>386</xCoord>
<yCoord>323</yCoord>
</edgeMap>
<edgeMap>
<xCoord>385</xCoord>
<yCoord>323</yCoord>
</edgeMap>
<edgeMap>
<xCoord>384</xCoord>
<yCoord>323</yCoord>
</edgeMap>
<edgeMap>
<xCoord>383</xCoord>
<yCoord>323</yCoord>
</edgeMap>
<edgeMap>
<xCoord>382</xCoord>
<yCoord>323</yCoord>
</edgeMap>
<edgeMap>
<xCoord>381</xCoord>
<yCoord>323</yCoord>
</edgeMap>
<edgeMap>
<xCoord>380</xCoord>
<yCoord>323</yCoord>
</edgeMap>
<edgeMap>
<xCoord>379</xCoord>
<yCoord>324</yCoord>
</edgeMap>
<edgeMap>
<xCoord>378</xCoord>
<yCoord>324</yCoord>
</edgeMap>
<edgeMap>
<xCoord>377</xCoord>
<yCoord>325</yCoord>
</edgeMap>
<edgeMap>
<xCoord>376</xCoord>
<yCoord>326</yCoord>
</edgeMap>
<edgeMap>
<xCoord>375</xCoord>
<yCoord>326</yCoord>
</edgeMap>
<edgeMap>
<xCoord>374</xCoord>
<yCoord>327</yCoord>
</edgeMap>
<edgeMap>
<xCoord>373</xCoord>
<yCoord>328</yCoord>
</edgeMap>
<edgeMap>
<xCoord>373</xCoord>
<yCoord>329</yCoord>
</edgeMap>
<edgeMap>
<xCoord>373</xCoord>
<yCoord>330</yCoord>
</edgeMap>
<edgeMap>
<xCoord>372</xCoord>
<yCoord>331</yCoord>
</edgeMap>
<edgeMap>
<xCoord>371</xCoord>
<yCoord>331</yCoord>
</edgeMap>
<edgeMap>
<xCoord>370</xCoord>
<yCoord>332</yCoord>
</edgeMap>
<edgeMap>
<xCoord>369</xCoord>
<yCoord>332</yCoord>
</edgeMap>
<edgeMap>
<xCoord>368</xCoord>
<yCoord>332</yCoord>
</edgeMap>
<edgeMap>
<xCoord>369</xCoord>
<yCoord>332</yCoord>
</edgeMap>
<edgeMap>
<xCoord>370</xCoord>
<yCoord>332</yCoord>
</edgeMap>
<edgeMap>
<xCoord>371</xCoord>
<yCoord>333</yCoord>
</edgeMap>
<edgeMap>
<xCoord>371</xCoord>
<yCoord>334</yCoord>
</edgeMap>
<edgeMap>
<xCoord>371</xCoord>
<yCoord>335</yCoord>
</edgeMap>
<edgeMap>
<xCoord>371</xCoord>
<yCoord>336</yCoord>
</edgeMap>
<edgeMap>
<xCoord>370</xCoord>
<yCoord>337</yCoord>
</edgeMap>
<edgeMap>
<xCoord>371</xCoord>
<yCoord>338</yCoord>
</edgeMap>
<edgeMap>
<xCoord>371</xCoord>
<yCoord>339</yCoord>
</edgeMap>
<edgeMap>
<xCoord>370</xCoord>
<yCoord>340</yCoord>
</edgeMap>
<edgeMap>
<xCoord>370</xCoord>
<yCoord>341</yCoord>
</edgeMap>
<edgeMap>
<xCoord>371</xCoord>
<yCoord>342</yCoord>
</edgeMap>
<edgeMap>
<xCoord>371</xCoord>
<yCoord>343</yCoord>
</edgeMap>
<edgeMap>
<xCoord>372</xCoord>
<yCoord>344</yCoord>
</edgeMap>
<edgeMap>
<xCoord>373</xCoord>
<yCoord>345</yCoord>
</edgeMap>
<edgeMap>
<xCoord>374</xCoord>
<yCoord>346</yCoord>
</edgeMap>
<edgeMap>
<xCoord>375</xCoord>
<yCoord>346</yCoord>
</edgeMap>
<edgeMap>
<xCoord>376</xCoord>
<yCoord>346</yCoord>
</edgeMap>
<edgeMap>
<xCoord>377</xCoord>
<yCoord>346</yCoord>
</edgeMap>
<edgeMap>
<xCoord>378</xCoord>
<yCoord>346</yCoord>
</edgeMap>
<edgeMap>
<xCoord>379</xCoord>
<yCoord>346</yCoord>
</edgeMap>
<edgeMap>
<xCoord>380</xCoord>
<yCoord>347</yCoord>
</edgeMap>
<edgeMap>
<xCoord>381</xCoord>
<yCoord>347</yCoord>
</edgeMap>
<edgeMap>
<xCoord>382</xCoord>
<yCoord>347</yCoord>
</edgeMap>
<edgeMap>
<xCoord>383</xCoord>
<yCoord>348</yCoord>
</edgeMap>
<edgeMap>
<xCoord>384</xCoord>
<yCoord>348</yCoord>
</edgeMap>
<edgeMap>
<xCoord>385</xCoord>
<yCoord>348</yCoord>
</edgeMap>
</roi>
<roi>
<imageZposition>-243.0</imageZposition>
<imageSOP_UID>1.3.6.1.4.1.14519.5.2.1.6279.6001.306710797226492554052987263869</imageSOP_UID>
<inclusion>TRUE</inclusion>
<edgeMap>
<xCoord>386</xCoord>
<yCoord>349</yCoord>
</edgeMap>
<edgeMap>
<xCoord>387</xCoord>
<yCoord>348</yCoord>
</edgeMap>
<edgeMap>
<xCoord>388</xCoord>
<yCoord>347</yCoord>
</edgeMap>
<edgeMap>
<xCoord>389</xCoord>
<yCoord>346</yCoord>
</edgeMap>
<edgeMap>
<xCoord>390</xCoord>
<yCoord>345</yCoord>
</edgeMap>
<edgeMap>
<xCoord>391</xCoord>
<yCoord>345</yCoord>
</edgeMap>
<edgeMap>
<xCoord>392</xCoord>
<yCoord>344</yCoord>
</edgeMap>
<edgeMap>
<xCoord>393</xCoord>
<yCoord>343</yCoord>
</edgeMap>
<edgeMap>
<xCoord>393</xCoord>
<yCoord>342</yCoord>
</edgeMap>
<edgeMap>
<xCoord>394</xCoord>
<yCoord>341</yCoord>
</edgeMap>
<edgeMap>
<xCoord>395</xCoord>
<yCoord>341</yCoord>
</edgeMap>
<edgeMap>
<xCoord>396</xCoord>
<yCoord>340</yCoord>
</edgeMap>
<edgeMap>
<xCoord>396</xCoord>
<yCoord>339</yCoord>
</edgeMap>
<edgeMap>
<xCoord>396</xCoord>
<yCoord>338</yCoord>
</edgeMap>
<edgeMap>
<xCoord>397</xCoord>
<yCoord>337</yCoord>
</edgeMap>
<edgeMap>
<xCoord>397</xCoord>
<yCoord>336</yCoord>
</edgeMap>
<edgeMap>
<xCoord>397</xCoord>
<yCoord>335</yCoord>
</edgeMap>
<edgeMap>
<xCoord>397</xCoord>
<yCoord>334</yCoord>
</edgeMap>
<edgeMap>
<xCoord>397</xCoord>
<yCoord>333</yCoord>
</edgeMap>
<edgeMap>
<xCoord>396</xCoord>
<yCoord>332</yCoord>
</edgeMap>
<edgeMap>
<xCoord>396</xCoord>
<yCoord>331</yCoord>
</edgeMap>
<edgeMap>
<xCoord>395</xCoord>
<yCoord>330</yCoord>
</edgeMap>
<edgeMap>
<xCoord>394</xCoord>
<yCoord>329</yCoord>
</edgeMap>
<edgeMap>
<xCoord>393</xCoord>
<yCoord>328</yCoord>
</edgeMap>
<edgeMap>
<xCoord>392</xCoord>
<yCoord>327</yCoord>
</edgeMap>
<edgeMap>
<xCoord>391</xCoord>
<yCoord>327</yCoord>
</edgeMap>
<edgeMap>
<xCoord>390</xCoord>
<yCoord>326</yCoord>
</edgeMap>
<edgeMap>
<xCoord>389</xCoord>
<yCoord>326</yCoord>
</edgeMap>
<edgeMap>
<xCoord>388</xCoord>
<yCoord>325</yCoord>
</edgeMap>
<edgeMap>
<xCoord>387</xCoord>
<yCoord>325</yCoord>
</edgeMap>
<edgeMap>
<xCoord>386</xCoord>
<yCoord>325</yCoord>
</edgeMap>
<edgeMap>
<xCoord>385</xCoord>
<yCoord>325</yCoord>
</edgeMap>
<edgeMap>
<xCoord>384</xCoord>
<yCoord>325</yCoord>
</edgeMap>
<edgeMap>
<xCoord>383</xCoord>
<yCoord>325</yCoord>
</edgeMap>
<edgeMap>
<xCoord>382</xCoord>
<yCoord>325</yCoord>
</edgeMap>
<edgeMap>
<xCoord>381</xCoord>
<yCoord>325</yCoord>
</edgeMap>
<edgeMap>
<xCoord>380</xCoord>
<yCoord>325</yCoord>
</edgeMap>
<edgeMap>
<xCoord>379</xCoord>
<yCoord>325</yCoord>
</edgeMap>
<edgeMap>
<xCoord>378</xCoord>
<yCoord>325</yCoord>
</edgeMap>
<edgeMap>
<xCoord>377</xCoord>
<yCoord>325</yCoord>
</edgeMap>
<edgeMap>
<xCoord>376</xCoord>
<yCoord>325</yCoord>
</edgeMap>
<edgeMap>
<xCoord>375</xCoord>
<yCoord>326</yCoord>
</edgeMap>
<edgeMap>
<xCoord>374</xCoord>
<yCoord>326</yCoord>
</edgeMap>
<edgeMap>
<xCoord>373</xCoord>
<yCoord>327</yCoord>
</edgeMap>
<edgeMap>
<xCoord>373</xCoord>
<yCoord>328</yCoord>
</edgeMap>
<edgeMap>
<xCoord>372</xCoord>
<yCoord>329</yCoord>
</edgeMap>
<edgeMap>
<xCoord>371</xCoord>
<yCoord>330</yCoord>
</edgeMap>
<edgeMap>
<xCoord>371</xCoord>
<yCoord>331</yCoord>
</edgeMap>
<edgeMap>
<xCoord>370</xCoord>
<yCoord>332</yCoord>
</edgeMap>
<edgeMap>
<xCoord>369</xCoord>
<yCoord>333</yCoord>
</edgeMap>
<edgeMap>
<xCoord>369</xCoord>
<yCoord>334</yCoord>
</edgeMap>
<edgeMap>
<xCoord>369</xCoord>
<yCoord>335</yCoord>
</edgeMap>
<edgeMap>
<xCoord>369</xCoord>
<yCoord>336</yCoord>
</edgeMap>
<edgeMap>
<xCoord>369</xCoord>
<yCoord>337</yCoord>
</edgeMap>
<edgeMap>
<xCoord>369</xCoord>
<yCoord>338</yCoord>
</edgeMap>
<edgeMap>
<xCoord>369</xCoord>
<yCoord>339</yCoord>
</edgeMap>
<edgeMap>
<xCoord>369</xCoord>
<yCoord>340</yCoord>
</edgeMap>
<edgeMap>
<xCoord>369</xCoord>
<yCoord>341</yCoord>
</edgeMap>
<edgeMap>
<xCoord>370</xCoord>
<yCoord>342</yCoord>
</edgeMap>
<edgeMap>
<xCoord>370</xCoord>
<yCoord>343</yCoord>
</edgeMap>
<edgeMap>
<xCoord>370</xCoord>
<yCoord>344</yCoord>
</edgeMap>
<edgeMap>
<xCoord>371</xCoord>
<yCoord>345</yCoord>
</edgeMap>
<edgeMap>
<xCoord>372</xCoord>
<yCoord>346</yCoord>
</edgeMap>
<edgeMap>
<xCoord>373</xCoord>
<yCoord>347</yCoord>
</edgeMap>
<edgeMap>
<xCoord>374</xCoord>
<yCoord>348</yCoord>
</edgeMap>
<edgeMap>
<xCoord>375</xCoord>
<yCoord>348</yCoord>
</edgeMap>
<edgeMap>
<xCoord>376</xCoord>
<yCoord>348</yCoord>
</edgeMap>
<edgeMap>
<xCoord>377</xCoord>
<yCoord>348</yCoord>
</edgeMap>
<edgeMap>
<xCoord>378</xCoord>
<yCoord>348</yCoord>
</edgeMap>
<edgeMap>
<xCoord>379</xCoord>
<yCoord>349</yCoord>
</edgeMap>
<edgeMap>
<xCoord>380</xCoord>
<yCoord>349</yCoord>
</edgeMap>
<edgeMap>
<xCoord>381</xCoord>
<yCoord>349</yCoord>
</edgeMap>
<edgeMap>
<xCoord>382</xCoord>
<yCoord>349</yCoord>
</edgeMap>
<edgeMap>
<xCoord>383</xCoord>
<yCoord>349</yCoord>
</edgeMap>
<edgeMap>
<xCoord>384</xCoord>
<yCoord>349</yCoord>
</edgeMap>
<edgeMap>
<xCoord>385</xCoord>
<yCoord>349</yCoord>
</edgeMap>
<edgeMap>
<xCoord>386</xCoord>
<yCoord>349</yCoord>
</edgeMap>
</roi>
<roi>
<imageZposition>-245.5</imageZposition>
<imageSOP_UID>1.3.6.1.4.1.14519.5.2.1.6279.6001.182683124555021528610760588495</imageSOP_UID>
<inclusion>TRUE</inclusion>
<edgeMap>
<xCoord>389</xCoord>
<yCoord>347</yCoord>
</edgeMap>
<edgeMap>
<xCoord>390</xCoord>
<yCoord>346</yCoord>
</edgeMap>
<edgeMap>
<xCoord>390</xCoord>
<yCoord>345</yCoord>
</edgeMap>
<edgeMap>
<xCoord>391</xCoord>
<yCoord>344</yCoord>
</edgeMap>
<edgeMap>
<xCoord>392</xCoord>
<yCoord>343</yCoord>
</edgeMap>
<edgeMap>
<xCoord>393</xCoord>
<yCoord>342</yCoord>
</edgeMap>
<edgeMap>
<xCoord>394</xCoord>
<yCoord>341</yCoord>
</edgeMap>
<edgeMap>
<xCoord>394</xCoord>
<yCoord>340</yCoord>
</edgeMap>
<edgeMap>
<xCoord>394</xCoord>
<yCoord>339</yCoord>
</edgeMap>
<edgeMap>
<xCoord>394</xCoord>
<yCoord>338</yCoord>
</edgeMap>
<edgeMap>
<xCoord>394</xCoord>
<yCoord>337</yCoord>
</edgeMap>
<edgeMap>
<xCoord>394</xCoord>
<yCoord>336</yCoord>
</edgeMap>
<edgeMap>
<xCoord>394</xCoord>
<yCoord>335</yCoord>
</edgeMap>
<edgeMap>
<xCoord>394</xCoord>
<yCoord>334</yCoord>
</edgeMap>
<edgeMap>
<xCoord>394</xCoord>
<yCoord>333</yCoord>
</edgeMap>
<edgeMap>
<xCoord>393</xCoord>
<yCoord>333</yCoord>
</edgeMap>
<edgeMap>
<xCoord>392</xCoord>
<yCoord>332</yCoord>
</edgeMap>
<edgeMap>
<xCoord>391</xCoord>
<yCoord>331</yCoord>
</edgeMap>
<edgeMap>
<xCoord>390</xCoord>
<yCoord>331</yCoord>
</edgeMap>
<edgeMap>
<xCoord>389</xCoord>
<yCoord>331</yCoord>
</edgeMap>
<edgeMap>
<xCoord>388</xCoord>
<yCoord>331</yCoord>
</edgeMap>
<edgeMap>
<xCoord>387</xCoord>
<yCoord>331</yCoord>
</edgeMap>
<edgeMap>
<xCoord>386</xCoord>
<yCoord>331</yCoord>
</edgeMap>
<edgeMap>
<xCoord>385</xCoord>
<yCoord>331</yCoord>
</edgeMap>
<edgeMap>
<xCoord>384</xCoord>
<yCoord>331</yCoord>
</edgeMap>
<edgeMap>
<xCoord>383</xCoord>
<yCoord>332</yCoord>
</edgeMap>
<edgeMap>
<xCoord>382</xCoord>
<yCoord>332</yCoord>
</edgeMap>
<edgeMap>
<xCoord>381</xCoord>
<yCoord>332</yCoord>
</edgeMap>
<edgeMap>
<xCoord>380</xCoord>
<yCoord>332</yCoord>
</edgeMap>
<edgeMap>
<xCoord>379</xCoord>
<yCoord>332</yCoord>
</edgeMap>
<edgeMap>
<xCoord>378</xCoord>
<yCoord>333</yCoord>
</edgeMap>
<edgeMap>
<xCoord>377</xCoord>
<yCoord>334</yCoord>
</edgeMap>
<edgeMap>
<xCoord>376</xCoord>
<yCoord>335</yCoord>
</edgeMap>
<edgeMap>
<xCoord>375</xCoord>
<yCoord>335</yCoord>
</edgeMap>
<edgeMap>
<xCoord>374</xCoord>
<yCoord>336</yCoord>
</edgeMap>
<edgeMap>
<xCoord>373</xCoord>
<yCoord>336</yCoord>
</edgeMap>
<edgeMap>
<xCoord>372</xCoord>
<yCoord>337</yCoord>
</edgeMap>
<edgeMap>
<xCoord>371</xCoord>
<yCoord>338</yCoord>
</edgeMap>
<edgeMap>
<xCoord>371</xCoord>
<yCoord>339</yCoord>
</edgeMap>
<edgeMap>
<xCoord>371</xCoord>
<yCoord>340</yCoord>
</edgeMap>
<edgeMap>
<xCoord>371</xCoord>
<yCoord>341</yCoord>
</edgeMap>
<edgeMap>
<xCoord>372</xCoord>
<yCoord>342</yCoord>
</edgeMap>
<edgeMap>
<xCoord>373</xCoord>
<yCoord>343</yCoord>
</edgeMap>
<edgeMap>
<xCoord>374</xCoord>
<yCoord>344</yCoord>
</edgeMap>
<edgeMap>
<xCoord>375</xCoord>
<yCoord>345</yCoord>
</edgeMap>
<edgeMap>
<xCoord>376</xCoord>
<yCoord>346</yCoord>
</edgeMap>
<edgeMap>
<xCoord>377</xCoord>
<yCoord>347</yCoord>
</edgeMap>
<edgeMap>
<xCoord>378</xCoord>
<yCoord>347</yCoord>
</edgeMap>
<edgeMap>
<xCoord>379</xCoord>
<yCoord>347</yCoord>
</edgeMap>
<edgeMap>
<xCoord>380</xCoord>
<yCoord>347</yCoord>
</edgeMap>
<edgeMap>
<xCoord>381</xCoord>
<yCoord>347</yCoord>
</edgeMap>
<edgeMap>
<xCoord>382</xCoord>
<yCoord>347</yCoord>
</edgeMap>
<edgeMap>
<xCoord>383</xCoord>
<yCoord>347</yCoord>
</edgeMap>
<edgeMap>
<xCoord>384</xCoord>
<yCoord>347</yCoord>
</edgeMap>
<edgeMap>
<xCoord>385</xCoord>
<yCoord>347</yCoord>
</edgeMap>
<edgeMap>
<xCoord>386</xCoord>
<yCoord>347</yCoord>
</edgeMap>
<edgeMap>
<xCoord>387</xCoord>
<yCoord>347</yCoord>
</edgeMap>
<edgeMap>
<xCoord>388</xCoord>
<yCoord>347</yCoord>
</edgeMap>
<edgeMap>
<xCoord>389</xCoord>
<yCoord>347</yCoord>
</edgeMap>
</roi>
<roi>
<imageZposition>-248.0</imageZposition>
<imageSOP_UID>1.3.6.1.4.1.14519.5.2.1.6279.6001.243218922457048834492259733204</imageSOP_UID>
<inclusion>TRUE</inclusion>
<edgeMap>
<xCoord>385</xCoord>
<yCoord>350</yCoord>
</edgeMap>
<edgeMap>
<xCoord>386</xCoord>
<yCoord>349</yCoord>
</edgeMap>
<edgeMap>
<xCoord>387</xCoord>
<yCoord>349</yCoord>
</edgeMap>
<edgeMap>
<xCoord>388</xCoord>
<yCoord>348</yCoord>
</edgeMap>
<edgeMap>
<xCoord>389</xCoord>
<yCoord>348</yCoord>
</edgeMap>
<edgeMap>
<xCoord>390</xCoord>
<yCoord>347</yCoord>
</edgeMap>
<edgeMap>
<xCoord>391</xCoord>
<yCoord>346</yCoord>
</edgeMap>
<edgeMap>
<xCoord>391</xCoord>
<yCoord>345</yCoord>
</edgeMap>
<edgeMap>
<xCoord>391</xCoord>
<yCoord>344</yCoord>
</edgeMap>
<edgeMap>
<xCoord>391</xCoord>
<yCoord>343</yCoord>
</edgeMap>
<edgeMap>
<xCoord>391</xCoord>
<yCoord>342</yCoord>
</edgeMap>
<edgeMap>
<xCoord>390</xCoord>
<yCoord>341</yCoord>
</edgeMap>
<edgeMap>
<xCoord>389</xCoord>
<yCoord>341</yCoord>
</edgeMap>
<edgeMap>
<xCoord>388</xCoord>
<yCoord>340</yCoord>
</edgeMap>
<edgeMap>
<xCoord>387</xCoord>
<yCoord>340</yCoord>
</edgeMap>
<edgeMap>
<xCoord>386</xCoord>
<yCoord>340</yCoord>
</edgeMap>
<edgeMap>
<xCoord>385</xCoord>
<yCoord>340</yCoord>
</edgeMap>
<edgeMap>
<xCoord>384</xCoord>
<yCoord>340</yCoord>
</edgeMap>
<edgeMap>
<xCoord>383</xCoord>
<yCoord>340</yCoord>
</edgeMap>
<edgeMap>
<xCoord>382</xCoord>
<yCoord>341</yCoord>
</edgeMap>
<edgeMap>
<xCoord>381</xCoord>
<yCoord>341</yCoord>
</edgeMap>
<edgeMap>
<xCoord>380</xCoord>
<yCoord>341</yCoord>
</edgeMap>
<edgeMap>
<xCoord>379</xCoord>
<yCoord>341</yCoord>
</edgeMap>
<edgeMap>
<xCoord>378</xCoord>
<yCoord>342</yCoord>
</edgeMap>
<edgeMap>
<xCoord>377</xCoord>
<yCoord>343</yCoord>
</edgeMap>
<edgeMap>
<xCoord>376</xCoord>
<yCoord>344</yCoord>
</edgeMap>
<edgeMap>
<xCoord>376</xCoord>
<yCoord>345</yCoord>
</edgeMap>
<edgeMap>
<xCoord>376</xCoord>
<yCoord>346</yCoord>
</edgeMap>
<edgeMap>
<xCoord>376</xCoord>
<yCoord>347</yCoord>
</edgeMap>
<edgeMap>
<xCoord>377</xCoord>
<yCoord>348</yCoord>
</edgeMap>
<edgeMap>
<xCoord>378</xCoord>
<yCoord>349</yCoord>
</edgeMap>
<edgeMap>
<xCoord>379</xCoord>
<yCoord>349</yCoord>
</edgeMap>
<edgeMap>
<xCoord>380</xCoord>
<yCoord>349</yCoord>
</edgeMap>
<edgeMap>
<xCoord>381</xCoord>
<yCoord>349</yCoord>
</edgeMap>
<edgeMap>
<xCoord>382</xCoord>
<yCoord>350</yCoord>
</edgeMap>
<edgeMap>
<xCoord>383</xCoord>
<yCoord>350</yCoord>
</edgeMap>
<edgeMap>
<xCoord>384</xCoord>
<yCoord>350</yCoord>
</edgeMap>
<edgeMap>
<xCoord>385</xCoord>
<yCoord>350</yCoord>
</edgeMap>
</roi>
</unblindedReadNodule>
<unblindedReadNodule>
<noduleID>MI014_17704</noduleID>
<characteristics>
<subtlety>5</subtlety>
<internalStructure>1</internalStructure>
<calcification>6</calcification>
<sphericity>4</sphericity>
<margin>4</margin>
<lobulation>2</lobulation>
<spiculation>1</spiculation>
<texture>5</texture>
<malignancy>5</malignancy>
</characteristics>
<roi>
<imageZposition>-90.5</imageZposition>
<imageSOP_UID>1.3.6.1.4.1.14519.5.2.1.6279.6001.400800174496569286776552728946</imageSOP_UID>
<inclusion>TRUE</inclusion>
<edgeMap>
<xCoord>335</xCoord>
<yCoord>373</yCoord>
</edgeMap>
<edgeMap>
<xCoord>336</xCoord>
<yCoord>372</yCoord>
</edgeMap>
<edgeMap>
<xCoord>336</xCoord>
<yCoord>371</yCoord>
</edgeMap>
<edgeMap>
<xCoord>337</xCoord>
<yCoord>370</yCoord>
</edgeMap>
<edgeMap>
<xCoord>337</xCoord>
<yCoord>369</yCoord>
</edgeMap>
<edgeMap>
<xCoord>338</xCoord>
<yCoord>368</yCoord>
</edgeMap>
<edgeMap>
<xCoord>338</xCoord>
<yCoord>367</yCoord>
</edgeMap>
<edgeMap>
<xCoord>338</xCoord>
<yCoord>366</yCoord>
</edgeMap>
<edgeMap>
<xCoord>339</xCoord>
<yCoord>365</yCoord>
</edgeMap>
<edgeMap>
<xCoord>340</xCoord>
<yCoord>364</yCoord>
</edgeMap>
<edgeMap>
<xCoord>341</xCoord>
<yCoord>363</yCoord>
</edgeMap>
<edgeMap>
<xCoord>342</xCoord>
<yCoord>363</yCoord>
</edgeMap>
<edgeMap>
<xCoord>343</xCoord>
<yCoord>364</yCoord>
</edgeMap>
<edgeMap>
<xCoord>344</xCoord>
<yCoord>364</yCoord>
</edgeMap>
<edgeMap>
<xCoord>345</xCoord>
<yCoord>363</yCoord>
</edgeMap>
<edgeMap>
<xCoord>346</xCoord>
<yCoord>363</yCoord>
</edgeMap>
<edgeMap>
<xCoord>346</xCoord>
<yCoord>362</yCoord>
</edgeMap>
<edgeMap>
<xCoord>346</xCoord>
<yCoord>361</yCoord>
</edgeMap>
<edgeMap>
<xCoord>347</xCoord>
<yCoord>360</yCoord>
</edgeMap>
<edgeMap>
<xCoord>347</xCoord>
<yCoord>359</yCoord>
</edgeMap>
<edgeMap>
<xCoord>347</xCoord>
<yCoord>358</yCoord>
</edgeMap>
<edgeMap>
<xCoord>347</xCoord>
<yCoord>357</yCoord>
</edgeMap>
<edgeMap>
<xCoord>346</xCoord>
<yCoord>357</yCoord>
</edgeMap>
<edgeMap>
<xCoord>345</xCoord>
<yCoord>357</yCoord>
</edgeMap>
<edgeMap>
<xCoord>344</xCoord>
<yCoord>357</yCoord>
</edgeMap>
<edgeMap>
<xCoord>343</xCoord>
<yCoord>357</yCoord>
</edgeMap>
<edgeMap>
<xCoord>342</xCoord>
<yCoord>357</yCoord>
</edgeMap>
<edgeMap>
<xCoord>341</xCoord>
<yCoord>357</yCoord>
</edgeMap>
<edgeMap>
<xCoord>340</xCoord>
<yCoord>357</yCoord>
</edgeMap>
<edgeMap>
<xCoord>339</xCoord>
<yCoord>358</yCoord>
</edgeMap>
<edgeMap>
<xCoord>338</xCoord>
<yCoord>358</yCoord>
</edgeMap>
<edgeMap>
<xCoord>337</xCoord>
<yCoord>359</yCoord>
</edgeMap>
<edgeMap>
<xCoord>337</xCoord>
<yCoord>360</yCoord>
</edgeMap>
<edgeMap>
<xCoord>336</xCoord>
<yCoord>361</yCoord>
</edgeMap>
<edgeMap>
<xCoord>336</xCoord>
<yCoord>362</yCoord>
</edgeMap>
<edgeMap>
<xCoord>337</xCoord>
<yCoord>363</yCoord>
</edgeMap>
<edgeMap>
<xCoord>336</xCoord>
<yCoord>364</yCoord>
</edgeMap>
<edgeMap>
<xCoord>335</xCoord>
<yCoord>365</yCoord>
</edgeMap>
<edgeMap>
<xCoord>334</xCoord>
<yCoord>366</yCoord>
</edgeMap>
<edgeMap>
<xCoord>333</xCoord>
<yCoord>367</yCoord>
</edgeMap>
<edgeMap>
<xCoord>332</xCoord>
<yCoord>368</yCoord>
</edgeMap>
<edgeMap>
<xCoord>331</xCoord>
<yCoord>369</yCoord>
</edgeMap>
<edgeMap>
<xCoord>331</xCoord>
<yCoord>370</yCoord>
</edgeMap>
<edgeMap>
<xCoord>331</xCoord>
<yCoord>371</yCoord>
</edgeMap>
<edgeMap>
<xCoord>332</xCoord>
<yCoord>372</yCoord>
</edgeMap>
<edgeMap>
<xCoord>332</xCoord>
<yCoord>373</yCoord>
</edgeMap>
<edgeMap>
<xCoord>333</xCoord>
<yCoord>373</yCoord>
</edgeMap>
<edgeMap>
<xCoord>334</xCoord>
<yCoord>373</yCoord>
</edgeMap>
<edgeMap>
<xCoord>335</xCoord>
<yCoord>373</yCoord>
</edgeMap>
</roi>
<roi>
<imageZposition>-93.0</imageZposition>
<imageSOP_UID>1.3.6.1.4.1.14519.5.2.1.6279.6001.233699857278421751124483067056</imageSOP_UID>
<inclusion>TRUE</inclusion>
<edgeMap>
<xCoord>333</xCoord>
<yCoord>375</yCoord>
</edgeMap>
<edgeMap>
<xCoord>334</xCoord>
<yCoord>374</yCoord>
</edgeMap>
<edgeMap>
<xCoord>335</xCoord>
<yCoord>373</yCoord>
</edgeMap>
<edgeMap>
<xCoord>335</xCoord>
<yCoord>372</yCoord>
</edgeMap>
<edgeMap>
<xCoord>335</xCoord>
<yCoord>371</yCoord>
</edgeMap>
<edgeMap>
<xCoord>336</xCoord>
<yCoord>370</yCoord>
</edgeMap>
<edgeMap>
<xCoord>337</xCoord>
<yCoord>370</yCoord>
</edgeMap>
<edgeMap>
<xCoord>338</xCoord>
<yCoord>369</yCoord>
</edgeMap>
<edgeMap>
<xCoord>339</xCoord>
<yCoord>368</yCoord>
</edgeMap>
<edgeMap>
<xCoord>340</xCoord>
<yCoord>367</yCoord>
</edgeMap>
<edgeMap>
<xCoord>341</xCoord>
<yCoord>367</yCoord>
</edgeMap>
<edgeMap>
<xCoord>342</xCoord>
<yCoord>367</yCoord>
</edgeMap>
<edgeMap>
<xCoord>343</xCoord>
<yCoord>366</yCoord>
</edgeMap>
<edgeMap>
<xCoord>344</xCoord>
<yCoord>366</yCoord>
</edgeMap>
<edgeMap>
<xCoord>345</xCoord>
<yCoord>365</yCoord>
</edgeMap>
<edgeMap>
<xCoord>346</xCoord>
<yCoord>365</yCoord>
</edgeMap>
<edgeMap>
<xCoord>347</xCoord>
<yCoord>364</yCoord>
</edgeMap>
<edgeMap>
<xCoord>348</xCoord>
<yCoord>363</yCoord>
</edgeMap>
<edgeMap>
<xCoord>348</xCoord>
<yCoord>362</yCoord>
</edgeMap>
<edgeMap>
<xCoord>349</xCoord>
<yCoord>361</yCoord>
</edgeMap>
<edgeMap>
<xCoord>348</xCoord>
<yCoord>360</yCoord>
</edgeMap>
<edgeMap>
<xCoord>348</xCoord>
<yCoord>359</yCoord>
</edgeMap>
<edgeMap>
<xCoord>348</xCoord>
<yCoord>358</yCoord>
</edgeMap>
<edgeMap>
<xCoord>348</xCoord>
<yCoord>357</yCoord>
</edgeMap>
<edgeMap>
<xCoord>347</xCoord>
<yCoord>356</yCoord>
</edgeMap>
<edgeMap>
<xCoord>347</xCoord>
<yCoord>355</yCoord>
</edgeMap>
<edgeMap>
<xCoord>346</xCoord>
<yCoord>354</yCoord>
</edgeMap>
<edgeMap>
<xCoord>345</xCoord>
<yCoord>354</yCoord>
</edgeMap>
<edgeMap>
<xCoord>344</xCoord>
<yCoord>354</yCoord>
</edgeMap>
<edgeMap>
<xCoord>343</xCoord>
<yCoord>354</yCoord>
</edgeMap>
<edgeMap>
<xCoord>342</xCoord>
<yCoord>353</yCoord>
</edgeMap>
<edgeMap>
<xCoord>341</xCoord>
<yCoord>353</yCoord>
</edgeMap>
<edgeMap>
<xCoord>340</xCoord>
<yCoord>353</yCoord>
</edgeMap>
<edgeMap>
<xCoord>339</xCoord>
<yCoord>353</yCoord>
</edgeMap>
<edgeMap>
<xCoord>338</xCoord>
<yCoord>353</yCoord>
</edgeMap>
<edgeMap>
<xCoord>337</xCoord>
<yCoord>354</yCoord>
</edgeMap>
<edgeMap>
<xCoord>336</xCoord>
<yCoord>355</yCoord>
</edgeMap>
<edgeMap>
<xCoord>335</xCoord>
<yCoord>356</yCoord>
</edgeMap>
<edgeMap>
<xCoord>334</xCoord>
<yCoord>356</yCoord>
</edgeMap>
<edgeMap>
<xCoord>334</xCoord>
<yCoord>357</yCoord>
</edgeMap>
<edgeMap>
<xCoord>333</xCoord>
<yCoord>358</yCoord>
</edgeMap>
<edgeMap>
<xCoord>332</xCoord>
<yCoord>359</yCoord>
</edgeMap>
<edgeMap>
<xCoord>332</xCoord>
<yCoord>360</yCoord>
</edgeMap>
<edgeMap>
<xCoord>332</xCoord>
<yCoord>361</yCoord>
</edgeMap>
<edgeMap>
<xCoord>332</xCoord>
<yCoord>362</yCoord>
</edgeMap>
<edgeMap>
<xCoord>332</xCoord>
<yCoord>363</yCoord>
</edgeMap>
<edgeMap>
<xCoord>332</xCoord>
<yCoord>364</yCoord>
</edgeMap>
<edgeMap>
<xCoord>332</xCoord>
<yCoord>365</yCoord>
</edgeMap>
<edgeMap>
<xCoord>331</xCoord>
<yCoord>366</yCoord>
</edgeMap>
<edgeMap>
<xCoord>331</xCoord>
<yCoord>367</yCoord>
</edgeMap>
<edgeMap>
<xCoord>330</xCoord>
<yCoord>368</yCoord>
</edgeMap>
<edgeMap>
<xCoord>330</xCoord>
<yCoord>369</yCoord>
</edgeMap>
<edgeMap>
<xCoord>330</xCoord>
<yCoord>370</yCoord>
</edgeMap>
<edgeMap>
<xCoord>330</xCoord>
<yCoord>371</yCoord>
</edgeMap>
<edgeMap>
<xCoord>330</xCoord>
<yCoord>372</yCoord>
</edgeMap>
<edgeMap>
<xCoord>330</xCoord>
<yCoord>373</yCoord>
</edgeMap>
<edgeMap>
<xCoord>331</xCoord>
<yCoord>374</yCoord>
</edgeMap>
<edgeMap>
<xCoord>332</xCoord>
<yCoord>375</yCoord>
</edgeMap>
<edgeMap>
<xCoord>333</xCoord>
<yCoord>375</yCoord>
</edgeMap>
</roi>
<roi>
<imageZposition>-95.5</imageZposition>
<imageSOP_UID>1.3.6.1.4.1.14519.5.2.1.6279.6001.215419924769387040900418705395</imageSOP_UID>
<inclusion>TRUE</inclusion>
<edgeMap>
<xCoord>335</xCoord>
<yCoord>376</yCoord>
</edgeMap>
<edgeMap>
<xCoord>336</xCoord>
<yCoord>375</yCoord>
</edgeMap>
<edgeMap>
<xCoord>337</xCoord>
<yCoord>374</yCoord>
</edgeMap>
<edgeMap>
<xCoord>338</xCoord>
<yCoord>373</yCoord>
</edgeMap>
<edgeMap>
<xCoord>339</xCoord>
<yCoord>373</yCoord>
</edgeMap>
<edgeMap>
<xCoord>340</xCoord>
<yCoord>372</yCoord>
</edgeMap>
<edgeMap>
<xCoord>341</xCoord>
<yCoord>371</yCoord>
</edgeMap>
<edgeMap>
<xCoord>342</xCoord>
<yCoord>370</yCoord>
</edgeMap>
<edgeMap>
<xCoord>343</xCoord>
<yCoord>369</yCoord>
</edgeMap>
<edgeMap>
<xCoord>344</xCoord>
<yCoord>368</yCoord>
</edgeMap>
<edgeMap>
<xCoord>345</xCoord>
<yCoord>367</yCoord>
</edgeMap>
<edgeMap>
<xCoord>346</xCoord>
<yCoord>366</yCoord>
</edgeMap>
<edgeMap>
<xCoord>347</xCoord>
<yCoord>365</yCoord>
</edgeMap>
<edgeMap>
<xCoord>347</xCoord>
<yCoord>364</yCoord>
</edgeMap>
<edgeMap>
<xCoord>348</xCoord>
<yCoord>363</yCoord>
</edgeMap>
<edgeMap>
<xCoord>349</xCoord>
<yCoord>363</yCoord>
</edgeMap>
<edgeMap>
<xCoord>350</xCoord>
<yCoord>362</yCoord>
</edgeMap>
<edgeMap>
<xCoord>351</xCoord>
<yCoord>361</yCoord>
</edgeMap>
<edgeMap>
<xCoord>351</xCoord>
<yCoord>360</yCoord>
</edgeMap>
<edgeMap>
<xCoord>351</xCoord>
<yCoord>359</yCoord>
</edgeMap>
<edgeMap>
<xCoord>351</xCoord>
<yCoord>358</yCoord>
</edgeMap>
<edgeMap>
<xCoord>350</xCoord>
<yCoord>357</yCoord>
</edgeMap>
<edgeMap>
<xCoord>349</xCoord>
<yCoord>356</yCoord>
</edgeMap>
<edgeMap>
<xCoord>348</xCoord>
<yCoord>355</yCoord>
</edgeMap>
<edgeMap>
<xCoord>347</xCoord>
<yCoord>354</yCoord>
</edgeMap>
<edgeMap>
<xCoord>346</xCoord>
<yCoord>354</yCoord>
</edgeMap>
<edgeMap>
<xCoord>345</xCoord>
<yCoord>353</yCoord>
</edgeMap>
<edgeMap>
<xCoord>344</xCoord>
<yCoord>352</yCoord>
</edgeMap>
<edgeMap>
<xCoord>343</xCoord>
<yCoord>352</yCoord>
</edgeMap>
<edgeMap>
<xCoord>342</xCoord>
<yCoord>352</yCoord>
</edgeMap>
<edgeMap>
<xCoord>341</xCoord>
<yCoord>352</yCoord>
</edgeMap>
<edgeMap>
<xCoord>340</xCoord>
<yCoord>352</yCoord>
</edgeMap>
<edgeMap>
<xCoord>339</xCoord>
<yCoord>351</yCoord>
</edgeMap>
<edgeMap>
<xCoord>338</xCoord>
<yCoord>351</yCoord>
</edgeMap>
<edgeMap>
<xCoord>337</xCoord>
<yCoord>351</yCoord>
</edgeMap>
<edgeMap>
<xCoord>336</xCoord>
<yCoord>351</yCoord>
</edgeMap>
<edgeMap>
<xCoord>335</xCoord>
<yCoord>351</yCoord>
</edgeMap>
<edgeMap>
<xCoord>334</xCoord>
<yCoord>352</yCoord>
</edgeMap>
<edgeMap>
<xCoord>333</xCoord>
<yCoord>353</yCoord>
</edgeMap>
<edgeMap>
<xCoord>332</xCoord>
<yCoord>353</yCoord>
</edgeMap>
<edgeMap>
<xCoord>332</xCoord>
<yCoord>354</yCoord>
</edgeMap>
<edgeMap>
<xCoord>332</xCoord>
<yCoord>355</yCoord>
</edgeMap>
<edgeMap>
<xCoord>332</xCoord>
<yCoord>356</yCoord>
</edgeMap>
<edgeMap>
<xCoord>331</xCoord>
<yCoord>357</yCoord>
</edgeMap>
<edgeMap>
<xCoord>331</xCoord>
<yCoord>358</yCoord>
</edgeMap>
<edgeMap>
<xCoord>331</xCoord>
<yCoord>359</yCoord>
</edgeMap>
<edgeMap>
<xCoord>330</xCoord>
<yCoord>360</yCoord>
</edgeMap>
<edgeMap>
<xCoord>330</xCoord>
<yCoord>361</yCoord>
</edgeMap>
<edgeMap>
<xCoord>329</xCoord>
<yCoord>362</yCoord>
</edgeMap>
<edgeMap>
<xCoord>328</xCoord>
<yCoord>363</yCoord>
</edgeMap>
<edgeMap>
<xCoord>328</xCoord>
<yCoord>364</yCoord>
</edgeMap>
<edgeMap>
<xCoord>328</xCoord>
<yCoord>365</yCoord>
</edgeMap>
<edgeMap>
<xCoord>328</xCoord>
<yCoord>366</yCoord>
</edgeMap>
<edgeMap>
<xCoord>328</xCoord>
<yCoord>367</yCoord>
</edgeMap>
<edgeMap>
<xCoord>328</xCoord>
<yCoord>368</yCoord>
</edgeMap>
<edgeMap>
<xCoord>328</xCoord>
<yCoord>369</yCoord>
</edgeMap>
<edgeMap>
<xCoord>328</xCoord>
<yCoord>370</yCoord>
</edgeMap>
<edgeMap>
<xCoord>328</xCoord>
<yCoord>371</yCoord>
</edgeMap>
<edgeMap>
<xCoord>328</xCoord>
<yCoord>372</yCoord>
</edgeMap>
<edgeMap>
<xCoord>328</xCoord>
<yCoord>373</yCoord>
</edgeMap>
<edgeMap>
<xCoord>329</xCoord>
<yCoord>374</yCoord>
</edgeMap>
<edgeMap>
<xCoord>330</xCoord>
<yCoord>375</yCoord>
</edgeMap>
<edgeMap>
<xCoord>331</xCoord>
<yCoord>376</yCoord>
</edgeMap>
<edgeMap>
<xCoord>332</xCoord>
<yCoord>376</yCoord>
</edgeMap>
<edgeMap>
<xCoord>333</xCoord>
<yCoord>376</yCoord>
</edgeMap>
<edgeMap>
<xCoord>334</xCoord>
<yCoord>376</yCoord>
</edgeMap>
<edgeMap>
<xCoord>335</xCoord>
<yCoord>376</yCoord>
</edgeMap>
</roi>
<roi>
<imageZposition>-98.0</imageZposition>
<imageSOP_UID>1.3.6.1.4.1.14519.5.2.1.6279.6001.114981728683391586790442960085</imageSOP_UID>
<inclusion>TRUE</inclusion>
<edgeMap>
<xCoord>331</xCoord>
<yCoord>378</yCoord>
</edgeMap>
<edgeMap>
<xCoord>332</xCoord>
<yCoord>377</yCoord>
</edgeMap>
<edgeMap>
<xCoord>333</xCoord>
<yCoord>377</yCoord>
</edgeMap>
<edgeMap>
<xCoord>334</xCoord>
<yCoord>377</yCoord>
</edgeMap>
<edgeMap>
<xCoord>335</xCoord>
<yCoord>377</yCoord>
</edgeMap>
<edgeMap>
<xCoord>336</xCoord>
<yCoord>376</yCoord>
</edgeMap>
<edgeMap>
<xCoord>337</xCoord>
<yCoord>375</yCoord>
</edgeMap>
<edgeMap>
<xCoord>338</xCoord>
<yCoord>374</yCoord>
</edgeMap>
<edgeMap>
<xCoord>339</xCoord>
<yCoord>373</yCoord>
</edgeMap>
<edgeMap>
<xCoord>340</xCoord>
<yCoord>372</yCoord>
</edgeMap>
<edgeMap>
<xCoord>341</xCoord>
<yCoord>371</yCoord>
</edgeMap>
<edgeMap>
<xCoord>342</xCoord>
<yCoord>370</yCoord>
</edgeMap>
<edgeMap>
<xCoord>343</xCoord>
<yCoord>369</yCoord>
</edgeMap>
<edgeMap>
<xCoord>344</xCoord>
<yCoord>369</yCoord>
</edgeMap>
<edgeMap>
<xCoord>345</xCoord>
<yCoord>368</yCoord>
</edgeMap>
<edgeMap>
<xCoord>346</xCoord>
<yCoord>367</yCoord>
</edgeMap>
<edgeMap>
<xCoord>346</xCoord>
<yCoord>366</yCoord>
</edgeMap>
<edgeMap>
<xCoord>347</xCoord>
<yCoord>365</yCoord>
</edgeMap>
<edgeMap>
<xCoord>348</xCoord>
<yCoord>365</yCoord>
</edgeMap>
<edgeMap>
<xCoord>349</xCoord>
<yCoord>364</yCoord>
</edgeMap>
<edgeMap>
<xCoord>350</xCoord>
<yCoord>364</yCoord>
</edgeMap>
<edgeMap>
<xCoord>351</xCoord>
<yCoord>363</yCoord>
</edgeMap>
<edgeMap>
<xCoord>352</xCoord>
<yCoord>362</yCoord>
</edgeMap>
<edgeMap>
<xCoord>353</xCoord>
<yCoord>362</yCoord>
</edgeMap>
<edgeMap>
<xCoord>354</xCoord>
<yCoord>361</yCoord>
</edgeMap>
<edgeMap>
<xCoord>354</xCoord>
<yCoord>360</yCoord>
</edgeMap>
<edgeMap>
<xCoord>354</xCoord>
<yCoord>359</yCoord>
</edgeMap>
<edgeMap>
<xCoord>354</xCoord>
<yCoord>358</yCoord>
</edgeMap>
<edgeMap>
<xCoord>354</xCoord>
<yCoord>357</yCoord>
</edgeMap>
<edgeMap>
<xCoord>353</xCoord>
<yCoord>357</yCoord>
</edgeMap>
<edgeMap>
<xCoord>352</xCoord>
<yCoord>356</yCoord>
</edgeMap>
<edgeMap>
<xCoord>351</xCoord>
<yCoord>355</yCoord>
</edgeMap>
<edgeMap>
<xCoord>350</xCoord>
<yCoord>355</yCoord>
</edgeMap>
<edgeMap>
<xCoord>349</xCoord>
<yCoord>354</yCoord>
</edgeMap>
<edgeMap>
<xCoord>348</xCoord>
<yCoord>353</yCoord>
</edgeMap>
<edgeMap>
<xCoord>347</xCoord>
<yCoord>353</yCoord>
</edgeMap>
<edgeMap>
<xCoord>346</xCoord>
<yCoord>352</yCoord>
</edgeMap>
<edgeMap>
<xCoord>345</xCoord>
<yCoord>352</yCoord>
</edgeMap>
<edgeMap>
<xCoord>344</xCoord>
<yCoord>351</yCoord>
</edgeMap>
<edgeMap>
<xCoord>343</xCoord>
<yCoord>350</yCoord>
</edgeMap>
<edgeMap>
<xCoord>342</xCoord>
<yCoord>350</yCoord>
</edgeMap>
<edgeMap>
<xCoord>341</xCoord>
<yCoord>349</yCoord>
</edgeMap>
<edgeMap>
<xCoord>340</xCoord>
<yCoord>349</yCoord>
</edgeMap>
<edgeMap>
<xCoord>339</xCoord>
<yCoord>349</yCoord>
</edgeMap>
<edgeMap>
<xCoord>338</xCoord>
<yCoord>348</yCoord>
</edgeMap>
<edgeMap>
<xCoord>337</xCoord>
<yCoord>348</yCoord>
</edgeMap>
<edgeMap>
<xCoord>336</xCoord>
<yCoord>348</yCoord>
</edgeMap>
<edgeMap>
<xCoord>335</xCoord>
<yCoord>348</yCoord>
</edgeMap>
<edgeMap>
<xCoord>334</xCoord>
<yCoord>348</yCoord>
</edgeMap>
<edgeMap>
<xCoord>333</xCoord>
<yCoord>348</yCoord>
</edgeMap>
<edgeMap>
<xCoord>332</xCoord>
<yCoord>349</yCoord>
</edgeMap>
<edgeMap>
<xCoord>331</xCoord>
<yCoord>350</yCoord>
</edgeMap>
<edgeMap>
<xCoord>330</xCoord>
<yCoord>350</yCoord>
</edgeMap>
<edgeMap>
<xCoord>329</xCoord>
<yCoord>351</yCoord>
</edgeMap>
<edgeMap>
<xCoord>328</xCoord>
<yCoord>352</yCoord>
</edgeMap>
<edgeMap>
<xCoord>327</xCoord>
<yCoord>353</yCoord>
</edgeMap>
<edgeMap>
<xCoord>327</xCoord>
<yCoord>354</yCoord>
</edgeMap>
<edgeMap>
<xCoord>326</xCoord>
<yCoord>355</yCoord>
</edgeMap>
<edgeMap>
<xCoord>326</xCoord>
<yCoord>356</yCoord>
</edgeMap>
<edgeMap>
<xCoord>326</xCoord>
<yCoord>357</yCoord>
</edgeMap>
<edgeMap>
<xCoord>326</xCoord>
<yCoord>358</yCoord>
</edgeMap>
<edgeMap>
<xCoord>326</xCoord>
<yCoord>359</yCoord>
</edgeMap>
<edgeMap>
<xCoord>326</xCoord>
<yCoord>360</yCoord>
</edgeMap>
<edgeMap>
<xCoord>326</xCoord>
<yCoord>361</yCoord>
</edgeMap>
<edgeMap>
<xCoord>325</xCoord>
<yCoord>362</yCoord>
</edgeMap>
<edgeMap>
<xCoord>324</xCoord>
<yCoord>363</yCoord>
</edgeMap>
<edgeMap>
<xCoord>324</xCoord>
<yCoord>364</yCoord>
</edgeMap>
<edgeMap>
<xCoord>323</xCoord>
<yCoord>365</yCoord>
</edgeMap>
<edgeMap>
<xCoord>323</xCoord>
<yCoord>366</yCoord>
</edgeMap>
<edgeMap>
<xCoord>323</xCoord>
<yCoord>367</yCoord>
</edgeMap>
<edgeMap>
<xCoord>323</xCoord>
<yCoord>368</yCoord>
</edgeMap>
<edgeMap>
<xCoord>323</xCoord>
<yCoord>369</yCoord>
</edgeMap>
<edgeMap>
<xCoord>324</xCoord>
<yCoord>370</yCoord>
</edgeMap>
<edgeMap>
<xCoord>324</xCoord>
<yCoord>371</yCoord>
</edgeMap>
<edgeMap>
<xCoord>325</xCoord>
<yCoord>371</yCoord>
</edgeMap>
<edgeMap>
<xCoord>326</xCoord>
<yCoord>372</yCoord>
</edgeMap>
<edgeMap>
<xCoord>326</xCoord>
<yCoord>373</yCoord>
</edgeMap>
<edgeMap>
<xCoord>327</xCoord>
<yCoord>374</yCoord>
</edgeMap>
<edgeMap>
<xCoord>328</xCoord>
<yCoord>375</yCoord>
</edgeMap>
<edgeMap>
<xCoord>328</xCoord>
<yCoord>376</yCoord>
</edgeMap>
<edgeMap>
<xCoord>329</xCoord>
<yCoord>377</yCoord>
</edgeMap>
<edgeMap>
<xCoord>329</xCoord>
<yCoord>378</yCoord>
</edgeMap>
<edgeMap>
<xCoord>330</xCoord>
<yCoord>378</yCoord>
</edgeMap>
<edgeMap>
<xCoord>331</xCoord>
<yCoord>378</yCoord>
</edgeMap>
</roi>
<roi>
<imageZposition>-100.5</imageZposition>
<imageSOP_UID>1.3.6.1.4.1.14519.5.2.1.6279.6001.246979231509748707723423750667</imageSOP_UID>
<inclusion>TRUE</inclusion>
<edgeMap>
<xCoord>332</xCoord>
<yCoord>377</yCoord>
</edgeMap>
<edgeMap>
<xCoord>333</xCoord>
<yCoord>376</yCoord>
</edgeMap>
<edgeMap>
<xCoord>334</xCoord>
<yCoord>376</yCoord>
</edgeMap>
<edgeMap>
<xCoord>335</xCoord>
<yCoord>375</yCoord>
</edgeMap>
<edgeMap>
<xCoord>336</xCoord>
<yCoord>374</yCoord>
</edgeMap>
<edgeMap>
<xCoord>337</xCoord>
<yCoord>374</yCoord>
</edgeMap>
<edgeMap>
<xCoord>338</xCoord>
<yCoord>374</yCoord>
</edgeMap>
<edgeMap>
<xCoord>339</xCoord>
<yCoord>373</yCoord>
</edgeMap>
<edgeMap>
<xCoord>340</xCoord>
<yCoord>373</yCoord>
</edgeMap>
<edgeMap>
<xCoord>341</xCoord>
<yCoord>372</yCoord>
</edgeMap>
<edgeMap>
<xCoord>342</xCoord>
<yCoord>372</yCoord>
</edgeMap>
<edgeMap>
<xCoord>343</xCoord>
<yCoord>371</yCoord>
</edgeMap>
<edgeMap>
<xCoord>344</xCoord>
<yCoord>370</yCoord>
</edgeMap>
<edgeMap>
<xCoord>345</xCoord>
<yCoord>370</yCoord>
</edgeMap>
<edgeMap>
<xCoord>346</xCoord>
<yCoord>369</yCoord>
</edgeMap>
<edgeMap>
<xCoord>347</xCoord>
<yCoord>369</yCoord>
</edgeMap>
<edgeMap>
<xCoord>348</xCoord>
<yCoord>369</yCoord>
</edgeMap>
<edgeMap>
<xCoord>349</xCoord>
<yCoord>368</yCoord>
</edgeMap>
<edgeMap>
<xCoord>350</xCoord>
<yCoord>367</yCoord>
</edgeMap>
<edgeMap>
<xCoord>351</xCoord>
<yCoord>366</yCoord>
</edgeMap>
<edgeMap>
<xCoord>352</xCoord>
<yCoord>366</yCoord>
</edgeMap>
<edgeMap>
<xCoord>353</xCoord>
<yCoord>365</yCoord>
</edgeMap>
<edgeMap>
<xCoord>354</xCoord>
<yCoord>364</yCoord>
</edgeMap>
<edgeMap>
<xCoord>355</xCoord>
<yCoord>363</yCoord>
</edgeMap>
<edgeMap>
<xCoord>356</xCoord>
<yCoord>362</yCoord>
</edgeMap>
<edgeMap>
<xCoord>356</xCoord>
<yCoord>361</yCoord>
</edgeMap>
<edgeMap>
<xCoord>357</xCoord>
<yCoord>360</yCoord>
</edgeMap>
<edgeMap>
<xCoord>358</xCoord>
<yCoord>359</yCoord>
</edgeMap>
<edgeMap>
<xCoord>358</xCoord>
<yCoord>358</yCoord>
</edgeMap>
<edgeMap>
<xCoord>357</xCoord>
<yCoord>357</yCoord>
</edgeMap>
<edgeMap>
<xCoord>356</xCoord>
<yCoord>356</yCoord>
</edgeMap>
<edgeMap>
<xCoord>355</xCoord>
<yCoord>355</yCoord>
</edgeMap>
<edgeMap>
<xCoord>354</xCoord>
<yCoord>354</yCoord>
</edgeMap>
<edgeMap>
<xCoord>353</xCoord>
<yCoord>353</yCoord>
</edgeMap>
<edgeMap>
<xCoord>352</xCoord>
<yCoord>352</yCoord>
</edgeMap>
<edgeMap>
<xCoord>351</xCoord>
<yCoord>351</yCoord>
</edgeMap>
<edgeMap>
<xCoord>350</xCoord>
<yCoord>351</yCoord>
</edgeMap>
<edgeMap>
<xCoord>349</xCoord>
<yCoord>350</yCoord>
</edgeMap>
<edgeMap>
<xCoord>348</xCoord>
<yCoord>349</yCoord>
</edgeMap>
<edgeMap>
<xCoord>347</xCoord>
<yCoord>349</yCoord>
</edgeMap>
<edgeMap>
<xCoord>346</xCoord>
<yCoord>348</yCoord>
</edgeMap>
<edgeMap>
<xCoord>345</xCoord>
<yCoord>347</yCoord>
</edgeMap>
<edgeMap>
<xCoord>345</xCoord>
<yCoord>346</yCoord>
</edgeMap>
<edgeMap>
<xCoord>344</xCoord>
<yCoord>346</yCoord>
</edgeMap>
<edgeMap>
<xCoord>343</xCoord>
<yCoord>345</yCoord>
</edgeMap>
<edgeMap>
<xCoord>342</xCoord>
<yCoord>345</yCoord>
</edgeMap>
<edgeMap>
<xCoord>341</xCoord>
<yCoord>345</yCoord>
</edgeMap>
<edgeMap>
<xCoord>340</xCoord>
<yCoord>345</yCoord>
</edgeMap>
<edgeMap>
<xCoord>339</xCoord>
<yCoord>345</yCoord>
</edgeMap>
<edgeMap>
<xCoord>338</xCoord>
<yCoord>345</yCoord>
</edgeMap>
<edgeMap>
<xCoord>337</xCoord>
<yCoord>346</yCoord>
</edgeMap>
<edgeMap>
<xCoord>336</xCoord>
<yCoord>346</yCoord>
</edgeMap>
<edgeMap>
<xCoord>335</xCoord>
<yCoord>346</yCoord>
</edgeMap>
<edgeMap>
<xCoord>334</xCoord>
<yCoord>346</yCoord>
</edgeMap>
<edgeMap>
<xCoord>333</xCoord>
<yCoord>347</yCoord>
</edgeMap>
<edgeMap>
<xCoord>332</xCoord>
<yCoord>347</yCoord>
</edgeMap>
<edgeMap>
<xCoord>331</xCoord>
<yCoord>348</yCoord>
</edgeMap>
<edgeMap>
<xCoord>330</xCoord>
<yCoord>348</yCoord>
</edgeMap>
<edgeMap>
<xCoord>329</xCoord>
<yCoord>349</yCoord>
</edgeMap>
<edgeMap>
<xCoord>328</xCoord>
<yCoord>350</yCoord>
</edgeMap>
<edgeMap>
<xCoord>327</xCoord>
<yCoord>351</yCoord>
</edgeMap>
<edgeMap>
<xCoord>326</xCoord>
<yCoord>352</yCoord>
</edgeMap>
<edgeMap>
<xCoord>326</xCoord>
<yCoord>353</yCoord>
</edgeMap>
<edgeMap>
<xCoord>325</xCoord>
<yCoord>354</yCoord>
</edgeMap>
<edgeMap>
<xCoord>324</xCoord>
<yCoord>354</yCoord>
</edgeMap>
<edgeMap>
<xCoord>324</xCoord>
<yCoord>355</yCoord>
</edgeMap>
<edgeMap>
<xCoord>323</xCoord>
<yCoord>356</yCoord>
</edgeMap>
<edgeMap>
<xCoord>322</xCoord>
<yCoord>357</yCoord>
</edgeMap>
<edgeMap>
<xCoord>322</xCoord>
<yCoord>358</yCoord>
</edgeMap>
<edgeMap>
<xCoord>322</xCoord>
<yCoord>359</yCoord>
</edgeMap>
<edgeMap>
<xCoord>322</xCoord>
<yCoord>360</yCoord>
</edgeMap>
<edgeMap>
<xCoord>322</xCoord>
<yCoord>361</yCoord>
</edgeMap>
<edgeMap>
<xCoord>322</xCoord>
<yCoord>362</yCoord>
</edgeMap>
<edgeMap>
<xCoord>322</xCoord>
<yCoord>363</yCoord>
</edgeMap>
<edgeMap>
<xCoord>322</xCoord>
<yCoord>364</yCoord>
</edgeMap>
<edgeMap>
<xCoord>322</xCoord>
<yCoord>365</yCoord>
</edgeMap>
<edgeMap>
<xCoord>322</xCoord>
<yCoord>366</yCoord>
</edgeMap>
<edgeMap>
<xCoord>322</xCoord>
<yCoord>367</yCoord>
</edgeMap>
<edgeMap>
<xCoord>322</xCoord>
<yCoord>368</yCoord>
</edgeMap>
<edgeMap>
<xCoord>322</xCoord>
<yCoord>369</yCoord>
</edgeMap>
<edgeMap>
<xCoord>322</xCoord>
<yCoord>370</yCoord>
</edgeMap>
<edgeMap>
<xCoord>323</xCoord>
<yCoord>371</yCoord>
</edgeMap>
<edgeMap>
<xCoord>323</xCoord>
<yCoord>372</yCoord>
</edgeMap>
<edgeMap>
<xCoord>324</xCoord>
<yCoord>373</yCoord>
</edgeMap>
<edgeMap>
<xCoord>325</xCoord>
<yCoord>374</yCoord>
</edgeMap>
<edgeMap>
<xCoord>326</xCoord>
<yCoord>375</yCoord>
</edgeMap>
<edgeMap>
<xCoord>327</xCoord>
<yCoord>376</yCoord>
</edgeMap>
<edgeMap>
<xCoord>328</xCoord>
<yCoord>377</yCoord>
</edgeMap>
<edgeMap>
<xCoord>329</xCoord>
<yCoord>377</yCoord>
</edgeMap>
<edgeMap>
<xCoord>330</xCoord>
<yCoord>377</yCoord>
</edgeMap>
<edgeMap>
<xCoord>331</xCoord>
<yCoord>377</yCoord>
</edgeMap>
<edgeMap>
<xCoord>332</xCoord>
<yCoord>377</yCoord>
</edgeMap>
</roi>
<roi>
<imageZposition>-103.0</imageZposition>
<imageSOP_UID>1.3.6.1.4.1.14519.5.2.1.6279.6001.214779681109043847881281166541</imageSOP_UID>
<inclusion>TRUE</inclusion>
<edgeMap>
<xCoord>335</xCoord>
<yCoord>379</yCoord>
</edgeMap>
<edgeMap>
<xCoord>336</xCoord>
<yCoord>378</yCoord>
</edgeMap>
<edgeMap>
<xCoord>337</xCoord>
<yCoord>377</yCoord>
</edgeMap>
<edgeMap>
<xCoord>338</xCoord>
<yCoord>377</yCoord>
</edgeMap>
<edgeMap>
<xCoord>339</xCoord>
<yCoord>376</yCoord>
</edgeMap>
<edgeMap>
<xCoord>340</xCoord>
<yCoord>375</yCoord>
</edgeMap>
<edgeMap>
<xCoord>341</xCoord>
<yCoord>375</yCoord>
</edgeMap>
<edgeMap>
<xCoord>342</xCoord>
<yCoord>374</yCoord>
</edgeMap>
<edgeMap>
<xCoord>343</xCoord>
<yCoord>373</yCoord>
</edgeMap>
<edgeMap>
<xCoord>344</xCoord>
<yCoord>372</yCoord>
</edgeMap>
<edgeMap>
<xCoord>345</xCoord>
<yCoord>372</yCoord>
</edgeMap>
<edgeMap>
<xCoord>346</xCoord>
<yCoord>371</yCoord>
</edgeMap>
<edgeMap>
<xCoord>347</xCoord>
<yCoord>370</yCoord>
</edgeMap>
<edgeMap>
<xCoord>348</xCoord>
<yCoord>369</yCoord>
</edgeMap>
<edgeMap>
<xCoord>349</xCoord>
<yCoord>369</yCoord>
</edgeMap>
<edgeMap>
<xCoord>350</xCoord>
<yCoord>368</yCoord>
</edgeMap>
<edgeMap>
<xCoord>351</xCoord>
<yCoord>368</yCoord>
</edgeMap>
<edgeMap>
<xCoord>352</xCoord>
<yCoord>367</yCoord>
</edgeMap>
<edgeMap>
<xCoord>353</xCoord>
<yCoord>366</yCoord>
</edgeMap>
<edgeMap>
<xCoord>354</xCoord>
<yCoord>365</yCoord>
</edgeMap>
<edgeMap>
<xCoord>355</xCoord>
<yCoord>365</yCoord>
</edgeMap>
<edgeMap>
<xCoord>355</xCoord>
<yCoord>364</yCoord>
</edgeMap>
<edgeMap>
<xCoord>356</xCoord>
<yCoord>363</yCoord>
</edgeMap>
<edgeMap>
<xCoord>357</xCoord>
<yCoord>362</yCoord>
</edgeMap>
<edgeMap>
<xCoord>358</xCoord>
<yCoord>361</yCoord>
</edgeMap>
<edgeMap>
<xCoord>359</xCoord>
<yCoord>360</yCoord>
</edgeMap>
<edgeMap>
<xCoord>360</xCoord>
<yCoord>359</yCoord>
</edgeMap>
<edgeMap>
<xCoord>360</xCoord>
<yCoord>358</yCoord>
</edgeMap>
<edgeMap>
<xCoord>360</xCoord>
<yCoord>357</yCoord>
</edgeMap>
<edgeMap>
<xCoord>360</xCoord>
<yCoord>356</yCoord>
</edgeMap>
<edgeMap>
<xCoord>359</xCoord>
<yCoord>355</yCoord>
</edgeMap>
<edgeMap>
<xCoord>358</xCoord>
<yCoord>355</yCoord>
</edgeMap>
<edgeMap>
<xCoord>357</xCoord>
<yCoord>354</yCoord>
</edgeMap>
<edgeMap>
<xCoord>357</xCoord>
<yCoord>353</yCoord>
</edgeMap>
<edgeMap>
<xCoord>356</xCoord>
<yCoord>352</yCoord>
</edgeMap>
<edgeMap>
<xCoord>355</xCoord>
<yCoord>352</yCoord>
</edgeMap>
<edgeMap>
<xCoord>354</xCoord>
<yCoord>351</yCoord>
</edgeMap>
<edgeMap>
<xCoord>354</xCoord>
<yCoord>350</yCoord>
</edgeMap>
<edgeMap>
<xCoord>353</xCoord>
<yCoord>349</yCoord>
</edgeMap>
<edgeMap>
<xCoord>352</xCoord>
<yCoord>349</yCoord>
</edgeMap>
<edgeMap>
<xCoord>351</xCoord>
<yCoord>348</yCoord>
</edgeMap>
<edgeMap>
<xCoord>350</xCoord>
<yCoord>347</yCoord>
</edgeMap>
<edgeMap>
<xCoord>349</xCoord>
<yCoord>347</yCoord>
</edgeMap>
<edgeMap>
<xCoord>348</xCoord>
<yCoord>346</yCoord>
</edgeMap>
<edgeMap>
<xCoord>347</xCoord>
<yCoord>345</yCoord>
</edgeMap>
<edgeMap>
<xCoord>346</xCoord>
<yCoord>345</yCoord>
</edgeMap>
<edgeMap>
<xCoord>345</xCoord>
<yCoord>345</yCoord>
</edgeMap>
<edgeMap>
<xCoord>344</xCoord>
<yCoord>344</yCoord>
</edgeMap>
<edgeMap>
<xCoord>343</xCoord>
<yCoord>344</yCoord>
</edgeMap>
<edgeMap>
<xCoord>342</xCoord>
<yCoord>344</yCoord>
</edgeMap>
<edgeMap>
<xCoord>341</xCoord>
<yCoord>344</yCoord>
</edgeMap>
<edgeMap>
<xCoord>340</xCoord>
<yCoord>344</yCoord>
</edgeMap>
<edgeMap>
<xCoord>339</xCoord>
<yCoord>344</yCoord>
</edgeMap>
<edgeMap>
<xCoord>338</xCoord>
<yCoord>345</yCoord>
</edgeMap>
<edgeMap>
<xCoord>337</xCoord>
<yCoord>345</yCoord>
</edgeMap>
<edgeMap>
<xCoord>336</xCoord>
<yCoord>345</yCoord>
</edgeMap>
<edgeMap>
<xCoord>335</xCoord>
<yCoord>345</yCoord>
</edgeMap>
<edgeMap>
<xCoord>334</xCoord>
<yCoord>345</yCoord>
</edgeMap>
<edgeMap>
<xCoord>333</xCoord>
<yCoord>345</yCoord>
</edgeMap>
<edgeMap>
<xCoord>332</xCoord>
<yCoord>346</yCoord>
</edgeMap>
<edgeMap>
<xCoord>331</xCoord>
<yCoord>347</yCoord>
</edgeMap>
<edgeMap>
<xCoord>330</xCoord>
<yCoord>348</yCoord>
</edgeMap>
<edgeMap>
<xCoord>329</xCoord>
<yCoord>348</yCoord>
</edgeMap>
<edgeMap>
<xCoord>328</xCoord>
<yCoord>349</yCoord>
</edgeMap>
<edgeMap>
<xCoord>327</xCoord>
<yCoord>350</yCoord>
</edgeMap>
<edgeMap>
<xCoord>326</xCoord>
<yCoord>351</yCoord>
</edgeMap>
<edgeMap>
<xCoord>325</xCoord>
<yCoord>352</yCoord>
</edgeMap>
<edgeMap>
<xCoord>324</xCoord>
<yCoord>353</yCoord>
</edgeMap>
<edgeMap>
<xCoord>323</xCoord>
<yCoord>354</yCoord>
</edgeMap>
<edgeMap>
<xCoord>323</xCoord>
<yCoord>355</yCoord>
</edgeMap>
<edgeMap>
<xCoord>322</xCoord>
<yCoord>356</yCoord>
</edgeMap>
<edgeMap>
<xCoord>322</xCoord>
<yCoord>357</yCoord>
</edgeMap>
<edgeMap>
<xCoord>322</xCoord>
<yCoord>358</yCoord>
</edgeMap>
<edgeMap>
<xCoord>322</xCoord>
<yCoord>359</yCoord>
</edgeMap>
<edgeMap>
<xCoord>321</xCoord>
<yCoord>360</yCoord>
</edgeMap>
<edgeMap>
<xCoord>321</xCoord>
<yCoord>361</yCoord>
</edgeMap>
<edgeMap>
<xCoord>321</xCoord>
<yCoord>362</yCoord>
</edgeMap>
<edgeMap>
<xCoord>321</xCoord>
<yCoord>363</yCoord>
</edgeMap>
<edgeMap>
<xCoord>321</xCoord>
<yCoord>364</yCoord>
</edgeMap>
<edgeMap>
<xCoord>321</xCoord>
<yCoord>365</yCoord>
</edgeMap>
<edgeMap>
<xCoord>321</xCoord>
<yCoord>366</yCoord>
</edgeMap>
<edgeMap>
<xCoord>321</xCoord>
<yCoord>367</yCoord>
</edgeMap>
<edgeMap>
<xCoord>322</xCoord>
<yCoord>368</yCoord>
</edgeMap>
<edgeMap>
<xCoord>322</xCoord>
<yCoord>369</yCoord>
</edgeMap>
<edgeMap>
<xCoord>322</xCoord>
<yCoord>370</yCoord>
</edgeMap>
<edgeMap>
<xCoord>322</xCoord>
<yCoord>371</yCoord>
</edgeMap>
<edgeMap>
<xCoord>322</xCoord>
<yCoord>372</yCoord>
</edgeMap>
<edgeMap>
<xCoord>322</xCoord>
<yCoord>373</yCoord>
</edgeMap>
<edgeMap>
<xCoord>322</xCoord>
<yCoord>374</yCoord>
</edgeMap>
<edgeMap>
<xCoord>322</xCoord>
<yCoord>375</yCoord>
</edgeMap>
<edgeMap>
<xCoord>323</xCoord>
<yCoord>376</yCoord>
</edgeMap>
<edgeMap>
<xCoord>323</xCoord>
<yCoord>377</yCoord>
</edgeMap>
<edgeMap>
<xCoord>324</xCoord>
<yCoord>378</yCoord>
</edgeMap>
<edgeMap>
<xCoord>325</xCoord>
<yCoord>378</yCoord>
</edgeMap>
<edgeMap>
<xCoord>326</xCoord>
<yCoord>378</yCoord>
</edgeMap>
<edgeMap>
<xCoord>327</xCoord>
<yCoord>379</yCoord>
</edgeMap>
<edgeMap>
<xCoord>328</xCoord>
<yCoord>379</yCoord>
</edgeMap>
<edgeMap>
<xCoord>329</xCoord>
<yCoord>379</yCoord>
</edgeMap>
<edgeMap>
<xCoord>330</xCoord>
<yCoord>379</yCoord>
</edgeMap>
<edgeMap>
<xCoord>331</xCoord>
<yCoord>379</yCoord>
</edgeMap>
<edgeMap>
<xCoord>332</xCoord>
<yCoord>379</yCoord>
</edgeMap>
<edgeMap>
<xCoord>333</xCoord>
<yCoord>379</yCoord>
</edgeMap>
<edgeMap>
<xCoord>334</xCoord>
<yCoord>379</yCoord>
</edgeMap>
<edgeMap>
<xCoord>335</xCoord>
<yCoord>379</yCoord>
</edgeMap>
</roi>
<roi>
<imageZposition>-105.5</imageZposition>
<imageSOP_UID>1.3.6.1.4.1.14519.5.2.1.6279.6001.247036124629078969501305816238</imageSOP_UID>
<inclusion>TRUE</inclusion>
<edgeMap>
<xCoord>338</xCoord>
<yCoord>381</yCoord>
</edgeMap>
<edgeMap>
<xCoord>339</xCoord>
<yCoord>380</yCoord>
</edgeMap>
<edgeMap>
<xCoord>340</xCoord>
<yCoord>379</yCoord>
</edgeMap>
<edgeMap>
<xCoord>341</xCoord>
<yCoord>378</yCoord>
</edgeMap>
<edgeMap>
<xCoord>342</xCoord>
<yCoord>377</yCoord>
</edgeMap>
<edgeMap>
<xCoord>343</xCoord>
<yCoord>377</yCoord>
</edgeMap>
<edgeMap>
<xCoord>343</xCoord>
<yCoord>376</yCoord>
</edgeMap>
<edgeMap>
<xCoord>344</xCoord>
<yCoord>375</yCoord>
</edgeMap>
<edgeMap>
<xCoord>345</xCoord>
<yCoord>374</yCoord>
</edgeMap>
<edgeMap>
<xCoord>346</xCoord>
<yCoord>373</yCoord>
</edgeMap>
<edgeMap>
<xCoord>347</xCoord>
<yCoord>373</yCoord>
</edgeMap>
<edgeMap>
<xCoord>348</xCoord>
<yCoord>373</yCoord>
</edgeMap>
<edgeMap>
<xCoord>349</xCoord>
<yCoord>372</yCoord>
</edgeMap>
<edgeMap>
<xCoord>350</xCoord>
<yCoord>372</yCoord>
</edgeMap>
<edgeMap>
<xCoord>351</xCoord>
<yCoord>371</yCoord>
</edgeMap>
<edgeMap>
<xCoord>352</xCoord>
<yCoord>371</yCoord>
</edgeMap>
<edgeMap>
<xCoord>353</xCoord>
<yCoord>370</yCoord>
</edgeMap>
<edgeMap>
<xCoord>354</xCoord>
<yCoord>369</yCoord>
</edgeMap>
<edgeMap>
<xCoord>355</xCoord>
<yCoord>368</yCoord>
</edgeMap>
<edgeMap>
<xCoord>356</xCoord>
<yCoord>367</yCoord>
</edgeMap>
<edgeMap>
<xCoord>357</xCoord>
<yCoord>366</yCoord>
</edgeMap>
<edgeMap>
<xCoord>357</xCoord>
<yCoord>365</yCoord>
</edgeMap>
<edgeMap>
<xCoord>358</xCoord>
<yCoord>364</yCoord>
</edgeMap>
<edgeMap>
<xCoord>359</xCoord>
<yCoord>364</yCoord>
</edgeMap>
<edgeMap>
<xCoord>359</xCoord>
<yCoord>363</yCoord>
</edgeMap>
<edgeMap>
<xCoord>360</xCoord>
<yCoord>362</yCoord>
</edgeMap>
<edgeMap>
<xCoord>361</xCoord>
<yCoord>361</yCoord>
</edgeMap>
<edgeMap>
<xCoord>362</xCoord>
<yCoord>360</yCoord>
</edgeMap>
<edgeMap>
<xCoord>362</xCoord>
<yCoord>359</yCoord>
</edgeMap>
<edgeMap>
<xCoord>363</xCoord>
<yCoord>358</yCoord>
</edgeMap>
<edgeMap>
<xCoord>363</xCoord>
<yCoord>357</yCoord>
</edgeMap>
<edgeMap>
<xCoord>363</xCoord>
<yCoord>356</yCoord>
</edgeMap>
<edgeMap>
<xCoord>362</xCoord>
<yCoord>355</yCoord>
</edgeMap>
<edgeMap>
<xCoord>361</xCoord>
<yCoord>354</yCoord>
</edgeMap>
<edgeMap>
<xCoord>361</xCoord>
<yCoord>353</yCoord>
</edgeMap>
<edgeMap>
<xCoord>360</xCoord>
<yCoord>352</yCoord>
</edgeMap>
<edgeMap>
<xCoord>359</xCoord>
<yCoord>351</yCoord>
</edgeMap>
<edgeMap>
<xCoord>358</xCoord>
<yCoord>350</yCoord>
</edgeMap>
<edgeMap>
<xCoord>357</xCoord>
<yCoord>349</yCoord>
</edgeMap>
<edgeMap>
<xCoord>356</xCoord>
<yCoord>349</yCoord>
</edgeMap>
<edgeMap>
<xCoord>355</xCoord>
<yCoord>348</yCoord>
</edgeMap>
<edgeMap>
<xCoord>354</xCoord>
<yCoord>347</yCoord>
</edgeMap>
<edgeMap>
<xCoord>353</xCoord>
<yCoord>347</yCoord>
</edgeMap>
<edgeMap>
<xCoord>352</xCoord>
<yCoord>346</yCoord>
</edgeMap>
<edgeMap>
<xCoord>351</xCoord>
<yCoord>345</yCoord>
</edgeMap>
<edgeMap>
<xCoord>350</xCoord>
<yCoord>344</yCoord>
</edgeMap>
<edgeMap>
<xCoord>349</xCoord>
<yCoord>343</yCoord>
</edgeMap>
<edgeMap>
<xCoord>348</xCoord>
<yCoord>343</yCoord>
</edgeMap>
<edgeMap>
<xCoord>347</xCoord>
<yCoord>343</yCoord>
</edgeMap>
<edgeMap>
<xCoord>346</xCoord>
<yCoord>342</yCoord>
</edgeMap>
<edgeMap>
<xCoord>345</xCoord>
<yCoord>341</yCoord>
</edgeMap>
<edgeMap>
<xCoord>344</xCoord>
<yCoord>341</yCoord>
</edgeMap>
<edgeMap>
<xCoord>343</xCoord>
<yCoord>341</yCoord>
</edgeMap>
<edgeMap>
<xCoord>342</xCoord>
<yCoord>341</yCoord>
</edgeMap>
<edgeMap>
<xCoord>341</xCoord>
<yCoord>341</yCoord>
</edgeMap>
<edgeMap>
<xCoord>341</xCoord>
<yCoord>342</yCoord>
</edgeMap>
<edgeMap>
<xCoord>340</xCoord>
<yCoord>343</yCoord>
</edgeMap>
<edgeMap>
<xCoord>339</xCoord>
<yCoord>343</yCoord>
</edgeMap>
<edgeMap>
<xCoord>338</xCoord>
<yCoord>343</yCoord>
</edgeMap>
<edgeMap>
<xCoord>337</xCoord>
<yCoord>343</yCoord>
</edgeMap>
<edgeMap>
<xCoord>336</xCoord>
<yCoord>344</yCoord>
</edgeMap>
<edgeMap>
<xCoord>335</xCoord>
<yCoord>344</yCoord>
</edgeMap>
<edgeMap>
<xCoord>334</xCoord>
<yCoord>344</yCoord>
</edgeMap>
<edgeMap>
<xCoord>333</xCoord>
<yCoord>344</yCoord>
</edgeMap>
<edgeMap>
<xCoord>332</xCoord>
<yCoord>345</yCoord>
</edgeMap>
<edgeMap>
<xCoord>331</xCoord>
<yCoord>346</yCoord>
</edgeMap>
<edgeMap>
<xCoord>330</xCoord>
<yCoord>346</yCoord>
</edgeMap>
<edgeMap>
<xCoord>329</xCoord>
<yCoord>347</yCoord>
</edgeMap>
<edgeMap>
<xCoord>328</xCoord>
<yCoord>348</yCoord>
</edgeMap>
<edgeMap>
<xCoord>327</xCoord>
<yCoord>349</yCoord>
</edgeMap>
<edgeMap>
<xCoord>326</xCoord>
<yCoord>350</yCoord>
</edgeMap>
<edgeMap>
<xCoord>325</xCoord>
<yCoord>351</yCoord>
</edgeMap>
<edgeMap>
<xCoord>325</xCoord>
<yCoord>352</yCoord>
</edgeMap>
<edgeMap>
<xCoord>324</xCoord>
<yCoord>353</yCoord>
</edgeMap>
<edgeMap>
<xCoord>323</xCoord>
<yCoord>354</yCoord>
</edgeMap>
<edgeMap>
<xCoord>322</xCoord>
<yCoord>355</yCoord>
</edgeMap>
<edgeMap>
<xCoord>321</xCoord>
<yCoord>356</yCoord>
</edgeMap>
<edgeMap>
<xCoord>321</xCoord>
<yCoord>357</yCoord>
</edgeMap>
<edgeMap>
<xCoord>321</xCoord>
<yCoord>358</yCoord>
</edgeMap>
<edgeMap>
<xCoord>321</xCoord>
<yCoord>359</yCoord>
</edgeMap>
<edgeMap>
<xCoord>321</xCoord>
<yCoord>360</yCoord>
</edgeMap>
<edgeMap>
<xCoord>321</xCoord>
<yCoord>361</yCoord>
</edgeMap>
<edgeMap>
<xCoord>321</xCoord>
<yCoord>362</yCoord>
</edgeMap>
<edgeMap>
<xCoord>321</xCoord>
<yCoord>363</yCoord>
</edgeMap>
<edgeMap>
<xCoord>321</xCoord>
<yCoord>364</yCoord>
</edgeMap>
<edgeMap>
<xCoord>321</xCoord>
<yCoord>365</yCoord>
</edgeMap>
<edgeMap>
<xCoord>321</xCoord>
<yCoord>366</yCoord>
</edgeMap>
<edgeMap>
<xCoord>321</xCoord>
<yCoord>367</yCoord>
</edgeMap>
<edgeMap>
<xCoord>321</xCoord>
<yCoord>368</yCoord>
</edgeMap>
<edgeMap>
<xCoord>321</xCoord>
<yCoord>369</yCoord>
</edgeMap>
<edgeMap>
<xCoord>321</xCoord>
<yCoord>370</yCoord>
</edgeMap>
<edgeMap>
<xCoord>321</xCoord>
<yCoord>371</yCoord>
</edgeMap>
<edgeMap>
<xCoord>321</xCoord>
<yCoord>372</yCoord>
</edgeMap>
<edgeMap>
<xCoord>321</xCoord>
<yCoord>373</yCoord>
</edgeMap>
<edgeMap>
<xCoord>322</xCoord>
<yCoord>374</yCoord>
</edgeMap>
<edgeMap>
<xCoord>322</xCoord>
<yCoord>375</yCoord>
</edgeMap>
<edgeMap>
<xCoord>323</xCoord>
<yCoord>375</yCoord>
</edgeMap>
<edgeMap>
<xCoord>324</xCoord>
<yCoord>376</yCoord>
</edgeMap>
<edgeMap>
<xCoord>325</xCoord>
<yCoord>377</yCoord>
</edgeMap>
<edgeMap>
<xCoord>326</xCoord>
<yCoord>377</yCoord>
</edgeMap>
<edgeMap>
<xCoord>327</xCoord>
<yCoord>377</yCoord>
</edgeMap>
<edgeMap>
<xCoord>328</xCoord>
<yCoord>377</yCoord>
</edgeMap>
<edgeMap>
<xCoord>329</xCoord>
<yCoord>378</yCoord>
</edgeMap>
<edgeMap>
<xCoord>330</xCoord>
<yCoord>378</yCoord>
</edgeMap>
<edgeMap>
<xCoord>331</xCoord>
<yCoord>379</yCoord>
</edgeMap>
<edgeMap>
<xCoord>332</xCoord>
<yCoord>380</yCoord>
</edgeMap>
<edgeMap>
<xCoord>333</xCoord>
<yCoord>380</yCoord>
</edgeMap>
<edgeMap>
<xCoord>334</xCoord>
<yCoord>381</yCoord>
</edgeMap>
<edgeMap>
<xCoord>335</xCoord>
<yCoord>381</yCoord>
</edgeMap>
<edgeMap>
<xCoord>336</xCoord>
<yCoord>381</yCoord>
</edgeMap>
<edgeMap>
<xCoord>337</xCoord>
<yCoord>381</yCoord>
</edgeMap>
<edgeMap>
<xCoord>338</xCoord>
<yCoord>381</yCoord>
</edgeMap>
</roi>
<roi>
<imageZposition>-108.0</imageZposition>
<imageSOP_UID>1.3.6.1.4.1.14519.5.2.1.6279.6001.160383454289305608047133558941</imageSOP_UID>
<inclusion>TRUE</inclusion>
<edgeMap>
<xCoord>342</xCoord>
<yCoord>380</yCoord>
</edgeMap>
<edgeMap>
<xCoord>343</xCoord>
<yCoord>379</yCoord>
</edgeMap>
<edgeMap>
<xCoord>344</xCoord>
<yCoord>379</yCoord>
</edgeMap>
<edgeMap>
<xCoord>345</xCoord>
<yCoord>379</yCoord>
</edgeMap>
<edgeMap>
<xCoord>346</xCoord>
<yCoord>379</yCoord>
</edgeMap>
<edgeMap>
<xCoord>347</xCoord>
<yCoord>378</yCoord>
</edgeMap>
<edgeMap>
<xCoord>348</xCoord>
<yCoord>378</yCoord>
</edgeMap>
<edgeMap>
<xCoord>349</xCoord>
<yCoord>377</yCoord>
</edgeMap>
<edgeMap>
<xCoord>350</xCoord>
<yCoord>376</yCoord>
</edgeMap>
<edgeMap>
<xCoord>351</xCoord>
<yCoord>376</yCoord>
</edgeMap>
<edgeMap>
<xCoord>352</xCoord>
<yCoord>375</yCoord>
</edgeMap>
<edgeMap>
<xCoord>353</xCoord>
<yCoord>374</yCoord>
</edgeMap>
<edgeMap>
<xCoord>354</xCoord>
<yCoord>373</yCoord>
</edgeMap>
<edgeMap>
<xCoord>355</xCoord>
<yCoord>372</yCoord>
</edgeMap>
<edgeMap>
<xCoord>355</xCoord>
<yCoord>371</yCoord>
</edgeMap>
<edgeMap>
<xCoord>356</xCoord>
<yCoord>370</yCoord>
</edgeMap>
<edgeMap>
<xCoord>357</xCoord>
<yCoord>370</yCoord>
</edgeMap>
<edgeMap>
<xCoord>358</xCoord>
<yCoord>369</yCoord>
</edgeMap>
<edgeMap>
<xCoord>358</xCoord>
<yCoord>368</yCoord>
</edgeMap>
<edgeMap>
<xCoord>359</xCoord>
<yCoord>367</yCoord>
</edgeMap>
<edgeMap>
<xCoord>360</xCoord>
<yCoord>366</yCoord>
</edgeMap>
<edgeMap>
<xCoord>361</xCoord>
<yCoord>365</yCoord>
</edgeMap>
<edgeMap>
<xCoord>362</xCoord>
<yCoord>364</yCoord>
</edgeMap>
<edgeMap>
<xCoord>362</xCoord>
<yCoord>363</yCoord>
</edgeMap>
<edgeMap>
<xCoord>362</xCoord>
<yCoord>362</yCoord>
</edgeMap>
<edgeMap>
<xCoord>362</xCoord>
<yCoord>361</yCoord>
</edgeMap>
<edgeMap>
<xCoord>363</xCoord>
<yCoord>360</yCoord>
</edgeMap>
<edgeMap>
<xCoord>363</xCoord>
<yCoord>359</yCoord>
</edgeMap>
<edgeMap>
<xCoord>363</xCoord>
<yCoord>358</yCoord>
</edgeMap>
<edgeMap>
<xCoord>363</xCoord>
<yCoord>357</yCoord>
</edgeMap>
<edgeMap>
<xCoord>363</xCoord>
<yCoord>356</yCoord>
</edgeMap>
<edgeMap>
<xCoord>363</xCoord>
<yCoord>355</yCoord>
</edgeMap>
<edgeMap>
<xCoord>362</xCoord>
<yCoord>354</yCoord>
</edgeMap>
<edgeMap>
<xCoord>362</xCoord>
<yCoord>353</yCoord>
</edgeMap>
<edgeMap>
<xCoord>361</xCoord>
<yCoord>352</yCoord>
</edgeMap>
<edgeMap>
<xCoord>360</xCoord>
<yCoord>351</yCoord>
</edgeMap>
<edgeMap>
<xCoord>359</xCoord>
<yCoord>350</yCoord>
</edgeMap>
<edgeMap>
<xCoord>358</xCoord>
<yCoord>350</yCoord>
</edgeMap>
<edgeMap>
<xCoord>357</xCoord>
<yCoord>349</yCoord>
</edgeMap>
<edgeMap>
<xCoord>357</xCoord>
<yCoord>348</yCoord>
</edgeMap>
<edgeMap>
<xCoord>356</xCoord>
<yCoord>347</yCoord>
</edgeMap>
<edgeMap>
<xCoord>355</xCoord>
<yCoord>346</yCoord>
</edgeMap>
<edgeMap>
<xCoord>354</xCoord>
<yCoord>346</yCoord>
</edgeMap>
<edgeMap>
<xCoord>353</xCoord>
<yCoord>345</yCoord>
</edgeMap>
<edgeMap>
<xCoord>352</xCoord>
<yCoord>345</yCoord>
</edgeMap>
<edgeMap>
<xCoord>351</xCoord>
<yCoord>344</yCoord>
</edgeMap>
<edgeMap>
<xCoord>350</xCoord>
<yCoord>343</yCoord>
</edgeMap>
<edgeMap>
<xCoord>349</xCoord>
<yCoord>343</yCoord>
</edgeMap>
<edgeMap>
<xCoord>348</xCoord>
<yCoord>343</yCoord>
</edgeMap>
<edgeMap>
<xCoord>347</xCoord>
<yCoord>342</yCoord>
</edgeMap>
<edgeMap>
<xCoord>346</xCoord>
<yCoord>342</yCoord>
</edgeMap>
<edgeMap>
<xCoord>345</xCoord>
<yCoord>341</yCoord>
</edgeMap>
<edgeMap>
<xCoord>344</xCoord>
<yCoord>341</yCoord>
</edgeMap>
<edgeMap>
<xCoord>343</xCoord>
<yCoord>341</yCoord>
</edgeMap>
<edgeMap>
<xCoord>342</xCoord>
<yCoord>341</yCoord>
</edgeMap>
<edgeMap>
<xCoord>341</xCoord>
<yCoord>341</yCoord>
</edgeMap>
<edgeMap>
<xCoord>340</xCoord>
<yCoord>341</yCoord>
</edgeMap>
<edgeMap>
<xCoord>339</xCoord>
<yCoord>342</yCoord>
</edgeMap>
<edgeMap>
<xCoord>338</xCoord>
<yCoord>343</yCoord>
</edgeMap>
<edgeMap>
<xCoord>337</xCoord>
<yCoord>343</yCoord>
</edgeMap>
<edgeMap>
<xCoord>336</xCoord>
<yCoord>343</yCoord>
</edgeMap>
<edgeMap>
<xCoord>335</xCoord>
<yCoord>343</yCoord>
</edgeMap>
<edgeMap>
<xCoord>334</xCoord>
<yCoord>343</yCoord>
</edgeMap>
<edgeMap>
<xCoord>333</xCoord>
<yCoord>344</yCoord>
</edgeMap>
<edgeMap>
<xCoord>332</xCoord>
<yCoord>344</yCoord>
</edgeMap>
<edgeMap>
<xCoord>331</xCoord>
<yCoord>345</yCoord>
</edgeMap>
<edgeMap>
<xCoord>330</xCoord>
<yCoord>345</yCoord>
</edgeMap>
<edgeMap>
<xCoord>329</xCoord>
<yCoord>345</yCoord>
</edgeMap>
<edgeMap>
<xCoord>328</xCoord>
<yCoord>346</yCoord>
</edgeMap>
<edgeMap>
<xCoord>327</xCoord>
<yCoord>347</yCoord>
</edgeMap>
<edgeMap>
<xCoord>326</xCoord>
<yCoord>348</yCoord>
</edgeMap>
<edgeMap>
<xCoord>325</xCoord>
<yCoord>349</yCoord>
</edgeMap>
<edgeMap>
<xCoord>324</xCoord>
<yCoord>349</yCoord>
</edgeMap>
<edgeMap>
<xCoord>323</xCoord>
<yCoord>350</yCoord>
</edgeMap>
<edgeMap>
<xCoord>323</xCoord>
<yCoord>351</yCoord>
</edgeMap>
<edgeMap>
<xCoord>323</xCoord>
<yCoord>352</yCoord>
</edgeMap>
<edgeMap>
<xCoord>323</xCoord>
<yCoord>353</yCoord>
</edgeMap>
<edgeMap>
<xCoord>322</xCoord>
<yCoord>354</yCoord>
</edgeMap>
<edgeMap>
<xCoord>322</xCoord>
<yCoord>355</yCoord>
</edgeMap>
<edgeMap>
<xCoord>322</xCoord>
<yCoord>356</yCoord>
</edgeMap>
<edgeMap>
<xCoord>322</xCoord>
<yCoord>357</yCoord>
</edgeMap>
<edgeMap>
<xCoord>322</xCoord>
<yCoord>358</yCoord>
</edgeMap>
<edgeMap>
<xCoord>322</xCoord>
<yCoord>359</yCoord>
</edgeMap>
<edgeMap>
<xCoord>322</xCoord>
<yCoord>360</yCoord>
</edgeMap>
<edgeMap>
<xCoord>322</xCoord>
<yCoord>361</yCoord>
</edgeMap>
<edgeMap>
<xCoord>322</xCoord>
<yCoord>362</yCoord>
</edgeMap>
<edgeMap>
<xCoord>322</xCoord>
<yCoord>363</yCoord>
</edgeMap>
<edgeMap>
<xCoord>322</xCoord>
<yCoord>364</yCoord>
</edgeMap>
<edgeMap>
<xCoord>322</xCoord>
<yCoord>365</yCoord>
</edgeMap>
<edgeMap>
<xCoord>321</xCoord>
<yCoord>366</yCoord>
</edgeMap>
<edgeMap>
<xCoord>321</xCoord>
<yCoord>367</yCoord>
</edgeMap>
<edgeMap>
<xCoord>321</xCoord>
<yCoord>368</yCoord>
</edgeMap>
<edgeMap>
<xCoord>321</xCoord>
<yCoord>369</yCoord>
</edgeMap>
<edgeMap>
<xCoord>322</xCoord>
<yCoord>370</yCoord>
</edgeMap>
<edgeMap>
<xCoord>322</xCoord>
<yCoord>371</yCoord>
</edgeMap>
<edgeMap>
<xCoord>323</xCoord>
<yCoord>372</yCoord>
</edgeMap>
<edgeMap>
<xCoord>324</xCoord>
<yCoord>372</yCoord>
</edgeMap>
<edgeMap>
<xCoord>325</xCoord>
<yCoord>373</yCoord>
</edgeMap>
<edgeMap>
<xCoord>326</xCoord>
<yCoord>373</yCoord>
</edgeMap>
<edgeMap>
<xCoord>327</xCoord>
<yCoord>374</yCoord>
</edgeMap>
<edgeMap>
<xCoord>328</xCoord>
<yCoord>374</yCoord>
</edgeMap>
<edgeMap>
<xCoord>329</xCoord>
<yCoord>375</yCoord>
</edgeMap>
<edgeMap>
<xCoord>330</xCoord>
<yCoord>376</yCoord>
</edgeMap>
<edgeMap>
<xCoord>331</xCoord>
<yCoord>377</yCoord>
</edgeMap>
<edgeMap>
<xCoord>332</xCoord>
<yCoord>377</yCoord>
</edgeMap>
<edgeMap>
<xCoord>333</xCoord>
<yCoord>377</yCoord>
</edgeMap>
<edgeMap>
<xCoord>334</xCoord>
<yCoord>378</yCoord>
</edgeMap>
<edgeMap>
<xCoord>335</xCoord>
<yCoord>378</yCoord>
</edgeMap>
<edgeMap>
<xCoord>336</xCoord>
<yCoord>379</yCoord>
</edgeMap>
<edgeMap>
<xCoord>337</xCoord>
<yCoord>379</yCoord>
</edgeMap>
<edgeMap>
<xCoord>338</xCoord>
<yCoord>380</yCoord>
</edgeMap>
<edgeMap>
<xCoord>339</xCoord>
<yCoord>380</yCoord>
</edgeMap>
<edgeMap>
<xCoord>340</xCoord>
<yCoord>380</yCoord>
</edgeMap>
<edgeMap>
<xCoord>341</xCoord>
<yCoord>380</yCoord>
</edgeMap>
<edgeMap>
<xCoord>342</xCoord>
<yCoord>380</yCoord>
</edgeMap>
</roi>
<roi>
<imageZposition>-110.5</imageZposition>
<imageSOP_UID>1.3.6.1.4.1.14519.5.2.1.6279.6001.137983790256738741380051057087</imageSOP_UID>
<inclusion>TRUE</inclusion>
<edgeMap>
<xCoord>346</xCoord>
<yCoord>379</yCoord>
</edgeMap>
<edgeMap>
<xCoord>347</xCoord>
<yCoord>378</yCoord>
</edgeMap>
<edgeMap>
<xCoord>348</xCoord>
<yCoord>378</yCoord>
</edgeMap>
<edgeMap>
<xCoord>349</xCoord>
<yCoord>377</yCoord>
</edgeMap>
<edgeMap>
<xCoord>350</xCoord>
<yCoord>376</yCoord>
</edgeMap>
<edgeMap>
<xCoord>351</xCoord>
<yCoord>375</yCoord>
</edgeMap>
<edgeMap>
<xCoord>352</xCoord>
<yCoord>374</yCoord>
</edgeMap>
<edgeMap>
<xCoord>353</xCoord>
<yCoord>373</yCoord>
</edgeMap>
<edgeMap>
<xCoord>354</xCoord>
<yCoord>373</yCoord>
</edgeMap>
<edgeMap>
<xCoord>355</xCoord>
<yCoord>372</yCoord>
</edgeMap>
<edgeMap>
<xCoord>356</xCoord>
<yCoord>371</yCoord>
</edgeMap>
<edgeMap>
<xCoord>357</xCoord>
<yCoord>370</yCoord>
</edgeMap>
<edgeMap>
<xCoord>358</xCoord>
<yCoord>369</yCoord>
</edgeMap>
<edgeMap>
<xCoord>359</xCoord>
<yCoord>368</yCoord>
</edgeMap>
<edgeMap>
<xCoord>359</xCoord>
<yCoord>367</yCoord>
</edgeMap>
<edgeMap>
<xCoord>360</xCoord>
<yCoord>366</yCoord>
</edgeMap>
<edgeMap>
<xCoord>361</xCoord>
<yCoord>365</yCoord>
</edgeMap>
<edgeMap>
<xCoord>362</xCoord>
<yCoord>365</yCoord>
</edgeMap>
<edgeMap>
<xCoord>362</xCoord>
<yCoord>364</yCoord>
</edgeMap>
<edgeMap>
<xCoord>363</xCoord>
<yCoord>363</yCoord>
</edgeMap>
<edgeMap>
<xCoord>363</xCoord>
<yCoord>362</yCoord>
</edgeMap>
<edgeMap>
<xCoord>364</xCoord>
<yCoord>361</yCoord>
</edgeMap>
<edgeMap>
<xCoord>364</xCoord>
<yCoord>360</yCoord>
</edgeMap>
<edgeMap>
<xCoord>365</xCoord>
<yCoord>359</yCoord>
</edgeMap>
<edgeMap>
<xCoord>365</xCoord>
<yCoord>358</yCoord>
</edgeMap>
<edgeMap>
<xCoord>365</xCoord>
<yCoord>357</yCoord>
</edgeMap>
<edgeMap>
<xCoord>365</xCoord>
<yCoord>356</yCoord>
</edgeMap>
<edgeMap>
<xCoord>365</xCoord>
<yCoord>355</yCoord>
</edgeMap>
<edgeMap>
<xCoord>365</xCoord>
<yCoord>354</yCoord>
</edgeMap>
<edgeMap>
<xCoord>364</xCoord>
<yCoord>353</yCoord>
</edgeMap>
<edgeMap>
<xCoord>364</xCoord>
<yCoord>352</yCoord>
</edgeMap>
<edgeMap>
<xCoord>363</xCoord>
<yCoord>351</yCoord>
</edgeMap>
<edgeMap>
<xCoord>362</xCoord>
<yCoord>350</yCoord>
</edgeMap>
<edgeMap>
<xCoord>362</xCoord>
<yCoord>349</yCoord>
</edgeMap>
<edgeMap>
<xCoord>361</xCoord>
<yCoord>348</yCoord>
</edgeMap>
<edgeMap>
<xCoord>360</xCoord>
<yCoord>348</yCoord>
</edgeMap>
<edgeMap>
<xCoord>359</xCoord>
<yCoord>348</yCoord>
</edgeMap>
<edgeMap>
<xCoord>358</xCoord>
<yCoord>348</yCoord>
</edgeMap>
<edgeMap>
<xCoord>357</xCoord>
<yCoord>348</yCoord>
</edgeMap>
<edgeMap>
<xCoord>356</xCoord>
<yCoord>347</yCoord>
</edgeMap>
<edgeMap>
<xCoord>355</xCoord>
<yCoord>346</yCoord>
</edgeMap>
<edgeMap>
<xCoord>355</xCoord>
<yCoord>345</yCoord>
</edgeMap>
<edgeMap>
<xCoord>354</xCoord>
<yCoord>344</yCoord>
</edgeMap>
<edgeMap>
<xCoord>353</xCoord>
<yCoord>343</yCoord>
</edgeMap>
<edgeMap>
<xCoord>352</xCoord>
<yCoord>343</yCoord>
</edgeMap>
<edgeMap>
<xCoord>351</xCoord>
<yCoord>343</yCoord>
</edgeMap>
<edgeMap>
<xCoord>350</xCoord>
<yCoord>342</yCoord>
</edgeMap>
<edgeMap>
<xCoord>349</xCoord>
<yCoord>341</yCoord>
</edgeMap>
<edgeMap>
<xCoord>348</xCoord>
<yCoord>341</yCoord>
</edgeMap>
<edgeMap>
<xCoord>347</xCoord>
<yCoord>341</yCoord>
</edgeMap>
<edgeMap>
<xCoord>346</xCoord>
<yCoord>341</yCoord>
</edgeMap>
<edgeMap>
<xCoord>345</xCoord>
<yCoord>341</yCoord>
</edgeMap>
<edgeMap>
<xCoord>344</xCoord>
<yCoord>341</yCoord>
</edgeMap>
<edgeMap>
<xCoord>343</xCoord>
<yCoord>341</yCoord>
</edgeMap>
<edgeMap>
<xCoord>342</xCoord>
<yCoord>341</yCoord>
</edgeMap>
<edgeMap>
<xCoord>341</xCoord>
<yCoord>341</yCoord>
</edgeMap>
<edgeMap>
<xCoord>340</xCoord>
<yCoord>341</yCoord>
</edgeMap>
<edgeMap>
<xCoord>339</xCoord>
<yCoord>341</yCoord>
</edgeMap>
<edgeMap>
<xCoord>338</xCoord>
<yCoord>341</yCoord>
</edgeMap>
<edgeMap>
<xCoord>337</xCoord>
<yCoord>342</yCoord>
</edgeMap>
<edgeMap>
<xCoord>336</xCoord>
<yCoord>342</yCoord>
</edgeMap>
<edgeMap>
<xCoord>335</xCoord>
<yCoord>343</yCoord>
</edgeMap>
<edgeMap>
<xCoord>334</xCoord>
<yCoord>343</yCoord>
</edgeMap>
<edgeMap>
<xCoord>333</xCoord>
<yCoord>343</yCoord>
</edgeMap>
<edgeMap>
<xCoord>332</xCoord>
<yCoord>344</yCoord>
</edgeMap>
<edgeMap>
<xCoord>331</xCoord>
<yCoord>344</yCoord>
</edgeMap>
<edgeMap>
<xCoord>330</xCoord>
<yCoord>344</yCoord>
</edgeMap>
<edgeMap>
<xCoord>329</xCoord>
<yCoord>345</yCoord>
</edgeMap>
<edgeMap>
<xCoord>328</xCoord>
<yCoord>345</yCoord>
</edgeMap>
<edgeMap>
<xCoord>327</xCoord>
<yCoord>346</yCoord>
</edgeMap>
<edgeMap>
<xCoord>326</xCoord>
<yCoord>347</yCoord>
</edgeMap>
<edgeMap>
<xCoord>325</xCoord>
<yCoord>348</yCoord>
</edgeMap>
<edgeMap>
<xCoord>324</xCoord>
<yCoord>349</yCoord>
</edgeMap>
<edgeMap>
<xCoord>323</xCoord>
<yCoord>350</yCoord>
</edgeMap>
<edgeMap>
<xCoord>322</xCoord>
<yCoord>351</yCoord>
</edgeMap>
<edgeMap>
<xCoord>322</xCoord>
<yCoord>352</yCoord>
</edgeMap>
<edgeMap>
<xCoord>322</xCoord>
<yCoord>353</yCoord>
</edgeMap>
<edgeMap>
<xCoord>322</xCoord>
<yCoord>354</yCoord>
</edgeMap>
<edgeMap>
<xCoord>322</xCoord>
<yCoord>355</yCoord>
</edgeMap>
<edgeMap>
<xCoord>322</xCoord>
<yCoord>356</yCoord>
</edgeMap>
<edgeMap>
<xCoord>322</xCoord>
<yCoord>357</yCoord>
</edgeMap>
<edgeMap>
<xCoord>322</xCoord>
<yCoord>358</yCoord>
</edgeMap>
<edgeMap>
<xCoord>322</xCoord>
<yCoord>359</yCoord>
</edgeMap>
<edgeMap>
<xCoord>322</xCoord>
<yCoord>360</yCoord>
</edgeMap>
<edgeMap>
<xCoord>322</xCoord>
<yCoord>361</yCoord>
</edgeMap>
<edgeMap>
<xCoord>322</xCoord>
<yCoord>362</yCoord>
</edgeMap>
<edgeMap>
<xCoord>323</xCoord>
<yCoord>363</yCoord>
</edgeMap>
<edgeMap>
<xCoord>323</xCoord>
<yCoord>364</yCoord>
</edgeMap>
<edgeMap>
<xCoord>323</xCoord>
<yCoord>365</yCoord>
</edgeMap>
<edgeMap>
<xCoord>323</xCoord>
<yCoord>366</yCoord>
</edgeMap>
<edgeMap>
<xCoord>323</xCoord>
<yCoord>367</yCoord>
</edgeMap>
<edgeMap>
<xCoord>324</xCoord>
<yCoord>368</yCoord>
</edgeMap>
<edgeMap>
<xCoord>325</xCoord>
<yCoord>369</yCoord>
</edgeMap>
<edgeMap>
<xCoord>326</xCoord>
<yCoord>370</yCoord>
</edgeMap>
<edgeMap>
<xCoord>327</xCoord>
<yCoord>370</yCoord>
</edgeMap>
<edgeMap>
<xCoord>328</xCoord>
<yCoord>371</yCoord>
</edgeMap>
<edgeMap>
<xCoord>328</xCoord>
<yCoord>372</yCoord>
</edgeMap>
<edgeMap>
<xCoord>329</xCoord>
<yCoord>372</yCoord>
</edgeMap>
<edgeMap>
<xCoord>330</xCoord>
<yCoord>373</yCoord>
</edgeMap>
<edgeMap>
<xCoord>331</xCoord>
<yCoord>373</yCoord>
</edgeMap>
<edgeMap>
<xCoord>332</xCoord>
<yCoord>374</yCoord>
</edgeMap>
<edgeMap>
<xCoord>333</xCoord>
<yCoord>375</yCoord>
</edgeMap>
<edgeMap>
<xCoord>334</xCoord>
<yCoord>376</yCoord>
</edgeMap>
<edgeMap>
<xCoord>335</xCoord>
<yCoord>377</yCoord>
</edgeMap>
<edgeMap>
<xCoord>336</xCoord>
<yCoord>377</yCoord>
</edgeMap>
<edgeMap>
<xCoord>337</xCoord>
<yCoord>378</yCoord>
</edgeMap>
<edgeMap>
<xCoord>338</xCoord>
<yCoord>378</yCoord>
</edgeMap>
<edgeMap>
<xCoord>339</xCoord>
<yCoord>378</yCoord>
</edgeMap>
<edgeMap>
<xCoord>340</xCoord>
<yCoord>378</yCoord>
</edgeMap>
<edgeMap>
<xCoord>341</xCoord>
<yCoord>379</yCoord>
</edgeMap>
<edgeMap>
<xCoord>342</xCoord>
<yCoord>379</yCoord>
</edgeMap>
<edgeMap>
<xCoord>343</xCoord>
<yCoord>379</yCoord>
</edgeMap>
<edgeMap>
<xCoord>344</xCoord>
<yCoord>379</yCoord>
</edgeMap>
<edgeMap>
<xCoord>345</xCoord>
<yCoord>379</yCoord>
</edgeMap>
<edgeMap>
<xCoord>346</xCoord>
<yCoord>379</yCoord>
</edgeMap>
</roi>
<roi>
<imageZposition>-113.0</imageZposition>
<imageSOP_UID>1.3.6.1.4.1.14519.5.2.1.6279.6001.248950504395366359807828971242</imageSOP_UID>
<inclusion>TRUE</inclusion>
<edgeMap>
<xCoord>349</xCoord>
<yCoord>377</yCoord>
</edgeMap>
<edgeMap>
<xCoord>350</xCoord>
<yCoord>376</yCoord>
</edgeMap>
<edgeMap>
<xCoord>351</xCoord>
<yCoord>376</yCoord>
</edgeMap>
<edgeMap>
<xCoord>352</xCoord>
<yCoord>376</yCoord>
</edgeMap>
<edgeMap>
<xCoord>353</xCoord>
<yCoord>375</yCoord>
</edgeMap>
<edgeMap>
<xCoord>354</xCoord>
<yCoord>374</yCoord>
</edgeMap>
<edgeMap>
<xCoord>354</xCoord>
<yCoord>373</yCoord>
</edgeMap>
<edgeMap>
<xCoord>355</xCoord>
<yCoord>372</yCoord>
</edgeMap>
<edgeMap>
<xCoord>356</xCoord>
<yCoord>372</yCoord>
</edgeMap>
<edgeMap>
<xCoord>356</xCoord>
<yCoord>371</yCoord>
</edgeMap>
<edgeMap>
<xCoord>357</xCoord>
<yCoord>370</yCoord>
</edgeMap>
<edgeMap>
<xCoord>358</xCoord>
<yCoord>369</yCoord>
</edgeMap>
<edgeMap>
<xCoord>359</xCoord>
<yCoord>368</yCoord>
</edgeMap>
<edgeMap>
<xCoord>360</xCoord>
<yCoord>367</yCoord>
</edgeMap>
<edgeMap>
<xCoord>361</xCoord>
<yCoord>366</yCoord>
</edgeMap>
<edgeMap>
<xCoord>362</xCoord>
<yCoord>365</yCoord>
</edgeMap>
<edgeMap>
<xCoord>363</xCoord>
<yCoord>364</yCoord>
</edgeMap>
<edgeMap>
<xCoord>363</xCoord>
<yCoord>363</yCoord>
</edgeMap>
<edgeMap>
<xCoord>364</xCoord>
<yCoord>362</yCoord>
</edgeMap>
<edgeMap>
<xCoord>365</xCoord>
<yCoord>361</yCoord>
</edgeMap>
<edgeMap>
<xCoord>365</xCoord>
<yCoord>360</yCoord>
</edgeMap>
<edgeMap>
<xCoord>365</xCoord>
<yCoord>359</yCoord>
</edgeMap>
<edgeMap>
<xCoord>366</xCoord>
<yCoord>358</yCoord>
</edgeMap>
<edgeMap>
<xCoord>366</xCoord>
<yCoord>357</yCoord>
</edgeMap>
<edgeMap>
<xCoord>365</xCoord>
<yCoord>357</yCoord>
</edgeMap>
<edgeMap>
<xCoord>364</xCoord>
<yCoord>356</yCoord>
</edgeMap>
<edgeMap>
<xCoord>364</xCoord>
<yCoord>355</yCoord>
</edgeMap>
<edgeMap>
<xCoord>364</xCoord>
<yCoord>354</yCoord>
</edgeMap>
<edgeMap>
<xCoord>364</xCoord>
<yCoord>353</yCoord>
</edgeMap>
<edgeMap>
<xCoord>363</xCoord>
<yCoord>352</yCoord>
</edgeMap>
<edgeMap>
<xCoord>363</xCoord>
<yCoord>351</yCoord>
</edgeMap>
<edgeMap>
<xCoord>363</xCoord>
<yCoord>350</yCoord>
</edgeMap>
<edgeMap>
<xCoord>362</xCoord>
<yCoord>349</yCoord>
</edgeMap>
<edgeMap>
<xCoord>361</xCoord>
<yCoord>349</yCoord>
</edgeMap>
<edgeMap>
<xCoord>360</xCoord>
<yCoord>348</yCoord>
</edgeMap>
<edgeMap>
<xCoord>359</xCoord>
<yCoord>348</yCoord>
</edgeMap>
<edgeMap>
<xCoord>358</xCoord>
<yCoord>347</yCoord>
</edgeMap>
<edgeMap>
<xCoord>357</xCoord>
<yCoord>347</yCoord>
</edgeMap>
<edgeMap>
<xCoord>356</xCoord>
<yCoord>346</yCoord>
</edgeMap>
<edgeMap>
<xCoord>355</xCoord>
<yCoord>345</yCoord>
</edgeMap>
<edgeMap>
<xCoord>354</xCoord>
<yCoord>344</yCoord>
</edgeMap>
<edgeMap>
<xCoord>353</xCoord>
<yCoord>343</yCoord>
</edgeMap>
<edgeMap>
<xCoord>352</xCoord>
<yCoord>343</yCoord>
</edgeMap>
<edgeMap>
<xCoord>351</xCoord>
<yCoord>342</yCoord>
</edgeMap>
<edgeMap>
<xCoord>350</xCoord>
<yCoord>342</yCoord>
</edgeMap>
<edgeMap>
<xCoord>349</xCoord>
<yCoord>342</yCoord>
</edgeMap>
<edgeMap>
<xCoord>348</xCoord>
<yCoord>341</yCoord>
</edgeMap>
<edgeMap>
<xCoord>347</xCoord>
<yCoord>341</yCoord>
</edgeMap>
<edgeMap>
<xCoord>346</xCoord>
<yCoord>341</yCoord>
</edgeMap>
<edgeMap>
<xCoord>345</xCoord>
<yCoord>341</yCoord>
</edgeMap>
<edgeMap>
<xCoord>344</xCoord>
<yCoord>341</yCoord>
</edgeMap>
<edgeMap>
<xCoord>343</xCoord>
<yCoord>341</yCoord>
</edgeMap>
<edgeMap>
<xCoord>342</xCoord>
<yCoord>341</yCoord>
</edgeMap>
<edgeMap>
<xCoord>341</xCoord>
<yCoord>341</yCoord>
</edgeMap>
<edgeMap>
<xCoord>340</xCoord>
<yCoord>341</yCoord>
</edgeMap>
<edgeMap>
<xCoord>339</xCoord>
<yCoord>341</yCoord>
</edgeMap>
<edgeMap>
<xCoord>338</xCoord>
<yCoord>341</yCoord>
</edgeMap>
<edgeMap>
<xCoord>337</xCoord>
<yCoord>342</yCoord>
</edgeMap>
<edgeMap>
<xCoord>336</xCoord>
<yCoord>342</yCoord>
</edgeMap>
<edgeMap>
<xCoord>335</xCoord>
<yCoord>343</yCoord>
</edgeMap>
<edgeMap>
<xCoord>334</xCoord>
<yCoord>343</yCoord>
</edgeMap>
<edgeMap>
<xCoord>333</xCoord>
<yCoord>343</yCoord>
</edgeMap>
<edgeMap>
<xCoord>332</xCoord>
<yCoord>344</yCoord>
</edgeMap>
<edgeMap>
<xCoord>331</xCoord>
<yCoord>344</yCoord>
</edgeMap>
<edgeMap>
<xCoord>330</xCoord>
<yCoord>344</yCoord>
</edgeMap>
<edgeMap>
<xCoord>329</xCoord>
<yCoord>345</yCoord>
</edgeMap>
<edgeMap>
<xCoord>328</xCoord>
<yCoord>345</yCoord>
</edgeMap>
<edgeMap>
<xCoord>327</xCoord>
<yCoord>346</yCoord>
</edgeMap>
<edgeMap>
<xCoord>326</xCoord>
<yCoord>347</yCoord>
</edgeMap>
<edgeMap>
<xCoord>326</xCoord>
<yCoord>348</yCoord>
</edgeMap>
<edgeMap>
<xCoord>325</xCoord>
<yCoord>349</yCoord>
</edgeMap>
<edgeMap>
<xCoord>324</xCoord>
<yCoord>349</yCoord>
</edgeMap>
<edgeMap>
<xCoord>323</xCoord>
<yCoord>350</yCoord>
</edgeMap>
<edgeMap>
<xCoord>323</xCoord>
<yCoord>351</yCoord>
</edgeMap>
<edgeMap>
<xCoord>322</xCoord>
<yCoord>352</yCoord>
</edgeMap>
<edgeMap>
<xCoord>322</xCoord>
<yCoord>353</yCoord>
</edgeMap>
<edgeMap>
<xCoord>322</xCoord>
<yCoord>354</yCoord>
</edgeMap>
<edgeMap>
<xCoord>322</xCoord>
<yCoord>355</yCoord>
</edgeMap>
<edgeMap>
<xCoord>322</xCoord>
<yCoord>356</yCoord>
</edgeMap>
<edgeMap>
<xCoord>322</xCoord>
<yCoord>357</yCoord>
</edgeMap>
<edgeMap>
<xCoord>322</xCoord>
<yCoord>358</yCoord>
</edgeMap>
<edgeMap>
<xCoord>322</xCoord>
<yCoord>359</yCoord>
</edgeMap>
<edgeMap>
<xCoord>322</xCoord>
<yCoord>360</yCoord>
</edgeMap>
<edgeMap>
<xCoord>322</xCoord>
<yCoord>361</yCoord>
</edgeMap>
<edgeMap>
<xCoord>322</xCoord>
<yCoord>362</yCoord>
</edgeMap>
<edgeMap>
<xCoord>322</xCoord>
<yCoord>363</yCoord>
</edgeMap>
<edgeMap>
<xCoord>323</xCoord>
<yCoord>364</yCoord>
</edgeMap>
<edgeMap>
<xCoord>323</xCoord>
<yCoord>365</yCoord>
</edgeMap>
<edgeMap>
<xCoord>324</xCoord>
<yCoord>365</yCoord>
</edgeMap>
<edgeMap>
<xCoord>325</xCoord>
<yCoord>366</yCoord>
</edgeMap>
<edgeMap>
<xCoord>326</xCoord>
<yCoord>367</yCoord>
</edgeMap>
<edgeMap>
<xCoord>326</xCoord>
<yCoord>368</yCoord>
</edgeMap>
<edgeMap>
<xCoord>327</xCoord>
<yCoord>368</yCoord>
</edgeMap>
<edgeMap>
<xCoord>328</xCoord>
<yCoord>369</yCoord>
</edgeMap>
<edgeMap>
<xCoord>329</xCoord>
<yCoord>370</yCoord>
</edgeMap>
<edgeMap>
<xCoord>330</xCoord>
<yCoord>371</yCoord>
</edgeMap>
<edgeMap>
<xCoord>331</xCoord>
<yCoord>372</yCoord>
</edgeMap>
<edgeMap>
<xCoord>332</xCoord>
<yCoord>373</yCoord>
</edgeMap>
<edgeMap>
<xCoord>333</xCoord>
<yCoord>373</yCoord>
</edgeMap>
<edgeMap>
<xCoord>334</xCoord>
<yCoord>374</yCoord>
</edgeMap>
<edgeMap>
<xCoord>334</xCoord>
<yCoord>375</yCoord>
</edgeMap>
<edgeMap>
<xCoord>335</xCoord>
<yCoord>375</yCoord>
</edgeMap>
<edgeMap>
<xCoord>336</xCoord>
<yCoord>376</yCoord>
</edgeMap>
<edgeMap>
<xCoord>337</xCoord>
<yCoord>377</yCoord>
</edgeMap>
<edgeMap>
<xCoord>338</xCoord>
<yCoord>377</yCoord>
</edgeMap>
<edgeMap>
<xCoord>339</xCoord>
<yCoord>377</yCoord>
</edgeMap>
<edgeMap>
<xCoord>340</xCoord>
<yCoord>377</yCoord>
</edgeMap>
<edgeMap>
<xCoord>341</xCoord>
<yCoord>377</yCoord>
</edgeMap>
<edgeMap>
<xCoord>342</xCoord>
<yCoord>377</yCoord>
</edgeMap>
<edgeMap>
<xCoord>343</xCoord>
<yCoord>377</yCoord>
</edgeMap>
<edgeMap>
<xCoord>344</xCoord>
<yCoord>377</yCoord>
</edgeMap>
<edgeMap>
<xCoord>345</xCoord>
<yCoord>377</yCoord>
</edgeMap>
<edgeMap>
<xCoord>346</xCoord>
<yCoord>377</yCoord>
</edgeMap>
<edgeMap>
<xCoord>347</xCoord>
<yCoord>377</yCoord>
</edgeMap>
<edgeMap>
<xCoord>348</xCoord>
<yCoord>377</yCoord>
</edgeMap>
<edgeMap>
<xCoord>349</xCoord>
<yCoord>377</yCoord>
</edgeMap>
</roi>
<roi>
<imageZposition>-115.5</imageZposition>
<imageSOP_UID>1.3.6.1.4.1.14519.5.2.1.6279.6001.675776681319386505621867752758</imageSOP_UID>
<inclusion>TRUE</inclusion>
<edgeMap>
<xCoord>347</xCoord>
<yCoord>376</yCoord>
</edgeMap>
<edgeMap>
<xCoord>348</xCoord>
<yCoord>375</yCoord>
</edgeMap>
<edgeMap>
<xCoord>349</xCoord>
<yCoord>375</yCoord>
</edgeMap>
<edgeMap>
<xCoord>350</xCoord>
<yCoord>375</yCoord>
</edgeMap>
<edgeMap>
<xCoord>351</xCoord>
<yCoord>374</yCoord>
</edgeMap>
<edgeMap>
<xCoord>352</xCoord>
<yCoord>374</yCoord>
</edgeMap>
<edgeMap>
<xCoord>353</xCoord>
<yCoord>374</yCoord>
</edgeMap>
<edgeMap>
<xCoord>354</xCoord>
<yCoord>374</yCoord>
</edgeMap>
<edgeMap>
<xCoord>355</xCoord>
<yCoord>374</yCoord>
</edgeMap>
<edgeMap>
<xCoord>356</xCoord>
<yCoord>373</yCoord>
</edgeMap>
<edgeMap>
<xCoord>357</xCoord>
<yCoord>372</yCoord>
</edgeMap>
<edgeMap>
<xCoord>357</xCoord>
<yCoord>371</yCoord>
</edgeMap>
<edgeMap>
<xCoord>358</xCoord>
<yCoord>370</yCoord>
</edgeMap>
<edgeMap>
<xCoord>359</xCoord>
<yCoord>369</yCoord>
</edgeMap>
<edgeMap>
<xCoord>360</xCoord>
<yCoord>368</yCoord>
</edgeMap>
<edgeMap>
<xCoord>360</xCoord>
<yCoord>367</yCoord>
</edgeMap>
<edgeMap>
<xCoord>361</xCoord>
<yCoord>366</yCoord>
</edgeMap>
<edgeMap>
<xCoord>362</xCoord>
<yCoord>365</yCoord>
</edgeMap>
<edgeMap>
<xCoord>362</xCoord>
<yCoord>364</yCoord>
</edgeMap>
<edgeMap>
<xCoord>363</xCoord>
<yCoord>363</yCoord>
</edgeMap>
<edgeMap>
<xCoord>363</xCoord>
<yCoord>362</yCoord>
</edgeMap>
<edgeMap>
<xCoord>363</xCoord>
<yCoord>361</yCoord>
</edgeMap>
<edgeMap>
<xCoord>363</xCoord>
<yCoord>360</yCoord>
</edgeMap>
<edgeMap>
<xCoord>363</xCoord>
<yCoord>359</yCoord>
</edgeMap>
<edgeMap>
<xCoord>363</xCoord>
<yCoord>358</yCoord>
</edgeMap>
<edgeMap>
<xCoord>364</xCoord>
<yCoord>357</yCoord>
</edgeMap>
<edgeMap>
<xCoord>365</xCoord>
<yCoord>356</yCoord>
</edgeMap>
<edgeMap>
<xCoord>364</xCoord>
<yCoord>355</yCoord>
</edgeMap>
<edgeMap>
<xCoord>364</xCoord>
<yCoord>354</yCoord>
</edgeMap>
<edgeMap>
<xCoord>363</xCoord>
<yCoord>353</yCoord>
</edgeMap>
<edgeMap>
<xCoord>363</xCoord>
<yCoord>352</yCoord>
</edgeMap>
<edgeMap>
<xCoord>362</xCoord>
<yCoord>351</yCoord>
</edgeMap>
<edgeMap>
<xCoord>362</xCoord>
<yCoord>350</yCoord>
</edgeMap>
<edgeMap>
<xCoord>361</xCoord>
<yCoord>349</yCoord>
</edgeMap>
<edgeMap>
<xCoord>360</xCoord>
<yCoord>348</yCoord>
</edgeMap>
<edgeMap>
<xCoord>359</xCoord>
<yCoord>348</yCoord>
</edgeMap>
<edgeMap>
<xCoord>358</xCoord>
<yCoord>347</yCoord>
</edgeMap>
<edgeMap>
<xCoord>357</xCoord>
<yCoord>347</yCoord>
</edgeMap>
<edgeMap>
<xCoord>356</xCoord>
<yCoord>346</yCoord>
</edgeMap>
<edgeMap>
<xCoord>355</xCoord>
<yCoord>345</yCoord>
</edgeMap>
<edgeMap>
<xCoord>354</xCoord>
<yCoord>345</yCoord>
</edgeMap>
<edgeMap>
<xCoord>353</xCoord>
<yCoord>344</yCoord>
</edgeMap>
<edgeMap>
<xCoord>352</xCoord>
<yCoord>344</yCoord>
</edgeMap>
<edgeMap>
<xCoord>351</xCoord>
<yCoord>343</yCoord>
</edgeMap>
<edgeMap>
<xCoord>350</xCoord>
<yCoord>342</yCoord>
</edgeMap>
<edgeMap>
<xCoord>349</xCoord>
<yCoord>342</yCoord>
</edgeMap>
<edgeMap>
<xCoord>348</xCoord>
<yCoord>341</yCoord>
</edgeMap>
<edgeMap>
<xCoord>347</xCoord>
<yCoord>341</yCoord>
</edgeMap>
<edgeMap>
<xCoord>346</xCoord>
<yCoord>341</yCoord>
</edgeMap>
<edgeMap>
<xCoord>345</xCoord>
<yCoord>341</yCoord>
</edgeMap>
<edgeMap>
<xCoord>344</xCoord>
<yCoord>341</yCoord>
</edgeMap>
<edgeMap>
<xCoord>343</xCoord>
<yCoord>341</yCoord>
</edgeMap>
<edgeMap>
<xCoord>342</xCoord>
<yCoord>341</yCoord>
</edgeMap>
<edgeMap>
<xCoord>341</xCoord>
<yCoord>341</yCoord>
</edgeMap>
<edgeMap>
<xCoord>340</xCoord>
<yCoord>342</yCoord>
</edgeMap>
<edgeMap>
<xCoord>339</xCoord>
<yCoord>342</yCoord>
</edgeMap>
<edgeMap>
<xCoord>338</xCoord>
<yCoord>343</yCoord>
</edgeMap>
<edgeMap>
<xCoord>337</xCoord>
<yCoord>343</yCoord>
</edgeMap>
<edgeMap>
<xCoord>336</xCoord>
<yCoord>343</yCoord>
</edgeMap>
<edgeMap>
<xCoord>335</xCoord>
<yCoord>343</yCoord>
</edgeMap>
<edgeMap>
<xCoord>334</xCoord>
<yCoord>343</yCoord>
</edgeMap>
<edgeMap>
<xCoord>333</xCoord>
<yCoord>343</yCoord>
</edgeMap>
<edgeMap>
<xCoord>332</xCoord>
<yCoord>344</yCoord>
</edgeMap>
<edgeMap>
<xCoord>331</xCoord>
<yCoord>344</yCoord>
</edgeMap>
<edgeMap>
<xCoord>330</xCoord>
<yCoord>345</yCoord>
</edgeMap>
<edgeMap>
<xCoord>329</xCoord>
<yCoord>346</yCoord>
</edgeMap>
<edgeMap>
<xCoord>328</xCoord>
<yCoord>346</yCoord>
</edgeMap>
<edgeMap>
<xCoord>327</xCoord>
<yCoord>347</yCoord>
</edgeMap>
<edgeMap>
<xCoord>326</xCoord>
<yCoord>348</yCoord>
</edgeMap>
<edgeMap>
<xCoord>325</xCoord>
<yCoord>349</yCoord>
</edgeMap>
<edgeMap>
<xCoord>324</xCoord>
<yCoord>349</yCoord>
</edgeMap>
<edgeMap>
<xCoord>324</xCoord>
<yCoord>350</yCoord>
</edgeMap>
<edgeMap>
<xCoord>324</xCoord>
<yCoord>351</yCoord>
</edgeMap>
<edgeMap>
<xCoord>323</xCoord>
<yCoord>352</yCoord>
</edgeMap>
<edgeMap>
<xCoord>323</xCoord>
<yCoord>353</yCoord>
</edgeMap>
<edgeMap>
<xCoord>323</xCoord>
<yCoord>354</yCoord>
</edgeMap>
<edgeMap>
<xCoord>322</xCoord>
<yCoord>355</yCoord>
</edgeMap>
<edgeMap>
<xCoord>322</xCoord>
<yCoord>356</yCoord>
</edgeMap>
<edgeMap>
<xCoord>322</xCoord>
<yCoord>357</yCoord>
</edgeMap>
<edgeMap>
<xCoord>322</xCoord>
<yCoord>358</yCoord>
</edgeMap>
<edgeMap>
<xCoord>322</xCoord>
<yCoord>359</yCoord>
</edgeMap>
<edgeMap>
<xCoord>322</xCoord>
<yCoord>360</yCoord>
</edgeMap>
<edgeMap>
<xCoord>322</xCoord>
<yCoord>361</yCoord>
</edgeMap>
<edgeMap>
<xCoord>322</xCoord>
<yCoord>362</yCoord>
</edgeMap>
<edgeMap>
<xCoord>323</xCoord>
<yCoord>363</yCoord>
</edgeMap>
<edgeMap>
<xCoord>324</xCoord>
<yCoord>364</yCoord>
</edgeMap>
<edgeMap>
<xCoord>325</xCoord>
<yCoord>365</yCoord>
</edgeMap>
<edgeMap>
<xCoord>326</xCoord>
<yCoord>366</yCoord>
</edgeMap>
<edgeMap>
<xCoord>327</xCoord>
<yCoord>367</yCoord>
</edgeMap>
<edgeMap>
<xCoord>328</xCoord>
<yCoord>368</yCoord>
</edgeMap>
<edgeMap>
<xCoord>329</xCoord>
<yCoord>368</yCoord>
</edgeMap>
<edgeMap>
<xCoord>330</xCoord>
<yCoord>369</yCoord>
</edgeMap>
<edgeMap>
<xCoord>331</xCoord>
<yCoord>370</yCoord>
</edgeMap>
<edgeMap>
<xCoord>332</xCoord>
<yCoord>371</yCoord>
</edgeMap>
<edgeMap>
<xCoord>333</xCoord>
<yCoord>371</yCoord>
</edgeMap>
<edgeMap>
<xCoord>334</xCoord>
<yCoord>372</yCoord>
</edgeMap>
<edgeMap>
<xCoord>335</xCoord>
<yCoord>373</yCoord>
</edgeMap>
<edgeMap>
<xCoord>336</xCoord>
<yCoord>373</yCoord>
</edgeMap>
<edgeMap>
<xCoord>337</xCoord>
<yCoord>374</yCoord>
</edgeMap>
<edgeMap>
<xCoord>338</xCoord>
<yCoord>375</yCoord>
</edgeMap>
<edgeMap>
<xCoord>339</xCoord>
<yCoord>375</yCoord>
</edgeMap>
<edgeMap>
<xCoord>340</xCoord>
<yCoord>376</yCoord>
</edgeMap>
<edgeMap>
<xCoord>341</xCoord>
<yCoord>376</yCoord>
</edgeMap>
<edgeMap>
<xCoord>342</xCoord>
<yCoord>376</yCoord>
</edgeMap>
<edgeMap>
<xCoord>343</xCoord>
<yCoord>376</yCoord>
</edgeMap>
<edgeMap>
<xCoord>344</xCoord>
<yCoord>376</yCoord>
</edgeMap>
<edgeMap>
<xCoord>345</xCoord>
<yCoord>376</yCoord>
</edgeMap>
<edgeMap>
<xCoord>346</xCoord>
<yCoord>376</yCoord>
</edgeMap>
<edgeMap>
<xCoord>347</xCoord>
<yCoord>376</yCoord>
</edgeMap>
</roi>
<roi>
<imageZposition>-118.0</imageZposition>
<imageSOP_UID>1.3.6.1.4.1.14519.5.2.1.6279.6001.290522598430304224870405137861</imageSOP_UID>
<inclusion>TRUE</inclusion>
<edgeMap>
<xCoord>346</xCoord>
<yCoord>375</yCoord>
</edgeMap>
<edgeMap>
<xCoord>347</xCoord>
<yCoord>374</yCoord>
</edgeMap>
<edgeMap>
<xCoord>348</xCoord>
<yCoord>374</yCoord>
</edgeMap>
<edgeMap>
<xCoord>349</xCoord>
<yCoord>374</yCoord>
</edgeMap>
<edgeMap>
<xCoord>350</xCoord>
<yCoord>374</yCoord>
</edgeMap>
<edgeMap>
<xCoord>351</xCoord>
<yCoord>373</yCoord>
</edgeMap>
<edgeMap>
<xCoord>352</xCoord>
<yCoord>373</yCoord>
</edgeMap>
<edgeMap>
<xCoord>353</xCoord>
<yCoord>373</yCoord>
</edgeMap>
<edgeMap>
<xCoord>354</xCoord>
<yCoord>373</yCoord>
</edgeMap>
<edgeMap>
<xCoord>355</xCoord>
<yCoord>373</yCoord>
</edgeMap>
<edgeMap>
<xCoord>356</xCoord>
<yCoord>372</yCoord>
</edgeMap>
<edgeMap>
<xCoord>357</xCoord>
<yCoord>372</yCoord>
</edgeMap>
<edgeMap>
<xCoord>358</xCoord>
<yCoord>371</yCoord>
</edgeMap>
<edgeMap>
<xCoord>359</xCoord>
<yCoord>370</yCoord>
</edgeMap>
<edgeMap>
<xCoord>360</xCoord>
<yCoord>369</yCoord>
</edgeMap>
<edgeMap>
<xCoord>361</xCoord>
<yCoord>368</yCoord>
</edgeMap>
<edgeMap>
<xCoord>361</xCoord>
<yCoord>367</yCoord>
</edgeMap>
<edgeMap>
<xCoord>362</xCoord>
<yCoord>366</yCoord>
</edgeMap>
<edgeMap>
<xCoord>362</xCoord>
<yCoord>365</yCoord>
</edgeMap>
<edgeMap>
<xCoord>362</xCoord>
<yCoord>364</yCoord>
</edgeMap>
<edgeMap>
<xCoord>362</xCoord>
<yCoord>363</yCoord>
</edgeMap>
<edgeMap>
<xCoord>362</xCoord>
<yCoord>362</yCoord>
</edgeMap>
<edgeMap>
<xCoord>362</xCoord>
<yCoord>361</yCoord>
</edgeMap>
<edgeMap>
<xCoord>362</xCoord>
<yCoord>360</yCoord>
</edgeMap>
<edgeMap>
<xCoord>362</xCoord>
<yCoord>359</yCoord>
</edgeMap>
<edgeMap>
<xCoord>362</xCoord>
<yCoord>358</yCoord>
</edgeMap>
<edgeMap>
<xCoord>362</xCoord>
<yCoord>357</yCoord>
</edgeMap>
<edgeMap>
<xCoord>362</xCoord>
<yCoord>356</yCoord>
</edgeMap>
<edgeMap>
<xCoord>363</xCoord>
<yCoord>355</yCoord>
</edgeMap>
<edgeMap>
<xCoord>362</xCoord>
<yCoord>354</yCoord>
</edgeMap>
<edgeMap>
<xCoord>362</xCoord>
<yCoord>353</yCoord>
</edgeMap>
<edgeMap>
<xCoord>362</xCoord>
<yCoord>352</yCoord>
</edgeMap>
<edgeMap>
<xCoord>362</xCoord>
<yCoord>351</yCoord>
</edgeMap>
<edgeMap>
<xCoord>361</xCoord>
<yCoord>350</yCoord>
</edgeMap>
<edgeMap>
<xCoord>360</xCoord>
<yCoord>349</yCoord>
</edgeMap>
<edgeMap>
<xCoord>359</xCoord>
<yCoord>349</yCoord>
</edgeMap>
<edgeMap>
<xCoord>358</xCoord>
<yCoord>348</yCoord>
</edgeMap>
<edgeMap>
<xCoord>357</xCoord>
<yCoord>348</yCoord>
</edgeMap>
<edgeMap>
<xCoord>356</xCoord>
<yCoord>347</yCoord>
</edgeMap>
<edgeMap>
<xCoord>355</xCoord>
<yCoord>346</yCoord>
</edgeMap>
<edgeMap>
<xCoord>354</xCoord>
<yCoord>346</yCoord>
</edgeMap>
<edgeMap>
<xCoord>353</xCoord>
<yCoord>345</yCoord>
</edgeMap>
<edgeMap>
<xCoord>353</xCoord>
<yCoord>344</yCoord>
</edgeMap>
<edgeMap>
<xCoord>352</xCoord>
<yCoord>344</yCoord>
</edgeMap>
<edgeMap>
<xCoord>351</xCoord>
<yCoord>344</yCoord>
</edgeMap>
<edgeMap>
<xCoord>350</xCoord>
<yCoord>343</yCoord>
</edgeMap>
<edgeMap>
<xCoord>349</xCoord>
<yCoord>343</yCoord>
</edgeMap>
<edgeMap>
<xCoord>348</xCoord>
<yCoord>343</yCoord>
</edgeMap>
<edgeMap>
<xCoord>347</xCoord>
<yCoord>342</yCoord>
</edgeMap>
<edgeMap>
<xCoord>346</xCoord>
<yCoord>342</yCoord>
</edgeMap>
<edgeMap>
<xCoord>345</xCoord>
<yCoord>342</yCoord>
</edgeMap>
<edgeMap>
<xCoord>344</xCoord>
<yCoord>342</yCoord>
</edgeMap>
<edgeMap>
<xCoord>343</xCoord>
<yCoord>342</yCoord>
</edgeMap>
<edgeMap>
<xCoord>342</xCoord>
<yCoord>342</yCoord>
</edgeMap>
<edgeMap>
<xCoord>341</xCoord>
<yCoord>342</yCoord>
</edgeMap>
<edgeMap>
<xCoord>340</xCoord>
<yCoord>342</yCoord>
</edgeMap>
<edgeMap>
<xCoord>339</xCoord>
<yCoord>342</yCoord>
</edgeMap>
<edgeMap>
<xCoord>338</xCoord>
<yCoord>342</yCoord>
</edgeMap>
<edgeMap>
<xCoord>337</xCoord>
<yCoord>343</yCoord>
</edgeMap>
<edgeMap>
<xCoord>336</xCoord>
<yCoord>343</yCoord>
</edgeMap>
<edgeMap>
<xCoord>335</xCoord>
<yCoord>344</yCoord>
</edgeMap>
<edgeMap>
<xCoord>334</xCoord>
<yCoord>345</yCoord>
</edgeMap>
<edgeMap>
<xCoord>333</xCoord>
<yCoord>346</yCoord>
</edgeMap>
<edgeMap>
<xCoord>332</xCoord>
<yCoord>346</yCoord>
</edgeMap>
<edgeMap>
<xCoord>331</xCoord>
<yCoord>347</yCoord>
</edgeMap>
<edgeMap>
<xCoord>330</xCoord>
<yCoord>348</yCoord>
</edgeMap>
<edgeMap>
<xCoord>329</xCoord>
<yCoord>349</yCoord>
</edgeMap>
<edgeMap>
<xCoord>328</xCoord>
<yCoord>349</yCoord>
</edgeMap>
<edgeMap>
<xCoord>328</xCoord>
<yCoord>350</yCoord>
</edgeMap>
<edgeMap>
<xCoord>327</xCoord>
<yCoord>351</yCoord>
</edgeMap>
<edgeMap>
<xCoord>326</xCoord>
<yCoord>352</yCoord>
</edgeMap>
<edgeMap>
<xCoord>326</xCoord>
<yCoord>353</yCoord>
</edgeMap>
<edgeMap>
<xCoord>325</xCoord>
<yCoord>354</yCoord>
</edgeMap>
<edgeMap>
<xCoord>324</xCoord>
<yCoord>355</yCoord>
</edgeMap>
<edgeMap>
<xCoord>324</xCoord>
<yCoord>356</yCoord>
</edgeMap>
<edgeMap>
<xCoord>324</xCoord>
<yCoord>357</yCoord>
</edgeMap>
<edgeMap>
<xCoord>324</xCoord>
<yCoord>358</yCoord>
</edgeMap>
<edgeMap>
<xCoord>324</xCoord>
<yCoord>359</yCoord>
</edgeMap>
<edgeMap>
<xCoord>324</xCoord>
<yCoord>360</yCoord>
</edgeMap>
<edgeMap>
<xCoord>324</xCoord>
<yCoord>361</yCoord>
</edgeMap>
<edgeMap>
<xCoord>324</xCoord>
<yCoord>362</yCoord>
</edgeMap>
<edgeMap>
<xCoord>324</xCoord>
<yCoord>363</yCoord>
</edgeMap>
<edgeMap>
<xCoord>325</xCoord>
<yCoord>364</yCoord>
</edgeMap>
<edgeMap>
<xCoord>326</xCoord>
<yCoord>364</yCoord>
</edgeMap>
<edgeMap>
<xCoord>327</xCoord>
<yCoord>365</yCoord>
</edgeMap>
<edgeMap>
<xCoord>327</xCoord>
<yCoord>366</yCoord>
</edgeMap>
<edgeMap>
<xCoord>328</xCoord>
<yCoord>366</yCoord>
</edgeMap>
<edgeMap>
<xCoord>329</xCoord>
<yCoord>367</yCoord>
</edgeMap>
<edgeMap>
<xCoord>330</xCoord>
<yCoord>368</yCoord>
</edgeMap>
<edgeMap>
<xCoord>330</xCoord>
<yCoord>369</yCoord>
</edgeMap>
<edgeMap>
<xCoord>331</xCoord>
<yCoord>369</yCoord>
</edgeMap>
<edgeMap>
<xCoord>332</xCoord>
<yCoord>370</yCoord>
</edgeMap>
<edgeMap>
<xCoord>333</xCoord>
<yCoord>371</yCoord>
</edgeMap>
<edgeMap>
<xCoord>334</xCoord>
<yCoord>372</yCoord>
</edgeMap>
<edgeMap>
<xCoord>335</xCoord>
<yCoord>373</yCoord>
</edgeMap>
<edgeMap>
<xCoord>336</xCoord>
<yCoord>373</yCoord>
</edgeMap>
<edgeMap>
<xCoord>337</xCoord>
<yCoord>374</yCoord>
</edgeMap>
<edgeMap>
<xCoord>338</xCoord>
<yCoord>374</yCoord>
</edgeMap>
<edgeMap>
<xCoord>339</xCoord>
<yCoord>375</yCoord>
</edgeMap>
<edgeMap>
<xCoord>340</xCoord>
<yCoord>375</yCoord>
</edgeMap>
<edgeMap>
<xCoord>341</xCoord>
<yCoord>375</yCoord>
</edgeMap>
<edgeMap>
<xCoord>342</xCoord>
<yCoord>375</yCoord>
</edgeMap>
<edgeMap>
<xCoord>343</xCoord>
<yCoord>375</yCoord>
</edgeMap>
<edgeMap>
<xCoord>344</xCoord>
<yCoord>375</yCoord>
</edgeMap>
<edgeMap>
<xCoord>345</xCoord>
<yCoord>375</yCoord>
</edgeMap>
<edgeMap>
<xCoord>346</xCoord>
<yCoord>375</yCoord>
</edgeMap>
</roi>
<roi>
<imageZposition>-120.5</imageZposition>
<imageSOP_UID>1.3.6.1.4.1.14519.5.2.1.6279.6001.702855759609260809895714587606</imageSOP_UID>
<inclusion>TRUE</inclusion>
<edgeMap>
<xCoord>346</xCoord>
<yCoord>374</yCoord>
</edgeMap>
<edgeMap>
<xCoord>347</xCoord>
<yCoord>373</yCoord>
</edgeMap>
<edgeMap>
<xCoord>348</xCoord>
<yCoord>373</yCoord>
</edgeMap>
<edgeMap>
<xCoord>349</xCoord>
<yCoord>373</yCoord>
</edgeMap>
<edgeMap>
<xCoord>350</xCoord>
<yCoord>373</yCoord>
</edgeMap>
<edgeMap>
<xCoord>351</xCoord>
<yCoord>373</yCoord>
</edgeMap>
<edgeMap>
<xCoord>352</xCoord>
<yCoord>373</yCoord>
</edgeMap>
<edgeMap>
<xCoord>353</xCoord>
<yCoord>372</yCoord>
</edgeMap>
<edgeMap>
<xCoord>354</xCoord>
<yCoord>372</yCoord>
</edgeMap>
<edgeMap>
<xCoord>354</xCoord>
<yCoord>371</yCoord>
</edgeMap>
<edgeMap>
<xCoord>355</xCoord>
<yCoord>370</yCoord>
</edgeMap>
<edgeMap>
<xCoord>356</xCoord>
<yCoord>370</yCoord>
</edgeMap>
<edgeMap>
<xCoord>357</xCoord>
<yCoord>369</yCoord>
</edgeMap>
<edgeMap>
<xCoord>358</xCoord>
<yCoord>368</yCoord>
</edgeMap>
<edgeMap>
<xCoord>358</xCoord>
<yCoord>367</yCoord>
</edgeMap>
<edgeMap>
<xCoord>359</xCoord>
<yCoord>366</yCoord>
</edgeMap>
<edgeMap>
<xCoord>359</xCoord>
<yCoord>365</yCoord>
</edgeMap>
<edgeMap>
<xCoord>360</xCoord>
<yCoord>364</yCoord>
</edgeMap>
<edgeMap>
<xCoord>360</xCoord>
<yCoord>363</yCoord>
</edgeMap>
<edgeMap>
<xCoord>360</xCoord>
<yCoord>362</yCoord>
</edgeMap>
<edgeMap>
<xCoord>360</xCoord>
<yCoord>361</yCoord>
</edgeMap>
<edgeMap>
<xCoord>360</xCoord>
<yCoord>360</yCoord>
</edgeMap>
<edgeMap>
<xCoord>360</xCoord>
<yCoord>359</yCoord>
</edgeMap>
<edgeMap>
<xCoord>360</xCoord>
<yCoord>358</yCoord>
</edgeMap>
<edgeMap>
<xCoord>360</xCoord>
<yCoord>357</yCoord>
</edgeMap>
<edgeMap>
<xCoord>360</xCoord>
<yCoord>356</yCoord>
</edgeMap>
<edgeMap>
<xCoord>360</xCoord>
<yCoord>355</yCoord>
</edgeMap>
<edgeMap>
<xCoord>359</xCoord>
<yCoord>354</yCoord>
</edgeMap>
<edgeMap>
<xCoord>359</xCoord>
<yCoord>353</yCoord>
</edgeMap>
<edgeMap>
<xCoord>358</xCoord>
<yCoord>352</yCoord>
</edgeMap>
<edgeMap>
<xCoord>358</xCoord>
<yCoord>351</yCoord>
</edgeMap>
<edgeMap>
<xCoord>357</xCoord>
<yCoord>351</yCoord>
</edgeMap>
<edgeMap>
<xCoord>356</xCoord>
<yCoord>350</yCoord>
</edgeMap>
<edgeMap>
<xCoord>356</xCoord>
<yCoord>349</yCoord>
</edgeMap>
<edgeMap>
<xCoord>355</xCoord>
<yCoord>348</yCoord>
</edgeMap>
<edgeMap>
<xCoord>354</xCoord>
<yCoord>347</yCoord>
</edgeMap>
<edgeMap>
<xCoord>353</xCoord>
<yCoord>347</yCoord>
</edgeMap>
<edgeMap>
<xCoord>352</xCoord>
<yCoord>347</yCoord>
</edgeMap>
<edgeMap>
<xCoord>351</xCoord>
<yCoord>346</yCoord>
</edgeMap>
<edgeMap>
<xCoord>350</xCoord>
<yCoord>346</yCoord>
</edgeMap>
<edgeMap>
<xCoord>349</xCoord>
<yCoord>346</yCoord>
</edgeMap>
<edgeMap>
<xCoord>348</xCoord>
<yCoord>345</yCoord>
</edgeMap>
<edgeMap>
<xCoord>347</xCoord>
<yCoord>345</yCoord>
</edgeMap>
<edgeMap>
<xCoord>346</xCoord>
<yCoord>344</yCoord>
</edgeMap>
<edgeMap>
<xCoord>345</xCoord>
<yCoord>344</yCoord>
</edgeMap>
<edgeMap>
<xCoord>344</xCoord>
<yCoord>343</yCoord>
</edgeMap>
<edgeMap>
<xCoord>343</xCoord>
<yCoord>343</yCoord>
</edgeMap>
<edgeMap>
<xCoord>342</xCoord>
<yCoord>343</yCoord>
</edgeMap>
<edgeMap>
<xCoord>341</xCoord>
<yCoord>343</yCoord>
</edgeMap>
<edgeMap>
<xCoord>340</xCoord>
<yCoord>343</yCoord>
</edgeMap>
<edgeMap>
<xCoord>339</xCoord>
<yCoord>343</yCoord>
</edgeMap>
<edgeMap>
<xCoord>338</xCoord>
<yCoord>343</yCoord>
</edgeMap>
<edgeMap>
<xCoord>337</xCoord>
<yCoord>344</yCoord>
</edgeMap>
<edgeMap>
<xCoord>336</xCoord>
<yCoord>345</yCoord>
</edgeMap>
<edgeMap>
<xCoord>335</xCoord>
<yCoord>346</yCoord>
</edgeMap>
<edgeMap>
<xCoord>334</xCoord>
<yCoord>346</yCoord>
</edgeMap>
<edgeMap>
<xCoord>333</xCoord>
<yCoord>347</yCoord>
</edgeMap>
<edgeMap>
<xCoord>332</xCoord>
<yCoord>348</yCoord>
</edgeMap>
<edgeMap>
<xCoord>331</xCoord>
<yCoord>349</yCoord>
</edgeMap>
<edgeMap>
<xCoord>330</xCoord>
<yCoord>350</yCoord>
</edgeMap>
<edgeMap>
<xCoord>329</xCoord>
<yCoord>351</yCoord>
</edgeMap>
<edgeMap>
<xCoord>328</xCoord>
<yCoord>352</yCoord>
</edgeMap>
<edgeMap>
<xCoord>328</xCoord>
<yCoord>353</yCoord>
</edgeMap>
<edgeMap>
<xCoord>327</xCoord>
<yCoord>354</yCoord>
</edgeMap>
<edgeMap>
<xCoord>326</xCoord>
<yCoord>354</yCoord>
</edgeMap>
<edgeMap>
<xCoord>326</xCoord>
<yCoord>355</yCoord>
</edgeMap>
<edgeMap>
<xCoord>326</xCoord>
<yCoord>356</yCoord>
</edgeMap>
<edgeMap>
<xCoord>326</xCoord>
<yCoord>357</yCoord>
</edgeMap>
<edgeMap>
<xCoord>326</xCoord>
<yCoord>358</yCoord>
</edgeMap>
<edgeMap>
<xCoord>326</xCoord>
<yCoord>359</yCoord>
</edgeMap>
<edgeMap>
<xCoord>326</xCoord>
<yCoord>360</yCoord>
</edgeMap>
<edgeMap>
<xCoord>326</xCoord>
<yCoord>361</yCoord>
</edgeMap>
<edgeMap>
<xCoord>326</xCoord>
<yCoord>362</yCoord>
</edgeMap>
<edgeMap>
<xCoord>326</xCoord>
<yCoord>363</yCoord>
</edgeMap>
<edgeMap>
<xCoord>327</xCoord>
<yCoord>364</yCoord>
</edgeMap>
<edgeMap>
<xCoord>328</xCoord>
<yCoord>364</yCoord>
</edgeMap>
<edgeMap>
<xCoord>329</xCoord>
<yCoord>365</yCoord>
</edgeMap>
<edgeMap>
<xCoord>330</xCoord>
<yCoord>366</yCoord>
</edgeMap>
<edgeMap>
<xCoord>331</xCoord>
<yCoord>367</yCoord>
</edgeMap>
<edgeMap>
<xCoord>332</xCoord>
<yCoord>367</yCoord>
</edgeMap>
<edgeMap>
<xCoord>333</xCoord>
<yCoord>368</yCoord>
</edgeMap>
<edgeMap>
<xCoord>334</xCoord>
<yCoord>369</yCoord>
</edgeMap>
<edgeMap>
<xCoord>335</xCoord>
<yCoord>370</yCoord>
</edgeMap>
<edgeMap>
<xCoord>336</xCoord>
<yCoord>371</yCoord>
</edgeMap>
<edgeMap>
<xCoord>337</xCoord>
<yCoord>371</yCoord>
</edgeMap>
<edgeMap>
<xCoord>338</xCoord>
<yCoord>372</yCoord>
</edgeMap>
<edgeMap>
<xCoord>339</xCoord>
<yCoord>373</yCoord>
</edgeMap>
<edgeMap>
<xCoord>340</xCoord>
<yCoord>373</yCoord>
</edgeMap>
<edgeMap>
<xCoord>341</xCoord>
<yCoord>373</yCoord>
</edgeMap>
<edgeMap>
<xCoord>342</xCoord>
<yCoord>373</yCoord>
</edgeMap>
<edgeMap>
<xCoord>343</xCoord>
<yCoord>373</yCoord>
</edgeMap>
<edgeMap>
<xCoord>344</xCoord>
<yCoord>374</yCoord>
</edgeMap>
<edgeMap>
<xCoord>345</xCoord>
<yCoord>374</yCoord>
</edgeMap>
<edgeMap>
<xCoord>346</xCoord>
<yCoord>374</yCoord>
</edgeMap>
</roi>
<roi>
<imageZposition>-123.0</imageZposition>
<imageSOP_UID>1.3.6.1.4.1.14519.5.2.1.6279.6001.325645956876233379884266812389</imageSOP_UID>
<inclusion>TRUE</inclusion>
<edgeMap>
<xCoord>345</xCoord>
<yCoord>371</yCoord>
</edgeMap>
<edgeMap>
<xCoord>346</xCoord>
<yCoord>370</yCoord>
</edgeMap>
<edgeMap>
<xCoord>347</xCoord>
<yCoord>370</yCoord>
</edgeMap>
<edgeMap>
<xCoord>348</xCoord>
<yCoord>370</yCoord>
</edgeMap>
<edgeMap>
<xCoord>349</xCoord>
<yCoord>370</yCoord>
</edgeMap>
<edgeMap>
<xCoord>350</xCoord>
<yCoord>369</yCoord>
</edgeMap>
<edgeMap>
<xCoord>351</xCoord>
<yCoord>369</yCoord>
</edgeMap>
<edgeMap>
<xCoord>352</xCoord>
<yCoord>369</yCoord>
</edgeMap>
<edgeMap>
<xCoord>353</xCoord>
<yCoord>368</yCoord>
</edgeMap>
<edgeMap>
<xCoord>353</xCoord>
<yCoord>367</yCoord>
</edgeMap>
<edgeMap>
<xCoord>354</xCoord>
<yCoord>366</yCoord>
</edgeMap>
<edgeMap>
<xCoord>354</xCoord>
<yCoord>365</yCoord>
</edgeMap>
<edgeMap>
<xCoord>355</xCoord>
<yCoord>364</yCoord>
</edgeMap>
<edgeMap>
<xCoord>355</xCoord>
<yCoord>363</yCoord>
</edgeMap>
<edgeMap>
<xCoord>355</xCoord>
<yCoord>362</yCoord>
</edgeMap>
<edgeMap>
<xCoord>356</xCoord>
<yCoord>361</yCoord>
</edgeMap>
<edgeMap>
<xCoord>357</xCoord>
<yCoord>361</yCoord>
</edgeMap>
<edgeMap>
<xCoord>357</xCoord>
<yCoord>360</yCoord>
</edgeMap>
<edgeMap>
<xCoord>357</xCoord>
<yCoord>359</yCoord>
</edgeMap>
<edgeMap>
<xCoord>357</xCoord>
<yCoord>358</yCoord>
</edgeMap>
<edgeMap>
<xCoord>358</xCoord>
<yCoord>357</yCoord>
</edgeMap>
<edgeMap>
<xCoord>357</xCoord>
<yCoord>356</yCoord>
</edgeMap>
<edgeMap>
<xCoord>356</xCoord>
<yCoord>355</yCoord>
</edgeMap>
<edgeMap>
<xCoord>356</xCoord>
<yCoord>354</yCoord>
</edgeMap>
<edgeMap>
<xCoord>355</xCoord>
<yCoord>354</yCoord>
</edgeMap>
<edgeMap>
<xCoord>354</xCoord>
<yCoord>353</yCoord>
</edgeMap>
<edgeMap>
<xCoord>353</xCoord>
<yCoord>352</yCoord>
</edgeMap>
<edgeMap>
<xCoord>353</xCoord>
<yCoord>351</yCoord>
</edgeMap>
<edgeMap>
<xCoord>352</xCoord>
<yCoord>350</yCoord>
</edgeMap>
<edgeMap>
<xCoord>351</xCoord>
<yCoord>349</yCoord>
</edgeMap>
<edgeMap>
<xCoord>351</xCoord>
<yCoord>348</yCoord>
</edgeMap>
<edgeMap>
<xCoord>350</xCoord>
<yCoord>348</yCoord>
</edgeMap>
<edgeMap>
<xCoord>349</xCoord>
<yCoord>347</yCoord>
</edgeMap>
<edgeMap>
<xCoord>348</xCoord>
<yCoord>347</yCoord>
</edgeMap>
<edgeMap>
<xCoord>347</xCoord>
<yCoord>347</yCoord>
</edgeMap>
<edgeMap>
<xCoord>346</xCoord>
<yCoord>347</yCoord>
</edgeMap>
<edgeMap>
<xCoord>345</xCoord>
<yCoord>347</yCoord>
</edgeMap>
<edgeMap>
<xCoord>344</xCoord>
<yCoord>347</yCoord>
</edgeMap>
<edgeMap>
<xCoord>343</xCoord>
<yCoord>348</yCoord>
</edgeMap>
<edgeMap>
<xCoord>342</xCoord>
<yCoord>348</yCoord>
</edgeMap>
<edgeMap>
<xCoord>341</xCoord>
<yCoord>348</yCoord>
</edgeMap>
<edgeMap>
<xCoord>340</xCoord>
<yCoord>348</yCoord>
</edgeMap>
<edgeMap>
<xCoord>339</xCoord>
<yCoord>348</yCoord>
</edgeMap>
<edgeMap>
<xCoord>338</xCoord>
<yCoord>348</yCoord>
</edgeMap>
<edgeMap>
<xCoord>337</xCoord>
<yCoord>348</yCoord>
</edgeMap>
<edgeMap>
<xCoord>336</xCoord>
<yCoord>348</yCoord>
</edgeMap>
<edgeMap>
<xCoord>335</xCoord>
<yCoord>349</yCoord>
</edgeMap>
<edgeMap>
<xCoord>334</xCoord>
<yCoord>350</yCoord>
</edgeMap>
<edgeMap>
<xCoord>333</xCoord>
<yCoord>350</yCoord>
</edgeMap>
<edgeMap>
<xCoord>332</xCoord>
<yCoord>351</yCoord>
</edgeMap>
<edgeMap>
<xCoord>331</xCoord>
<yCoord>352</yCoord>
</edgeMap>
<edgeMap>
<xCoord>330</xCoord>
<yCoord>353</yCoord>
</edgeMap>
<edgeMap>
<xCoord>330</xCoord>
<yCoord>354</yCoord>
</edgeMap>
<edgeMap>
<xCoord>330</xCoord>
<yCoord>355</yCoord>
</edgeMap>
<edgeMap>
<xCoord>330</xCoord>
<yCoord>356</yCoord>
</edgeMap>
<edgeMap>
<xCoord>330</xCoord>
<yCoord>357</yCoord>
</edgeMap>
<edgeMap>
<xCoord>330</xCoord>
<yCoord>358</yCoord>
</edgeMap>
<edgeMap>
<xCoord>329</xCoord>
<yCoord>359</yCoord>
</edgeMap>
<edgeMap>
<xCoord>329</xCoord>
<yCoord>360</yCoord>
</edgeMap>
<edgeMap>
<xCoord>329</xCoord>
<yCoord>361</yCoord>
</edgeMap>
<edgeMap>
<xCoord>329</xCoord>
<yCoord>362</yCoord>
</edgeMap>
<edgeMap>
<xCoord>330</xCoord>
<yCoord>363</yCoord>
</edgeMap>
<edgeMap>
<xCoord>331</xCoord>
<yCoord>364</yCoord>
</edgeMap>
<edgeMap>
<xCoord>331</xCoord>
<yCoord>365</yCoord>
</edgeMap>
<edgeMap>
<xCoord>332</xCoord>
<yCoord>365</yCoord>
</edgeMap>
<edgeMap>
<xCoord>333</xCoord>
<yCoord>366</yCoord>
</edgeMap>
<edgeMap>
<xCoord>333</xCoord>
<yCoord>367</yCoord>
</edgeMap>
<edgeMap>
<xCoord>334</xCoord>
<yCoord>367</yCoord>
</edgeMap>
<edgeMap>
<xCoord>335</xCoord>
<yCoord>368</yCoord>
</edgeMap>
<edgeMap>
<xCoord>336</xCoord>
<yCoord>369</yCoord>
</edgeMap>
<edgeMap>
<xCoord>337</xCoord>
<yCoord>369</yCoord>
</edgeMap>
<edgeMap>
<xCoord>338</xCoord>
<yCoord>370</yCoord>
</edgeMap>
<edgeMap>
<xCoord>339</xCoord>
<yCoord>370</yCoord>
</edgeMap>
<edgeMap>
<xCoord>340</xCoord>
<yCoord>370</yCoord>
</edgeMap>
<edgeMap>
<xCoord>341</xCoord>
<yCoord>370</yCoord>
</edgeMap>
<edgeMap>
<xCoord>342</xCoord>
<yCoord>371</yCoord>
</edgeMap>
<edgeMap>
<xCoord>343</xCoord>
<yCoord>371</yCoord>
</edgeMap>
<edgeMap>
<xCoord>344</xCoord>
<yCoord>371</yCoord>
</edgeMap>
<edgeMap>
<xCoord>345</xCoord>
<yCoord>371</yCoord>
</edgeMap>
</roi>
<roi>
<imageZposition>-125.5</imageZposition>
<imageSOP_UID>1.3.6.1.4.1.14519.5.2.1.6279.6001.272084377369110279885311173997</imageSOP_UID>
<inclusion>TRUE</inclusion>
<edgeMap>
<xCoord>348</xCoord>
<yCoord>366</yCoord>
</edgeMap>
<edgeMap>
<xCoord>349</xCoord>
<yCoord>365</yCoord>
</edgeMap>
<edgeMap>
<xCoord>350</xCoord>
<yCoord>365</yCoord>
</edgeMap>
<edgeMap>
<xCoord>351</xCoord>
<yCoord>364</yCoord>
</edgeMap>
<edgeMap>
<xCoord>351</xCoord>
<yCoord>363</yCoord>
</edgeMap>
<edgeMap>
<xCoord>352</xCoord>
<yCoord>362</yCoord>
</edgeMap>
<edgeMap>
<xCoord>352</xCoord>
<yCoord>361</yCoord>
</edgeMap>
<edgeMap>
<xCoord>352</xCoord>
<yCoord>360</yCoord>
</edgeMap>
<edgeMap>
<xCoord>352</xCoord>
<yCoord>359</yCoord>
</edgeMap>
<edgeMap>
<xCoord>352</xCoord>
<yCoord>358</yCoord>
</edgeMap>
<edgeMap>
<xCoord>352</xCoord>
<yCoord>357</yCoord>
</edgeMap>
<edgeMap>
<xCoord>352</xCoord>
<yCoord>356</yCoord>
</edgeMap>
<edgeMap>
<xCoord>352</xCoord>
<yCoord>355</yCoord>
</edgeMap>
<edgeMap>
<xCoord>352</xCoord>
<yCoord>354</yCoord>
</edgeMap>
<edgeMap>
<xCoord>351</xCoord>
<yCoord>353</yCoord>
</edgeMap>
<edgeMap>
<xCoord>350</xCoord>
<yCoord>352</yCoord>
</edgeMap>
<edgeMap>
<xCoord>349</xCoord>
<yCoord>351</yCoord>
</edgeMap>
<edgeMap>
<xCoord>348</xCoord>
<yCoord>351</yCoord>
</edgeMap>
<edgeMap>
<xCoord>347</xCoord>
<yCoord>350</yCoord>
</edgeMap>
<edgeMap>
<xCoord>346</xCoord>
<yCoord>350</yCoord>
</edgeMap>
<edgeMap>
<xCoord>345</xCoord>
<yCoord>350</yCoord>
</edgeMap>
<edgeMap>
<xCoord>344</xCoord>
<yCoord>349</yCoord>
</edgeMap>
<edgeMap>
<xCoord>343</xCoord>
<yCoord>349</yCoord>
</edgeMap>
<edgeMap>
<xCoord>342</xCoord>
<yCoord>349</yCoord>
</edgeMap>
<edgeMap>
<xCoord>341</xCoord>
<yCoord>349</yCoord>
</edgeMap>
<edgeMap>
<xCoord>340</xCoord>
<yCoord>349</yCoord>
</edgeMap>
<edgeMap>
<xCoord>339</xCoord>
<yCoord>349</yCoord>
</edgeMap>
<edgeMap>
<xCoord>338</xCoord>
<yCoord>349</yCoord>
</edgeMap>
<edgeMap>
<xCoord>337</xCoord>
<yCoord>349</yCoord>
</edgeMap>
<edgeMap>
<xCoord>336</xCoord>
<yCoord>350</yCoord>
</edgeMap>
<edgeMap>
<xCoord>335</xCoord>
<yCoord>350</yCoord>
</edgeMap>
<edgeMap>
<xCoord>334</xCoord>
<yCoord>351</yCoord>
</edgeMap>
<edgeMap>
<xCoord>333</xCoord>
<yCoord>352</yCoord>
</edgeMap>
<edgeMap>
<xCoord>332</xCoord>
<yCoord>352</yCoord>
</edgeMap>
<edgeMap>
<xCoord>332</xCoord>
<yCoord>353</yCoord>
</edgeMap>
<edgeMap>
<xCoord>331</xCoord>
<yCoord>354</yCoord>
</edgeMap>
<edgeMap>
<xCoord>331</xCoord>
<yCoord>355</yCoord>
</edgeMap>
<edgeMap>
<xCoord>331</xCoord>
<yCoord>356</yCoord>
</edgeMap>
<edgeMap>
<xCoord>331</xCoord>
<yCoord>357</yCoord>
</edgeMap>
<edgeMap>
<xCoord>331</xCoord>
<yCoord>358</yCoord>
</edgeMap>
<edgeMap>
<xCoord>332</xCoord>
<yCoord>359</yCoord>
</edgeMap>
<edgeMap>
<xCoord>332</xCoord>
<yCoord>360</yCoord>
</edgeMap>
<edgeMap>
<xCoord>333</xCoord>
<yCoord>361</yCoord>
</edgeMap>
<edgeMap>
<xCoord>334</xCoord>
<yCoord>362</yCoord>
</edgeMap>
<edgeMap>
<xCoord>335</xCoord>
<yCoord>363</yCoord>
</edgeMap>
<edgeMap>
<xCoord>336</xCoord>
<yCoord>363</yCoord>
</edgeMap>
<edgeMap>
<xCoord>337</xCoord>
<yCoord>364</yCoord>
</edgeMap>
<edgeMap>
<xCoord>338</xCoord>
<yCoord>365</yCoord>
</edgeMap>
<edgeMap>
<xCoord>339</xCoord>
<yCoord>365</yCoord>
</edgeMap>
<edgeMap>
<xCoord>340</xCoord>
<yCoord>365</yCoord>
</edgeMap>
<edgeMap>
<xCoord>341</xCoord>
<yCoord>366</yCoord>
</edgeMap>
<edgeMap>
<xCoord>342</xCoord>
<yCoord>366</yCoord>
</edgeMap>
<edgeMap>
<xCoord>343</xCoord>
<yCoord>366</yCoord>
</edgeMap>
<edgeMap>
<xCoord>344</xCoord>
<yCoord>366</yCoord>
</edgeMap>
<edgeMap>
<xCoord>345</xCoord>
<yCoord>366</yCoord>
</edgeMap>
<edgeMap>
<xCoord>346</xCoord>
<yCoord>366</yCoord>
</edgeMap>
<edgeMap>
<xCoord>347</xCoord>
<yCoord>366</yCoord>
</edgeMap>
<edgeMap>
<xCoord>348</xCoord>
<yCoord>366</yCoord>
</edgeMap>
</roi>
</unblindedReadNodule>
<nonNodule>
<nonNoduleID>MI014_17694</nonNoduleID>
<imageZposition>-185.5</imageZposition>
<imageSOP_UID>1.3.6.1.4.1.14519.5.2.1.6279.6001.105103945076666273699788184491</imageSOP_UID>
<locus>
<xCoord>306</xCoord>
<yCoord>372</yCoord>
</locus>
</nonNodule>
<nonNodule>
<nonNoduleID>MI014_17675</nonNoduleID>
<imageZposition>-185.5</imageZposition>
<imageSOP_UID>1.3.6.1.4.1.14519.5.2.1.6279.6001.105103945076666273699788184491</imageSOP_UID>
<locus>
<xCoord>245</xCoord>
<yCoord>319</yCoord>
</locus>
</nonNodule>
<nonNodule>
<nonNoduleID>MI014_17695</nonNoduleID>
<imageZposition>-185.5</imageZposition>
<imageSOP_UID>1.3.6.1.4.1.14519.5.2.1.6279.6001.105103945076666273699788184491</imageSOP_UID>
<locus>
<xCoord>296</xCoord>
<yCoord>310</yCoord>
</locus>
</nonNodule>
<nonNodule>
<nonNoduleID>MI014_17696</nonNoduleID>
<imageZposition>-185.5</imageZposition>
<imageSOP_UID>1.3.6.1.4.1.14519.5.2.1.6279.6001.105103945076666273699788184491</imageSOP_UID>
<locus>
<xCoord>313</xCoord>
<yCoord>342</yCoord>
</locus>
</nonNodule>
<nonNodule>
<nonNoduleID>MI014_17697</nonNoduleID>
<imageZposition>-193.0</imageZposition>
<imageSOP_UID>1.3.6.1.4.1.14519.5.2.1.6279.6001.234935714650270053132897366565</imageSOP_UID>
<locus>
<xCoord>102</xCoord>
<yCoord>342</yCoord>
</locus>
</nonNodule>
<nonNodule>
<nonNoduleID>MI014_17691</nonNoduleID>
<imageZposition>-195.5</imageZposition>
<imageSOP_UID>1.3.6.1.4.1.14519.5.2.1.6279.6001.226542372953364424849889195876</imageSOP_UID>
<locus>
<xCoord>313</xCoord>
<yCoord>333</yCoord>
</locus>
</nonNodule>
<nonNodule>
<nonNoduleID>MI014_17698</nonNoduleID>
<imageZposition>-188.0</imageZposition>
<imageSOP_UID>1.3.6.1.4.1.14519.5.2.1.6279.6001.197898762208912214720504084298</imageSOP_UID>
<locus>
<xCoord>118</xCoord>
<yCoord>353</yCoord>
</locus>
</nonNodule>
<nonNodule>
<nonNoduleID>MI014_17699</nonNoduleID>
<imageZposition>-140.5</imageZposition>
<imageSOP_UID>1.3.6.1.4.1.14519.5.2.1.6279.6001.209371758715019861414218705571</imageSOP_UID>
<locus>
<xCoord>343</xCoord>
<yCoord>189</yCoord>
</locus>
</nonNodule>
<nonNodule>
<nonNoduleID>MI014_17700</nonNoduleID>
<imageZposition>-103.0</imageZposition>
<imageSOP_UID>1.3.6.1.4.1.14519.5.2.1.6279.6001.214779681109043847881281166541</imageSOP_UID>
<locus>
<xCoord>299</xCoord>
<yCoord>385</yCoord>
</locus>
</nonNodule>
<nonNodule>
<nonNoduleID>MI014_17701</nonNoduleID>
<imageZposition>-195.5</imageZposition>
<imageSOP_UID>1.3.6.1.4.1.14519.5.2.1.6279.6001.226542372953364424849889195876</imageSOP_UID>
<locus>
<xCoord>313</xCoord>
<yCoord>355</yCoord>
</locus>
</nonNodule>
<nonNodule>
<nonNoduleID>MI014_17702</nonNoduleID>
<imageZposition>-243.0</imageZposition>
<imageSOP_UID>1.3.6.1.4.1.14519.5.2.1.6279.6001.306710797226492554052987263869</imageSOP_UID>
<locus>
<xCoord>290</xCoord>
<yCoord>291</yCoord>
</locus>
</nonNodule>
<nonNodule>
<nonNoduleID>MI014_17703</nonNoduleID>
<imageZposition>-248.0</imageZposition>
<imageSOP_UID>1.3.6.1.4.1.14519.5.2.1.6279.6001.243218922457048834492259733204</imageSOP_UID>
<locus>
<xCoord>311</xCoord>
<yCoord>377</yCoord>
</locus>
</nonNodule>
</readingSession>
<readingSession>
		<annotationVersion>3.12</annotationVersion>
		<servicingRadiologistID>323028758</servicingRadiologistID>
			<unblindedReadNodule>
				<noduleID>0</noduleID>
				<characteristics>
					<subtlety>3</subtlety>
					<internalStructure>1</internalStructure>
					<calcification>6</calcification>
					<sphericity>5</sphericity>
					<margin>5</margin>
					<lobulation>1</lobulation>
					<spiculation>1</spiculation>
					<texture>5</texture>
					<malignancy>2</malignancy>
				</characteristics>
				<roi>
					<imageZposition>-235.5</imageZposition>
					<imageSOP_UID>1.3.6.1.4.1.14519.5.2.1.6279.6001.210795618042166239749082257181</imageSOP_UID>
					<inclusion>TRUE</inclusion>
					<edgeMap>
					<xCoord>375</xCoord>
					<yCoord>331</yCoord>
					</edgeMap>
					<edgeMap>
					<xCoord>375</xCoord>
					<yCoord>330</yCoord>
					</edgeMap>
					<edgeMap>
					<xCoord>376</xCoord>
					<yCoord>329</yCoord>
					</edgeMap>
					<edgeMap>
					<xCoord>377</xCoord>
					<yCoord>328</yCoord>
					</edgeMap>
					<edgeMap>
					<xCoord>378</xCoord>
					<yCoord>327</yCoord>
					</edgeMap>
					<edgeMap>
					<xCoord>379</xCoord>
					<yCoord>326</yCoord>
					</edgeMap>
					<edgeMap>
					<xCoord>380</xCoord>
					<yCoord>325</yCoord>
					</edgeMap>
					<edgeMap>
					<xCoord>381</xCoord>
					<yCoord>325</yCoord>
					</edgeMap>
					<edgeMap>
					<xCoord>382</xCoord>
					<yCoord>325</yCoord>
					</edgeMap>
					<edgeMap>
					<xCoord>383</xCoord>
					<yCoord>325</yCoord>
					</edgeMap>
					<edgeMap>
					<xCoord>384</xCoord>
					<yCoord>324</yCoord>
					</edgeMap>
					<edgeMap>
					<xCoord>385</xCoord>
					<yCoord>324</yCoord>
					</edgeMap>
					<edgeMap>
					<xCoord>386</xCoord>
					<yCoord>324</yCoord>
					</edgeMap>
					<edgeMap>
					<xCoord>387</xCoord>
					<yCoord>324</yCoord>
					</edgeMap>
					<edgeMap>
					<xCoord>388</xCoord>
					<yCoord>324</yCoord>
					</edgeMap>
					<edgeMap>
					<xCoord>389</xCoord>
					<yCoord>325</yCoord>
					</edgeMap>
					<edgeMap>
					<xCoord>390</xCoord>
					<yCoord>325</yCoord>
					</edgeMap>
					<edgeMap>
					<xCoord>391</xCoord>
					<yCoord>326</yCoord>
					</edgeMap>
					<edgeMap>
					<xCoord>392</xCoord>
					<yCoord>327</yCoord>
					</edgeMap>
					<edgeMap>
					<xCoord>393</xCoord>
					<yCoord>328</yCoord>
					</edgeMap>
					<edgeMap>
					<xCoord>393</xCoord>
					<yCoord>329</yCoord>
					</edgeMap>
					<edgeMap>
					<xCoord>393</xCoord>
					<yCoord>330</yCoord>
					</edgeMap>
					<edgeMap>
					<xCoord>393</xCoord>
					<yCoord>331</yCoord>
					</edgeMap>
					<edgeMap>
					<xCoord>394</xCoord>
					<yCoord>332</yCoord>
					</edgeMap>
					<edgeMap>
					<xCoord>394</xCoord>
					<yCoord>333</yCoord>
					</edgeMap>
					<edgeMap>
					<xCoord>394</xCoord>
					<yCoord>334</yCoord>
					</edgeMap>
					<edgeMap>
					<xCoord>394</xCoord>
					<yCoord>335</yCoord>
					</edgeMap>
					<edgeMap>
					<xCoord>394</xCoord>
					<yCoord>336</yCoord>
					</edgeMap>
					<edgeMap>
					<xCoord>394</xCoord>
					<yCoord>337</yCoord>
					</edgeMap>
					<edgeMap>
					<xCoord>394</xCoord>
					<yCoord>338</yCoord>
					</edgeMap>
					<edgeMap>
					<xCoord>394</xCoord>
					<yCoord>339</yCoord>
					</edgeMap>
					<edgeMap>
					<xCoord>393</xCoord>
					<yCoord>340</yCoord>
					</edgeMap>
					<edgeMap>
					<xCoord>392</xCoord>
					<yCoord>341</yCoord>
					</edgeMap>
					<edgeMap>
					<xCoord>392</xCoord>
					<yCoord>342</yCoord>
					</edgeMap>
					<edgeMap>
					<xCoord>391</xCoord>
					<yCoord>343</yCoord>
					</edgeMap>
					<edgeMap>
					<xCoord>390</xCoord>
					<yCoord>343</yCoord>
					</edgeMap>
					<edgeMap>
					<xCoord>389</xCoord>
					<yCoord>344</yCoord>
					</edgeMap>
					<edgeMap>
					<xCoord>388</xCoord>
					<yCoord>344</yCoord>
					</edgeMap>
					<edgeMap>
					<xCoord>387</xCoord>
					<yCoord>344</yCoord>
					</edgeMap>
					<edgeMap>
					<xCoord>386</xCoord>
					<yCoord>344</yCoord>
					</edgeMap>
					<edgeMap>
					<xCoord>385</xCoord>
					<yCoord>344</yCoord>
					</edgeMap>
					<edgeMap>
					<xCoord>384</xCoord>
					<yCoord>344</yCoord>
					</edgeMap>
					<edgeMap>
					<xCoord>383</xCoord>
					<yCoord>344</yCoord>
					</edgeMap>
					<edgeMap>
					<xCoord>383</xCoord>
					<yCoord>343</yCoord>
					</edgeMap>
					<edgeMap>
					<xCoord>382</xCoord>
					<yCoord>343</yCoord>
					</edgeMap>
					<edgeMap>
					<xCoord>381</xCoord>
					<yCoord>342</yCoord>
					</edgeMap>
					<edgeMap>
					<xCoord>380</xCoord>
					<yCoord>342</yCoord>
					</edgeMap>
					<edgeMap>
					<xCoord>379</xCoord>
					<yCoord>341</yCoord>
					</edgeMap>
					<edgeMap>
					<xCoord>378</xCoord>
					<yCoord>340</yCoord>
					</edgeMap>
					<edgeMap>
					<xCoord>377</xCoord>
					<yCoord>340</yCoord>
					</edgeMap>
					<edgeMap>
					<xCoord>376</xCoord>
					<yCoord>339</yCoord>
					</edgeMap>
					<edgeMap>
					<xCoord>375</xCoord>
					<yCoord>339</yCoord>
					</edgeMap>
					<edgeMap>
					<xCoord>375</xCoord>
					<yCoord>338</yCoord>
					</edgeMap>
					<edgeMap>
					<xCoord>375</xCoord>
					<yCoord>337</yCoord>
					</edgeMap>
					<edgeMap>
					<xCoord>374</xCoord>
					<yCoord>336</yCoord>
					</edgeMap>
					<edgeMap>
					<xCoord>374</xCoord>
					<yCoord>335</yCoord>
					</edgeMap>
					<edgeMap>
					<xCoord>374</xCoord>
					<yCoord>334</yCoord>
					</edgeMap>
					<edgeMap>
					<xCoord>374</xCoord>
					<yCoord>333</yCoord>
					</edgeMap>
					<edgeMap>
					<xCoord>374</xCoord>
					<yCoord>332</yCoord>
					</edgeMap>
					<edgeMap>
					<xCoord>375</xCoord>
					<yCoord>331</yCoord>
					</edgeMap>
				</roi>
				<roi>
					<imageZposition>-238.0</imageZposition>
					<imageSOP_UID>1.3.6.1.4.1.14519.5.2.1.6279.6001.129473240332204305919410379966</imageSOP_UID>
					<inclusion>TRUE</inclusion>
					<edgeMap>
					<xCoord>370</xCoord>
					<yCoord>336</yCoord>
					</edgeMap>
					<edgeMap>
					<xCoord>370</xCoord>
					<yCoord>335</yCoord>
					</edgeMap>
					<edgeMap>
					<xCoord>370</xCoord>
					<yCoord>334</yCoord>
					</edgeMap>
					<edgeMap>
					<xCoord>371</xCoord>
					<yCoord>334</yCoord>
					</edgeMap>
					<edgeMap>
					<xCoord>372</xCoord>
					<yCoord>333</yCoord>
					</edgeMap>
					<edgeMap>
					<xCoord>372</xCoord>
					<yCoord>332</yCoord>
					</edgeMap>
					<edgeMap>
					<xCoord>372</xCoord>
					<yCoord>331</yCoord>
					</edgeMap>
					<edgeMap>
					<xCoord>373</xCoord>
					<yCoord>330</yCoord>
					</edgeMap>
					<edgeMap>
					<xCoord>374</xCoord>
					<yCoord>329</yCoord>
					</edgeMap>
					<edgeMap>
					<xCoord>375</xCoord>
					<yCoord>328</yCoord>
					</edgeMap>
					<edgeMap>
					<xCoord>376</xCoord>
					<yCoord>328</yCoord>
					</edgeMap>
					<edgeMap>
					<xCoord>377</xCoord>
					<yCoord>327</yCoord>
					</edgeMap>
					<edgeMap>
					<xCoord>378</xCoord>
					<yCoord>327</yCoord>
					</edgeMap>
					<edgeMap>
					<xCoord>379</xCoord>
					<yCoord>327</yCoord>
					</edgeMap>
					<edgeMap>
					<xCoord>379</xCoord>
					<yCoord>326</yCoord>
					</edgeMap>
					<edgeMap>
					<xCoord>379</xCoord>
					<yCoord>325</yCoord>
					</edgeMap>
					<edgeMap>
					<xCoord>380</xCoord>
					<yCoord>325</yCoord>
					</edgeMap>
					<edgeMap>
					<xCoord>381</xCoord>
					<yCoord>324</yCoord>
					</edgeMap>
					<edgeMap>
					<xCoord>382</xCoord>
					<yCoord>323</yCoord>
					</edgeMap>
					<edgeMap>
					<xCoord>383</xCoord>
					<yCoord>323</yCoord>
					</edgeMap>
					<edgeMap>
					<xCoord>384</xCoord>
					<yCoord>323</yCoord>
					</edgeMap>
					<edgeMap>
					<xCoord>385</xCoord>
					<yCoord>323</yCoord>
					</edgeMap>
					<edgeMap>
					<xCoord>386</xCoord>
					<yCoord>323</yCoord>
					</edgeMap>
					<edgeMap>
					<xCoord>387</xCoord>
					<yCoord>324</yCoord>
					</edgeMap>
					<edgeMap>
					<xCoord>388</xCoord>
					<yCoord>324</yCoord>
					</edgeMap>
					<edgeMap>
					<xCoord>389</xCoord>
					<yCoord>324</yCoord>
					</edgeMap>
					<edgeMap>
					<xCoord>390</xCoord>
					<yCoord>325</yCoord>
					</edgeMap>
					<edgeMap>
					<xCoord>391</xCoord>
					<yCoord>326</yCoord>
					</edgeMap>
					<edgeMap>
					<xCoord>392</xCoord>
					<yCoord>326</yCoord>
					</edgeMap>
					<edgeMap>
					<xCoord>393</xCoord>
					<yCoord>327</yCoord>
					</edgeMap>
					<edgeMap>
					<xCoord>394</xCoord>
					<yCoord>328</yCoord>
					</edgeMap>
					<edgeMap>
					<xCoord>395</xCoord>
					<yCoord>329</yCoord>
					</edgeMap>
					<edgeMap>
					<xCoord>395</xCoord>
					<yCoord>330</yCoord>
					</edgeMap>
					<edgeMap>
					<xCoord>395</xCoord>
					<yCoord>331</yCoord>
					</edgeMap>
					<edgeMap>
					<xCoord>395</xCoord>
					<yCoord>332</yCoord>
					</edgeMap>
					<edgeMap>
					<xCoord>395</xCoord>
					<yCoord>333</yCoord>
					</edgeMap>
					<edgeMap>
					<xCoord>396</xCoord>
					<yCoord>334</yCoord>
					</edgeMap>
					<edgeMap>
					<xCoord>396</xCoord>
					<yCoord>335</yCoord>
					</edgeMap>
					<edgeMap>
					<xCoord>396</xCoord>
					<yCoord>336</yCoord>
					</edgeMap>
					<edgeMap>
					<xCoord>395</xCoord>
					<yCoord>337</yCoord>
					</edgeMap>
					<edgeMap>
					<xCoord>394</xCoord>
					<yCoord>338</yCoord>
					</edgeMap>
					<edgeMap>
					<xCoord>394</xCoord>
					<yCoord>339</yCoord>
					</edgeMap>
					<edgeMap>
					<xCoord>394</xCoord>
					<yCoord>340</yCoord>
					</edgeMap>
					<edgeMap>
					<xCoord>393</xCoord>
					<yCoord>341</yCoord>
					</edgeMap>
					<edgeMap>
					<xCoord>393</xCoord>
					<yCoord>342</yCoord>
					</edgeMap>
					<edgeMap>
					<xCoord>392</xCoord>
					<yCoord>343</yCoord>
					</edgeMap>
					<edgeMap>
					<xCoord>391</xCoord>
					<yCoord>344</yCoord>
					</edgeMap>
					<edgeMap>
					<xCoord>390</xCoord>
					<yCoord>344</yCoord>
					</edgeMap>
					<edgeMap>
					<xCoord>389</xCoord>
					<yCoord>345</yCoord>
					</edgeMap>
					<edgeMap>
					<xCoord>388</xCoord>
					<yCoord>346</yCoord>
					</edgeMap>
					<edgeMap>
					<xCoord>387</xCoord>
					<yCoord>347</yCoord>
					</edgeMap>
					<edgeMap>
					<xCoord>386</xCoord>
					<yCoord>347</yCoord>
					</edgeMap>
					<edgeMap>
					<xCoord>385</xCoord>
					<yCoord>347</yCoord>
					</edgeMap>
					<edgeMap>
					<xCoord>384</xCoord>
					<yCoord>347</yCoord>
					</edgeMap>
					<edgeMap>
					<xCoord>383</xCoord>
					<yCoord>347</yCoord>
					</edgeMap>
					<edgeMap>
					<xCoord>383</xCoord>
					<yCoord>346</yCoord>
					</edgeMap>
					<edgeMap>
					<xCoord>382</xCoord>
					<yCoord>346</yCoord>
					</edgeMap>
					<edgeMap>
					<xCoord>381</xCoord>
					<yCoord>346</yCoord>
					</edgeMap>
					<edgeMap>
					<xCoord>380</xCoord>
					<yCoord>346</yCoord>
					</edgeMap>
					<edgeMap>
					<xCoord>379</xCoord>
					<yCoord>346</yCoord>
					</edgeMap>
					<edgeMap>
					<xCoord>378</xCoord>
					<yCoord>345</yCoord>
					</edgeMap>
					<edgeMap>
					<xCoord>377</xCoord>
					<yCoord>345</yCoord>
					</edgeMap>
					<edgeMap>
					<xCoord>376</xCoord>
					<yCoord>344</yCoord>
					</edgeMap>
					<edgeMap>
					<xCoord>375</xCoord>
					<yCoord>343</yCoord>
					</edgeMap>
					<edgeMap>
					<xCoord>374</xCoord>
					<yCoord>342</yCoord>
					</edgeMap>
					<edgeMap>
					<xCoord>374</xCoord>
					<yCoord>341</yCoord>
					</edgeMap>
					<edgeMap>
					<xCoord>373</xCoord>
					<yCoord>340</yCoord>
					</edgeMap>
					<edgeMap>
					<xCoord>373</xCoord>
					<yCoord>339</yCoord>
					</edgeMap>
					<edgeMap>
					<xCoord>372</xCoord>
					<yCoord>338</yCoord>
					</edgeMap>
					<edgeMap>
					<xCoord>371</xCoord>
					<yCoord>337</yCoord>
					</edgeMap>
					<edgeMap>
					<xCoord>370</xCoord>
					<yCoord>336</yCoord>
					</edgeMap>
				</roi>
				<roi>
					<imageZposition>-240.5</imageZposition>
					<imageSOP_UID>1.3.6.1.4.1.14519.5.2.1.6279.6001.851887471348809322757457359433</imageSOP_UID>
					<inclusion>TRUE</inclusion>
					<edgeMap>
					<xCoord>377</xCoord>
					<yCoord>326</yCoord>
					</edgeMap>
					<edgeMap>
					<xCoord>376</xCoord>
					<yCoord>327</yCoord>
					</edgeMap>
					<edgeMap>
					<xCoord>375</xCoord>
					<yCoord>328</yCoord>
					</edgeMap>
					<edgeMap>
					<xCoord>374</xCoord>
					<yCoord>329</yCoord>
					</edgeMap>
					<edgeMap>
					<xCoord>373</xCoord>
					<yCoord>329</yCoord>
					</edgeMap>
					<edgeMap>
					<xCoord>373</xCoord>
					<yCoord>330</yCoord>
					</edgeMap>
					<edgeMap>
					<xCoord>372</xCoord>
					<yCoord>331</yCoord>
					</edgeMap>
					<edgeMap>
					<xCoord>371</xCoord>
					<yCoord>332</yCoord>
					</edgeMap>
					<edgeMap>
					<xCoord>371</xCoord>
					<yCoord>333</yCoord>
					</edgeMap>
					<edgeMap>
					<xCoord>371</xCoord>
					<yCoord>334</yCoord>
					</edgeMap>
					<edgeMap>
					<xCoord>371</xCoord>
					<yCoord>335</yCoord>
					</edgeMap>
					<edgeMap>
					<xCoord>371</xCoord>
					<yCoord>336</yCoord>
					</edgeMap>
					<edgeMap>
					<xCoord>371</xCoord>
					<yCoord>337</yCoord>
					</edgeMap>
					<edgeMap>
					<xCoord>371</xCoord>
					<yCoord>338</yCoord>
					</edgeMap>
					<edgeMap>
					<xCoord>371</xCoord>
					<yCoord>339</yCoord>
					</edgeMap>
					<edgeMap>
					<xCoord>371</xCoord>
					<yCoord>340</yCoord>
					</edgeMap>
					<edgeMap>
					<xCoord>372</xCoord>
					<yCoord>341</yCoord>
					</edgeMap>
					<edgeMap>
					<xCoord>372</xCoord>
					<yCoord>342</yCoord>
					</edgeMap>
					<edgeMap>
					<xCoord>373</xCoord>
					<yCoord>342</yCoord>
					</edgeMap>
					<edgeMap>
					<xCoord>373</xCoord>
					<yCoord>343</yCoord>
					</edgeMap>
					<edgeMap>
					<xCoord>374</xCoord>
					<yCoord>344</yCoord>
					</edgeMap>
					<edgeMap>
					<xCoord>375</xCoord>
					<yCoord>345</yCoord>
					</edgeMap>
					<edgeMap>
					<xCoord>376</xCoord>
					<yCoord>345</yCoord>
					</edgeMap>
					<edgeMap>
					<xCoord>377</xCoord>
[truncated: 310,865 more chars]
