# Supplementary material for: An improved V-Net lung nodule segmentation model based on pixel threshold separation and attention mechanism
Source: Sci Rep. 2024 Feb 27;14:4743. doi: 10.1038/s41598-024-55178-3 (PMC10899216; doi:10.1038/s41598-024-55178-3)
Supplement: Supplementary file 1 — Supplementary Information 1. [file 41598_2024_55178_MOESM1_ESM.zip › lidc-xml-only/tcia-lidc-xml/185/195.xml]

<?xml version="1.0" encoding="UTF-8"?>
<LidcReadMessage uid="1.3.6.1.4.1.14519.5.2.1.6279.6001.1307390744545.0" xmlns="http://www.nih.gov" xmlns:xsi="http://www.w3.org/2001/XMLSchema-instance" xsi:schemaLocation="http://www.nih.gov  http://troll.rad.med.umich.edu/lidc/LidcReadMessage.xsd">
<ResponseHeader>
<Version>1.8.1</Version>
<MessageId>1468318634</MessageId>
<DateRequest>2007-11-01</DateRequest>
<TimeRequest>12:29:26</TimeRequest>
<RequestingSite>removed</RequestingSite>
<ServicingSite>removed</ServicingSite>
<TaskDescription>Second unblinded read</TaskDescription>
<CtImageFile>removed</CtImageFile>
<SeriesInstanceUid>1.3.6.1.4.1.14519.5.2.1.6279.6001.210426531621179400035178209430</SeriesInstanceUid>
<DateService>2008-02-25</DateService>
<TimeService>10:47:48</TimeService>
<ResponseDescription>1 - Reading complete</ResponseDescription>
<StudyInstanceUID>1.3.6.1.4.1.14519.5.2.1.6279.6001.121427641977993595256234865955</StudyInstanceUID></ResponseHeader>
<readingSession>
    <annotationVersion>3.12</annotationVersion>
    <servicingRadiologistID>1883137877</servicingRadiologistID>
    <unblindedReadNodule>
      <noduleID>Nodule 001</noduleID>
      <roi>
        <imageZposition>-117.010002 </imageZposition>
        <imageSOP_UID>1.3.6.1.4.1.14519.5.2.1.6279.6001.140411502454974295327192343500</imageSOP_UID>
        <inclusion>TRUE</inclusion>
        <edgeMap>
          <xCoord>118</xCoord>
          <yCoord>339</yCoord>
        </edgeMap>
      </roi>
    </unblindedReadNodule>
    <nonNodule>
      <nonNoduleID>_Non-nodule 001</nonNoduleID>
      <imageZposition>-109.510002 </imageZposition>
      <imageSOP_UID>1.3.6.1.4.1.14519.5.2.1.6279.6001.304301358368195358959776870007</imageSOP_UID>
      <locus>
        <xCoord>189</xCoord>
        <yCoord>308</yCoord>
      </locus>
    </nonNodule>
    <nonNodule>
      <nonNoduleID>_Non-nodule 002</nonNoduleID>
      <imageZposition>-77.010002</imageZposition>
      <imageSOP_UID>1.3.6.1.4.1.14519.5.2.1.6279.6001.844438493186486548453142103919</imageSOP_UID>
      <locus>
        <xCoord>183</xCoord>
        <yCoord>297</yCoord>
      </locus>
    </nonNodule>
  </readingSession>
<readingSession>
    <annotationVersion>3.12</annotationVersion>
    <servicingRadiologistID>1571397679</servicingRadiologistID>
    <unblindedReadNodule>
      <noduleID>IL057_127129</noduleID>
      <roi>
        <imageZposition>-117.010002</imageZposition>
        <imageSOP_UID>1.3.6.1.4.1.14519.5.2.1.6279.6001.140411502454974295327192343500</imageSOP_UID>
        <inclusion>TRUE</inclusion>
        <edgeMap>
          <xCoord>118</xCoord>
          <yCoord>339</yCoord>
        </edgeMap>
      </roi>
    </unblindedReadNodule>
    <nonNodule>
      <nonNoduleID>IL057_127132</nonNoduleID>
      <imageZposition>-82.010002</imageZposition>
      <imageSOP_UID>1.3.6.1.4.1.14519.5.2.1.6279.6001.657044271731618979854429850564</imageSOP_UID>
      <locus>
        <xCoord>183</xCoord>
        <yCoord>320</yCoord>
      </locus>
    </nonNodule>
  </readingSession>
<readingSession>
<annotationVersion>3.12</annotationVersion>
<servicingRadiologistID>761840020</servicingRadiologistID>
<unblindedReadNodule>
<noduleID>MI014_17599</noduleID>
<roi>
<imageZposition>-117.010002</imageZposition>
<imageSOP_UID>1.3.6.1.4.1.14519.5.2.1.6279.6001.140411502454974295327192343500</imageSOP_UID>
<inclusion>TRUE</inclusion>
<edgeMap>
<xCoord>118</xCoord>
<yCoord>340</yCoord>
</edgeMap>
</roi>
</unblindedReadNodule>
<nonNodule>
<nonNoduleID>MI014_17602</nonNoduleID>
<imageZposition>-77.010002</imageZposition>
<imageSOP_UID>1.3.6.1.4.1.14519.5.2.1.6279.6001.844438493186486548453142103919</imageSOP_UID>
<locus>
<xCoord>184</xCoord>
<yCoord>296</yCoord>
</locus>
</nonNodule>
<nonNodule>
<nonNoduleID>MI014_17603</nonNoduleID>
<imageZposition>-89.510002</imageZposition>
<imageSOP_UID>1.3.6.1.4.1.14519.5.2.1.6279.6001.217916978190070409941845210092</imageSOP_UID>
<locus>
<xCoord>188</xCoord>
<yCoord>297</yCoord>
</locus>
</nonNodule>
<nonNodule>
<nonNoduleID>MI014_17604</nonNoduleID>
<imageZposition>-102.010002</imageZposition>
<imageSOP_UID>1.3.6.1.4.1.14519.5.2.1.6279.6001.650344541942712450491951895900</imageSOP_UID>
<locus>
<xCoord>204</xCoord>
<yCoord>305</yCoord>
</locus>
</nonNodule>
<nonNodule>
<nonNoduleID>MI014_17600</nonNoduleID>
<imageZposition>-109.510002</imageZposition>
<imageSOP_UID>1.3.6.1.4.1.14519.5.2.1.6279.6001.304301358368195358959776870007</imageSOP_UID>
<locus>
<xCoord>189</xCoord>
<yCoord>308</yCoord>
</locus>
</nonNodule>
<nonNodule>
<nonNoduleID>MI014_17601</nonNoduleID>
<imageZposition>-82.010002</imageZposition>
<imageSOP_UID>1.3.6.1.4.1.14519.5.2.1.6279.6001.657044271731618979854429850564</imageSOP_UID>
<locus>
<xCoord>183</xCoord>
<yCoord>320</yCoord>
</locus>
</nonNodule>
<nonNodule>
<nonNoduleID>MI014_17605</nonNoduleID>
<imageZposition>-92.010002</imageZposition>
<imageSOP_UID>1.3.6.1.4.1.14519.5.2.1.6279.6001.199243316708688518662917057295</imageSOP_UID>
<locus>
<xCoord>190</xCoord>
<yCoord>305</yCoord>
</locus>
</nonNodule>
<nonNodule>
<nonNoduleID>MI014_17606</nonNoduleID>
<imageZposition>-204.509995</imageZposition>
<imageSOP_UID>1.3.6.1.4.1.14519.5.2.1.6279.6001.836542620811562172514008808192</imageSOP_UID>
<locus>
<xCoord>223</xCoord>
<yCoord>293</yCoord>
</locus>
</nonNodule>
<nonNodule>
<nonNoduleID>MI014_17607</nonNoduleID>
<imageZposition>-192.009995</imageZposition>
<imageSOP_UID>1.3.6.1.4.1.14519.5.2.1.6279.6001.160715328357811261200246785994</imageSOP_UID>
<locus>
<xCoord>221</xCoord>
<yCoord>280</yCoord>
</locus>
</nonNodule>
<nonNodule>
<nonNoduleID>MI014_17608</nonNoduleID>
<imageZposition>-122.010002</imageZposition>
<imageSOP_UID>1.3.6.1.4.1.14519.5.2.1.6279.6001.297934517981531174726521067742</imageSOP_UID>
<locus>
<xCoord>150</xCoord>
<yCoord>334</yCoord>
</locus>
</nonNodule>
</readingSession>
<readingSession>
		<annotationVersion>3.12</annotationVersion>
		<servicingRadiologistID>165426151</servicingRadiologistID>
			<unblindedReadNodule>
				<noduleID>0</noduleID>
				<roi>
					<imageZposition>-117.010002</imageZposition>
					<imageSOP_UID>1.3.6.1.4.1.14519.5.2.1.6279.6001.140411502454974295327192343500</imageSOP_UID>
					<inclusion>TRUE</inclusion>
					<edgeMap>
					<xCoord>119</xCoord>
					<yCoord>340</yCoord>
					</edgeMap>
				</roi>
			</unblindedReadNodule>
			<nonNodule>
				<nonNoduleID>1</nonNoduleID>
				<imageZposition>-92.010002</imageZposition>
				<imageSOP_UID>1.3.6.1.4.1.14519.5.2.1.6279.6001.199243316708688518662917057295</imageSOP_UID>
				<locus>
					<xCoord>190</xCoord>
					<yCoord>305</yCoord>
				</locus>
			</nonNodule>
			<nonNodule>
				<nonNoduleID>2</nonNoduleID>
				<imageZposition>-204.509995</imageZposition>
				<imageSOP_UID>1.3.6.1.4.1.14519.5.2.1.6279.6001.836542620811562172514008808192</imageSOP_UID>
				<locus>
					<xCoord>223</xCoord>
					<yCoord>293</yCoord>
				</locus>
			</nonNodule>
			<nonNodule>
				<nonNoduleID>3</nonNoduleID>
				<imageZposition>-192.009995</imageZposition>
				<imageSOP_UID>1.3.6.1.4.1.14519.5.2.1.6279.6001.160715328357811261200246785994</imageSOP_UID>
				<locus>
					<xCoord>221</xCoord>
					<yCoord>280</yCoord>
				</locus>
			</nonNodule>
			<nonNodule>
				<nonNoduleID>4</nonNoduleID>
				<imageZposition>-122.010002</imageZposition>
				<imageSOP_UID>1.3.6.1.4.1.14519.5.2.1.6279.6001.297934517981531174726521067742</imageSOP_UID>
				<locus>
					<xCoord>150</xCoord>
					<yCoord>334</yCoord>
				</locus>
			</nonNodule>
	</readingSession>
</LidcReadMessage>
