# Supplementary material for: An improved V-Net lung nodule segmentation model based on pixel threshold separation and attention mechanism
Source: Sci Rep. 2024 Feb 27;14:4743. doi: 10.1038/s41598-024-55178-3 (PMC10899216; doi:10.1038/s41598-024-55178-3)
Supplement: Supplementary file 1 — Supplementary Information 1. [file 41598_2024_55178_MOESM1_ESM.zip › lidc-xml-only/tcia-lidc-xml/185/199.xml]

<?xml version="1.0" encoding="UTF-8"?>
<LidcReadMessage uid="1.3.6.1.4.1.14519.5.2.1.6279.6001.1307390734544.0" xmlns="http://www.nih.gov" xmlns:xsi="http://www.w3.org/2001/XMLSchema-instance" xsi:schemaLocation="http://www.nih.gov  http://troll.rad.med.umich.edu/lidc/LidcReadMessage.xsd">
<ResponseHeader>
<Version>1.8.1</Version>
<MessageId>1656635740</MessageId>
<DateRequest>2007-11-16</DateRequest>
<TimeRequest>08:50:48</TimeRequest>
<RequestingSite>removed</RequestingSite>
<ServicingSite>removed</ServicingSite>
<TaskDescription>Second unblinded read</TaskDescription>
<CtImageFile>removed</CtImageFile>
<SeriesInstanceUid>1.3.6.1.4.1.14519.5.2.1.6279.6001.487268565754493433372433148666</SeriesInstanceUid>
<DateService>2008-08-18</DateService>
<TimeService>02:11:35</TimeService>
<ResponseDescription>1 - Reading complete</ResponseDescription>
<StudyInstanceUID>1.3.6.1.4.1.14519.5.2.1.6279.6001.262940731886389902640730271210</StudyInstanceUID></ResponseHeader>
<readingSession>
    <annotationVersion>3.12</annotationVersion>
    <servicingRadiologistID>1958539884</servicingRadiologistID>
    <unblindedReadNodule>
      <noduleID>Nodule 001</noduleID>
      <characteristics>
        <subtlety>5</subtlety>
        <internalStructure>1</internalStructure>
        <calcification>6</calcification>
        <sphericity>4</sphericity>
        <margin>4</margin>
        <lobulation>1</lobulation>
        <spiculation>1</spiculation>
        <texture>5</texture>
        <malignancy>3</malignancy>
      </characteristics>
      <roi>
        <imageZposition>-176.500000 </imageZposition>
        <imageSOP_UID>1.3.6.1.4.1.14519.5.2.1.6279.6001.389380975131130684685839649184</imageSOP_UID>
        <inclusion>TRUE</inclusion>
        <edgeMap>
          <xCoord>392</xCoord>
          <yCoord>243</yCoord>
        </edgeMap>
        <edgeMap>
          <xCoord>391</xCoord>
          <yCoord>244</yCoord>
        </edgeMap>
        <edgeMap>
          <xCoord>390</xCoord>
          <yCoord>245</yCoord>
        </edgeMap>
        <edgeMap>
          <xCoord>389</xCoord>
          <yCoord>246</yCoord>
        </edgeMap>
        <edgeMap>
          <xCoord>388</xCoord>
          <yCoord>247</yCoord>
        </edgeMap>
        <edgeMap>
          <xCoord>387</xCoord>
          <yCoord>248</yCoord>
        </edgeMap>
        <edgeMap>
          <xCoord>387</xCoord>
          <yCoord>249</yCoord>
        </edgeMap>
        <edgeMap>
          <xCoord>386</xCoord>
          <yCoord>250</yCoord>
        </edgeMap>
        <edgeMap>
          <xCoord>386</xCoord>
          <yCoord>251</yCoord>
        </edgeMap>
        <edgeMap>
          <xCoord>386</xCoord>
          <yCoord>252</yCoord>
        </edgeMap>
        <edgeMap>
          <xCoord>386</xCoord>
          <yCoord>253</yCoord>
        </edgeMap>
        <edgeMap>
          <xCoord>386</xCoord>
          <yCoord>254</yCoord>
        </edgeMap>
        <edgeMap>
          <xCoord>387</xCoord>
          <yCoord>255</yCoord>
        </edgeMap>
        <edgeMap>
          <xCoord>388</xCoord>
          <yCoord>256</yCoord>
        </edgeMap>
        <edgeMap>
          <xCoord>389</xCoord>
          <yCoord>257</yCoord>
        </edgeMap>
        <edgeMap>
          <xCoord>390</xCoord>
          <yCoord>258</yCoord>
        </edgeMap>
        <edgeMap>
          <xCoord>391</xCoord>
          <yCoord>258</yCoord>
        </edgeMap>
        <edgeMap>
          <xCoord>392</xCoord>
          <yCoord>259</yCoord>
        </edgeMap>
        <edgeMap>
          <xCoord>393</xCoord>
          <yCoord>259</yCoord>
        </edgeMap>
        <edgeMap>
          <xCoord>394</xCoord>
          <yCoord>259</yCoord>
        </edgeMap>
        <edgeMap>
          <xCoord>395</xCoord>
          <yCoord>259</yCoord>
        </edgeMap>
        <edgeMap>
          <xCoord>396</xCoord>
          <yCoord>259</yCoord>
        </edgeMap>
        <edgeMap>
          <xCoord>397</xCoord>
          <yCoord>259</yCoord>
        </edgeMap>
        <edgeMap>
          <xCoord>398</xCoord>
          <yCoord>259</yCoord>
        </edgeMap>
        <edgeMap>
          <xCoord>399</xCoord>
          <yCoord>259</yCoord>
        </edgeMap>
        <edgeMap>
          <xCoord>400</xCoord>
          <yCoord>259</yCoord>
        </edgeMap>
        <edgeMap>
          <xCoord>401</xCoord>
          <yCoord>259</yCoord>
        </edgeMap>
        <edgeMap>
          <xCoord>402</xCoord>
          <yCoord>259</yCoord>
        </edgeMap>
        <edgeMap>
          <xCoord>403</xCoord>
          <yCoord>259</yCoord>
        </edgeMap>
        <edgeMap>
          <xCoord>404</xCoord>
          <yCoord>259</yCoord>
        </edgeMap>
        <edgeMap>
          <xCoord>405</xCoord>
          <yCoord>259</yCoord>
        </edgeMap>
        <edgeMap>
          <xCoord>406</xCoord>
          <yCoord>258</yCoord>
        </edgeMap>
        <edgeMap>
          <xCoord>406</xCoord>
          <yCoord>257</yCoord>
        </edgeMap>
        <edgeMap>
          <xCoord>406</xCoord>
          <yCoord>256</yCoord>
        </edgeMap>
        <edgeMap>
          <xCoord>406</xCoord>
          <yCoord>255</yCoord>
        </edgeMap>
        <edgeMap>
          <xCoord>406</xCoord>
          <yCoord>254</yCoord>
        </edgeMap>
        <edgeMap>
          <xCoord>406</xCoord>
          <yCoord>253</yCoord>
        </edgeMap>
        <edgeMap>
          <xCoord>406</xCoord>
          <yCoord>252</yCoord>
        </edgeMap>
        <edgeMap>
          <xCoord>406</xCoord>
          <yCoord>251</yCoord>
        </edgeMap>
        <edgeMap>
          <xCoord>406</xCoord>
          <yCoord>250</yCoord>
        </edgeMap>
        <edgeMap>
          <xCoord>405</xCoord>
          <yCoord>249</yCoord>
        </edgeMap>
        <edgeMap>
          <xCoord>405</xCoord>
          <yCoord>248</yCoord>
        </edgeMap>
        <edgeMap>
          <xCoord>404</xCoord>
          <yCoord>247</yCoord>
        </edgeMap>
        <edgeMap>
          <xCoord>404</xCoord>
          <yCoord>246</yCoord>
        </edgeMap>
        <edgeMap>
          <xCoord>404</xCoord>
          <yCoord>245</yCoord>
        </edgeMap>
        <edgeMap>
          <xCoord>403</xCoord>
          <yCoord>244</yCoord>
        </edgeMap>
        <edgeMap>
          <xCoord>402</xCoord>
          <yCoord>243</yCoord>
        </edgeMap>
        <edgeMap>
          <xCoord>401</xCoord>
          <yCoord>243</yCoord>
        </edgeMap>
        <edgeMap>
          <xCoord>400</xCoord>
          <yCoord>243</yCoord>
        </edgeMap>
        <edgeMap>
          <xCoord>399</xCoord>
          <yCoord>243</yCoord>
        </edgeMap>
        <edgeMap>
          <xCoord>398</xCoord>
          <yCoord>243</yCoord>
        </edgeMap>
        <edgeMap>
          <xCoord>397</xCoord>
          <yCoord>243</yCoord>
        </edgeMap>
        <edgeMap>
          <xCoord>396</xCoord>
          <yCoord>243</yCoord>
        </edgeMap>
        <edgeMap>
          <xCoord>395</xCoord>
          <yCoord>243</yCoord>
        </edgeMap>
        <edgeMap>
          <xCoord>394</xCoord>
          <yCoord>243</yCoord>
        </edgeMap>
        <edgeMap>
          <xCoord>393</xCoord>
          <yCoord>243</yCoord>
        </edgeMap>
        <edgeMap>
          <xCoord>392</xCoord>
          <yCoord>243</yCoord>
        </edgeMap>
      </roi>
      <roi>
        <imageZposition>-174.000000 </imageZposition>
        <imageSOP_UID>1.3.6.1.4.1.14519.5.2.1.6279.6001.256127587350418632768331596036</imageSOP_UID>
        <inclusion>TRUE</inclusion>
        <edgeMap>
          <xCoord>396</xCoord>
          <yCoord>240</yCoord>
        </edgeMap>
        <edgeMap>
          <xCoord>395</xCoord>
          <yCoord>241</yCoord>
        </edgeMap>
        <edgeMap>
          <xCoord>394</xCoord>
          <yCoord>241</yCoord>
        </edgeMap>
        <edgeMap>
          <xCoord>393</xCoord>
          <yCoord>242</yCoord>
        </edgeMap>
        <edgeMap>
          <xCoord>392</xCoord>
          <yCoord>242</yCoord>
        </edgeMap>
        <edgeMap>
          <xCoord>391</xCoord>
          <yCoord>242</yCoord>
        </edgeMap>
        <edgeMap>
          <xCoord>390</xCoord>
          <yCoord>242</yCoord>
        </edgeMap>
        <edgeMap>
          <xCoord>389</xCoord>
          <yCoord>242</yCoord>
        </edgeMap>
        <edgeMap>
          <xCoord>388</xCoord>
          <yCoord>243</yCoord>
        </edgeMap>
        <edgeMap>
          <xCoord>387</xCoord>
          <yCoord>244</yCoord>
        </edgeMap>
        <edgeMap>
          <xCoord>386</xCoord>
          <yCoord>245</yCoord>
        </edgeMap>
        <edgeMap>
          <xCoord>385</xCoord>
          <yCoord>246</yCoord>
        </edgeMap>
        <edgeMap>
          <xCoord>384</xCoord>
          <yCoord>247</yCoord>
        </edgeMap>
        <edgeMap>
          <xCoord>384</xCoord>
          <yCoord>248</yCoord>
        </edgeMap>
        <edgeMap>
          <xCoord>384</xCoord>
          <yCoord>249</yCoord>
        </edgeMap>
        <edgeMap>
          <xCoord>383</xCoord>
          <yCoord>250</yCoord>
        </edgeMap>
        <edgeMap>
          <xCoord>383</xCoord>
          <yCoord>251</yCoord>
        </edgeMap>
        <edgeMap>
          <xCoord>383</xCoord>
          <yCoord>252</yCoord>
        </edgeMap>
        <edgeMap>
          <xCoord>384</xCoord>
          <yCoord>253</yCoord>
        </edgeMap>
        <edgeMap>
          <xCoord>384</xCoord>
          <yCoord>254</yCoord>
        </edgeMap>
        <edgeMap>
          <xCoord>385</xCoord>
          <yCoord>255</yCoord>
        </edgeMap>
        <edgeMap>
          <xCoord>385</xCoord>
          <yCoord>256</yCoord>
        </edgeMap>
        <edgeMap>
          <xCoord>386</xCoord>
          <yCoord>257</yCoord>
        </edgeMap>
        <edgeMap>
          <xCoord>386</xCoord>
          <yCoord>258</yCoord>
        </edgeMap>
        <edgeMap>
          <xCoord>387</xCoord>
          <yCoord>259</yCoord>
        </edgeMap>
        <edgeMap>
          <xCoord>388</xCoord>
          <yCoord>259</yCoord>
        </edgeMap>
        <edgeMap>
          <xCoord>389</xCoord>
          <yCoord>260</yCoord>
        </edgeMap>
        <edgeMap>
          <xCoord>390</xCoord>
          <yCoord>261</yCoord>
        </edgeMap>
        <edgeMap>
          <xCoord>391</xCoord>
          <yCoord>261</yCoord>
        </edgeMap>
        <edgeMap>
          <xCoord>392</xCoord>
          <yCoord>262</yCoord>
        </edgeMap>
        <edgeMap>
          <xCoord>393</xCoord>
          <yCoord>262</yCoord>
        </edgeMap>
        <edgeMap>
          <xCoord>394</xCoord>
          <yCoord>262</yCoord>
        </edgeMap>
        <edgeMap>
          <xCoord>395</xCoord>
          <yCoord>262</yCoord>
        </edgeMap>
        <edgeMap>
          <xCoord>396</xCoord>
          <yCoord>262</yCoord>
        </edgeMap>
        <edgeMap>
          <xCoord>397</xCoord>
          <yCoord>262</yCoord>
        </edgeMap>
        <edgeMap>
          <xCoord>398</xCoord>
          <yCoord>262</yCoord>
        </edgeMap>
        <edgeMap>
          <xCoord>399</xCoord>
          <yCoord>261</yCoord>
        </edgeMap>
        <edgeMap>
          <xCoord>400</xCoord>
          <yCoord>261</yCoord>
        </edgeMap>
        <edgeMap>
          <xCoord>401</xCoord>
          <yCoord>261</yCoord>
        </edgeMap>
        <edgeMap>
          <xCoord>402</xCoord>
          <yCoord>261</yCoord>
        </edgeMap>
        <edgeMap>
          <xCoord>403</xCoord>
          <yCoord>261</yCoord>
        </edgeMap>
        <edgeMap>
          <xCoord>404</xCoord>
          <yCoord>260</yCoord>
        </edgeMap>
        <edgeMap>
          <xCoord>405</xCoord>
          <yCoord>259</yCoord>
        </edgeMap>
        <edgeMap>
          <xCoord>406</xCoord>
          <yCoord>259</yCoord>
        </edgeMap>
        <edgeMap>
          <xCoord>407</xCoord>
          <yCoord>259</yCoord>
        </edgeMap>
        <edgeMap>
          <xCoord>408</xCoord>
          <yCoord>259</yCoord>
        </edgeMap>
        <edgeMap>
          <xCoord>409</xCoord>
          <yCoord>259</yCoord>
        </edgeMap>
        <edgeMap>
          <xCoord>410</xCoord>
          <yCoord>259</yCoord>
        </edgeMap>
        <edgeMap>
          <xCoord>411</xCoord>
          <yCoord>258</yCoord>
        </edgeMap>
        <edgeMap>
          <xCoord>411</xCoord>
          <yCoord>257</yCoord>
        </edgeMap>
        <edgeMap>
          <xCoord>411</xCoord>
          <yCoord>256</yCoord>
        </edgeMap>
        <edgeMap>
          <xCoord>411</xCoord>
          <yCoord>255</yCoord>
        </edgeMap>
        <edgeMap>
          <xCoord>411</xCoord>
          <yCoord>254</yCoord>
        </edgeMap>
        <edgeMap>
          <xCoord>411</xCoord>
          <yCoord>253</yCoord>
        </edgeMap>
        <edgeMap>
          <xCoord>411</xCoord>
          <yCoord>252</yCoord>
        </edgeMap>
        <edgeMap>
          <xCoord>411</xCoord>
          <yCoord>251</yCoord>
        </edgeMap>
        <edgeMap>
          <xCoord>410</xCoord>
          <yCoord>250</yCoord>
        </edgeMap>
        <edgeMap>
          <xCoord>410</xCoord>
          <yCoord>249</yCoord>
        </edgeMap>
        <edgeMap>
          <xCoord>410</xCoord>
          <yCoord>248</yCoord>
        </edgeMap>
        <edgeMap>
          <xCoord>410</xCoord>
          <yCoord>247</yCoord>
        </edgeMap>
        <edgeMap>
          <xCoord>409</xCoord>
          <yCoord>246</yCoord>
        </edgeMap>
        <edgeMap>
          <xCoord>409</xCoord>
          <yCoord>245</yCoord>
        </edgeMap>
        <edgeMap>
          <xCoord>409</xCoord>
          <yCoord>244</yCoord>
        </edgeMap>
        <edgeMap>
          <xCoord>409</xCoord>
          <yCoord>243</yCoord>
        </edgeMap>
        <edgeMap>
          <xCoord>408</xCoord>
          <yCoord>242</yCoord>
        </edgeMap>
        <edgeMap>
          <xCoord>407</xCoord>
          <yCoord>241</yCoord>
        </edgeMap>
        <edgeMap>
          <xCoord>406</xCoord>
          <yCoord>240</yCoord>
        </edgeMap>
        <edgeMap>
          <xCoord>405</xCoord>
          <yCoord>240</yCoord>
        </edgeMap>
        <edgeMap>
          <xCoord>404</xCoord>
          <yCoord>240</yCoord>
        </edgeMap>
        <edgeMap>
          <xCoord>403</xCoord>
          <yCoord>240</yCoord>
        </edgeMap>
        <edgeMap>
          <xCoord>402</xCoord>
          <yCoord>240</yCoord>
        </edgeMap>
        <edgeMap>
          <xCoord>401</xCoord>
          <yCoord>240</yCoord>
        </edgeMap>
        <edgeMap>
          <xCoord>400</xCoord>
          <yCoord>240</yCoord>
        </edgeMap>
        <edgeMap>
          <xCoord>399</xCoord>
          <yCoord>240</yCoord>
        </edgeMap>
        <edgeMap>
          <xCoord>398</xCoord>
          <yCoord>240</yCoord>
        </edgeMap>
        <edgeMap>
          <xCoord>397</xCoord>
          <yCoord>240</yCoord>
        </edgeMap>
        <edgeMap>
          <xCoord>396</xCoord>
          <yCoord>240</yCoord>
        </edgeMap>
      </roi>
      <roi>
        <imageZposition>-171.500000 </imageZposition>
        <imageSOP_UID>1.3.6.1.4.1.14519.5.2.1.6279.6001.231178449111829988044045117713</imageSOP_UID>
        <inclusion>TRUE</inclusion>
        <edgeMap>
          <xCoord>395</xCoord>
          <yCoord>236</yCoord>
        </edgeMap>
        <edgeMap>
          <xCoord>394</xCoord>
          <yCoord>237</yCoord>
        </edgeMap>
        <edgeMap>
          <xCoord>393</xCoord>
          <yCoord>237</yCoord>
        </edgeMap>
        <edgeMap>
          <xCoord>392</xCoord>
          <yCoord>237</yCoord>
        </edgeMap>
        <edgeMap>
          <xCoord>391</xCoord>
          <yCoord>237</yCoord>
        </edgeMap>
        <edgeMap>
          <xCoord>390</xCoord>
          <yCoord>238</yCoord>
        </edgeMap>
        <edgeMap>
          <xCoord>389</xCoord>
          <yCoord>239</yCoord>
        </edgeMap>
        <edgeMap>
          <xCoord>388</xCoord>
          <yCoord>240</yCoord>
        </edgeMap>
        <edgeMap>
          <xCoord>387</xCoord>
          <yCoord>241</yCoord>
        </edgeMap>
        <edgeMap>
          <xCoord>387</xCoord>
          <yCoord>242</yCoord>
        </edgeMap>
        <edgeMap>
          <xCoord>386</xCoord>
          <yCoord>243</yCoord>
        </edgeMap>
        <edgeMap>
          <xCoord>385</xCoord>
          <yCoord>244</yCoord>
        </edgeMap>
        <edgeMap>
          <xCoord>384</xCoord>
          <yCoord>245</yCoord>
        </edgeMap>
        <edgeMap>
          <xCoord>383</xCoord>
          <yCoord>246</yCoord>
        </edgeMap>
        <edgeMap>
          <xCoord>382</xCoord>
          <yCoord>246</yCoord>
        </edgeMap>
        <edgeMap>
          <xCoord>381</xCoord>
          <yCoord>247</yCoord>
        </edgeMap>
        <edgeMap>
          <xCoord>381</xCoord>
          <yCoord>248</yCoord>
        </edgeMap>
        <edgeMap>
          <xCoord>380</xCoord>
          <yCoord>249</yCoord>
        </edgeMap>
        <edgeMap>
          <xCoord>380</xCoord>
          <yCoord>250</yCoord>
        </edgeMap>
        <edgeMap>
          <xCoord>380</xCoord>
          <yCoord>251</yCoord>
        </edgeMap>
        <edgeMap>
          <xCoord>380</xCoord>
          <yCoord>252</yCoord>
        </edgeMap>
        <edgeMap>
          <xCoord>380</xCoord>
          <yCoord>253</yCoord>
        </edgeMap>
        <edgeMap>
          <xCoord>380</xCoord>
          <yCoord>254</yCoord>
        </edgeMap>
        <edgeMap>
          <xCoord>380</xCoord>
          <yCoord>255</yCoord>
        </edgeMap>
        <edgeMap>
          <xCoord>380</xCoord>
          <yCoord>256</yCoord>
        </edgeMap>
        <edgeMap>
          <xCoord>380</xCoord>
          <yCoord>257</yCoord>
        </edgeMap>
        <edgeMap>
          <xCoord>380</xCoord>
          <yCoord>258</yCoord>
        </edgeMap>
        <edgeMap>
          <xCoord>381</xCoord>
          <yCoord>259</yCoord>
        </edgeMap>
        <edgeMap>
          <xCoord>381</xCoord>
          <yCoord>260</yCoord>
        </edgeMap>
        <edgeMap>
          <xCoord>382</xCoord>
          <yCoord>261</yCoord>
        </edgeMap>
        <edgeMap>
          <xCoord>383</xCoord>
          <yCoord>262</yCoord>
        </edgeMap>
        <edgeMap>
          <xCoord>384</xCoord>
          <yCoord>263</yCoord>
        </edgeMap>
        <edgeMap>
          <xCoord>385</xCoord>
          <yCoord>264</yCoord>
        </edgeMap>
        <edgeMap>
          <xCoord>386</xCoord>
          <yCoord>265</yCoord>
        </edgeMap>
        <edgeMap>
          <xCoord>387</xCoord>
          <yCoord>265</yCoord>
        </edgeMap>
        <edgeMap>
          <xCoord>388</xCoord>
          <yCoord>266</yCoord>
        </edgeMap>
        <edgeMap>
          <xCoord>389</xCoord>
          <yCoord>266</yCoord>
        </edgeMap>
        <edgeMap>
          <xCoord>390</xCoord>
          <yCoord>267</yCoord>
        </edgeMap>
        <edgeMap>
          <xCoord>391</xCoord>
          <yCoord>267</yCoord>
        </edgeMap>
        <edgeMap>
          <xCoord>392</xCoord>
          <yCoord>267</yCoord>
        </edgeMap>
        <edgeMap>
          <xCoord>393</xCoord>
          <yCoord>267</yCoord>
        </edgeMap>
        <edgeMap>
          <xCoord>394</xCoord>
          <yCoord>267</yCoord>
        </edgeMap>
        <edgeMap>
          <xCoord>395</xCoord>
          <yCoord>267</yCoord>
        </edgeMap>
        <edgeMap>
          <xCoord>396</xCoord>
          <yCoord>267</yCoord>
        </edgeMap>
        <edgeMap>
          <xCoord>397</xCoord>
          <yCoord>267</yCoord>
        </edgeMap>
        <edgeMap>
          <xCoord>398</xCoord>
          <yCoord>268</yCoord>
        </edgeMap>
        <edgeMap>
          <xCoord>399</xCoord>
          <yCoord>268</yCoord>
        </edgeMap>
        <edgeMap>
          <xCoord>400</xCoord>
          <yCoord>268</yCoord>
        </edgeMap>
        <edgeMap>
          <xCoord>401</xCoord>
          <yCoord>269</yCoord>
        </edgeMap>
        <edgeMap>
          <xCoord>402</xCoord>
          <yCoord>269</yCoord>
        </edgeMap>
        <edgeMap>
          <xCoord>403</xCoord>
          <yCoord>269</yCoord>
        </edgeMap>
        <edgeMap>
          <xCoord>404</xCoord>
          <yCoord>269</yCoord>
        </edgeMap>
        <edgeMap>
          <xCoord>405</xCoord>
          <yCoord>269</yCoord>
        </edgeMap>
        <edgeMap>
          <xCoord>406</xCoord>
          <yCoord>269</yCoord>
        </edgeMap>
        <edgeMap>
          <xCoord>407</xCoord>
          <yCoord>269</yCoord>
        </edgeMap>
        <edgeMap>
          <xCoord>408</xCoord>
          <yCoord>268</yCoord>
        </edgeMap>
        <edgeMap>
          <xCoord>409</xCoord>
          <yCoord>267</yCoord>
        </edgeMap>
        <edgeMap>
          <xCoord>409</xCoord>
          <yCoord>266</yCoord>
        </edgeMap>
        <edgeMap>
          <xCoord>409</xCoord>
          <yCoord>265</yCoord>
        </edgeMap>
        <edgeMap>
          <xCoord>409</xCoord>
          <yCoord>264</yCoord>
        </edgeMap>
        <edgeMap>
          <xCoord>409</xCoord>
          <yCoord>263</yCoord>
        </edgeMap>
        <edgeMap>
          <xCoord>409</xCoord>
          <yCoord>262</yCoord>
        </edgeMap>
        <edgeMap>
          <xCoord>409</xCoord>
          <yCoord>261</yCoord>
        </edgeMap>
        <edgeMap>
          <xCoord>409</xCoord>
          <yCoord>260</yCoord>
        </edgeMap>
        <edgeMap>
          <xCoord>410</xCoord>
          <yCoord>259</yCoord>
        </edgeMap>
        <edgeMap>
          <xCoord>411</xCoord>
          <yCoord>259</yCoord>
        </edgeMap>
        <edgeMap>
          <xCoord>412</xCoord>
          <yCoord>259</yCoord>
        </edgeMap>
        <edgeMap>
          <xCoord>413</xCoord>
          <yCoord>258</yCoord>
        </edgeMap>
        <edgeMap>
          <xCoord>413</xCoord>
          <yCoord>257</yCoord>
        </edgeMap>
        <edgeMap>
          <xCoord>413</xCoord>
          <yCoord>256</yCoord>
        </edgeMap>
        <edgeMap>
          <xCoord>412</xCoord>
          <yCoord>255</yCoord>
        </edgeMap>
        <edgeMap>
          <xCoord>412</xCoord>
          <yCoord>254</yCoord>
        </edgeMap>
        <edgeMap>
          <xCoord>412</xCoord>
          <yCoord>253</yCoord>
        </edgeMap>
        <edgeMap>
          <xCoord>412</xCoord>
          <yCoord>252</yCoord>
        </edgeMap>
        <edgeMap>
          <xCoord>412</xCoord>
          <yCoord>251</yCoord>
        </edgeMap>
        <edgeMap>
          <xCoord>412</xCoord>
          <yCoord>250</yCoord>
        </edgeMap>
        <edgeMap>
          <xCoord>412</xCoord>
          <yCoord>249</yCoord>
        </edgeMap>
        <edgeMap>
          <xCoord>412</xCoord>
          <yCoord>248</yCoord>
        </edgeMap>
        <edgeMap>
          <xCoord>412</xCoord>
          <yCoord>247</yCoord>
        </edgeMap>
        <edgeMap>
          <xCoord>412</xCoord>
          <yCoord>246</yCoord>
        </edgeMap>
        <edgeMap>
          <xCoord>412</xCoord>
          <yCoord>245</yCoord>
        </edgeMap>
        <edgeMap>
          <xCoord>412</xCoord>
          <yCoord>244</yCoord>
        </edgeMap>
        <edgeMap>
          <xCoord>412</xCoord>
          <yCoord>243</yCoord>
        </edgeMap>
        <edgeMap>
          <xCoord>411</xCoord>
          <yCoord>242</yCoord>
        </edgeMap>
        <edgeMap>
          <xCoord>410</xCoord>
          <yCoord>241</yCoord>
        </edgeMap>
        <edgeMap>
          <xCoord>409</xCoord>
          <yCoord>241</yCoord>
        </edgeMap>
        <edgeMap>
          <xCoord>408</xCoord>
          <yCoord>240</yCoord>
        </edgeMap>
        <edgeMap>
          <xCoord>407</xCoord>
          <yCoord>239</yCoord>
        </edgeMap>
        <edgeMap>
          <xCoord>406</xCoord>
          <yCoord>238</yCoord>
        </edgeMap>
        <edgeMap>
          <xCoord>405</xCoord>
          <yCoord>238</yCoord>
        </edgeMap>
        <edgeMap>
          <xCoord>404</xCoord>
          <yCoord>238</yCoord>
        </edgeMap>
        <edgeMap>
          <xCoord>403</xCoord>
          <yCoord>238</yCoord>
        </edgeMap>
        <edgeMap>
          <xCoord>402</xCoord>
          <yCoord>237</yCoord>
        </edgeMap>
        <edgeMap>
          <xCoord>401</xCoord>
          <yCoord>236</yCoord>
        </edgeMap>
        <edgeMap>
          <xCoord>400</xCoord>
          <yCoord>236</yCoord>
        </edgeMap>
        <edgeMap>
          <xCoord>399</xCoord>
          <yCoord>236</yCoord>
        </edgeMap>
        <edgeMap>
          <xCoord>398</xCoord>
          <yCoord>236</yCoord>
        </edgeMap>
        <edgeMap>
          <xCoord>397</xCoord>
          <yCoord>236</yCoord>
        </edgeMap>
        <edgeMap>
          <xCoord>396</xCoord>
          <yCoord>236</yCoord>
        </edgeMap>
        <edgeMap>
          <xCoord>395</xCoord>
          <yCoord>236</yCoord>
        </edgeMap>
      </roi>
      <roi>
        <imageZposition>-169.000000 </imageZposition>
        <imageSOP_UID>1.3.6.1.4.1.14519.5.2.1.6279.6001.291836588539332175198425204544</imageSOP_UID>
        <inclusion>TRUE</inclusion>
        <edgeMap>
          <xCoord>392</xCoord>
          <yCoord>235</yCoord>
        </edgeMap>
        <edgeMap>
          <xCoord>391</xCoord>
          <yCoord>236</yCoord>
        </edgeMap>
        <edgeMap>
          <xCoord>390</xCoord>
          <yCoord>236</yCoord>
        </edgeMap>
        <edgeMap>
          <xCoord>389</xCoord>
          <yCoord>236</yCoord>
        </edgeMap>
        <edgeMap>
          <xCoord>388</xCoord>
          <yCoord>236</yCoord>
        </edgeMap>
        <edgeMap>
          <xCoord>387</xCoord>
          <yCoord>237</yCoord>
        </edgeMap>
        <edgeMap>
          <xCoord>386</xCoord>
          <yCoord>238</yCoord>
        </edgeMap>
        <edgeMap>
          <xCoord>385</xCoord>
          <yCoord>239</yCoord>
        </edgeMap>
        <edgeMap>
          <xCoord>385</xCoord>
          <yCoord>240</yCoord>
        </edgeMap>
        <edgeMap>
          <xCoord>384</xCoord>
          <yCoord>240</yCoord>
        </edgeMap>
        <edgeMap>
          <xCoord>383</xCoord>
          <yCoord>241</yCoord>
        </edgeMap>
        <edgeMap>
          <xCoord>382</xCoord>
          <yCoord>242</yCoord>
        </edgeMap>
        <edgeMap>
          <xCoord>381</xCoord>
          <yCoord>243</yCoord>
        </edgeMap>
        <edgeMap>
          <xCoord>381</xCoord>
          <yCoord>244</yCoord>
        </edgeMap>
        <edgeMap>
          <xCoord>380</xCoord>
          <yCoord>245</yCoord>
        </edgeMap>
        <edgeMap>
          <xCoord>380</xCoord>
          <yCoord>246</yCoord>
        </edgeMap>
        <edgeMap>
          <xCoord>380</xCoord>
          <yCoord>247</yCoord>
        </edgeMap>
        <edgeMap>
          <xCoord>380</xCoord>
          <yCoord>248</yCoord>
        </edgeMap>
        <edgeMap>
          <xCoord>380</xCoord>
          <yCoord>249</yCoord>
        </edgeMap>
        <edgeMap>
          <xCoord>380</xCoord>
          <yCoord>250</yCoord>
        </edgeMap>
        <edgeMap>
          <xCoord>380</xCoord>
          <yCoord>251</yCoord>
        </edgeMap>
        <edgeMap>
          <xCoord>380</xCoord>
          <yCoord>252</yCoord>
        </edgeMap>
        <edgeMap>
          <xCoord>380</xCoord>
          <yCoord>253</yCoord>
        </edgeMap>
        <edgeMap>
          <xCoord>380</xCoord>
          <yCoord>254</yCoord>
        </edgeMap>
        <edgeMap>
          <xCoord>380</xCoord>
          <yCoord>255</yCoord>
        </edgeMap>
        <edgeMap>
          <xCoord>381</xCoord>
          <yCoord>256</yCoord>
        </edgeMap>
        <edgeMap>
          <xCoord>381</xCoord>
          <yCoord>257</yCoord>
        </edgeMap>
        <edgeMap>
          <xCoord>381</xCoord>
          <yCoord>258</yCoord>
        </edgeMap>
        <edgeMap>
          <xCoord>382</xCoord>
          <yCoord>259</yCoord>
        </edgeMap>
        <edgeMap>
          <xCoord>382</xCoord>
          <yCoord>260</yCoord>
        </edgeMap>
        <edgeMap>
          <xCoord>383</xCoord>
          <yCoord>261</yCoord>
        </edgeMap>
        <edgeMap>
          <xCoord>384</xCoord>
          <yCoord>262</yCoord>
        </edgeMap>
        <edgeMap>
          <xCoord>385</xCoord>
          <yCoord>262</yCoord>
        </edgeMap>
        <edgeMap>
          <xCoord>386</xCoord>
          <yCoord>263</yCoord>
        </edgeMap>
        <edgeMap>
          <xCoord>387</xCoord>
          <yCoord>264</yCoord>
        </edgeMap>
        <edgeMap>
          <xCoord>388</xCoord>
          <yCoord>265</yCoord>
        </edgeMap>
        <edgeMap>
          <xCoord>389</xCoord>
          <yCoord>266</yCoord>
        </edgeMap>
        <edgeMap>
          <xCoord>390</xCoord>
          <yCoord>267</yCoord>
        </edgeMap>
        <edgeMap>
          <xCoord>391</xCoord>
          <yCoord>267</yCoord>
        </edgeMap>
        <edgeMap>
          <xCoord>392</xCoord>
          <yCoord>267</yCoord>
        </edgeMap>
        <edgeMap>
          <xCoord>393</xCoord>
          <yCoord>267</yCoord>
        </edgeMap>
        <edgeMap>
          <xCoord>394</xCoord>
          <yCoord>267</yCoord>
        </edgeMap>
        <edgeMap>
          <xCoord>395</xCoord>
          <yCoord>267</yCoord>
        </edgeMap>
        <edgeMap>
          <xCoord>396</xCoord>
          <yCoord>267</yCoord>
        </edgeMap>
        <edgeMap>
          <xCoord>397</xCoord>
          <yCoord>267</yCoord>
        </edgeMap>
        <edgeMap>
          <xCoord>398</xCoord>
          <yCoord>267</yCoord>
        </edgeMap>
        <edgeMap>
          <xCoord>399</xCoord>
          <yCoord>267</yCoord>
        </edgeMap>
        <edgeMap>
          <xCoord>400</xCoord>
          <yCoord>267</yCoord>
        </edgeMap>
        <edgeMap>
          <xCoord>401</xCoord>
          <yCoord>268</yCoord>
        </edgeMap>
        <edgeMap>
          <xCoord>402</xCoord>
          <yCoord>269</yCoord>
        </edgeMap>
        <edgeMap>
          <xCoord>403</xCoord>
          <yCoord>269</yCoord>
        </edgeMap>
        <edgeMap>
          <xCoord>404</xCoord>
          <yCoord>269</yCoord>
        </edgeMap>
        <edgeMap>
          <xCoord>405</xCoord>
          <yCoord>268</yCoord>
        </edgeMap>
        <edgeMap>
          <xCoord>406</xCoord>
          <yCoord>268</yCoord>
        </edgeMap>
        <edgeMap>
          <xCoord>407</xCoord>
          <yCoord>268</yCoord>
        </edgeMap>
        <edgeMap>
          <xCoord>408</xCoord>
          <yCoord>267</yCoord>
        </edgeMap>
        <edgeMap>
          <xCoord>408</xCoord>
          <yCoord>266</yCoord>
        </edgeMap>
        <edgeMap>
          <xCoord>408</xCoord>
          <yCoord>265</yCoord>
        </edgeMap>
        <edgeMap>
          <xCoord>408</xCoord>
          <yCoord>264</yCoord>
        </edgeMap>
        <edgeMap>
          <xCoord>408</xCoord>
          <yCoord>263</yCoord>
        </edgeMap>
        <edgeMap>
          <xCoord>409</xCoord>
          <yCoord>262</yCoord>
        </edgeMap>
        <edgeMap>
          <xCoord>410</xCoord>
          <yCoord>261</yCoord>
        </edgeMap>
        <edgeMap>
          <xCoord>411</xCoord>
          <yCoord>260</yCoord>
        </edgeMap>
        <edgeMap>
          <xCoord>412</xCoord>
          <yCoord>259</yCoord>
        </edgeMap>
        <edgeMap>
          <xCoord>412</xCoord>
          <yCoord>258</yCoord>
        </edgeMap>
        <edgeMap>
          <xCoord>413</xCoord>
          <yCoord>257</yCoord>
        </edgeMap>
        <edgeMap>
          <xCoord>414</xCoord>
          <yCoord>256</yCoord>
        </edgeMap>
        <edgeMap>
          <xCoord>415</xCoord>
          <yCoord>255</yCoord>
        </edgeMap>
        <edgeMap>
          <xCoord>415</xCoord>
          <yCoord>254</yCoord>
        </edgeMap>
        <edgeMap>
          <xCoord>415</xCoord>
          <yCoord>253</yCoord>
        </edgeMap>
        <edgeMap>
          <xCoord>415</xCoord>
          <yCoord>252</yCoord>
        </edgeMap>
        <edgeMap>
          <xCoord>414</xCoord>
          <yCoord>251</yCoord>
        </edgeMap>
        <edgeMap>
          <xCoord>414</xCoord>
          <yCoord>250</yCoord>
        </edgeMap>
        <edgeMap>
          <xCoord>414</xCoord>
          <yCoord>249</yCoord>
        </edgeMap>
        <edgeMap>
          <xCoord>413</xCoord>
          <yCoord>248</yCoord>
        </edgeMap>
        <edgeMap>
          <xCoord>413</xCoord>
          <yCoord>247</yCoord>
        </edgeMap>
        <edgeMap>
          <xCoord>413</xCoord>
          <yCoord>246</yCoord>
        </edgeMap>
        <edgeMap>
          <xCoord>412</xCoord>
          <yCoord>245</yCoord>
        </edgeMap>
        <edgeMap>
          <xCoord>412</xCoord>
          <yCoord>244</yCoord>
        </edgeMap>
        <edgeMap>
          <xCoord>412</xCoord>
          <yCoord>243</yCoord>
        </edgeMap>
        <edgeMap>
          <xCoord>411</xCoord>
          <yCoord>242</yCoord>
        </edgeMap>
        <edgeMap>
          <xCoord>411</xCoord>
          <yCoord>241</yCoord>
        </edgeMap>
        <edgeMap>
          <xCoord>411</xCoord>
          <yCoord>240</yCoord>
        </edgeMap>
        <edgeMap>
          <xCoord>410</xCoord>
          <yCoord>239</yCoord>
        </edgeMap>
        <edgeMap>
          <xCoord>409</xCoord>
          <yCoord>239</yCoord>
        </edgeMap>
        <edgeMap>
          <xCoord>408</xCoord>
          <yCoord>238</yCoord>
        </edgeMap>
        <edgeMap>
          <xCoord>407</xCoord>
          <yCoord>237</yCoord>
        </edgeMap>
        <edgeMap>
          <xCoord>406</xCoord>
          <yCoord>236</yCoord>
        </edgeMap>
        <edgeMap>
          <xCoord>405</xCoord>
          <yCoord>236</yCoord>
        </edgeMap>
        <edgeMap>
          <xCoord>404</xCoord>
          <yCoord>236</yCoord>
        </edgeMap>
        <edgeMap>
          <xCoord>403</xCoord>
          <yCoord>235</yCoord>
        </edgeMap>
        <edgeMap>
          <xCoord>402</xCoord>
          <yCoord>235</yCoord>
        </edgeMap>
        <edgeMap>
          <xCoord>401</xCoord>
          <yCoord>235</yCoord>
        </edgeMap>
        <edgeMap>
          <xCoord>400</xCoord>
          <yCoord>235</yCoord>
        </edgeMap>
        <edgeMap>
          <xCoord>399</xCoord>
          <yCoord>235</yCoord>
        </edgeMap>
        <edgeMap>
          <xCoord>398</xCoord>
          <yCoord>235</yCoord>
        </edgeMap>
        <edgeMap>
          <xCoord>397</xCoord>
          <yCoord>235</yCoord>
        </edgeMap>
        <edgeMap>
          <xCoord>396</xCoord>
          <yCoord>235</yCoord>
        </edgeMap>
        <edgeMap>
          <xCoord>395</xCoord>
          <yCoord>235</yCoord>
        </edgeMap>
        <edgeMap>
          <xCoord>394</xCoord>
          <yCoord>235</yCoord>
        </edgeMap>
        <edgeMap>
          <xCoord>393</xCoord>
          <yCoord>235</yCoord>
        </edgeMap>
        <edgeMap>
          <xCoord>392</xCoord>
          <yCoord>235</yCoord>
        </edgeMap>
      </roi>
      <roi>
        <imageZposition>-166.500000 </imageZposition>
        <imageSOP_UID>1.3.6.1.4.1.14519.5.2.1.6279.6001.952973217956293206183131269604</imageSOP_UID>
        <inclusion>TRUE</inclusion>
        <edgeMap>
          <xCoord>390</xCoord>
          <yCoord>235</yCoord>
        </edgeMap>
        <edgeMap>
          <xCoord>389</xCoord>
          <yCoord>236</yCoord>
        </edgeMap>
        <edgeMap>
          <xCoord>388</xCoord>
          <yCoord>237</yCoord>
        </edgeMap>
        <edgeMap>
          <xCoord>387</xCoord>
          <yCoord>238</yCoord>
        </edgeMap>
        <edgeMap>
          <xCoord>387</xCoord>
          <yCoord>239</yCoord>
        </edgeMap>
        <edgeMap>
          <xCoord>386</xCoord>
          <yCoord>240</yCoord>
        </edgeMap>
        <edgeMap>
          <xCoord>385</xCoord>
          <yCoord>240</yCoord>
        </edgeMap>
        <edgeMap>
          <xCoord>384</xCoord>
          <yCoord>241</yCoord>
        </edgeMap>
        <edgeMap>
          <xCoord>383</xCoord>
          <yCoord>242</yCoord>
        </edgeMap>
        <edgeMap>
          <xCoord>382</xCoord>
          <yCoord>243</yCoord>
        </edgeMap>
        <edgeMap>
          <xCoord>382</xCoord>
          <yCoord>244</yCoord>
        </edgeMap>
        <edgeMap>
          <xCoord>381</xCoord>
          <yCoord>245</yCoord>
        </edgeMap>
        <edgeMap>
          <xCoord>381</xCoord>
          <yCoord>246</yCoord>
        </edgeMap>
        <edgeMap>
          <xCoord>381</xCoord>
          <yCoord>247</yCoord>
        </edgeMap>
        <edgeMap>
          <xCoord>381</xCoord>
          <yCoord>248</yCoord>
        </edgeMap>
        <edgeMap>
          <xCoord>381</xCoord>
          <yCoord>249</yCoord>
        </edgeMap>
        <edgeMap>
          <xCoord>381</xCoord>
          <yCoord>250</yCoord>
        </edgeMap>
        <edgeMap>
          <xCoord>381</xCoord>
          <yCoord>251</yCoord>
        </edgeMap>
        <edgeMap>
          <xCoord>381</xCoord>
          <yCoord>252</yCoord>
        </edgeMap>
        <edgeMap>
          <xCoord>381</xCoord>
          <yCoord>253</yCoord>
        </edgeMap>
        <edgeMap>
          <xCoord>381</xCoord>
          <yCoord>254</yCoord>
        </edgeMap>
        <edgeMap>
          <xCoord>381</xCoord>
          <yCoord>255</yCoord>
        </edgeMap>
        <edgeMap>
          <xCoord>381</xCoord>
          <yCoord>256</yCoord>
        </edgeMap>
        <edgeMap>
          <xCoord>381</xCoord>
          <yCoord>257</yCoord>
        </edgeMap>
        <edgeMap>
          <xCoord>381</xCoord>
          <yCoord>258</yCoord>
        </edgeMap>
        <edgeMap>
          <xCoord>382</xCoord>
          <yCoord>259</yCoord>
        </edgeMap>
        <edgeMap>
          <xCoord>382</xCoord>
          <yCoord>260</yCoord>
        </edgeMap>
        <edgeMap>
          <xCoord>383</xCoord>
          <yCoord>261</yCoord>
        </edgeMap>
        <edgeMap>
          <xCoord>384</xCoord>
          <yCoord>262</yCoord>
        </edgeMap>
        <edgeMap>
          <xCoord>385</xCoord>
          <yCoord>263</yCoord>
        </edgeMap>
        <edgeMap>
          <xCoord>386</xCoord>
          <yCoord>264</yCoord>
        </edgeMap>
        <edgeMap>
          <xCoord>387</xCoord>
          <yCoord>264</yCoord>
        </edgeMap>
        <edgeMap>
          <xCoord>388</xCoord>
          <yCoord>265</yCoord>
        </edgeMap>
        <edgeMap>
          <xCoord>389</xCoord>
          <yCoord>265</yCoord>
        </edgeMap>
        <edgeMap>
          <xCoord>390</xCoord>
          <yCoord>266</yCoord>
        </edgeMap>
        <edgeMap>
          <xCoord>391</xCoord>
          <yCoord>267</yCoord>
        </edgeMap>
        <edgeMap>
          <xCoord>392</xCoord>
          <yCoord>267</yCoord>
        </edgeMap>
        <edgeMap>
          <xCoord>393</xCoord>
          <yCoord>268</yCoord>
        </edgeMap>
        <edgeMap>
          <xCoord>394</xCoord>
          <yCoord>269</yCoord>
        </edgeMap>
        <edgeMap>
          <xCoord>395</xCoord>
          <yCoord>269</yCoord>
        </edgeMap>
        <edgeMap>
          <xCoord>396</xCoord>
          <yCoord>269</yCoord>
        </edgeMap>
        <edgeMap>
          <xCoord>397</xCoord>
          <yCoord>269</yCoord>
        </edgeMap>
        <edgeMap>
          <xCoord>398</xCoord>
          <yCoord>269</yCoord>
        </edgeMap>
        <edgeMap>
          <xCoord>399</xCoord>
          <yCoord>269</yCoord>
        </edgeMap>
        <edgeMap>
          <xCoord>400</xCoord>
          <yCoord>269</yCoord>
        </edgeMap>
        <edgeMap>
          <xCoord>401</xCoord>
          <yCoord>269</yCoord>
        </edgeMap>
        <edgeMap>
          <xCoord>402</xCoord>
          <yCoord>269</yCoord>
        </edgeMap>
        <edgeMap>
          <xCoord>403</xCoord>
          <yCoord>269</yCoord>
        </edgeMap>
        <edgeMap>
          <xCoord>404</xCoord>
          <yCoord>268</yCoord>
        </edgeMap>
        <edgeMap>
          <xCoord>405</xCoord>
          <yCoord>267</yCoord>
        </edgeMap>
        <edgeMap>
          <xCoord>406</xCoord>
          <yCoord>266</yCoord>
        </edgeMap>
        <edgeMap>
          <xCoord>407</xCoord>
          <yCoord>265</yCoord>
        </edgeMap>
        <edgeMap>
          <xCoord>408</xCoord>
          <yCoord>265</yCoord>
        </edgeMap>
        <edgeMap>
          <xCoord>409</xCoord>
          <yCoord>264</yCoord>
        </edgeMap>
        <edgeMap>
          <xCoord>410</xCoord>
          <yCoord>263</yCoord>
        </edgeMap>
        <edgeMap>
          <xCoord>410</xCoord>
          <yCoord>262</yCoord>
        </edgeMap>
        <edgeMap>
          <xCoord>410</xCoord>
          <yCoord>261</yCoord>
        </edgeMap>
        <edgeMap>
          <xCoord>411</xCoord>
          <yCoord>260</yCoord>
        </edgeMap>
        <edgeMap>
          <xCoord>412</xCoord>
          <yCoord>259</yCoord>
        </edgeMap>
        <edgeMap>
          <xCoord>413</xCoord>
          <yCoord>258</yCoord>
        </edgeMap>
        <edgeMap>
          <xCoord>414</xCoord>
          <yCoord>257</yCoord>
        </edgeMap>
        <edgeMap>
          <xCoord>414</xCoord>
          <yCoord>256</yCoord>
        </edgeMap>
        <edgeMap>
          <xCoord>415</xCoord>
          <yCoord>255</yCoord>
        </edgeMap>
        <edgeMap>
          <xCoord>415</xCoord>
          <yCoord>254</yCoord>
        </edgeMap>
        <edgeMap>
          <xCoord>415</xCoord>
          <yCoord>253</yCoord>
        </edgeMap>
        <edgeMap>
          <xCoord>415</xCoord>
          <yCoord>252</yCoord>
        </edgeMap>
        <edgeMap>
          <xCoord>415</xCoord>
          <yCoord>251</yCoord>
        </edgeMap>
        <edgeMap>
          <xCoord>414</xCoord>
          <yCoord>250</yCoord>
        </edgeMap>
        <edgeMap>
          <xCoord>414</xCoord>
          <yCoord>249</yCoord>
        </edgeMap>
        <edgeMap>
          <xCoord>414</xCoord>
          <yCoord>248</yCoord>
        </edgeMap>
        <edgeMap>
          <xCoord>413</xCoord>
          <yCoord>247</yCoord>
        </edgeMap>
        <edgeMap>
          <xCoord>413</xCoord>
          <yCoord>246</yCoord>
        </edgeMap>
        <edgeMap>
          <xCoord>412</xCoord>
          <yCoord>245</yCoord>
        </edgeMap>
        <edgeMap>
          <xCoord>412</xCoord>
          <yCoord>244</yCoord>
        </edgeMap>
        <edgeMap>
          <xCoord>412</xCoord>
          <yCoord>243</yCoord>
        </edgeMap>
        <edgeMap>
          <xCoord>411</xCoord>
          <yCoord>242</yCoord>
        </edgeMap>
        <edgeMap>
          <xCoord>411</xCoord>
          <yCoord>241</yCoord>
        </edgeMap>
        <edgeMap>
          <xCoord>411</xCoord>
          <yCoord>240</yCoord>
        </edgeMap>
        <edgeMap>
          <xCoord>410</xCoord>
          <yCoord>239</yCoord>
        </edgeMap>
        <edgeMap>
          <xCoord>409</xCoord>
          <yCoord>238</yCoord>
        </edgeMap>
        <edgeMap>
          <xCoord>408</xCoord>
          <yCoord>237</yCoord>
        </edgeMap>
        <edgeMap>
          <xCoord>407</xCoord>
          <yCoord>236</yCoord>
        </edgeMap>
        <edgeMap>
          <xCoord>406</xCoord>
          <yCoord>236</yCoord>
        </edgeMap>
        <edgeMap>
          <xCoord>405</xCoord>
          <yCoord>236</yCoord>
        </edgeMap>
        <edgeMap>
          <xCoord>404</xCoord>
          <yCoord>236</yCoord>
        </edgeMap>
        <edgeMap>
          <xCoord>403</xCoord>
          <yCoord>235</yCoord>
        </edgeMap>
        <edgeMap>
          <xCoord>402</xCoord>
          <yCoord>235</yCoord>
        </edgeMap>
        <edgeMap>
          <xCoord>401</xCoord>
          <yCoord>235</yCoord>
        </edgeMap>
        <edgeMap>
          <xCoord>400</xCoord>
          <yCoord>235</yCoord>
        </edgeMap>
        <edgeMap>
          <xCoord>399</xCoord>
          <yCoord>235</yCoord>
        </edgeMap>
        <edgeMap>
          <xCoord>398</xCoord>
          <yCoord>235</yCoord>
        </edgeMap>
        <edgeMap>
          <xCoord>397</xCoord>
          <yCoord>235</yCoord>
        </edgeMap>
        <edgeMap>
          <xCoord>396</xCoord>
          <yCoord>235</yCoord>
        </edgeMap>
        <edgeMap>
          <xCoord>395</xCoord>
          <yCoord>235</yCoord>
        </edgeMap>
        <edgeMap>
          <xCoord>394</xCoord>
          <yCoord>235</yCoord>
        </edgeMap>
        <edgeMap>
          <xCoord>393</xCoord>
          <yCoord>235</yCoord>
        </edgeMap>
        <edgeMap>
          <xCoord>392</xCoord>
          <yCoord>235</yCoord>
        </edgeMap>
        <edgeMap>
          <xCoord>391</xCoord>
          <yCoord>235</yCoord>
        </edgeMap>
        <edgeMap>
          <xCoord>390</xCoord>
          <yCoord>235</yCoord>
        </edgeMap>
      </roi>
      <roi>
        <imageZposition>-164.000000 </imageZposition>
        <imageSOP_UID>1.3.6.1.4.1.14519.5.2.1.6279.6001.284930034934229982638718938892</imageSOP_UID>
        <inclusion>TRUE</inclusion>
        <edgeMap>
          <xCoord>391</xCoord>
          <yCoord>234</yCoord>
        </edgeMap>
        <edgeMap>
          <xCoord>390</xCoord>
          <yCoord>235</yCoord>
        </edgeMap>
        <edgeMap>
          <xCoord>389</xCoord>
          <yCoord>235</yCoord>
        </edgeMap>
        <edgeMap>
          <xCoord>388</xCoord>
          <yCoord>236</yCoord>
        </edgeMap>
        <edgeMap>
          <xCoord>387</xCoord>
          <yCoord>237</yCoord>
        </edgeMap>
        <edgeMap>
          <xCoord>386</xCoord>
          <yCoord>238</yCoord>
        </edgeMap>
        <edgeMap>
          <xCoord>386</xCoord>
          <yCoord>239</yCoord>
        </edgeMap>
        <edgeMap>
          <xCoord>385</xCoord>
          <yCoord>240</yCoord>
        </edgeMap>
        <edgeMap>
          <xCoord>384</xCoord>
          <yCoord>241</yCoord>
        </edgeMap>
        <edgeMap>
          <xCoord>383</xCoord>
          <yCoord>242</yCoord>
        </edgeMap>
        <edgeMap>
          <xCoord>382</xCoord>
          <yCoord>243</yCoord>
        </edgeMap>
        <edgeMap>
          <xCoord>381</xCoord>
          <yCoord>244</yCoord>
        </edgeMap>
        <edgeMap>
          <xCoord>381</xCoord>
          <yCoord>245</yCoord>
        </edgeMap>
        <edgeMap>
          <xCoord>381</xCoord>
          <yCoord>246</yCoord>
        </edgeMap>
        <edgeMap>
          <xCoord>380</xCoord>
          <yCoord>247</yCoord>
        </edgeMap>
        <edgeMap>
          <xCoord>380</xCoord>
          <yCoord>248</yCoord>
        </edgeMap>
        <edgeMap>
          <xCoord>380</xCoord>
          <yCoord>249</yCoord>
        </edgeMap>
        <edgeMap>
          <xCoord>380</xCoord>
          <yCoord>250</yCoord>
        </edgeMap>
        <edgeMap>
          <xCoord>380</xCoord>
          <yCoord>251</yCoord>
        </edgeMap>
        <edgeMap>
          <xCoord>380</xCoord>
          <yCoord>252</yCoord>
        </edgeMap>
        <edgeMap>
          <xCoord>380</xCoord>
          <yCoord>253</yCoord>
        </edgeMap>
        <edgeMap>
          <xCoord>380</xCoord>
          <yCoord>254</yCoord>
        </edgeMap>
        <edgeMap>
          <xCoord>380</xCoord>
          <yCoord>255</yCoord>
        </edgeMap>
        <edgeMap>
          <xCoord>380</xCoord>
          <yCoord>256</yCoord>
        </edgeMap>
        <edgeMap>
          <xCoord>380</xCoord>
          <yCoord>257</yCoord>
        </edgeMap>
        <edgeMap>
          <xCoord>381</xCoord>
          <yCoord>258</yCoord>
        </edgeMap>
        <edgeMap>
          <xCoord>381</xCoord>
          <yCoord>259</yCoord>
        </edgeMap>
        <edgeMap>
          <xCoord>381</xCoord>
          <yCoord>260</yCoord>
        </edgeMap>
        <edgeMap>
          <xCoord>382</xCoord>
          <yCoord>261</yCoord>
        </edgeMap>
        <edgeMap>
          <xCoord>383</xCoord>
          <yCoord>262</yCoord>
        </edgeMap>
        <edgeMap>
          <xCoord>383</xCoord>
          <yCoord>263</yCoord>
        </edgeMap>
        <edgeMap>
          <xCoord>384</xCoord>
          <yCoord>264</yCoord>
        </edgeMap>
        <edgeMap>
          <xCoord>385</xCoord>
          <yCoord>264</yCoord>
        </edgeMap>
        <edgeMap>
          <xCoord>386</xCoord>
          <yCoord>265</yCoord>
        </edgeMap>
        <edgeMap>
          <xCoord>387</xCoord>
          <yCoord>266</yCoord>
        </edgeMap>
        <edgeMap>
          <xCoord>388</xCoord>
          <yCoord>266</yCoord>
        </edgeMap>
        <edgeMap>
          <xCoord>389</xCoord>
          <yCoord>267</yCoord>
        </edgeMap>
        <edgeMap>
          <xCoord>390</xCoord>
          <yCoord>267</yCoord>
        </edgeMap>
        <edgeMap>
          <xCoord>391</xCoord>
          <yCoord>268</yCoord>
        </edgeMap>
        <edgeMap>
          <xCoord>392</xCoord>
          <yCoord>268</yCoord>
        </edgeMap>
        <edgeMap>
          <xCoord>393</xCoord>
          <yCoord>268</yCoord>
        </edgeMap>
        <edgeMap>
          <xCoord>394</xCoord>
          <yCoord>268</yCoord>
        </edgeMap>
        <edgeMap>
          <xCoord>395</xCoord>
          <yCoord>268</yCoord>
        </edgeMap>
        <edgeMap>
          <xCoord>396</xCoord>
          <yCoord>268</yCoord>
        </edgeMap>
        <edgeMap>
          <xCoord>397</xCoord>
          <yCoord>268</yCoord>
        </edgeMap>
        <edgeMap>
          <xCoord>398</xCoord>
          <yCoord>268</yCoord>
        </edgeMap>
        <edgeMap>
          <xCoord>399</xCoord>
          <yCoord>268</yCoord>
        </edgeMap>
        <edgeMap>
          <xCoord>400</xCoord>
          <yCoord>268</yCoord>
        </edgeMap>
        <edgeMap>
          <xCoord>401</xCoord>
          <yCoord>268</yCoord>
        </edgeMap>
        <edgeMap>
          <xCoord>402</xCoord>
          <yCoord>268</yCoord>
        </edgeMap>
        <edgeMap>
          <xCoord>403</xCoord>
          <yCoord>268</yCoord>
        </edgeMap>
        <edgeMap>
          <xCoord>404</xCoord>
          <yCoord>268</yCoord>
        </edgeMap>
        <edgeMap>
          <xCoord>405</xCoord>
          <yCoord>267</yCoord>
        </edgeMap>
        <edgeMap>
          <xCoord>406</xCoord>
          <yCoord>266</yCoord>
        </edgeMap>
        <edgeMap>
          <xCoord>407</xCoord>
          <yCoord>265</yCoord>
        </edgeMap>
        <edgeMap>
          <xCoord>408</xCoord>
          <yCoord>264</yCoord>
        </edgeMap>
        <edgeMap>
          <xCoord>409</xCoord>
          <yCoord>263</yCoord>
        </edgeMap>
        <edgeMap>
          <xCoord>410</xCoord>
          <yCoord>262</yCoord>
        </edgeMap>
        <edgeMap>
          <xCoord>411</xCoord>
          <yCoord>261</yCoord>
        </edgeMap>
        <edgeMap>
          <xCoord>412</xCoord>
          <yCoord>260</yCoord>
        </edgeMap>
        <edgeMap>
          <xCoord>413</xCoord>
          <yCoord>259</yCoord>
        </edgeMap>
        <edgeMap>
          <xCoord>414</xCoord>
          <yCoord>258</yCoord>
        </edgeMap>
        <edgeMap>
          <xCoord>414</xCoord>
          <yCoord>257</yCoord>
        </edgeMap>
        <edgeMap>
          <xCoord>414</xCoord>
          <yCoord>256</yCoord>
        </edgeMap>
        <edgeMap>
          <xCoord>414</xCoord>
          <yCoord>255</yCoord>
        </edgeMap>
        <edgeMap>
          <xCoord>414</xCoord>
          <yCoord>254</yCoord>
        </edgeMap>
        <edgeMap>
          <xCoord>414</xCoord>
          <yCoord>253</yCoord>
        </edgeMap>
        <edgeMap>
          <xCoord>414</xCoord>
          <yCoord>252</yCoord>
        </edgeMap>
        <edgeMap>
          <xCoord>414</xCoord>
          <yCoord>251</yCoord>
        </edgeMap>
        <edgeMap>
          <xCoord>413</xCoord>
          <yCoord>250</yCoord>
        </edgeMap>
        <edgeMap>
          <xCoord>413</xCoord>
          <yCoord>249</yCoord>
        </edgeMap>
        <edgeMap>
          <xCoord>413</xCoord>
          <yCoord>248</yCoord>
        </edgeMap>
        <edgeMap>
          <xCoord>413</xCoord>
          <yCoord>247</yCoord>
        </edgeMap>
        <edgeMap>
          <xCoord>413</xCoord>
          <yCoord>246</yCoord>
        </edgeMap>
        <edgeMap>
          <xCoord>413</xCoord>
          <yCoord>245</yCoord>
        </edgeMap>
        <edgeMap>
          <xCoord>413</xCoord>
          <yCoord>244</yCoord>
        </edgeMap>
        <edgeMap>
          <xCoord>413</xCoord>
          <yCoord>243</yCoord>
        </edgeMap>
        <edgeMap>
          <xCoord>412</xCoord>
          <yCoord>242</yCoord>
        </edgeMap>
        <edgeMap>
          <xCoord>411</xCoord>
          <yCoord>241</yCoord>
        </edgeMap>
        <edgeMap>
          <xCoord>410</xCoord>
          <yCoord>241</yCoord>
        </edgeMap>
        <edgeMap>
          <xCoord>409</xCoord>
          <yCoord>241</yCoord>
        </edgeMap>
        <edgeMap>
          <xCoord>408</xCoord>
          <yCoord>240</yCoord>
        </edgeMap>
        <edgeMap>
          <xCoord>408</xCoord>
          <yCoord>239</yCoord>
        </edgeMap>
        <edgeMap>
          <xCoord>407</xCoord>
          <yCoord>238</yCoord>
        </edgeMap>
        <edgeMap>
          <xCoord>406</xCoord>
          <yCoord>238</yCoord>
        </edgeMap>
        <edgeMap>
          <xCoord>405</xCoord>
          <yCoord>238</yCoord>
        </edgeMap>
        <edgeMap>
          <xCoord>404</xCoord>
          <yCoord>238</yCoord>
        </edgeMap>
        <edgeMap>
          <xCoord>403</xCoord>
          <yCoord>238</yCoord>
        </edgeMap>
        <edgeMap>
          <xCoord>402</xCoord>
          <yCoord>237</yCoord>
        </edgeMap>
        <edgeMap>
          <xCoord>401</xCoord>
          <yCoord>236</yCoord>
        </edgeMap>
        <edgeMap>
          <xCoord>400</xCoord>
          <yCoord>235</yCoord>
        </edgeMap>
        <edgeMap>
          <xCoord>399</xCoord>
          <yCoord>234</yCoord>
        </edgeMap>
        <edgeMap>
          <xCoord>398</xCoord>
          <yCoord>234</yCoord>
        </edgeMap>
        <edgeMap>
          <xCoord>397</xCoord>
          <yCoord>234</yCoord>
        </edgeMap>
        <edgeMap>
          <xCoord>396</xCoord>
          <yCoord>234</yCoord>
        </edgeMap>
        <edgeMap>
          <xCoord>395</xCoord>
          <yCoord>234</yCoord>
        </edgeMap>
        <edgeMap>
          <xCoord>394</xCoord>
          <yCoord>234</yCoord>
        </edgeMap>
        <edgeMap>
          <xCoord>393</xCoord>
          <yCoord>234</yCoord>
        </edgeMap>
        <edgeMap>
          <xCoord>392</xCoord>
          <yCoord>234</yCoord>
        </edgeMap>
        <edgeMap>
          <xCoord>391</xCoord>
          <yCoord>234</yCoord>
        </edgeMap>
      </roi>
      <roi>
        <imageZposition>-161.500000 </imageZposition>
        <imageSOP_UID>1.3.6.1.4.1.14519.5.2.1.6279.6001.299408059621178477805787014121</imageSOP_UID>
        <inclusion>TRUE</inclusion>
        <edgeMap>
          <xCoord>389</xCoord>
          <yCoord>235</yCoord>
        </edgeMap>
        <edgeMap>
          <xCoord>388</xCoord>
          <yCoord>236</yCoord>
        </edgeMap>
        <edgeMap>
          <xCoord>387</xCoord>
          <yCoord>237</yCoord>
        </edgeMap>
        <edgeMap>
          <xCoord>386</xCoord>
          <yCoord>238</yCoord>
        </edgeMap>
        <edgeMap>
          <xCoord>385</xCoord>
          <yCoord>238</yCoord>
        </edgeMap>
        <edgeMap>
          <xCoord>384</xCoord>
          <yCoord>239</yCoord>
        </edgeMap>
        <edgeMap>
          <xCoord>383</xCoord>
          <yCoord>240</yCoord>
        </edgeMap>
        <edgeMap>
          <xCoord>382</xCoord>
          <yCoord>241</yCoord>
        </edgeMap>
        <edgeMap>
          <xCoord>381</xCoord>
          <yCoord>242</yCoord>
        </edgeMap>
        <edgeMap>
          <xCoord>381</xCoord>
          <yCoord>243</yCoord>
        </edgeMap>
        <edgeMap>
          <xCoord>380</xCoord>
          <yCoord>244</yCoord>
        </edgeMap>
        <edgeMap>
          <xCoord>380</xCoord>
          <yCoord>245</yCoord>
        </edgeMap>
        <edgeMap>
          <xCoord>379</xCoord>
          <yCoord>246</yCoord>
        </edgeMap>
        <edgeMap>
          <xCoord>379</xCoord>
          <yCoord>247</yCoord>
        </edgeMap>
        <edgeMap>
          <xCoord>379</xCoord>
          <yCoord>248</yCoord>
        </edgeMap>
        <edgeMap>
          <xCoord>379</xCoord>
          <yCoord>249</yCoord>
        </edgeMap>
        <edgeMap>
          <xCoord>379</xCoord>
          <yCoord>250</yCoord>
        </edgeMap>
        <edgeMap>
          <xCoord>379</xCoord>
          <yCoord>251</yCoord>
        </edgeMap>
        <edgeMap>
          <xCoord>379</xCoord>
          <yCoord>252</yCoord>
        </edgeMap>
        <edgeMap>
          <xCoord>379</xCoord>
          <yCoord>253</yCoord>
        </edgeMap>
        <edgeMap>
          <xCoord>379</xCoord>
          <yCoord>254</yCoord>
        </edgeMap>
        <edgeMap>
          <xCoord>379</xCoord>
          <yCoord>255</yCoord>
        </edgeMap>
        <edgeMap>
          <xCoord>379</xCoord>
          <yCoord>256</yCoord>
        </edgeMap>
        <edgeMap>
          <xCoord>380</xCoord>
          <yCoord>257</yCoord>
        </edgeMap>
        <edgeMap>
          <xCoord>380</xCoord>
          <yCoord>258</yCoord>
        </edgeMap>
        <edgeMap>
          <xCoord>380</xCoord>
          <yCoord>259</yCoord>
        </edgeMap>
        <edgeMap>
          <xCoord>381</xCoord>
          <yCoord>260</yCoord>
        </edgeMap>
        <edgeMap>
          <xCoord>382</xCoord>
          <yCoord>261</yCoord>
        </edgeMap>
        <edgeMap>
          <xCoord>383</xCoord>
          <yCoord>262</yCoord>
        </edgeMap>
        <edgeMap>
          <xCoord>384</xCoord>
          <yCoord>263</yCoord>
        </edgeMap>
        <edgeMap>
          <xCoord>385</xCoord>
          <yCoord>263</yCoord>
        </edgeMap>
        <edgeMap>
          <xCoord>386</xCoord>
          <yCoord>263</yCoord>
        </edgeMap>
        <edgeMap>
          <xCoord>387</xCoord>
          <yCoord>264</yCoord>
        </edgeMap>
        <edgeMap>
          <xCoord>388</xCoord>
          <yCoord>265</yCoord>
        </edgeMap>
        <edgeMap>
          <xCoord>389</xCoord>
          <yCoord>265</yCoord>
        </edgeMap>
        <edgeMap>
          <xCoord>389</xCoord>
          <yCoord>266</yCoord>
        </edgeMap>
        <edgeMap>
          <xCoord>389</xCoord>
          <yCoord>267</yCoord>
        </edgeMap>
        <edgeMap>
          <xCoord>390</xCoord>
          <yCoord>268</yCoord>
        </edgeMap>
        <edgeMap>
          <xCoord>391</xCoord>
          <yCoord>269</yCoord>
        </edgeMap>
        <edgeMap>
          <xCoord>392</xCoord>
          <yCoord>270</yCoord>
        </edgeMap>
        <edgeMap>
          <xCoord>393</xCoord>
          <yCoord>270</yCoord>
        </edgeMap>
        <edgeMap>
          <xCoord>394</xCoord>
          <yCoord>270</yCoord>
        </edgeMap>
        <edgeMap>
          <xCoord>395</xCoord>
          <yCoord>270</yCoord>
        </edgeMap>
        <edgeMap>
          <xCoord>396</xCoord>
          <yCoord>270</yCoord>
        </edgeMap>
        <edgeMap>
          <xCoord>397</xCoord>
          <yCoord>270</yCoord>
        </edgeMap>
        <edgeMap>
          <xCoord>398</xCoord>
          <yCoord>270</yCoord>
        </edgeMap>
        <edgeMap>
          <xCoord>399</xCoord>
          <yCoord>270</yCoord>
        </edgeMap>
        <edgeMap>
          <xCoord>400</xCoord>
          <yCoord>270</yCoord>
        </edgeMap>
        <edgeMap>
          <xCoord>401</xCoord>
          <yCoord>270</yCoord>
        </edgeMap>
        <edgeMap>
          <xCoord>402</xCoord>
          <yCoord>270</yCoord>
        </edgeMap>
        <edgeMap>
          <xCoord>403</xCoord>
          <yCoord>270</yCoord>
        </edgeMap>
        <edgeMap>
          <xCoord>404</xCoord>
          <yCoord>270</yCoord>
        </edgeMap>
        <edgeMap>
          <xCoord>405</xCoord>
          <yCoord>270</yCoord>
        </edgeMap>
        <edgeMap>
          <xCoord>406</xCoord>
          <yCoord>270</yCoord>
        </edgeMap>
        <edgeMap>
          <xCoord>407</xCoord>
          <yCoord>269</yCoord>
        </edgeMap>
        <edgeMap>
          <xCoord>408</xCoord>
          <yCoord>268</yCoord>
        </edgeMap>
        <edgeMap>
          <xCoord>409</xCoord>
          <yCoord>267</yCoord>
        </edgeMap>
        <edgeMap>
          <xCoord>410</xCoord>
          <yCoord>266</yCoord>
        </edgeMap>
        <edgeMap>
          <xCoord>411</xCoord>
          <yCoord>265</yCoord>
        </edgeMap>
        <edgeMap>
          <xCoord>412</xCoord>
          <yCoord>264</yCoord>
        </edgeMap>
        <edgeMap>
          <xCoord>413</xCoord>
          <yCoord>263</yCoord>
        </edgeMap>
        <edgeMap>
          <xCoord>414</xCoord>
          <yCoord>262</yCoord>
        </edgeMap>
        <edgeMap>
          <xCoord>414</xCoord>
          <yCoord>261</yCoord>
        </edgeMap>
        <edgeMap>
          <xCoord>415</xCoord>
          <yCoord>260</yCoord>
        </edgeMap>
        <edgeMap>
          <xCoord>415</xCoord>
          <yCoord>259</yCoord>
        </edgeMap>
        <edgeMap>
          <xCoord>415</xCoord>
          <yCoord>258</yCoord>
        </edgeMap>
        <edgeMap>
          <xCoord>415</xCoord>
          <yCoord>257</yCoord>
        </edgeMap>
        <edgeMap>
          <xCoord>415</xCoord>
          <yCoord>256</yCoord>
        </edgeMap>
        <edgeMap>
          <xCoord>415</xCoord>
          <yCoord>255</yCoord>
        </edgeMap>
        <edgeMap>
          <xCoord>415</xCoord>
          <yCoord>254</yCoord>
        </edgeMap>
        <edgeMap>
          <xCoord>415</xCoord>
          <yCoord>253</yCoord>
        </edgeMap>
        <edgeMap>
          <xCoord>415</xCoord>
          <yCoord>252</yCoord>
        </edgeMap>
        <edgeMap>
          <xCoord>415</xCoord>
          <yCoord>251</yCoord>
        </edgeMap>
        <edgeMap>
          <xCoord>414</xCoord>
          <yCoord>250</yCoord>
        </edgeMap>
        <edgeMap>
          <xCoord>414</xCoord>
          <yCoord>249</yCoord>
        </edgeMap>
        <edgeMap>
          <xCoord>414</xCoord>
          <yCoord>248</yCoord>
        </edgeMap>
        <edgeMap>
          <xCoord>413</xCoord>
          <yCoord>247</yCoord>
        </edgeMap>
        <edgeMap>
          <xCoord>413</xCoord>
          <yCoord>246</yCoord>
        </edgeMap>
        <edgeMap>
          <xCoord>412</xCoord>
          <yCoord>245</yCoord>
        </edgeMap>
        <edgeMap>
          <xCoord>411</xCoord>
          <yCoord>244</yCoord>
        </edgeMap>
        <edgeMap>
          <xCoord>411</xCoord>
          <yCoord>243</yCoord>
        </edgeMap>
        <edgeMap>
          <xCoord>410</xCoord>
          <yCoord>242</yCoord>
        </edgeMap>
        <edgeMap>
          <xCoord>409</xCoord>
          <yCoord>241</yCoord>
        </edgeMap>
        <edgeMap>
          <xCoord>408</xCoord>
          <yCoord>240</yCoord>
        </edgeMap>
        <edgeMap>
          <xCoord>407</xCoord>
          <yCoord>239</yCoord>
        </edgeMap>
        <edgeMap>
          <xCoord>406</xCoord>
          <yCoord>238</yCoord>
        </edgeMap>
        <edgeMap>
          <xCoord>405</xCoord>
          <yCoord>237</yCoord>
        </edgeMap>
        <edgeMap>
          <xCoord>404</xCoord>
          <yCoord>237</yCoord>
        </edgeMap>
        <edgeMap>
          <xCoord>403</xCoord>
          <yCoord>236</yCoord>
        </edgeMap>
        <edgeMap>
          <xCoord>402</xCoord>
          <yCoord>236</yCoord>
        </edgeMap>
        <edgeMap>
          <xCoord>401</xCoord>
          <yCoord>235</yCoord>
        </edgeMap>
        <edgeMap>
          <xCoord>400</xCoord>
          <yCoord>235</yCoord>
        </edgeMap>
        <edgeMap>
          <xCoord>399</xCoord>
          <yCoord>235</yCoord>
        </edgeMap>
        <edgeMap>
          <xCoord>398</xCoord>
          <yCoord>235</yCoord>
        </edgeMap>
        <edgeMap>
          <xCoord>397</xCoord>
          <yCoord>235</yCoord>
        </edgeMap>
        <edgeMap>
          <xCoord>396</xCoord>
          <yCoord>235</yCoord>
        </edgeMap>
        <edgeMap>
          <xCoord>395</xCoord>
          <yCoord>235</yCoord>
        </edgeMap>
        <edgeMap>
          <xCoord>394</xCoord>
          <yCoord>235</yCoord>
        </edgeMap>
        <edgeMap>
          <xCoord>393</xCoord>
          <yCoord>235</yCoord>
        </edgeMap>
        <edgeMap>
          <xCoord>392</xCoord>
          <yCoord>235</yCoord>
        </edgeMap>
        <edgeMap>
          <xCoord>391</xCoord>
          <yCoord>235</yCoord>
        </edgeMap>
        <edgeMap>
          <xCoord>390</xCoord>
          <yCoord>235</yCoord>
        </edgeMap>
        <edgeMap>
          <xCoord>389</xCoord>
          <yCoord>235</yCoord>
        </edgeMap>
      </roi>
      <roi>
        <imageZposition>-159.000000 </imageZposition>
        <imageSOP_UID>1.3.6.1.4.1.14519.5.2.1.6279.6001.234263867885708346898271911574</imageSOP_UID>
        <inclusion>TRUE</inclusion>
        <edgeMap>
          <xCoord>388</xCoord>
          <yCoord>236</yCoord>
        </edgeMap>
        <edgeMap>
          <xCoord>387</xCoord>
          <yCoord>237</yCoord>
        </edgeMap>
        <edgeMap>
          <xCoord>386</xCoord>
          <yCoord>238</yCoord>
        </edgeMap>
        <edgeMap>
          <xCoord>386</xCoord>
          <yCoord>239</yCoord>
        </edgeMap>
        <edgeMap>
          <xCoord>386</xCoord>
          <yCoord>240</yCoord>
        </edgeMap>
        <edgeMap>
          <xCoord>385</xCoord>
          <yCoord>241</yCoord>
        </edgeMap>
        <edgeMap>
          <xCoord>384</xCoord>
          <yCoord>242</yCoord>
        </edgeMap>
        <edgeMap>
          <xCoord>383</xCoord>
          <yCoord>243</yCoord>
        </edgeMap>
        <edgeMap>
          <xCoord>382</xCoord>
          <yCoord>244</yCoord>
        </edgeMap>
        <edgeMap>
          <xCoord>381</xCoord>
          <yCoord>245</yCoord>
        </edgeMap>
        <edgeMap>
          <xCoord>381</xCoord>
          <yCoord>246</yCoord>
        </edgeMap>
        <edgeMap>
          <xCoord>381</xCoord>
          <yCoord>247</yCoord>
        </edgeMap>
        <edgeMap>
          <xCoord>381</xCoord>
          <yCoord>248</yCoord>
        </edgeMap>
        <edgeMap>
          <xCoord>381</xCoord>
          <yCoord>249</yCoord>
        </edgeMap>
        <edgeMap>
          <xCoord>381</xCoord>
          <yCoord>250</yCoord>
        </edgeMap>
        <edgeMap>
          <xCoord>381</xCoord>
          <yCoord>251</yCoord>
        </edgeMap>
        <edgeMap>
          <xCoord>381</xCoord>
          <yCoord>252</yCoord>
        </edgeMap>
        <edgeMap>
          <xCoord>381</xCoord>
          <yCoord>253</yCoord>
        </edgeMap>
        <edgeMap>
          <xCoord>381</xCoord>
          <yCoord>254</yCoord>
        </edgeMap>
        <edgeMap>
          <xCoord>381</xCoord>
          <yCoord>255</yCoord>
        </edgeMap>
        <edgeMap>
          <xCoord>381</xCoord>
          <yCoord>256</yCoord>
        </edgeMap>
        <edgeMap>
          <xCoord>381</xCoord>
          <yCoord>257</yCoord>
        </edgeMap>
        <edgeMap>
          <xCoord>381</xCoord>
          <yCoord>258</yCoord>
        </edgeMap>
        <edgeMap>
          <xCoord>382</xCoord>
          <yCoord>259</yCoord>
        </edgeMap>
        <edgeMap>
          <xCoord>383</xCoord>
          <yCoord>260</yCoord>
        </edgeMap>
        <edgeMap>
          <xCoord>384</xCoord>
          <yCoord>261</yCoord>
        </edgeMap>
        <edgeMap>
          <xCoord>385</xCoord>
          <yCoord>262</yCoord>
        </edgeMap>
        <edgeMap>
          <xCoord>386</xCoord>
          <yCoord>263</yCoord>
        </edgeMap>
        <edgeMap>
          <xCoord>387</xCoord>
          <yCoord>264</yCoord>
        </edgeMap>
        <edgeMap>
          <xCoord>388</xCoord>
          <yCoord>265</yCoord>
        </edgeMap>
        <edgeMap>
          <xCoord>389</xCoord>
          <yCoord>266</yCoord>
        </edgeMap>
        <edgeMap>
          <xCoord>390</xCoord>
          <yCoord>266</yCoord>
        </edgeMap>
        <edgeMap>
          <xCoord>391</xCoord>
          <yCoord>267</yCoord>
        </edgeMap>
        <edgeMap>
          <xCoord>392</xCoord>
          <yCoord>267</yCoord>
        </edgeMap>
        <edgeMap>
          <xCoord>393</xCoord>
          <yCoord>267</yCoord>
        </edgeMap>
        <edgeMap>
          <xCoord>394</xCoord>
          <yCoord>267</yCoord>
        </edgeMap>
        <edgeMap>
          <xCoord>395</xCoord>
          <yCoord>267</yCoord>
        </edgeMap>
        <edgeMap>
          <xCoord>396</xCoord>
          <yCoord>267</yCoord>
        </edgeMap>
        <edgeMap>
          <xCoord>397</xCoord>
          <yCoord>267</yCoord>
        </edgeMap>
        <edgeMap>
          <xCoord>398</xCoord>
          <yCoord>267</yCoord>
        </edgeMap>
        <edgeMap>
          <xCoord>399</xCoord>
          <yCoord>267</yCoord>
        </edgeMap>
        <edgeMap>
          <xCoord>400</xCoord>
          <yCoord>267</yCoord>
        </edgeMap>
        <edgeMap>
          <xCoord>401</xCoord>
          <yCoord>267</yCoord>
        </edgeMap>
        <edgeMap>
          <xCoord>402</xCoord>
          <yCoord>266</yCoord>
        </edgeMap>
        <edgeMap>
          <xCoord>403</xCoord>
          <yCoord>266</yCoord>
        </edgeMap>
        <edgeMap>
          <xCoord>404</xCoord>
          <yCoord>266</yCoord>
        </edgeMap>
        <edgeMap>
          <xCoord>405</xCoord>
          <yCoord>266</yCoord>
        </edgeMap>
        <edgeMap>
          <xCoord>406</xCoord>
          <yCoord>266</yCoord>
        </edgeMap>
        <edgeMap>
          <xCoord>407</xCoord>
          <yCoord>266</yCoord>
        </edgeMap>
        <edgeMap>
          <xCoord>408</xCoord>
          <yCoord>265</yCoord>
        </edgeMap>
        <edgeMap>
          <xCoord>409</xCoord>
          <yCoord>264</yCoord>
        </edgeMap>
        <edgeMap>
          <xCoord>409</xCoord>
          <yCoord>263</yCoord>
        </edgeMap>
        <edgeMap>
          <xCoord>409</xCoord>
          <yCoord>262</yCoord>
        </edgeMap>
        <edgeMap>
          <xCoord>410</xCoord>
          <yCoord>261</yCoord>
        </edgeMap>
        <edgeMap>
          <xCoord>411</xCoord>
          <yCoord>260</yCoord>
        </edgeMap>
        <edgeMap>
          <xCoord>412</xCoord>
          <yCoord>259</yCoord>
        </edgeMap>
        <edgeMap>
          <xCoord>413</xCoord>
          <yCoord>258</yCoord>
        </edgeMap>
        <edgeMap>
          <xCoord>414</xCoord>
          <yCoord>257</yCoord>
        </edgeMap>
        <edgeMap>
          <xCoord>414</xCoord>
          <yCoord>256</yCoord>
        </edgeMap>
        <edgeMap>
          <xCoord>414</xCoord>
          <yCoord>255</yCoord>
        </edgeMap>
        <edgeMap>
          <xCoord>414</xCoord>
          <yCoord>254</yCoord>
        </edgeMap>
        <edgeMap>
          <xCoord>414</xCoord>
          <yCoord>253</yCoord>
        </edgeMap>
        <edgeMap>
          <xCoord>413</xCoord>
          <yCoord>252</yCoord>
        </edgeMap>
        <edgeMap>
          <xCoord>413</xCoord>
          <yCoord>251</yCoord>
        </edgeMap>
        <edgeMap>
          <xCoord>413</xCoord>
          <yCoord>250</yCoord>
        </edgeMap>
        <edgeMap>
          <xCoord>413</xCoord>
          <yCoord>249</yCoord>
        </edgeMap>
        <edgeMap>
          <xCoord>412</xCoord>
          <yCoord>248</yCoord>
        </edgeMap>
        <edgeMap>
          <xCoord>412</xCoord>
          <yCoord>247</yCoord>
        </edgeMap>
        <edgeMap>
          <xCoord>411</xCoord>
          <yCoord>246</yCoord>
        </edgeMap>
        <edgeMap>
          <xCoord>410</xCoord>
          <yCoord>245</yCoord>
        </edgeMap>
        <edgeMap>
          <xCoord>410</xCoord>
          <yCoord>244</yCoord>
        </edgeMap>
        <edgeMap>
          <xCoord>409</xCoord>
          <yCoord>243</yCoord>
        </edgeMap>
        <edgeMap>
          <xCoord>408</xCoord>
          <yCoord>242</yCoord>
        </edgeMap>
        <edgeMap>
          <xCoord>407</xCoord>
          <yCoord>241</yCoord>
        </edgeMap>
        <edgeMap>
          <xCoord>406</xCoord>
          <yCoord>240</yCoord>
        </edgeMap>
        <edgeMap>
          <xCoord>405</xCoord>
          <yCoord>239</yCoord>
        </edgeMap>
        <edgeMap>
          <xCoord>404</xCoord>
          <yCoord>238</yCoord>
        </edgeMap>
        <edgeMap>
          <xCoord>403</xCoord>
          <yCoord>237</yCoord>
        </edgeMap>
        <edgeMap>
          <xCoord>402</xCoord>
          <yCoord>237</yCoord>
        </edgeMap>
        <edgeMap>
          <xCoord>401</xCoord>
          <yCoord>237</yCoord>
        </edgeMap>
        <edgeMap>
          <xCoord>400</xCoord>
          <yCoord>237</yCoord>
        </edgeMap>
        <edgeMap>
          <xCoord>399</xCoord>
          <yCoord>236</yCoord>
        </edgeMap>
        <edgeMap>
          <xCoord>398</xCoord>
          <yCoord>236</yCoord>
        </edgeMap>
        <edgeMap>
          <xCoord>397</xCoord>
          <yCoord>236</yCoord>
        </edgeMap>
        <edgeMap>
          <xCoord>396</xCoord>
          <yCoord>236</yCoord>
        </edgeMap>
        <edgeMap>
          <xCoord>395</xCoord>
          <yCoord>236</yCoord>
        </edgeMap>
        <edgeMap>
          <xCoord>394</xCoord>
          <yCoord>236</yCoord>
        </edgeMap>
        <edgeMap>
          <xCoord>393</xCoord>
          <yCoord>236</yCoord>
        </edgeMap>
        <edgeMap>
          <xCoord>392</xCoord>
          <yCoord>236</yCoord>
        </edgeMap>
        <edgeMap>
          <xCoord>391</xCoord>
          <yCoord>236</yCoord>
        </edgeMap>
        <edgeMap>
          <xCoord>390</xCoord>
          <yCoord>236</yCoord>
        </edgeMap>
        <edgeMap>
          <xCoord>389</xCoord>
          <yCoord>236</yCoord>
        </edgeMap>
        <edgeMap>
          <xCoord>388</xCoord>
          <yCoord>236</yCoord>
        </edgeMap>
      </roi>
      <roi>
        <imageZposition>-156.500000 </imageZposition>
        <imageSOP_UID>1.3.6.1.4.1.14519.5.2.1.6279.6001.242261364630110942195466498544</imageSOP_UID>
        <inclusion>TRUE</inclusion>
        <edgeMap>
          <xCoord>393</xCoord>
          <yCoord>236</yCoord>
        </edgeMap>
        <edgeMap>
          <xCoord>392</xCoord>
          <yCoord>237</yCoord>
        </edgeMap>
        <edgeMap>
          <xCoord>391</xCoord>
          <yCoord>237</yCoord>
        </edgeMap>
        <edgeMap>
          <xCoord>390</xCoord>
          <yCoord>238</yCoord>
        </edgeMap>
        <edgeMap>
          <xCoord>389</xCoord>
          <yCoord>238</yCoord>
        </edgeMap>
        <edgeMap>
          <xCoord>388</xCoord>
          <yCoord>238</yCoord>
        </edgeMap>
        <edgeMap>
          <xCoord>387</xCoord>
          <yCoord>239</yCoord>
        </edgeMap>
        <edgeMap>
          <xCoord>386</xCoord>
          <yCoord>239</yCoord>
        </edgeMap>
        <edgeMap>
          <xCoord>385</xCoord>
          <yCoord>240</yCoord>
        </edgeMap>
        <edgeMap>
          <xCoord>384</xCoord>
          <yCoord>241</yCoord>
        </edgeMap>
        <edgeMap>
          <xCoord>383</xCoord>
          <yCoord>242</yCoord>
        </edgeMap>
        <edgeMap>
          <xCoord>382</xCoord>
          <yCoord>243</yCoord>
        </edgeMap>
        <edgeMap>
          <xCoord>382</xCoord>
          <yCoord>244</yCoord>
        </edgeMap>
        <edgeMap>
          <xCoord>382</xCoord>
          <yCoord>245</yCoord>
        </edgeMap>
        <edgeMap>
          <xCoord>382</xCoord>
          <yCoord>246</yCoord>
        </edgeMap>
        <edgeMap>
          <xCoord>382</xCoord>
          <yCoord>247</yCoord>
        </edgeMap>
        <edgeMap>
          <xCoord>382</xCoord>
          <yCoord>248</yCoord>
        </edgeMap>
        <edgeMap>
          <xCoord>382</xCoord>
          <yCoord>249</yCoord>
        </edgeMap>
        <edgeMap>
          <xCoord>382</xCoord>
          <yCoord>250</yCoord>
        </edgeMap>
        <edgeMap>
          <xCoord>382</xCoord>
          <yCoord>251</yCoord>
        </edgeMap>
        <edgeMap>
          <xCoord>382</xCoord>
          <yCoord>252</yCoord>
        </edgeMap>
        <edgeMap>
          <xCoord>382</xCoord>
          <yCoord>253</yCoord>
        </edgeMap>
        <edgeMap>
          <xCoord>382</xCoord>
          <yCoord>254</yCoord>
        </edgeMap>
        <edgeMap>
          <xCoord>382</xCoord>
          <yCoord>255</yCoord>
        </edgeMap>
        <edgeMap>
          <xCoord>382</xCoord>
          <yCoord>256</yCoord>
        </edgeMap>
        <edgeMap>
          <xCoord>382</xCoord>
          <yCoord>257</yCoord>
        </edgeMap>
        <edgeMap>
          <xCoord>383</xCoord>
          <yCoord>258</yCoord>
        </edgeMap>
        <edgeMap>
          <xCoord>383</xCoord>
          <yCoord>259</yCoord>
        </edgeMap>
        <edgeMap>
          <xCoord>384</xCoord>
          <yCoord>260</yCoord>
        </edgeMap>
        <edgeMap>
          <xCoord>384</xCoord>
          <yCoord>261</yCoord>
        </edgeMap>
        <edgeMap>
          <xCoord>385</xCoord>
          <yCoord>262</yCoord>
        </edgeMap>
        <edgeMap>
          <xCoord>386</xCoord>
          <yCoord>263</yCoord>
        </edgeMap>
        <edgeMap>
          <xCoord>387</xCoord>
          <yCoord>264</yCoord>
        </edgeMap>
        <edgeMap>
          <xCoord>388</xCoord>
          <yCoord>264</yCoord>
        </edgeMap>
        <edgeMap>
          <xCoord>389</xCoord>
          <yCoord>265</yCoord>
        </edgeMap>
        <edgeMap>
          <xCoord>390</xCoord>
          <yCoord>265</yCoord>
        </edgeMap>
        <edgeMap>
          <xCoord>391</xCoord>
          <yCoord>266</yCoord>
        </edgeMap>
        <edgeMap>
          <xCoord>392</xCoord>
          <yCoord>266</yCoord>
        </edgeMap>
        <edgeMap>
          <xCoord>393</xCoord>
          <yCoord>266</yCoord>
        </edgeMap>
        <edgeMap>
          <xCoord>394</xCoord>
          <yCoord>266</yCoord>
        </edgeMap>
        <edgeMap>
          <xCoord>395</xCoord>
          <yCoord>266</yCoord>
        </edgeMap>
        <edgeMap>
          <xCoord>396</xCoord>
          <yCoord>266</yCoord>
        </edgeMap>
        <edgeMap>
          <xCoord>397</xCoord>
          <yCoord>266</yCoord>
        </edgeMap>
        <edgeMap>
          <xCoord>398</xCoord>
          <yCoord>266</yCoord>
        </edgeMap>
        <edgeMap>
          <xCoord>399</xCoord>
          <yCoord>266</yCoord>
        </edgeMap>
        <edgeMap>
          <xCoord>400</xCoord>
          <yCoord>266</yCoord>
        </edgeMap>
        <edgeMap>
          <xCoord>401</xCoord>
          <yCoord>266</yCoord>
        </edgeMap>
        <edgeMap>
          <xCoord>402</xCoord>
          <yCoord>266</yCoord>
        </edgeMap>
        <edgeMap>
          <xCoord>403</xCoord>
          <yCoord>265</yCoord>
        </edgeMap>
        <edgeMap>
          <xCoord>404</xCoord>
          <yCoord>265</yCoord>
        </edgeMap>
        <edgeMap>
          <xCoord>405</xCoord>
          <yCoord>264</yCoord>
        </edgeMap>
        <edgeMap>
          <xCoord>406</xCoord>
          <yCoord>263</yCoord>
        </edgeMap>
        <edgeMap>
          <xCoord>407</xCoord>
          <yCoord>262</yCoord>
        </edgeMap>
        <edgeMap>
          <xCoord>408</xCoord>
          <yCoord>261</yCoord>
        </edgeMap>
        <edgeMap>
          <xCoord>409</xCoord>
          <yCoord>260</yCoord>
        </edgeMap>
        <edgeMap>
          <xCoord>410</xCoord>
          <yCoord>259</yCoord>
        </edgeMap>
        <edgeMap>
          <xCoord>411</xCoord>
          <yCoord>258</yCoord>
        </edgeMap>
        <edgeMap>
          <xCoord>411</xCoord>
          <yCoord>257</yCoord>
        </edgeMap>
        <edgeMap>
          <xCoord>411</xCoord>
          <yCoord>256</yCoord>
        </edgeMap>
        <edgeMap>
          <xCoord>411</xCoord>
          <yCoord>255</yCoord>
        </edgeMap>
        <edgeMap>
          <xCoord>411</xCoord>
          <yCoord>254</yCoord>
        </edgeMap>
        <edgeMap>
          <xCoord>410</xCoord>
          <yCoord>253</yCoord>
        </edgeMap>
        <edgeMap>
          <xCoord>410</xCoord>
          <yCoord>252</yCoord>
        </edgeMap>
        <edgeMap>
          <xCoord>410</xCoord>
          <yCoord>251</yCoord>
        </edgeMap>
        <edgeMap>
          <xCoord>410</xCoord>
          <yCoord>250</yCoord>
        </edgeMap>
        <edgeMap>
          <xCoord>409</xCoord>
          <yCoord>249</yCoord>
        </edgeMap>
        <edgeMap>
          <xCoord>409</xCoord>
          <yCoord>248</yCoord>
        </edgeMap>
        <edgeMap>
          <xCoord>409</xCoord>
          <yCoord>247</yCoord>
        </edgeMap>
        <edgeMap>
          <xCoord>409</xCoord>
          <yCoord>246</yCoord>
        </edgeMap>
        <edgeMap>
          <xCoord>408</xCoord>
          <yCoord>245</yCoord>
        </edgeMap>
        <edgeMap>
          <xCoord>408</xCoord>
          <yCoord>244</yCoord>
        </edgeMap>
        <edgeMap>
          <xCoord>408</xCoord>
          <yCoord>243</yCoord>
        </edgeMap>
        <edgeMap>
          <xCoord>408</xCoord>
          <yCoord>242</yCoord>
        </edgeMap>
        <edgeMap>
          <xCoord>407</xCoord>
          <yCoord>241</yCoord>
        </edgeMap>
        <edgeMap>
          <xCoord>406</xCoord>
          <yCoord>240</yCoord>
        </edgeMap>
        <edgeMap>
          <xCoord>405</xCoord>
          <yCoord>240</yCoord>
        </edgeMap>
        <edgeMap>
          <xCoord>404</xCoord>
          <yCoord>240</yCoord>
        </edgeMap>
        <edgeMap>
          <xCoord>403</xCoord>
          <yCoord>239</yCoord>
        </edgeMap>
        <edgeMap>
          <xCoord>402</xCoord>
          <yCoord>239</yCoord>
        </edgeMap>
        <edgeMap>
          <xCoord>401</xCoord>
          <yCoord>239</yCoord>
        </edgeMap>
        <edgeMap>
          <xCoord>400</xCoord>
          <yCoord>239</yCoord>
        </edgeMap>
        <edgeMap>
          <xCoord>399</xCoord>
          <yCoord>238</yCoord>
        </edgeMap>
        <edgeMap>
          <xCoord>398</xCoord>
          <yCoord>237</yCoord>
        </edgeMap>
        <edgeMap>
          <xCoord>397</xCoord>
          <yCoord>237</yCoord>
        </edgeMap>
        <edgeMap>
          <xCoord>396</xCoord>
          <yCoord>236</yCoord>
        </edgeMap>
        <edgeMap>
          <xCoord>395</xCoord>
          <yCoord>236</yCoord>
        </edgeMap>
        <edgeMap>
          <xCoord>394</xCoord>
          <yCoord>236</yCoord>
        </edgeMap>
        <edgeMap>
          <xCoord>393</xCoord>
          <yCoord>236</yCoord>
        </edgeMap>
      </roi>
      <roi>
        <imageZposition>-154.000000 </imageZposition>
        <imageSOP_UID>1.3.6.1.4.1.14519.5.2.1.6279.6001.642802419404528735176509052204</imageSOP_UID>
        <inclusion>TRUE</inclusion>
        <edgeMap>
          <xCoord>397</xCoord>
          <yCoord>240</yCoord>
        </edgeMap>
        <edgeMap>
          <xCoord>396</xCoord>
          <yCoord>241</yCoord>
        </edgeMap>
        <edgeMap>
          <xCoord>395</xCoord>
          <yCoord>241</yCoord>
        </edgeMap>
        <edgeMap>
          <xCoord>394</xCoord>
          <yCoord>242</yCoord>
        </edgeMap>
        <edgeMap>
          <xCoord>393</xCoord>
          <yCoord>243</yCoord>
        </edgeMap>
        <edgeMap>
          <xCoord>393</xCoord>
          <yCoord>244</yCoord>
        </edgeMap>
        <edgeMap>
          <xCoord>393</xCoord>
          <yCoord>245</yCoord>
        </edgeMap>
        <edgeMap>
          <xCoord>393</xCoord>
          <yCoord>246</yCoord>
        </edgeMap>
        <edgeMap>
          <xCoord>393</xCoord>
          <yCoord>247</yCoord>
        </edgeMap>
        <edgeMap>
          <xCoord>393</xCoord>
          <yCoord>248</yCoord>
        </edgeMap>
        <edgeMap>
          <xCoord>393</xCoord>
          <yCoord>249</yCoord>
        </edgeMap>
        <edgeMap>
          <xCoord>393</xCoord>
          <yCoord>250</yCoord>
        </edgeMap>
        <edgeMap>
          <xCoord>393</xCoord>
          <yCoord>251</yCoord>
        </edgeMap>
        <edgeMap>
          <xCoord>393</xCoord>
          <yCoord>252</yCoord>
        </edgeMap>
        <edgeMap>
          <xCoord>393</xCoord>
          <yCoord>253</yCoord>
        </edgeMap>
        <edgeMap>
          <xCoord>393</xCoord>
          <yCoord>254</yCoord>
        </edgeMap>
        <edgeMap>
          <xCoord>393</xCoord>
          <yCoord>255</yCoord>
        </edgeMap>
        <edgeMap>
          <xCoord>393</xCoord>
          <yCoord>256</yCoord>
        </edgeMap>
        <edgeMap>
          <xCoord>393</xCoord>
          <yCoord>257</yCoord>
        </edgeMap>
        <edgeMap>
          <xCoord>394</xCoord>
          <yCoord>258</yCoord>
        </edgeMap>
        <edgeMap>
          <xCoord>394</xCoord>
          <yCoord>259</yCoord>
        </edgeMap>
        <edgeMap>
          <xCoord>395</xCoord>
          <yCoord>260</yCoord>
        </edgeMap>
        <edgeMap>
          <xCoord>395</xCoord>
          <yCoord>261</yCoord>
        </edgeMap>
        <edgeMap>
          <xCoord>396</xCoord>
          <yCoord>262</yCoord>
        </edgeMap>
        <edgeMap>
          <xCoord>397</xCoord>
          <yCoord>263</yCoord>
        </edgeMap>
        <edgeMap>
          <xCoord>398</xCoord>
          <yCoord>263</yCoord>
        </edgeMap>
        <edgeMap>
          <xCoord>399</xCoord>
          <yCoord>264</yCoord>
        </edgeMap>
        <edgeMap>
          <xCoord>400</xCoord>
          <yCoord>264</yCoord>
        </edgeMap>
        <edgeMap>
          <xCoord>401</xCoord>
          <yCoord>264</yCoord>
        </edgeMap>
        <edgeMap>
          <xCoord>402</xCoord>
          <yCoord>264</yCoord>
        </edgeMap>
        <edgeMap>
          <xCoord>403</xCoord>
          <yCoord>264</yCoord>
        </edgeMap>
        <edgeMap>
          <xCoord>404</xCoord>
          <yCoord>263</yCoord>
        </edgeMap>
        <edgeMap>
          <xCoord>405</xCoord>
          <yCoord>262</yCoord>
        </edgeMap>
        <edgeMap>
          <xCoord>406</xCoord>
          <yCoord>261</yCoord>
        </edgeMap>
        <edgeMap>
          <xCoord>407</xCoord>
          <yCoord>260</yCoord>
        </edgeMap>
        <edgeMap>
          <xCoord>408</xCoord>
          <yCoord>259</yCoord>
        </edgeMap>
        <edgeMap>
          <xCoord>408</xCoord>
          <yCoord>258</yCoord>
        </edgeMap>
        <edgeMap>
          <xCoord>408</xCoord>
          <yCoord>257</yCoord>
        </edgeMap>
        <edgeMap>
          <xCoord>408</xCoord>
          <yCoord>256</yCoord>
        </edgeMap>
        <edgeMap>
          <xCoord>408</xCoord>
          <yCoord>255</yCoord>
        </edgeMap>
        <edgeMap>
          <xCoord>408</xCoord>
          <yCoord>254</yCoord>
        </edgeMap>
        <edgeMap>
          <xCoord>408</xCoord>
          <yCoord>253</yCoord>
        </edgeMap>
        <edgeMap>
          <xCoord>408</xCoord>
          <yCoord>252</yCoord>
        </edgeMap>
        <edgeMap>
          <xCoord>408</xCoord>
          <yCoord>251</yCoord>
        </edgeMap>
        <edgeMap>
          <xCoord>408</xCoord>
          <yCoord>250</yCoord>
        </edgeMap>
        <edgeMap>
          <xCoord>408</xCoord>
          <yCoord>249</yCoord>
        </edgeMap>
        <edgeMap>
          <xCoord>408</xCoord>
          <yCoord>248</yCoord>
        </edgeMap>
        <edgeMap>
          <xCoord>407</xCoord>
          <yCoord>247</yCoord>
        </edgeMap>
        <edgeMap>
          <xCoord>407</xCoord>
          <yCoord>246</yCoord>
        </edgeMap>
        <edgeMap>
          <xCoord>406</xCoord>
          <yCoord>245</yCoord>
        </edgeMap>
        <edgeMap>
          <xCoord>406</xCoord>
          <yCoord>244</yCoord>
        </edgeMap>
        <edgeMap>
          <xCoord>405</xCoord>
          <yCoord>243</yCoord>
        </edgeMap>
        <edgeMap>
          <xCoord>405</xCoord>
          <yCoord>242</yCoord>
        </edgeMap>
        <edgeMap>
          <xCoord>404</xCoord>
          <yCoord>241</yCoord>
        </edgeMap>
        <edgeMap>
          <xCoord>403</xCoord>
          <yCoord>240</yCoord>
        </edgeMap>
        <edgeMap>
          <xCoord>402</xCoord>
          <yCoord>240</yCoord>
        </edgeMap>
        <edgeMap>
          <xCoord>401</xCoord>
          <yCoord>240</yCoord>
        </edgeMap>
        <edgeMap>
          <xCoord>400</xCoord>
          <yCoord>240</yCoord>
        </edgeMap>
        <edgeMap>
          <xCoord>399</xCoord>
          <yCoord>240</yCoord>
        </edgeMap>
        <edgeMap>
          <xCoord>398</xCoord>
          <yCoord>240</yCoord>
        </edgeMap>
        <edgeMap>
          <xCoord>397</xCoord>
          <yCoord>240</yCoord>
        </edgeMap>
      </roi>
    </unblindedReadNodule>
    <unblindedReadNodule>
      <noduleID>Nodule 002</noduleID>
      <characteristics>
        <subtlety>4</subtlety>
        <internalStructure>1</internalStructure>
        <calcification>6</calcification>
        <sphericity>3</sphericity>
        <margin>4</margin>
        <lobulation>2</lobulation>
        <spiculation>2</spiculation>
        <texture>5</texture>
        <malignancy>5</malignancy>
      </characteristics>
      <roi>
        <imageZposition>-91.500000</imageZposition>
        <imageSOP_UID>1.3.6.1.4.1.14519.5.2.1.6279.6001.131791263439431800512528041487</imageSOP_UID>
        <inclusion>TRUE</inclusion>
        <edgeMap>
          <xCoord>196</xCoord>
          <yCoord>306</yCoord>
        </edgeMap>
        <edgeMap>
          <xCoord>195</xCoord>
          <yCoord>307</yCoord>
        </edgeMap>
        <edgeMap>
          <xCoord>194</xCoord>
          <yCoord>308</yCoord>
        </edgeMap>
        <edgeMap>
          <xCoord>195</xCoord>
          <yCoord>309</yCoord>
        </edgeMap>
        <edgeMap>
          <xCoord>196</xCoord>
          <yCoord>310</yCoord>
        </edgeMap>
        <edgeMap>
          <xCoord>197</xCoord>
          <yCoord>311</yCoord>
        </edgeMap>
        <edgeMap>
          <xCoord>198</xCoord>
          <yCoord>312</yCoord>
        </edgeMap>
        <edgeMap>
          <xCoord>199</xCoord>
          <yCoord>311</yCoord>
        </edgeMap>
        <edgeMap>
          <xCoord>200</xCoord>
          <yCoord>310</yCoord>
        </edgeMap>
        <edgeMap>
          <xCoord>201</xCoord>
          <yCoord>309</yCoord>
        </edgeMap>
        <edgeMap>
          <xCoord>202</xCoord>
          <yCoord>308</yCoord>
        </edgeMap>
        <edgeMap>
          <xCoord>201</xCoord>
          <yCoord>307</yCoord>
        </edgeMap>
        <edgeMap>
          <xCoord>200</xCoord>
          <yCoord>307</yCoord>
        </edgeMap>
        <edgeMap>
          <xCoord>199</xCoord>
          <yCoord>307</yCoord>
        </edgeMap>
        <edgeMap>
          <xCoord>198</xCoord>
          <yCoord>306</yCoord>
        </edgeMap>
        <edgeMap>
          <xCoord>197</xCoord>
          <yCoord>306</yCoord>
        </edgeMap>
        <edgeMap>
          <xCoord>196</xCoord>
          <yCoord>306</yCoord>
        </edgeMap>
      </roi>
      <roi>
        <imageZposition>-89.000000</imageZposition>
        <imageSOP_UID>1.3.6.1.4.1.14519.5.2.1.6279.6001.693679746240847573578889306926</imageSOP_UID>
        <inclusion>TRUE</inclusion>
        <edgeMap>
          <xCoord>194</xCoord>
          <yCoord>297</yCoord>
        </edgeMap>
        <edgeMap>
          <xCoord>193</xCoord>
          <yCoord>298</yCoord>
        </edgeMap>
        <edgeMap>
          <xCoord>192</xCoord>
          <yCoord>299</yCoord>
        </edgeMap>
        <edgeMap>
          <xCoord>192</xCoord>
          <yCoord>300</yCoord>
        </edgeMap>
        <edgeMap>
          <xCoord>192</xCoord>
          <yCoord>301</yCoord>
        </edgeMap>
        <edgeMap>
          <xCoord>193</xCoord>
          <yCoord>302</yCoord>
        </edgeMap>
        <edgeMap>
          <xCoord>194</xCoord>
          <yCoord>302</yCoord>
        </edgeMap>
        <edgeMap>
          <xCoord>195</xCoord>
          <yCoord>303</yCoord>
        </edgeMap>
        <edgeMap>
          <xCoord>196</xCoord>
          <yCoord>303</yCoord>
        </edgeMap>
        <edgeMap>
          <xCoord>197</xCoord>
          <yCoord>303</yCoord>
        </edgeMap>
        <edgeMap>
          <xCoord>198</xCoord>
          <yCoord>302</yCoord>
        </edgeMap>
        <edgeMap>
          <xCoord>198</xCoord>
          <yCoord>301</yCoord>
        </edgeMap>
        <edgeMap>
          <xCoord>198</xCoord>
          <yCoord>300</yCoord>
        </edgeMap>
        <edgeMap>
          <xCoord>198</xCoord>
          <yCoord>299</yCoord>
        </edgeMap>
        <edgeMap>
          <xCoord>197</xCoord>
          <yCoord>298</yCoord>
        </edgeMap>
        <edgeMap>
          <xCoord>196</xCoord>
          <yCoord>297</yCoord>
        </edgeMap>
        <edgeMap>
          <xCoord>195</xCoord>
          <yCoord>297</yCoord>
        </edgeMap>
        <edgeMap>
          <xCoord>194</xCoord>
          <yCoord>297</yCoord>
        </edgeMap>
      </roi>
      <roi>
        <imageZposition>-89.000000</imageZposition>
        <imageSOP_UID>1.3.6.1.4.1.14519.5.2.1.6279.6001.693679746240847573578889306926</imageSOP_UID>
        <inclusion>TRUE</inclusion>
        <edgeMap>
          <xCoord>195</xCoord>
          <yCoord>306</yCoord>
        </edgeMap>
        <edgeMap>
          <xCoord>194</xCoord>
          <yCoord>307</yCoord>
        </edgeMap>
        <edgeMap>
          <xCoord>193</xCoord>
          <yCoord>307</yCoord>
        </edgeMap>
        <edgeMap>
          <xCoord>192</xCoord>
          <yCoord>308</yCoord>
        </edgeMap>
        <edgeMap>
          <xCoord>192</xCoord>
          <yCoord>309</yCoord>
        </edgeMap>
        <edgeMap>
          <xCoord>192</xCoord>
          <yCoord>310</yCoord>
        </edgeMap>
        <edgeMap>
          <xCoord>192</xCoord>
          <yCoord>311</yCoord>
        </edgeMap>
        <edgeMap>
          <xCoord>192</xCoord>
          <yCoord>312</yCoord>
        </edgeMap>
        <edgeMap>
          <xCoord>193</xCoord>
          <yCoord>313</yCoord>
        </edgeMap>
        <edgeMap>
          <xCoord>194</xCoord>
          <yCoord>314</yCoord>
        </edgeMap>
        <edgeMap>
          <xCoord>195</xCoord>
          <yCoord>315</yCoord>
        </edgeMap>
        <edgeMap>
          <xCoord>196</xCoord>
          <yCoord>315</yCoord>
        </edgeMap>
        <edgeMap>
          <xCoord>197</xCoord>
          <yCoord>316</yCoord>
        </edgeMap>
        <edgeMap>
          <xCoord>198</xCoord>
          <yCoord>316</yCoord>
        </edgeMap>
        <edgeMap>
          <xCoord>199</xCoord>
          <yCoord>316</yCoord>
        </edgeMap>
        <edgeMap>
          <xCoord>200</xCoord>
          <yCoord>315</yCoord>
        </edgeMap>
        <edgeMap>
          <xCoord>200</xCoord>
          <yCoord>314</yCoord>
        </edgeMap>
        <edgeMap>
          <xCoord>200</xCoord>
          <yCoord>313</yCoord>
        </edgeMap>
        <edgeMap>
          <xCoord>200</xCoord>
          <yCoord>312</yCoord>
        </edgeMap>
        <edgeMap>
          <xCoord>200</xCoord>
          <yCoord>311</yCoord>
        </edgeMap>
        <edgeMap>
          <xCoord>201</xCoord>
          <yCoord>310</yCoord>
        </edgeMap>
        <edgeMap>
          <xCoord>201</xCoord>
          <yCoord>309</yCoord>
        </edgeMap>
        <edgeMap>
          <xCoord>201</xCoord>
          <yCoord>308</yCoord>
        </edgeMap>
        <edgeMap>
          <xCoord>200</xCoord>
          <yCoord>307</yCoord>
        </edgeMap>
        <edgeMap>
          <xCoord>199</xCoord>
          <yCoord>306</yCoord>
        </edgeMap>
        <edgeMap>
          <xCoord>198</xCoord>
          <yCoord>306</yCoord>
        </edgeMap>
        <edgeMap>
          <xCoord>197</xCoord>
          <yCoord>306</yCoord>
        </edgeMap>
        <edgeMap>
          <xCoord>196</xCoord>
          <yCoord>306</yCoord>
        </edgeMap>
        <edgeMap>
          <xCoord>195</xCoord>
          <yCoord>306</yCoord>
        </edgeMap>
      </roi>
      <roi>
        <imageZposition>-86.500000</imageZposition>
        <imageSOP_UID>1.3.6.1.4.1.14519.5.2.1.6279.6001.299712990695844322506347280622</imageSOP_UID>
        <inclusion>TRUE</inclusion>
        <edgeMap>
          <xCoord>194</xCoord>
          <yCoord>295</yCoord>
        </edgeMap>
        <edgeMap>
          <xCoord>193</xCoord>
          <yCoord>296</yCoord>
        </edgeMap>
        <edgeMap>
          <xCoord>192</xCoord>
          <yCoord>296</yCoord>
        </edgeMap>
        <edgeMap>
          <xCoord>191</xCoord>
          <yCoord>297</yCoord>
        </edgeMap>
        <edgeMap>
          <xCoord>191</xCoord>
          <yCoord>298</yCoord>
        </edgeMap>
        <edgeMap>
          <xCoord>191</xCoord>
          <yCoord>299</yCoord>
        </edgeMap>
        <edgeMap>
          <xCoord>191</xCoord>
          <yCoord>300</yCoord>
        </edgeMap>
        <edgeMap>
          <xCoord>192</xCoord>
          <yCoord>301</yCoord>
        </edgeMap>
        <edgeMap>
          <xCoord>193</xCoord>
          <yCoord>302</yCoord>
        </edgeMap>
        <edgeMap>
          <xCoord>193</xCoord>
          <yCoord>303</yCoord>
        </edgeMap>
        <edgeMap>
          <xCoord>193</xCoord>
          <yCoord>304</yCoord>
        </edgeMap>
        <edgeMap>
          <xCoord>193</xCoord>
          <yCoord>305</yCoord>
        </edgeMap>
        <edgeMap>
          <xCoord>192</xCoord>
          <yCoord>305</yCoord>
        </edgeMap>
        <edgeMap>
          <xCoord>191</xCoord>
          <yCoord>305</yCoord>
        </edgeMap>
        <edgeMap>
          <xCoord>190</xCoord>
          <yCoord>305</yCoord>
        </edgeMap>
        <edgeMap>
          <xCoord>189</xCoord>
          <yCoord>305</yCoord>
        </edgeMap>
        <edgeMap>
          <xCoord>188</xCoord>
          <yCoord>306</yCoord>
        </edgeMap>
        <edgeMap>
          <xCoord>188</xCoord>
          <yCoord>307</yCoord>
        </edgeMap>
        <edgeMap>
          <xCoord>189</xCoord>
          <yCoord>308</yCoord>
        </edgeMap>
        <edgeMap>
          <xCoord>190</xCoord>
          <yCoord>308</yCoord>
        </edgeMap>
        <edgeMap>
          <xCoord>191</xCoord>
          <yCoord>308</yCoord>
        </edgeMap>
        <edgeMap>
          <xCoord>191</xCoord>
          <yCoord>309</yCoord>
        </edgeMap>
        <edgeMap>
          <xCoord>190</xCoord>
          <yCoord>310</yCoord>
        </edgeMap>
        <edgeMap>
          <xCoord>190</xCoord>
          <yCoord>311</yCoord>
        </edgeMap>
        <edgeMap>
          <xCoord>190</xCoord>
          <yCoord>312</yCoord>
        </edgeMap>
        <edgeMap>
          <xCoord>190</xCoord>
          <yCoord>313</yCoord>
        </edgeMap>
        <edgeMap>
          <xCoord>190</xCoord>
          <yCoord>314</yCoord>
        </edgeMap>
        <edgeMap>
          <xCoord>190</xCoord>
          <yCoord>315</yCoord>
        </edgeMap>
        <edgeMap>
          <xCoord>190</xCoord>
          <yCoord>316</yCoord>
        </edgeMap>
        <edgeMap>
          <xCoord>190</xCoord>
          <yCoord>317</yCoord>
        </edgeMap>
        <edgeMap>
          <xCoord>190</xCoord>
          <yCoord>318</yCoord>
        </edgeMap>
        <edgeMap>
          <xCoord>190</xCoord>
          <yCoord>319</yCoord>
        </edgeMap>
        <edgeMap>
          <xCoord>191</xCoord>
          <yCoord>320</yCoord>
        </edgeMap>
        <edgeMap>
          <xCoord>192</xCoord>
          <yCoord>320</yCoord>
        </edgeMap>
        <edgeMap>
          <xCoord>193</xCoord>
          <yCoord>320</yCoord>
        </edgeMap>
        <edgeMap>
          <xCoord>194</xCoord>
          <yCoord>320</yCoord>
        </edgeMap>
        <edgeMap>
          <xCoord>195</xCoord>
          <yCoord>320</yCoord>
        </edgeMap>
        <edgeMap>
          <xCoord>196</xCoord>
          <yCoord>320</yCoord>
        </edgeMap>
        <edgeMap>
          <xCoord>197</xCoord>
          <yCoord>319</yCoord>
        </edgeMap>
        <edgeMap>
          <xCoord>197</xCoord>
          <yCoord>318</yCoord>
        </edgeMap>
        <edgeMap>
          <xCoord>197</xCoord>
          <yCoord>317</yCoord>
        </edgeMap>
        <edgeMap>
          <xCoord>197</xCoord>
          <yCoord>316</yCoord>
        </edgeMap>
        <edgeMap>
          <xCoord>198</xCoord>
          <yCoord>315</yCoord>
        </edgeMap>
        <edgeMap>
          <xCoord>199</xCoord>
          <yCoord>315</yCoord>
        </edgeMap>
        <edgeMap>
          <xCoord>200</xCoord>
          <yCoord>315</yCoord>
        </edgeMap>
        <edgeMap>
          <xCoord>201</xCoord>
          <yCoord>315</yCoord>
        </edgeMap>
        <edgeMap>
          <xCoord>202</xCoord>
          <yCoord>314</yCoord>
        </edgeMap>
        <edgeMap>
          <xCoord>202</xCoord>
          <yCoord>313</yCoord>
        </edgeMap>
        <edgeMap>
          <xCoord>202</xCoord>
          <yCoord>312</yCoord>
        </edgeMap>
        <edgeMap>
          <xCoord>202</xCoord>
          <yCoord>311</yCoord>
        </edgeMap>
        <edgeMap>
          <xCoord>202</xCoord>
          <yCoord>310</yCoord>
        </edgeMap>
        <edgeMap>
          <xCoord>202</xCoord>
          <yCoord>309</yCoord>
        </edgeMap>
        <edgeMap>
          <xCoord>202</xCoord>
          <yCoord>308</yCoord>
        </edgeMap>
        <edgeMap>
          <xCoord>201</xCoord>
          <yCoord>307</yCoord>
        </edgeMap>
        <edgeMap>
          <xCoord>201</xCoord>
          <yCoord>306</yCoord>
        </edgeMap>
        <edgeMap>
          <xCoord>201</xCoord>
          <yCoord>305</yCoord>
        </edgeMap>
        <edgeMap>
          <xCoord>200</xCoord>
          <yCoord>304</yCoord>
        </edgeMap>
        <edgeMap>
          <xCoord>200</xCoord>
          <yCoord>303</yCoord>
        </edgeMap>
        <edgeMap>
          <xCoord>200</xCoord>
          <yCoord>302</yCoord>
        </edgeMap>
        <edgeMap>
          <xCoord>199</xCoord>
          <yCoord>301</yCoord>
        </edgeMap>
        <edgeMap>
          <xCoord>199</xCoord>
          <yCoord>300</yCoord>
        </edgeMap>
        <edgeMap>
          <xCoord>198</xCoord>
          <yCoord>299</yCoord>
        </edgeMap>
        <edgeMap>
          <xCoord>198</xCoord>
          <yCoord>298</yCoord>
        </edgeMap>
        <edgeMap>
          <xCoord>197</xCoord>
          <yCoord>297</yCoord>
        </edgeMap>
        <edgeMap>
          <xCoord>197</xCoord>
          <yCoord>296</yCoord>
        </edgeMap>
        <edgeMap>
          <xCoord>196</xCoord>
          <yCoord>295</yCoord>
        </edgeMap>
        <edgeMap>
          <xCoord>195</xCoord>
          <yCoord>295</yCoord>
        </edgeMap>
        <edgeMap>
          <xCoord>194</xCoord>
          <yCoord>295</yCoord>
        </edgeMap>
      </roi>
      <roi>
        <imageZposition>-84.000000</imageZposition>
        <imageSOP_UID>1.3.6.1.4.1.14519.5.2.1.6279.6001.172464523221189002210700898575</imageSOP_UID>
        <inclusion>TRUE</inclusion>
        <edgeMap>
          <xCoord>192</xCoord>
          <yCoord>295</yCoord>
        </edgeMap>
        <edgeMap>
          <xCoord>191</xCoord>
          <yCoord>296</yCoord>
        </edgeMap>
        <edgeMap>
          <xCoord>190</xCoord>
          <yCoord>297</yCoord>
        </edgeMap>
        <edgeMap>
          <xCoord>190</xCoord>
          <yCoord>298</yCoord>
        </edgeMap>
        <edgeMap>
          <xCoord>190</xCoord>
          <yCoord>299</yCoord>
        </edgeMap>
        <edgeMap>
          <xCoord>190</xCoord>
          <yCoord>300</yCoord>
        </edgeMap>
        <edgeMap>
          <xCoord>191</xCoord>
          <yCoord>301</yCoord>
        </edgeMap>
        <edgeMap>
          <xCoord>192</xCoord>
          <yCoord>302</yCoord>
        </edgeMap>
        <edgeMap>
          <xCoord>193</xCoord>
          <yCoord>302</yCoord>
        </edgeMap>
        <edgeMap>
          <xCoord>194</xCoord>
          <yCoord>303</yCoord>
        </edgeMap>
        <edgeMap>
          <xCoord>195</xCoord>
          <yCoord>303</yCoord>
        </edgeMap>
        <edgeMap>
          <xCoord>196</xCoord>
          <yCoord>303</yCoord>
        </edgeMap>
        <edgeMap>
          <xCoord>197</xCoord>
          <yCoord>304</yCoord>
        </edgeMap>
        <edgeMap>
          <xCoord>197</xCoord>
          <yCoord>305</yCoord>
        </edgeMap>
        <edgeMap>
          <xCoord>198</xCoord>
          <yCoord>306</yCoord>
        </edgeMap>
        <edgeMap>
          <xCoord>199</xCoord>
          <yCoord>306</yCoord>
        </edgeMap>
        <edgeMap>
          <xCoord>199</xCoord>
          <yCoord>307</yCoord>
        </edgeMap>
        <edgeMap>
          <xCoord>200</xCoord>
          <yCoord>308</yCoord>
        </edgeMap>
        <edgeMap>
          <xCoord>200</xCoord>
          <yCoord>309</yCoord>
        </edgeMap>
        <edgeMap>
          <xCoord>201</xCoord>
          <yCoord>310</yCoord>
        </edgeMap>
        <edgeMap>
          <xCoord>202</xCoord>
          <yCoord>311</yCoord>
        </edgeMap>
        <edgeMap>
          <xCoord>203</xCoord>
          <yCoord>312</yCoord>
        </edgeMap>
        <edgeMap>
          <xCoord>204</xCoord>
          <yCoord>311</yCoord>
        </edgeMap>
        <edgeMap>
          <xCoord>205</xCoord>
          <yCoord>311</yCoord>
        </edgeMap>
        <edgeMap>
          <xCoord>206</xCoord>
          <yCoord>310</yCoord>
        </edgeMap>
        <edgeMap>
          <xCoord>207</xCoord>
          <yCoord>309</yCoord>
        </edgeMap>
        <edgeMap>
          <xCoord>207</xCoord>
          <yCoord>308</yCoord>
        </edgeMap>
        <edgeMap>
          <xCoord>207</xCoord>
          <yCoord>307</yCoord>
        </edgeMap>
        <edgeMap>
          <xCoord>207</xCoord>
          <yCoord>306</yCoord>
        </edgeMap>
        <edgeMap>
          <xCoord>206</xCoord>
          <yCoord>305</yCoord>
        </edgeMap>
        <edgeMap>
          <xCoord>205</xCoord>
          <yCoord>304</yCoord>
        </edgeMap>
        <edgeMap>
          <xCoord>204</xCoord>
          <yCoord>304</yCoord>
        </edgeMap>
        <edgeMap>
          <xCoord>203</xCoord>
          <yCoord>304</yCoord>
        </edgeMap>
        <edgeMap>
          <xCoord>202</xCoord>
          <yCoord>304</yCoord>
        </edgeMap>
        <edgeMap>
          <xCoord>201</xCoord>
          <yCoord>304</yCoord>
        </edgeMap>
        <edgeMap>
          <xCoord>200</xCoord>
          <yCoord>303</yCoord>
        </edgeMap>
        <edgeMap>
          <xCoord>199</xCoord>
          <yCoord>302</yCoord>
        </edgeMap>
        <edgeMap>
          <xCoord>198</xCoord>
          <yCoord>301</yCoord>
        </edgeMap>
        <edgeMap>
          <xCoord>198</xCoord>
          <yCoord>300</yCoord>
        </edgeMap>
        <edgeMap>
          <xCoord>199</xCoord>
          <yCoord>299</yCoord>
        </edgeMap>
        <edgeMap>
          <xCoord>199</xCoord>
          <yCoord>298</yCoord>
        </edgeMap>
        <edgeMap>
          <xCoord>199</xCoord>
          <yCoord>297</yCoord>
        </edgeMap>
        <edgeMap>
          <xCoord>198</xCoord>
          <yCoord>296</yCoord>
        </edgeMap>
        <edgeMap>
          <xCoord>197</xCoord>
          <yCoord>296</yCoord>
        </edgeMap>
        <edgeMap>
          <xCoord>196</xCoord>
          <yCoord>295</yCoord>
        </edgeMap>
        <edgeMap>
          <xCoord>195</xCoord>
          <yCoord>295</yCoord>
        </edgeMap>
        <edgeMap>
          <xCoord>194</xCoord>
          <yCoord>295</yCoord>
        </edgeMap>
        <edgeMap>
          <xCoord>193</xCoord>
          <yCoord>295</yCoord>
        </edgeMap>
        <edgeMap>
          <xCoord>192</xCoord>
          <yCoord>295</yCoord>
        </edgeMap>
      </roi>
      <roi>
        <imageZposition>-84.000000</imageZposition>
        <imageSOP_UID>1.3.6.1.4.1.14519.5.2.1.6279.6001.172464523221189002210700898575</imageSOP_UID>
        <inclusion>FALSE</inclusion>
        <edgeMap>
          <xCoord>197</xCoord>
          <yCoord>299</yCoord>
        </edgeMap>
        <edgeMap>
          <xCoord>196</xCoord>
          <yCoord>299</yCoord>
        </edgeMap>
        <edgeMap>
          <xCoord>196</xCoord>
          <yCoord>298</yCoord>
        </edgeMap>
        <edgeMap>
          <xCoord>197</xCoord>
          <yCoord>299</yCoord>
        </edgeMap>
      </roi>
      <roi>
        <imageZposition>-84.000000</imageZposition>
        <imageSOP_UID>1.3.6.1.4.1.14519.5.2.1.6279.6001.172464523221189002210700898575</imageSOP_UID>
        <inclusion>TRUE</inclusion>
        <edgeMap>
          <xCoord>191</xCoord>
          <yCoord>305</yCoord>
        </edgeMap>
        <edgeMap>
          <xCoord>190</xCoord>
          <yCoord>306</yCoord>
        </edgeMap>
        <edgeMap>
          <xCoord>189</xCoord>
          <yCoord>307</yCoord>
        </edgeMap>
        <edgeMap>
          <xCoord>189</xCoord>
          <yCoord>308</yCoord>
        </edgeMap>
        <edgeMap>
          <xCoord>189</xCoord>
          <yCoord>309</yCoord>
        </edgeMap>
        <edgeMap>
          <xCoord>189</xCoord>
          <yCoord>310</yCoord>
        </edgeMap>
        <edgeMap>
          <xCoord>189</xCoord>
          <yCoord>311</yCoord>
        </edgeMap>
        <edgeMap>
          <xCoord>189</xCoord>
          <yCoord>312</yCoord>
        </edgeMap>
        <edgeMap>
          <xCoord>189</xCoord>
          <yCoord>313</yCoord>
        </edgeMap>
        <edgeMap>
          <xCoord>188</xCoord>
          <yCoord>314</yCoord>
        </edgeMap>
        <edgeMap>
          <xCoord>187</xCoord>
          <yCoord>315</yCoord>
        </edgeMap>
        <edgeMap>
          <xCoord>188</xCoord>
          <yCoord>316</yCoord>
        </edgeMap>
        <edgeMap>
          <xCoord>189</xCoord>
          <yCoord>316</yCoord>
        </edgeMap>
        <edgeMap>
          <xCoord>189</xCoord>
          <yCoord>317</yCoord>
        </edgeMap>
        <edgeMap>
          <xCoord>190</xCoord>
          <yCoord>318</yCoord>
        </edgeMap>
        <edgeMap>
          <xCoord>190</xCoord>
          <yCoord>319</yCoord>
        </edgeMap>
        <edgeMap>
          <xCoord>191</xCoord>
          <yCoord>320</yCoord>
        </edgeMap>
        <edgeMap>
          <xCoord>192</xCoord>
          <yCoord>321</yCoord>
        </edgeMap>
        <edgeMap>
          <xCoord>193</xCoord>
          <yCoord>322</yCoord>
        </edgeMap>
        <edgeMap>
          <xCoord>194</xCoord>
          <yCoord>322</yCoord>
        </edgeMap>
        <edgeMap>
          <xCoord>195</xCoord>
          <yCoord>322</yCoord>
        </edgeMap>
        <edgeMap>
          <xCoord>196</xCoord>
          <yCoord>321</yCoord>
        </edgeMap>
        <edgeMap>
          <xCoord>196</xCoord>
          <yCoord>320</yCoord>
        </edgeMap>
        <edgeMap>
          <xCoord>197</xCoord>
          <yCoord>320</yCoord>
        </edgeMap>
        <edgeMap>
          <xCoord>198</xCoord>
          <yCoord>320</yCoord>
        </edgeMap>
        <edgeMap>
          <xCoord>199</xCoord>
          <yCoord>320</yCoord>
        </edgeMap>
        <edgeMap>
          <xCoord>200</xCoord>
          <yCoord>319</yCoord>
        </edgeMap>
        <edgeMap>
          <xCoord>200</xCoord>
          <yCoord>318</yCoord>
        </edgeMap>
        <edgeMap>
          <xCoord>200</xCoord>
          <yCoord>317</yCoord>
        </edgeMap>
        <edgeMap>
          <xCoord>200</xCoord>
          <yCoord>316</yCoord>
        </edgeMap>
        <edgeMap>
          <xCoord>200</xCoord>
          <yCoord>315</yCoord>
        </edgeMap>
        <edgeMap>
          <xCoord>200</xCoord>
          <yCoord>314</yCoord>
        </edgeMap>
        <edgeMap>
          <xCoord>200</xCoord>
          <yCoord>313</yCoord>
        </edgeMap>
        <edgeMap>
          <xCoord>199</xCoord>
          <yCoord>312</yCoord>
        </edgeMap>
        <edgeMap>
          <xCoord>198</xCoord>
          <yCoord>311</yCoord>
        </edgeMap>
        <edgeMap>
          <xCoord>197</xCoord>
          <yCoord>310</yCoord>
        </edgeMap>
        <edgeMap>
          <xCoord>197</xCoord>
          <yCoord>309</yCoord>
        </edgeMap>
        <edgeMap>
          <xCoord>197</xCoord>
          <yCoord>308</yCoord>
        </edgeMap>
        <edgeMap>
          <xCoord>197</xCoord>
          <yCoord>307</yCoord>
        </edgeMap>
        <edgeMap>
          <xCoord>196</xCoord>
          <yCoord>306</yCoord>
        </edgeMap>
        <edgeMap>
          <xCoord>195</xCoord>
          <yCoord>305</yCoord>
        </edgeMap>
        <edgeMap>
          <xCoord>194</xCoord>
          <yCoord>305</yCoord>
        </edgeMap>
        <edgeMap>
          <xCoord>193</xCoord>
          <yCoord>305</yCoord>
        </edgeMap>
        <edgeMap>
          <xCoord>192</xCoord>
          <yCoord>305</yCoord>
        </edgeMap>
        <edgeMap>
          <xCoord>191</xCoord>
          <yCoord>305</yCoord>
        </edgeMap>
      </roi>
      <roi>
        <imageZposition>-81.500000</imageZposition>
        <imageSOP_UID>1.3.6.1.4.1.14519.5.2.1.6279.6001.128563512031823681882096089077</imageSOP_UID>
        <inclusion>TRUE</inclusion>
        <edgeMap>
          <xCoord>201</xCoord>
          <yCoord>295</yCoord>
        </edgeMap>
        <edgeMap>
          <xCoord>200</xCoord>
          <yCoord>296</yCoord>
        </edgeMap>
        <edgeMap>
          <xCoord>199</xCoord>
          <yCoord>297</yCoord>
        </edgeMap>
        <edgeMap>
          <xCoord>198</xCoord>
          <yCoord>298</yCoord>
        </edgeMap>
        <edgeMap>
          <xCoord>197</xCoord>
          <yCoord>297</yCoord>
        </edgeMap>
        <edgeMap>
          <xCoord>196</xCoord>
          <yCoord>297</yCoord>
        </edgeMap>
        <edgeMap>
          <xCoord>195</xCoord>
          <yCoord>297</yCoord>
        </edgeMap>
        <edgeMap>
          <xCoord>194</xCoord>
          <yCoord>297</yCoord>
        </edgeMap>
        <edgeMap>
          <xCoord>193</xCoord>
          <yCoord>297</yCoord>
        </edgeMap>
        <edgeMap>
          <xCoord>192</xCoord>
          <yCoord>297</yCoord>
        </edgeMap>
        <edgeMap>
          <xCoord>191</xCoord>
          <yCoord>297</yCoord>
        </edgeMap>
        <edgeMap>
          <xCoord>190</xCoord>
          <yCoord>298</yCoord>
        </edgeMap>
        <edgeMap>
          <xCoord>190</xCoord>
          <yCoord>299</yCoord>
        </edgeMap>
        <edgeMap>
          <xCoord>190</xCoord>
          <yCoord>300</yCoord>
        </edgeMap>
        <edgeMap>
          <xCoord>190</xCoord>
          <yCoord>301</yCoord>
        </edgeMap>
        <edgeMap>
          <xCoord>191</xCoord>
          <yCoord>302</yCoord>
        </edgeMap>
        <edgeMap>
          <xCoord>192</xCoord>
          <yCoord>303</yCoord>
        </edgeMap>
        <edgeMap>
          <xCoord>193</xCoord>
          <yCoord>304</yCoord>
        </edgeMap>
        <edgeMap>
          <xCoord>192</xCoord>
          <yCoord>304</yCoord>
        </edgeMap>
        <edgeMap>
          <xCoord>191</xCoord>
          <yCoord>303</yCoord>
        </edgeMap>
        <edgeMap>
          <xCoord>190</xCoord>
          <yCoord>303</yCoord>
        </edgeMap>
        <edgeMap>
          <xCoord>189</xCoord>
          <yCoord>303</yCoord>
        </edgeMap>
        <edgeMap>
          <xCoord>188</xCoord>
          <yCoord>303</yCoord>
        </edgeMap>
        <edgeMap>
          <xCoord>187</xCoord>
          <yCoord>304</yCoord>
        </edgeMap>
        <edgeMap>
          <xCoord>186</xCoord>
          <yCoord>304</yCoord>
        </edgeMap>
        <edgeMap>
          <xCoord>185</xCoord>
          <yCoord>305</yCoord>
        </edgeMap>
        <edgeMap>
          <xCoord>184</xCoord>
          <yCoord>306</yCoord>
        </edgeMap>
        <edgeMap>
          <xCoord>185</xCoord>
          <yCoord>307</yCoord>
        </edgeMap>
        <edgeMap>
          <xCoord>186</xCoord>
          <yCoord>308</yCoord>
        </edgeMap>
        <edgeMap>
          <xCoord>186</xCoord>
          <yCoord>309</yCoord>
        </edgeMap>
        <edgeMap>
          <xCoord>186</xCoord>
          <yCoord>310</yCoord>
        </edgeMap>
        <edgeMap>
          <xCoord>186</xCoord>
          <yCoord>311</yCoord>
        </edgeMap>
        <edgeMap>
          <xCoord>186</xCoord>
          <yCoord>312</yCoord>
        </edgeMap>
        <edgeMap>
          <xCoord>186</xCoord>
          <yCoord>313</yCoord>
        </edgeMap>
        <edgeMap>
          <xCoord>186</xCoord>
          <yCoord>314</yCoord>
        </edgeMap>
        <edgeMap>
          <xCoord>186</xCoord>
          <yCoord>315</yCoord>
        </edgeMap>
        <edgeMap>
          <xCoord>186</xCoord>
          <yCoord>316</yCoord>
        </edgeMap>
        <edgeMap>
          <xCoord>186</xCoord>
          <yCoord>317</yCoord>
        </edgeMap>
        <edgeMap>
          <xCoord>187</xCoord>
          <yCoord>318</yCoord>
        </edgeMap>
        <edgeMap>
          <xCoord>188</xCoord>
          <yCoord>319</yCoord>
        </edgeMap>
        <edgeMap>
          <xCoord>189</xCoord>
          <yCoord>320</yCoord>
        </edgeMap>
        <edgeMap>
          <xCoord>190</xCoord>
          <yCoord>320</yCoord>
        </edgeMap>
        <edgeMap>
          <xCoord>191</xCoord>
          <yCoord>320</yCoord>
        </edgeMap>
        <edgeMap>
          <xCoord>192</xCoord>
          <yCoord>321</yCoord>
        </edgeMap>
        <edgeMap>
          <xCoord>193</xCoord>
          <yCoord>321</yCoord>
        </edgeMap>
        <edgeMap>
          <xCoord>194</xCoord>
          <yCoord>321</yCoord>
        </edgeMap>
        <edgeMap>
          <xCoord>195</xCoord>
          <yCoord>321</yCoord>
        </edgeMap>
        <edgeMap>
          <xCoord>196</xCoord>
          <yCoord>321</yCoord>
        </edgeMap>
        <edgeMap>
          <xCoord>197</xCoord>
          <yCoord>321</yCoord>
        </edgeMap>
        <edgeMap>
          <xCoord>198</xCoord>
          <yCoord>320</yCoord>
        </edgeMap>
        <edgeMap>
          <xCoord>199</xCoord>
          <yCoord>319</yCoord>
        </edgeMap>
        <edgeMap>
          <xCoord>199</xCoord>
          <yCoord>318</yCoord>
        </edgeMap>
        <edgeMap>
          <xCoord>199</xCoord>
          <yCoord>317</yCoord>
        </edgeMap>
        <edgeMap>
          <xCoord>199</xCoord>
          <yCoord>316</yCoord>
        </edgeMap>
        <edgeMap>
          <xCoord>199</xCoord>
          <yCoord>315</yCoord>
        </edgeMap>
        <edgeMap>
          <xCoord>199</xCoord>
          <yCoord>314</yCoord>
        </edgeMap>
        <edgeMap>
          <xCoord>199</xCoord>
          <yCoord>313</yCoord>
        </edgeMap>
        <edgeMap>
          <xCoord>198</xCoord>
          <yCoord>312</yCoord>
        </edgeMap>
        <edgeMap>
          <xCoord>198</xCoord>
          <yCoord>311</yCoord>
        </edgeMap>
        <edgeMap>
          <xCoord>198</xCoord>
          <yCoord>310</yCoord>
        </edgeMap>
        <edgeMap>
          <xCoord>197</xCoord>
          <yCoord>309</yCoord>
        </edgeMap>
        <edgeMap>
          <xCoord>196</xCoord>
          <yCoord>308</yCoord>
        </edgeMap>
        <edgeMap>
          <xCoord>195</xCoord>
          <yCoord>307</yCoord>
        </edgeMap>
        <edgeMap>
          <xCoord>194</xCoord>
          <yCoord>306</yCoord>
        </edgeMap>
        <edgeMap>
          <xCoord>194</xCoord>
          <yCoord>305</yCoord>
        </edgeMap>
        <edgeMap>
          <xCoord>195</xCoord>
          <yCoord>306</yCoord>
        </edgeMap>
        <edgeMap>
          <xCoord>196</xCoord>
          <yCoord>306</yCoord>
        </edgeMap>
        <edgeMap>
          <xCoord>197</xCoord>
          <yCoord>306</yCoord>
        </edgeMap>
        <edgeMap>
          <xCoord>198</xCoord>
          <yCoord>307</yCoord>
        </edgeMap>
        <edgeMap>
          <xCoord>199</xCoord>
          <yCoord>308</yCoord>
        </edgeMap>
        <edgeMap>
          <xCoord>200</xCoord>
          <yCoord>309</yCoord>
        </edgeMap>
        <edgeMap>
          <xCoord>201</xCoord>
          <yCoord>310</yCoord>
        </edgeMap>
        <edgeMap>
          <xCoord>202</xCoord>
          <yCoord>311</yCoord>
        </edgeMap>
        <edgeMap>
          <xCoord>203</xCoord>
          <yCoord>312</yCoord>
        </edgeMap>
        <edgeMap>
          <xCoord>204</xCoord>
          <yCoord>311</yCoord>
        </edgeMap>
        <edgeMap>
          <xCoord>204</xCoord>
          <yCoord>310</yCoord>
        </edgeMap>
        <edgeMap>
          <xCoord>204</xCoord>
          <yCoord>309</yCoord>
        </edgeMap>
        <edgeMap>
          <xCoord>204</xCoord>
          <yCoord>308</yCoord>
        </edgeMap>
        <edgeMap>
          <xCoord>205</xCoord>
          <yCoord>307</yCoord>
        </edgeMap>
        <edgeMap>
          <xCoord>205</xCoord>
          <yCoord>306</yCoord>
        </edgeMap>
        <edgeMap>
          <xCoord>205</xCoord>
          <yCoord>305</yCoord>
        </edgeMap>
        <edgeMap>
          <xCoord>205</xCoord>
          <yCoord>304</yCoord>
        </edgeMap>
        <edgeMap>
          <xCoord>206</xCoord>
          <yCoord>303</yCoord>
        </edgeMap>
        <edgeMap>
          <xCoord>207</xCoord>
          <yCoord>303</yCoord>
        </edgeMap>
        <edgeMap>
          <xCoord>208</xCoord>
          <yCoord>302</yCoord>
        </edgeMap>
        <edgeMap>
          <xCoord>209</xCoord>
          <yCoord>301</yCoord>
        </edgeMap>
        <edgeMap>
          <xCoord>208</xCoord>
          <yCoord>300</yCoord>
        </edgeMap>
        <edgeMap>
          <xCoord>207</xCoord>
          <yCoord>299</yCoord>
        </edgeMap>
        <edgeMap>
          <xCoord>206</xCoord>
          <yCoord>298</yCoord>
        </edgeMap>
        <edgeMap>
          <xCoord>206</xCoord>
          <yCoord>297</yCoord>
        </edgeMap>
        <edgeMap>
          <xCoord>205</xCoord>
          <yCoord>296</yCoord>
        </edgeMap>
        <edgeMap>
          <xCoord>204</xCoord>
          <yCoord>295</yCoord>
        </edgeMap>
        <edgeMap>
          <xCoord>203</xCoord>
          <yCoord>295</yCoord>
        </edgeMap>
        <edgeMap>
          <xCoord>202</xCoord>
          <yCoord>295</yCoord>
        </edgeMap>
        <edgeMap>
          <xCoord>201</xCoord>
          <yCoord>295</yCoord>
        </edgeMap>
      </roi>
      <roi>
        <imageZposition>-79.000000</imageZposition>
        <imageSOP_UID>1.3.6.1.4.1.14519.5.2.1.6279.6001.336680938505952286079785643042</imageSOP_UID>
        <inclusion>TRUE</inclusion>
        <edgeMap>
          <xCoord>200</xCoord>
          <yCoord>295</yCoord>
        </edgeMap>
        <edgeMap>
          <xCoord>199</xCoord>
          <yCoord>296</yCoord>
        </edgeMap>
        <edgeMap>
          <xCoord>198</xCoord>
          <yCoord>297</yCoord>
        </edgeMap>
        <edgeMap>
          <xCoord>197</xCoord>
          <yCoord>298</yCoord>
        </edgeMap>
        <edgeMap>
          <xCoord>196</xCoord>
          <yCoord>299</yCoord>
        </edgeMap>
        <edgeMap>
          <xCoord>195</xCoord>
          <yCoord>300</yCoord>
        </edgeMap>
        <edgeMap>
          <xCoord>194</xCoord>
          <yCoord>301</yCoord>
        </edgeMap>
        <edgeMap>
          <xCoord>193</xCoord>
          <yCoord>302</yCoord>
        </edgeMap>
        <edgeMap>
          <xCoord>192</xCoord>
          <yCoord>303</yCoord>
        </edgeMap>
        <edgeMap>
          <xCoord>191</xCoord>
          <yCoord>304</yCoord>
        </edgeMap>
        <edgeMap>
          <xCoord>190</xCoord>
          <yCoord>304</yCoord>
        </edgeMap>
        <edgeMap>
          <xCoord>189</xCoord>
          <yCoord>305</yCoord>
        </edgeMap>
        <edgeMap>
          <xCoord>188</xCoord>
          <yCoord>306</yCoord>
        </edgeMap>
        <edgeMap>
          <xCoord>187</xCoord>
          <yCoord>307</yCoord>
        </edgeMap>
        <edgeMap>
          <xCoord>186</xCoord>
          <yCoord>308</yCoord>
        </edgeMap>
        <edgeMap>
          <xCoord>186</xCoord>
          <yCoord>309</yCoord>
        </edgeMap>
        <edgeMap>
          <xCoord>186</xCoord>
          <yCoord>310</yCoord>
        </edgeMap>
        <edgeMap>
          <xCoord>186</xCoord>
          <yCoord>311</yCoord>
        </edgeMap>
        <edgeMap>
          <xCoord>186</xCoord>
          <yCoord>312</yCoord>
        </edgeMap>
        <edgeMap>
          <xCoord>187</xCoord>
          <yCoord>313</yCoord>
        </edgeMap>
        <edgeMap>
          <xCoord>187</xCoord>
          <yCoord>314</yCoord>
        </edgeMap>
        <edgeMap>
          <xCoord>188</xCoord>
          <yCoord>315</yCoord>
        </edgeMap>
        <edgeMap>
          <xCoord>189</xCoord>
          <yCoord>315</yCoord>
        </edgeMap>
        <edgeMap>
          <xCoord>190</xCoord>
          <yCoord>316</yCoord>
        </edgeMap>
        <edgeMap>
          <xCoord>190</xCoord>
          <yCoord>317</yCoord>
        </edgeMap>
        <edgeMap>
          <xCoord>190</xCoord>
          <yCoord>318</yCoord>
        </edgeMap>
        <edgeMap>
          <xCoord>191</xCoord>
          <yCoord>319</yCoord>
        </edgeMap>
        <edgeMap>
          <xCoord>191</xCoord>
          <yCoord>320</yCoord>
        </edgeMap>
        <edgeMap>
          <xCoord>192</xCoord>
          <yCoord>321</yCoord>
        </edgeMap>
        <edgeMap>
          <xCoord>193</xCoord>
          <yCoord>321</yCoord>
        </edgeMap>
        <edgeMap>
          <xCoord>194</xCoord>
          <yCoord>322</yCoord>
        </edgeMap>
        <edgeMap>
          <xCoord>195</xCoord>
          <yCoord>322</yCoord>
        </edgeMap>
        <edgeMap>
          <xCoord>196</xCoord>
          <yCoord>322</yCoord>
        </edgeMap>
        <edgeMap>
          <xCoord>197</xCoord>
          <yCoord>321</yCoord>
        </edgeMap>
        <edgeMap>
          <xCoord>197</xCoord>
          <yCoord>320</yCoord>
        </edgeMap>
        <edgeMap>
          <xCoord>197</xCoord>
          <yCoord>319</yCoord>
        </edgeMap>
        <edgeMap>
          <xCoord>198</xCoord>
          <yCoord>319</yCoord>
        </edgeMap>
        <edgeMap>
          <xCoord>199</xCoord>
          <yCoord>319</yCoord>
        </edgeMap>
        <edgeMap>
          <xCoord>200</xCoord>
          <yCoord>318</yCoord>
        </edgeMap>
        <edgeMap>
          <xCoord>200</xCoord>
          <yCoord>317</yCoord>
        </edgeMap>
        <edgeMap>
          <xCoord>200</xCoord>
          <yCoord>316</yCoord>
        </edgeMap>
        <edgeMap>
          <xCoord>200</xCoord>
          <yCoord>315</yCoord>
        </edgeMap>
        <edgeMap>
          <xCoord>200</xCoord>
          <yCoord>314</yCoord>
        </edgeMap>
        <edgeMap>
          <xCoord>200</xCoord>
          <yCoord>313</yCoord>
        </edgeMap>
        <edgeMap>
          <xCoord>201</xCoord>
          <yCoord>312</yCoord>
        </edgeMap>
        <edgeMap>
          <xCoord>202</xCoord>
          <yCoord>312</yCoord>
        </edgeMap>
        <edgeMap>
          <xCoord>203</xCoord>
          <yCoord>312</yCoord>
        </edgeMap>
        <edgeMap>
          <xCoord>204</xCoord>
          <yCoord>312</yCoord>
        </edgeMap>
        <edgeMap>
          <xCoord>205</xCoord>
          <yCoord>312</yCoord>
        </edgeMap>
        <edgeMap>
          <xCoord>206</xCoord>
          <yCoord>312</yCoord>
        </edgeMap>
        <edgeMap>
          <xCoord>207</xCoord>
          <yCoord>312</yCoord>
        </edgeMap>
        <edgeMap>
          <xCoord>208</xCoord>
          <yCoord>312</yCoord>
        </edgeMap>
        <edgeMap>
          <xCoord>209</xCoord>
          <yCoord>311</yCoord>
        </edgeMap>
        <edgeMap>
          <xCoord>210</xCoord>
          <yCoord>310</yCoord>
        </edgeMap>
        <edgeMap>
          <xCoord>210</xCoord>
          <yCoord>309</yCoord>
        </edgeMap>
        <edgeMap>
          <xCoord>210</xCoord>
          <yCoord>308</yCoord>
        </edgeMap>
        <edgeMap>
          <xCoord>210</xCoord>
          <yCoord>307</yCoord>
        </edgeMap>
        <edgeMap>
          <xCoord>209</xCoord>
          <yCoord>306</yCoord>
        </edgeMap>
        <edgeMap>
          <xCoord>208</xCoord>
          <yCoord>306</yCoord>
        </edgeMap>
        <edgeMap>
          <xCoord>207</xCoord>
          <yCoord>306</yCoord>
        </edgeMap>
        <edgeMap>
          <xCoord>206</xCoord>
          <yCoord>306</yCoord>
        </edgeMap>
        <edgeMap>
          <xCoord>205</xCoord>
          <yCoord>306</yCoord>
        </edgeMap>
        <edgeMap>
          <xCoord>205</xCoord>
          <yCoord>305</yCoord>
        </edgeMap>
        <edgeMap>
          <xCoord>205</xCoord>
          <yCoord>304</yCoord>
        </edgeMap>
        <edgeMap>
          <xCoord>205</xCoord>
          <yCoord>303</yCoord>
        </edgeMap>
        <edgeMap>
          <xCoord>205</xCoord>
          <yCoord>302</yCoord>
        </edgeMap>
        <edgeMap>
          <xCoord>205</xCoord>
          <yCoord>301</yCoord>
        </edgeMap>
        <edgeMap>
          <xCoord>205</xCoord>
          <yCoord>300</yCoord>
        </edgeMap>
        <edgeMap>
          <xCoord>206</xCoord>
          <yCoord>299</yCoord>
        </edgeMap>
        <edgeMap>
          <xCoord>205</xCoord>
          <yCoord>298</yCoord>
        </edgeMap>
        <edgeMap>
          <xCoord>205</xCoord>
          <yCoord>297</yCoord>
        </edgeMap>
        <edgeMap>
          <xCoord>204</xCoord>
          <yCoord>296</yCoord>
        </edgeMap>
        <edgeMap>
          <xCoord>203</xCoord>
          <yCoord>295</yCoord>
        </edgeMap>
        <edgeMap>
          <xCoord>202</xCoord>
          <yCoord>295</yCoord>
        </edgeMap>
        <edgeMap>
          <xCoord>201</xCoord>
          <yCoord>295</yCoord>
        </edgeMap>
        <edgeMap>
          <xCoord>200</xCoord>
          <yCoord>295</yCoord>
        </edgeMap>
      </roi>
      <roi>
        <imageZposition>-76.500000</imageZposition>
        <imageSOP_UID>1.3.6.1.4.1.14519.5.2.1.6279.6001.261482127866108067289347506009</imageSOP_UID>
        <inclusion>TRUE</inclusion>
        <edgeMap>
          <xCoord>198</xCoord>
          <yCoord>292</yCoord>
        </edgeMap>
        <edgeMap>
          <xCoord>197</xCoord>
          <yCoord>293</yCoord>
        </edgeMap>
        <edgeMap>
          <xCoord>196</xCoord>
          <yCoord>293</yCoord>
        </edgeMap>
        <edgeMap>
          <xCoord>195</xCoord>
          <yCoord>294</yCoord>
        </edgeMap>
        <edgeMap>
          <xCoord>195</xCoord>
          <yCoord>295</yCoord>
        </edgeMap>
        <edgeMap>
          <xCoord>195</xCoord>
          <yCoord>296</yCoord>
        </edgeMap>
        <edgeMap>
          <xCoord>195</xCoord>
          <yCoord>297</yCoord>
        </edgeMap>
        <edgeMap>
          <xCoord>195</xCoord>
          <yCoord>298</yCoord>
        </edgeMap>
        <edgeMap>
          <xCoord>195</xCoord>
          <yCoord>299</yCoord>
        </edgeMap>
        <edgeMap>
          <xCoord>194</xCoord>
          <yCoord>300</yCoord>
        </edgeMap>
        <edgeMap>
          <xCoord>193</xCoord>
          <yCoord>301</yCoord>
        </edgeMap>
        <edgeMap>
          <xCoord>193</xCoord>
          <yCoord>302</yCoord>
        </edgeMap>
        <edgeMap>
          <xCoord>192</xCoord>
          <yCoord>303</yCoord>
        </edgeMap>
        <edgeMap>
          <xCoord>191</xCoord>
          <yCoord>304</yCoord>
        </edgeMap>
        <edgeMap>
          <xCoord>190</xCoord>
          <yCoord>304</yCoord>
        </edgeMap>
        <edgeMap>
          <xCoord>189</xCoord>
          <yCoord>305</yCoord>
        </edgeMap>
        <edgeMap>
          <xCoord>188</xCoord>
          <yCoord>306</yCoord>
        </edgeMap>
        <edgeMap>
          <xCoord>188</xCoord>
          <yCoord>307</yCoord>
        </edgeMap>
        <edgeMap>
          <xCoord>188</xCoord>
          <yCoord>308</yCoord>
        </edgeMap>
        <edgeMap>
          <xCoord>188</xCoord>
          <yCoord>309</yCoord>
        </edgeMap>
        <edgeMap>
          <xCoord>188</xCoord>
          <yCoord>310</yCoord>
        </edgeMap>
        <edgeMap>
          <xCoord>188</xCoord>
          <yCoord>311</yCoord>
        </edgeMap>
        <edgeMap>
          <xCoord>188</xCoord>
          <yCoord>312</yCoord>
        </edgeMap>
        <edgeMap>
          <xCoord>188</xCoord>
          <yCoord>313</yCoord>
        </edgeMap>
        <edgeMap>
          <xCoord>188</xCoord>
          <yCoord>314</yCoord>
        </edgeMap>
        <edgeMap>
          <xCoord>189</xCoord>
          <yCoord>315</yCoord>
        </edgeMap>
        <edgeMap>
          <xCoord>190</xCoord>
          <yCoord>316</yCoord>
        </edgeMap>
        <edgeMap>
          <xCoord>191</xCoord>
          <yCoord>317</yCoord>
        </edgeMap>
        <edgeMap>
          <xCoord>192</xCoord>
          <yCoord>318</yCoord>
        </edgeMap>
        <edgeMap>
          <xCoord>193</xCoord>
          <yCoord>318</yCoord>
        </edgeMap>
        <edgeMap>
          <xCoord>194</xCoord>
          <yCoord>318</yCoord>
        </edgeMap>
        <edgeMap>
          <xCoord>195</xCoord>
          <yCoord>318</yCoord>
        </edgeMap>
        <edgeMap>
          <xCoord>196</xCoord>
          <yCoord>318</yCoord>
        </edgeMap>
        <edgeMap>
          <xCoord>197</xCoord>
          <yCoord>318</yCoord>
        </edgeMap>
        <edgeMap>
          <xCoord>198</xCoord>
          <yCoord>317</yCoord>
        </edgeMap>
        <edgeMap>
          <xCoord>198</xCoord>
          <yCoord>316</yCoord>
        </edgeMap>
        <edgeMap>
          <xCoord>199</xCoord>
          <yCoord>315</yCoord>
        </edgeMap>
        <edgeMap>
          <xCoord>200</xCoord>
          <yCoord>315</yCoord>
        </edgeMap>
        <edgeMap>
          <xCoord>201</xCoord>
          <yCoord>315</yCoord>
        </edgeMap>
        <edgeMap>
          <xCoord>202</xCoord>
          <yCoord>314</yCoord>
        </edgeMap>
        <edgeMap>
          <xCoord>202</xCoord>
          <yCoord>313</yCoord>
        </edgeMap>
        <edgeMap>
          <xCoord>202</xCoord>
          <yCoord>312</yCoord>
        </edgeMap>
        <edgeMap>
          <xCoord>202</xCoord>
          <yCoord>311</yCoord>
        </edgeMap>
        <edgeMap>
          <xCoord>202</xCoord>
          <yCoord>310</yCoord>
        </edgeMap>
        <edgeMap>
          <xCoord>202</xCoord>
          <yCoord>309</yCoord>
        </edgeMap>
        <edgeMap>
          <xCoord>202</xCoord>
          <yCoord>308</yCoord>
        </edgeMap>
        <edgeMap>
          <xCoord>202</xCoord>
          <yCoord>307</yCoord>
        </edgeMap>
        <edgeMap>
          <xCoord>203</xCoord>
          <yCoord>306</yCoord>
        </edgeMap>
        <edgeMap>
          <xCoord>204</xCoord>
          <yCoord>305</yCoord>
        </edgeMap>
        <edgeMap>
          <xCoord>205</xCoord>
          <yCoord>304</yCoord>
        </edgeMap>
        <edgeMap>
          <xCoord>205</xCoord>
          <yCoord>303</yCoord>
        </edgeMap>
        <edgeMap>
          <xCoord>205</xCoord>
          <yCoord>302</yCoord>
        </edgeMap>
        <edgeMap>
          <xCoord>205</xCoord>
          <yCoord>301</yCoord>
        </edgeMap>
        <edgeMap>
          <xCoord>205</xCoord>
          <yCoord>300</yCoord>
        </edgeMap>
        <edgeMap>
          <xCoord>205</xCoord>
          <yCoord>299</yCoord>
        </edgeMap>
        <edgeMap>
          <xCoord>205</xCoord>
          <yCoord>298</yCoord>
        </edgeMap>
        <edgeMap>
          <xCoord>204</xCoord>
          <yCoord>297</yCoord>
        </edgeMap>
        <edgeMap>
          <xCoord>204</xCoord>
          <yCoord>296</yCoord>
        </edgeMap>
        <edgeMap>
          <xCoord>203</xCoord>
          <yCoord>295</yCoord>
        </edgeMap>
        <edgeMap>
          <xCoord>202</xCoord>
          <yCoord>294</yCoord>
        </edgeMap>
        <edgeMap>
          <xCoord>202</xCoord>
          <yCoord>293</yCoord>
        </edgeMap>
        <edgeMap>
          <xCoord>201</xCoord>
          <yCoord>292</yCoord>
        </edgeMap>
        <edgeMap>
          <xCoord>200</xCoord>
          <yCoord>292</yCoord>
        </edgeMap>
        <edgeMap>
          <xCoord>199</xCoord>
          <yCoord>292</yCoord>
        </edgeMap>
        <edgeMap>
          <xCoord>198</xCoord>
          <yCoord>292</yCoord>
        </edgeMap>
      </roi>
      <roi>
        <imageZposition>-74.000000</imageZposition>
        <imageSOP_UID>1.3.6.1.4.1.14519.5.2.1.6279.6001.628748833364056367360846915492</imageSOP_UID>
        <inclusion>TRUE</inclusion>
        <edgeMap>
          <xCoord>199</xCoord>
          <yCoord>297</yCoord>
        </edgeMap>
        <edgeMap>
          <xCoord>198</xCoord>
          <yCoord>298</yCoord>
        </edgeMap>
        <edgeMap>
          <xCoord>198</xCoord>
          <yCoord>299</yCoord>
        </edgeMap>
        <edgeMap>
          <xCoord>198</xCoord>
          <yCoord>300</yCoord>
        </edgeMap>
        <edgeMap>
          <xCoord>197</xCoord>
          <yCoord>300</yCoord>
        </edgeMap>
        <edgeMap>
          <xCoord>196</xCoord>
          <yCoord>300</yCoord>
        </edgeMap>
        <edgeMap>
          <xCoord>195</xCoord>
          <yCoord>300</yCoord>
        </edgeMap>
        <edgeMap>
          <xCoord>194</xCoord>
          <yCoord>300</yCoord>
        </edgeMap>
        <edgeMap>
          <xCoord>193</xCoord>
          <yCoord>301</yCoord>
        </edgeMap>
        <edgeMap>
          <xCoord>192</xCoord>
          <yCoord>302</yCoord>
        </edgeMap>
        <edgeMap>
          <xCoord>191</xCoord>
          <yCoord>303</yCoord>
        </edgeMap>
        <edgeMap>
          <xCoord>190</xCoord>
          <yCoord>304</yCoord>
        </edgeMap>
        <edgeMap>
          <xCoord>189</xCoord>
          <yCoord>305</yCoord>
        </edgeMap>
        <edgeMap>
          <xCoord>189</xCoord>
          <yCoord>306</yCoord>
        </edgeMap>
        <edgeMap>
          <xCoord>189</xCoord>
          <yCoord>307</yCoord>
        </edgeMap>
        <edgeMap>
          <xCoord>189</xCoord>
          <yCoord>308</yCoord>
        </edgeMap>
        <edgeMap>
          <xCoord>189</xCoord>
          <yCoord>309</yCoord>
        </edgeMap>
        <edgeMap>
          <xCoord>189</xCoord>
          <yCoord>310</yCoord>
        </edgeMap>
        <edgeMap>
          <xCoord>189</xCoord>
          <yCoord>311</yCoord>
        </edgeMap>
        <edgeMap>
          <xCoord>189</xCoord>
          <yCoord>312</yCoord>
        </edgeMap>
        <edgeMap>
          <xCoord>189</xCoord>
          <yCoord>313</yCoord>
        </edgeMap>
        <edgeMap>
          <xCoord>189</xCoord>
          <yCoord>314</yCoord>
        </edgeMap>
        <edgeMap>
          <xCoord>189</xCoord>
          <yCoord>315</yCoord>
        </edgeMap>
        <edgeMap>
          <xCoord>189</xCoord>
          <yCoord>316</yCoord>
        </edgeMap>
        <edgeMap>
          <xCoord>190</xCoord>
          <yCoord>317</yCoord>
        </edgeMap>
        <edgeMap>
          <xCoord>191</xCoord>
          <yCoord>318</yCoord>
        </edgeMap>
        <edgeMap>
          <xCoord>192</xCoord>
          <yCoord>318</yCoord>
        </edgeMap>
        <edgeMap>
          <xCoord>193</xCoord>
          <yCoord>319</yCoord>
        </edgeMap>
        <edgeMap>
          <xCoord>194</xCoord>
          <yCoord>319</yCoord>
        </edgeMap>
        <edgeMap>
          <xCoord>195</xCoord>
          <yCoord>319</yCoord>
        </edgeMap>
        <edgeMap>
          <xCoord>196</xCoord>
          <yCoord>319</yCoord>
        </edgeMap>
        <edgeMap>
          <xCoord>197</xCoord>
          <yCoord>319</yCoord>
        </edgeMap>
        <edgeMap>
          <xCoord>198</xCoord>
          <yCoord>319</yCoord>
        </edgeMap>
        <edgeMap>
          <xCoord>199</xCoord>
          <yCoord>318</yCoord>
        </edgeMap>
        <edgeMap>
          <xCoord>199</xCoord>
          <yCoord>317</yCoord>
        </edgeMap>
        <edgeMap>
          <xCoord>199</xCoord>
          <yCoord>316</yCoord>
        </edgeMap>
        <edgeMap>
          <xCoord>199</xCoord>
          <yCoord>315</yCoord>
        </edgeMap>
        <edgeMap>
          <xCoord>199</xCoord>
          <yCoord>314</yCoord>
        </edgeMap>
        <edgeMap>
          <xCoord>200</xCoord>
          <yCoord>314</yCoord>
        </edgeMap>
        <edgeMap>
          <xCoord>201</xCoord>
          <yCoord>313</yCoord>
        </edgeMap>
        <edgeMap>
          <xCoord>202</xCoord>
          <yCoord>312</yCoord>
        </edgeMap>
        <edgeMap>
          <xCoord>202</xCoord>
          <yCoord>311</yCoord>
        </edgeMap>
        <edgeMap>
          <xCoord>202</xCoord>
          <yCoord>310</yCoord>
        </edgeMap>
        <edgeMap>
          <xCoord>202</xCoord>
          <yCoord>309</yCoord>
        </edgeMap>
        <edgeMap>
          <xCoord>203</xCoord>
          <yCoord>309</yCoord>
        </edgeMap>
        <edgeMap>
          <xCoord>204</xCoord>
          <yCoord>308</yCoord>
        </edgeMap>
        <edgeMap>
          <xCoord>203</xCoord>
          <yCoord>307</yCoord>
        </edgeMap>
        <edgeMap>
          <xCoord>203</xCoord>
          <yCoord>306</yCoord>
        </edgeMap>
        <edgeMap>
          <xCoord>204</xCoord>
          <yCoord>306</yCoord>
        </edgeMap>
        <edgeMap>
          <xCoord>205</xCoord>
          <yCoord>305</yCoord>
        </edgeMap>
        <edgeMap>
          <xCoord>206</xCoord>
          <yCoord>304</yCoord>
        </edgeMap>
        <edgeMap>
          <xCoord>206</xCoord>
          <yCoord>303</yCoord>
        </edgeMap>
        <edgeMap>
          <xCoord>206</xCoord>
          <yCoord>302</yCoord>
        </edgeMap>
        <edgeMap>
          <xCoord>206</xCoord>
          <yCoord>301</yCoord>
        </edgeMap>
        <edgeMap>
          <xCoord>205</xCoord>
          <yCoord>300</yCoord>
        </edgeMap>
        <edgeMap>
          <xCoord>205</xCoord>
          <yCoord>299</yCoord>
        </edgeMap>
        <edgeMap>
          <xCoord>204</xCoord>
          <yCoord>298</yCoord>
        </edgeMap>
        <edgeMap>
          <xCoord>203</xCoord>
          <yCoord>297</yCoord>
        </edgeMap>
        <edgeMap>
          <xCoord>202</xCoord>
          <yCoord>297</yCoord>
        </edgeMap>
        <edgeMap>
          <xCoord>201</xCoord>
          <yCoord>297</yCoord>
        </edgeMap>
        <edgeMap>
          <xCoord>200</xCoord>
          <yCoord>297</yCoord>
        </edgeMap>
        <edgeMap>
          <xCoord>199</xCoord>
          <yCoord>297</yCoord>
        </edgeMap>
      </roi>
      <roi>
        <imageZposition>-71.500000</imageZposition>
        <imageSOP_UID>1.3.6.1.4.1.14519.5.2.1.6279.6001.244498348855275040911974306905</imageSOP_UID>
        <inclusion>TRUE</inclusion>
        <edgeMap>
          <xCoord>194</xCoord>
          <yCoord>303</yCoord>
        </edgeMap>
        <edgeMap>
          <xCoord>193</xCoord>
          <yCoord>304</yCoord>
        </edgeMap>
        <edgeMap>
          <xCoord>192</xCoord>
          <yCoord>305</yCoord>
        </edgeMap>
        <edgeMap>
          <xCoord>191</xCoord>
          <yCoord>306</yCoord>
        </edgeMap>
        <edgeMap>
          <xCoord>191</xCoord>
          <yCoord>307</yCoord>
        </edgeMap>
        <edgeMap>
          <xCoord>191</xCoord>
          <yCoord>308</yCoord>
        </edgeMap>
        <edgeMap>
          <xCoord>191</xCoord>
          <yCoord>309</yCoord>
        </edgeMap>
        <edgeMap>
          <xCoord>190</xCoord>
          <yCoord>310</yCoord>
        </edgeMap>
        <edgeMap>
          <xCoord>189</xCoord>
          <yCoord>311</yCoord>
        </edgeMap>
        <edgeMap>
          <xCoord>188</xCoord>
          <yCoord>312</yCoord>
        </edgeMap>
        <edgeMap>
          <xCoord>189</xCoord>
          <yCoord>313</yCoord>
        </edgeMap>
        <edgeMap>
          <xCoord>190</xCoord>
          <yCoord>314</yCoord>
        </edgeMap>
        <edgeMap>
          <xCoord>191</xCoord>
          <yCoord>315</yCoord>
        </edgeMap>
        <edgeMap>
          <xCoord>192</xCoord>
          <yCoord>316</yCoord>
        </edgeMap>
        <edgeMap>
          <xCoord>193</xCoord>
          <yCoord>317</yCoord>
        </edgeMap>
        <edgeMap>
          <xCoord>194</xCoord>
          <yCoord>317</yCoord>
        </edgeMap>
        <edgeMap>
          <xCoord>195</xCoord>
          <yCoord>317</yCoord>
        </edgeMap>
        <edgeMap>
          <xCoord>196</xCoord>
          <yCoord>317</yCoord>
        </edgeMap>
        <edgeMap>
          <xCoord>197</xCoord>
          <yCoord>316</yCoord>
        </edgeMap>
        <edgeMap>
          <xCoord>198</xCoord>
          <yCoord>315</yCoord>
        </edgeMap>
        <edgeMap>
          <xCoord>198</xCoord>
          <yCoord>314</yCoord>
        </edgeMap>
        <edgeMap>
          <xCoord>199</xCoord>
          <yCoord>313</yCoord>
        </edgeMap>
        <edgeMap>
          <xCoord>200</xCoord>
          <yCoord>313</yCoord>
        </edgeMap>
        <edgeMap>
          <xCoord>201</xCoord>
          <yCoord>312</yCoord>
        </edgeMap>
        <edgeMap>
          <xCoord>201</xCoord>
          <yCoord>311</yCoord>
        </edgeMap>
        <edgeMap>
          <xCoord>201</xCoord>
          <yCoord>310</yCoord>
        </edgeMap>
        <edgeMap>
          <xCoord>201</xCoord>
          <yCoord>309</yCoord>
        </edgeMap>
        <edgeMap>
          <xCoord>201</xCoord>
          <yCoord>308</yCoord>
        </edgeMap>
        <edgeMap>
          <xCoord>201</xCoord>
          <yCoord>307</yCoord>
        </edgeMap>
        <edgeMap>
          <xCoord>201</xCoord>
          <yCoord>306</yCoord>
        </edgeMap>
        <edgeMap>
          <xCoord>200</xCoord>
          <yCoord>305</yCoord>
        </edgeMap>
        <edgeMap>
          <xCoord>199</xCoord>
          <yCoord>305</yCoord>
        </edgeMap>
        <edgeMap>
          <xCoord>198</xCoord>
          <yCoord>304</yCoord>
        </edgeMap>
        <edgeMap>
          <xCoord>197</xCoord>
          <yCoord>304</yCoord>
        </edgeMap>
        <edgeMap>
          <xCoord>196</xCoord>
          <yCoord>303</yCoord>
        </edgeMap>
        <edgeMap>
          <xCoord>195</xCoord>
          <yCoord>303</yCoord>
        </edgeMap>
        <edgeMap>
          <xCoord>194</xCoord>
          <yCoord>303</yCoord>
        </edgeMap>
      </roi>
    </unblindedReadNodule>
    <unblindedReadNodule>
      <noduleID>Nodule 003</noduleID>
      <roi>
        <imageZposition>-284.000000 </imageZposition>
        <imageSOP_UID>1.3.6.1.4.1.14519.5.2.1.6279.6001.715637597904848563663331858968</imageSOP_UID>
        <inclusion>TRUE</inclusion>
        <edgeMap>
          <xCoord>110</xCoord>
          <yCoord>371</yCoord>
        </edgeMap>
      </roi>
    </unblindedReadNodule>
  </readingSession>
<readingSession>
    <annotationVersion>3.12</annotationVersion>
    <servicingRadiologistID>1716731443</servicingRadiologistID>
    <unblindedReadNodule>
      <noduleID>IL057_130629</noduleID>
      <characteristics>
        <subtlety>5</subtlety>
        <internalStructure>1</internalStructure>
        <calcification>6</calcification>
        <sphericity>4</sphericity>
        <margin>4</margin>
        <lobulation>5</lobulation>
        <spiculation>1</spiculation>
        <texture>5</texture>
        <malignancy>5</malignancy>
      </characteristics>
      <roi>
        <imageZposition>-71.5</imageZposition>
        <imageSOP_UID>1.3.6.1.4.1.14519.5.2.1.6279.6001.244498348855275040911974306905</imageSOP_UID>
        <inclusion>TRUE</inclusion>
        <edgeMap>
          <xCoord>194</xCoord>
          <yCoord>318</yCoord>
        </edgeMap>
        <edgeMap>
          <xCoord>195</xCoord>
          <yCoord>317</yCoord>
        </edgeMap>
        <edgeMap>
          <xCoord>196</xCoord>
          <yCoord>316</yCoord>
        </edgeMap>
        <edgeMap>
          <xCoord>197</xCoord>
          <yCoord>316</yCoord>
        </edgeMap>
        <edgeMap>
          <xCoord>198</xCoord>
          <yCoord>317</yCoord>
        </edgeMap>
        <edgeMap>
          <xCoord>199</xCoord>
          <yCoord>316</yCoord>
        </edgeMap>
        <edgeMap>
          <xCoord>199</xCoord>
          <yCoord>315</yCoord>
        </edgeMap>
        <edgeMap>
          <xCoord>199</xCoord>
          <yCoord>314</yCoord>
        </edgeMap>
        <edgeMap>
          <xCoord>200</xCoord>
          <yCoord>313</yCoord>
        </edgeMap>
        <edgeMap>
          <xCoord>200</xCoord>
          <yCoord>312</yCoord>
        </edgeMap>
        <edgeMap>
          <xCoord>201</xCoord>
          <yCoord>311</yCoord>
        </edgeMap>
        <edgeMap>
          <xCoord>201</xCoord>
          <yCoord>310</yCoord>
        </edgeMap>
        <edgeMap>
          <xCoord>201</xCoord>
          <yCoord>309</yCoord>
        </edgeMap>
        <edgeMap>
          <xCoord>200</xCoord>
          <yCoord>308</yCoord>
        </edgeMap>
        <edgeMap>
          <xCoord>200</xCoord>
          <yCoord>307</yCoord>
        </edgeMap>
        <edgeMap>
          <xCoord>200</xCoord>
          <yCoord>306</yCoord>
        </edgeMap>
        <edgeMap>
          <xCoord>199</xCoord>
          <yCoord>305</yCoord>
        </edgeMap>
        <edgeMap>
          <xCoord>198</xCoord>
          <yCoord>304</yCoord>
        </edgeMap>
        <edgeMap>
          <xCoord>197</xCoord>
          <yCoord>303</yCoord>
        </edgeMap>
        <edgeMap>
          <xCoord>196</xCoord>
          <yCoord>303</yCoord>
        </edgeMap>
        <edgeMap>
          <xCoord>195</xCoord>
          <yCoord>303</yCoord>
        </edgeMap>
        <edgeMap>
          <xCoord>194</xCoord>
          <yCoord>302</yCoord>
        </edgeMap>
        <edgeMap>
          <xCoord>195</xCoord>
          <yCoord>301</yCoord>
        </edgeMap>
        <edgeMap>
          <xCoord>196</xCoord>
          <yCoord>300</yCoord>
        </edgeMap>
        <edgeMap>
          <xCoord>195</xCoord>
          <yCoord>299</yCoord>
        </edgeMap>
        <edgeMap>
          <xCoord>194</xCoord>
          <yCoord>298</yCoord>
        </edgeMap>
        <edgeMap>
          <xCoord>193</xCoord>
          <yCoord>298</yCoord>
        </edgeMap>
        <edgeMap>
          <xCoord>192</xCoord>
          <yCoord>297</yCoord>
        </edgeMap>
        <edgeMap>
          <xCoord>191</xCoord>
          <yCoord>298</yCoord>
        </edgeMap>
        <edgeMap>
          <xCoord>190</xCoord>
          <yCoord>299</yCoord>
        </edgeMap>
        <edgeMap>
          <xCoord>190</xCoord>
          <yCoord>300</yCoord>
        </edgeMap>
        <edgeMap>
          <xCoord>190</xCoord>
          <yCoord>301</yCoord>
        </edgeMap>
        <edgeMap>
          <xCoord>189</xCoord>
          <yCoord>302</yCoord>
        </edgeMap>
        <edgeMap>
          <xCoord>189</xCoord>
          <yCoord>303</yCoord>
        </edgeMap>
        <edgeMap>
          <xCoord>189</xCoord>
          <yCoord>304</yCoord>
        </edgeMap>
        <edgeMap>
          <xCoord>190</xCoord>
          <yCoord>305</yCoord>
        </edgeMap>
        <edgeMap>
          <xCoord>190</xCoord>
          <yCoord>306</yCoord>
        </edgeMap>
        <edgeMap>
          <xCoord>190</xCoord>
          <yCoord>307</yCoord>
        </edgeMap>
        <edgeMap>
          <xCoord>190</xCoord>
          <yCoord>308</yCoord>
        </edgeMap>
        <edgeMap>
          <xCoord>190</xCoord>
          <yCoord>309</yCoord>
        </edgeMap>
        <edgeMap>
          <xCoord>189</xCoord>
          <yCoord>310</yCoord>
        </edgeMap>
        <edgeMap>
          <xCoord>188</xCoord>
          <yCoord>311</yCoord>
        </edgeMap>
        <edgeMap>
          <xCoord>188</xCoord>
          <yCoord>312</yCoord>
        </edgeMap>
        <edgeMap>
          <xCoord>188</xCoord>
          <yCoord>313</yCoord>
        </edgeMap>
        <edgeMap>
          <xCoord>189</xCoord>
          <yCoord>314</yCoord>
        </edgeMap>
        <edgeMap>
          <xCoord>190</xCoord>
          <yCoord>315</yCoord>
        </edgeMap>
        <edgeMap>
          <xCoord>190</xCoord>
          <yCoord>316</yCoord>
        </edgeMap>
        <edgeMap>
          <xCoord>191</xCoord>
          <yCoord>317</yCoord>
        </edgeMap>
        <edgeMap>
          <xCoord>192</xCoord>
          <yCoord>318</yCoord>
        </edgeMap>
        <edgeMap>
          <xCoord>193</xCoord>
          <yCoord>318</yCoord>
        </edgeMap>
        <edgeMap>
          <xCoord>194</xCoord>
          <yCoord>318</yCoord>
        </edgeMap>
      </roi>
      <roi>
        <imageZposition>-74.0</imageZposition>
        <imageSOP_UID>1.3.6.1.4.1.14519.5.2.1.6279.6001.628748833364056367360846915492</imageSOP_UID>
        <inclusion>TRUE</inclusion>
        <edgeMap>
          <xCoord>198</xCoord>
          <yCoord>319</yCoord>
        </edgeMap>
        <edgeMap>
          <xCoord>199</xCoord>
          <yCoord>318</yCoord>
        </edgeMap>
        <edgeMap>
          <xCoord>199</xCoord>
          <yCoord>317</yCoord>
        </edgeMap>
        <edgeMap>
          <xCoord>200</xCoord>
          <yCoord>316</yCoord>
        </edgeMap>
        <edgeMap>
          <xCoord>200</xCoord>
          <yCoord>315</yCoord>
        </edgeMap>
        <edgeMap>
          <xCoord>201</xCoord>
          <yCoord>314</yCoord>
        </edgeMap>
        <edgeMap>
          <xCoord>202</xCoord>
          <yCoord>313</yCoord>
        </edgeMap>
        <edgeMap>
          <xCoord>202</xCoord>
          <yCoord>312</yCoord>
        </edgeMap>
        <edgeMap>
          <xCoord>203</xCoord>
          <yCoord>311</yCoord>
        </edgeMap>
        <edgeMap>
          <xCoord>203</xCoord>
          <yCoord>310</yCoord>
        </edgeMap>
        <edgeMap>
          <xCoord>203</xCoord>
          <yCoord>309</yCoord>
        </edgeMap>
        <edgeMap>
          <xCoord>204</xCoord>
          <yCoord>308</yCoord>
        </edgeMap>
        <edgeMap>
          <xCoord>204</xCoord>
          <yCoord>307</yCoord>
        </edgeMap>
        <edgeMap>
          <xCoord>204</xCoord>
          <yCoord>306</yCoord>
        </edgeMap>
        <edgeMap>
          <xCoord>204</xCoord>
          <yCoord>305</yCoord>
        </edgeMap>
        <edgeMap>
          <xCoord>204</xCoord>
          <yCoord>304</yCoord>
        </edgeMap>
        <edgeMap>
          <xCoord>205</xCoord>
          <yCoord>303</yCoord>
        </edgeMap>
        <edgeMap>
          <xCoord>205</xCoord>
          <yCoord>302</yCoord>
        </edgeMap>
        <edgeMap>
          <xCoord>205</xCoord>
          <yCoord>301</yCoord>
        </edgeMap>
        <edgeMap>
          <xCoord>205</xCoord>
          <yCoord>300</yCoord>
        </edgeMap>
        <edgeMap>
          <xCoord>204</xCoord>
          <yCoord>299</yCoord>
        </edgeMap>
        <edgeMap>
          <xCoord>203</xCoord>
          <yCoord>298</yCoord>
        </edgeMap>
        <edgeMap>
          <xCoord>202</xCoord>
          <yCoord>298</yCoord>
        </edgeMap>
        <edgeMap>
          <xCoord>201</xCoord>
          <yCoord>299</yCoord>
        </edgeMap>
        <edgeMap>
          <xCoord>200</xCoord>
          <yCoord>298</yCoord>
        </edgeMap>
        <edgeMap>
          <xCoord>199</xCoord>
          <yCoord>297</yCoord>
        </edgeMap>
        <edgeMap>
          <xCoord>198</xCoord>
          <yCoord>298</yCoord>
        </edgeMap>
        <edgeMap>
          <xCoord>198</xCoord>
          <yCoord>299</yCoord>
        </edgeMap>
        <edgeMap>
          <xCoord>197</xCoord>
          <yCoord>300</yCoord>
        </edgeMap>
        <edgeMap>
          <xCoord>196</xCoord>
          <yCoord>301</yCoord>
        </edgeMap>
        <edgeMap>
          <xCoord>195</xCoord>
          <yCoord>300</yCoord>
        </edgeMap>
        <edgeMap>
          <xCoord>195</xCoord>
          <yCoord>299</yCoord>
        </edgeMap>
        <edgeMap>
          <xCoord>194</xCoord>
          <yCoord>298</yCoord>
        </edgeMap>
        <edgeMap>
          <xCoord>193</xCoord>
          <yCoord>298</yCoord>
        </edgeMap>
        <edgeMap>
          <xCoord>192</xCoord>
          <yCoord>299</yCoord>
        </edgeMap>
        <edgeMap>
          <xCoord>191</xCoord>
          <yCoord>300</yCoord>
        </edgeMap>
        <edgeMap>
          <xCoord>190</xCoord>
          <yCoord>301</yCoord>
        </edgeMap>
        <edgeMap>
          <xCoord>190</xCoord>
          <yCoord>302</yCoord>
        </edgeMap>
        <edgeMap>
          <xCoord>190</xCoord>
          <yCoord>303</yCoord>
        </edgeMap>
        <edgeMap>
          <xCoord>190</xCoord>
          <yCoord>304</yCoord>
        </edgeMap>
        <edgeMap>
          <xCoord>190</xCoord>
          <yCoord>305</yCoord>
        </edgeMap>
        <edgeMap>
          <xCoord>189</xCoord>
          <yCoord>306</yCoord>
        </edgeMap>
        <edgeMap>
          <xCoord>189</xCoord>
          <yCoord>307</yCoord>
        </edgeMap>
        <edgeMap>
          <xCoord>188</xCoord>
          <yCoord>308</yCoord>
        </edgeMap>
        <edgeMap>
          <xCoord>188</xCoord>
          <yCoord>309</yCoord>
        </edgeMap>
        <edgeMap>
          <xCoord>188</xCoord>
          <yCoord>310</yCoord>
        </edgeMap>
        <edgeMap>
          <xCoord>188</xCoord>
          <yCoord>311</yCoord>
        </edgeMap>
        <edgeMap>
          <xCoord>188</xCoord>
          <yCoord>312</yCoord>
        </edgeMap>
        <edgeMap>
          <xCoord>188</xCoord>
          <yCoord>313</yCoord>
        </edgeMap>
        <edgeMap>
          <xCoord>189</xCoord>
          <yCoord>314</yCoord>
        </edgeMap>
        <edgeMap>
          <xCoord>190</xCoord>
          <yCoord>315</yCoord>
        </edgeMap>
        <edgeMap>
          <xCoord>190</xCoord>
          <yCoord>316</yCoord>
        </edgeMap>
        <edgeMap>
          <xCoord>191</xCoord>
          <yCoord>317</yCoord>
        </edgeMap>
        <edgeMap>
          <xCoord>192</xCoord>
          <yCoord>318</yCoord>
        </edgeMap>
        <edgeMap>
          <xCoord>193</xCoord>
          <yCoord>318</yCoord>
        </edgeMap>
        <edgeMap>
          <xCoord>194</xCoord>
          <yCoord>318</yCoord>
        </edgeMap>
        <edgeMap>
          <xCoord>195</xCoord>
          <yCoord>318</yCoord>
        </edgeMap>
        <edgeMap>
          <xCoord>196</xCoord>
          <yCoord>318</yCoord>
        </edgeMap>
        <edgeMap>
          <xCoord>197</xCoord>
          <yCoord>319</yCoord>
        </edgeMap>
        <edgeMap>
          <xCoord>198</xCoord>
          <yCoord>319</yCoord>
        </edgeMap>
      </roi>
      <roi>
        <imageZposition>-76.5</imageZposition>
        <imageSOP_UID>1.3.6.1.4.1.14519.5.2.1.6279.6001.261482127866108067289347506009</imageSOP_UID>
        <inclusion>TRUE</inclusion>
        <edgeMap>
          <xCoord>197</xCoord>
          <yCoord>319</yCoord>
        </edgeMap>
        <edgeMap>
          <xCoord>198</xCoord>
          <yCoord>318</yCoord>
        </edgeMap>
        <edgeMap>
          <xCoord>199</xCoord>
          <yCoord>317</yCoord>
        </edgeMap>
        <edgeMap>
          <xCoord>199</xCoord>
          <yCoord>316</yCoord>
        </edgeMap>
        <edgeMap>
          <xCoord>200</xCoord>
          <yCoord>315</yCoord>
        </edgeMap>
        <edgeMap>
          <xCoord>201</xCoord>
          <yCoord>315</yCoord>
        </edgeMap>
        <edgeMap>
          <xCoord>202</xCoord>
          <yCoord>314</yCoord>
        </edgeMap>
        <edgeMap>
          <xCoord>203</xCoord>
          <yCoord>313</yCoord>
        </edgeMap>
        <edgeMap>
          <xCoord>203</xCoord>
          <yCoord>312</yCoord>
        </edgeMap>
        <edgeMap>
          <xCoord>204</xCoord>
          <yCoord>311</yCoord>
        </edgeMap>
        <edgeMap>
          <xCoord>205</xCoord>
          <yCoord>311</yCoord>
        </edgeMap>
        <edgeMap>
          <xCoord>205</xCoord>
          <yCoord>310</yCoord>
        </edgeMap>
        <edgeMap>
          <xCoord>205</xCoord>
          <yCoord>309</yCoord>
        </edgeMap>
        <edgeMap>
          <xCoord>205</xCoord>
          <yCoord>308</yCoord>
        </edgeMap>
        <edgeMap>
          <xCoord>204</xCoord>
          <yCoord>307</yCoord>
        </edgeMap>
        <edgeMap>
          <xCoord>203</xCoord>
          <yCoord>306</yCoord>
        </edgeMap>
        <edgeMap>
          <xCoord>204</xCoord>
          <yCoord>305</yCoord>
        </edgeMap>
        <edgeMap>
          <xCoord>204</xCoord>
          <yCoord>304</yCoord>
        </edgeMap>
        <edgeMap>
          <xCoord>204</xCoord>
          <yCoord>303</yCoord>
        </edgeMap>
        <edgeMap>
          <xCoord>204</xCoord>
          <yCoord>302</yCoord>
        </edgeMap>
        <edgeMap>
          <xCoord>205</xCoord>
          <yCoord>301</yCoord>
        </edgeMap>
        <edgeMap>
          <xCoord>206</xCoord>
          <yCoord>300</yCoord>
        </edgeMap>
        <edgeMap>
          <xCoord>206</xCoord>
          <yCoord>299</yCoord>
        </edgeMap>
        <edgeMap>
          <xCoord>206</xCoord>
          <yCoord>298</yCoord>
        </edgeMap>
        <edgeMap>
          <xCoord>205</xCoord>
          <yCoord>297</yCoord>
        </edgeMap>
        <edgeMap>
          <xCoord>205</xCoord>
          <yCoord>296</yCoord>
        </edgeMap>
        <edgeMap>
          <xCoord>204</xCoord>
          <yCoord>295</yCoord>
        </edgeMap>
        <edgeMap>
          <xCoord>204</xCoord>
          <yCoord>294</yCoord>
        </edgeMap>
        <edgeMap>
          <xCoord>203</xCoord>
          <yCoord>293</yCoord>
        </edgeMap>
        <edgeMap>
          <xCoord>202</xCoord>
          <yCoord>293</yCoord>
        </edgeMap>
        <edgeMap>
          <xCoord>201</xCoord>
          <yCoord>293</yCoord>
        </edgeMap>
        <edgeMap>
          <xCoord>200</xCoord>
          <yCoord>293</yCoord>
        </edgeMap>
        <edgeMap>
          <xCoord>199</xCoord>
          <yCoord>293</yCoord>
        </edgeMap>
        <edgeMap>
          <xCoord>198</xCoord>
          <yCoord>293</yCoord>
        </edgeMap>
        <edgeMap>
          <xCoord>197</xCoord>
          <yCoord>293</yCoord>
        </edgeMap>
        <edgeMap>
          <xCoord>196</xCoord>
          <yCoord>293</yCoord>
        </edgeMap>
        <edgeMap>
          <xCoord>195</xCoord>
          <yCoord>294</yCoord>
        </edgeMap>
        <edgeMap>
          <xCoord>195</xCoord>
          <yCoord>295</yCoord>
        </edgeMap>
        <edgeMap>
          <xCoord>195</xCoord>
          <yCoord>296</yCoord>
        </edgeMap>
        <edgeMap>
          <xCoord>196</xCoord>
          <yCoord>297</yCoord>
        </edgeMap>
        <edgeMap>
          <xCoord>197</xCoord>
          <yCoord>298</yCoord>
        </edgeMap>
        <edgeMap>
          <xCoord>196</xCoord>
          <yCoord>299</yCoord>
        </edgeMap>
        <edgeMap>
          <xCoord>195</xCoord>
          <yCoord>299</yCoord>
        </edgeMap>
        <edgeMap>
          <xCoord>194</xCoord>
          <yCoord>298</yCoord>
        </edgeMap>
        <edgeMap>
          <xCoord>193</xCoord>
          <yCoord>298</yCoord>
        </edgeMap>
        <edgeMap>
          <xCoord>192</xCoord>
          <yCoord>298</yCoord>
        </edgeMap>
        <edgeMap>
          <xCoord>191</xCoord>
          <yCoord>299</yCoord>
        </edgeMap>
        <edgeMap>
          <xCoord>190</xCoord>
          <yCoord>300</yCoord>
        </edgeMap>
        <edgeMap>
          <xCoord>191</xCoord>
          <yCoord>301</yCoord>
        </edgeMap>
        <edgeMap>
          <xCoord>192</xCoord>
          <yCoord>302</yCoord>
        </edgeMap>
        <edgeMap>
          <xCoord>191</xCoord>
          <yCoord>303</yCoord>
        </edgeMap>
        <edgeMap>
          <xCoord>190</xCoord>
          <yCoord>304</yCoord>
        </edgeMap>
        <edgeMap>
          <xCoord>189</xCoord>
          <yCoord>305</yCoord>
        </edgeMap>
        <edgeMap>
          <xCoord>188</xCoord>
          <yCoord>306</yCoord>
        </edgeMap>
        <edgeMap>
          <xCoord>187</xCoord>
          <yCoord>307</yCoord>
        </edgeMap>
        <edgeMap>
          <xCoord>186</xCoord>
          <yCoord>307</yCoord>
        </edgeMap>
        <edgeMap>
          <xCoord>185</xCoord>
          <yCoord>308</yCoord>
        </edgeMap>
        <edgeMap>
          <xCoord>185</xCoord>
          <yCoord>309</yCoord>
        </edgeMap>
        <edgeMap>
          <xCoord>186</xCoord>
          <yCoord>310</yCoord>
        </edgeMap>
        <edgeMap>
          <xCoord>187</xCoord>
          <yCoord>311</yCoord>
        </edgeMap>
        <edgeMap>
          <xCoord>188</xCoord>
          <yCoord>312</yCoord>
        </edgeMap>
        <edgeMap>
          <xCoord>188</xCoord>
          <yCoord>313</yCoord>
        </edgeMap>
        <edgeMap>
          <xCoord>188</xCoord>
          <yCoord>314</yCoord>
        </edgeMap>
        <edgeMap>
          <xCoord>188</xCoord>
          <yCoord>315</yCoord>
        </edgeMap>
        <edgeMap>
          <xCoord>189</xCoord>
          <yCoord>316</yCoord>
        </edgeMap>
        <edgeMap>
          <xCoord>190</xCoord>
          <yCoord>317</yCoord>
        </edgeMap>
        <edgeMap>
          <xCoord>191</xCoord>
          <yCoord>318</yCoord>
        </edgeMap>
        <edgeMap>
          <xCoord>192</xCoord>
          <yCoord>318</yCoord>
        </edgeMap>
        <edgeMap>
          <xCoord>193</xCoord>
          <yCoord>318</yCoord>
        </edgeMap>
        <edgeMap>
          <xCoord>194</xCoord>
          <yCoord>318</yCoord>
        </edgeMap>
        <edgeMap>
          <xCoord>195</xCoord>
          <yCoord>318</yCoord>
        </edgeMap>
        <edgeMap>
          <xCoord>196</xCoord>
          <yCoord>319</yCoord>
        </edgeMap>
        <edgeMap>
          <xCoord>197</xCoord>
          <yCoord>319</yCoord>
        </edgeMap>
      </roi>
      <roi>
        <imageZposition>-79.0</imageZposition>
        <imageSOP_UID>1.3.6.1.4.1.14519.5.2.1.6279.6001.336680938505952286079785643042</imageSOP_UID>
        <inclusion>TRUE</inclusion>
        <edgeMap>
          <xCoord>196</xCoord>
          <yCoord>323</yCoord>
        </edgeMap>
        <edgeMap>
          <xCoord>197</xCoord>
          <yCoord>322</yCoord>
        </edgeMap>
        <edgeMap>
          <xCoord>198</xCoord>
          <yCoord>321</yCoord>
        </edgeMap>
        <edgeMap>
          <xCoord>198</xCoord>
          <yCoord>320</yCoord>
        </edgeMap>
        <edgeMap>
          <xCoord>198</xCoord>
          <yCoord>319</yCoord>
        </edgeMap>
        <edgeMap>
          <xCoord>199</xCoord>
          <yCoord>318</yCoord>
        </edgeMap>
        <edgeMap>
          <xCoord>200</xCoord>
          <yCoord>317</yCoord>
        </edgeMap>
        <edgeMap>
          <xCoord>200</xCoord>
          <yCoord>316</yCoord>
        </edgeMap>
        <edgeMap>
          <xCoord>199</xCoord>
          <yCoord>315</yCoord>
        </edgeMap>
        <edgeMap>
          <xCoord>199</xCoord>
          <yCoord>314</yCoord>
        </edgeMap>
        <edgeMap>
          <xCoord>200</xCoord>
          <yCoord>313</yCoord>
        </edgeMap>
        <edgeMap>
          <xCoord>201</xCoord>
          <yCoord>314</yCoord>
        </edgeMap>
        <edgeMap>
          <xCoord>202</xCoord>
          <yCoord>314</yCoord>
        </edgeMap>
        <edgeMap>
          <xCoord>203</xCoord>
          <yCoord>313</yCoord>
        </edgeMap>
        <edgeMap>
          <xCoord>204</xCoord>
          <yCoord>312</yCoord>
        </edgeMap>
        <edgeMap>
          <xCoord>205</xCoord>
          <yCoord>311</yCoord>
        </edgeMap>
        <edgeMap>
          <xCoord>206</xCoord>
          <yCoord>311</yCoord>
        </edgeMap>
        <edgeMap>
          <xCoord>207</xCoord>
          <yCoord>311</yCoord>
        </edgeMap>
        <edgeMap>
          <xCoord>208</xCoord>
          <yCoord>310</yCoord>
        </edgeMap>
        <edgeMap>
          <xCoord>209</xCoord>
          <yCoord>309</yCoord>
        </edgeMap>
        <edgeMap>
          <xCoord>209</xCoord>
          <yCoord>308</yCoord>
        </edgeMap>
        <edgeMap>
          <xCoord>209</xCoord>
          <yCoord>307</yCoord>
        </edgeMap>
        <edgeMap>
          <xCoord>209</xCoord>
          <yCoord>306</yCoord>
        </edgeMap>
        <edgeMap>
          <xCoord>208</xCoord>
          <yCoord>305</yCoord>
        </edgeMap>
        <edgeMap>
          <xCoord>207</xCoord>
          <yCoord>304</yCoord>
        </edgeMap>
        <edgeMap>
          <xCoord>206</xCoord>
          <yCoord>303</yCoord>
        </edgeMap>
        <edgeMap>
          <xCoord>206</xCoord>
          <yCoord>302</yCoord>
        </edgeMap>
        <edgeMap>
          <xCoord>206</xCoord>
          <yCoord>301</yCoord>
        </edgeMap>
        <edgeMap>
          <xCoord>206</xCoord>
          <yCoord>300</yCoord>
        </edgeMap>
        <edgeMap>
          <xCoord>207</xCoord>
          <yCoord>299</yCoord>
        </edgeMap>
        <edgeMap>
          <xCoord>206</xCoord>
          <yCoord>298</yCoord>
        </edgeMap>
        <edgeMap>
          <xCoord>206</xCoord>
          <yCoord>297</yCoord>
        </edgeMap>
        <edgeMap>
          <xCoord>205</xCoord>
          <yCoord>296</yCoord>
        </edgeMap>
        <edgeMap>
          <xCoord>204</xCoord>
          <yCoord>295</yCoord>
        </edgeMap>
        <edgeMap>
          <xCoord>203</xCoord>
          <yCoord>294</yCoord>
        </edgeMap>
        <edgeMap>
          <xCoord>202</xCoord>
          <yCoord>294</yCoord>
        </edgeMap>
        <edgeMap>
          <xCoord>201</xCoord>
          <yCoord>294</yCoord>
        </edgeMap>
        <edgeMap>
          <xCoord>200</xCoord>
          <yCoord>295</yCoord>
        </edgeMap>
        <edgeMap>
          <xCoord>200</xCoord>
          <yCoord>296</yCoord>
        </edgeMap>
        <edgeMap>
          <xCoord>199</xCoord>
          <yCoord>297</yCoord>
        </edgeMap>
        <edgeMap>
          <xCoord>198</xCoord>
          <yCoord>297</yCoord>
        </edgeMap>
        <edgeMap>
          <xCoord>197</xCoord>
          <yCoord>297</yCoord>
        </edgeMap>
        <edgeMap>
          <xCoord>196</xCoord>
          <yCoord>298</yCoord>
        </edgeMap>
        <edgeMap>
          <xCoord>195</xCoord>
          <yCoord>299</yCoord>
        </edgeMap>
        <edgeMap>
          <xCoord>195</xCoord>
          <yCoord>300</yCoord>
        </edgeMap>
        <edgeMap>
          <xCoord>195</xCoord>
          <yCoord>301</yCoord>
        </edgeMap>
        <edgeMap>
          <xCoord>194</xCoord>
          <yCoord>302</yCoord>
        </edgeMap>
        <edgeMap>
          <xCoord>193</xCoord>
          <yCoord>303</yCoord>
        </edgeMap>
        <edgeMap>
          <xCoord>192</xCoord>
          <yCoord>303</yCoord>
        </edgeMap>
        <edgeMap>
          <xCoord>191</xCoord>
          <yCoord>304</yCoord>
        </edgeMap>
        <edgeMap>
          <xCoord>190</xCoord>
          <yCoord>304</yCoord>
        </edgeMap>
        <edgeMap>
          <xCoord>189</xCoord>
          <yCoord>304</yCoord>
        </edgeMap>
        <edgeMap>
          <xCoord>188</xCoord>
          <yCoord>304</yCoord>
        </edgeMap>
        <edgeMap>
          <xCoord>187</xCoord>
          <yCoord>304</yCoord>
        </edgeMap>
        <edgeMap>
          <xCoord>186</xCoord>
          <yCoord>305</yCoord>
        </edgeMap>
        <edgeMap>
          <xCoord>186</xCoord>
          <yCoord>306</yCoord>
        </edgeMap>
        <edgeMap>
          <xCoord>186</xCoord>
          <yCoord>307</yCoord>
        </edgeMap>
        <edgeMap>
          <xCoord>185</xCoord>
          <yCoord>308</yCoord>
        </edgeMap>
        <edgeMap>
          <xCoord>185</xCoord>
          <yCoord>309</yCoord>
        </edgeMap>
        <edgeMap>
          <xCoord>186</xCoord>
          <yCoord>310</yCoord>
        </edgeMap>
        <edgeMap>
          <xCoord>186</xCoord>
          <yCoord>311</yCoord>
        </edgeMap>
        <edgeMap>
          <xCoord>187</xCoord>
          <yCoord>312</yCoord>
        </edgeMap>
        <edgeMap>
          <xCoord>187</xCoord>
          <yCoord>313</yCoord>
        </edgeMap>
        <edgeMap>
          <xCoord>187</xCoord>
          <yCoord>314</yCoord>
        </edgeMap>
        <edgeMap>
          <xCoord>188</xCoord>
          <yCoord>315</yCoord>
        </edgeMap>
        <edgeMap>
          <xCoord>189</xCoord>
          <yCoord>316</yCoord>
        </edgeMap>
        <edgeMap>
          <xCoord>190</xCoord>
          <yCoord>317</yCoord>
        </edgeMap>
        <edgeMap>
          <xCoord>191</xCoord>
          <yCoord>318</yCoord>
        </edgeMap>
        <edgeMap>
          <xCoord>192</xCoord>
          <yCoord>319</yCoord>
        </edgeMap>
        <edgeMap>
          <xCoord>192</xCoord>
          <yCoord>320</yCoord>
        </edgeMap>
        <edgeMap>
          <xCoord>192</xCoord>
          <yCoord>321</yCoord>
        </edgeMap>
        <edgeMap>
          <xCoord>193</xCoord>
          <yCoord>322</yCoord>
        </edgeMap>
        <edgeMap>
          <xCoord>194</xCoord>
          <yCoord>322</yCoord>
        </edgeMap>
        <edgeMap>
          <xCoord>195</xCoord>
          <yCoord>322</yCoord>
        </edgeMap>
        <edgeMap>
          <xCoord>196</xCoord>
          <yCoord>323</yCoord>
        </edgeMap>
      </roi>
      <roi>
        <imageZposition>-81.5</imageZposition>
        <imageSOP_UID>1.3.6.1.4.1.14519.5.2.1.6279.6001.128563512031823681882096089077</imageSOP_UID>
        <inclusion>TRUE</inclusion>
        <edgeMap>
          <xCoord>197</xCoord>
          <yCoord>321</yCoord>
        </edgeMap>
        <edgeMap>
          <xCoord>198</xCoord>
          <yCoord>320</yCoord>
        </edgeMap>
        <edgeMap>
          <xCoord>199</xCoord>
          <yCoord>319</yCoord>
        </edgeMap>
        <edgeMap>
          <xCoord>200</xCoord>
          <yCoord>318</yCoord>
        </edgeMap>
        <edgeMap>
          <xCoord>200</xCoord>
          <yCoord>317</yCoord>
        </edgeMap>
        <edgeMap>
          <xCoord>200</xCoord>
          <yCoord>316</yCoord>
        </edgeMap>
        <edgeMap>
          <xCoord>199</xCoord>
          <yCoord>315</yCoord>
        </edgeMap>
        <edgeMap>
          <xCoord>199</xCoord>
          <yCoord>314</yCoord>
        </edgeMap>
        <edgeMap>
          <xCoord>199</xCoord>
          <yCoord>313</yCoord>
        </edgeMap>
        <edgeMap>
          <xCoord>199</xCoord>
          <yCoord>312</yCoord>
        </edgeMap>
        <edgeMap>
          <xCoord>199</xCoord>
          <yCoord>311</yCoord>
        </edgeMap>
        <edgeMap>
          <xCoord>200</xCoord>
          <yCoord>310</yCoord>
        </edgeMap>
        <edgeMap>
          <xCoord>201</xCoord>
          <yCoord>311</yCoord>
        </edgeMap>
        <edgeMap>
          <xCoord>202</xCoord>
          <yCoord>312</yCoord>
        </edgeMap>
        <edgeMap>
          <xCoord>203</xCoord>
          <yCoord>312</yCoord>
        </edgeMap>
        <edgeMap>
          <xCoord>204</xCoord>
          <yCoord>311</yCoord>
        </edgeMap>
        <edgeMap>
          <xCoord>204</xCoord>
          <yCoord>310</yCoord>
        </edgeMap>
        <edgeMap>
          <xCoord>204</xCoord>
          <yCoord>309</yCoord>
        </edgeMap>
        <edgeMap>
          <xCoord>205</xCoord>
          <yCoord>308</yCoord>
        </edgeMap>
        <edgeMap>
          <xCoord>206</xCoord>
          <yCoord>307</yCoord>
        </edgeMap>
        <edgeMap>
          <xCoord>207</xCoord>
          <yCoord>306</yCoord>
        </edgeMap>
        <edgeMap>
          <xCoord>207</xCoord>
          <yCoord>305</yCoord>
        </edgeMap>
        <edgeMap>
          <xCoord>207</xCoord>
          <yCoord>304</yCoord>
        </edgeMap>
        <edgeMap>
          <xCoord>206</xCoord>
          <yCoord>303</yCoord>
        </edgeMap>
        <edgeMap>
          <xCoord>206</xCoord>
          <yCoord>302</yCoord>
        </edgeMap>
        <edgeMap>
          <xCoord>206</xCoord>
          <yCoord>301</yCoord>
        </edgeMap>
        <edgeMap>
          <xCoord>207</xCoord>
          <yCoord>300</yCoord>
        </edgeMap>
        <edgeMap>
          <xCoord>208</xCoord>
          <yCoord>299</yCoord>
        </edgeMap>
        <edgeMap>
          <xCoord>207</xCoord>
          <yCoord>298</yCoord>
        </edgeMap>
        <edgeMap>
          <xCoord>206</xCoord>
          <yCoord>297</yCoord>
        </edgeMap>
        <edgeMap>
          <xCoord>205</xCoord>
          <yCoord>297</yCoord>
        </edgeMap>
        <edgeMap>
          <xCoord>204</xCoord>
          <yCoord>296</yCoord>
        </edgeMap>
        <edgeMap>
          <xCoord>203</xCoord>
          <yCoord>296</yCoord>
        </edgeMap>
        <edgeMap>
          <xCoord>202</xCoord>
          <yCoord>296</yCoord>
        </edgeMap>
        <edgeMap>
          <xCoord>201</xCoord>
          <yCoord>297</yCoord>
        </edgeMap>
        <edgeMap>
          <xCoord>200</xCoord>
          <yCoord>298</yCoord>
        </edgeMap>
        <edgeMap>
          <xCoord>199</xCoord>
          <yCoord>298</yCoord>
        </edgeMap>
        <edgeMap>
          <xCoord>198</xCoord>
          <yCoord>297</yCoord>
        </edgeMap>
        <edgeMap>
          <xCoord>197</xCoord>
          <yCoord>296</yCoord>
        </edgeMap>
        <edgeMap>
          <xCoord>196</xCoord>
          <yCoord>296</yCoord>
        </edgeMap>
        <edgeMap>
          <xCoord>195</xCoord>
          <yCoord>296</yCoord>
        </edgeMap>
        <edgeMap>
          <xCoord>194</xCoord>
          <yCoord>296</yCoord>
        </edgeMap>
        <edgeMap>
          <xCoord>193</xCoord>
          <yCoord>295</yCoord>
        </edgeMap>
        <edgeMap>
          <xCoord>192</xCoord>
          <yCoord>295</yCoord>
        </edgeMap>
        <edgeMap>
          <xCoord>191</xCoord>
          <yCoord>295</yCoord>
        </edgeMap>
        <edgeMap>
          <xCoord>190</xCoord>
          <yCoord>295</yCoord>
        </edgeMap>
        <edgeMap>
          <xCoord>189</xCoord>
          <yCoord>296</yCoord>
        </edgeMap>
        <edgeMap>
          <xCoord>190</xCoord>
          <yCoord>297</yCoord>
        </edgeMap>
        <edgeMap>
          <xCoord>191</xCoord>
          <yCoord>298</yCoord>
        </edgeMap>
        <edgeMap>
          <xCoord>191</xCoord>
          <yCoord>299</yCoord>
        </edgeMap>
        <edgeMap>
          <xCoord>192</xCoord>
          <yCoord>300</yCoord>
        </edgeMap>
        <edgeMap>
          <xCoord>193</xCoord>
          <yCoord>301</yCoord>
        </edgeMap>
        <edgeMap>
          <xCoord>194</xCoord>
          <yCoord>302</yCoord>
        </edgeMap>
        <edgeMap>
          <xCoord>193</xCoord>
          <yCoord>303</yCoord>
        </edgeMap>
        <edgeMap>
          <xCoord>192</xCoord>
          <yCoord>304</yCoord>
        </edgeMap>
        <edgeMap>
          <xCoord>191</xCoord>
          <yCoord>304</yCoord>
        </edgeMap>
        <edgeMap>
          <xCoord>190</xCoord>
          <yCoord>304</yCoord>
        </edgeMap>
        <edgeMap>
          <xCoord>189</xCoord>
          <yCoord>304</yCoord>
        </edgeMap>
        <edgeMap>
          <xCoord>188</xCoord>
          <yCoord>305</yCoord>
        </edgeMap>
        <edgeMap>
          <xCoord>187</xCoord>
          <yCoord>306</yCoord>
        </edgeMap>
        <edgeMap>
          <xCoord>186</xCoord>
          <yCoord>307</yCoord>
        </edgeMap>
        <edgeMap>
          <xCoord>186</xCoord>
          <yCoord>308</yCoord>
        </edgeMap>
        <edgeMap>
          <xCoord>186</xCoord>
          <yCoord>309</yCoord>
        </edgeMap>
        <edgeMap>
          <xCoord>187</xCoord>
          <yCoord>310</yCoord>
        </edgeMap>
        <edgeMap>
          <xCoord>187</xCoord>
          <yCoord>311</yCoord>
        </edgeMap>
        <edgeMap>
          <xCoord>187</xCoord>
          <yCoord>312</yCoord>
        </edgeMap>
        <edgeMap>
          <xCoord>187</xCoord>
          <yCoord>313</yCoord>
        </edgeMap>
        <edgeMap>
          <xCoord>187</xCoord>
          <yCoord>314</yCoord>
        </edgeMap>
        <edgeMap>
          <xCoord>187</xCoord>
          <yCoord>315</yCoord>
        </edgeMap>
        <edgeMap>
          <xCoord>188</xCoord>
          <yCoord>316</yCoord>
        </edgeMap>
        <edgeMap>
          <xCoord>189</xCoord>
          <yCoord>317</yCoord>
        </edgeMap>
        <edgeMap>
          <xCoord>190</xCoord>
          <yCoord>318</yCoord>
        </edgeMap>
        <edgeMap>
          <xCoord>191</xCoord>
          <yCoord>319</yCoord>
        </edgeMap>
        <edgeMap>
          <xCoord>192</xCoord>
          <yCoord>320</yCoord>
        </edgeMap>
        <edgeMap>
          <xCoord>193</xCoord>
          <yCoord>321</yCoord>
        </edgeMap>
        <edgeMap>
          <xCoord>194</xCoord>
          <yCoord>321</yCoord>
        </edgeMap>
        <edgeMap>
          <xCoord>195</xCoord>
          <yCoord>321</yCoord>
        </edgeMap>
        <edgeMap>
          <xCoord>196</xCoord>
          <yCoord>321</yCoord>
        </edgeMap>
        <edgeMap>
          <xCoord>197</xCoord>
          <yCoord>321</yCoord>
        </edgeMap>
      </roi>
      <roi>
        <imageZposition>-84.0</imageZposition>
        <imageSOP_UID>1.3.6.1.4.1.14519.5.2.1.6279.6001.172464523221189002210700898575</imageSOP_UID>
        <inclusion>TRUE</inclusion>
        <edgeMap>
          <xCoord>197</xCoord>
          <yCoord>321</yCoord>
        </edgeMap>
        <edgeMap>
          <xCoord>198</xCoord>
          <yCoord>320</yCoord>
        </edgeMap>
        <edgeMap>
          <xCoord>199</xCoord>
          <yCoord>319</yCoord>
        </edgeMap>
        <edgeMap>
          <xCoord>199</xCoord>
          <yCoord>318</yCoord>
        </edgeMap>
        <edgeMap>
          <xCoord>200</xCoord>
          <yCoord>317</yCoord>
        </edgeMap>
        <edgeMap>
          <xCoord>200</xCoord>
          <yCoord>316</yCoord>
        </edgeMap>
        <edgeMap>
          <xCoord>200</xCoord>
          <yCoord>315</yCoord>
        </edgeMap>
        <edgeMap>
          <xCoord>200</xCoord>
          <yCoord>314</yCoord>
        </edgeMap>
        <edgeMap>
          <xCoord>200</xCoord>
          <yCoord>313</yCoord>
        </edgeMap>
        <edgeMap>
          <xCoord>200</xCoord>
          <yCoord>312</yCoord>
        </edgeMap>
        <edgeMap>
          <xCoord>200</xCoord>
          <yCoord>311</yCoord>
        </edgeMap>
        <edgeMap>
          <xCoord>201</xCoord>
          <yCoord>310</yCoord>
        </edgeMap>
        <edgeMap>
          <xCoord>202</xCoord>
          <yCoord>310</yCoord>
        </edgeMap>
        <edgeMap>
          <xCoord>203</xCoord>
          <yCoord>310</yCoord>
        </edgeMap>
        <edgeMap>
          <xCoord>204</xCoord>
          <yCoord>311</yCoord>
        </edgeMap>
        <edgeMap>
          <xCoord>204</xCoord>
          <yCoord>312</yCoord>
        </edgeMap>
        <edgeMap>
          <xCoord>205</xCoord>
          <yCoord>313</yCoord>
        </edgeMap>
        <edgeMap>
          <xCoord>206</xCoord>
          <yCoord>314</yCoord>
        </edgeMap>
        <edgeMap>
          <xCoord>207</xCoord>
          <yCoord>314</yCoord>
        </edgeMap>
        <edgeMap>
          <xCoord>208</xCoord>
          <yCoord>314</yCoord>
        </edgeMap>
        <edgeMap>
          <xCoord>209</xCoord>
          <yCoord>313</yCoord>
        </edgeMap>
        <edgeMap>
          <xCoord>209</xCoord>
          <yCoord>312</yCoord>
        </edgeMap>
        <edgeMap>
          <xCoord>209</xCoord>
          <yCoord>311</yCoord>
        </edgeMap>
        <edgeMap>
          <xCoord>209</xCoord>
          <yCoord>310</yCoord>
        </edgeMap>
        <edgeMap>
          <xCoord>208</xCoord>
          <yCoord>309</yCoord>
        </edgeMap>
        <edgeMap>
          <xCoord>207</xCoord>
          <yCoord>308</yCoord>
        </edgeMap>
        <edgeMap>
          <xCoord>206</xCoord>
          <yCoord>308</yCoord>
        </edgeMap>
        <edgeMap>
          <xCoord>205</xCoord>
          <yCoord>307</yCoord>
        </edgeMap>
        <edgeMap>
          <xCoord>205</xCoord>
          <yCoord>306</yCoord>
        </edgeMap>
        <edgeMap>
          <xCoord>205</xCoord>
          <yCoord>305</yCoord>
        </edgeMap>
        <edgeMap>
          <xCoord>204</xCoord>
          <yCoord>304</yCoord>
        </edgeMap>
        <edgeMap>
          <xCoord>205</xCoord>
          <yCoord>303</yCoord>
        </edgeMap>
        <edgeMap>
          <xCoord>205</xCoord>
          <yCoord>302</yCoord>
        </edgeMap>
        <edgeMap>
          <xCoord>205</xCoord>
          <yCoord>301</yCoord>
        </edgeMap>
        <edgeMap>
          <xCoord>205</xCoord>
          <yCoord>300</yCoord>
        </edgeMap>
        <edgeMap>
          <xCoord>205</xCoord>
          <yCoord>299</yCoord>
        </edgeMap>
        <edgeMap>
          <xCoord>204</xCoord>
          <yCoord>298</yCoord>
        </edgeMap>
        <edgeMap>
          <xCoord>203</xCoord>
          <yCoord>297</yCoord>
        </edgeMap>
        <edgeMap>
          <xCoord>202</xCoord>
          <yCoord>298</yCoord>
        </edgeMap>
        <edgeMap>
          <xCoord>201</xCoord>
          <yCoord>299</yCoord>
        </edgeMap>
        <edgeMap>
          <xCoord>201</xCoord>
          <yCoord>300</yCoord>
        </edgeMap>
        <edgeMap>
          <xCoord>200</xCoord>
          <yCoord>301</yCoord>
        </edgeMap>
        <edgeMap>
          <xCoord>199</xCoord>
          <yCoord>300</yCoord>
        </edgeMap>
        <edgeMap>
          <xCoord>199</xCoord>
          <yCoord>299</yCoord>
        </edgeMap>
        <edgeMap>
          <xCoord>199</xCoord>
          <yCoord>298</yCoord>
        </edgeMap>
        <edgeMap>
          <xCoord>198</xCoord>
          <yCoord>297</yCoord>
        </edgeMap>
        <edgeMap>
          <xCoord>197</xCoord>
          <yCoord>296</yCoord>
        </edgeMap>
        <edgeMap>
          <xCoord>196</xCoord>
          <yCoord>295</yCoord>
        </edgeMap>
        <edgeMap>
          <xCoord>195</xCoord>
          <yCoord>295</yCoord>
        </edgeMap>
        <edgeMap>
          <xCoord>194</xCoord>
          <yCoord>295</yCoord>
        </edgeMap>
        <edgeMap>
          <xCoord>193</xCoord>
          <yCoord>295</yCoord>
        </edgeMap>
        <edgeMap>
          <xCoord>192</xCoord>
          <yCoord>295</yCoord>
        </edgeMap>
        <edgeMap>
          <xCoord>191</xCoord>
          <yCoord>296</yCoord>
        </edgeMap>
        <edgeMap>
          <xCoord>190</xCoord>
          <yCoord>297</yCoord>
        </edgeMap>
        <edgeMap>
          <xCoord>190</xCoord>
          <yCoord>298</yCoord>
        </edgeMap>
        <edgeMap>
          <xCoord>191</xCoord>
          <yCoord>299</yCoord>
        </edgeMap>
        <edgeMap>
          <xCoord>191</xCoord>
          <yCoord>300</yCoord>
        </edgeMap>
        <edgeMap>
          <xCoord>191</xCoord>
          <yCoord>301</yCoord>
        </edgeMap>
        <edgeMap>
          <xCoord>192</xCoord>
          <yCoord>302</yCoord>
        </edgeMap>
        <edgeMap>
          <xCoord>193</xCoord>
          <yCoord>303</yCoord>
        </edgeMap>
        <edgeMap>
          <xCoord>192</xCoord>
          <yCoord>304</yCoord>
        </edgeMap>
        <edgeMap>
          <xCoord>191</xCoord>
          <yCoord>304</yCoord>
        </edgeMap>
        <edgeMap>
          <xCoord>190</xCoord>
          <yCoord>305</yCoord>
        </edgeMap>
        <edgeMap>
          <xCoord>189</xCoord>
          <yCoord>306</yCoord>
        </edgeMap>
        <edgeMap>
          <xCoord>188</xCoord>
          <yCoord>307</yCoord>
        </edgeMap>
        <edgeMap>
          <xCoord>188</xCoord>
          <yCoord>308</yCoord>
        </edgeMap>
        <edgeMap>
          <xCoord>188</xCoord>
          <yCoord>309</yCoord>
        </edgeMap>
        <edgeMap>
          <xCoord>188</xCoord>
          <yCoord>310</yCoord>
        </edgeMap>
        <edgeMap>
          <xCoord>189</xCoord>
          <yCoord>311</yCoord>
        </edgeMap>
        <edgeMap>
          <xCoord>189</xCoord>
          <yCoord>312</yCoord>
        </edgeMap>
        <edgeMap>
          <xCoord>189</xCoord>
          <yCoord>313</yCoord>
        </edgeMap>
        <edgeMap>
          <xCoord>188</xCoord>
          <yCoord>314</yCoord>
        </edgeMap>
        <edgeMap>
          <xCoord>188</xCoord>
          <yCoord>315</yCoord>
        </edgeMap>
        <edgeMap>
          <xCoord>188</xCoord>
          <yCoord>316</yCoord>
        </edgeMap>
        <edgeMap>
          <xCoord>189</xCoord>
          <yCoord>317</yCoord>
        </edgeMap>
        <edgeMap>
          <xCoord>190</xCoord>
          <yCoord>318</yCoord>
        </edgeMap>
        <edgeMap>
          <xCoord>191</xCoord>
          <yCoord>319</yCoord>
        </edgeMap>
        <edgeMap>
          <xCoord>192</xCoord>
          <yCoord>320</yCoord>
        </edgeMap>
        <edgeMap>
          <xCoord>193</xCoord>
          <yCoord>320</yCoord>
        </edgeMap>
        <edgeMap>
          <xCoord>194</xCoord>
          <yCoord>320</yCoord>
        </edgeMap>
        <edgeMap>
          <xCoord>195</xCoord>
          <yCoord>321</yCoord>
        </edgeMap>
        <edgeMap>
          <xCoord>196</xCoord>
          <yCoord>321</yCoord>
        </edgeMap>
        <edgeMap>
          <xCoord>197</xCoord>
          <yCoord>321</yCoord>
        </edgeMap>
      </roi>
      <roi>
        <imageZposition>-86.5</imageZposition>
        <imageSOP_UID>1.3.6.1.4.1.14519.5.2.1.6279.6001.299712990695844322506347280622</imageSOP_UID>
        <inclusion>TRUE</inclusion>
        <edgeMap>
          <xCoord>190</xCoord>
          <yCoord>322</yCoord>
        </edgeMap>
        <edgeMap>
          <xCoord>191</xCoord>
          <yCoord>321</yCoord>
        </edgeMap>
        <edgeMap>
          <xCoord>192</xCoord>
          <yCoord>320</yCoord>
        </edgeMap>
        <edgeMap>
          <xCoord>193</xCoord>
          <yCoord>321</yCoord>
        </edgeMap>
        <edgeMap>
          <xCoord>194</xCoord>
          <yCoord>321</yCoord>
        </edgeMap>
        <edgeMap>
          <xCoord>195</xCoord>
          <yCoord>320</yCoord>
        </edgeMap>
        <edgeMap>
          <xCoord>196</xCoord>
          <yCoord>319</yCoord>
        </edgeMap>
        <edgeMap>
          <xCoord>197</xCoord>
          <yCoord>318</yCoord>
        </edgeMap>
        <edgeMap>
          <xCoord>198</xCoord>
          <yCoord>317</yCoord>
        </edgeMap>
        <edgeMap>
          <xCoord>199</xCoord>
          <yCoord>316</yCoord>
        </edgeMap>
        <edgeMap>
          <xCoord>200</xCoord>
          <yCoord>315</yCoord>
        </edgeMap>
        <edgeMap>
          <xCoord>200</xCoord>
          <yCoord>314</yCoord>
        </edgeMap>
        <edgeMap>
          <xCoord>200</xCoord>
          <yCoord>313</yCoord>
        </edgeMap>
        <edgeMap>
          <xCoord>200</xCoord>
          <yCoord>312</yCoord>
        </edgeMap>
        <edgeMap>
          <xCoord>201</xCoord>
          <yCoord>311</yCoord>
        </edgeMap>
        <edgeMap>
          <xCoord>201</xCoord>
          <yCoord>310</yCoord>
        </edgeMap>
        <edgeMap>
          <xCoord>201</xCoord>
          <yCoord>309</yCoord>
        </edgeMap>
        <edgeMap>
          <xCoord>202</xCoord>
          <yCoord>308</yCoord>
        </edgeMap>
        <edgeMap>
          <xCoord>203</xCoord>
          <yCoord>309</yCoord>
        </edgeMap>
        <edgeMap>
          <xCoord>204</xCoord>
          <yCoord>310</yCoord>
        </edgeMap>
        <edgeMap>
          <xCoord>205</xCoord>
          <yCoord>311</yCoord>
        </edgeMap>
        <edgeMap>
          <xCoord>206</xCoord>
          <yCoord>311</yCoord>
        </edgeMap>
        <edgeMap>
          <xCoord>207</xCoord>
          <yCoord>310</yCoord>
        </edgeMap>
        <edgeMap>
          <xCoord>207</xCoord>
          <yCoord>309</yCoord>
        </edgeMap>
        <edgeMap>
          <xCoord>207</xCoord>
          <yCoord>308</yCoord>
        </edgeMap>
        <edgeMap>
          <xCoord>206</xCoord>
          <yCoord>307</yCoord>
        </edgeMap>
        <edgeMap>
          <xCoord>206</xCoord>
          <yCoord>306</yCoord>
        </edgeMap>
        <edgeMap>
          <xCoord>205</xCoord>
          <yCoord>305</yCoord>
        </edgeMap>
        <edgeMap>
          <xCoord>204</xCoord>
          <yCoord>304</yCoord>
        </edgeMap>
        <edgeMap>
          <xCoord>204</xCoord>
          <yCoord>303</yCoord>
        </edgeMap>
        <edgeMap>
          <xCoord>204</xCoord>
          <yCoord>302</yCoord>
        </edgeMap>
        <edgeMap>
          <xCoord>204</xCoord>
          <yCoord>301</yCoord>
        </edgeMap>
        <edgeMap>
          <xCoord>204</xCoord>
          <yCoord>300</yCoord>
        </edgeMap>
        <edgeMap>
          <xCoord>203</xCoord>
          <yCoord>299</yCoord>
        </edgeMap>
        <edgeMap>
          <xCoord>202</xCoord>
          <yCoord>299</yCoord>
        </edgeMap>
        <edgeMap>
          <xCoord>201</xCoord>
          <yCoord>300</yCoord>
        </edgeMap>
        <edgeMap>
          <xCoord>200</xCoord>
          <yCoord>301</yCoord>
        </edgeMap>
        <edgeMap>
          <xCoord>199</xCoord>
          <yCoord>300</yCoord>
        </edgeMap>
        <edgeMap>
          <xCoord>199</xCoord>
          <yCoord>299</yCoord>
        </edgeMap>
        <edgeMap>
          <xCoord>198</xCoord>
          <yCoord>298</yCoord>
        </edgeMap>
        <edgeMap>
          <xCoord>197</xCoord>
          <yCoord>297</yCoord>
        </edgeMap>
        <edgeMap>
          <xCoord>196</xCoord>
          <yCoord>296</yCoord>
        </edgeMap>
        <edgeMap>
          <xCoord>195</xCoord>
          <yCoord>296</yCoord>
        </edgeMap>
        <edgeMap>
          <xCoord>194</xCoord>
          <yCoord>295</yCoord>
        </edgeMap>
        <edgeMap>
          <xCoord>193</xCoord>
          <yCoord>296</yCoord>
        </edgeMap>
        <edgeMap>
          <xCoord>192</xCoord>
          <yCoord>296</yCoord>
        </edgeMap>
        <edgeMap>
          <xCoord>191</xCoord>
          <yCoord>297</yCoord>
        </edgeMap>
        <edgeMap>
          <xCoord>191</xCoord>
          <yCoord>298</yCoord>
        </edgeMap>
        <edgeMap>
          <xCoord>191</xCoord>
          <yCoord>299</yCoord>
        </edgeMap>
        <edgeMap>
          <xCoord>191</xCoord>
          <yCoord>300</yCoord>
        </edgeMap>
        <edgeMap>
          <xCoord>191</xCoord>
          <yCoord>301</yCoord>
        </edgeMap>
        <edgeMap>
          <xCoord>192</xCoord>
          <yCoord>302</yCoord>
        </edgeMap>
        <edgeMap>
          <xCoord>192</xCoord>
          <yCoord>303</yCoord>
        </edgeMap>
        <edgeMap>
          <xCoord>193</xCoord>
          <yCoord>304</yCoord>
        </edgeMap>
        <edgeMap>
          <xCoord>192</xCoord>
          <yCoord>305</yCoord>
        </edgeMap>
        <edgeMap>
          <xCoord>191</xCoord>
          <yCoord>306</yCoord>
        </edgeMap>
        <edgeMap>
          <xCoord>190</xCoord>
          <yCoord>306</yCoord>
        </edgeMap>
        <edgeMap>
          <xCoord>189</xCoord>
          <yCoord>307</yCoord>
        </edgeMap>
        <edgeMap>
          <xCoord>189</xCoord>
          <yCoord>308</yCoord>
        </edgeMap>
        <edgeMap>
          <xCoord>188</xCoord>
          <yCoord>309</yCoord>
        </edgeMap>
        <edgeMap>
          <xCoord>189</xCoord>
          <yCoord>310</yCoord>
        </edgeMap>
        <edgeMap>
          <xCoord>190</xCoord>
          <yCoord>311</yCoord>
        </edgeMap>
        <edgeMap>
          <xCoord>191</xCoord>
          <yCoord>311</yCoord>
        </edgeMap>
        <edgeMap>
          <xCoord>192</xCoord>
          <yCoord>312</yCoord>
        </edgeMap>
        <edgeMap>
          <xCoord>192</xCoord>
          <yCoord>313</yCoord>
        </edgeMap>
        <edgeMap>
          <xCoord>192</xCoord>
          <yCoord>314</yCoord>
        </edgeMap>
        <edgeMap>
          <xCoord>191</xCoord>
          <yCoord>315</yCoord>
        </edgeMap>
        <edgeMap>
          <xCoord>190</xCoord>
          <yCoord>316</yCoord>
        </edgeMap>
        <edgeMap>
          <xCoord>190</xCoord>
          <yCoord>317</yCoord>
        </edgeMap>
        <edgeMap>
          <xCoord>190</xCoord>
          <yCoord>318</yCoord>
        </edgeMap>
        <edgeMap>
          <xCoord>189</xCoord>
          <yCoord>319</yCoord>
        </edgeMap>
        <edgeMap>
          <xCoord>188</xCoord>
          <yCoord>319</yCoord>
        </edgeMap>
        <edgeMap>
          <xCoord>187</xCoord>
          <yCoord>320</yCoord>
        </edgeMap>
        <edgeMap>
          <xCoord>187</xCoord>
          <yCoord>321</yCoord>
        </edgeMap>
        <edgeMap>
          <xCoord>188</xCoord>
          <yCoord>322</yCoord>
        </edgeMap>
        <edgeMap>
          <xCoord>189</xCoord>
          <yCoord>322</yCoord>
        </edgeMap>
        <edgeMap>
          <xCoord>190</xCoord>
          <yCoord>322</yCoord>
        </edgeMap>
      </roi>
      <roi>
        <imageZposition>-89.0</imageZposition>
        <imageSOP_UID>1.3.6.1.4.1.14519.5.2.1.6279.6001.693679746240847573578889306926</imageSOP_UID>
        <inclusion>TRUE</inclusion>
        <edgeMap>
          <xCoord>198</xCoord>
          <yCoord>315</yCoord>
        </edgeMap>
        <edgeMap>
          <xCoord>199</xCoord>
          <yCoord>314</yCoord>
        </edgeMap>
        <edgeMap>
          <xCoord>199</xCoord>
          <yCoord>313</yCoord>
        </edgeMap>
        <edgeMap>
          <xCoord>200</xCoord>
          <yCoord>312</yCoord>
        </edgeMap>
        <edgeMap>
          <xCoord>201</xCoord>
          <yCoord>311</yCoord>
        </edgeMap>
        <edgeMap>
          <xCoord>201</xCoord>
          <yCoord>310</yCoord>
        </edgeMap>
        <edgeMap>
          <xCoord>202</xCoord>
          <yCoord>309</yCoord>
        </edgeMap>
        <edgeMap>
          <xCoord>203</xCoord>
          <yCoord>308</yCoord>
        </edgeMap>
        <edgeMap>
          <xCoord>204</xCoord>
          <yCoord>308</yCoord>
        </edgeMap>
        <edgeMap>
          <xCoord>205</xCoord>
          <yCoord>307</yCoord>
        </edgeMap>
        <edgeMap>
          <xCoord>206</xCoord>
          <yCoord>306</yCoord>
        </edgeMap>
        <edgeMap>
          <xCoord>205</xCoord>
          <yCoord>305</yCoord>
        </edgeMap>
        <edgeMap>
          <xCoord>205</xCoord>
          <yCoord>304</yCoord>
        </edgeMap>
        <edgeMap>
          <xCoord>205</xCoord>
          <yCoord>303</yCoord>
        </edgeMap>
        <edgeMap>
          <xCoord>204</xCoord>
          <yCoord>302</yCoord>
        </edgeMap>
        <edgeMap>
          <xCoord>204</xCoord>
          <yCoord>301</yCoord>
        </edgeMap>
        <edgeMap>
          <xCoord>203</xCoord>
          <yCoord>300</yCoord>
        </edgeMap>
        <edgeMap>
          <xCoord>202</xCoord>
          <yCoord>300</yCoord>
        </edgeMap>
        <edgeMap>
          <xCoord>201</xCoord>
          <yCoord>301</yCoord>
        </edgeMap>
        <edgeMap>
          <xCoord>200</xCoord>
          <yCoord>302</yCoord>
        </edgeMap>
        <edgeMap>
          <xCoord>199</xCoord>
          <yCoord>301</yCoord>
        </edgeMap>
        <edgeMap>
          <xCoord>199</xCoord>
          <yCoord>300</yCoord>
        </edgeMap>
        <edgeMap>
          <xCoord>198</xCoord>
          <yCoord>299</yCoord>
        </edgeMap>
        <edgeMap>
          <xCoord>197</xCoord>
          <yCoord>298</yCoord>
        </edgeMap>
        <edgeMap>
          <xCoord>196</xCoord>
          <yCoord>297</yCoord>
        </edgeMap>
        <edgeMap>
          <xCoord>195</xCoord>
          <yCoord>297</yCoord>
        </edgeMap>
        <edgeMap>
          <xCoord>194</xCoord>
          <yCoord>297</yCoord>
        </edgeMap>
        <edgeMap>
          <xCoord>193</xCoord>
          <yCoord>298</yCoord>
        </edgeMap>
        <edgeMap>
          <xCoord>192</xCoord>
          <yCoord>299</yCoord>
        </edgeMap>
        <edgeMap>
          <xCoord>193</xCoord>
          <yCoord>300</yCoord>
        </edgeMap>
        <edgeMap>
          <xCoord>193</xCoord>
          <yCoord>301</yCoord>
        </edgeMap>
        <edgeMap>
          <xCoord>193</xCoord>
          <yCoord>302</yCoord>
        </edgeMap>
        <edgeMap>
          <xCoord>193</xCoord>
          <yCoord>303</yCoord>
        </edgeMap>
        <edgeMap>
          <xCoord>194</xCoord>
          <yCoord>304</yCoord>
        </edgeMap>
        <edgeMap>
          <xCoord>195</xCoord>
          <yCoord>305</yCoord>
        </edgeMap>
        <edgeMap>
          <xCoord>194</xCoord>
          <yCoord>306</yCoord>
        </edgeMap>
        <edgeMap>
          <xCoord>194</xCoord>
          <yCoord>307</yCoord>
        </edgeMap>
        <edgeMap>
          <xCoord>193</xCoord>
          <yCoord>308</yCoord>
        </edgeMap>
        <edgeMap>
          <xCoord>193</xCoord>
          <yCoord>309</yCoord>
        </edgeMap>
        <edgeMap>
          <xCoord>193</xCoord>
          <yCoord>310</yCoord>
        </edgeMap>
        <edgeMap>
          <xCoord>193</xCoord>
          <yCoord>311</yCoord>
        </edgeMap>
        <edgeMap>
          <xCoord>193</xCoord>
          <yCoord>312</yCoord>
        </edgeMap>
        <edgeMap>
          <xCoord>193</xCoord>
          <yCoord>313</yCoord>
        </edgeMap>
        <edgeMap>
          <xCoord>194</xCoord>
          <yCoord>314</yCoord>
        </edgeMap>
        <edgeMap>
          <xCoord>195</xCoord>
          <yCoord>315</yCoord>
        </edgeMap>
        <edgeMap>
          <xCoord>196</xCoord>
          <yCoord>315</yCoord>
        </edgeMap>
        <edgeMap>
          <xCoord>197</xCoord>
          <yCoord>315</yCoord>
        </edgeMap>
        <edgeMap>
          <xCoord>198</xCoord>
          <yCoord>315</yCoord>
        </edgeMap>
      </roi>
      <roi>
        <imageZposition>-89.0</imageZposition>
        <imageSOP_UID>1.3.6.1.4.1.14519.5.2.1.6279.6001.693679746240847573578889306926</imageSOP_UID>
        <inclusion>FALSE</inclusion>
        <edgeMap>
          <xCoord>198</xCoord>
          <yCoord>304</yCoord>
        </edgeMap>
        <edgeMap>
          <xCoord>199</xCoord>
          <yCoord>303</yCoord>
        </edgeMap>
        <edgeMap>
          <xCoord>200</xCoord>
          <yCoord>304</yCoord>
        </edgeMap>
        <edgeMap>
          <xCoord>199</xCoord>
          <yCoord>305</yCoord>
        </edgeMap>
        <edgeMap>
          <xCoord>198</xCoord>
          <yCoord>304</yCoord>
        </edgeMap>
      </roi>
    </unblindedReadNodule>
    <unblindedReadNodule>
      <noduleID>IL057_130626</noduleID>
      <characteristics>
        <subtlety>5</subtlety>
        <internalStructure>1</internalStructure>
        <calcification>6</calcification>
        <sphericity>5</sphericity>
        <margin>5</margin>
        <lobulation>3</lobulation>
        <spiculation>1</spiculation>
        <texture>5</texture>
        <malignancy>4</malignancy>
      </characteristics>
      <roi>
        <imageZposition>-154.0</imageZposition>
        <imageSOP_UID>1.3.6.1.4.1.14519.5.2.1.6279.6001.642802419404528735176509052204</imageSOP_UID>
        <inclusion>TRUE</inclusion>
        <edgeMap>
          <xCoord>405</xCoord>
          <yCoord>259</yCoord>
        </edgeMap>
        <edgeMap>
          <xCoord>406</xCoord>
          <yCoord>258</yCoord>
        </edgeMap>
        <edgeMap>
          <xCoord>406</xCoord>
          <yCoord>257</yCoord>
        </edgeMap>
        <edgeMap>
          <xCoord>406</xCoord>
          <yCoord>256</yCoord>
        </edgeMap>
        <edgeMap>
          <xCoord>406</xCoord>
          <yCoord>255</yCoord>
        </edgeMap>
        <edgeMap>
          <xCoord>406</xCoord>
          <yCoord>254</yCoord>
        </edgeMap>
        <edgeMap>
          <xCoord>406</xCoord>
          <yCoord>253</yCoord>
        </edgeMap>
        <edgeMap>
          <xCoord>406</xCoord>
          <yCoord>252</yCoord>
        </edgeMap>
        <edgeMap>
          <xCoord>406</xCoord>
          <yCoord>251</yCoord>
        </edgeMap>
        <edgeMap>
          <xCoord>406</xCoord>
          <yCoord>250</yCoord>
        </edgeMap>
        <edgeMap>
          <xCoord>406</xCoord>
          <yCoord>249</yCoord>
        </edgeMap>
        <edgeMap>
          <xCoord>405</xCoord>
          <yCoord>248</yCoord>
        </edgeMap>
        <edgeMap>
          <xCoord>404</xCoord>
          <yCoord>248</yCoord>
        </edgeMap>
        <edgeMap>
          <xCoord>403</xCoord>
          <yCoord>247</yCoord>
        </edgeMap>
        <edgeMap>
          <xCoord>402</xCoord>
          <yCoord>246</yCoord>
        </edgeMap>
        <edgeMap>
          <xCoord>402</xCoord>
          <yCoord>245</yCoord>
        </edgeMap>
        <edgeMap>
          <xCoord>401</xCoord>
          <yCoord>244</yCoord>
        </edgeMap>
        <edgeMap>
          <xCoord>400</xCoord>
          <yCoord>244</yCoord>
        </edgeMap>
        <edgeMap>
          <xCoord>399</xCoord>
          <yCoord>245</yCoord>
        </edgeMap>
        <edgeMap>
          <xCoord>398</xCoord>
          <yCoord>246</yCoord>
        </edgeMap>
        <edgeMap>
          <xCoord>397</xCoord>
          <yCoord>247</yCoord>
        </edgeMap>
        <edgeMap>
          <xCoord>397</xCoord>
          <yCoord>248</yCoord>
        </edgeMap>
        <edgeMap>
          <xCoord>396</xCoord>
          <yCoord>249</yCoord>
        </edgeMap>
        <edgeMap>
          <xCoord>396</xCoord>
          <yCoord>250</yCoord>
        </edgeMap>
        <edgeMap>
          <xCoord>396</xCoord>
          <yCoord>251</yCoord>
        </edgeMap>
        <edgeMap>
          <xCoord>396</xCoord>
          <yCoord>252</yCoord>
        </edgeMap>
        <edgeMap>
          <xCoord>396</xCoord>
          <yCoord>253</yCoord>
        </edgeMap>
        <edgeMap>
          <xCoord>396</xCoord>
          <yCoord>254</yCoord>
        </edgeMap>
        <edgeMap>
          <xCoord>396</xCoord>
          <yCoord>255</yCoord>
        </edgeMap>
        <edgeMap>
          <xCoord>397</xCoord>
          <yCoord>256</yCoord>
        </edgeMap>
        <edgeMap>
          <xCoord>398</xCoord>
          <yCoord>257</yCoord>
        </edgeMap>
        <edgeMap>
          <xCoord>398</xCoord>
          <yCoord>258</yCoord>
        </edgeMap>
        <edgeMap>
          <xCoord>399</xCoord>
          <yCoord>259</yCoord>
        </edgeMap>
        <edgeMap>
          <xCoord>400</xCoord>
          <yCoord>259</yCoord>
        </edgeMap>
        <edgeMap>
          <xCoord>401</xCoord>
          <yCoord>259</yCoord>
        </edgeMap>
        <edgeMap>
          <xCoord>402</xCoord>
          <yCoord>259</yCoord>
        </edgeMap>
        <edgeMap>
          <xCoord>403</xCoord>
          <yCoord>259</yCoord>
        </edgeMap>
        <edgeMap>
          <xCoord>404</xCoord>
          <yCoord>259</yCoord>
        </edgeMap>
        <edgeMap>
          <xCoord>405</xCoord>
          <yCoord>259</yCoord>
        </edgeMap>
      </roi>
      <roi>
        <imageZposition>-156.5</imageZposition>
        <imageSOP_UID>1.3.6.1.4.1.14519.5.2.1.6279.6001.242261364630110942195466498544</imageSOP_UID>
        <inclusion>TRUE</inclusion>
        <edgeMap>
          <xCoord>407</xCoord>
          <yCoord>266</yCoord>
        </edgeMap>
        <edgeMap>
          <xCoord>408</xCoord>
          <yCoord>265</yCoord>
        </edgeMap>
        <edgeMap>
          <xCoord>408</xCoord>
          <yCoord>264</yCoord>
        </edgeMap>
        <edgeMap>
          <xCoord>408</xCoord>
          <yCoord>263</yCoord>
        </edgeMap>
        <edgeMap>
          <xCoord>408</xCoord>
          <yCoord>262</yCoord>
        </edgeMap>
        <edgeMap>
          <xCoord>408</xCoord>
          <yCoord>261</yCoord>
        </edgeMap>
        <edgeMap>
          <xCoord>409</xCoord>
          <yCoord>260</yCoord>
        </edgeMap>
        <edgeMap>
          <xCoord>410</xCoord>
          <yCoord>259</yCoord>
        </edgeMap>
        <edgeMap>
          <xCoord>411</xCoord>
          <yCoord>259</yCoord>
        </edgeMap>
        <edgeMap>
          <xCoord>412</xCoord>
          <yCoord>258</yCoord>
        </edgeMap>
        <edgeMap>
          <xCoord>412</xCoord>
          <yCoord>257</yCoord>
        </edgeMap>
        <edgeMap>
          <xCoord>413</xCoord>
          <yCoord>256</yCoord>
        </edgeMap>
        <edgeMap>
          <xCoord>413</xCoord>
          <yCoord>255</yCoord>
        </edgeMap>
        <edgeMap>
          <xCoord>413</xCoord>
          <yCoord>254</yCoord>
        </edgeMap>
        <edgeMap>
          <xCoord>413</xCoord>
          <yCoord>253</yCoord>
        </edgeMap>
        <edgeMap>
          <xCoord>413</xCoord>
          <yCoord>252</yCoord>
        </edgeMap>
        <edgeMap>
          <xCoord>412</xCoord>
          <yCoord>251</yCoord>
        </edgeMap>
        <edgeMap>
          <xCoord>411</xCoord>
          <yCoord>250</yCoord>
        </edgeMap>
        <edgeMap>
          <xCoord>411</xCoord>
          <yCoord>249</yCoord>
        </edgeMap>
        <edgeMap>
          <xCoord>410</xCoord>
          <yCoord>248</yCoord>
        </edgeMap>
        <edgeMap>
          <xCoord>409</xCoord>
          <yCoord>247</yCoord>
        </edgeMap>
        <edgeMap>
          <xCoord>408</xCoord>
          <yCoord>246</yCoord>
        </edgeMap>
        <edgeMap>
          <xCoord>407</xCoord>
          <yCoord>245</yCoord>
        </edgeMap>
        <edgeMap>
          <xCoord>407</xCoord>
          <yCoord>244</yCoord>
        </edgeMap>
        <edgeMap>
          <xCoord>406</xCoord>
          <yCoord>243</yCoord>
        </edgeMap>
        <edgeMap>
          <xCoord>405</xCoord>
          <yCoord>242</yCoord>
        </edgeMap>
        <edgeMap>
          <xCoord>404</xCoord>
          <yCoord>241</yCoord>
        </edgeMap>
        <edgeMap>
          <xCoord>403</xCoord>
          <yCoord>240</yCoord>
        </edgeMap>
        <edgeMap>
          <xCoord>402</xCoord>
          <yCoord>239</yCoord>
        </edgeMap>
        <edgeMap>
          <xCoord>401</xCoord>
          <yCoord>239</yCoord>
        </edgeMap>
        <edgeMap>
          <xCoord>400</xCoord>
          <yCoord>238</yCoord>
        </edgeMap>
        <edgeMap>
          <xCoord>399</xCoord>
          <yCoord>239</yCoord>
        </edgeMap>
        <edgeMap>
          <xCoord>398</xCoord>
          <yCoord>239</yCoord>
        </edgeMap>
        <edgeMap>
          <xCoord>397</xCoord>
          <yCoord>239</yCoord>
        </edgeMap>
        <edgeMap>
          <xCoord>396</xCoord>
          <yCoord>238</yCoord>
        </edgeMap>
        <edgeMap>
          <xCoord>395</xCoord>
          <yCoord>238</yCoord>
        </edgeMap>
        <edgeMap>
          <xCoord>394</xCoord>
          <yCoord>239</yCoord>
        </edgeMap>
        <edgeMap>
          <xCoord>393</xCoord>
          <yCoord>239</yCoord>
        </edgeMap>
        <edgeMap>
          <xCoord>392</xCoord>
          <yCoord>239</yCoord>
        </edgeMap>
        <edgeMap>
          <xCoord>391</xCoord>
          <yCoord>240</yCoord>
        </edgeMap>
        <edgeMap>
          <xCoord>391</xCoord>
          <yCoord>241</yCoord>
        </edgeMap>
        <edgeMap>
          <xCoord>390</xCoord>
          <yCoord>242</yCoord>
        </edgeMap>
        <edgeMap>
          <xCoord>389</xCoord>
          <yCoord>242</yCoord>
        </edgeMap>
        <edgeMap>
          <xCoord>388</xCoord>
          <yCoord>242</yCoord>
        </edgeMap>
        <edgeMap>
          <xCoord>387</xCoord>
          <yCoord>242</yCoord>
        </edgeMap>
        <edgeMap>
          <xCoord>386</xCoord>
          <yCoord>243</yCoord>
        </edgeMap>
        <edgeMap>
          <xCoord>385</xCoord>
          <yCoord>243</yCoord>
        </edgeMap>
        <edgeMap>
          <xCoord>384</xCoord>
          <yCoord>244</yCoord>
        </edgeMap>
        <edgeMap>
          <xCoord>383</xCoord>
          <yCoord>245</yCoord>
        </edgeMap>
        <edgeMap>
          <xCoord>383</xCoord>
          <yCoord>246</yCoord>
        </edgeMap>
        <edgeMap>
          <xCoord>383</xCoord>
          <yCoord>247</yCoord>
        </edgeMap>
        <edgeMap>
          <xCoord>383</xCoord>
          <yCoord>248</yCoord>
        </edgeMap>
        <edgeMap>
          <xCoord>383</xCoord>
          <yCoord>249</yCoord>
        </edgeMap>
        <edgeMap>
          <xCoord>383</xCoord>
          <yCoord>250</yCoord>
        </edgeMap>
        <edgeMap>
          <xCoord>383</xCoord>
          <yCoord>251</yCoord>
        </edgeMap>
        <edgeMap>
          <xCoord>383</xCoord>
          <yCoord>252</yCoord>
        </edgeMap>
        <edgeMap>
          <xCoord>383</xCoord>
          <yCoord>253</yCoord>
        </edgeMap>
        <edgeMap>
          <xCoord>383</xCoord>
          <yCoord>254</yCoord>
        </edgeMap>
        <edgeMap>
          <xCoord>383</xCoord>
          <yCoord>255</yCoord>
        </edgeMap>
        <edgeMap>
          <xCoord>383</xCoord>
          <yCoord>256</yCoord>
        </edgeMap>
        <edgeMap>
          <xCoord>383</xCoord>
          <yCoord>257</yCoord>
        </edgeMap>
        <edgeMap>
          <xCoord>384</xCoord>
          <yCoord>258</yCoord>
        </edgeMap>
        <edgeMap>
          <xCoord>384</xCoord>
          <yCoord>259</yCoord>
        </edgeMap>
        <edgeMap>
          <xCoord>384</xCoord>
          <yCoord>260</yCoord>
        </edgeMap>
        <edgeMap>
          <xCoord>385</xCoord>
          <yCoord>261</yCoord>
        </edgeMap>
        <edgeMap>
          <xCoord>386</xCoord>
          <yCoord>262</yCoord>
        </edgeMap>
        <edgeMap>
          <xCoord>387</xCoord>
          <yCoord>263</yCoord>
        </edgeMap>
        <edgeMap>
          <xCoord>388</xCoord>
          <yCoord>263</yCoord>
        </edgeMap>
        <edgeMap>
          <xCoord>389</xCoord>
          <yCoord>264</yCoord>
        </edgeMap>
        <edgeMap>
          <xCoord>390</xCoord>
          <yCoord>264</yCoord>
        </edgeMap>
        <edgeMap>
          <xCoord>391</xCoord>
          <yCoord>264</yCoord>
        </edgeMap>
        <edgeMap>
          <xCoord>392</xCoord>
          <yCoord>264</yCoord>
        </edgeMap>
        <edgeMap>
          <xCoord>393</xCoord>
          <yCoord>264</yCoord>
        </edgeMap>
        <edgeMap>
          <xCoord>394</xCoord>
          <yCoord>265</yCoord>
        </edgeMap>
        <edgeMap>
          <xCoord>395</xCoord>
          <yCoord>266</yCoord>
        </edgeMap>
        <edgeMap>
          <xCoord>396</xCoord>
          <yCoord>266</yCoord>
        </edgeMap>
        <edgeMap>
          <xCoord>397</xCoord>
          <yCoord>266</yCoord>
        </edgeMap>
        <edgeMap>
          <xCoord>398</xCoord>
          <yCoord>266</yCoord>
        </edgeMap>
        <edgeMap>
          <xCoord>399</xCoord>
          <yCoord>266</yCoord>
        </edgeMap>
        <edgeMap>
          <xCoord>400</xCoord>
          <yCoord>266</yCoord>
        </edgeMap>
        <edgeMap>
          <xCoord>401</xCoord>
          <yCoord>266</yCoord>
        </edgeMap>
        <edgeMap>
          <xCoord>402</xCoord>
          <yCoord>266</yCoord>
        </edgeMap>
        <edgeMap>
          <xCoord>403</xCoord>
          <yCoord>266</yCoord>
        </edgeMap>
        <edgeMap>
          <xCoord>404</xCoord>
          <yCoord>266</yCoord>
        </edgeMap>
        <edgeMap>
          <xCoord>405</xCoord>
          <yCoord>266</yCoord>
        </edgeMap>
        <edgeMap>
          <xCoord>406</xCoord>
          <yCoord>266</yCoord>
        </edgeMap>
        <edgeMap>
          <xCoord>407</xCoord>
          <yCoord>266</yCoord>
        </edgeMap>
      </roi>
      <roi>
        <imageZposition>-159.0</imageZposition>
        <imageSOP_UID>1.3.6.1.4.1.14519.5.2.1.6279.6001.234263867885708346898271911574</imageSOP_UID>
        <inclusion>TRUE</inclusion>
        <edgeMap>
          <xCoord>405</xCoord>
          <yCoord>268</yCoord>
        </edgeMap>
        <edgeMap>
          <xCoord>406</xCoord>
          <yCoord>267</yCoord>
        </edgeMap>
        <edgeMap>
          <xCoord>407</xCoord>
          <yCoord>267</yCoord>
        </edgeMap>
        <edgeMap>
          <xCoord>408</xCoord>
          <yCoord>266</yCoord>
        </edgeMap>
        <edgeMap>
          <xCoord>409</xCoord>
          <yCoord>265</yCoord>
        </edgeMap>
        <edgeMap>
          <xCoord>410</xCoord>
          <yCoord>264</yCoord>
        </edgeMap>
        <edgeMap>
          <xCoord>411</xCoord>
          <yCoord>263</yCoord>
        </edgeMap>
        <edgeMap>
          <xCoord>411</xCoord>
          <yCoord>262</yCoord>
        </edgeMap>
        <edgeMap>
          <xCoord>412</xCoord>
          <yCoord>261</yCoord>
        </edgeMap>
        <edgeMap>
          <xCoord>413</xCoord>
          <yCoord>260</yCoord>
        </edgeMap>
        <edgeMap>
          <xCoord>414</xCoord>
          <yCoord>259</yCoord>
        </edgeMap>
        <edgeMap>
          <xCoord>414</xCoord>
          <yCoord>258</yCoord>
        </edgeMap>
        <edgeMap>
          <xCoord>414</xCoord>
          <yCoord>257</yCoord>
        </edgeMap>
        <edgeMap>
          <xCoord>414</xCoord>
          <yCoord>256</yCoord>
        </edgeMap>
        <edgeMap>
          <xCoord>414</xCoord>
          <yCoord>255</yCoord>
        </edgeMap>
        <edgeMap>
          <xCoord>414</xCoord>
          <yCoord>254</yCoord>
        </edgeMap>
        <edgeMap>
          <xCoord>414</xCoord>
          <yCoord>253</yCoord>
        </edgeMap>
        <edgeMap>
          <xCoord>414</xCoord>
          <yCoord>252</yCoord>
        </edgeMap>
        <edgeMap>
          <xCoord>414</xCoord>
          <yCoord>251</yCoord>
        </edgeMap>
        <edgeMap>
          <xCoord>414</xCoord>
          <yCoord>250</yCoord>
        </edgeMap>
        <edgeMap>
          <xCoord>414</xCoord>
          <yCoord>249</yCoord>
        </edgeMap>
        <edgeMap>
          <xCoord>413</xCoord>
          <yCoord>248</yCoord>
        </edgeMap>
        <edgeMap>
          <xCoord>413</xCoord>
          <yCoord>247</yCoord>
        </edgeMap>
        <edgeMap>
          <xCoord>412</xCoord>
          <yCoord>246</yCoord>
        </edgeMap>
        <edgeMap>
          <xCoord>411</xCoord>
          <yCoord>245</yCoord>
        </edgeMap>
        <edgeMap>
          <xCoord>411</xCoord>
          <yCoord>244</yCoord>
        </edgeMap>
        <edgeMap>
          <xCoord>410</xCoord>
          <yCoord>243</yCoord>
        </edgeMap>
        <edgeMap>
          <xCoord>409</xCoord>
          <yCoord>242</yCoord>
        </edgeMap>
        <edgeMap>
          <xCoord>408</xCoord>
          <yCoord>241</yCoord>
        </edgeMap>
        <edgeMap>
          <xCoord>407</xCoord>
          <yCoord>240</yCoord>
        </edgeMap>
        <edgeMap>
          <xCoord>406</xCoord>
          <yCoord>239</yCoord>
        </edgeMap>
        <edgeMap>
          <xCoord>405</xCoord>
          <yCoord>239</yCoord>
        </edgeMap>
        <edgeMap>
          <xCoord>404</xCoord>
          <yCoord>238</yCoord>
        </edgeMap>
        <edgeMap>
          <xCoord>403</xCoord>
          <yCoord>238</yCoord>
        </edgeMap>
        <edgeMap>
          <xCoord>402</xCoord>
          <yCoord>237</yCoord>
        </edgeMap>
        <edgeMap>
          <xCoord>401</xCoord>
          <yCoord>237</yCoord>
        </edgeMap>
        <edgeMap>
          <xCoord>400</xCoord>
          <yCoord>237</yCoord>
        </edgeMap>
        <edgeMap>
          <xCoord>399</xCoord>
          <yCoord>237</yCoord>
        </edgeMap>
        <edgeMap>
          <xCoord>398</xCoord>
          <yCoord>237</yCoord>
        </edgeMap>
        <edgeMap>
          <xCoord>397</xCoord>
          <yCoord>237</yCoord>
        </edgeMap>
        <edgeMap>
          <xCoord>396</xCoord>
          <yCoord>237</yCoord>
        </edgeMap>
        <edgeMap>
          <xCoord>395</xCoord>
          <yCoord>237</yCoord>
        </edgeMap>
        <edgeMap>
          <xCoord>394</xCoord>
          <yCoord>237</yCoord>
        </edgeMap>
        <edgeMap>
          <xCoord>393</xCoord>
          <yCoord>237</yCoord>
        </edgeMap>
        <edgeMap>
          <xCoord>392</xCoord>
          <yCoord>237</yCoord>
        </edgeMap>
        <edgeMap>
          <xCoord>391</xCoord>
          <yCoord>237</yCoord>
        </edgeMap>
        <edgeMap>
          <xCoord>390</xCoord>
          <yCoord>237</yCoord>
        </edgeMap>
        <edgeMap>
          <xCoord>389</xCoord>
          <yCoord>237</yCoord>
        </edgeMap>
        <edgeMap>
          <xCoord>388</xCoord>
          <yCoord>237</yCoord>
        </edgeMap>
        <edgeMap>
          <xCoord>387</xCoord>
          <yCoord>238</yCoord>
        </edgeMap>
        <edgeMap>
          <xCoord>386</xCoord>
          <yCoord>239</yCoord>
        </edgeMap>
        <edgeMap>
          <xCoord>385</xCoord>
          <yCoord>240</yCoord>
        </edgeMap>
        <edgeMap>
          <xCoord>384</xCoord>
          <yCoord>241</yCoord>
        </edgeMap>
        <edgeMap>
          <xCoord>384</xCoord>
          <yCoord>242</yCoord>
        </edgeMap>
        <edgeMap>
          <xCoord>383</xCoord>
          <yCoord>243</yCoord>
        </edgeMap>
        <edgeMap>
          <xCoord>382</xCoord>
          <yCoord>244</yCoord>
        </edgeMap>
        <edgeMap>
          <xCoord>382</xCoord>
          <yCoord>245</yCoord>
        </edgeMap>
        <edgeMap>
          <xCoord>381</xCoord>
          <yCoord>246</yCoord>
        </edgeMap>
        <edgeMap>
          <xCoord>380</xCoord>
          <yCoord>247</yCoord>
        </edgeMap>
        <edgeMap>
          <xCoord>380</xCoord>
          <yCoord>248</yCoord>
        </edgeMap>
        <edgeMap>
          <xCoord>380</xCoord>
          <yCoord>249</yCoord>
        </edgeMap>
        <edgeMap>
          <xCoord>380</xCoord>
          <yCoord>250</yCoord>
        </edgeMap>
        <edgeMap>
          <xCoord>380</xCoord>
          <yCoord>251</yCoord>
        </edgeMap>
        <edgeMap>
          <xCoord>380</xCoord>
          <yCoord>252</yCoord>
        </edgeMap>
        <edgeMap>
          <xCoord>381</xCoord>
          <yCoord>253</yCoord>
        </edgeMap>
        <edgeMap>
          <xCoord>382</xCoord>
          <yCoord>254</yCoord>
        </edgeMap>
        <edgeMap>
          <xCoord>382</xCoord>
          <yCoord>255</yCoord>
        </edgeMap>
        <edgeMap>
          <xCoord>382</xCoord>
          <yCoord>256</yCoord>
        </edgeMap>
        <edgeMap>
          <xCoord>382</xCoord>
          <yCoord>257</yCoord>
        </edgeMap>
        <edgeMap>
          <xCoord>383</xCoord>
          <yCoord>258</yCoord>
        </edgeMap>
        <edgeMap>
          <xCoord>383</xCoord>
          <yCoord>259</yCoord>
        </edgeMap>
        <edgeMap>
          <xCoord>383</xCoord>
          <yCoord>260</yCoord>
        </edgeMap>
        <edgeMap>
          <xCoord>384</xCoord>
          <yCoord>261</yCoord>
        </edgeMap>
        <edgeMap>
          <xCoord>384</xCoord>
          <yCoord>262</yCoord>
        </edgeMap>
        <edgeMap>
          <xCoord>385</xCoord>
          <yCoord>263</yCoord>
        </edgeMap>
        <edgeMap>
          <xCoord>386</xCoord>
          <yCoord>264</yCoord>
        </edgeMap>
        <edgeMap>
          <xCoord>387</xCoord>
          <yCoord>264</yCoord>
        </edgeMap>
        <edgeMap>
          <xCoord>388</xCoord>
          <yCoord>265</yCoord>
        </edgeMap>
        <edgeMap>
          <xCoord>389</xCoord>
          <yCoord>266</yCoord>
        </edgeMap>
        <edgeMap>
          <xCoord>390</xCoord>
          <yCoord>267</yCoord>
        </edgeMap>
        <edgeMap>
          <xCoord>391</xCoord>
          <yCoord>267</yCoord>
        </edgeMap>
        <edgeMap>
          <xCoord>392</xCoord>
          <yCoord>267</yCoord>
        </edgeMap>
        <edgeMap>
          <xCoord>393</xCoord>
          <yCoord>267</yCoord>
        </edgeMap>
        <edgeMap>
          <xCoord>394</xCoord>
          <yCoord>268</yCoord>
        </edgeMap>
        <edgeMap>
          <xCoord>395</xCoord>
          <yCoord>268</yCoord>
        </edgeMap>
        <edgeMap>
          <xCoord>396</xCoord>
          <yCoord>268</yCoord>
        </edgeMap>
        <edgeMap>
          <xCoord>397</xCoord>
          <yCoord>268</yCoord>
        </edgeMap>
        <edgeMap>
          <xCoord>398</xCoord>
          <yCoord>268</yCoord>
        </edgeMap>
        <edgeMap>
          <xCoord>399</xCoord>
          <yCoord>268</yCoord>
        </edgeMap>
        <edgeMap>
          <xCoord>400</xCoord>
          <yCoord>268</yCoord>
        </edgeMap>
        <edgeMap>
          <xCoord>401</xCoord>
          <yCoord>268</yCoord>
        </edgeMap>
        <edgeMap>
          <xCoord>402</xCoord>
          <yCoord>268</yCoord>
        </edgeMap>
        <edgeMap>
          <xCoord>403</xCoord>
          <yCoord>268</yCoord>
        </edgeMap>
        <edgeMap>
          <xCoord>404</xCoord>
          <yCoord>268</yCoord>
        </edgeMap>
        <edgeMap>
          <xCoord>405</xCoord>
          <yCoord>268</yCoord>
        </edgeMap>
      </roi>
      <roi>
        <imageZposition>-161.5</imageZposition>
        <imageSOP_UID>1.3.6.1.4.1.14519.5.2.1.6279.6001.299408059621178477805787014121</imageSOP_UID>
        <inclusion>TRUE</inclusion>
        <edgeMap>
          <xCoord>403</xCoord>
          <yCoord>269</yCoord>
        </edgeMap>
        <edgeMap>
          <xCoord>404</xCoord>
          <yCoord>268</yCoord>
        </edgeMap>
        <edgeMap>
          <xCoord>405</xCoord>
          <yCoord>268</yCoord>
        </edgeMap>
        <edgeMap>
          <xCoord>406</xCoord>
          <yCoord>267</yCoord>
        </edgeMap>
        <edgeMap>
          <xCoord>407</xCoord>
          <yCoord>267</yCoord>
        </edgeMap>
        <edgeMap>
          <xCoord>408</xCoord>
          <yCoord>266</yCoord>
        </edgeMap>
        <edgeMap>
          <xCoord>408</xCoord>
          <yCoord>265</yCoord>
        </edgeMap>
        <edgeMap>
          <xCoord>409</xCoord>
          <yCoord>264</yCoord>
        </edgeMap>
        <edgeMap>
          <xCoord>410</xCoord>
          <yCoord>263</yCoord>
        </edgeMap>
        <edgeMap>
          <xCoord>411</xCoord>
          <yCoord>263</yCoord>
        </edgeMap>
        <edgeMap>
          <xCoord>412</xCoord>
          <yCoord>262</yCoord>
        </edgeMap>
        <edgeMap>
          <xCoord>413</xCoord>
          <yCoord>261</yCoord>
        </edgeMap>
        <edgeMap>
          <xCoord>414</xCoord>
          <yCoord>260</yCoord>
        </edgeMap>
        <edgeMap>
          <xCoord>415</xCoord>
          <yCoord>259</yCoord>
        </edgeMap>
        <edgeMap>
          <xCoord>415</xCoord>
          <yCoord>258</yCoord>
        </edgeMap>
        <edgeMap>
          <xCoord>415</xCoord>
          <yCoord>257</yCoord>
        </edgeMap>
        <edgeMap>
          <xCoord>415</xCoord>
          <yCoord>256</yCoord>
        </edgeMap>
        <edgeMap>
          <xCoord>415</xCoord>
          <yCoord>255</yCoord>
        </edgeMap>
        <edgeMap>
          <xCoord>415</xCoord>
          <yCoord>254</yCoord>
        </edgeMap>
        <edgeMap>
          <xCoord>415</xCoord>
          <yCoord>253</yCoord>
        </edgeMap>
        <edgeMap>
          <xCoord>415</xCoord>
          <yCoord>252</yCoord>
        </edgeMap>
        <edgeMap>
          <xCoord>414</xCoord>
          <yCoord>251</yCoord>
        </edgeMap>
        <edgeMap>
          <xCoord>414</xCoord>
          <yCoord>250</yCoord>
        </edgeMap>
        <edgeMap>
          <xCoord>414</xCoord>
          <yCoord>249</yCoord>
        </edgeMap>
        <edgeMap>
          <xCoord>414</xCoord>
          <yCoord>248</yCoord>
        </edgeMap>
        <edgeMap>
          <xCoord>414</xCoord>
          <yCoord>247</yCoord>
        </edgeMap>
        <edgeMap>
          <xCoord>414</xCoord>
          <yCoord>246</yCoord>
        </edgeMap>
        <edgeMap>
          <xCoord>413</xCoord>
          <yCoord>245</yCoord>
        </edgeMap>
        <edgeMap>
          <xCoord>412</xCoord>
          <yCoord>245</yCoord>
        </edgeMap>
        <edgeMap>
          <xCoord>411</xCoord>
          <yCoord>244</yCoord>
        </edgeMap>
        <edgeMap>
          <xCoord>411</xCoord>
          <yCoord>243</yCoord>
        </edgeMap>
        <edgeMap>
          <xCoord>410</xCoord>
          <yCoord>242</yCoord>
        </edgeMap>
        <edgeMap>
          <xCoord>409</xCoord>
          <yCoord>241</yCoord>
        </edgeMap>
        <edgeMap>
          <xCoord>408</xCoord>
          <yCoord>240</yCoord>
        </edgeMap>
        <edgeMap>
          <xCoord>407</xCoord>
          <yCoord>239</yCoord>
        </edgeMap>
        <edgeMap>
          <xCoord>406</xCoord>
          <yCoord>238</yCoord>
        </edgeMap>
        <edgeMap>
          <xCoord>405</xCoord>
          <yCoord>238</yCoord>
        </edgeMap>
        <edgeMap>
          <xCoord>404</xCoord>
          <yCoord>237</yCoord>
        </edgeMap>
        <edgeMap>
          <xCoord>403</xCoord>
          <yCoord>236</yCoord>
        </edgeMap>
        <edgeMap>
          <xCoord>402</xCoord>
          <yCoord>235</yCoord>
        </edgeMap>
        <edgeMap>
          <xCoord>401</xCoord>
          <yCoord>235</yCoord>
        </edgeMap>
        <edgeMap>
          <xCoord>400</xCoord>
          <yCoord>234</yCoord>
        </edgeMap>
        <edgeMap>
          <xCoord>399</xCoord>
          <yCoord>234</yCoord>
        </edgeMap>
        <edgeMap>
          <xCoord>398</xCoord>
          <yCoord>234</yCoord>
        </edgeMap>
        <edgeMap>
          <xCoord>397</xCoord>
          <yCoord>235</yCoord>
        </edgeMap>
        <edgeMap>
          <xCoord>396</xCoord>
          <yCoord>235</yCoord>
        </edgeMap>
        <edgeMap>
          <xCoord>395</xCoord>
          <yCoord>235</yCoord>
        </edgeMap>
        <edgeMap>
          <xCoord>394</xCoord>
          <yCoord>235</yCoord>
        </edgeMap>
        <edgeMap>
          <xCoord>393</xCoord>
          <yCoord>235</yCoord>
        </edgeMap>
        <edgeMap>
          <xCoord>392</xCoord>
          <yCoord>236</yCoord>
        </edgeMap>
        <edgeMap>
          <xCoord>391</xCoord>
          <yCoord>237</yCoord>
        </edgeMap>
        <edgeMap>
          <xCoord>390</xCoord>
          <yCoord>237</yCoord>
        </edgeMap>
        <edgeMap>
          <xCoord>390</xCoord>
          <yCoord>238</yCoord>
        </edgeMap>
        <edgeMap>
          <xCoord>389</xCoord>
          <yCoord>239</yCoord>
        </edgeMap>
        <edgeMap>
          <xCoord>388</xCoord>
          <yCoord>239</yCoord>
        </edgeMap>
        <edgeMap>
          <xCoord>387</xCoord>
          <yCoord>239</yCoord>
        </edgeMap>
        <edgeMap>
          <xCoord>387</xCoord>
          <yCoord>240</yCoord>
        </edgeMap>
        <edgeMap>
          <xCoord>387</xCoord>
          <yCoord>241</yCoord>
        </edgeMap>
        <edgeMap>
          <xCoord>386</xCoord>
          <yCoord>242</yCoord>
        </edgeMap>
        <edgeMap>
          <xCoord>385</xCoord>
          <yCoord>242</yCoord>
        </edgeMap>
        <edgeMap>
          <xCoord>385</xCoord>
          <yCoord>243</yCoord>
        </edgeMap>
        <edgeMap>
          <xCoord>385</xCoord>
          <yCoord>244</yCoord>
        </edgeMap>
        <edgeMap>
          <xCoord>384</xCoord>
          <yCoord>245</yCoord>
        </edgeMap>
        <edgeMap>
          <xCoord>383</xCoord>
          <yCoord>246</yCoord>
        </edgeMap>
        <edgeMap>
          <xCoord>382</xCoord>
          <yCoord>247</yCoord>
        </edgeMap>
        <edgeMap>
          <xCoord>382</xCoord>
          <yCoord>248</yCoord>
        </edgeMap>
        <edgeMap>
          <xCoord>382</xCoord>
          <yCoord>249</yCoord>
        </edgeMap>
        <edgeMap>
          <xCoord>382</xCoord>
          <yCoord>250</yCoord>
        </edgeMap>
        <edgeMap>
          <xCoord>382</xCoord>
          <yCoord>251</yCoord>
        </edgeMap>
        <edgeMap>
          <xCoord>381</xCoord>
          <yCoord>252</yCoord>
        </edgeMap>
        <edgeMap>
          <xCoord>381</xCoord>
          <yCoord>253</yCoord>
        </edgeMap>
        <edgeMap>
          <xCoord>381</xCoord>
          <yCoord>254</yCoord>
        </edgeMap>
        <edgeMap>
          <xCoord>381</xCoord>
          <yCoord>255</yCoord>
        </edgeMap>
        <edgeMap>
          <xCoord>381</xCoord>
          <yCoord>256</yCoord>
        </edgeMap>
        <edgeMap>
          <xCoord>381</xCoord>
          <yCoord>257</yCoord>
        </edgeMap>
        <edgeMap>
          <xCoord>381</xCoord>
          <yCoord>258</yCoord>
        </edgeMap>
        <edgeMap>
          <xCoord>381</xCoord>
          <yCoord>259</yCoord>
        </edgeMap>
        <edgeMap>
          <xCoord>381</xCoord>
          <yCoord>260</yCoord>
        </edgeMap>
        <edgeMap>
          <xCoord>382</xCoord>
          <yCoord>259</yCoord>
        </edgeMap>
        <edgeMap>
          <xCoord>383</xCoord>
          <yCoord>260</yCoord>
        </edgeMap>
        <edgeMap>
          <xCoord>384</xCoord>
          <yCoord>261</yCoord>
        </edgeMap>
        <edgeMap>
          <xCoord>384</xCoord>
          <yCoord>262</yCoord>
        </edgeMap>
        <edgeMap>
          <xCoord>385</xCoord>
          <yCoord>263</yCoord>
        </edgeMap>
        <edgeMap>
          <xCoord>386</xCoord>
          <yCoord>264</yCoord>
        </edgeMap>
        <edgeMap>
          <xCoord>386</xCoord>
          <yCoord>265</yCoord>
        </edgeMap>
        <edgeMap>
          <xCoord>387</xCoord>
          <yCoord>266</yCoord>
        </edgeMap>
        <edgeMap>
          <xCoord>388</xCoord>
          <yCoord>266</yCoord>
        </edgeMap>
        <edgeMap>
          <xCoord>389</xCoord>
          <yCoord>267</yCoord>
        </edgeMap>
        <edgeMap>
          <xCoord>390</xCoord>
          <yCoord>268</yCoord>
        </edgeMap>
        <edgeMap>
          <xCoord>391</xCoord>
          <yCoord>269</yCoord>
        </edgeMap>
        <edgeMap>
          <xCoord>392</xCoord>
          <yCoord>269</yCoord>
        </edgeMap>
        <edgeMap>
          <xCoord>393</xCoord>
          <yCoord>269</yCoord>
        </edgeMap>
        <edgeMap>
          <xCoord>394</xCoord>
          <yCoord>269</yCoord>
        </edgeMap>
        <edgeMap>
          <xCoord>395</xCoord>
          <yCoord>269</yCoord>
        </edgeMap>
        <edgeMap>
          <xCoord>396</xCoord>
          <yCoord>269</yCoord>
        </edgeMap>
        <edgeMap>
          <xCoord>397</xCoord>
          <yCoord>269</yCoord>
        </edgeMap>
        <edgeMap>
          <xCoord>398</xCoord>
          <yCoord>269</yCoord>
        </edgeMap>
        <edgeMap>
          <xCoord>399</xCoord>
          <yCoord>269</yCoord>
        </edgeMap>
        <edgeMap>
          <xCoord>400</xCoord>
          <yCoord>269</yCoord>
        </edgeMap>
        <edgeMap>
          <xCoord>401</xCoord>
          <yCoord>269</yCoord>
        </edgeMap>
        <edgeMap>
          <xCoord>402</xCoord>
          <yCoord>269</yCoord>
        </edgeMap>
        <edgeMap>
          <xCoord>403</xCoord>
          <yCoord>269</yCoord>
        </edgeMap>
      </roi>
      <roi>
        <imageZposition>-164.0</imageZposition>
        <imageSOP_UID>1.3.6.1.4.1.14519.5.2.1.6279.6001.284930034934229982638718938892</imageSOP_UID>
        <inclusion>TRUE</inclusion>
        <edgeMap>
          <xCoord>401</xCoord>
          <yCoord>269</yCoord>
        </edgeMap>
        <edgeMap>
          <xCoord>402</xCoord>
          <yCoord>268</yCoord>
        </edgeMap>
        <edgeMap>
          <xCoord>403</xCoord>
          <yCoord>268</yCoord>
        </edgeMap>
        <edgeMap>
          <xCoord>404</xCoord>
          <yCoord>268</yCoord>
        </edgeMap>
        <edgeMap>
          <xCoord>405</xCoord>
          <yCoord>268</yCoord>
        </edgeMap>
        <edgeMap>
          <xCoord>406</xCoord>
          <yCoord>268</yCoord>
        </edgeMap>
        <edgeMap>
          <xCoord>407</xCoord>
          <yCoord>268</yCoord>
        </edgeMap>
        <edgeMap>
          <xCoord>408</xCoord>
          <yCoord>268</yCoord>
        </edgeMap>
        <edgeMap>
          <xCoord>409</xCoord>
          <yCoord>267</yCoord>
        </edgeMap>
        <edgeMap>
          <xCoord>409</xCoord>
          <yCoord>266</yCoord>
        </edgeMap>
        <edgeMap>
          <xCoord>409</xCoord>
          <yCoord>265</yCoord>
        </edgeMap>
        <edgeMap>
          <xCoord>410</xCoord>
          <yCoord>264</yCoord>
        </edgeMap>
        <edgeMap>
          <xCoord>411</xCoord>
          <yCoord>264</yCoord>
        </edgeMap>
        <edgeMap>
          <xCoord>412</xCoord>
          <yCoord>264</yCoord>
        </edgeMap>
        <edgeMap>
          <xCoord>413</xCoord>
          <yCoord>263</yCoord>
        </edgeMap>
        <edgeMap>
          <xCoord>414</xCoord>
          <yCoord>262</yCoord>
        </edgeMap>
        <edgeMap>
          <xCoord>414</xCoord>
          <yCoord>261</yCoord>
        </edgeMap>
        <edgeMap>
          <xCoord>414</xCoord>
          <yCoord>260</yCoord>
        </edgeMap>
        <edgeMap>
          <xCoord>414</xCoord>
          <yCoord>259</yCoord>
        </edgeMap>
        <edgeMap>
          <xCoord>414</xCoord>
          <yCoord>258</yCoord>
        </edgeMap>
        <edgeMap>
          <xCoord>414</xCoord>
          <yCoord>257</yCoord>
        </edgeMap>
        <edgeMap>
          <xCoord>414</xCoord>
          <yCoord>256</yCoord>
        </edgeMap>
        <edgeMap>
          <xCoord>414</xCoord>
          <yCoord>255</yCoord>
        </edgeMap>
        <edgeMap>
          <xCoord>414</xCoord>
          <yCoord>254</yCoord>
        </edgeMap>
        <edgeMap>
          <xCoord>414</xCoord>
          <yCoord>253</yCoord>
        </edgeMap>
        <edgeMap>
          <xCoord>414</xCoord>
          <yCoord>252</yCoord>
        </edgeMap>
        <edgeMap>
          <xCoord>414</xCoord>
          <yCoord>251</yCoord>
        </edgeMap>
        <edgeMap>
          <xCoord>414</xCoord>
          <yCoord>250</yCoord>
        </edgeMap>
        <edgeMap>
          <xCoord>414</xCoord>
          <yCoord>249</yCoord>
        </edgeMap>
        <edgeMap>
          <xCoord>414</xCoord>
          <yCoord>248</yCoord>
        </edgeMap>
        <edgeMap>
          <xCoord>414</xCoord>
          <yCoord>247</yCoord>
        </edgeMap>
        <edgeMap>
          <xCoord>414</xCoord>
          <yCoord>246</yCoord>
        </edgeMap>
        <edgeMap>
          <xCoord>413</xCoord>
          <yCoord>245</yCoord>
        </edgeMap>
        <edgeMap>
          <xCoord>412</xCoord>
          <yCoord>244</yCoord>
        </edgeMap>
        <edgeMap>
          <xCoord>411</xCoord>
          <yCoord>243</yCoord>
        </edgeMap>
        <edgeMap>
          <xCoord>410</xCoord>
          <yCoord>242</yCoord>
        </edgeMap>
        <edgeMap>
          <xCoord>409</xCoord>
          <yCoord>241</yCoord>
        </edgeMap>
        <edgeMap>
          <xCoord>409</xCoord>
          <yCoord>240</yCoord>
        </edgeMap>
        <edgeMap>
          <xCoord>409</xCoord>
          <yCoord>239</yCoord>
        </edgeMap>
        <edgeMap>
          <xCoord>408</xCoord>
          <yCoord>238</yCoord>
        </edgeMap>
        <edgeMap>
          <xCoord>407</xCoord>
          <yCoord>238</yCoord>
        </edgeMap>
        <edgeMap>
          <xCoord>406</xCoord>
          <yCoord>237</yCoord>
        </edgeMap>
        <edgeMap>
          <xCoord>405</xCoord>
          <yCoord>237</yCoord>
        </edgeMap>
        <edgeMap>
          <xCoord>404</xCoord>
          <yCoord>236</yCoord>
        </edgeMap>
        <edgeMap>
          <xCoord>403</xCoord>
          <yCoord>235</yCoord>
        </edgeMap>
        <edgeMap>
          <xCoord>402</xCoord>
          <yCoord>235</yCoord>
        </edgeMap>
        <edgeMap>
          <xCoord>401</xCoord>
          <yCoord>234</yCoord>
        </edgeMap>
        <edgeMap>
          <xCoord>400</xCoord>
          <yCoord>234</yCoord>
        </edgeMap>
        <edgeMap>
          <xCoord>399</xCoord>
          <yCoord>234</yCoord>
        </edgeMap>
        <edgeMap>
          <xCoord>398</xCoord>
          <yCoord>234</yCoord>
        </edgeMap>
        <edgeMap>
          <xCoord>397</xCoord>
          <yCoord>234</yCoord>
        </edgeMap>
        <edgeMap>
          <xCoord>396</xCoord>
          <yCoord>234</yCoord>
        </edgeMap>
        <edgeMap>
          <xCoord>395</xCoord>
          <yCoord>234</yCoord>
        </edgeMap>
        <edgeMap>
          <xCoord>394</xCoord>
          <yCoord>234</yCoord>
        </edgeMap>
        <edgeMap>
          <xCoord>393</xCoord>
          <yCoord>235</yCoord>
        </edgeMap>
        <edgeMap>
          <xCoord>392</xCoord>
          <yCoord>235</yCoord>
        </edgeMap>
        <edgeMap>
          <xCoord>391</xCoord>
          <yCoord>235</yCoord>
        </edgeMap>
        <edgeMap>
          <xCoord>390</xCoord>
          <yCoord>235</yCoord>
        </edgeMap>
        <edgeMap>
          <xCoord>389</xCoord>
          <yCoord>236</yCoord>
        </edgeMap>
        <edgeMap>
          <xCoord>388</xCoord>
          <yCoord>237</yCoord>
        </edgeMap>
        <edgeMap>
          <xCoord>387</xCoord>
          <yCoord>237</yCoord>
        </edgeMap>
        <edgeMap>
          <xCoord>386</xCoord>
          <yCoord>237</yCoord>
        </edgeMap>
        <edgeMap>
          <xCoord>385</xCoord>
          <yCoord>238</yCoord>
        </edgeMap>
        <edgeMap>
          <xCoord>384</xCoord>
          <yCoord>239</yCoord>
        </edgeMap>
        <edgeMap>
          <xCoord>383</xCoord>
          <yCoord>240</yCoord>
        </edgeMap>
        <edgeMap>
          <xCoord>382</xCoord>
          <yCoord>241</yCoord>
        </edgeMap>
        <edgeMap>
          <xCoord>381</xCoord>
          <yCoord>242</yCoord>
        </edgeMap>
        <edgeMap>
          <xCoord>380</xCoord>
          <yCoord>243</yCoord>
        </edgeMap>
        <edgeMap>
          <xCoord>380</xCoord>
          <yCoord>244</yCoord>
        </edgeMap>
        <edgeMap>
          <xCoord>379</xCoord>
          <yCoord>245</yCoord>
        </edgeMap>
        <edgeMap>
          <xCoord>379</xCoord>
          <yCoord>246</yCoord>
        </edgeMap>
        <edgeMap>
          <xCoord>379</xCoord>
          <yCoord>247</yCoord>
        </edgeMap>
        <edgeMap>
          <xCoord>379</xCoord>
          <yCoord>248</yCoord>
        </edgeMap>
        <edgeMap>
          <xCoord>379</xCoord>
          <yCoord>249</yCoord>
        </edgeMap>
        <edgeMap>
          <xCoord>379</xCoord>
          <yCoord>250</yCoord>
        </edgeMap>
        <edgeMap>
          <xCoord>379</xCoord>
          <yCoord>251</yCoord>
        </edgeMap>
        <edgeMap>
          <xCoord>379</xCoord>
          <yCoord>252</yCoord>
        </edgeMap>
        <edgeMap>
          <xCoord>379</xCoord>
          <yCoord>253</yCoord>
        </edgeMap>
        <edgeMap>
          <xCoord>379</xCoord>
          <yCoord>254</yCoord>
        </edgeMap>
        <edgeMap>
          <xCoord>380</xCoord>
          <yCoord>255</yCoord>
        </edgeMap>
        <edgeMap>
          <xCoord>380</xCoord>
          <yCoord>256</yCoord>
        </edgeMap>
        <edgeMap>
          <xCoord>380</xCoord>
          <yCoord>257</yCoord>
        </edgeMap>
        <edgeMap>
          <xCoord>380</xCoord>
          <yCoord>258</yCoord>
        </edgeMap>
        <edgeMap>
          <xCoord>380</xCoord>
          <yCoord>259</yCoord>
        </edgeMap>
        <edgeMap>
          <xCoord>381</xCoord>
          <yCoord>260</yCoord>
        </edgeMap>
        <edgeMap>
          <xCoord>382</xCoord>
          <yCoord>260</yCoord>
        </edgeMap>
        <edgeMap>
          <xCoord>383</xCoord>
          <yCoord>261</yCoord>
        </edgeMap>
        <edgeMap>
          <xCoord>383</xCoord>
          <yCoord>262</yCoord>
        </edgeMap>
        <edgeMap>
          <xCoord>384</xCoord>
          <yCoord>263</yCoord>
        </edgeMap>
        <edgeMap>
          <xCoord>385</xCoord>
          <yCoord>264</yCoord>
        </edgeMap>
        <edgeMap>
          <xCoord>386</xCoord>
          <yCoord>264</yCoord>
        </edgeMap>
        <edgeMap>
          <xCoord>387</xCoord>
          <yCoord>265</yCoord>
        </edgeMap>
        <edgeMap>
          <xCoord>388</xCoord>
          <yCoord>266</yCoord>
        </edgeMap>
        <edgeMap>
          <xCoord>388</xCoord>
          <yCoord>267</yCoord>
        </edgeMap>
        <edgeMap>
          <xCoord>389</xCoord>
          <yCoord>268</yCoord>
        </edgeMap>
        <edgeMap>
          <xCoord>390</xCoord>
          <yCoord>268</yCoord>
        </edgeMap>
        <edgeMap>
          <xCoord>391</xCoord>
          <yCoord>269</yCoord>
        </edgeMap>
        <edgeMap>
          <xCoord>392</xCoord>
          <yCoord>269</yCoord>
        </edgeMap>
        <edgeMap>
          <xCoord>393</xCoord>
          <yCoord>269</yCoord>
        </edgeMap>
        <edgeMap>
          <xCoord>394</xCoord>
          <yCoord>269</yCoord>
        </edgeMap>
        <edgeMap>
          <xCoord>395</xCoord>
          <yCoord>269</yCoord>
        </edgeMap>
        <edgeMap>
          <xCoord>396</xCoord>
          <yCoord>269</yCoord>
        </edgeMap>
        <edgeMap>
          <xCoord>397</xCoord>
          <yCoord>269</yCoord>
        </edgeMap>
        <edgeMap>
          <xCoord>398</xCoord>
          <yCoord>269</yCoord>
        </edgeMap>
        <edgeMap>
          <xCoord>399</xCoord>
          <yCoord>269</yCoord>
        </edgeMap>
        <edgeMap>
          <xCoord>400</xCoord>
          <yCoord>269</yCoord>
        </edgeMap>
        <edgeMap>
          <xCoord>401</xCoord>
          <yCoord>269</yCoord>
        </edgeMap>
      </roi>
      <roi>
        <imageZposition>-166.5</imageZposition>
        <imageSOP_UID>1.3.6.1.4.1.14519.5.2.1.6279.6001.952973217956293206183131269604</imageSOP_UID>
        <inclusion>TRUE</inclusion>
        <edgeMap>
          <xCoord>405</xCoord>
          <yCoord>270</yCoord>
        </edgeMap>
        <edgeMap>
          <xCoord>406</xCoord>
          <yCoord>269</yCoord>
        </edgeMap>
        <edgeMap>
          <xCoord>407</xCoord>
          <yCoord>268</yCoord>
        </edgeMap>
        <edgeMap>
          <xCoord>408</xCoord>
          <yCoord>267</yCoord>
        </edgeMap>
        <edgeMap>
          <xCoord>409</xCoord>
          <yCoord>266</yCoord>
        </edgeMap>
        <edgeMap>
          <xCoord>410</xCoord>
          <yCoord>265</yCoord>
        </edgeMap>
        <edgeMap>
          <xCoord>411</xCoord>
          <yCoord>265</yCoord>
        </edgeMap>
        <edgeMap>
          <xCoord>412</xCoord>
          <yCoord>264</yCoord>
        </edgeMap>
        <edgeMap>
          <xCoord>413</xCoord>
          <yCoord>263</yCoord>
        </edgeMap>
        <edgeMap>
          <xCoord>413</xCoord>
          <yCoord>262</yCoord>
        </edgeMap>
        <edgeMap>
          <xCoord>414</xCoord>
          <yCoord>261</yCoord>
        </edgeMap>
        <edgeMap>
          <xCoord>414</xCoord>
          <yCoord>260</yCoord>
        </edgeMap>
        <edgeMap>
          <xCoord>415</xCoord>
          <yCoord>259</yCoord>
        </edgeMap>
        <edgeMap>
          <xCoord>415</xCoord>
          <yCoord>258</yCoord>
        </edgeMap>
        <edgeMap>
          <xCoord>415</xCoord>
          <yCoord>257</yCoord>
        </edgeMap>
        <edgeMap>
          <xCoord>415</xCoord>
          <yCoord>256</yCoord>
        </edgeMap>
        <edgeMap>
          <xCoord>415</xCoord>
          <yCoord>255</yCoord>
        </edgeMap>
        <edgeMap>
          <xCoord>416</xCoord>
          <yCoord>254</yCoord>
        </edgeMap>
        <edgeMap>
          <xCoord>416</xCoord>
          <yCoord>253</yCoord>
        </edgeMap>
        <edgeMap>
          <xCoord>416</xCoord>
          <yCoord>252</yCoord>
        </edgeMap>
        <edgeMap>
          <xCoord>416</xCoord>
          <yCoord>251</yCoord>
        </edgeMap>
        <edgeMap>
          <xCoord>416</xCoord>
          <yCoord>250</yCoord>
        </edgeMap>
        <edgeMap>
          <xCoord>416</xCoord>
          <yCoord>249</yCoord>
        </edgeMap>
        <edgeMap>
          <xCoord>415</xCoord>
          <yCoord>248</yCoord>
        </edgeMap>
        <edgeMap>
          <xCoord>415</xCoord>
          <yCoord>247</yCoord>
        </edgeMap>
        <edgeMap>
          <xCoord>414</xCoord>
          <yCoord>246</yCoord>
        </edgeMap>
        <edgeMap>
          <xCoord>414</xCoord>
          <yCoord>245</yCoord>
        </edgeMap>
        <edgeMap>
          <xCoord>413</xCoord>
          <yCoord>244</yCoord>
        </edgeMap>
        <edgeMap>
          <xCoord>412</xCoord>
          <yCoord>243</yCoord>
        </edgeMap>
        <edgeMap>
          <xCoord>412</xCoord>
          <yCoord>242</yCoord>
        </edgeMap>
        <edgeMap>
          <xCoord>411</xCoord>
          <yCoord>241</yCoord>
        </edgeMap>
        <edgeMap>
          <xCoord>410</xCoord>
          <yCoord>240</yCoord>
        </edgeMap>
        <edgeMap>
          <xCoord>409</xCoord>
          <yCoord>239</yCoord>
        </edgeMap>
        <edgeMap>
          <xCoord>408</xCoord>
          <yCoord>239</yCoord>
        </edgeMap>
        <edgeMap>
          <xCoord>407</xCoord>
          <yCoord>238</yCoord>
        </edgeMap>
        <edgeMap>
          <xCoord>406</xCoord>
          <yCoord>237</yCoord>
        </edgeMap>
        <edgeMap>
          <xCoord>405</xCoord>
          <yCoord>237</yCoord>
        </edgeMap>
        <edgeMap>
          <xCoord>404</xCoord>
          <yCoord>236</yCoord>
        </edgeMap>
        <edgeMap>
          <xCoord>403</xCoord>
          <yCoord>235</yCoord>
        </edgeMap>
        <edgeMap>
          <xCoord>402</xCoord>
          <yCoord>235</yCoord>
        </edgeMap>
        <edgeMap>
          <xCoord>401</xCoord>
          <yCoord>235</yCoord>
        </edgeMap>
        <edgeMap>
          <xCoord>400</xCoord>
          <yCoord>234</yCoord>
        </edgeMap>
        <edgeMap>
          <xCoord>399</xCoord>
          <yCoord>234</yCoord>
        </edgeMap>
        <edgeMap>
          <xCoord>398</xCoord>
          <yCoord>234</yCoord>
        </edgeMap>
        <edgeMap>
          <xCoord>397</xCoord>
          <yCoord>234</yCoord>
        </edgeMap>
        <edgeMap>
          <xCoord>396</xCoord>
          <yCoord>235</yCoord>
        </edgeMap>
        <edgeMap>
          <xCoord>395</xCoord>
          <yCoord>235</yCoord>
        </edgeMap>
        <edgeMap>
          <xCoord>394</xCoord>
          <yCoord>234</yCoord>
        </edgeMap>
        <edgeMap>
          <xCoord>393</xCoord>
          <yCoord>234</yCoord>
        </edgeMap>
        <edgeMap>
          <xCoord>392</xCoord>
          <yCoord>234</yCoord>
        </edgeMap>
        <edgeMap>
          <xCoord>391</xCoord>
          <yCoord>235</yCoord>
        </edgeMap>
        <edgeMap>
          <xCoord>390</xCoord>
          <yCoord>236</yCoord>
        </edgeMap>
        <edgeMap>
          <xCoord>389</xCoord>
          <yCoord>237</yCoord>
        </edgeMap>
        <edgeMap>
          <xCoord>389</xCoord>
          <yCoord>238</yCoord>
        </edgeMap>
        <edgeMap>
          <xCoord>389</xCoord>
          <yCoord>239</yCoord>
        </edgeMap>
        <edgeMap>
          <xCoord>388</xCoord>
          <yCoord>240</yCoord>
        </edgeMap>
        <edgeMap>
          <xCoord>387</xCoord>
          <yCoord>241</yCoord>
        </edgeMap>
        <edgeMap>
          <xCoord>386</xCoord>
          <yCoord>242</yCoord>
        </edgeMap>
        <edgeMap>
          <xCoord>386</xCoord>
          <yCoord>243</yCoord>
        </edgeMap>
        <edgeMap>
          <xCoord>385</xCoord>
          <yCoord>244</yCoord>
        </edgeMap>
        <edgeMap>
          <xCoord>384</xCoord>
          <yCoord>245</yCoord>
        </edgeMap>
        <edgeMap>
          <xCoord>383</xCoord>
          <yCoord>246</yCoord>
        </edgeMap>
        <edgeMap>
          <xCoord>383</xCoord>
          <yCoord>247</yCoord>
        </edgeMap>
        <edgeMap>
          <xCoord>383</xCoord>
          <yCoord>248</yCoord>
        </edgeMap>
        <edgeMap>
          <xCoord>383</xCoord>
          <yCoord>249</yCoord>
        </edgeMap>
        <edgeMap>
          <xCoord>383</xCoord>
          <yCoord>250</yCoord>
        </edgeMap>
        <edgeMap>
          <xCoord>382</xCoord>
          <yCoord>251</yCoord>
        </edgeMap>
        <edgeMap>
          <xCoord>381</xCoord>
          <yCoord>252</yCoord>
        </edgeMap>
        <edgeMap>
          <xCoord>380</xCoord>
          <yCoord>253</yCoord>
        </edgeMap>
        <edgeMap>
          <xCoord>380</xCoord>
          <yCoord>254</yCoord>
        </edgeMap>
        <edgeMap>
          <xCoord>380</xCoord>
          <yCoord>255</yCoord>
        </edgeMap>
        <edgeMap>
          <xCoord>380</xCoord>
          <yCoord>256</yCoord>
        </edgeMap>
        <edgeMap>
          <xCoord>380</xCoord>
          <yCoord>257</yCoord>
        </edgeMap>
        <edgeMap>
          <xCoord>380</xCoord>
          <yCoord>258</yCoord>
        </edgeMap>
        <edgeMap>
          <xCoord>381</xCoord>
          <yCoord>259</yCoord>
        </edgeMap>
        <edgeMap>
          <xCoord>382</xCoord>
          <yCoord>260</yCoord>
        </edgeMap>
        <edgeMap>
          <xCoord>382</xCoord>
          <yCoord>261</yCoord>
        </edgeMap>
        <edgeMap>
          <xCoord>383</xCoord>
          <yCoord>262</yCoord>
        </edgeMap>
        <edgeMap>
          <xCoord>384</xCoord>
          <yCoord>263</yCoord>
        </edgeMap>
        <edgeMap>
          <xCoord>385</xCoord>
          <yCoord>264</yCoord>
        </edgeMap>
        <edgeMap>
          <xCoord>386</xCoord>
          <yCoord>265</yCoord>
        </edgeMap>
        <edgeMap>
          <xCoord>387</xCoord>
          <yCoord>266</yCoord>
        </edgeMap>
        <edgeMap>
          <xCoord>388</xCoord>
          <yCoord>267</yCoord>
        </edgeMap>
        <edgeMap>
          <xCoord>389</xCoord>
          <yCoord>268</yCoord>
        </edgeMap>
        <edgeMap>
          <xCoord>390</xCoord>
          <yCoord>268</yCoord>
        </edgeMap>
        <edgeMap>
          <xCoord>391</xCoord>
          <yCoord>269</yCoord>
        </edgeMap>
        <edgeMap>
          <xCoord>392</xCoord>
          <yCoord>269</yCoord>
        </edgeMap>
        <edgeMap>
          <xCoord>393</xCoord>
          <yCoord>269</yCoord>
        </edgeMap>
        <edgeMap>
          <xCoord>394</xCoord>
          <yCoord>270</yCoord>
        </edgeMap>
        <edgeMap>
          <xCoord>395</xCoord>
          <yCoord>270</yCoord>
        </edgeMap>
        <edgeMap>
          <xCoord>396</xCoord>
          <yCoord>270</yCoord>
        </edgeMap>
        <edgeMap>
          <xCoord>397</xCoord>
          <yCoord>269</yCoord>
        </edgeMap>
        <edgeMap>
          <xCoord>398</xCoord>
          <yCoord>270</yCoord>
        </edgeMap>
        <edgeMap>
          <xCoord>399</xCoord>
          <yCoord>270</yCoord>
        </edgeMap>
        <edgeMap>
          <xCoord>400</xCoord>
          <yCoord>270</yCoord>
        </edgeMap>
        <edgeMap>
          <xCoord>401</xCoord>
          <yCoord>270</yCoord>
        </edgeMap>
        <edgeMap>
          <xCoord>402</xCoord>
          <yCoord>270</yCoord>
        </edgeMap>
        <edgeMap>
          <xCoord>403</xCoord>
          <yCoord>270</yCoord>
        </edgeMap>
        <edgeMap>
          <xCoord>404</xCoord>
          <yCoord>270</yCoord>
        </edgeMap>
        <edgeMap>
          <xCoord>405</xCoord>
          <yCoord>270</yCoord>
        </edgeMap>
      </roi>
      <roi>
        <imageZposition>-169.0</imageZposition>
        <imageSOP_UID>1.3.6.1.4.1.14519.5.2.1.6279.6001.291836588539332175198425204544</imageSOP_UID>
        <inclusion>TRUE</inclusion>
        <edgeMap>
          <xCoord>404</xCoord>
          <yCoord>270</yCoord>
        </edgeMap>
        <edgeMap>
          <xCoord>405</xCoord>
          <yCoord>269</yCoord>
        </edgeMap>
        <edgeMap>
          <xCoord>406</xCoord>
          <yCoord>269</yCoord>
        </edgeMap>
        <edgeMap>
          <xCoord>407</xCoord>
          <yCoord>268</yCoord>
        </edgeMap>
        <edgeMap>
          <xCoord>408</xCoord>
          <yCoord>267</yCoord>
        </edgeMap>
        <edgeMap>
          <xCoord>409</xCoord>
          <yCoord>266</yCoord>
        </edgeMap>
        <edgeMap>
          <xCoord>410</xCoord>
          <yCoord>265</yCoord>
        </edgeMap>
        <edgeMap>
          <xCoord>410</xCoord>
          <yCoord>264</yCoord>
        </edgeMap>
        <edgeMap>
          <xCoord>410</xCoord>
          <yCoord>263</yCoord>
        </edgeMap>
        <edgeMap>
          <xCoord>411</xCoord>
          <yCoord>262</yCoord>
        </edgeMap>
        <edgeMap>
          <xCoord>411</xCoord>
          <yCoord>261</yCoord>
        </edgeMap>
        <edgeMap>
          <xCoord>412</xCoord>
          <yCoord>260</yCoord>
        </edgeMap>
        <edgeMap>
          <xCoord>413</xCoord>
          <yCoord>259</yCoord>
        </edgeMap>
        <edgeMap>
          <xCoord>413</xCoord>
          <yCoord>258</yCoord>
        </edgeMap>
        <edgeMap>
          <xCoord>414</xCoord>
          <yCoord>257</yCoord>
        </edgeMap>
        <edgeMap>
          <xCoord>414</xCoord>
          <yCoord>256</yCoord>
        </edgeMap>
        <edgeMap>
          <xCoord>415</xCoord>
          <yCoord>255</yCoord>
        </edgeMap>
        <edgeMap>
          <xCoord>415</xCoord>
          <yCoord>254</yCoord>
        </edgeMap>
        <edgeMap>
          <xCoord>415</xCoord>
          <yCoord>253</yCoord>
        </edgeMap>
        <edgeMap>
          <xCoord>415</xCoord>
          <yCoord>252</yCoord>
        </edgeMap>
        <edgeMap>
          <xCoord>415</xCoord>
          <yCoord>251</yCoord>
        </edgeMap>
        <edgeMap>
          <xCoord>415</xCoord>
          <yCoord>250</yCoord>
        </edgeMap>
        <edgeMap>
          <xCoord>415</xCoord>
          <yCoord>249</yCoord>
        </edgeMap>
        <edgeMap>
          <xCoord>415</xCoord>
          <yCoord>248</yCoord>
        </edgeMap>
        <edgeMap>
          <xCoord>414</xCoord>
          <yCoord>247</yCoord>
        </edgeMap>
        <edgeMap>
          <xCoord>414</xCoord>
          <yCoord>246</yCoord>
        </edgeMap>
        <edgeMap>
          <xCoord>414</xCoord>
          <yCoord>245</yCoord>
        </edgeMap>
        <edgeMap>
          <xCoord>413</xCoord>
          <yCoord>244</yCoord>
        </edgeMap>
        <edgeMap>
          <xCoord>412</xCoord>
          <yCoord>243</yCoord>
        </edgeMap>
        <edgeMap>
          <xCoord>411</xCoord>
          <yCoord>242</yCoord>
        </edgeMap>
        <edgeMap>
          <xCoord>410</xCoord>
          <yCoord>241</yCoord>
        </edgeMap>
        <edgeMap>
          <xCoord>409</xCoord>
          <yCoord>240</yCoord>
        </edgeMap>
        <edgeMap>
          <xCoord>408</xCoord>
          <yCoord>239</yCoord>
        </edgeMap>
        <edgeMap>
          <xCoord>407</xCoord>
          <yCoord>238</yCoord>
        </edgeMap>
        <edgeMap>
          <xCoord>406</xCoord>
          <yCoord>238</yCoord>
        </edgeMap>
        <edgeMap>
          <xCoord>405</xCoord>
          <yCoord>237</yCoord>
        </edgeMap>
        <edgeMap>
          <xCoord>404</xCoord>
          <yCoord>236</yCoord>
        </edgeMap>
        <edgeMap>
          <xCoord>403</xCoord>
          <yCoord>236</yCoord>
        </edgeMap>
        <edgeMap>
          <xCoord>402</xCoord>
          <yCoord>235</yCoord>
        </edgeMap>
        <edgeMap>
          <xCoord>401</xCoord>
          <yCoord>235</yCoord>
        </edgeMap>
        <edgeMap>
          <xCoord>400</xCoord>
          <yCoord>234</yCoord>
        </edgeMap>
        <edgeMap>
          <xCoord>399</xCoord>
          <yCoord>234</yCoord>
        </edgeMap>
        <edgeMap>
          <xCoord>398</xCoord>
          <yCoord>234</yCoord>
        </edgeMap>
        <edgeMap>
          <xCoord>397</xCoord>
          <yCoord>234</yCoord>
        </edgeMap>
        <edgeMap>
          <xCoord>396</xCoord>
          <yCoord>235</yCoord>
        </edgeMap>
        <edgeMap>
          <xCoord>395</xCoord>
          <yCoord>235</yCoord>
        </edgeMap>
        <edgeMap>
          <xCoord>394</xCoord>
          <yCoord>234</yCoord>
        </edgeMap>
        <edgeMap>
          <xCoord>393</xCoord>
          <yCoord>234</yCoord>
        </edgeMap>
        <edgeMap>
          <xCoord>392</xCoord>
          <yCoord>235</yCoord>
        </edgeMap>
        <edgeMap>
          <xCoord>392</xCoord>
          <yCoord>236</yCoord>
        </edgeMap>
        <edgeMap>
          <xCoord>391</xCoord>
          <yCoord>237</yCoord>
        </edgeMap>
        <edgeMap>
          <xCoord>390</xCoord>
          <yCoord>237</yCoord>
        </edgeMap>
        <edgeMap>
          <xCoord>389</xCoord>
          <yCoord>237</yCoord>
        </edgeMap>
        <edgeMap>
          <xCoord>388</xCoord>
          <yCoord>237</yCoord>
        </edgeMap>
        <edgeMap>
          <xCoord>388</xCoord>
          <yCoord>238</yCoord>
        </edgeMap>
        <edgeMap>
          <xCoord>387</xCoord>
          <yCoord>239</yCoord>
        </edgeMap>
        <edgeMap>
          <xCoord>386</xCoord>
          <yCoord>239</yCoord>
        </edgeMap>
        <edgeMap>
          <xCoord>385</xCoord>
          <yCoord>239</yCoord>
        </edgeMap>
        <edgeMap>
          <xCoord>385</xCoord>
          <yCoord>240</yCoord>
        </edgeMap>
        <edgeMap>
          <xCoord>384</xCoord>
          <yCoord>241</yCoord>
        </edgeMap>
        <edgeMap>
          <xCoord>383</xCoord>
          <yCoord>241</yCoord>
        </edgeMap>
        <edgeMap>
          <xCoord>382</xCoord>
          <yCoord>242</yCoord>
        </edgeMap>
        <edgeMap>
          <xCoord>381</xCoord>
          <yCoord>243</yCoord>
        </edgeMap>
        <edgeMap>
          <xCoord>381</xCoord>
          <yCoord>244</yCoord>
        </edgeMap>
        <edgeMap>
          <xCoord>381</xCoord>
          <yCoord>245</yCoord>
        </edgeMap>
        <edgeMap>
          <xCoord>380</xCoord>
          <yCoord>246</yCoord>
        </edgeMap>
        <edgeMap>
          <xCoord>380</xCoord>
          <yCoord>247</yCoord>
        </edgeMap>
        <edgeMap>
          <xCoord>379</xCoord>
          <yCoord>248</yCoord>
        </edgeMap>
        <edgeMap>
          <xCoord>379</xCoord>
          <yCoord>249</yCoord>
        </edgeMap>
        <edgeMap>
          <xCoord>379</xCoord>
          <yCoord>250</yCoord>
        </edgeMap>
        <edgeMap>
          <xCoord>379</xCoord>
          <yCoord>251</yCoord>
        </edgeMap>
        <edgeMap>
          <xCoord>379</xCoord>
          <yCoord>252</yCoord>
        </edgeMap>
        <edgeMap>
          <xCoord>379</xCoord>
          <yCoord>253</yCoord>
        </edgeMap>
        <edgeMap>
          <xCoord>379</xCoord>
          <yCoord>254</yCoord>
        </edgeMap>
        <edgeMap>
          <xCoord>380</xCoord>
          <yCoord>255</yCoord>
        </edgeMap>
        <edgeMap>
          <xCoord>380</xCoord>
          <yCoord>256</yCoord>
        </edgeMap>
        <edgeMap>
          <xCoord>380</xCoord>
          <yCoord>257</yCoord>
        </edgeMap>
        <edgeMap>
          <xCoord>381</xCoord>
          <yCoord>258</yCoord>
        </edgeMap>
        <edgeMap>
          <xCoord>381</xCoord>
          <yCoord>259</yCoord>
        </edgeMap>
        <edgeMap>
          <xCoord>382</xCoord>
          <yCoord>260</yCoord>
        </edgeMap>
        <edgeMap>
          <xCoord>382</xCoord>
          <yCoord>261</yCoord>
        </edgeMap>
        <edgeMap>
          <xCoord>383</xCoord>
          <yCoord>262</yCoord>
        </edgeMap>
        <edgeMap>
          <xCoord>384</xCoord>
          <yCoord>263</yCoord>
        </edgeMap>
        <edgeMap>
          <xCoord>385</xCoord>
          <yCoord>264</yCoord>
        </edgeMap>
        <edgeMap>
          <xCoord>386</xCoord>
          <yCoord>265</yCoord>
        </edgeMap>
        <edgeMap>
          <xCoord>387</xCoord>
          <yCoord>266</yCoord>
        </edgeMap>
        <edgeMap>
          <xCoord>388</xCoord>
          <yCoord>267</yCoord>
        </edgeMap>
        <edgeMap>
          <xCoord>389</xCoord>
          <yCoord>268</yCoord>
        </edgeMap>
        <edgeMap>
          <xCoord>390</xCoord>
          <yCoord>268</yCoord>
        </edgeMap>
        <edgeMap>
          <xCoord>391</xCoord>
          <yCoord>268</yCoord>
        </edgeMap>
        <edgeMap>
          <xCoord>392</xCoord>
          <yCoord>269</yCoord>
        </edgeMap>
        <edgeMap>
          <xCoord>393</xCoord>
          <yCoord>269</yCoord>
        </edgeMap>
        <edgeMap>
          <xCoord>394</xCoord>
          <yCoord>269</yCoord>
        </edgeMap>
        <edgeMap>
          <xCoord>395</xCoord>
          <yCoord>269</yCoord>
        </edgeMap>
        <edgeMap>
          <xCoord>396</xCoord>
          <yCoord>268</yCoord>
        </edgeMap>
        <edgeMap>
          <xCoord>397</xCoord>
          <yCoord>268</yCoord>
        </edgeMap>
        <edgeMap>
          <xCoord>398</xCoord>
          <yCoord>268</yCoord>
        </edgeMap>
        <edgeMap>
          <xCoord>399</xCoord>
          <yCoord>269</yCoord>
        </edgeMap>
        <edgeMap>
          <xCoord>400</xCoord>
          <yCoord>269</yCoord>
        </edgeMap>
        <edgeMap>
          <xCoord>401</xCoord>
          <yCoord>270</yCoord>
        </edgeMap>
        <edgeMap>
          <xCoord>402</xCoord>
          <yCoord>270</yCoord>
        </edgeMap>
        <edgeMap>
          <xCoord>403</xCoord>
          <yCoord>270</yCoord>
        </edgeMap>
        <edgeMap>
          <xCoord>404</xCoord>
          <yCoord>270</yCoord>
        </edgeMap>
      </roi>
      <roi>
        <imageZposition>-171.5</imageZposition>
        <imageSOP_UID>1.3.6.1.4.1.14519.5.2.1.6279.6001.231178449111829988044045117713</imageSOP_UID>
        <inclusion>TRUE</inclusion>
        <edgeMap>
          <xCoord>404</xCoord>
          <yCoord>268</yCoord>
        </edgeMap>
        <edgeMap>
          <xCoord>405</xCoord>
          <yCoord>267</yCoord>
        </edgeMap>
        <edgeMap>
          <xCoord>406</xCoord>
          <yCoord>267</yCoord>
        </edgeMap>
        <edgeMap>
          <xCoord>407</xCoord>
          <yCoord>266</yCoord>
        </edgeMap>
        <edgeMap>
          <xCoord>408</xCoord>
          <yCoord>265</yCoord>
        </edgeMap>
        <edgeMap>
          <xCoord>408</xCoord>
          <yCoord>264</yCoord>
        </edgeMap>
        <edgeMap>
          <xCoord>408</xCoord>
          <yCoord>263</yCoord>
        </edgeMap>
        <edgeMap>
          <xCoord>408</xCoord>
          <yCoord>262</yCoord>
        </edgeMap>
        <edgeMap>
          <xCoord>409</xCoord>
          <yCoord>261</yCoord>
        </edgeMap>
        <edgeMap>
          <xCoord>410</xCoord>
          <yCoord>260</yCoord>
        </edgeMap>
        <edgeMap>
          <xCoord>411</xCoord>
          <yCoord>259</yCoord>
        </edgeMap>
        <edgeMap>
          <xCoord>411</xCoord>
          <yCoord>258</yCoord>
        </edgeMap>
        <edgeMap>
          <xCoord>412</xCoord>
          <yCoord>257</yCoord>
        </edgeMap>
        <edgeMap>
          <xCoord>413</xCoord>
          <yCoord>256</yCoord>
        </edgeMap>
        <edgeMap>
          <xCoord>413</xCoord>
          <yCoord>255</yCoord>
        </edgeMap>
        <edgeMap>
          <xCoord>413</xCoord>
          <yCoord>254</yCoord>
        </edgeMap>
        <edgeMap>
          <xCoord>413</xCoord>
          <yCoord>253</yCoord>
        </edgeMap>
        <edgeMap>
          <xCoord>414</xCoord>
          <yCoord>252</yCoord>
        </edgeMap>
        <edgeMap>
          <xCoord>413</xCoord>
          <yCoord>251</yCoord>
        </edgeMap>
        <edgeMap>
          <xCoord>413</xCoord>
          <yCoord>250</yCoord>
        </edgeMap>
        <edgeMap>
          <xCoord>413</xCoord>
          <yCoord>249</yCoord>
        </edgeMap>
        <edgeMap>
          <xCoord>413</xCoord>
          <yCoord>248</yCoord>
        </edgeMap>
        <edgeMap>
          <xCoord>413</xCoord>
          <yCoord>247</yCoord>
        </edgeMap>
        <edgeMap>
          <xCoord>412</xCoord>
          <yCoord>246</yCoord>
        </edgeMap>
        <edgeMap>
          <xCoord>412</xCoord>
          <yCoord>245</yCoord>
        </edgeMap>
        <edgeMap>
          <xCoord>412</xCoord>
          <yCoord>244</yCoord>
        </edgeMap>
        <edgeMap>
          <xCoord>412</xCoord>
          <yCoord>243</yCoord>
        </edgeMap>
        <edgeMap>
          <xCoord>411</xCoord>
          <yCoord>242</yCoord>
        </edgeMap>
        <edgeMap>
          <xCoord>410</xCoord>
          <yCoord>241</yCoord>
        </edgeMap>
        <edgeMap>
          <xCoord>409</xCoord>
          <yCoord>241</yCoord>
        </edgeMap>
        <edgeMap>
          <xCoord>408</xCoord>
          <yCoord>240</yCoord>
        </edgeMap>
        <edgeMap>
          <xCoord>407</xCoord>
          <yCoord>240</yCoord>
        </edgeMap>
        <edgeMap>
          <xCoord>406</xCoord>
          <yCoord>239</yCoord>
        </edgeMap>
        <edgeMap>
          <xCoord>405</xCoord>
          <yCoord>239</yCoord>
        </edgeMap>
        <edgeMap>
          <xCoord>404</xCoord>
          <yCoord>238</yCoord>
        </edgeMap>
        <edgeMap>
          <xCoord>403</xCoord>
          <yCoord>238</yCoord>
        </edgeMap>
        <edgeMap>
          <xCoord>402</xCoord>
          <yCoord>237</yCoord>
        </edgeMap>
        <edgeMap>
          <xCoord>401</xCoord>
          <yCoord>237</yCoord>
        </edgeMap>
        <edgeMap>
          <xCoord>400</xCoord>
          <yCoord>236</yCoord>
        </edgeMap>
        <edgeMap>
          <xCoord>399</xCoord>
          <yCoord>236</yCoord>
        </edgeMap>
        <edgeMap>
          <xCoord>398</xCoord>
          <yCoord>236</yCoord>
        </edgeMap>
        <edgeMap>
          <xCoord>397</xCoord>
          <yCoord>236</yCoord>
        </edgeMap>
        <edgeMap>
          <xCoord>396</xCoord>
          <yCoord>236</yCoord>
        </edgeMap>
        <edgeMap>
          <xCoord>395</xCoord>
          <yCoord>237</yCoord>
        </edgeMap>
        <edgeMap>
          <xCoord>394</xCoord>
          <yCoord>238</yCoord>
        </edgeMap>
        <edgeMap>
          <xCoord>393</xCoord>
          <yCoord>239</yCoord>
        </edgeMap>
        <edgeMap>
          <xCoord>392</xCoord>
          <yCoord>240</yCoord>
        </edgeMap>
        <edgeMap>
          <xCoord>391</xCoord>
          <yCoord>240</yCoord>
        </edgeMap>
        <edgeMap>
          <xCoord>390</xCoord>
          <yCoord>240</yCoord>
        </edgeMap>
        <edgeMap>
          <xCoord>389</xCoord>
          <yCoord>240</yCoord>
        </edgeMap>
        <edgeMap>
          <xCoord>388</xCoord>
          <yCoord>240</yCoord>
        </edgeMap>
        <edgeMap>
          <xCoord>387</xCoord>
          <yCoord>239</yCoord>
        </edgeMap>
        <edgeMap>
          <xCoord>386</xCoord>
          <yCoord>240</yCoord>
        </edgeMap>
        <edgeMap>
          <xCoord>385</xCoord>
          <yCoord>241</yCoord>
        </edgeMap>
        <edgeMap>
          <xCoord>384</xCoord>
          <yCoord>242</yCoord>
        </edgeMap>
        <edgeMap>
          <xCoord>384</xCoord>
          <yCoord>243</yCoord>
        </edgeMap>
        <edgeMap>
          <xCoord>383</xCoord>
          <yCoord>244</yCoord>
        </edgeMap>
        <edgeMap>
          <xCoord>383</xCoord>
          <yCoord>245</yCoord>
        </edgeMap>
        <edgeMap>
          <xCoord>382</xCoord>
          <yCoord>246</yCoord>
        </edgeMap>
        <edgeMap>
          <xCoord>381</xCoord>
          <yCoord>247</yCoord>
        </edgeMap>
        <edgeMap>
          <xCoord>380</xCoord>
          <yCoord>248</yCoord>
        </edgeMap>
        <edgeMap>
          <xCoord>380</xCoord>
          <yCoord>249</yCoord>
        </edgeMap>
        <edgeMap>
          <xCoord>380</xCoord>
          <yCoord>250</yCoord>
        </edgeMap>
        <edgeMap>
          <xCoord>379</xCoord>
          <yCoord>251</yCoord>
        </edgeMap>
        <edgeMap>
          <xCoord>380</xCoord>
          <yCoord>252</yCoord>
        </edgeMap>
        <edgeMap>
          <xCoord>380</xCoord>
          <yCoord>253</yCoord>
        </edgeMap>
        <edgeMap>
          <xCoord>381</xCoord>
          <yCoord>254</yCoord>
        </edgeMap>
        <edgeMap>
          <xCoord>381</xCoord>
          <yCoord>255</yCoord>
        </edgeMap>
        <edgeMap>
          <xCoord>381</xCoord>
          <yCoord>256</yCoord>
        </edgeMap>
        <edgeMap>
          <xCoord>381</xCoord>
          <yCoord>257</yCoord>
        </edgeMap>
        <edgeMap>
          <xCoord>381</xCoord>
          <yCoord>258</yCoord>
        </edgeMap>
        <edgeMap>
          <xCoord>382</xCoord>
          <yCoord>259</yCoord>
        </edgeMap>
        <edgeMap>
          <xCoord>382</xCoord>
          <yCoord>260</yCoord>
        </edgeMap>
        <edgeMap>
          <xCoord>383</xCoord>
          <yCoord>261</yCoord>
        </edgeMap>
        <edgeMap>
          <xCoord>384</xCoord>
          <yCoord>262</yCoord>
        </edgeMap>
        <edgeMap>
          <xCoord>385</xCoord>
          <yCoord>263</yCoord>
        </edgeMap>
        <edgeMap>
          <xCoord>386</xCoord>
          <yCoord>264</yCoord>
        </edgeMap>
        <edgeMap>
          <xCoord>387</xCoord>
          <yCoord>265</yCoord>
        </edgeMap>
        <edgeMap>
          <xCoord>388</xCoord>
          <yCoord>265</yCoord>
        </edgeMap>
        <edgeMap>
          <xCoord>389</xCoord>
          <yCoord>266</yCoord>
        </edgeMap>
        <edgeMap>
          <xCoord>390</xCoord>
          <yCoord>267</yCoord>
        </edgeMap>
        <edgeMap>
          <xCoord>391</xCoord>
          <yCoord>267</yCoord>
        </edgeMap>
        <edgeMap>
          <xCoord>392</xCoord>
          <yCoord>267</yCoord>
        </edgeMap>
        <edgeMap>
          <xCoord>393</xCoord>
          <yCoord>267</yCoord>
        </edgeMap>
        <edgeMap>
          <xCoord>394</xCoord>
          <yCoord>268</yCoord>
        </edgeMap>
        <edgeMap>
          <xCoord>395</xCoord>
          <yCoord>267</yCoord>
        </edgeMap>
        <edgeMap>
          <xCoord>396</xCoord>
          <yCoord>267</yCoord>
        </edgeMap>
        <edgeMap>
          <xCoord>397</xCoord>
          <yCoord>267</yCoord>
        </edgeMap>
        <edgeMap>
          <xCoord>398</xCoord>
          <yCoord>267</yCoord>
        </edgeMap>
        <edgeMap>
          <xCoord>399</xCoord>
          <yCoord>267</yCoord>
        </edgeMap>
        <edgeMap>
          <xCoord>400</xCoord>
          <yCoord>267</yCoord>
        </edgeMap>
        <edgeMap>
          <xCoord>401</xCoord>
          <yCoord>268</yCoord>
        </edgeMap>
        <edgeMap>
          <xCoord>402</xCoord>
          <yCoord>268</yCoord>
        </edgeMap>
        <edgeMap>
          <xCoord>403</xCoord>
          <yCoord>268</yCoord>
        </edgeMap>
        <edgeMap>
          <xCoord>404</xCoord>
          <yCoord>268</yCoord>
        </edgeMap>
      </roi>
      <roi>
        <imageZposition>-174.0</imageZposition>
        <imageSOP_UID>1.3.6.1.4.1.14519.5.2.1.6279.6001.256127587350418632768331596036</imageSOP_UID>
        <inclusion>TRUE</inclusion>
        <edgeMap>
          <xCoord>402</xCoord>
          <yCoord>262</yCoord>
        </edgeMap>
        <edgeMap>
          <xCoord>403</xCoord>
          <yCoord>261</yCoord>
        </edgeMap>
        <edgeMap>
          <xCoord>404</xCoord>
          <yCoord>261</yCoord>
        </edgeMap>
        <edgeMap>
          <xCoord>405</xCoord>
          <yCoord>260</yCoord>
        </edgeMap>
        <edgeMap>
          <xCoord>406</xCoord>
          <yCoord>260</yCoord>
        </edgeMap>
        <edgeMap>
          <xCoord>407</xCoord>
          <yCoord>260</yCoord>
        </edgeMap>
        <edgeMap>
          <xCoord>408</xCoord>
          <yCoord>259</yCoord>
        </edgeMap>
        <edgeMap>
          <xCoord>409</xCoord>
          <yCoord>258</yCoord>
        </edgeMap>
        <edgeMap>
          <xCoord>410</xCoord>
          <yCoord>257</yCoord>
        </edgeMap>
        <edgeMap>
          <xCoord>410</xCoord>
          <yCoord>256</yCoord>
        </edgeMap>
        <edgeMap>
          <xCoord>411</xCoord>
          <yCoord>255</yCoord>
        </edgeMap>
        <edgeMap>
          <xCoord>411</xCoord>
          <yCoord>254</yCoord>
        </edgeMap>
        <edgeMap>
          <xCoord>411</xCoord>
          <yCoord>253</yCoord>
        </edgeMap>
        <edgeMap>
          <xCoord>411</xCoord>
          <yCoord>252</yCoord>
        </edgeMap>
        <edgeMap>
          <xCoord>411</xCoord>
          <yCoord>251</yCoord>
        </edgeMap>
        <edgeMap>
          <xCoord>411</xCoord>
          <yCoord>250</yCoord>
        </edgeMap>
        <edgeMap>
          <xCoord>411</xCoord>
          <yCoord>249</yCoord>
        </edgeMap>
        <edgeMap>
          <xCoord>411</xCoord>
          <yCoord>248</yCoord>
        </edgeMap>
        <edgeMap>
          <xCoord>410</xCoord>
          <yCoord>247</yCoord>
        </edgeMap>
        <edgeMap>
          <xCoord>410</xCoord>
          <yCoord>246</yCoord>
        </edgeMap>
        <edgeMap>
          <xCoord>409</xCoord>
          <yCoord>245</yCoord>
        </edgeMap>
        <edgeMap>
          <xCoord>408</xCoord>
          <yCoord>244</yCoord>
        </edgeMap>
        <edgeMap>
          <xCoord>407</xCoord>
          <yCoord>243</yCoord>
        </edgeMap>
        <edgeMap>
          <xCoord>406</xCoord>
          <yCoord>242</yCoord>
        </edgeMap>
        <edgeMap>
          <xCoord>405</xCoord>
          <yCoord>242</yCoord>
        </edgeMap>
        <edgeMap>
          <xCoord>404</xCoord>
          <yCoord>242</yCoord>
        </edgeMap>
        <edgeMap>
          <xCoord>403</xCoord>
          <yCoord>241</yCoord>
        </edgeMap>
        <edgeMap>
          <xCoord>402</xCoord>
          <yCoord>241</yCoord>
        </edgeMap>
        <edgeMap>
          <xCoord>401</xCoord>
          <yCoord>241</yCoord>
        </edgeMap>
        <edgeMap>
          <xCoord>400</xCoord>
          <yCoord>240</yCoord>
        </edgeMap>
        <edgeMap>
          <xCoord>399</xCoord>
          <yCoord>240</yCoord>
        </edgeMap>
        <edgeMap>
          <xCoord>398</xCoord>
          <yCoord>239</yCoord>
        </edgeMap>
        <edgeMap>
          <xCoord>397</xCoord>
          <yCoord>239</yCoord>
        </edgeMap>
        <edgeMap>
          <xCoord>396</xCoord>
          <yCoord>239</yCoord>
        </edgeMap>
        <edgeMap>
          <xCoord>395</xCoord>
          <yCoord>239</yCoord>
        </edgeMap>
        <edgeMap>
          <xCoord>394</xCoord>
          <yCoord>240</yCoord>
        </edgeMap>
        <edgeMap>
          <xCoord>393</xCoord>
          <yCoord>240</yCoord>
        </edgeMap>
        <edgeMap>
          <xCoord>392</xCoord>
          <yCoord>240</yCoord>
        </edgeMap>
        <edgeMap>
          <xCoord>391</xCoord>
          <yCoord>240</yCoord>
        </edgeMap>
        <edgeMap>
          <xCoord>390</xCoord>
          <yCoord>241</yCoord>
        </edgeMap>
        <edgeMap>
          <xCoord>389</xCoord>
          <yCoord>241</yCoord>
        </edgeMap>
        <edgeMap>
          <xCoord>388</xCoord>
          <yCoord>242</yCoord>
        </edgeMap>
        <edgeMap>
          <xCoord>387</xCoord>
          <yCoord>243</yCoord>
        </edgeMap>
        <edgeMap>
          <xCoord>386</xCoord>
          <yCoord>244</yCoord>
        </edgeMap>
        <edgeMap>
          <xCoord>385</xCoord>
          <yCoord>245</yCoord>
        </edgeMap>
        <edgeMap>
          <xCoord>384</xCoord>
          <yCoord>246</yCoord>
        </edgeMap>
        <edgeMap>
          <xCoord>384</xCoord>
          <yCoord>247</yCoord>
        </edgeMap>
        <edgeMap>
          <xCoord>384</xCoord>
          <yCoord>248</yCoord>
        </edgeMap>
        <edgeMap>
          <xCoord>384</xCoord>
          <yCoord>249</yCoord>
        </edgeMap>
        <edgeMap>
          <xCoord>384</xCoord>
          <yCoord>250</yCoord>
        </edgeMap>
        <edgeMap>
          <xCoord>384</xCoord>
          <yCoord>251</yCoord>
        </edgeMap>
        <edgeMap>
          <xCoord>384</xCoord>
          <yCoord>252</yCoord>
        </edgeMap>
        <edgeMap>
          <xCoord>384</xCoord>
          <yCoord>253</yCoord>
        </edgeMap>
        <edgeMap>
          <xCoord>384</xCoord>
          <yCoord>254</yCoord>
        </edgeMap>
        <edgeMap>
          <xCoord>385</xCoord>
          <yCoord>255</yCoord>
        </edgeMap>
        <edgeMap>
          <xCoord>386</xCoord>
          <yCoord>256</yCoord>
        </edgeMap>
        <edgeMap>
          <xCoord>386</xCoord>
          <yCoord>257</yCoord>
        </edgeMap>
        <edgeMap>
          <xCoord>386</xCoord>
          <yCoord>258</yCoord>
        </edgeMap>
        <edgeMap>
          <xCoord>387</xCoord>
          <yCoord>259</yCoord>
        </edgeMap>
        <edgeMap>
          <xCoord>388</xCoord>
          <yCoord>259</yCoord>
        </edgeMap>
        <edgeMap>
          <xCoord>389</xCoord>
          <yCoord>259</yCoord>
        </edgeMap>
        <edgeMap>
          <xCoord>390</xCoord>
          <yCoord>259</yCoord>
        </edgeMap>
        <edgeMap>
          <xCoord>391</xCoord>
          <yCoord>259</yCoord>
        </edgeMap>
        <edgeMap>
          <xCoord>392</xCoord>
          <yCoord>259</yCoord>
        </edgeMap>
        <edgeMap>
          <xCoord>393</xCoord>
          <yCoord>259</yCoord>
        </edgeMap>
        <edgeMap>
          <xCoord>394</xCoord>
          <yCoord>260</yCoord>
        </edgeMap>
        <edgeMap>
          <xCoord>395</xCoord>
          <yCoord>260</yCoord>
        </edgeMap>
        <edgeMap>
          <xCoord>396</xCoord>
          <yCoord>260</yCoord>
        </edgeMap>
        <edgeMap>
          <xCoord>397</xCoord>
          <yCoord>260</yCoord>
        </edgeMap>
        <edgeMap>
          <xCoord>398</xCoord>
          <yCoord>260</yCoord>
        </edgeMap>
        <edgeMap>
          <xCoord>399</xCoord>
          <yCoord>261</yCoord>
        </edgeMap>
        <edgeMap>
          <xCoord>400</xCoord>
          <yCoord>261</yCoord>
        </edgeMap>
        <edgeMap>
          <xCoord>401</xCoord>
          <yCoord>262</yCoord>
        </edgeMap>
        <edgeMap>
          <xCoord>402</xCoord>
          <yCoord>262</yCoord>
        </edgeMap>
      </roi>
      <roi>
        <imageZposition>-176.5</imageZposition>
        <imageSOP_UID>1.3.6.1.4.1.14519.5.2.1.6279.6001.389380975131130684685839649184</imageSOP_UID>
        <inclusion>TRUE</inclusion>
        <edgeMap>
          <xCoord>401</xCoord>
          <yCoord>259</yCoord>
        </edgeMap>
        <edgeMap>
          <xCoord>402</xCoord>
          <yCoord>258</yCoord>
        </edgeMap>
        <edgeMap>
          <xCoord>402</xCoord>
          <yCoord>257</yCoord>
        </edgeMap>
        <edgeMap>
          <xCoord>403</xCoord>
          <yCoord>256</yCoord>
        </edgeMap>
        <edgeMap>
          <xCoord>404</xCoord>
          <yCoord>255</yCoord>
        </edgeMap>
        <edgeMap>
          <xCoord>404</xCoord>
          <yCoord>254</yCoord>
        </edgeMap>
        <edgeMap>
          <xCoord>404</xCoord>
          <yCoord>253</yCoord>
        </edgeMap>
        <edgeMap>
          <xCoord>404</xCoord>
          <yCoord>252</yCoord>
        </edgeMap>
        <edgeMap>
          <xCoord>404</xCoord>
          <yCoord>251</yCoord>
        </edgeMap>
        <edgeMap>
          <xCoord>404</xCoord>
          <yCoord>250</yCoord>
        </edgeMap>
        <edgeMap>
          <xCoord>404</xCoord>
          <yCoord>249</yCoord>
        </edgeMap>
        <edgeMap>
          <xCoord>404</xCoord>
          <yCoord>248</yCoord>
        </edgeMap>
        <edgeMap>
          <xCoord>403</xCoord>
          <yCoord>247</yCoord>
        </edgeMap>
        <edgeMap>
          <xCoord>403</xCoord>
          <yCoord>246</yCoord>
        </edgeMap>
        <edgeMap>
          <xCoord>402</xCoord>
          <yCoord>245</yCoord>
        </edgeMap>
        <edgeMap>
          <xCoord>402</xCoord>
          <yCoord>244</yCoord>
        </edgeMap>
        <edgeMap>
          <xCoord>401</xCoord>
          <yCoord>243</yCoord>
        </edgeMap>
        <edgeMap>
          <xCoord>400</xCoord>
          <yCoord>242</yCoord>
        </edgeMap>
        <edgeMap>
          <xCoord>399</xCoord>
          <yCoord>242</yCoord>
        </edgeMap>
        <edgeMap>
          <xCoord>398</xCoord>
          <yCoord>242</yCoord>
        </edgeMap>
        <edgeMap>
          <xCoord>397</xCoord>
          <yCoord>242</yCoord>
        </edgeMap>
        <edgeMap>
          <xCoord>396</xCoord>
          <yCoord>242</yCoord>
        </edgeMap>
        <edgeMap>
          <xCoord>395</xCoord>
          <yCoord>242</yCoord>
        </edgeMap>
        <edgeMap>
          <xCoord>394</xCoord>
          <yCoord>242</yCoord>
        </edgeMap>
        <edgeMap>
          <xCoord>393</xCoord>
          <yCoord>242</yCoord>
        </edgeMap>
        <edgeMap>
          <xCoord>392</xCoord>
          <yCoord>242</yCoord>
        </edgeMap>
        <edgeMap>
          <xCoord>391</xCoord>
          <yCoord>243</yCoord>
        </edgeMap>
        <edgeMap>
          <xCoord>390</xCoord>
          <yCoord>244</yCoord>
        </edgeMap>
        <edgeMap>
          <xCoord>390</xCoord>
          <yCoord>245</yCoord>
        </edgeMap>
        <edgeMap>
          <xCoord>390</xCoord>
          <yCoord>246</yCoord>
        </edgeMap>
        <edgeMap>
          <xCoord>389</xCoord>
          <yCoord>247</yCoord>
        </edgeMap>
        <edgeMap>
          <xCoord>388</xCoord>
          <yCoord>248</yCoord>
        </edgeMap>
        <edgeMap>
          <xCoord>387</xCoord>
          <yCoord>249</yCoord>
        </edgeMap>
        <edgeMap>
          <xCoord>387</xCoord>
          <yCoord>250</yCoord>
        </edgeMap>
        <edgeMap>
          <xCoord>387</xCoord>
          <yCoord>251</yCoord>
        </edgeMap>
        <edgeMap>
          <xCoord>387</xCoord>
          <yCoord>252</yCoord>
        </edgeMap>
        <edgeMap>
          <xCoord>387</xCoord>
          <yCoord>253</yCoord>
        </edgeMap>
        <edgeMap>
          <xCoord>387</xCoord>
          <yCoord>254</yCoord>
        </edgeMap>
        <edgeMap>
          <xCoord>388</xCoord>
          <yCoord>255</yCoord>
        </edgeMap>
        <edgeMap>
          <xCoord>388</xCoord>
          <yCoord>256</yCoord>
        </edgeMap>
        <edgeMap>
          <xCoord>389</xCoord>
          <yCoord>257</yCoord>
        </edgeMap>
        <edgeMap>
          <xCoord>390</xCoord>
          <yCoord>258</yCoord>
        </edgeMap>
        <edgeMap>
          <xCoord>391</xCoord>
          <yCoord>258</yCoord>
        </edgeMap>
        <edgeMap>
          <xCoord>392</xCoord>
          <yCoord>259</yCoord>
        </edgeMap>
        <edgeMap>
          <xCoord>393</xCoord>
          <yCoord>259</yCoord>
        </edgeMap>
        <edgeMap>
          <xCoord>394</xCoord>
          <yCoord>259</yCoord>
        </edgeMap>
        <edgeMap>
          <xCoord>395</xCoord>
          <yCoord>259</yCoord>
        </edgeMap>
        <edgeMap>
          <xCoord>396</xCoord>
          <yCoord>259</yCoord>
        </edgeMap>
        <edgeMap>
          <xCoord>397</xCoord>
          <yCoord>259</yCoord>
        </edgeMap>
        <edgeMap>
          <xCoord>398</xCoord>
          <yCoord>259</yCoord>
        </edgeMap>
        <edgeMap>
          <xCoord>399</xCoord>
          <yCoord>259</yCoord>
        </edgeMap>
        <edgeMap>
          <xCoord>400</xCoord>
          <yCoord>259</yCoord>
        </edgeMap>
        <edgeMap>
          <xCoord>401</xCoord>
          <yCoord>259</yCoord>
        </edgeMap>
      </roi>
    </unblindedReadNodule>
    <unblindedReadNodule>
      <noduleID>IL057_130631</noduleID>
      <roi>
        <imageZposition>-284.0</imageZposition>
        <imageSOP_UID>1.3.6.1.4.1.14519.5.2.1.6279.6001.715637597904848563663331858968</imageSOP_UID>
        <inclusion>TRUE</inclusion>
        <edgeMap>
          <xCoord>112</xCoord>
          <yCoord>371</yCoord>
        </edgeMap>
      </roi>
    </unblindedReadNodule>
  </readingSession>
<readingSession>
<annotationVersion>3.12</annotationVersion>
<servicingRadiologistID>-60221820</servicingRadiologistID>
<unblindedReadNodule>
<noduleID>MI014_16627</noduleID>
<characteristics>
<subtlety>5</subtlety>
<internalStructure>1</internalStructure>
<calcification>6</calcification>
<sphericity>4</sphericity>
<margin>3</margin>
<lobulation>5</lobulation>
<spiculation>2</spiculation>
<texture>4</texture>
<malignancy>3</malignancy>
</characteristics>
<roi>
<imageZposition>-71.5</imageZposition>
<imageSOP_UID>1.3.6.1.4.1.14519.5.2.1.6279.6001.244498348855275040911974306905</imageSOP_UID>
<inclusion>TRUE</inclusion>
<edgeMap>
<xCoord>194</xCoord>
<yCoord>319</yCoord>
</edgeMap>
<edgeMap>
<xCoord>195</xCoord>
<yCoord>318</yCoord>
</edgeMap>
<edgeMap>
<xCoord>196</xCoord>
<yCoord>317</yCoord>
</edgeMap>
<edgeMap>
<xCoord>197</xCoord>
<yCoord>317</yCoord>
</edgeMap>
<edgeMap>
<xCoord>198</xCoord>
<yCoord>318</yCoord>
</edgeMap>
<edgeMap>
<xCoord>199</xCoord>
<yCoord>317</yCoord>
</edgeMap>
<edgeMap>
<xCoord>200</xCoord>
<yCoord>316</yCoord>
</edgeMap>
<edgeMap>
<xCoord>200</xCoord>
<yCoord>315</yCoord>
</edgeMap>
<edgeMap>
<xCoord>200</xCoord>
<yCoord>314</yCoord>
</edgeMap>
<edgeMap>
<xCoord>200</xCoord>
<yCoord>313</yCoord>
</edgeMap>
<edgeMap>
<xCoord>201</xCoord>
<yCoord>312</yCoord>
</edgeMap>
<edgeMap>
<xCoord>202</xCoord>
<yCoord>311</yCoord>
</edgeMap>
<edgeMap>
<xCoord>202</xCoord>
<yCoord>310</yCoord>
</edgeMap>
<edgeMap>
<xCoord>202</xCoord>
<yCoord>309</yCoord>
</edgeMap>
<edgeMap>
<xCoord>201</xCoord>
<yCoord>308</yCoord>
</edgeMap>
<edgeMap>
<xCoord>201</xCoord>
<yCoord>307</yCoord>
</edgeMap>
<edgeMap>
<xCoord>201</xCoord>
<yCoord>306</yCoord>
</edgeMap>
<edgeMap>
<xCoord>200</xCoord>
<yCoord>305</yCoord>
</edgeMap>
<edgeMap>
<xCoord>199</xCoord>
<yCoord>304</yCoord>
</edgeMap>
<edgeMap>
<xCoord>198</xCoord>
<yCoord>303</yCoord>
</edgeMap>
<edgeMap>
<xCoord>197</xCoord>
<yCoord>302</yCoord>
</edgeMap>
<edgeMap>
<xCoord>196</xCoord>
<yCoord>302</yCoord>
</edgeMap>
<edgeMap>
<xCoord>195</xCoord>
<yCoord>303</yCoord>
</edgeMap>
<edgeMap>
<xCoord>194</xCoord>
<yCoord>304</yCoord>
</edgeMap>
<edgeMap>
<xCoord>193</xCoord>
<yCoord>305</yCoord>
</edgeMap>
<edgeMap>
<xCoord>192</xCoord>
<yCoord>305</yCoord>
</edgeMap>
<edgeMap>
<xCoord>191</xCoord>
<yCoord>305</yCoord>
</edgeMap>
<edgeMap>
<xCoord>190</xCoord>
<yCoord>305</yCoord>
</edgeMap>
<edgeMap>
<xCoord>189</xCoord>
<yCoord>306</yCoord>
</edgeMap>
<edgeMap>
<xCoord>189</xCoord>
<yCoord>307</yCoord>
</edgeMap>
<edgeMap>
<xCoord>189</xCoord>
<yCoord>308</yCoord>
</edgeMap>
<edgeMap>
<xCoord>189</xCoord>
<yCoord>309</yCoord>
</edgeMap>
<edgeMap>
<xCoord>188</xCoord>
<yCoord>310</yCoord>
</edgeMap>
<edgeMap>
<xCoord>187</xCoord>
<yCoord>311</yCoord>
</edgeMap>
<edgeMap>
<xCoord>187</xCoord>
<yCoord>312</yCoord>
</edgeMap>
<edgeMap>
<xCoord>188</xCoord>
<yCoord>313</yCoord>
</edgeMap>
<edgeMap>
<xCoord>189</xCoord>
<yCoord>314</yCoord>
</edgeMap>
<edgeMap>
<xCoord>189</xCoord>
<yCoord>315</yCoord>
</edgeMap>
<edgeMap>
<xCoord>189</xCoord>
<yCoord>316</yCoord>
</edgeMap>
<edgeMap>
<xCoord>190</xCoord>
<yCoord>317</yCoord>
</edgeMap>
<edgeMap>
<xCoord>191</xCoord>
<yCoord>318</yCoord>
</edgeMap>
<edgeMap>
<xCoord>192</xCoord>
<yCoord>319</yCoord>
</edgeMap>
<edgeMap>
<xCoord>193</xCoord>
<yCoord>319</yCoord>
</edgeMap>
<edgeMap>
<xCoord>194</xCoord>
<yCoord>319</yCoord>
</edgeMap>
</roi>
<roi>
<imageZposition>-74.0</imageZposition>
<imageSOP_UID>1.3.6.1.4.1.14519.5.2.1.6279.6001.628748833364056367360846915492</imageSOP_UID>
<inclusion>TRUE</inclusion>
<edgeMap>
<xCoord>198</xCoord>
<yCoord>320</yCoord>
</edgeMap>
<edgeMap>
<xCoord>199</xCoord>
<yCoord>319</yCoord>
</edgeMap>
<edgeMap>
<xCoord>200</xCoord>
<yCoord>318</yCoord>
</edgeMap>
<edgeMap>
<xCoord>200</xCoord>
<yCoord>317</yCoord>
</edgeMap>
<edgeMap>
<xCoord>200</xCoord>
<yCoord>316</yCoord>
</edgeMap>
<edgeMap>
<xCoord>201</xCoord>
<yCoord>315</yCoord>
</edgeMap>
<edgeMap>
<xCoord>202</xCoord>
<yCoord>314</yCoord>
</edgeMap>
<edgeMap>
<xCoord>203</xCoord>
<yCoord>313</yCoord>
</edgeMap>
<edgeMap>
<xCoord>203</xCoord>
<yCoord>312</yCoord>
</edgeMap>
<edgeMap>
<xCoord>204</xCoord>
<yCoord>311</yCoord>
</edgeMap>
<edgeMap>
<xCoord>204</xCoord>
<yCoord>310</yCoord>
</edgeMap>
<edgeMap>
<xCoord>204</xCoord>
<yCoord>309</yCoord>
</edgeMap>
<edgeMap>
<xCoord>205</xCoord>
<yCoord>308</yCoord>
</edgeMap>
<edgeMap>
<xCoord>205</xCoord>
<yCoord>307</yCoord>
</edgeMap>
<edgeMap>
<xCoord>205</xCoord>
<yCoord>306</yCoord>
</edgeMap>
<edgeMap>
<xCoord>205</xCoord>
<yCoord>305</yCoord>
</edgeMap>
<edgeMap>
<xCoord>205</xCoord>
<yCoord>304</yCoord>
</edgeMap>
<edgeMap>
<xCoord>205</xCoord>
<yCoord>303</yCoord>
</edgeMap>
<edgeMap>
<xCoord>206</xCoord>
<yCoord>302</yCoord>
</edgeMap>
<edgeMap>
<xCoord>206</xCoord>
<yCoord>301</yCoord>
</edgeMap>
<edgeMap>
<xCoord>206</xCoord>
<yCoord>300</yCoord>
</edgeMap>
<edgeMap>
<xCoord>205</xCoord>
<yCoord>299</yCoord>
</edgeMap>
<edgeMap>
<xCoord>204</xCoord>
<yCoord>298</yCoord>
</edgeMap>
<edgeMap>
<xCoord>203</xCoord>
<yCoord>297</yCoord>
</edgeMap>
<edgeMap>
<xCoord>202</xCoord>
<yCoord>298</yCoord>
</edgeMap>
<edgeMap>
<xCoord>201</xCoord>
<yCoord>298</yCoord>
</edgeMap>
<edgeMap>
<xCoord>200</xCoord>
<yCoord>297</yCoord>
</edgeMap>
<edgeMap>
<xCoord>199</xCoord>
<yCoord>296</yCoord>
</edgeMap>
<edgeMap>
<xCoord>198</xCoord>
<yCoord>297</yCoord>
</edgeMap>
<edgeMap>
<xCoord>197</xCoord>
<yCoord>298</yCoord>
</edgeMap>
<edgeMap>
<xCoord>197</xCoord>
<yCoord>299</yCoord>
</edgeMap>
<edgeMap>
<xCoord>196</xCoord>
<yCoord>300</yCoord>
</edgeMap>
<edgeMap>
<xCoord>195</xCoord>
<yCoord>301</yCoord>
</edgeMap>
<edgeMap>
<xCoord>194</xCoord>
<yCoord>302</yCoord>
</edgeMap>
<edgeMap>
<xCoord>193</xCoord>
<yCoord>303</yCoord>
</edgeMap>
<edgeMap>
<xCoord>192</xCoord>
<yCoord>303</yCoord>
</edgeMap>
<edgeMap>
<xCoord>191</xCoord>
<yCoord>303</yCoord>
</edgeMap>
<edgeMap>
<xCoord>190</xCoord>
<yCoord>304</yCoord>
</edgeMap>
<edgeMap>
<xCoord>189</xCoord>
<yCoord>304</yCoord>
</edgeMap>
<edgeMap>
<xCoord>189</xCoord>
<yCoord>305</yCoord>
</edgeMap>
<edgeMap>
<xCoord>188</xCoord>
<yCoord>306</yCoord>
</edgeMap>
<edgeMap>
<xCoord>188</xCoord>
<yCoord>307</yCoord>
</edgeMap>
<edgeMap>
<xCoord>188</xCoord>
<yCoord>308</yCoord>
</edgeMap>
<edgeMap>
<xCoord>187</xCoord>
<yCoord>309</yCoord>
</edgeMap>
<edgeMap>
<xCoord>187</xCoord>
<yCoord>310</yCoord>
</edgeMap>
<edgeMap>
<xCoord>187</xCoord>
<yCoord>311</yCoord>
</edgeMap>
<edgeMap>
<xCoord>187</xCoord>
<yCoord>312</yCoord>
</edgeMap>
<edgeMap>
<xCoord>187</xCoord>
<yCoord>313</yCoord>
</edgeMap>
<edgeMap>
<xCoord>188</xCoord>
<yCoord>314</yCoord>
</edgeMap>
<edgeMap>
<xCoord>189</xCoord>
<yCoord>315</yCoord>
</edgeMap>
<edgeMap>
<xCoord>189</xCoord>
<yCoord>316</yCoord>
</edgeMap>
<edgeMap>
<xCoord>190</xCoord>
<yCoord>317</yCoord>
</edgeMap>
<edgeMap>
<xCoord>191</xCoord>
<yCoord>318</yCoord>
</edgeMap>
<edgeMap>
<xCoord>192</xCoord>
<yCoord>319</yCoord>
</edgeMap>
<edgeMap>
<xCoord>193</xCoord>
<yCoord>319</yCoord>
</edgeMap>
<edgeMap>
<xCoord>194</xCoord>
<yCoord>319</yCoord>
</edgeMap>
<edgeMap>
<xCoord>195</xCoord>
<yCoord>319</yCoord>
</edgeMap>
<edgeMap>
<xCoord>196</xCoord>
<yCoord>319</yCoord>
</edgeMap>
<edgeMap>
<xCoord>197</xCoord>
<yCoord>320</yCoord>
</edgeMap>
<edgeMap>
<xCoord>198</xCoord>
<yCoord>320</yCoord>
</edgeMap>
</roi>
<roi>
<imageZposition>-76.5</imageZposition>
<imageSOP_UID>1.3.6.1.4.1.14519.5.2.1.6279.6001.261482127866108067289347506009</imageSOP_UID>
<inclusion>TRUE</inclusion>
<edgeMap>
<xCoord>196</xCoord>
<yCoord>320</yCoord>
</edgeMap>
<edgeMap>
<xCoord>197</xCoord>
<yCoord>319</yCoord>
</edgeMap>
<edgeMap>
<xCoord>198</xCoord>
<yCoord>318</yCoord>
</edgeMap>
<edgeMap>
<xCoord>199</xCoord>
<yCoord>317</yCoord>
</edgeMap>
<edgeMap>
<xCoord>200</xCoord>
<yCoord>316</yCoord>
</edgeMap>
<edgeMap>
<xCoord>201</xCoord>
<yCoord>316</yCoord>
</edgeMap>
<edgeMap>
<xCoord>202</xCoord>
<yCoord>315</yCoord>
</edgeMap>
<edgeMap>
<xCoord>203</xCoord>
<yCoord>314</yCoord>
</edgeMap>
<edgeMap>
<xCoord>204</xCoord>
<yCoord>313</yCoord>
</edgeMap>
<edgeMap>
<xCoord>204</xCoord>
<yCoord>312</yCoord>
</edgeMap>
<edgeMap>
<xCoord>204</xCoord>
<yCoord>311</yCoord>
</edgeMap>
<edgeMap>
<xCoord>204</xCoord>
<yCoord>310</yCoord>
</edgeMap>
<edgeMap>
<xCoord>204</xCoord>
<yCoord>309</yCoord>
</edgeMap>
<edgeMap>
<xCoord>204</xCoord>
<yCoord>308</yCoord>
</edgeMap>
<edgeMap>
<xCoord>205</xCoord>
<yCoord>307</yCoord>
</edgeMap>
<edgeMap>
<xCoord>205</xCoord>
<yCoord>306</yCoord>
</edgeMap>
<edgeMap>
<xCoord>206</xCoord>
<yCoord>305</yCoord>
</edgeMap>
<edgeMap>
<xCoord>206</xCoord>
<yCoord>304</yCoord>
</edgeMap>
<edgeMap>
<xCoord>206</xCoord>
<yCoord>303</yCoord>
</edgeMap>
<edgeMap>
<xCoord>206</xCoord>
<yCoord>302</yCoord>
</edgeMap>
<edgeMap>
<xCoord>206</xCoord>
<yCoord>301</yCoord>
</edgeMap>
<edgeMap>
<xCoord>207</xCoord>
<yCoord>300</yCoord>
</edgeMap>
<edgeMap>
<xCoord>207</xCoord>
<yCoord>299</yCoord>
</edgeMap>
<edgeMap>
<xCoord>207</xCoord>
<yCoord>298</yCoord>
</edgeMap>
<edgeMap>
<xCoord>206</xCoord>
<yCoord>297</yCoord>
</edgeMap>
<edgeMap>
<xCoord>206</xCoord>
<yCoord>296</yCoord>
</edgeMap>
<edgeMap>
<xCoord>205</xCoord>
<yCoord>295</yCoord>
</edgeMap>
<edgeMap>
<xCoord>205</xCoord>
<yCoord>294</yCoord>
</edgeMap>
<edgeMap>
<xCoord>204</xCoord>
<yCoord>293</yCoord>
</edgeMap>
<edgeMap>
<xCoord>203</xCoord>
<yCoord>292</yCoord>
</edgeMap>
<edgeMap>
<xCoord>202</xCoord>
<yCoord>292</yCoord>
</edgeMap>
<edgeMap>
<xCoord>201</xCoord>
<yCoord>292</yCoord>
</edgeMap>
<edgeMap>
<xCoord>200</xCoord>
<yCoord>292</yCoord>
</edgeMap>
<edgeMap>
<xCoord>199</xCoord>
<yCoord>292</yCoord>
</edgeMap>
<edgeMap>
<xCoord>198</xCoord>
<yCoord>292</yCoord>
</edgeMap>
<edgeMap>
<xCoord>197</xCoord>
<yCoord>292</yCoord>
</edgeMap>
<edgeMap>
<xCoord>196</xCoord>
<yCoord>292</yCoord>
</edgeMap>
<edgeMap>
<xCoord>195</xCoord>
<yCoord>293</yCoord>
</edgeMap>
<edgeMap>
<xCoord>194</xCoord>
<yCoord>294</yCoord>
</edgeMap>
<edgeMap>
<xCoord>194</xCoord>
<yCoord>295</yCoord>
</edgeMap>
<edgeMap>
<xCoord>195</xCoord>
<yCoord>295</yCoord>
</edgeMap>
<edgeMap>
<xCoord>196</xCoord>
<yCoord>296</yCoord>
</edgeMap>
<edgeMap>
<xCoord>197</xCoord>
<yCoord>297</yCoord>
</edgeMap>
<edgeMap>
<xCoord>197</xCoord>
<yCoord>298</yCoord>
</edgeMap>
<edgeMap>
<xCoord>197</xCoord>
<yCoord>299</yCoord>
</edgeMap>
<edgeMap>
<xCoord>196</xCoord>
<yCoord>300</yCoord>
</edgeMap>
<edgeMap>
<xCoord>195</xCoord>
<yCoord>301</yCoord>
</edgeMap>
<edgeMap>
<xCoord>195</xCoord>
<yCoord>302</yCoord>
</edgeMap>
<edgeMap>
<xCoord>194</xCoord>
<yCoord>303</yCoord>
</edgeMap>
<edgeMap>
<xCoord>193</xCoord>
<yCoord>303</yCoord>
</edgeMap>
<edgeMap>
<xCoord>192</xCoord>
<yCoord>303</yCoord>
</edgeMap>
<edgeMap>
<xCoord>191</xCoord>
<yCoord>303</yCoord>
</edgeMap>
<edgeMap>
<xCoord>190</xCoord>
<yCoord>303</yCoord>
</edgeMap>
<edgeMap>
<xCoord>189</xCoord>
<yCoord>304</yCoord>
</edgeMap>
<edgeMap>
<xCoord>188</xCoord>
<yCoord>305</yCoord>
</edgeMap>
<edgeMap>
<xCoord>188</xCoord>
<yCoord>306</yCoord>
</edgeMap>
<edgeMap>
<xCoord>188</xCoord>
<yCoord>307</yCoord>
</edgeMap>
<edgeMap>
<xCoord>189</xCoord>
<yCoord>308</yCoord>
</edgeMap>
<edgeMap>
<xCoord>189</xCoord>
<yCoord>309</yCoord>
</edgeMap>
<edgeMap>
<xCoord>189</xCoord>
<yCoord>310</yCoord>
</edgeMap>
<edgeMap>
<xCoord>188</xCoord>
<yCoord>311</yCoord>
</edgeMap>
<edgeMap>
<xCoord>187</xCoord>
<yCoord>312</yCoord>
</edgeMap>
<edgeMap>
<xCoord>187</xCoord>
<yCoord>313</yCoord>
</edgeMap>
<edgeMap>
<xCoord>187</xCoord>
<yCoord>314</yCoord>
</edgeMap>
<edgeMap>
<xCoord>188</xCoord>
<yCoord>315</yCoord>
</edgeMap>
<edgeMap>
<xCoord>189</xCoord>
<yCoord>316</yCoord>
</edgeMap>
<edgeMap>
<xCoord>190</xCoord>
<yCoord>317</yCoord>
</edgeMap>
<edgeMap>
<xCoord>191</xCoord>
<yCoord>318</yCoord>
</edgeMap>
<edgeMap>
<xCoord>192</xCoord>
<yCoord>319</yCoord>
</edgeMap>
<edgeMap>
<xCoord>193</xCoord>
<yCoord>319</yCoord>
</edgeMap>
<edgeMap>
<xCoord>194</xCoord>
<yCoord>319</yCoord>
</edgeMap>
<edgeMap>
<xCoord>195</xCoord>
<yCoord>319</yCoord>
</edgeMap>
<edgeMap>
<xCoord>196</xCoord>
<yCoord>320</yCoord>
</edgeMap>
</roi>
<roi>
<imageZposition>-79.0</imageZposition>
<imageSOP_UID>1.3.6.1.4.1.14519.5.2.1.6279.6001.336680938505952286079785643042</imageSOP_UID>
<inclusion>TRUE</inclusion>
<edgeMap>
<xCoord>197</xCoord>
<yCoord>323</yCoord>
</edgeMap>
<edgeMap>
<xCoord>198</xCoord>
<yCoord>322</yCoord>
</edgeMap>
<edgeMap>
<xCoord>199</xCoord>
<yCoord>321</yCoord>
</edgeMap>
<edgeMap>
<xCoord>199</xCoord>
<yCoord>320</yCoord>
</edgeMap>
<edgeMap>
<xCoord>199</xCoord>
<yCoord>319</yCoord>
</edgeMap>
<edgeMap>
<xCoord>200</xCoord>
<yCoord>318</yCoord>
</edgeMap>
<edgeMap>
<xCoord>201</xCoord>
<yCoord>317</yCoord>
</edgeMap>
<edgeMap>
<xCoord>200</xCoord>
<yCoord>316</yCoord>
</edgeMap>
<edgeMap>
<xCoord>201</xCoord>
<yCoord>315</yCoord>
</edgeMap>
<edgeMap>
<xCoord>202</xCoord>
<yCoord>315</yCoord>
</edgeMap>
<edgeMap>
<xCoord>203</xCoord>
<yCoord>314</yCoord>
</edgeMap>
<edgeMap>
<xCoord>204</xCoord>
<yCoord>313</yCoord>
</edgeMap>
<edgeMap>
<xCoord>205</xCoord>
<yCoord>312</yCoord>
</edgeMap>
<edgeMap>
<xCoord>206</xCoord>
<yCoord>312</yCoord>
</edgeMap>
<edgeMap>
<xCoord>207</xCoord>
<yCoord>312</yCoord>
</edgeMap>
<edgeMap>
<xCoord>208</xCoord>
<yCoord>311</yCoord>
</edgeMap>
<edgeMap>
<xCoord>209</xCoord>
<yCoord>310</yCoord>
</edgeMap>
<edgeMap>
<xCoord>209</xCoord>
<yCoord>309</yCoord>
</edgeMap>
<edgeMap>
<xCoord>210</xCoord>
<yCoord>308</yCoord>
</edgeMap>
<edgeMap>
<xCoord>210</xCoord>
<yCoord>307</yCoord>
</edgeMap>
<edgeMap>
<xCoord>210</xCoord>
<yCoord>306</yCoord>
</edgeMap>
<edgeMap>
<xCoord>209</xCoord>
<yCoord>305</yCoord>
</edgeMap>
<edgeMap>
<xCoord>208</xCoord>
<yCoord>304</yCoord>
</edgeMap>
<edgeMap>
<xCoord>207</xCoord>
<yCoord>303</yCoord>
</edgeMap>
<edgeMap>
<xCoord>207</xCoord>
<yCoord>302</yCoord>
</edgeMap>
<edgeMap>
<xCoord>207</xCoord>
<yCoord>301</yCoord>
</edgeMap>
<edgeMap>
<xCoord>207</xCoord>
<yCoord>300</yCoord>
</edgeMap>
<edgeMap>
<xCoord>208</xCoord>
<yCoord>299</yCoord>
</edgeMap>
<edgeMap>
<xCoord>207</xCoord>
<yCoord>298</yCoord>
</edgeMap>
<edgeMap>
<xCoord>207</xCoord>
<yCoord>297</yCoord>
</edgeMap>
<edgeMap>
<xCoord>206</xCoord>
<yCoord>296</yCoord>
</edgeMap>
<edgeMap>
<xCoord>205</xCoord>
<yCoord>295</yCoord>
</edgeMap>
<edgeMap>
<xCoord>204</xCoord>
<yCoord>294</yCoord>
</edgeMap>
<edgeMap>
<xCoord>203</xCoord>
<yCoord>293</yCoord>
</edgeMap>
<edgeMap>
<xCoord>202</xCoord>
<yCoord>293</yCoord>
</edgeMap>
<edgeMap>
<xCoord>201</xCoord>
<yCoord>293</yCoord>
</edgeMap>
<edgeMap>
<xCoord>200</xCoord>
<yCoord>294</yCoord>
</edgeMap>
<edgeMap>
<xCoord>199</xCoord>
<yCoord>295</yCoord>
</edgeMap>
<edgeMap>
<xCoord>198</xCoord>
<yCoord>296</yCoord>
</edgeMap>
<edgeMap>
<xCoord>197</xCoord>
<yCoord>297</yCoord>
</edgeMap>
<edgeMap>
<xCoord>196</xCoord>
<yCoord>297</yCoord>
</edgeMap>
<edgeMap>
<xCoord>195</xCoord>
<yCoord>298</yCoord>
</edgeMap>
<edgeMap>
<xCoord>194</xCoord>
<yCoord>299</yCoord>
</edgeMap>
<edgeMap>
<xCoord>194</xCoord>
<yCoord>300</yCoord>
</edgeMap>
<edgeMap>
<xCoord>194</xCoord>
<yCoord>301</yCoord>
</edgeMap>
<edgeMap>
<xCoord>193</xCoord>
<yCoord>302</yCoord>
</edgeMap>
<edgeMap>
<xCoord>192</xCoord>
<yCoord>302</yCoord>
</edgeMap>
<edgeMap>
<xCoord>191</xCoord>
<yCoord>303</yCoord>
</edgeMap>
<edgeMap>
<xCoord>190</xCoord>
<yCoord>303</yCoord>
</edgeMap>
<edgeMap>
<xCoord>189</xCoord>
<yCoord>303</yCoord>
</edgeMap>
<edgeMap>
<xCoord>188</xCoord>
<yCoord>303</yCoord>
</edgeMap>
<edgeMap>
<xCoord>187</xCoord>
<yCoord>303</yCoord>
</edgeMap>
<edgeMap>
<xCoord>186</xCoord>
<yCoord>304</yCoord>
</edgeMap>
<edgeMap>
<xCoord>185</xCoord>
<yCoord>305</yCoord>
</edgeMap>
<edgeMap>
<xCoord>185</xCoord>
<yCoord>306</yCoord>
</edgeMap>
<edgeMap>
<xCoord>185</xCoord>
<yCoord>307</yCoord>
</edgeMap>
<edgeMap>
<xCoord>184</xCoord>
<yCoord>308</yCoord>
</edgeMap>
<edgeMap>
<xCoord>184</xCoord>
<yCoord>309</yCoord>
</edgeMap>
<edgeMap>
<xCoord>185</xCoord>
<yCoord>310</yCoord>
</edgeMap>
<edgeMap>
<xCoord>185</xCoord>
<yCoord>311</yCoord>
</edgeMap>
<edgeMap>
<xCoord>186</xCoord>
<yCoord>312</yCoord>
</edgeMap>
<edgeMap>
<xCoord>186</xCoord>
<yCoord>313</yCoord>
</edgeMap>
<edgeMap>
<xCoord>186</xCoord>
<yCoord>314</yCoord>
</edgeMap>
<edgeMap>
<xCoord>187</xCoord>
<yCoord>315</yCoord>
</edgeMap>
<edgeMap>
<xCoord>188</xCoord>
<yCoord>316</yCoord>
</edgeMap>
<edgeMap>
<xCoord>189</xCoord>
<yCoord>317</yCoord>
</edgeMap>
<edgeMap>
<xCoord>190</xCoord>
<yCoord>318</yCoord>
</edgeMap>
<edgeMap>
<xCoord>191</xCoord>
<yCoord>319</yCoord>
</edgeMap>
<edgeMap>
<xCoord>191</xCoord>
<yCoord>320</yCoord>
</edgeMap>
<edgeMap>
<xCoord>191</xCoord>
<yCoord>321</yCoord>
</edgeMap>
<edgeMap>
<xCoord>192</xCoord>
<yCoord>322</yCoord>
</edgeMap>
<edgeMap>
<xCoord>193</xCoord>
<yCoord>323</yCoord>
</edgeMap>
<edgeMap>
<xCoord>194</xCoord>
<yCoord>323</yCoord>
</edgeMap>
<edgeMap>
<xCoord>195</xCoord>
<yCoord>323</yCoord>
</edgeMap>
<edgeMap>
<xCoord>196</xCoord>
<yCoord>323</yCoord>
</edgeMap>
<edgeMap>
<xCoord>197</xCoord>
<yCoord>323</yCoord>
</edgeMap>
</roi>
<roi>
<imageZposition>-81.5</imageZposition>
<imageSOP_UID>1.3.6.1.4.1.14519.5.2.1.6279.6001.128563512031823681882096089077</imageSOP_UID>
<inclusion>TRUE</inclusion>
<edgeMap>
<xCoord>197</xCoord>
<yCoord>322</yCoord>
</edgeMap>
<edgeMap>
<xCoord>198</xCoord>
<yCoord>321</yCoord>
</edgeMap>
<edgeMap>
<xCoord>199</xCoord>
<yCoord>320</yCoord>
</edgeMap>
<edgeMap>
<xCoord>200</xCoord>
<yCoord>319</yCoord>
</edgeMap>
<edgeMap>
<xCoord>200</xCoord>
<yCoord>318</yCoord>
</edgeMap>
<edgeMap>
<xCoord>201</xCoord>
<yCoord>317</yCoord>
</edgeMap>
<edgeMap>
<xCoord>201</xCoord>
<yCoord>316</yCoord>
</edgeMap>
<edgeMap>
<xCoord>200</xCoord>
<yCoord>315</yCoord>
</edgeMap>
<edgeMap>
<xCoord>200</xCoord>
<yCoord>314</yCoord>
</edgeMap>
<edgeMap>
<xCoord>200</xCoord>
<yCoord>313</yCoord>
</edgeMap>
<edgeMap>
<xCoord>201</xCoord>
<yCoord>312</yCoord>
</edgeMap>
<edgeMap>
<xCoord>202</xCoord>
<yCoord>313</yCoord>
</edgeMap>
<edgeMap>
<xCoord>203</xCoord>
<yCoord>313</yCoord>
</edgeMap>
<edgeMap>
<xCoord>204</xCoord>
<yCoord>312</yCoord>
</edgeMap>
<edgeMap>
<xCoord>205</xCoord>
<yCoord>311</yCoord>
</edgeMap>
<edgeMap>
<xCoord>205</xCoord>
<yCoord>310</yCoord>
</edgeMap>
<edgeMap>
<xCoord>205</xCoord>
<yCoord>309</yCoord>
</edgeMap>
<edgeMap>
<xCoord>206</xCoord>
<yCoord>308</yCoord>
</edgeMap>
<edgeMap>
<xCoord>207</xCoord>
<yCoord>307</yCoord>
</edgeMap>
<edgeMap>
<xCoord>208</xCoord>
<yCoord>306</yCoord>
</edgeMap>
<edgeMap>
<xCoord>208</xCoord>
<yCoord>305</yCoord>
</edgeMap>
<edgeMap>
<xCoord>208</xCoord>
<yCoord>304</yCoord>
</edgeMap>
<edgeMap>
<xCoord>207</xCoord>
<yCoord>303</yCoord>
</edgeMap>
<edgeMap>
<xCoord>207</xCoord>
<yCoord>302</yCoord>
</edgeMap>
<edgeMap>
<xCoord>207</xCoord>
<yCoord>301</yCoord>
</edgeMap>
<edgeMap>
<xCoord>208</xCoord>
<yCoord>300</yCoord>
</edgeMap>
<edgeMap>
<xCoord>209</xCoord>
<yCoord>299</yCoord>
</edgeMap>
<edgeMap>
<xCoord>208</xCoord>
<yCoord>298</yCoord>
</edgeMap>
<edgeMap>
<xCoord>207</xCoord>
<yCoord>297</yCoord>
</edgeMap>
<edgeMap>
<xCoord>206</xCoord>
<yCoord>297</yCoord>
</edgeMap>
<edgeMap>
<xCoord>205</xCoord>
<yCoord>296</yCoord>
</edgeMap>
<edgeMap>
<xCoord>204</xCoord>
<yCoord>295</yCoord>
</edgeMap>
<edgeMap>
<xCoord>203</xCoord>
<yCoord>295</yCoord>
</edgeMap>
<edgeMap>
<xCoord>202</xCoord>
<yCoord>295</yCoord>
</edgeMap>
<edgeMap>
<xCoord>201</xCoord>
<yCoord>296</yCoord>
</edgeMap>
<edgeMap>
<xCoord>200</xCoord>
<yCoord>297</yCoord>
</edgeMap>
<edgeMap>
<xCoord>199</xCoord>
<yCoord>297</yCoord>
</edgeMap>
<edgeMap>
<xCoord>198</xCoord>
<yCoord>296</yCoord>
</edgeMap>
<edgeMap>
<xCoord>197</xCoord>
<yCoord>295</yCoord>
</edgeMap>
<edgeMap>
<xCoord>196</xCoord>
<yCoord>295</yCoord>
</edgeMap>
<edgeMap>
<xCoord>195</xCoord>
<yCoord>295</yCoord>
</edgeMap>
<edgeMap>
<xCoord>194</xCoord>
<yCoord>295</yCoord>
</edgeMap>
<edgeMap>
<xCoord>193</xCoord>
<yCoord>294</yCoord>
</edgeMap>
<edgeMap>
<xCoord>192</xCoord>
<yCoord>294</yCoord>
</edgeMap>
<edgeMap>
<xCoord>191</xCoord>
<yCoord>295</yCoord>
</edgeMap>
<edgeMap>
<xCoord>190</xCoord>
<yCoord>296</yCoord>
</edgeMap>
<edgeMap>
<xCoord>190</xCoord>
<yCoord>297</yCoord>
</edgeMap>
<edgeMap>
<xCoord>190</xCoord>
<yCoord>298</yCoord>
</edgeMap>
<edgeMap>
<xCoord>190</xCoord>
<yCoord>299</yCoord>
</edgeMap>
<edgeMap>
<xCoord>191</xCoord>
<yCoord>300</yCoord>
</edgeMap>
<edgeMap>
<xCoord>192</xCoord>
<yCoord>301</yCoord>
</edgeMap>
<edgeMap>
<xCoord>193</xCoord>
<yCoord>302</yCoord>
</edgeMap>
<edgeMap>
<xCoord>192</xCoord>
<yCoord>303</yCoord>
</edgeMap>
<edgeMap>
<xCoord>191</xCoord>
<yCoord>303</yCoord>
</edgeMap>
<edgeMap>
<xCoord>190</xCoord>
<yCoord>303</yCoord>
</edgeMap>
<edgeMap>
<xCoord>189</xCoord>
<yCoord>303</yCoord>
</edgeMap>
<edgeMap>
<xCoord>188</xCoord>
<yCoord>304</yCoord>
</edgeMap>
<edgeMap>
<xCoord>187</xCoord>
<yCoord>305</yCoord>
</edgeMap>
<edgeMap>
<xCoord>186</xCoord>
<yCoord>306</yCoord>
</edgeMap>
<edgeMap>
<xCoord>186</xCoord>
<yCoord>307</yCoord>
</edgeMap>
<edgeMap>
<xCoord>185</xCoord>
<yCoord>308</yCoord>
</edgeMap>
<edgeMap>
<xCoord>185</xCoord>
<yCoord>309</yCoord>
</edgeMap>
<edgeMap>
<xCoord>186</xCoord>
<yCoord>310</yCoord>
</edgeMap>
<edgeMap>
<xCoord>186</xCoord>
<yCoord>311</yCoord>
</edgeMap>
<edgeMap>
<xCoord>187</xCoord>
<yCoord>312</yCoord>
</edgeMap>
<edgeMap>
<xCoord>186</xCoord>
<yCoord>313</yCoord>
</edgeMap>
<edgeMap>
<xCoord>186</xCoord>
<yCoord>314</yCoord>
</edgeMap>
<edgeMap>
<xCoord>186</xCoord>
<yCoord>315</yCoord>
</edgeMap>
<edgeMap>
<xCoord>187</xCoord>
<yCoord>316</yCoord>
</edgeMap>
<edgeMap>
<xCoord>188</xCoord>
<yCoord>317</yCoord>
</edgeMap>
<edgeMap>
<xCoord>189</xCoord>
<yCoord>318</yCoord>
</edgeMap>
<edgeMap>
<xCoord>190</xCoord>
<yCoord>319</yCoord>
</edgeMap>
<edgeMap>
<xCoord>191</xCoord>
<yCoord>320</yCoord>
</edgeMap>
<edgeMap>
<xCoord>192</xCoord>
<yCoord>321</yCoord>
</edgeMap>
<edgeMap>
<xCoord>193</xCoord>
<yCoord>322</yCoord>
</edgeMap>
<edgeMap>
<xCoord>194</xCoord>
<yCoord>322</yCoord>
</edgeMap>
<edgeMap>
<xCoord>195</xCoord>
<yCoord>322</yCoord>
</edgeMap>
<edgeMap>
<xCoord>196</xCoord>
<yCoord>322</yCoord>
</edgeMap>
<edgeMap>
<xCoord>197</xCoord>
<yCoord>322</yCoord>
</edgeMap>
</roi>
<roi>
<imageZposition>-84.0</imageZposition>
<imageSOP_UID>1.3.6.1.4.1.14519.5.2.1.6279.6001.172464523221189002210700898575</imageSOP_UID>
<inclusion>TRUE</inclusion>
<edgeMap>
<xCoord>197</xCoord>
<yCoord>322</yCoord>
</edgeMap>
<edgeMap>
<xCoord>198</xCoord>
<yCoord>321</yCoord>
</edgeMap>
<edgeMap>
<xCoord>199</xCoord>
<yCoord>320</yCoord>
</edgeMap>
<edgeMap>
<xCoord>200</xCoord>
<yCoord>319</yCoord>
</edgeMap>
<edgeMap>
<xCoord>200</xCoord>
<yCoord>318</yCoord>
</edgeMap>
<edgeMap>
<xCoord>200</xCoord>
<yCoord>317</yCoord>
</edgeMap>
<edgeMap>
<xCoord>201</xCoord>
<yCoord>316</yCoord>
</edgeMap>
<edgeMap>
<xCoord>201</xCoord>
<yCoord>315</yCoord>
</edgeMap>
<edgeMap>
<xCoord>201</xCoord>
<yCoord>314</yCoord>
</edgeMap>
<edgeMap>
<xCoord>201</xCoord>
<yCoord>313</yCoord>
</edgeMap>
<edgeMap>
<xCoord>201</xCoord>
<yCoord>312</yCoord>
</edgeMap>
<edgeMap>
<xCoord>202</xCoord>
<yCoord>311</yCoord>
</edgeMap>
<edgeMap>
<xCoord>203</xCoord>
<yCoord>310</yCoord>
</edgeMap>
<edgeMap>
<xCoord>204</xCoord>
<yCoord>309</yCoord>
</edgeMap>
<edgeMap>
<xCoord>205</xCoord>
<yCoord>308</yCoord>
</edgeMap>
<edgeMap>
<xCoord>205</xCoord>
<yCoord>307</yCoord>
</edgeMap>
<edgeMap>
<xCoord>206</xCoord>
<yCoord>306</yCoord>
</edgeMap>
<edgeMap>
<xCoord>206</xCoord>
<yCoord>305</yCoord>
</edgeMap>
<edgeMap>
<xCoord>205</xCoord>
<yCoord>304</yCoord>
</edgeMap>
<edgeMap>
<xCoord>204</xCoord>
<yCoord>304</yCoord>
</edgeMap>
<edgeMap>
<xCoord>203</xCoord>
<yCoord>304</yCoord>
</edgeMap>
<edgeMap>
<xCoord>202</xCoord>
<yCoord>303</yCoord>
</edgeMap>
<edgeMap>
<xCoord>201</xCoord>
<yCoord>303</yCoord>
</edgeMap>
<edgeMap>
<xCoord>200</xCoord>
<yCoord>302</yCoord>
</edgeMap>
<edgeMap>
<xCoord>199</xCoord>
<yCoord>301</yCoord>
</edgeMap>
<edgeMap>
<xCoord>199</xCoord>
<yCoord>300</yCoord>
</edgeMap>
<edgeMap>
<xCoord>199</xCoord>
<yCoord>299</yCoord>
</edgeMap>
<edgeMap>
<xCoord>199</xCoord>
<yCoord>298</yCoord>
</edgeMap>
<edgeMap>
<xCoord>199</xCoord>
<yCoord>297</yCoord>
</edgeMap>
<edgeMap>
<xCoord>198</xCoord>
<yCoord>296</yCoord>
</edgeMap>
<edgeMap>
<xCoord>197</xCoord>
<yCoord>295</yCoord>
</edgeMap>
<edgeMap>
<xCoord>196</xCoord>
<yCoord>294</yCoord>
</edgeMap>
<edgeMap>
<xCoord>195</xCoord>
<yCoord>294</yCoord>
</edgeMap>
<edgeMap>
<xCoord>194</xCoord>
<yCoord>294</yCoord>
</edgeMap>
<edgeMap>
<xCoord>193</xCoord>
<yCoord>294</yCoord>
</edgeMap>
<edgeMap>
<xCoord>192</xCoord>
<yCoord>294</yCoord>
</edgeMap>
<edgeMap>
<xCoord>191</xCoord>
<yCoord>295</yCoord>
</edgeMap>
<edgeMap>
<xCoord>190</xCoord>
<yCoord>296</yCoord>
</edgeMap>
<edgeMap>
<xCoord>190</xCoord>
<yCoord>297</yCoord>
</edgeMap>
<edgeMap>
<xCoord>189</xCoord>
<yCoord>298</yCoord>
</edgeMap>
<edgeMap>
<xCoord>190</xCoord>
<yCoord>299</yCoord>
</edgeMap>
<edgeMap>
<xCoord>190</xCoord>
<yCoord>300</yCoord>
</edgeMap>
<edgeMap>
<xCoord>190</xCoord>
<yCoord>301</yCoord>
</edgeMap>
<edgeMap>
<xCoord>191</xCoord>
<yCoord>302</yCoord>
</edgeMap>
<edgeMap>
<xCoord>191</xCoord>
<yCoord>303</yCoord>
</edgeMap>
<edgeMap>
<xCoord>190</xCoord>
<yCoord>304</yCoord>
</edgeMap>
<edgeMap>
<xCoord>189</xCoord>
<yCoord>305</yCoord>
</edgeMap>
<edgeMap>
<xCoord>188</xCoord>
<yCoord>306</yCoord>
</edgeMap>
<edgeMap>
<xCoord>187</xCoord>
<yCoord>307</yCoord>
</edgeMap>
<edgeMap>
<xCoord>187</xCoord>
<yCoord>308</yCoord>
</edgeMap>
<edgeMap>
<xCoord>187</xCoord>
<yCoord>309</yCoord>
</edgeMap>
<edgeMap>
<xCoord>187</xCoord>
<yCoord>310</yCoord>
</edgeMap>
<edgeMap>
<xCoord>188</xCoord>
<yCoord>311</yCoord>
</edgeMap>
<edgeMap>
<xCoord>189</xCoord>
<yCoord>312</yCoord>
</edgeMap>
<edgeMap>
<xCoord>188</xCoord>
<yCoord>313</yCoord>
</edgeMap>
<edgeMap>
<xCoord>187</xCoord>
<yCoord>314</yCoord>
</edgeMap>
<edgeMap>
<xCoord>187</xCoord>
<yCoord>315</yCoord>
</edgeMap>
<edgeMap>
<xCoord>188</xCoord>
<yCoord>316</yCoord>
</edgeMap>
<edgeMap>
<xCoord>188</xCoord>
<yCoord>317</yCoord>
</edgeMap>
<edgeMap>
<xCoord>189</xCoord>
<yCoord>318</yCoord>
</edgeMap>
<edgeMap>
<xCoord>190</xCoord>
<yCoord>319</yCoord>
</edgeMap>
<edgeMap>
<xCoord>191</xCoord>
<yCoord>320</yCoord>
</edgeMap>
<edgeMap>
<xCoord>192</xCoord>
<yCoord>321</yCoord>
</edgeMap>
<edgeMap>
<xCoord>193</xCoord>
<yCoord>321</yCoord>
</edgeMap>
<edgeMap>
<xCoord>194</xCoord>
<yCoord>321</yCoord>
</edgeMap>
<edgeMap>
<xCoord>195</xCoord>
<yCoord>321</yCoord>
</edgeMap>
<edgeMap>
<xCoord>196</xCoord>
<yCoord>322</yCoord>
</edgeMap>
<edgeMap>
<xCoord>197</xCoord>
<yCoord>322</yCoord>
</edgeMap>
</roi>
<roi>
<imageZposition>-86.5</imageZposition>
<imageSOP_UID>1.3.6.1.4.1.14519.5.2.1.6279.6001.299712990695844322506347280622</imageSOP_UID>
<inclusion>TRUE</inclusion>
<edgeMap>
<xCoord>193</xCoord>
<yCoord>322</yCoord>
</edgeMap>
<edgeMap>
<xCoord>194</xCoord>
<yCoord>321</yCoord>
</edgeMap>
<edgeMap>
<xCoord>195</xCoord>
<yCoord>321</yCoord>
</edgeMap>
<edgeMap>
<xCoord>196</xCoord>
<yCoord>320</yCoord>
</edgeMap>
<edgeMap>
<xCoord>197</xCoord>
<yCoord>319</yCoord>
</edgeMap>
<edgeMap>
<xCoord>198</xCoord>
<yCoord>318</yCoord>
</edgeMap>
<edgeMap>
<xCoord>199</xCoord>
<yCoord>317</yCoord>
</edgeMap>
<edgeMap>
<xCoord>200</xCoord>
<yCoord>316</yCoord>
</edgeMap>
<edgeMap>
<xCoord>201</xCoord>
<yCoord>315</yCoord>
</edgeMap>
<edgeMap>
<xCoord>201</xCoord>
<yCoord>314</yCoord>
</edgeMap>
<edgeMap>
<xCoord>201</xCoord>
<yCoord>313</yCoord>
</edgeMap>
<edgeMap>
<xCoord>201</xCoord>
<yCoord>312</yCoord>
</edgeMap>
<edgeMap>
<xCoord>202</xCoord>
<yCoord>311</yCoord>
</edgeMap>
<edgeMap>
<xCoord>202</xCoord>
<yCoord>310</yCoord>
</edgeMap>
<edgeMap>
<xCoord>201</xCoord>
<yCoord>309</yCoord>
</edgeMap>
<edgeMap>
<xCoord>201</xCoord>
<yCoord>308</yCoord>
</edgeMap>
<edgeMap>
<xCoord>201</xCoord>
<yCoord>307</yCoord>
</edgeMap>
<edgeMap>
<xCoord>200</xCoord>
<yCoord>306</yCoord>
</edgeMap>
<edgeMap>
<xCoord>200</xCoord>
<yCoord>305</yCoord>
</edgeMap>
<edgeMap>
<xCoord>200</xCoord>
<yCoord>304</yCoord>
</edgeMap>
<edgeMap>
<xCoord>200</xCoord>
<yCoord>303</yCoord>
</edgeMap>
<edgeMap>
<xCoord>200</xCoord>
<yCoord>302</yCoord>
</edgeMap>
<edgeMap>
<xCoord>200</xCoord>
<yCoord>301</yCoord>
</edgeMap>
<edgeMap>
<xCoord>200</xCoord>
<yCoord>300</yCoord>
</edgeMap>
<edgeMap>
<xCoord>200</xCoord>
<yCoord>299</yCoord>
</edgeMap>
<edgeMap>
<xCoord>199</xCoord>
<yCoord>298</yCoord>
</edgeMap>
<edgeMap>
<xCoord>198</xCoord>
<yCoord>297</yCoord>
</edgeMap>
<edgeMap>
<xCoord>197</xCoord>
<yCoord>296</yCoord>
</edgeMap>
<edgeMap>
<xCoord>196</xCoord>
<yCoord>295</yCoord>
</edgeMap>
<edgeMap>
<xCoord>195</xCoord>
<yCoord>295</yCoord>
</edgeMap>
<edgeMap>
<xCoord>194</xCoord>
<yCoord>294</yCoord>
</edgeMap>
<edgeMap>
<xCoord>193</xCoord>
<yCoord>295</yCoord>
</edgeMap>
<edgeMap>
<xCoord>192</xCoord>
<yCoord>295</yCoord>
</edgeMap>
<edgeMap>
<xCoord>191</xCoord>
<yCoord>296</yCoord>
</edgeMap>
<edgeMap>
<xCoord>190</xCoord>
<yCoord>297</yCoord>
</edgeMap>
<edgeMap>
<xCoord>190</xCoord>
<yCoord>298</yCoord>
</edgeMap>
<edgeMap>
<xCoord>190</xCoord>
<yCoord>299</yCoord>
</edgeMap>
<edgeMap>
<xCoord>190</xCoord>
<yCoord>300</yCoord>
</edgeMap>
<edgeMap>
<xCoord>190</xCoord>
<yCoord>301</yCoord>
</edgeMap>
<edgeMap>
<xCoord>191</xCoord>
<yCoord>302</yCoord>
</edgeMap>
<edgeMap>
<xCoord>191</xCoord>
<yCoord>303</yCoord>
</edgeMap>
<edgeMap>
<xCoord>192</xCoord>
<yCoord>304</yCoord>
</edgeMap>
<edgeMap>
<xCoord>191</xCoord>
<yCoord>305</yCoord>
</edgeMap>
<edgeMap>
<xCoord>190</xCoord>
<yCoord>305</yCoord>
</edgeMap>
<edgeMap>
<xCoord>189</xCoord>
<yCoord>306</yCoord>
</edgeMap>
<edgeMap>
<xCoord>188</xCoord>
<yCoord>307</yCoord>
</edgeMap>
<edgeMap>
<xCoord>188</xCoord>
<yCoord>308</yCoord>
</edgeMap>
<edgeMap>
<xCoord>188</xCoord>
<yCoord>309</yCoord>
</edgeMap>
<edgeMap>
<xCoord>188</xCoord>
<yCoord>310</yCoord>
</edgeMap>
<edgeMap>
<xCoord>189</xCoord>
<yCoord>311</yCoord>
</edgeMap>
<edgeMap>
<xCoord>190</xCoord>
<yCoord>312</yCoord>
</edgeMap>
<edgeMap>
<xCoord>191</xCoord>
<yCoord>313</yCoord>
</edgeMap>
<edgeMap>
<xCoord>191</xCoord>
<yCoord>314</yCoord>
</edgeMap>
<edgeMap>
<xCoord>190</xCoord>
<yCoord>315</yCoord>
</edgeMap>
<edgeMap>
<xCoord>189</xCoord>
<yCoord>316</yCoord>
</edgeMap>
<edgeMap>
<xCoord>189</xCoord>
<yCoord>317</yCoord>
</edgeMap>
<edgeMap>
<xCoord>189</xCoord>
<yCoord>318</yCoord>
</edgeMap>
<edgeMap>
<xCoord>189</xCoord>
<yCoord>319</yCoord>
</edgeMap>
<edgeMap>
<xCoord>190</xCoord>
<yCoord>320</yCoord>
</edgeMap>
<edgeMap>
<xCoord>191</xCoord>
<yCoord>321</yCoord>
</edgeMap>
<edgeMap>
<xCoord>192</xCoord>
<yCoord>321</yCoord>
</edgeMap>
<edgeMap>
<xCoord>193</xCoord>
<yCoord>322</yCoord>
</edgeMap>
</roi>
<roi>
<imageZposition>-89.0</imageZposition>
<imageSOP_UID>1.3.6.1.4.1.14519.5.2.1.6279.6001.693679746240847573578889306926</imageSOP_UID>
<inclusion>TRUE</inclusion>
<edgeMap>
<xCoord>198</xCoord>
<yCoord>316</yCoord>
</edgeMap>
<edgeMap>
<xCoord>199</xCoord>
<yCoord>315</yCoord>
</edgeMap>
<edgeMap>
<xCoord>200</xCoord>
<yCoord>314</yCoord>
</edgeMap>
<edgeMap>
<xCoord>200</xCoord>
<yCoord>313</yCoord>
</edgeMap>
<edgeMap>
<xCoord>201</xCoord>
<yCoord>312</yCoord>
</edgeMap>
<edgeMap>
<xCoord>202</xCoord>
<yCoord>311</yCoord>
</edgeMap>
<edgeMap>
<xCoord>202</xCoord>
<yCoord>310</yCoord>
</edgeMap>
<edgeMap>
<xCoord>203</xCoord>
<yCoord>309</yCoord>
</edgeMap>
<edgeMap>
<xCoord>204</xCoord>
<yCoord>309</yCoord>
</edgeMap>
<edgeMap>
<xCoord>205</xCoord>
<yCoord>308</yCoord>
</edgeMap>
<edgeMap>
<xCoord>206</xCoord>
<yCoord>307</yCoord>
</edgeMap>
<edgeMap>
<xCoord>207</xCoord>
<yCoord>306</yCoord>
</edgeMap>
<edgeMap>
<xCoord>206</xCoord>
<yCoord>305</yCoord>
</edgeMap>
<edgeMap>
<xCoord>206</xCoord>
<yCoord>304</yCoord>
</edgeMap>
<edgeMap>
<xCoord>206</xCoord>
<yCoord>303</yCoord>
</edgeMap>
<edgeMap>
<xCoord>205</xCoord>
<yCoord>302</yCoord>
</edgeMap>
<edgeMap>
<xCoord>205</xCoord>
<yCoord>301</yCoord>
</edgeMap>
<edgeMap>
<xCoord>204</xCoord>
<yCoord>300</yCoord>
</edgeMap>
<edgeMap>
<xCoord>203</xCoord>
<yCoord>299</yCoord>
</edgeMap>
<edgeMap>
<xCoord>202</xCoord>
<yCoord>299</yCoord>
</edgeMap>
<edgeMap>
<xCoord>201</xCoord>
<yCoord>300</yCoord>
</edgeMap>
<edgeMap>
<xCoord>200</xCoord>
<yCoord>300</yCoord>
</edgeMap>
<edgeMap>
<xCoord>199</xCoord>
<yCoord>299</yCoord>
</edgeMap>
<edgeMap>
<xCoord>198</xCoord>
<yCoord>298</yCoord>
</edgeMap>
<edgeMap>
<xCoord>197</xCoord>
<yCoord>297</yCoord>
</edgeMap>
<edgeMap>
<xCoord>196</xCoord>
<yCoord>296</yCoord>
</edgeMap>
<edgeMap>
<xCoord>195</xCoord>
<yCoord>296</yCoord>
</edgeMap>
<edgeMap>
<xCoord>194</xCoord>
<yCoord>296</yCoord>
</edgeMap>
<edgeMap>
<xCoord>193</xCoord>
<yCoord>297</yCoord>
</edgeMap>
<edgeMap>
<xCoord>192</xCoord>
<yCoord>298</yCoord>
</edgeMap>
<edgeMap>
<xCoord>192</xCoord>
<yCoord>299</yCoord>
</edgeMap>
<edgeMap>
<xCoord>192</xCoord>
<yCoord>300</yCoord>
</edgeMap>
<edgeMap>
<xCoord>192</xCoord>
<yCoord>301</yCoord>
</edgeMap>
<edgeMap>
<xCoord>192</xCoord>
<yCoord>302</yCoord>
</edgeMap>
<edgeMap>
<xCoord>192</xCoord>
<yCoord>303</yCoord>
</edgeMap>
<edgeMap>
<xCoord>193</xCoord>
<yCoord>304</yCoord>
</edgeMap>
<edgeMap>
<xCoord>194</xCoord>
<yCoord>305</yCoord>
</edgeMap>
<edgeMap>
<xCoord>193</xCoord>
<yCoord>306</yCoord>
</edgeMap>
<edgeMap>
<xCoord>193</xCoord>
<yCoord>307</yCoord>
</edgeMap>
<edgeMap>
<xCoord>192</xCoord>
<yCoord>308</yCoord>
</edgeMap>
<edgeMap>
<xCoord>192</xCoord>
<yCoord>309</yCoord>
</edgeMap>
<edgeMap>
<xCoord>192</xCoord>
<yCoord>310</yCoord>
</edgeMap>
<edgeMap>
<xCoord>192</xCoord>
<yCoord>311</yCoord>
</edgeMap>
<edgeMap>
<xCoord>192</xCoord>
<yCoord>312</yCoord>
</edgeMap>
<edgeMap>
<xCoord>193</xCoord>
<yCoord>313</yCoord>
</edgeMap>
<edgeMap>
<xCoord>193</xCoord>
<yCoord>314</yCoord>
</edgeMap>
<edgeMap>
<xCoord>194</xCoord>
<yCoord>315</yCoord>
</edgeMap>
<edgeMap>
<xCoord>195</xCoord>
<yCoord>316</yCoord>
</edgeMap>
<edgeMap>
<xCoord>196</xCoord>
<yCoord>316</yCoord>
</edgeMap>
<edgeMap>
<xCoord>197</xCoord>
<yCoord>316</yCoord>
</edgeMap>
<edgeMap>
<xCoord>198</xCoord>
<yCoord>316</yCoord>
</edgeMap>
</roi>
<roi>
<imageZposition>-91.5</imageZposition>
<imageSOP_UID>1.3.6.1.4.1.14519.5.2.1.6279.6001.131791263439431800512528041487</imageSOP_UID>
<inclusion>TRUE</inclusion>
<edgeMap>
<xCoord>199</xCoord>
<yCoord>312</yCoord>
</edgeMap>
<edgeMap>
<xCoord>200</xCoord>
<yCoord>311</yCoord>
</edgeMap>
<edgeMap>
<xCoord>201</xCoord>
<yCoord>311</yCoord>
</edgeMap>
<edgeMap>
<xCoord>202</xCoord>
<yCoord>310</yCoord>
</edgeMap>
<edgeMap>
<xCoord>202</xCoord>
<yCoord>309</yCoord>
</edgeMap>
<edgeMap>
<xCoord>202</xCoord>
<yCoord>308</yCoord>
</edgeMap>
<edgeMap>
<xCoord>201</xCoord>
<yCoord>307</yCoord>
</edgeMap>
<edgeMap>
<xCoord>200</xCoord>
<yCoord>306</yCoord>
</edgeMap>
<edgeMap>
<xCoord>199</xCoord>
<yCoord>305</yCoord>
</edgeMap>
<edgeMap>
<xCoord>198</xCoord>
<yCoord>305</yCoord>
</edgeMap>
<edgeMap>
<xCoord>197</xCoord>
<yCoord>305</yCoord>
</edgeMap>
<edgeMap>
<xCoord>196</xCoord>
<yCoord>306</yCoord>
</edgeMap>
<edgeMap>
<xCoord>195</xCoord>
<yCoord>306</yCoord>
</edgeMap>
<edgeMap>
<xCoord>194</xCoord>
<yCoord>307</yCoord>
</edgeMap>
<edgeMap>
<xCoord>194</xCoord>
<yCoord>308</yCoord>
</edgeMap>
<edgeMap>
<xCoord>194</xCoord>
<yCoord>309</yCoord>
</edgeMap>
<edgeMap>
<xCoord>194</xCoord>
<yCoord>310</yCoord>
</edgeMap>
<edgeMap>
<xCoord>194</xCoord>
<yCoord>311</yCoord>
</edgeMap>
<edgeMap>
<xCoord>195</xCoord>
<yCoord>312</yCoord>
</edgeMap>
<edgeMap>
<xCoord>196</xCoord>
<yCoord>312</yCoord>
</edgeMap>
<edgeMap>
<xCoord>197</xCoord>
<yCoord>312</yCoord>
</edgeMap>
<edgeMap>
<xCoord>198</xCoord>
<yCoord>312</yCoord>
</edgeMap>
<edgeMap>
<xCoord>199</xCoord>
<yCoord>312</yCoord>
</edgeMap>
</roi>
</unblindedReadNodule>
<unblindedReadNodule>
<noduleID>MI014_16630</noduleID>
<roi>
<imageZposition>-284.0</imageZposition>
<imageSOP_UID>1.3.6.1.4.1.14519.5.2.1.6279.6001.715637597904848563663331858968</imageSOP_UID>
<inclusion>TRUE</inclusion>
<edgeMap>
<xCoord>112</xCoord>
<yCoord>371</yCoord>
</edgeMap>
</roi>
</unblindedReadNodule>
<unblindedReadNodule>
<noduleID>MI014_16624</noduleID>
<characteristics>
<subtlety>5</subtlety>
<internalStructure>1</internalStructure>
<calcification>6</calcification>
<sphericity>5</sphericity>
<margin>4</margin>
<lobulation>2</lobulation>
<spiculation>1</spiculation>
<texture>5</texture>
<malignancy>3</malignancy>
</characteristics>
<roi>
<imageZposition>-154.0</imageZposition>
<imageSOP_UID>1.3.6.1.4.1.14519.5.2.1.6279.6001.642802419404528735176509052204</imageSOP_UID>
<inclusion>TRUE</inclusion>
<edgeMap>
<xCoord>405</xCoord>
<yCoord>264</yCoord>
</edgeMap>
<edgeMap>
<xCoord>406</xCoord>
<yCoord>263</yCoord>
</edgeMap>
<edgeMap>
<xCoord>407</xCoord>
<yCoord>263</yCoord>
</edgeMap>
<edgeMap>
<xCoord>408</xCoord>
<yCoord>263</yCoord>
</edgeMap>
<edgeMap>
<xCoord>408</xCoord>
<yCoord>262</yCoord>
</edgeMap>
<edgeMap>
<xCoord>409</xCoord>
<yCoord>261</yCoord>
</edgeMap>
<edgeMap>
<xCoord>410</xCoord>
<yCoord>260</yCoord>
</edgeMap>
<edgeMap>
<xCoord>410</xCoord>
<yCoord>259</yCoord>
</edgeMap>
<edgeMap>
<xCoord>410</xCoord>
<yCoord>258</yCoord>
</edgeMap>
<edgeMap>
<xCoord>410</xCoord>
<yCoord>257</yCoord>
</edgeMap>
<edgeMap>
<xCoord>410</xCoord>
<yCoord>256</yCoord>
</edgeMap>
<edgeMap>
<xCoord>410</xCoord>
<yCoord>255</yCoord>
</edgeMap>
<edgeMap>
<xCoord>409</xCoord>
<yCoord>254</yCoord>
</edgeMap>
<edgeMap>
<xCoord>409</xCoord>
<yCoord>253</yCoord>
</edgeMap>
<edgeMap>
<xCoord>409</xCoord>
<yCoord>252</yCoord>
</edgeMap>
<edgeMap>
<xCoord>409</xCoord>
<yCoord>251</yCoord>
</edgeMap>
<edgeMap>
<xCoord>408</xCoord>
<yCoord>250</yCoord>
</edgeMap>
<edgeMap>
<xCoord>407</xCoord>
<yCoord>249</yCoord>
</edgeMap>
<edgeMap>
<xCoord>406</xCoord>
<yCoord>248</yCoord>
</edgeMap>
<edgeMap>
<xCoord>406</xCoord>
<yCoord>247</yCoord>
</edgeMap>
<edgeMap>
<xCoord>405</xCoord>
<yCoord>246</yCoord>
</edgeMap>
<edgeMap>
<xCoord>404</xCoord>
<yCoord>245</yCoord>
</edgeMap>
<edgeMap>
<xCoord>404</xCoord>
<yCoord>244</yCoord>
</edgeMap>
<edgeMap>
<xCoord>403</xCoord>
<yCoord>243</yCoord>
</edgeMap>
<edgeMap>
<xCoord>402</xCoord>
<yCoord>243</yCoord>
</edgeMap>
<edgeMap>
<xCoord>401</xCoord>
<yCoord>243</yCoord>
</edgeMap>
<edgeMap>
<xCoord>400</xCoord>
<yCoord>243</yCoord>
</edgeMap>
<edgeMap>
<xCoord>399</xCoord>
<yCoord>244</yCoord>
</edgeMap>
<edgeMap>
<xCoord>398</xCoord>
<yCoord>244</yCoord>
</edgeMap>
<edgeMap>
<xCoord>397</xCoord>
<yCoord>245</yCoord>
</edgeMap>
<edgeMap>
<xCoord>396</xCoord>
<yCoord>246</yCoord>
</edgeMap>
<edgeMap>
<xCoord>396</xCoord>
<yCoord>247</yCoord>
</edgeMap>
<edgeMap>
<xCoord>395</xCoord>
<yCoord>248</yCoord>
</edgeMap>
<edgeMap>
<xCoord>395</xCoord>
<yCoord>249</yCoord>
</edgeMap>
<edgeMap>
<xCoord>395</xCoord>
<yCoord>250</yCoord>
</edgeMap>
<edgeMap>
<xCoord>394</xCoord>
<yCoord>251</yCoord>
</edgeMap>
<edgeMap>
<xCoord>393</xCoord>
<yCoord>252</yCoord>
</edgeMap>
<edgeMap>
<xCoord>392</xCoord>
<yCoord>253</yCoord>
</edgeMap>
<edgeMap>
<xCoord>392</xCoord>
<yCoord>254</yCoord>
</edgeMap>
<edgeMap>
<xCoord>392</xCoord>
<yCoord>255</yCoord>
</edgeMap>
<edgeMap>
<xCoord>392</xCoord>
<yCoord>256</yCoord>
</edgeMap>
<edgeMap>
<xCoord>392</xCoord>
<yCoord>257</yCoord>
</edgeMap>
<edgeMap>
<xCoord>393</xCoord>
<yCoord>258</yCoord>
</edgeMap>
<edgeMap>
<xCoord>393</xCoord>
<yCoord>259</yCoord>
</edgeMap>
<edgeMap>
<xCoord>394</xCoord>
<yCoord>260</yCoord>
</edgeMap>
<edgeMap>
<xCoord>394</xCoord>
<yCoord>261</yCoord>
</edgeMap>
<edgeMap>
<xCoord>395</xCoord>
<yCoord>262</yCoord>
</edgeMap>
<edgeMap>
<xCoord>396</xCoord>
<yCoord>262</yCoord>
</edgeMap>
<edgeMap>
<xCoord>397</xCoord>
<yCoord>263</yCoord>
</edgeMap>
<edgeMap>
<xCoord>398</xCoord>
<yCoord>264</yCoord>
</edgeMap>
<edgeMap>
<xCoord>399</xCoord>
<yCoord>264</yCoord>
</edgeMap>
<edgeMap>
<xCoord>400</xCoord>
<yCoord>264</yCoord>
</edgeMap>
<edgeMap>
<xCoord>401</xCoord>
<yCoord>264</yCoord>
</edgeMap>
<edgeMap>
<xCoord>402</xCoord>
<yCoord>264</yCoord>
</edgeMap>
<edgeMap>
<xCoord>403</xCoord>
<yCoord>264</yCoord>
</edgeMap>
<edgeMap>
<xCoord>404</xCoord>
<yCoord>264</yCoord>
</edgeMap>
<edgeMap>
<xCoord>405</xCoord>
<yCoord>264</yCoord>
</edgeMap>
</roi>
<roi>
<imageZposition>-156.5</imageZposition>
<imageSOP_UID>1.3.6.1.4.1.14519.5.2.1.6279.6001.242261364630110942195466498544</imageSOP_UID>
<inclusion>TRUE</inclusion>
<edgeMap>
<xCoord>405</xCoord>
<yCoord>266</yCoord>
</edgeMap>
<edgeMap>
<xCoord>406</xCoord>
<yCoord>265</yCoord>
</edgeMap>
<edgeMap>
<xCoord>407</xCoord>
<yCoord>264</yCoord>
</edgeMap>
<edgeMap>
<xCoord>408</xCoord>
<yCoord>263</yCoord>
</edgeMap>
<edgeMap>
<xCoord>409</xCoord>
<yCoord>262</yCoord>
</edgeMap>
<edgeMap>
<xCoord>409</xCoord>
<yCoord>261</yCoord>
</edgeMap>
<edgeMap>
<xCoord>410</xCoord>
<yCoord>260</yCoord>
</edgeMap>
<edgeMap>
<xCoord>410</xCoord>
<yCoord>259</yCoord>
</edgeMap>
<edgeMap>
<xCoord>411</xCoord>
<yCoord>258</yCoord>
</edgeMap>
<edgeMap>
<xCoord>411</xCoord>
<yCoord>257</yCoord>
</edgeMap>
<edgeMap>
<xCoord>412</xCoord>
<yCoord>256</yCoord>
</edgeMap>
<edgeMap>
<xCoord>412</xCoord>
<yCoord>255</yCoord>
</edgeMap>
<edgeMap>
<xCoord>412</xCoord>
<yCoord>254</yCoord>
</edgeMap>
<edgeMap>
<xCoord>412</xCoord>
<yCoord>253</yCoord>
</edgeMap>
<edgeMap>
<xCoord>412</xCoord>
<yCoord>252</yCoord>
</edgeMap>
<edgeMap>
<xCoord>411</xCoord>
<yCoord>251</yCoord>
</edgeMap>
<edgeMap>
<xCoord>410</xCoord>
<yCoord>250</yCoord>
</edgeMap>
<edgeMap>
<xCoord>410</xCoord>
<yCoord>249</yCoord>
</edgeMap>
<edgeMap>
<xCoord>410</xCoord>
<yCoord>248</yCoord>
</edgeMap>
<edgeMap>
<xCoord>409</xCoord>
<yCoord>247</yCoord>
</edgeMap>
<edgeMap>
<xCoord>408</xCoord>
<yCoord>246</yCoord>
</edgeMap>
<edgeMap>
<xCoord>408</xCoord>
<yCoord>245</yCoord>
</edgeMap>
<edgeMap>
<xCoord>407</xCoord>
<yCoord>244</yCoord>
</edgeMap>
<edgeMap>
<xCoord>406</xCoord>
<yCoord>243</yCoord>
</edgeMap>
<edgeMap>
<xCoord>405</xCoord>
<yCoord>242</yCoord>
</edgeMap>
<edgeMap>
<xCoord>404</xCoord>
<yCoord>242</yCoord>
</edgeMap>
<edgeMap>
<xCoord>403</xCoord>
<yCoord>241</yCoord>
</edgeMap>
<edgeMap>
<xCoord>402</xCoord>
<yCoord>240</yCoord>
</edgeMap>
<edgeMap>
<xCoord>401</xCoord>
<yCoord>240</yCoord>
</edgeMap>
<edgeMap>
<xCoord>400</xCoord>
<yCoord>240</yCoord>
</edgeMap>
<edgeMap>
<xCoord>399</xCoord>
<yCoord>241</yCoord>
</edgeMap>
<edgeMap>
<xCoord>398</xCoord>
<yCoord>241</yCoord>
</edgeMap>
<edgeMap>
<xCoord>397</xCoord>
<yCoord>241</yCoord>
</edgeMap>
<edgeMap>
<xCoord>396</xCoord>
<yCoord>241</yCoord>
</edgeMap>
<edgeMap>
<xCoord>395</xCoord>
<yCoord>241</yCoord>
</edgeMap>
<edgeMap>
<xCoord>394</xCoord>
<yCoord>242</yCoord>
</edgeMap>
<edgeMap>
<xCoord>393</xCoord>
<yCoord>243</yCoord>
</edgeMap>
<edgeMap>
<xCoord>392</xCoord>
<yCoord>244</yCoord>
</edgeMap>
<edgeMap>
<xCoord>391</xCoord>
<yCoord>243</yCoord>
</edgeMap>
<edgeMap>
<xCoord>390</xCoord>
<yCoord>243</yCoord>
</edgeMap>
<edgeMap>
<xCoord>389</xCoord>
<yCoord>243</yCoord>
</edgeMap>
<edgeMap>
<xCoord>388</xCoord>
<yCoord>243</yCoord>
</edgeMap>
<edgeMap>
<xCoord>387</xCoord>
<yCoord>244</yCoord>
</edgeMap>
<edgeMap>
<xCoord>386</xCoord>
<yCoord>245</yCoord>
</edgeMap>
<edgeMap>
<xCoord>385</xCoord>
<yCoord>246</yCoord>
</edgeMap>
<edgeMap>
<xCoord>384</xCoord>
<yCoord>247</yCoord>
</edgeMap>
<edgeMap>
<xCoord>384</xCoord>
<yCoord>248</yCoord>
</edgeMap>
<edgeMap>
<xCoord>383</xCoord>
<yCoord>249</yCoord>
</edgeMap>
<edgeMap>
<xCoord>383</xCoord>
<yCoord>250</yCoord>
</edgeMap>
<edgeMap>
<xCoord>383</xCoord>
<yCoord>251</yCoord>
</edgeMap>
<edgeMap>
<xCoord>383</xCoord>
<yCoord>252</yCoord>
</edgeMap>
<edgeMap>
<xCoord>384</xCoord>
<yCoord>253</yCoord>
</edgeMap>
<edgeMap>
<xCoord>384</xCoord>
<yCoord>254</yCoord>
</edgeMap>
<edgeMap>
<xCoord>384</xCoord>
<yCoord>255</yCoord>
</edgeMap>
<edgeMap>
<xCoord>385</xCoord>
<yCoord>256</yCoord>
</edgeMap>
<edgeMap>
<xCoord>385</xCoord>
<yCoord>257</yCoord>
</edgeMap>
<edgeMap>
<xCoord>385</xCoord>
<yCoord>258</yCoord>
</edgeMap>
<edgeMap>
<xCoord>386</xCoord>
<yCoord>259</yCoord>
</edgeMap>
<edgeMap>
<xCoord>387</xCoord>
<yCoord>260</yCoord>
</edgeMap>
<edgeMap>
<xCoord>388</xCoord>
<yCoord>261</yCoord>
</edgeMap>
<edgeMap>
<xCoord>389</xCoord>
<yCoord>262</yCoord>
</edgeMap>
<edgeMap>
<xCoord>390</xCoord>
<yCoord>262</yCoord>
</edgeMap>
<edgeMap>
<xCoord>391</xCoord>
<yCoord>263</yCoord>
</edgeMap>
<edgeMap>
<xCoord>392</xCoord>
<yCoord>263</yCoord>
</edgeMap>
<edgeMap>
<xCoord>393</xCoord>
<yCoord>264</yCoord>
</edgeMap>
<edgeMap>
<xCoord>394</xCoord>
<yCoord>264</yCoord>
</edgeMap>
<edgeMap>
<xCoord>395</xCoord>
<yCoord>265</yCoord>
</edgeMap>
<edgeMap>
<xCoord>396</xCoord>
<yCoord>265</yCoord>
</edgeMap>
<edgeMap>
<xCoord>397</xCoord>
<yCoord>266</yCoord>
</edgeMap>
<edgeMap>
<xCoord>398</xCoord>
<yCoord>266</yCoord>
</edgeMap>
<edgeMap>
<xCoord>399</xCoord>
<yCoord>266</yCoord>
</edgeMap>
<edgeMap>
<xCoord>400</xCoord>
<yCoord>266</yCoord>
</edgeMap>
<edgeMap>
<xCoord>401</xCoord>
<yCoord>266</yCoord>
</edgeMap>
<edgeMap>
<xCoord>402</xCoord>
<yCoord>266</yCoord>
</edgeMap>
<edgeMap>
<xCoord>403</xCoord>
<yCoord>266</yCoord>
</edgeMap>
<edgeMap>
<xCoord>404</xCoord>
<yCoord>266</yCoord>
</edgeMap>
<edgeMap>
<xCoord>405</xCoord>
<yCoord>266</yCoord>
</edgeMap>
</roi>
<roi>
<imageZposition>-159.0</imageZposition>
<imageSOP_UID>1.3.6.1.4.1.14519.5.2.1.6279.6001.234263867885708346898271911574</imageSOP_UID>
<inclusion>TRUE</inclusion>
<edgeMap>
<xCoord>402</xCoord>
<yCoord>269</yCoord>
</edgeMap>
<edgeMap>
<xCoord>403</xCoord>
<yCoord>268</yCoord>
</edgeMap>
<edgeMap>
<xCoord>404</xCoord>
<yCoord>268</yCoord>
</edgeMap>
<edgeMap>
<xCoord>405</xCoord>
<yCoord>268</yCoord>
</edgeMap>
<edgeMap>
<xCoord>406</xCoord>
<yCoord>267</yCoord>
</edgeMap>
<edgeMap>
<xCoord>407</xCoord>
<yCoord>266</yCoord>
</edgeMap>
<edgeMap>
<xCoord>408</xCoord>
<yCoord>266</yCoord>
</edgeMap>
<edgeMap>
<xCoord>409</xCoord>
<yCoord>265</yCoord>
</edgeMap>
<edgeMap>
<xCoord>410</xCoord>
<yCoord>265</yCoord>
</edgeMap>
<edgeMap>
<xCoord>411</xCoord>
<yCoord>264</yCoord>
</edgeMap>
<edgeMap>
<xCoord>412</xCoord>
<yCoord>263</yCoord>
</edgeMap>
<edgeMap>
<xCoord>413</xCoord>
<yCoord>262</yCoord>
</edgeMap>
<edgeMap>
<xCoord>413</xCoord>
<yCoord>261</yCoord>
</edgeMap>
<edgeMap>
<xCoord>413</xCoord>
<yCoord>260</yCoord>
</edgeMap>
<edgeMap>
<xCoord>414</xCoord>
<yCoord>259</yCoord>
</edgeMap>
<edgeMap>
<xCoord>414</xCoord>
<yCoord>258</yCoord>
</edgeMap>
<edgeMap>
<xCoord>415</xCoord>
<yCoord>257</yCoord>
</edgeMap>
<edgeMap>
<xCoord>415</xCoord>
<yCoord>256</yCoord>
</edgeMap>
<edgeMap>
<xCoord>415</xCoord>
<yCoord>255</yCoord>
</edgeMap>
<edgeMap>
<xCoord>415</xCoord>
<yCoord>254</yCoord>
</edgeMap>
<edgeMap>
<xCoord>415</xCoord>
<yCoord>253</yCoord>
</edgeMap>
<edgeMap>
<xCoord>415</xCoord>
<yCoord>252</yCoord>
</edgeMap>
<edgeMap>
<xCoord>414</xCoord>
<yCoord>251</yCoord>
</edgeMap>
<edgeMap>
<xCoord>413</xCoord>
<yCoord>250</yCoord>
</edgeMap>
<edgeMap>
<xCoord>413</xCoord>
<yCoord>249</yCoord>
</edgeMap>
<edgeMap>
<xCoord>412</xCoord>
<yCoord>248</yCoord>
</edgeMap>
<edgeMap>
<xCoord>412</xCoord>
<yCoord>247</yCoord>
</edgeMap>
<edgeMap>
<xCoord>412</xCoord>
<yCoord>246</yCoord>
</edgeMap>
<edgeMap>
<xCoord>411</xCoord>
<yCoord>245</yCoord>
</edgeMap>
<edgeMap>
<xCoord>410</xCoord>
<yCoord>244</yCoord>
</edgeMap>
<edgeMap>
<xCoord>409</xCoord>
<yCoord>243</yCoord>
</edgeMap>
<edgeMap>
<xCoord>408</xCoord>
<yCoord>242</yCoord>
</edgeMap>
<edgeMap>
<xCoord>407</xCoord>
<yCoord>241</yCoord>
</edgeMap>
<edgeMap>
<xCoord>406</xCoord>
<yCoord>240</yCoord>
</edgeMap>
<edgeMap>
<xCoord>405</xCoord>
<yCoord>240</yCoord>
</edgeMap>
<edgeMap>
<xCoord>404</xCoord>
<yCoord>239</yCoord>
</edgeMap>
<edgeMap>
<xCoord>403</xCoord>
<yCoord>238</yCoord>
</edgeMap>
<edgeMap>
<xCoord>402</xCoord>
<yCoord>238</yCoord>
</edgeMap>
<edgeMap>
<xCoord>401</xCoord>
<yCoord>237</yCoord>
</edgeMap>
<edgeMap>
<xCoord>400</xCoord>
<yCoord>237</yCoord>
</edgeMap>
<edgeMap>
<xCoord>399</xCoord>
<yCoord>237</yCoord>
</edgeMap>
<edgeMap>
<xCoord>398</xCoord>
<yCoord>237</yCoord>
</edgeMap>
<edgeMap>
<xCoord>397</xCoord>
<yCoord>237</yCoord>
</edgeMap>
<edgeMap>
<xCoord>396</xCoord>
<yCoord>236</yCoord>
</edgeMap>
<edgeMap>
<xCoord>395</xCoord>
<yCoord>236</yCoord>
</edgeMap>
<edgeMap>
<xCoord>394</xCoord>
<yCoord>237</yCoord>
</edgeMap>
<edgeMap>
<xCoord>393</xCoord>
<yCoord>237</yCoord>
</edgeMap>
<edgeMap>
<xCoord>392</xCoord>
<yCoord>237</yCoord>
</edgeMap>
<edgeMap>
<xCoord>391</xCoord>
<yCoord>237</yCoord>
</edgeMap>
<edgeMap>
<xCoord>390</xCoord>
<yCoord>238</yCoord>
</edgeMap>
<edgeMap>
<xCoord>389</xCoord>
<yCoord>238</yCoord>
</edgeMap>
<edgeMap>
<xCoord>388</xCoord>
<yCoord>239</yCoord>
</edgeMap>
<edgeMap>
<xCoord>387</xCoord>
<yCoord>240</yCoord>
</edgeMap>
<edgeMap>
<xCoord>386</xCoord>
<yCoord>241</yCoord>
</edgeMap>
<edgeMap>
<xCoord>385</xCoord>
<yCoord>242</yCoord>
</edgeMap>
<edgeMap>
<xCoord>384</xCoord>
<yCoord>243</yCoord>
</edgeMap>
<edgeMap>
<xCoord>384</xCoord>
<yCoord>244</yCoord>
</edgeMap>
<edgeMap>
<xCoord>383</xCoord>
<yCoord>245</yCoord>
</edgeMap>
<edgeMap>
<xCoord>382</xCoord>
<yCoord>246</yCoord>
</edgeMap>
<edgeMap>
<xCoord>382</xCoord>
<yCoord>247</yCoord>
</edgeMap>
<edgeMap>
<xCoord>381</xCoord>
<yCoord>248</yCoord>
</edgeMap>
<edgeMap>
<xCoord>381</xCoord>
<yCoord>249</yCoord>
</edgeMap>
<edgeMap>
<xCoord>381</xCoord>
<yCoord>250</yCoord>
</edgeMap>
<edgeMap>
<xCoord>381</xCoord>
<yCoord>251</yCoord>
</edgeMap>
<edgeMap>
<xCoord>381</xCoord>
<yCoord>252</yCoord>
</edgeMap>
<edgeMap>
<xCoord>381</xCoord>
<yCoord>253</yCoord>
</edgeMap>
<edgeMap>
<xCoord>381</xCoord>
<yCoord>254</yCoord>
</edgeMap>
<edgeMap>
<xCoord>381</xCoord>
<yCoord>255</yCoord>
</edgeMap>
<edgeMap>
<xCoord>382</xCoord>
<yCoord>256</yCoord>
</edgeMap>
<edgeMap>
<xCoord>382</xCoord>
<yCoord>257</yCoord>
</edgeMap>
<edgeMap>
<xCoord>383</xCoord>
<yCoord>258</yCoord>
</edgeMap>
<edgeMap>
<xCoord>383</xCoord>
<yCoord>259</yCoord>
</edgeMap>
<edgeMap>
<xCoord>384</xCoord>
<yCoord>260</yCoord>
</edgeMap>
<edgeMap>
<xCoord>384</xCoord>
<yCoord>261</yCoord>
</edgeMap>
<edgeMap>
<xCoord>385</xCoord>
<yCoord>262</yCoord>
</edgeMap>
<edgeMap>
<xCoord>386</xCoord>
<yCoord>263</yCoord>
</edgeMap>
<edgeMap>
<xCoord>387</xCoord>
<yCoord>264</yCoord>
</edgeMap>
<edgeMap>
<xCoord>388</xCoord>
<yCoord>265</yCoord>
</edgeMap>
<edgeMap>
<xCoord>389</xCoord>
<yCoord>265</yCoord>
</edgeMap>
<edgeMap>
<xCoord>390</xCoord>
<yCoord>266</yCoord>
</edgeMap>
<edgeMap>
<xCoord>391</xCoord>
<yCoord>267</yCoord>
</edgeMap>
<edgeMap>
<xCoord>392</xCoord>
<yCoord>268</yCoord>
</edgeMap>
<edgeMap>
<xCoord>393</xCoord>
<yCoord>268</yCoord>
</edgeMap>
<edgeMap>
<xCoord>394</xCoord>
<yCoord>268</yCoord>
</edgeMap>
<edgeMap>
<xCoord>395</xCoord>
<yCoord>269</yCoord>
</edgeMap>
<edgeMap>
<xCoord>396</xCoord>
<yCoord>269</yCoord>
</edgeMap>
<edgeMap>
<xCoord>397</xCoord>
<yCoord>269</yCoord>
</edgeMap>
<edgeMap>
<xCoord>398</xCoord>
<yCoord>269</yCoord>
</edgeMap>
<edgeMap>
<xCoord>399</xCoord>
<yCoord>269</yCoord>
</edgeMap>
<edgeMap>
<xCoord>400</xCoord>
<yCoord>269</yCoord>
</edgeMap>
<edgeMap>
<xCoord>401</xCoord>
<yCoord>269</yCoord>
</edgeMap>
<edgeMap>
<xCoord>402</xCoord>
<yCoord>269</yCoord>
</edgeMap>
</roi>
<roi>
<imageZposition>-161.5</imageZposition>
<imageSOP_UID>1.3.6.1.4.1.14519.5.2.1.6279.6001.299408059621178477805787014121</imageSOP_UID>
<inclusion>TRUE</inclusion>
<edgeMap>
<xCoord>403</xCoord>
<yCoord>270</yCoord>
</edgeMap>
<edgeMap>
<xCoord>404</xCoord>
<yCoord>269</yCoord>
</edgeMap>
<edgeMap>
<xCoord>405</xCoord>
<yCoord>269</yCoord>
</edgeMap>
<edgeMap>
<xCoord>406</xCoord>
<yCoord>268</yCoord>
</edgeMap>
<edgeMap>
<xCoord>407</xCoord>
<yCoord>267</yCoord>
</edgeMap>
<edgeMap>
<xCoord>408</xCoord>
<yCoord>267</yCoord>
</edgeMap>
<edgeMap>
<xCoord>409</xCoord>
<yCoord>266</yCoord>
</edgeMap>
<edgeMap>
<xCoord>410</xCoord>
<yCoord>265</yCoord>
</edgeMap>
<edgeMap>
<xCoord>411</xCoord>
<yCoord>264</yCoord>
</edgeMap>
<edgeMap>
<xCoord>412</xCoord>
<yCoord>263</yCoord>
</edgeMap>
<edgeMap>
<xCoord>413</xCoord>
<yCoord>262</yCoord>
</edgeMap>
<edgeMap>
<xCoord>413</xCoord>
<yCoord>261</yCoord>
</edgeMap>
<edgeMap>
<xCoord>414</xCoord>
<yCoord>260</yCoord>
</edgeMap>
<edgeMap>
<xCoord>415</xCoord>
<yCoord>259</yCoord>
</edgeMap>
<edgeMap>
<xCoord>415</xCoord>
<yCoord>258</yCoord>
</edgeMap>
<edgeMap>
<xCoord>415</xCoord>
<yCoord>257</yCoord>
</edgeMap>
<edgeMap>
<xCoord>416</xCoord>
<yCoord>256</yCoord>
</edgeMap>
<edgeMap>
<xCoord>416</xCoord>
<yCoord>255</yCoord>
</edgeMap>
<edgeMap>
<xCoord>416</xCoord>
<yCoord>254</yCoord>
</edgeMap>
<edgeMap>
<xCoord>416</xCoord>
<yCoord>253</yCoord>
</edgeMap>
<edgeMap>
<xCoord>416</xCoord>
<yCoord>252</yCoord>
</edgeMap>
<edgeMap>
<xCoord>415</xCoord>
<yCoord>251</yCoord>
</edgeMap>
<edgeMap>
<xCoord>415</xCoord>
<yCoord>250</yCoord>
</edgeMap>
<edgeMap>
<xCoord>414</xCoord>
<yCoord>249</yCoord>
</edgeMap>
<edgeMap>
<xCoord>414</xCoord>
<yCoord>248</yCoord>
</edgeMap>
<edgeMap>
<xCoord>413</xCoord>
<yCoord>247</yCoord>
</edgeMap>
<edgeMap>
<xCoord>413</xCoord>
<yCoord>246</yCoord>
</edgeMap>
<edgeMap>
<xCoord>412</xCoord>
<yCoord>245</yCoord>
</edgeMap>
<edgeMap>
<xCoord>412</xCoord>
<yCoord>244</yCoord>
</edgeMap>
<edgeMap>
<xCoord>411</xCoord>
<yCoord>243</yCoord>
</edgeMap>
<edgeMap>
<xCoord>410</xCoord>
<yCoord>242</yCoord>
</edgeMap>
<edgeMap>
<xCoord>409</xCoord>
<yCoord>241</yCoord>
</edgeMap>
<edgeMap>
<xCoord>408</xCoord>
<yCoord>240</yCoord>
</edgeMap>
<edgeMap>
<xCoord>407</xCoord>
<yCoord>239</yCoord>
</edgeMap>
<edgeMap>
<xCoord>406</xCoord>
<yCoord>239</yCoord>
</edgeMap>
<edgeMap>
<xCoord>405</xCoord>
<yCoord>238</yCoord>
</edgeMap>
<edgeMap>
<xCoord>404</xCoord>
<yCoord>237</yCoord>
</edgeMap>
<edgeMap>
<xCoord>403</xCoord>
<yCoord>237</yCoord>
</edgeMap>
<edgeMap>
<xCoord>402</xCoord>
<yCoord>236</yCoord>
</edgeMap>
<edgeMap>
<xCoord>401</xCoord>
<yCoord>236</yCoord>
</edgeMap>
<edgeMap>
<xCoord>400</xCoord>
<yCoord>235</yCoord>
</edgeMap>
<edgeMap>
<xCoord>399</xCoord>
<yCoord>235</yCoord>
</edgeMap>
<edgeMap>
<xCoord>398</xCoord>
<yCoord>235</yCoord>
</edgeMap>
<edgeMap>
<xCoord>397</xCoord>
<yCoord>235</yCoord>
</edgeMap>
<edgeMap>
<xCoord>396</xCoord>
<yCoord>235</yCoord>
</edgeMap>
<edgeMap>
<xCoord>395</xCoord>
<yCoord>235</yCoord>
</edgeMap>
<edgeMap>
<xCoord>394</xCoord>
<yCoord>235</yCoord>
</edgeMap>
<edgeMap>
<xCoord>393</xCoord>
<yCoord>235</yCoord>
</edgeMap>
<edgeMap>
<xCoord>392</xCoord>
<yCoord>235</yCoord>
</edgeMap>
<edgeMap>
<xCoord>391</xCoord>
<yCoord>235</yCoord>
</edgeMap>
<edgeMap>
<xCoord>390</xCoord>
<yCoord>235</yCoord>
</edgeMap>
<edgeMap>
<xCoord>389</xCoord>
<yCoord>236</yCoord>
</edgeMap>
<edgeMap>
<xCoord>388</xCoord>
<yCoord>237</yCoord>
</edgeMap>
<edgeMap>
<xCoord>387</xCoord>
<yCoord>238</yCoord>
</edgeMap>
<edgeMap>
<xCoord>386</xCoord>
<yCoord>239</yCoord>
</edgeMap>
<edgeMap>
<xCoord>385</xCoord>
<yCoord>240</yCoord>
</edgeMap>
<edgeMap>
<xCoord>384</xCoord>
<yCoord>241</yCoord>
</edgeMap>
<edgeMap>
<xCoord>383</xCoord>
<yCoord>242</yCoord>
</edgeMap>
<edgeMap>
<xCoord>383</xCoord>
<yCoord>243</yCoord>
</edgeMap>
<edgeMap>
<xCoord>382</xCoord>
<yCoord>244</yCoord>
</edgeMap>
<edgeMap>
<xCoord>382</xCoord>
<yCoord>245</yCoord>
</edgeMap>
<edgeMap>
<xCoord>381</xCoord>
<yCoord>246</yCoord>
</edgeMap>
<edgeMap>
<xCoord>380</xCoord>
<yCoord>247</yCoord>
</edgeMap>
<edgeMap>
<xCoord>380</xCoord>
<yCoord>248</yCoord>
</edgeMap>
<edgeMap>
<xCoord>380</xCoord>
<yCoord>249</yCoord>
</edgeMap>
<edgeMap>
<xCoord>380</xCoord>
<yCoord>250</yCoord>
</edgeMap>
<edgeMap>
<xCoord>380</xCoord>
<yCoord>251</yCoord>
</edgeMap>
<edgeMap>
<xCoord>380</xCoord>
<yCoord>252</yCoord>
</edgeMap>
<edgeMap>
<xCoord>380</xCoord>
<yCoord>253</yCoord>
</edgeMap>
<edgeMap>
<xCoord>380</xCoord>
<yCoord>254</yCoord>
</edgeMap>
<edgeMap>
<xCoord>380</xCoord>
<yCoord>255</yCoord>
</edgeMap>
<edgeMap>
<xCoord>380</xCoord>
<yCoord>256</yCoord>
</edgeMap>
<edgeMap>
<xCoord>380</xCoord>
<yCoord>257</yCoord>
</edgeMap>
<edgeMap>
<xCoord>381</xCoord>
<yCoord>258</yCoord>
</edgeMap>
<edgeMap>
<xCoord>381</xCoord>
<yCoord>259</yCoord>
</edgeMap>
<edgeMap>
<xCoord>382</xCoord>
<yCoord>260</yCoord>
</edgeMap>
<edgeMap>
<xCoord>383</xCoord>
<yCoord>261</yCoord>
</edgeMap>
<edgeMap>
<xCoord>384</xCoord>
<yCoord>262</yCoord>
</edgeMap>
<edgeMap>
<xCoord>385</xCoord>
<yCoord>263</yCoord>
</edgeMap>
<edgeMap>
<xCoord>386</xCoord>
<yCoord>264</yCoord>
</edgeMap>
<edgeMap>
<xCoord>387</xCoord>
<yCoord>265</yCoord>
</edgeMap>
<edgeMap>
<xCoord>388</xCoord>
<yCoord>266</yCoord>
</edgeMap>
<edgeMap>
<xCoord>389</xCoord>
<yCoord>267</yCoord>
</edgeMap>
<edgeMap>
<xCoord>390</xCoord>
<yCoord>268</yCoord>
</edgeMap>
<edgeMap>
<xCoord>391</xCoord>
<yCoord>269</yCoord>
</edgeMap>
<edgeMap>
<xCoord>392</xCoord>
<yCoord>269</yCoord>
</edgeMap>
<edgeMap>
<xCoord>393</xCoord>
<yCoord>269</yCoord>
</edgeMap>
<edgeMap>
<xCoord>394</xCoord>
<yCoord>269</yCoord>
</edgeMap>
<edgeMap>
<xCoord>395</xCoord>
<yCoord>270</yCoord>
</edgeMap>
<edgeMap>
<xCoord>396</xCoord>
<yCoord>270</yCoord>
</edgeMap>
<edgeMap>
<xCoord>397</xCoord>
<yCoord>270</yCoord>
</edgeMap>
<edgeMap>
<xCoord>398</xCoord>
<yCoord>270</yCoord>
</edgeMap>
<edgeMap>
<xCoord>399</xCoord>
<yCoord>270</yCoord>
</edgeMap>
<edgeMap>
<xCoord>400</xCoord>
<yCoord>270</yCoord>
</edgeMap>
<edgeMap>
<xCoord>401</xCoord>
<yCoord>270</yCoord>
</edgeMap>
<edgeMap>
<xCoord>402</xCoord>
<yCoord>270</yCoord>
</edgeMap>
<edgeMap>
<xCoord>403</xCoord>
<yCoord>270</yCoord>
</edgeMap>
</roi>
<roi>
<imageZposition>-164.0</imageZposition>
<imageSOP_UID>1.3.6.1.4.1.14519.5.2.1.6279.6001.284930034934229982638718938892</imageSOP_UID>
<inclusion>TRUE</inclusion>
<edgeMap>
<xCoord>404</xCoord>
<yCoord>270</yCoord>
</edgeMap>
<edgeMap>
<xCoord>405</xCoord>
<yCoord>269</yCoord>
</edgeMap>
<edgeMap>
<xCoord>406</xCoord>
<yCoord>269</yCoord>
</edgeMap>
<edgeMap>
<xCoord>407</xCoord>
<yCoord>268</yCoord>
</edgeMap>
<edgeMap>
<xCoord>408</xCoord>
<yCoord>267</yCoord>
</edgeMap>
<edgeMap>
<xCoord>409</xCoord>
<yCoord>266</yCoord>
</edgeMap>
<edgeMap>
<xCoord>410</xCoord>
<yCoord>265</yCoord>
</edgeMap>
<edgeMap>
<xCoord>411</xCoord>
<yCoord>264</yCoord>
</edgeMap>
<edgeMap>
<xCoord>412</xCoord>
<yCoord>263</yCoord>
</edgeMap>
<edgeMap>
<xCoord>413</xCoord>
<yCoord>262</yCoord>
</edgeMap>
<edgeMap>
<xCoord>414</xCoord>
<yCoord>261</yCoord>
</edgeMap>
<edgeMap>
<xCoord>415</xCoord>
<yCoord>260</yCoord>
</edgeMap>
<edgeMap>
<xCoord>415</xCoord>
<yCoord>259</yCoord>
</edgeMap>
<edgeMap>
<xCoord>415</xCoord>
<yCoord>258</yCoord>
</edgeMap>
<edgeMap>
<xCoord>416</xCoord>
<yCoord>257</yCoord>
</edgeMap>
<edgeMap>
<xCoord>416</xCoord>
<yCoord>256</yCoord>
</edgeMap>
<edgeMap>
<xCoord>416</xCoord>
<yCoord>255</yCoord>
</edgeMap>
<edgeMap>
<xCoord>416</xCoord>
<yCoord>254</yCoord>
</edgeMap>
<edgeMap>
<xCoord>416</xCoord>
<yCoord>253</yCoord>
</edgeMap>
<edgeMap>
<xCoord>416</xCoord>
<yCoord>252</yCoord>
</edgeMap>
<edgeMap>
<xCoord>416</xCoord>
<yCoord>251</yCoord>
</edgeMap>
<edgeMap>
<xCoord>416</xCoord>
<yCoord>250</yCoord>
</edgeMap>
<edgeMap>
<xCoord>415</xCoord>
<yCoord>249</yCoord>
</edgeMap>
<edgeMap>
<xCoord>415</xCoord>
<yCoord>248</yCoord>
</edgeMap>
<edgeMap>
<xCoord>414</xCoord>
<yCoord>247</yCoord>
</edgeMap>
<edgeMap>
<xCoord>414</xCoord>
<yCoord>246</yCoord>
</edgeMap>
<edgeMap>
<xCoord>413</xCoord>
<yCoord>245</yCoord>
</edgeMap>
<edgeMap>
<xCoord>413</xCoord>
<yCoord>244</yCoord>
</edgeMap>
<edgeMap>
<xCoord>412</xCoord>
<yCoord>243</yCoord>
</edgeMap>
<edgeMap>
<xCoord>411</xCoord>
<yCoord>242</yCoord>
</edgeMap>
<edgeMap>
<xCoord>410</xCoord>
<yCoord>241</yCoord>
</edgeMap>
<edgeMap>
<xCoord>409</xCoord>
<yCoord>240</yCoord>
</edgeMap>
<edgeMap>
<xCoord>408</xCoord>
<yCoord>239</yCoord>
</edgeMap>
<edgeMap>
<xCoord>407</xCoord>
<yCoord>238</yCoord>
</edgeMap>
<edgeMap>
<xCoord>406</xCoord>
<yCoord>238</yCoord>
</edgeMap>
<edgeMap>
<xCoord>405</xCoord>
<yCoord>237</yCoord>
</edgeMap>
<edgeMap>
<xCoord>404</xCoord>
<yCoord>237</yCoord>
</edgeMap>
<edgeMap>
<xCoord>403</xCoord>
<yCoord>236</yCoord>
</edgeMap>
<edgeMap>
<xCoord>402</xCoord>
<yCoord>235</yCoord>
</edgeMap>
<edgeMap>
<xCoord>401</xCoord>
<yCoord>235</yCoord>
</edgeMap>
<edgeMap>
<xCoord>400</xCoord>
<yCoord>235</yCoord>
</edgeMap>
<edgeMap>
<xCoord>399</xCoord>
<yCoord>235</yCoord>
</edgeMap>
<edgeMap>
<xCoord>398</xCoord>
<yCoord>235</yCoord>
</edgeMap>
<edgeMap>
<xCoord>397</xCoord>
<yCoord>235</yCoord>
</edgeMap>
<edgeMap>
<xCoord>396</xCoord>
<yCoord>235</yCoord>
</edgeMap>
<edgeMap>
<xCoord>395</xCoord>
<yCoord>235</yCoord>
</edgeMap>
<edgeMap>
<xCoord>394</xCoord>
<yCoord>235</yCoord>
</edgeMap>
<edgeMap>
<xCoord>393</xCoord>
<yCoord>236</yCoord>
</edgeMap>
<edgeMap>
<xCoord>392</xCoord>
<yCoord>236</yCoord>
</edgeMap>
<edgeMap>
<xCoord>391</xCoord>
<yCoord>236</yCoord>
</edgeMap>
<edgeMap>
<xCoord>390</xCoord>
<yCoord>236</yCoord>
</edgeMap>
<edgeMap>
<xCoord>390</xCoord>
<yCoord>237</yCoord>
</edgeMap>
<edgeMap>
<xCoord>389</xCoord>
<yCoord>238</yCoord>
</edgeMap>
<edgeMap>
<xCoord>388</xCoord>
<yCoord>239</yCoord>
</edgeMap>
<edgeMap>
<xCoord>387</xCoord>
<yCoord>240</yCoord>
</edgeMap>
<edgeMap>
<xCoord>387</xCoord>
<yCoord>241</yCoord>
</edgeMap>
<edgeMap>
<xCoord>386</xCoord>
<yCoord>242</yCoord>
</edgeMap>
<edgeMap>
<xCoord>385</xCoord>
<yCoord>243</yCoord>
</edgeMap>
<edgeMap>
<xCoord>384</xCoord>
<yCoord>244</yCoord>
</edgeMap>
<edgeMap>
<xCoord>383</xCoord>
<yCoord>245</yCoord>
</edgeMap>
<edgeMap>
<xCoord>383</xCoord>
<yCoord>246</yCoord>
</edgeMap>
<edgeMap>
<xCoord>382</xCoord>
<yCoord>247</yCoord>
</edgeMap>
<edgeMap>
<xCoord>382</xCoord>
<yCoord>248</yCoord>
</edgeMap>
<edgeMap>
<xCoord>381</xCoord>
<yCoord>249</yCoord>
</edgeMap>
<edgeMap>
<xCoord>380</xCoord>
<yCoord>250</yCoord>
</edgeMap>
<edgeMap>
<xCoord>379</xCoord>
<yCoord>250</yCoord>
</edgeMap>
<edgeMap>
<xCoord>379</xCoord>
<yCoord>251</yCoord>
</edgeMap>
<edgeMap>
<xCoord>379</xCoord>
<yCoord>252</yCoord>
</edgeMap>
<edgeMap>
<xCoord>379</xCoord>
<yCoord>253</yCoord>
</edgeMap>
<edgeMap>
<xCoord>379</xCoord>
<yCoord>254</yCoord>
</edgeMap>
<edgeMap>
<xCoord>379</xCoord>
<yCoord>255</yCoord>
</edgeMap>
<edgeMap>
<xCoord>380</xCoord>
<yCoord>256</yCoord>
</edgeMap>
<edgeMap>
<xCoord>380</xCoord>
<yCoord>257</yCoord>
</edgeMap>
<edgeMap>
<xCoord>381</xCoord>
<yCoord>258</yCoord>
</edgeMap>
<edgeMap>
<xCoord>381</xCoord>
<yCoord>259</yCoord>
</edgeMap>
<edgeMap>
<xCoord>382</xCoord>
<yCoord>260</yCoord>
</edgeMap>
<edgeMap>
<xCoord>383</xCoord>
<yCoord>261</yCoord>
</edgeMap>
<edgeMap>
<xCoord>384</xCoord>
<yCoord>262</yCoord>
</edgeMap>
<edgeMap>
<xCoord>385</xCoord>
<yCoord>263</yCoord>
</edgeMap>
<edgeMap>
<xCoord>385</xCoord>
<yCoord>264</yCoord>
</edgeMap>
<edgeMap>
<xCoord>386</xCoord>
<yCoord>265</yCoord>
</edgeMap>
<edgeMap>
<xCoord>387</xCoord>
<yCoord>266</yCoord>
</edgeMap>
<edgeMap>
<xCoord>388</xCoord>
<yCoord>267</yCoord>
</edgeMap>
<edgeMap>
<xCoord>389</xCoord>
<yCoord>267</yCoord>
</edgeMap>
<edgeMap>
<xCoord>390</xCoord>
<yCoord>268</yCoord>
</edgeMap>
<edgeMap>
<xCoord>391</xCoord>
<yCoord>269</yCoord>
</edgeMap>
<edgeMap>
<xCoord>392</xCoord>
<yCoord>269</yCoord>
</edgeMap>
<edgeMap>
<xCoord>393</xCoord>
<yCoord>269</yCoord>
</edgeMap>
<edgeMap>
<xCoord>394</xCoord>
<yCoord>270</yCoord>
</edgeMap>
<edgeMap>
<xCoord>395</xCoord>
<yCoord>270</yCoord>
</edgeMap>
<edgeMap>
<xCoord>396</xCoord>
<yCoord>270</yCoord>
</edgeMap>
<edgeMap>
<xCoord>397</xCoord>
<yCoord>270</yCoord>
</edgeMap>
<edgeMap>
<xCoord>398</xCoord>
<yCoord>270</yCoord>
</edgeMap>
<edgeMap>
<xCoord>399</xCoord>
<yCoord>270</yCoord>
</edgeMap>
<edgeMap>
<xCoord>400</xCoord>
<yCoord>270</yCoord>
</edgeMap>
<edgeMap>
<xCoord>401</xCoord>
<yCoord>270</yCoord>
</edgeMap>
<edgeMap>
<xCoord>402</xCoord>
<yCoord>270</yCoord>
</edgeMap>
<edgeMap>
<xCoord>403</xCoord>
<yCoord>270</yCoord>
</edgeMap>
<edgeMap>
<xCoord>404</xCoord>
<yCoord>270</yCoord>
</edgeMap>
</roi>
<roi>
<imageZposition>-166.5</imageZposition>
<imageSOP_UID>1.3.6.1.4.1.14519.5.2.1.6279.6001.952973217956293206183131269604</imageSOP_UID>
<inclusion>TRUE</inclusion>
<edgeMap>
<xCoord>405</xCoord>
<yCoord>270</yCoord>
</edgeMap>
<edgeMap>
<xCoord>406</xCoord>
<yCoord>269</yCoord>
</edgeMap>
<edgeMap>
<xCoord>407</xCoord>
<yCoord>268</yCoord>
</edgeMap>
<edgeMap>
<xCoord>408</xCoord>
<yCoord>268</yCoord>
</edgeMap>
<edgeMap>
<xCoord>409</xCoord>
<yCoord>267</yCoord>
</edgeMap>
<edgeMap>
<xCoord>410</xCoord>
<yCoord>266</yCoord>
</edgeMap>
<edgeMap>
<xCoord>411</xCoord>
<yCoord>265</yCoord>
</edgeMap>
<edgeMap>
<xCoord>412</xCoord>
<yCoord>264</yCoord>
</edgeMap>
<edgeMap>
<xCoord>413</xCoord>
<yCoord>263</yCoord>
</edgeMap>
<edgeMap>
<xCoord>413</xCoord>
<yCoord>262</yCoord>
</edgeMap>
<edgeMap>
<xCoord>414</xCoord>
<yCoord>261</yCoord>
</edgeMap>
<edgeMap>
<xCoord>415</xCoord>
<yCoord>260</yCoord>
</edgeMap>
<edgeMap>
<xCoord>415</xCoord>
<yCoord>259</yCoord>
</edgeMap>
<edgeMap>
<xCoord>415</xCoord>
<yCoord>258</yCoord>
</edgeMap>
<edgeMap>
<xCoord>415</xCoord>
<yCoord>257</yCoord>
</edgeMap>
<edgeMap>
<xCoord>415</xCoord>
<yCoord>256</yCoord>
</edgeMap>
<edgeMap>
<xCoord>415</xCoord>
<yCoord>255</yCoord>
</edgeMap>
<edgeMap>
<xCoord>416</xCoord>
<yCoord>254</yCoord>
</edgeMap>
<edgeMap>
<xCoord>416</xCoord>
<yCoord>253</yCoord>
</edgeMap>
<edgeMap>
<xCoord>416</xCoord>
<yCoord>252</yCoord>
</edgeMap>
<edgeMap>
<xCoord>416</xCoord>
<yCoord>251</yCoord>
</edgeMap>
<edgeMap>
<xCoord>416</xCoord>
<yCoord>250</yCoord>
</edgeMap>
<edgeMap>
<xCoord>416</xCoord>
<yCoord>249</yCoord>
</edgeMap>
<edgeMap>
<xCoord>415</xCoord>
<yCoord>248</yCoord>
</edgeMap>
<edgeMap>
<xCoord>415</xCoord>
<yCoord>247</yCoord>
</edgeMap>
<edgeMap>
<xCoord>414</xCoord>
<yCoord>246</yCoord>
</edgeMap>
<edgeMap>
<xCoord>414</xCoord>
<yCoord>245</yCoord>
</edgeMap>
<edgeMap>
<xCoord>413</xCoord>
<yCoord>244</yCoord>
</edgeMap>
<edgeMap>
<xCoord>413</xCoord>
<yCoord>243</yCoord>
</edgeMap>
<edgeMap>
<xCoord>412</xCoord>
<yCoord>242</yCoord>
</edgeMap>
<edgeMap>
<xCoord>411</xCoord>
<yCoord>241</yCoord>
</edgeMap>
<edgeMap>
<xCoord>410</xCoord>
<yCoord>240</yCoord>
</edgeMap>
<edgeMap>
<xCoord>409</xCoord>
<yCoord>239</yCoord>
</edgeMap>
<edgeMap>
<xCoord>408</xCoord>
<yCoord>238</yCoord>
</edgeMap>
<edgeMap>
<xCoord>407</xCoord>
<yCoord>238</yCoord>
</edgeMap>
<edgeMap>
<xCoord>406</xCoord>
<yCoord>237</yCoord>
</edgeMap>
<edgeMap>
<xCoord>405</xCoord>
<yCoord>237</yCoord>
</edgeMap>
<edgeMap>
<xCoord>404</xCoord>
<yCoord>236</yCoord>
</edgeMap>
<edgeMap>
<xCoord>403</xCoord>
<yCoord>235</yCoord>
</edgeMap>
<edgeMap>
<xCoord>402</xCoord>
<yCoord>235</yCoord>
</edgeMap>
<edgeMap>
<xCoord>401</xCoord>
<yCoord>235</yCoord>
</edgeMap>
<edgeMap>
<xCoord>400</xCoord>
<yCoord>235</yCoord>
</edgeMap>
<edgeMap>
<xCoord>399</xCoord>
<yCoord>235</yCoord>
</edgeMap>
<edgeMap>
<xCoord>398</xCoord>
<yCoord>235</yCoord>
</edgeMap>
<edgeMap>
<xCoord>397</xCoord>
<yCoord>235</yCoord>
</edgeMap>
<edgeMap>
<xCoord>396</xCoord>
<yCoord>235</yCoord>
</edgeMap>
<edgeMap>
<xCoord>395</xCoord>
<yCoord>235</yCoord>
</edgeMap>
<edgeMap>
<xCoord>394</xCoord>
<yCoord>235</yCoord>
</edgeMap>
<edgeMap>
<xCoord>393</xCoord>
<yCoord>235</yCoord>
</edgeMap>
<edgeMap>
<xCoord>392</xCoord>
<yCoord>235</yCoord>
</edgeMap>
<edgeMap>
<xCoord>391</xCoord>
<yCoord>236</yCoord>
</edgeMap>
<edgeMap>
<xCoord>390</xCoord>
<yCoord>236</yCoord>
</edgeMap>
<edgeMap>
<xCoord>389</xCoord>
<yCoord>237</yCoord>
</edgeMap>
<edgeMap>
<xCoord>388</xCoord>
<yCoord>237</yCoord>
</edgeMap>
<edgeMap>
<xCoord>387</xCoord>
<yCoord>238</yCoord>
</edgeMap>
<edgeMap>
<xCoord>386</xCoord>
<yCoord>239</yCoord>
</edgeMap>
<edgeMap>
<xCoord>385</xCoord>
<yCoord>240</yCoord>
</edgeMap>
<edgeMap>
<xCoord>384</xCoord>
<yCoord>241</yCoord>
</edgeMap>
<edgeMap>
<xCoord>383</xCoord>
<yCoord>242</yCoord>
</edgeMap>
<edgeMap>
<xCoord>383</xCoord>
<yCoord>243</yCoord>
</edgeMap>
<edgeMap>
<xCoord>383</xCoord>
<yCoord>244</yCoord>
</edgeMap>
<edgeMap>
<xCoord>382</xCoord>
<yCoord>245</yCoord>
</edgeMap>
<edgeMap>
<xCoord>382</xCoord>
<yCoord>246</yCoord>
</edgeMap>
<edgeMap>
<xCoord>381</xCoord>
<yCoord>247</yCoord>
</edgeMap>
<edgeMap>
<xCoord>381</xCoord>
<yCoord>248</yCoord>
</edgeMap>
<edgeMap>
<xCoord>381</xCoord>
<yCoord>249</yCoord>
</edgeMap>
<edgeMap>
<xCoord>380</xCoord>
<yCoord>250</yCoord>
</edgeMap>
<edgeMap>
<xCoord>380</xCoord>
<yCoord>251</yCoord>
</edgeMap>
<edgeMap>
<xCoord>381</xCoord>
<yCoord>252</yCoord>
</edgeMap>
<edgeMap>
<xCoord>381</xCoord>
<yCoord>253</yCoord>
</edgeMap>
<edgeMap>
<xCoord>381</xCoord>
<yCoord>254</yCoord>
</edgeMap>
<edgeMap>
<xCoord>381</xCoord>
<yCoord>255</yCoord>
</edgeMap>
<edgeMap>
<xCoord>381</xCoord>
<yCoord>256</yCoord>
</edgeMap>
<edgeMap>
<xCoord>380</xCoord>
<yCoord>257</yCoord>
</edgeMap>
<edgeMap>
<xCoord>380</xCoord>
<yCoord>258</yCoord>
</edgeMap>
<edgeMap>
<xCoord>381</xCoord>
<yCoord>259</yCoord>
</edgeMap>
<edgeMap>
<xCoord>382</xCoord>
<yCoord>260</yCoord>
</edgeMap>
<edgeMap>
<xCoord>382</xCoord>
<yCoord>261</yCoord>
</edgeMap>
<edgeMap>
<xCoord>383</xCoord>
<yCoord>262</yCoord>
</edgeMap>
<edgeMap>
<xCoord>384</xCoord>
<yCoord>263</yCoord>
</edgeMap>
<edgeMap>
<xCoord>385</xCoord>
<yCoord>264</yCoord>
</edgeMap>
<edgeMap>
<xCoord>386</xCoord>
<yCoord>265</yCoord>
</edgeMap>
<edgeMap>
<xCoord>387</xCoord>
<yCoord>266</yCoord>
</edgeMap>
<edgeMap>
<xCoord>388</xCoord>
<yCoord>267</yCoord>
</edgeMap>
<edgeMap>
<xCoord>389</xCoord>
<yCoord>268</yCoord>
</edgeMap>
<edgeMap>
<xCoord>390</xCoord>
<yCoord>268</yCoord>
</edgeMap>
<edgeMap>
<xCoord>391</xCoord>
<yCoord>269</yCoord>
</edgeMap>
<edgeMap>
<xCoord>392</xCoord>
<yCoord>269</yCoord>
</edgeMap>
<edgeMap>
<xCoord>393</xCoord>
<yCoord>269</yCoord>
</edgeMap>
<edgeMap>
<xCoord>394</xCoord>
<yCoord>270</yCoord>
</edgeMap>
<edgeMap>
<xCoord>395</xCoord>
<yCoord>270</yCoord>
</edgeMap>
<edgeMap>
<xCoord>396</xCoord>
<yCoord>270</yCoord>
</edgeMap>
<edgeMap>
<xCoord>397</xCoord>
<yCoord>270</yCoord>
</edgeMap>
<edgeMap>
<xCoord>398</xCoord>
<yCoord>270</yCoord>
</edgeMap>
<edgeMap>
<xCoord>399</xCoord>
<yCoord>270</yCoord>
</edgeMap>
<edgeMap>
<xCoord>400</xCoord>
<yCoord>270</yCoord>
</edgeMap>
<edgeMap>
<xCoord>401</xCoord>
<yCoord>270</yCoord>
</edgeMap>
<edgeMap>
<xCoord>402</xCoord>
<yCoord>270</yCoord>
</edgeMap>
<edgeMap>
<xCoord>403</xCoord>
<yCoord>270</yCoord>
</edgeMap>
<edgeMap>
<xCoord>404</xCoord>
<yCoord>270</yCoord>
</edgeMap>
<edgeMap>
<xCoord>405</xCoord>
<yCoord>270</yCoord>
</edgeMap>
</roi>
<roi>
<imageZposition>-169.0</imageZposition>
<imageSOP_UID>1.3.6.1.4.1.14519.5.2.1.6279.6001.291836588539332175198425204544</imageSOP_UID>
<inclusion>TRUE</inclusion>
<edgeMap>
<xCoord>404</xCoord>
<yCoord>270</yCoord>
</edgeMap>
<edgeMap>
<xCoord>405</xCoord>
<yCoord>269</yCoord>
</edgeMap>
<edgeMap>
<xCoord>406</xCoord>
<yCoord>269</yCoord>
</edgeMap>
<edgeMap>
<xCoord>407</xCoord>
<yCoord>268</yCoord>
</edgeMap>
<edgeMap>
<xCoord>408</xCoord>
<yCoord>267</yCoord>
</edgeMap>
<edgeMap>
<xCoord>409</xCoord>
<yCoord>266</yCoord>
</edgeMap>
<edgeMap>
<xCoord>410</xCoord>
<yCoord>265</yCoord>
</edgeMap>
<edgeMap>
<xCoord>410</xCoord>
<yCoord>264</yCoord>
</edgeMap>
<edgeMap>
<xCoord>411</xCoord>
<yCoord>263</yCoord>
</edgeMap>
<edgeMap>
<xCoord>411</xCoord>
<yCoord>262</yCoord>
</edgeMap>
<edgeMap>
<xCoord>411</xCoord>
<yCoord>261</yCoord>
</edgeMap>
<edgeMap>
<xCoord>412</xCoord>
<yCoord>260</yCoord>
</edgeMap>
<edgeMap>
<xCoord>413</xCoord>
<yCoord>259</yCoord>
</edgeMap>
<edgeMap>
<xCoord>413</xCoord>
<yCoord>258</yCoord>
</edgeMap>
<edgeMap>
<xCoord>414</xCoord>
<yCoord>257</yCoord>
</edgeMap>
<edgeMap>
<xCoord>414</xCoord>
<yCoord>256</yCoord>
</edgeMap>
<edgeMap>
<xCoord>415</xCoord>
<yCoord>255</yCoord>
</edgeMap>
<edgeMap>
<xCoord>415</xCoord>
<yCoord>254</yCoord>
</edgeMap>
<edgeMap>
<xCoord>415</xCoord>
<yCoord>253</yCoord>
</edgeMap>
<edgeMap>
<xCoord>415</xCoord>
<yCoord>252</yCoord>
</edgeMap>
<edgeMap>
<xCoord>416</xCoord>
<yCoord>251</yCoord>
</edgeMap>
<edgeMap>
<xCoord>415</xCoord>
<yCoord>250</yCoord>
</edgeMap>
<edgeMap>
<xCoord>415</xCoord>
<yCoord>249</yCoord>
</edgeMap>
<edgeMap>
<xCoord>415</xCoord>
<yCoord>248</yCoord>
</edgeMap>
<edgeMap>
<xCoord>414</xCoord>
<yCoord>247</yCoord>
</edgeMap>
<edgeMap>
<xCoord>414</xCoord>
<yCoord>246</yCoord>
</edgeMap>
<edgeMap>
<xCoord>414</xCoord>
<yCoord>245</yCoord>
</edgeMap>
<edgeMap>
<xCoord>413</xCoord>
<yCoord>244</yCoord>
</edgeMap>
<edgeMap>
<xCoord>412</xCoord>
<yCoord>243</yCoord>
</edgeMap>
<edgeMap>
<xCoord>411</xCoord>
<yCoord>242</yCoord>
</edgeMap>
<edgeMap>
<xCoord>410</xCoord>
<yCoord>241</yCoord>
</edgeMap>
<edgeMap>
<xCoord>409</xCoord>
<yCoord>240</yCoord>
</edgeMap>
<edgeMap>
<xCoord>408</xCoord>
<yCoord>239</yCoord>
</edgeMap>
<edgeMap>
<xCoord>407</xCoord>
<yCoord>238</yCoord>
</edgeMap>
<edgeMap>
<xCoord>406</xCoord>
<yCoord>238</yCoord>
</edgeMap>
<edgeMap>
<xCoord>405</xCoord>
<yCoord>237</yCoord>
</edgeMap>
<edgeMap>
<xCoord>404</xCoord>
<yCoord>236</yCoord>
</edgeMap>
<edgeMap>
<xCoord>403</xCoord>
<yCoord>236</yCoord>
</edgeMap>
<edgeMap>
<xCoord>402</xCoord>
<yCoord>235</yCoord>
</edgeMap>
<edgeMap>
<xCoord>401</xCoord>
<yCoord>235</yCoord>
</edgeMap>
<edgeMap>
<xCoord>400</xCoord>
<yCoord>234</yCoord>
</edgeMap>
<edgeMap>
<xCoord>399</xCoord>
<yCoord>234</yCoord>
</edgeMap>
<edgeMap>
<xCoord>398</xCoord>
<yCoord>234</yCoord>
</edgeMap>
<edgeMap>
<xCoord>397</xCoord>
<yCoord>234</yCoord>
</edgeMap>
<edgeMap>
<xCoord>396</xCoord>
<yCoord>235</yCoord>
</edgeMap>
<edgeMap>
<xCoord>395</xCoord>
<yCoord>235</yCoord>
</edgeMap>
<edgeMap>
<xCoord>394</xCoord>
<yCoord>236</yCoord>
</edgeMap>
<edgeMap>
<xCoord>394</xCoord>
<yCoord>237</yCoord>
</edgeMap>
<edgeMap>
<xCoord>394</xCoord>
<yCoord>238</yCoord>
</edgeMap>
<edgeMap>
<xCoord>394</xCoord>
<yCoord>239</yCoord>
</edgeMap>
<edgeMap>
<xCoord>393</xCoord>
<yCoord>240</yCoord>
</edgeMap>
<edgeMap>
<xCoord>392</xCoord>
<yCoord>240</yCoord>
</edgeMap>
<edgeMap>
<xCoord>391</xCoord>
<yCoord>240</yCoord>
</edgeMap>
<edgeMap>
<xCoord>390</xCoord>
<yCoord>240</yCoord>
</edgeMap>
<edgeMap>
<xCoord>389</xCoord>
<yCoord>240</yCoord>
</edgeMap>
<edgeMap>
<xCoord>388</xCoord>
<yCoord>240</yCoord>
</edgeMap>
<edgeMap>
<xCoord>387</xCoord>
<yCoord>241</yCoord>
</edgeMap>
<edgeMap>
<xCoord>386</xCoord>
<yCoord>241</yCoord>
</edgeMap>
<edgeMap>
<xCoord>385</xCoord>
<yCoord>242</yCoord>
</edgeMap>
<edgeMap>
<xCoord>385</xCoord>
<yCoord>243</yCoord>
</edgeMap>
<edgeMap>
<xCoord>384</xCoord>
<yCoord>244</yCoord>
</edgeMap>
<edgeMap>
<xCoord>383</xCoord>
<yCoord>245</yCoord>
</edgeMap>
<edgeMap>
<xCoord>382</xCoord>
<yCoord>246</yCoord>
</edgeMap>
<edgeMap>
<xCoord>381</xCoord>
<yCoord>246</yCoord>
</edgeMap>
<edgeMap>
<xCoord>380</xCoord>
<yCoord>247</yCoord>
</edgeMap>
<edgeMap>
<xCoord>380</xCoord>
<yCoord>248</yCoord>
</edgeMap>
<edgeMap>
<xCoord>380</xCoord>
<yCoord>249</yCoord>
</edgeMap>
<edgeMap>
<xCoord>380</xCoord>
<yCoord>250</yCoord>
</edgeMap>
<edgeMap>
<xCoord>380</xCoord>
<yCoord>251</yCoord>
</edgeMap>
<edgeMap>
<xCoord>380</xCoord>
<yCoord>252</yCoord>
</edgeMap>
<edgeMap>
<xCoord>380</xCoord>
<yCoord>253</yCoord>
</edgeMap>
<edgeMap>
<xCoord>380</xCoord>
<yCoord>254</yCoord>
</edgeMap>
<edgeMap>
<xCoord>380</xCoord>
<yCoord>255</yCoord>
</edgeMap>
<edgeMap>
<xCoord>381</xCoord>
<yCoord>256</yCoord>
</edgeMap>
<edgeMap>
<xCoord>381</xCoord>
<yCoord>257</yCoord>
</edgeMap>
<edgeMap>
<xCoord>381</xCoord>
<yCoord>258</yCoord>
</edgeMap>
<edgeMap>
<xCoord>381</xCoord>
<yCoord>259</yCoord>
</edgeMap>
<edgeMap>
<xCoord>382</xCoord>
<yCoord>260</yCoord>
</edgeMap>
<edgeMap>
<xCoord>382</xCoord>
<yCoord>261</yCoord>
</edgeMap>
<edgeMap>
<xCoord>383</xCoord>
<yCoord>262</yCoord>
</edgeMap>
<edgeMap>
<xCoord>384</xCoord>
<yCoord>263</yCoord>
</edgeMap>
<edgeMap>
<xCoord>385</xCoord>
<yCoord>264</yCoord>
</edgeMap>
<edgeMap>
<xCoord>386</xCoord>
<yCoord>265</yCoord>
</edgeMap>
<edgeMap>
<xCoord>387</xCoord>
<yCoord>266</yCoord>
</edgeMap>
<edgeMap>
<xCoord>388</xCoord>
<yCoord>267</yCoord>
</edgeMap>
<edgeMap>
<xCoord>389</xCoord>
<yCoord>268</yCoord>
</edgeMap>
<edgeMap>
<xCoord>390</xCoord>
<yCoord>268</yCoord>
</edgeMap>
<edgeMap>
<xCoord>391</xCoord>
<yCoord>268</yCoord>
</edgeMap>
<edgeMap>
<xCoord>392</xCoord>
<yCoord>269</yCoord>
</edgeMap>
<edgeMap>
<xCoord>393</xCoord>
<yCoord>269</yCoord>
</edgeMap>
<edgeMap>
<xCoord>394</xCoord>
<yCoord>269</yCoord>
</edgeMap>
<edgeMap>
<xCoord>395</xCoord>
<yCoord>269</yCoord>
</edgeMap>
<edgeMap>
<xCoord>396</xCoord>
<yCoord>268</yCoord>
</edgeMap>
<edgeMap>
<xCoord>397</xCoord>
<yCoord>268</yCoord>
</edgeMap>
<edgeMap>
<xCoord>398</xCoord>
<yCoord>268</yCoord>
</edgeMap>
<edgeMap>
<xCoord>399</xCoord>
<yCoord>269</yCoord>
</edgeMap>
<edgeMap>
<xCoord>400</xCoord>
<yCoord>269</yCoord>
</edgeMap>
<edgeMap>
<xCoord>401</xCoord>
<yCoord>270</yCoord>
</edgeMap>
<edgeMap>
<xCoord>402</xCoord>
<yCoord>270</yCoord>
</edgeMap>
<edgeMap>
<xCoord>403</xCoord>
<yCoord>270</yCoord>
</edgeMap>
<edgeMap>
<xCoord>404</xCoord>
<yCoord>270</yCoord>
</edgeMap>
</roi>
<roi>
<imageZposition>-171.5</imageZposition>
<imageSOP_UID>1.3.6.1.4.1.14519.5.2.1.6279.6001.231178449111829988044045117713</imageSOP_UID>
<inclusion>TRUE</inclusion>
<edgeMap>
<xCoord>404</xCoord>
<yCoord>268</yCoord>
</edgeMap>
<edgeMap>
<xCoord>405</xCoord>
<yCoord>267</yCoord>
</edgeMap>
<edgeMap>
<xCoord>406</xCoord>
<yCoord>267</yCoord>
</edgeMap>
<edgeMap>
<xCoord>407</xCoord>
<yCoord>266</yCoord>
</edgeMap>
<edgeMap>
<xCoord>408</xCoord>
<yCoord>265</yCoord>
</edgeMap>
<edgeMap>
<xCoord>408</xCoord>
<yCoord>264</yCoord>
</edgeMap>
<edgeMap>
<xCoord>408</xCoord>
<yCoord>263</yCoord>
</edgeMap>
<edgeMap>
<xCoord>408</xCoord>
<yCoord>262</yCoord>
</edgeMap>
<edgeMap>
<xCoord>409</xCoord>
<yCoord>261</yCoord>
</edgeMap>
<edgeMap>
<xCoord>410</xCoord>
<yCoord>260</yCoord>
</edgeMap>
<edgeMap>
<xCoord>411</xCoord>
<yCoord>259</yCoord>
</edgeMap>
<edgeMap>
<xCoord>412</xCoord>
<yCoord>258</yCoord>
</edgeMap>
<edgeMap>
<xCoord>412</xCoord>
<yCoord>257</yCoord>
</edgeMap>
<edgeMap>
<xCoord>413</xCoord>
<yCoord>256</yCoord>
</edgeMap>
<edgeMap>
<xCoord>413</xCoord>
<yCoord>255</yCoord>
</edgeMap>
<edgeMap>
<xCoord>413</xCoord>
<yCoord>254</yCoord>
</edgeMap>
<edgeMap>
<xCoord>413</xCoord>
<yCoord>253</yCoord>
</edgeMap>
<edgeMap>
<xCoord>414</xCoord>
<yCoord>252</yCoord>
</edgeMap>
<edgeMap>
<xCoord>413</xCoord>
<yCoord>251</yCoord>
</edgeMap>
<edgeMap>
<xCoord>413</xCoord>
<yCoord>250</yCoord>
</edgeMap>
<edgeMap>
<xCoord>413</xCoord>
<yCoord>249</yCoord>
</edgeMap>
<edgeMap>
<xCoord>413</xCoord>
<yCoord>248</yCoord>
</edgeMap>
<edgeMap>
<xCoord>413</xCoord>
<yCoord>247</yCoord>
</edgeMap>
<edgeMap>
<xCoord>413</xCoord>
<yCoord>246</yCoord>
</edgeMap>
<edgeMap>
<xCoord>412</xCoord>
<yCoord>245</yCoord>
</edgeMap>
<edgeMap>
<xCoord>412</xCoord>
<yCoord>244</yCoord>
</edgeMap>
<edgeMap>
<xCoord>412</xCoord>
<yCoord>243</yCoord>
</edgeMap>
<edgeMap>
<xCoord>411</xCoord>
<yCoord>242</yCoord>
</edgeMap>
<edgeMap>
<xCoord>410</xCoord>
<yCoord>241</yCoord>
</edgeMap>
<edgeMap>
<xCoord>409</xCoord>
<yCoord>240</yCoord>
</edgeMap>
<edgeMap>
<xCoord>408</xCoord>
<yCoord>240</yCoord>
</edgeMap>
<edgeMap>
<xCoord>407</xCoord>
<yCoord>240</yCoord>
</edgeMap>
<edgeMap>
<xCoord>406</xCoord>
<yCoord>239</yCoord>
</edgeMap>
<edgeMap>
<xCoord>405</xCoord>
<yCoord>239</yCoord>
</edgeMap>
<edgeMap>
<xCoord>404</xCoord>
<yCoord>238</yCoord>
</edgeMap>
<edgeMap>
<xCoord>403</xCoord>
<yCoord>238</yCoord>
</edgeMap>
<edgeMap>
<xCoord>402</xCoord>
<yCoord>237</yCoord>
</edgeMap>
<edgeMap>
<xCoord>401</xCoord>
<yCoord>237</yCoord>
</edgeMap>
<edgeMap>
<xCoord>400</xCoord>
<yCoord>236</yCoord>
</edgeMap>
<edgeMap>
<xCoord>399</xCoord>
<yCoord>236</yCoord>
</edgeMap>
<edgeMap>
<xCoord>398</xCoord>
<yCoord>236</yCoord>
</edgeMap>
<edgeMap>
<xCoord>397</xCoord>
<yCoord>236</yCoord>
</edgeMap>
<edgeMap>
<xCoord>396</xCoord>
<yCoord>236</yCoord>
</edgeMap>
<edgeMap>
<xCoord>395</xCoord>
<yCoord>237</yCoord>
</edgeMap>
<edgeMap>
<xCoord>394</xCoord>
<yCoord>238</yCoord>
</edgeMap>
<edgeMap>
<xCoord>393</xCoord>
<yCoord>239</yCoord>
</edgeMap>
<edgeMap>
<xCoord>392</xCoord>
<yCoord>240</yCoord>
</edgeMap>
<edgeMap>
<xCoord>391</xCoord>
<yCoord>240</yCoord>
</edgeMap>
<edgeMap>
<xCoord>390</xCoord>
<yCoord>240</yCoord>
</edgeMap>
<edgeMap>
<xCoord>389</xCoord>
<yCoord>240</yCoord>
</edgeMap>
<edgeMap>
<xCoord>388</xCoord>
<yCoord>240</yCoord>
</edgeMap>
<edgeMap>
<xCoord>387</xCoord>
<yCoord>241</yCoord>
</edgeMap>
<edgeMap>
<xCoord>386</xCoord>
<yCoord>242</yCoord>
</edgeMap>
<edgeMap>
<xCoord>385</xCoord>
<yCoord>243</yCoord>
</edgeMap>
<edgeMap>
<xCoord>384</xCoord>
<yCoord>244</yCoord>
</edgeMap>
<edgeMap>
<xCoord>383</xCoord>
<yCoord>245</yCoord>
</edgeMap>
<edgeMap>
<xCoord>382</xCoord>
<yCoord>246</yCoord>
</edgeMap>
<edgeMap>
<xCoord>381</xCoord>
<yCoord>247</yCoord>
</edgeMap>
<edgeMap>
<xCoord>380</xCoord>
<yCoord>248</yCoord>
</edgeMap>
<edgeMap>
<xCoord>380</xCoord>
<yCoord>249</yCoord>
</edgeMap>
<edgeMap>
<xCoord>380</xCoord>
<yCoord>250</yCoord>
</edgeMap>
<edgeMap>
<xCoord>380</xCoord>
<yCoord>251</yCoord>
</edgeMap>
<edgeMap>
<xCoord>380</xCoord>
<yCoord>252</yCoord>
</edgeMap>
<edgeMap>
<xCoord>380</xCoord>
<yCoord>253</yCoord>
</edgeMap>
<edgeMap>
<xCoord>381</xCoord>
<yCoord>254</yCoord>
</edgeMap>
<edgeMap>
<xCoord>381</xCoord>
<yCoord>255</yCoord>
</edgeMap>
<edgeMap>
<xCoord>381</xCoord>
<yCoord>256</yCoord>
</edgeMap>
<edgeMap>
<xCoord>381</xCoord>
<yCoord>257</yCoord>
</edgeMap>
<edgeMap>
<xCoord>381</xCoord>
<yCoord>258</yCoord>
</edgeMap>
<edgeMap>
<xCoord>382</xCoord>
<yCoord>259</yCoord>
</edgeMap>
<edgeMap>
<xCoord>382</xCoord>
<yCoord>260</yCoord>
</edgeMap>
<edgeMap>
<xCoord>383</xCoord>
<yCoord>261</yCoord>
</edgeMap>
<edgeMap>
<xCoord>384</xCoord>
<yCoord>262</yCoord>
</edgeMap>
<edgeMap>
<xCoord>385</xCoord>
<yCoord>263</yCoord>
</edgeMap>
<edgeMap>
<xCoord>386</xCoord>
<yCoord>264</yCoord>
</edgeMap>
<edgeMap>
<xCoord>387</xCoord>
<yCoord>265</yCoord>
</edgeMap>
<edgeMap>
<xCoord>388</xCoord>
<yCoord>266</yCoord>
</edgeMap>
<edgeMap>
<xCoord>389</xCoord>
<yCoord>266</yCoord>
</edgeMap>
<edgeMap>
<xCoord>390</xCoord>
<yCoord>267</yCoord>
</edgeMap>
<edgeMap>
<xCoord>391</xCoord>
<yCoord>267</yCoord>
</edgeMap>
<edgeMap>
<xCoord>392</xCoord>
<yCoord>267</yCoord>
</edgeMap>
<edgeMap>
<xCoord>393</xCoord>
<yCoord>267</yCoord>
</edgeMap>
<edgeMap>
<xCoord>394</xCoord>
<yCoord>268</yCoord>
</edgeMap>
<edgeMap>
<xCoord>395</xCoord>
<yCoord>268</yCoord>
</edgeMap>
<edgeMap>
<xCoord>396</xCoord>
<yCoord>267</yCoord>
</edgeMap>
<edgeMap>
<xCoord>397</xCoord>
<yCoord>267</yCoord>
</edgeMap>
<edgeMap>
<xCoord>398</xCoord>
<yCoord>267</yCoord>
</edgeMap>
<edgeMap>
<xCoord>399</xCoord>
<yCoord>267</yCoord>
</edgeMap>
<edgeMap>
<xCoord>400</xCoord>
<yCoord>267</yCoord>
</edgeMap>
<edgeMap>
<xCoord>401</xCoord>
<yCoord>268</yCoord>
</edgeMap>
<edgeMap>
<xCoord>402</xCoord>
<yCoord>268</yCoord>
</edgeMap>
<edgeMap>
<xCoord>403</xCoord>
<yCoord>268</yCoord>
</edgeMap>
<edgeMap>
<xCoord>404</xCoord>
<yCoord>268</yCoord>
</edgeMap>
</roi>
<roi>
<imageZposition>-174.0</imageZposition>
<imageSOP_UID>1.3.6.1.4.1.14519.5.2.1.6279.6001.256127587350418632768331596036</imageSOP_UID>
<inclusion>TRUE</inclusion>
<edgeMap>
<xCoord>401</xCoord>
<yCoord>263</yCoord>
</edgeMap>
<edgeMap>
<xCoord>402</xCoord>
<yCoord>262</yCoord>
</edgeMap>
<edgeMap>
<xCoord>403</xCoord>
<yCoord>261</yCoord>
</edgeMap>
<edgeMap>
<xCoord>404</xCoord>
<yCoord>261</yCoord>
</edgeMap>
<edgeMap>
<xCoord>405</xCoord>
<yCoord>261</yCoord>
</edgeMap>
<edgeMap>
<xCoord>406</xCoord>
<yCoord>261</yCoord>
</edgeMap>
<edgeMap>
<xCoord>407</xCoord>
<yCoord>260</yCoord>
</edgeMap>
<edgeMap>
<xCoord>408</xCoord>
<yCoord>259</yCoord>
</edgeMap>
<edgeMap>
<xCoord>409</xCoord>
<yCoord>258</yCoord>
</edgeMap>
<edgeMap>
<xCoord>410</xCoord>
<yCoord>257</yCoord>
</edgeMap>
<edgeMap>
<xCoord>410</xCoord>
<yCoord>256</yCoord>
</edgeMap>
<edgeMap>
<xCoord>411</xCoord>
<yCoord>255</yCoord>
</edgeMap>
<edgeMap>
<xCoord>411</xCoord>
<yCoord>254</yCoord>
</edgeMap>
<edgeMap>
<xCoord>411</xCoord>
<yCoord>253</yCoord>
</edgeMap>
<edgeMap>
<xCoord>411</xCoord>
<yCoord>252</yCoord>
</edgeMap>
<edgeMap>
<xCoord>411</xCoord>
<yCoord>251</yCoord>
</edgeMap>
<edgeMap>
<xCoord>411</xCoord>
<yCoord>250</yCoord>
</edgeMap>
<edgeMap>
<xCoord>411</xCoord>
<yCoord>249</yCoord>
</edgeMap>
<edgeMap>
<xCoord>411</xCoord>
<yCoord>248</yCoord>
</edgeMap>
<edgeMap>
<xCoord>411</xCoord>
<yCoord>247</yCoord>
</edgeMap>
<edgeMap>
<xCoord>410</xCoord>
<yCoord>246</yCoord>
</edgeMap>
<edgeMap>
<xCoord>410</xCoord>
<yCoord>245</yCoord>
</edgeMap>
<edgeMap>
<xCoord>409</xCoord>
<yCoord>244</yCoord>
</edgeMap>
<edgeMap>
<xCoord>408</xCoord>
<yCoord>243</yCoord>
</edgeMap>
<edgeMap>
<xCoord>407</xCoord>
<yCoord>242</yCoord>
</edgeMap>
<edgeMap>
<xCoord>406</xCoord>
<yCoord>242</yCoord>
</edgeMap>
<edgeMap>
<xCoord>405</xCoord>
<yCoord>242</yCoord>
</edgeMap>
<edgeMap>
<xCoord>404</xCoord>
<yCoord>242</yCoord>
</edgeMap>
<edgeMap>
<xCoord>403</xCoord>
<yCoord>241</yCoord>
</edgeMap>
<edgeMap>
<xCoord>402</xCoord>
<yCoord>241</yCoord>
</edgeMap>
<edgeMap>
<xCoord>401</xCoord>
<yCoord>241</yCoord>
</edgeMap>
<edgeMap>
<xCoord>400</xCoord>
<yCoord>240</yCoord>
</edgeMap>
<edgeMap>
<xCoord>399</xCoord>
<yCoord>240</yCoord>
</edgeMap>
<edgeMap>
<xCoord>398</xCoord>
<yCoord>239</yCoord>
</edgeMap>
<edgeMap>
<xCoord>397</xCoord>
<yCoord>239</yCoord>
</edgeMap>
<edgeMap>
<xCoord>396</xCoord>
<yCoord>239</yCoord>
</edgeMap>
<edgeMap>
<xCoord>395</xCoord>
<yCoord>239</yCoord>
</edgeMap>
<edgeMap>
<xCoord>394</xCoord>
<yCoord>240</yCoord>
</edgeMap>
<edgeMap>
<xCoord>393</xCoord>
<yCoord>240</yCoord>
</edgeMap>
<edgeMap>
<xCoord>392</xCoord>
<yCoord>241</yCoord>
</edgeMap>
<edgeMap>
<xCoord>391</xCoord>
<yCoord>241</yCoord>
</edgeMap>
<edgeMap>
<xCoord>390</xCoord>
<yCoord>242</yCoord>
</edgeMap>
<edgeMap>
<xCoord>389</xCoord>
<yCoord>242</yCoord>
</edgeMap>
<edgeMap>
<xCoord>388</xCoord>
<yCoord>243</yCoord>
</edgeMap>
<edgeMap>
<xCoord>387</xCoord>
<yCoord>244</yCoord>
</edgeMap>
<edgeMap>
<xCoord>386</xCoord>
<yCoord>245</yCoord>
</edgeMap>
<edgeMap>
<xCoord>385</xCoord>
<yCoord>246</yCoord>
</edgeMap>
<edgeMap>
<xCoord>384</xCoord>
<yCoord>247</yCoord>
</edgeMap>
<edgeMap>
<xCoord>384</xCoord>
<yCoord>248</yCoord>
</edgeMap>
<edgeMap>
<xCoord>384</xCoord>
<yCoord>249</yCoord>
</edgeMap>
<edgeMap>
<xCoord>384</xCoord>
<yCoord>250</yCoord>
</edgeMap>
<edgeMap>
<xCoord>384</xCoord>
<yCoord>251</yCoord>
</edgeMap>
<edgeMap>
<xCoord>384</xCoord>
<yCoord>252</yCoord>
</edgeMap>
<edgeMap>
<xCoord>384</xCoord>
<yCoord>253</yCoord>
</edgeMap>
<edgeMap>
<xCoord>384</xCoord>
<yCoord>254</yCoord>
</edgeMap>
<edgeMap>
<xCoord>384</xCoord>
<yCoord>255</yCoord>
</edgeMap>
<edgeMap>
<xCoord>385</xCoord>
<yCoord>256</yCoord>
</edgeMap>
<edgeMap>
<xCoord>386</xCoord>
<yCoord>257</yCoord>
</edgeMap>
<edgeMap>
<xCoord>387</xCoord>
<yCoord>258</yCoord>
</edgeMap>
<edgeMap>
<xCoord>388</xCoord>
<yCoord>259</yCoord>
</edgeMap>
<edgeMap>
<xCoord>389</xCoord>
<yCoord>260</yCoord>
</edgeMap>
<edgeMap>
<xCoord>390</xCoord>
<yCoord>260</yCoord>
</edgeMap>
<edgeMap>
<xCoord>391</xCoord>
<yCoord>261</yCoord>
</edgeMap>
<edgeMap>
<xCoord>392</xCoord>
<yCoord>261</yCoord>
</edgeMap>
<edgeMap>
<xCoord>393</xCoord>
<yCoord>261</yCoord>
</edgeMap>
<edgeMap>
<xCoord>394</xCoord>
<yCoord>261</yCoord>
</edgeMap>
<edgeMap>
<xCoord>395</xCoord>
<yCoord>261</yCoord>
</edgeMap>
<edgeMap>
<xCoord>396</xCoord>
<yCoord>262</yCoord>
</edgeMap>
<edgeMap>
<xCoord>397</xCoord>
<yCoord>262</yCoord>
</edgeMap>
<edgeMap>
<xCoord>398</xCoord>
<yCoord>262</yCoord>
</edgeMap>
<edgeMap>
<xCoord>399</xCoord>
<yCoord>262</yCoord>
</edgeMap>
<edgeMap>
<xCoord>400</xCoord>
<yCoord>263</yCoord>
</edgeMap>
<edgeMap>
<xCoord>401</xCoord>
<yCoord>263</yCoord>
</edgeMap>
</roi>
<roi>
<imageZposition>-176.5</imageZposition>
<imageSOP_UID>1.3.6.1.4.1.14519.5.2.1.6279.6001.389380975131130684685839649184</imageSOP_UID>
<inclusion>TRUE</inclusion>
<edgeMap>
<xCoord>398</xCoord>
<yCoord>260</yCoord>
</edgeMap>
<edgeMap>
<xCoord>399</xCoord>
<yCoord>259</yCoord>
</edgeMap>
<edgeMap>
<xCoord>400</xCoord>
<yCoord>259</yCoord>
</edgeMap>
<edgeMap>
<xCoord>401</xCoord>
<yCoord>258</yCoord>
</edgeMap>
<edgeMap>
<xCoord>402</xCoord>
<yCoord>257</yCoord>
</edgeMap>
<edgeMap>
<xCoord>403</xCoord>
<yCoord>256</yCoord>
</edgeMap>
<edgeMap>
<xCoord>404</xCoord>
<yCoord>255</yCoord>
</edgeMap>
<edgeMap>
<xCoord>404</xCoord>
<yCoord>254</yCoord>
</edgeMap>
<edgeMap>
<xCoord>405</xCoord>
<yCoord>253</yCoord>
</edgeMap>
<edgeMap>
<xCoord>405</xCoord>
<yCoord>252</yCoord>
</edgeMap>
<edgeMap>
<xCoord>405</xCoord>
<yCoord>251</yCoord>
</edgeMap>
<edgeMap>
<xCoord>405</xCoord>
<yCoord>250</yCoord>
</edgeMap>
<edgeMap>
<xCoord>405</xCoord>
<yCoord>249</yCoord>
</edgeMap>
<edgeMap>
<xCoord>404</xCoord>
<yCoord>248</yCoord>
</edgeMap>
<edgeMap>
<xCoord>404</xCoord>
<yCoord>247</yCoord>
</edgeMap>
<edgeMap>
<xCoord>403</xCoord>
<yCoord>246</yCoord>
</edgeMap>
<edgeMap>
<xCoord>402</xCoord>
<yCoord>245</yCoord>
</edgeMap>
<edgeMap>
<xCoord>401</xCoord>
<yCoord>244</yCoord>
</edgeMap>
<edgeMap>
<xCoord>400</xCoord>
<yCoord>243</yCoord>
</edgeMap>
<edgeMap>
<xCoord>399</xCoord>
<yCoord>243</yCoord>
</edgeMap>
<edgeMap>
<xCoord>398</xCoord>
<yCoord>242</yCoord>
</edgeMap>
<edgeMap>
<xCoord>397</xCoord>
<yCoord>242</yCoord>
</edgeMap>
<edgeMap>
<xCoord>396</xCoord>
<yCoord>242</yCoord>
</edgeMap>
<edgeMap>
<xCoord>395</xCoord>
<yCoord>242</yCoord>
</edgeMap>
<edgeMap>
<xCoord>394</xCoord>
<yCoord>242</yCoord>
</edgeMap>
<edgeMap>
<xCoord>393</xCoord>
<yCoord>242</yCoord>
</edgeMap>
<edgeMap>
<xCoord>392</xCoord>
<yCoord>242</yCoord>
</edgeMap>
<edgeMap>
<xCoord>391</xCoord>
<yCoord>243</yCoord>
</edgeMap>
<edgeMap>
<xCoord>390</xCoord>
<yCoord>244</yCoord>
</edgeMap>
<edgeMap>
<xCoord>389</xCoord>
<yCoord>245</yCoord>
</edgeMap>
<edgeMap>
<xCoord>388</xCoord>
<yCoord>246</yCoord>
</edgeMap>
<edgeMap>
<xCoord>388</xCoord>
<yCoord>247</yCoord>
</edgeMap>
<edgeMap>
<xCoord>388</xCoord>
<yCoord>248</yCoord>
</edgeMap>
<edgeMap>
<xCoord>388</xCoord>
<yCoord>249</yCoord>
</edgeMap>
<edgeMap>
<xCoord>388</xCoord>
<yCoord>250</yCoord>
</edgeMap>
<edgeMap>
<xCoord>387</xCoord>
<yCoord>251</yCoord>
</edgeMap>
<edgeMap>
<xCoord>387</xCoord>
<yCoord>252</yCoord>
</edgeMap>
<edgeMap>
<xCoord>388</xCoord>
<yCoord>253</yCoord>
</edgeMap>
<edgeMap>
<xCoord>388</xCoord>
<yCoord>254</yCoord>
</edgeMap>
<edgeMap>
<xCoord>388</xCoord>
<yCoord>255</yCoord>
</edgeMap>
<edgeMap>
<xCoord>388</xCoord>
<yCoord>256</yCoord>
</edgeMap>
<edgeMap>
<xCoord>389</xCoord>
<yCoord>257</yCoord>
</edgeMap>
<edgeMap>
<xCoord>390</xCoord>
<yCoord>258</yCoord>
</edgeMap>
<edgeMap>
<xCoord>391</xCoord>
<yCoord>258</yCoord>
</edgeMap>
<edgeMap>
<xCoord>392</xCoord>
<yCoord>259</yCoord>
</edgeMap>
<edgeMap>
<xCoord>393</xCoord>
<yCoord>260</yCoord>
</edgeMap>
<edgeMap>
<xCoord>394</xCoord>
<yCoord>260</yCoord>
</edgeMap>
<edgeMap>
<xCoord>395</xCoord>
<yCoord>260</yCoord>
</edgeMap>
<edgeMap>
<xCoord>396</xCoord>
<yCoord>260</yCoord>
</edgeMap>
<edgeMap>
<xCoord>397</xCoord>
<yCoord>260</yCoord>
</edgeMap>
<edgeMap>
<xCoord>398</xCoord>
<yCoord>260</yCoord>
</edgeMap>
</roi>
</unblindedReadNodule>
</readingSession>
<readingSession>
		<annotationVersion>3.12</annotationVersion>
		<servicingRadiologistID>1705223961</servicingRadiologistID>
			<unblindedReadNodule>
				<noduleID>0</noduleID>
				<characteristics>
					<subtlety>3</subtlety>
					<internalStructure>1</internalStructure>
					<calcification>6</calcification>
					<sphericity>5</sphericity>
					<margin>5</margin>
					<lobulation>1</lobulation>
					<spiculation>1</spiculation>
					<texture>5</texture>
					<malignancy>2</malignancy>
				</characteristics>
				<roi>
					<imageZposition>-154.0</imageZposition>
					<imageSOP_UID>1.3.6.1.4.1.14519.5.2.1.6279.6001.642802419404528735176509052204</imageSOP_UID>
					<inclusion>TRUE</inclusion>
					<edgeMap>
					<xCoord>392</xCoord>
					<yCoord>252</yCoord>
					</edgeMap>
					<edgeMap>
					<xCoord>392</xCoord>
					<yCoord>251</yCoord>
					</edgeMap>
					<edgeMap>
					<xCoord>392</xCoord>
					<yCoord>250</yCoord>
					</edgeMap>
					<edgeMap>
					<xCoord>393</xCoord>
					<yCoord>250</yCoord>
					</edgeMap>
					<edgeMap>
					<xCoord>394</xCoord>
					<yCoord>249</yCoord>
					</edgeMap>
					<edgeMap>
					<xCoord>394</xCoord>
					<yCoord>248</yCoord>
					</edgeMap>
					<edgeMap>
					<xCoord>394</xCoord>
					<yCoord>247</yCoord>
					</edgeMap>
					<edgeMap>
					<xCoord>395</xCoord>
					<yCoord>246</yCoord>
					</edgeMap>
					<edgeMap>
					<xCoord>396</xCoord>
					<yCoord>246</yCoord>
					</edgeMap>
					<edgeMap>
					<xCoord>397</xCoord>
					<yCoord>245</yCoord>
					</edgeMap>
					<edgeMap>
					<xCoord>398</xCoord>
					<yCoord>244</yCoord>
					</edgeMap>
					<edgeMap>
					<xCoord>399</xCoord>
					<yCoord>243</yCoord>
					</edgeMap>
					<edgeMap>
					<xCoord>400</xCoord>
					<yCoord>243</yCoord>
					</edgeMap>
					<edgeMap>
					<xCoord>400</xCoord>
					<yCoord>242</yCoord>
					</edgeMap>
					<edgeMap>
					<xCoord>401</xCoord>
					<yCoord>243</yCoord>
					</edgeMap>
					<edgeMap>
					<xCoord>402</xCoord>
					<yCoord>243</yCoord>
					</edgeMap>
					<edgeMap>
					<xCoord>403</xCoord>
					<yCoord>243</yCoord>
					</edgeMap>
					<edgeMap>
					<xCoord>404</xCoord>
					<yCoord>243</yCoord>
					</edgeMap>
					<edgeMap>
					<xCoord>405</xCoord>
					<yCoord>244</yCoord>
					</edgeMap>
					<edgeMap>
					<xCoord>405</xCoord>
					<yCoord>245</yCoord>
					</edgeMap>
					<edgeMap>
					<xCoord>406</xCoord>
					<yCoord>246</yCoord>
					</edgeMap>
					<edgeMap>
					<xCoord>407</xCoord>
					<yCoord>247</yCoord>
					</edgeMap>
					<edgeMap>
					<xCoord>407</xCoord>
					<yCoord>248</yCoord>
					</edgeMap>
					<edgeMap>
					<xCoord>407</xCoord>
					<yCoord>249</yCoord>
					</edgeMap>
					<edgeMap>
					<xCoord>408</xCoord>
					<yCoord>250</yCoord>
					</edgeMap>
					<edgeMap>
					<xCoord>408</xCoord>
					<yCoord>251</yCoord>
					</edgeMap>
					<edgeMap>
					<xCoord>408</xCoord>
					<yCoord>252</yCoord>
					</edgeMap>
					<edgeMap>
					<xCoord>408</xCoord>
					<yCoord>253</yCoord>
					</edgeMap>
					<edgeMap>
					<xCoord>408</xCoord>
					<yCoord>254</yCoord>
					</edgeMap>
					<edgeMap>
					<xCoord>408</xCoord>
					<yCoord>255</yCoord>
					</edgeMap>
					<edgeMap>
					<xCoord>408</xCoord>
					<yCoord>256</yCoord>
					</edgeMap>
					<edgeMap>
					<xCoord>407</xCoord>
					<yCoord>257</yCoord>
					</edgeMap>
					<edgeMap>
					<xCoord>407</xCoord>
					<yCoord>258</yCoord>
					</edgeMap>
					<edgeMap>
					<xCoord>406</xCoord>
					<yCoord>259</yCoord>
					</edgeMap>
					<edgeMap>
					<xCoord>405</xCoord>
					<yCoord>260</yCoord>
					</edgeMap>
					<edgeMap>
					<xCoord>404</xCoord>
					<yCoord>261</yCoord>
					</edgeMap>
					<edgeMap>
					<xCoord>403</xCoord>
					<yCoord>262</yCoord>
					</edgeMap>
					<edgeMap>
					<xCoord>402</xCoord>
					<yCoord>262</yCoord>
					</edgeMap>
					<edgeMap>
					<xCoord>401</xCoord>
					<yCoord>262</yCoord>
					</edgeMap>
					<edgeMap>
					<xCoord>400</xCoord>
					<yCoord>263</yCoord>
					</edgeMap>
					<edgeMap>
					<xCoord>399</xCoord>
					<yCoord>263</yCoord>
					</edgeMap>
					<edgeMap>
					<xCoord>398</xCoord>
					<yCoord>263</yCoord>
					</edgeMap>
					<edgeMap>
					<xCoord>397</xCoord>
					<yCoord>262</yCoord>
					</edgeMap>
					<edgeMap>
					<xCoord>396</xCoord>
					<yCoord>262</yCoord>
					</edgeMap>
					<edgeMap>
					<xCoord>395</xCoord>
					<yCoord>262</yCoord>
					</edgeMap>
					<edgeMap>
					<xCoord>394</xCoord>
					<yCoord>261</yCoord>
					</edgeMap>
					<edgeMap>
					<xCoord>393</xCoord>
					<yCoord>260</yCoord>
					</edgeMap>
					<edgeMap>
					<xCoord>393</xCoord>
					<yCoord>259</yCoord>
					</edgeMap>
					<edgeMap>
					<xCoord>392</xCoord>
					<yCoord>258</yCoord>
					</edgeMap>
					<edgeMap>
					<xCoord>392</xCoord>
					<yCoord>257</yCoord>
					</edgeMap>
					<edgeMap>
					<xCoord>392</xCoord>
					<yCoord>256</yCoord>
					</edgeMap>
					<edgeMap>
					<xCoord>392</xCoord>
					<yCoord>255</yCoord>
					</edgeMap>
					<edgeMap>
					<xCoord>392</xCoord>
					<yCoord>254</yCoord>
					</edgeMap>
					<edgeMap>
					<xCoord>392</xCoord>
					<yCoord>253</yCoord>
					</edgeMap>
					<edgeMap>
					<xCoord>392</xCoord>
					<yCoord>252</yCoord>
					</edgeMap>
				</roi>
				<roi>
					<imageZposition>-156.5</imageZposition>
					<imageSOP_UID>1.3.6.1.4.1.14519.5.2.1.6279.6001.242261364630110942195466498544</imageSOP_UID>
					<inclusion>TRUE</inclusion>
					<edgeMap>
					<xCoord>384</xCoord>
					<yCoord>253</yCoord>
					</edgeMap>
					<edgeMap>
					<xCoord>384</xCoord>
					<yCoord>252</yCoord>
					</edgeMap>
					<edgeMap>
					<xCoord>384</xCoord>
					<yCoord>251</yCoord>
					</edgeMap>
					<edgeMap>
					<xCoord>384</xCoord>
					<yCoord>250</yCoord>
					</edgeMap>
					<edgeMap>
					<xCoord>384</xCoord>
					<yCoord>249</yCoord>
					</edgeMap>
					<edgeMap>
					<xCoord>384</xCoord>
					<yCoord>248</yCoord>
					</edgeMap>
					<edgeMap>
					<xCoord>384</xCoord>
					<yCoord>247</yCoord>
					</edgeMap>
					<edgeMap>
					<xCoord>384</xCoord>
					<yCoord>246</yCoord>
					</edgeMap>
					<edgeMap>
					<xCoord>385</xCoord>
					<yCoord>245</yCoord>
					</edgeMap>
					<edgeMap>
					<xCoord>385</xCoord>
					<yCoord>244</yCoord>
					</edgeMap>
					<edgeMap>
					<xCoord>385</xCoord>
					<yCoord>243</yCoord>
					</edgeMap>
					<edgeMap>
					<xCoord>386</xCoord>
					<yCoord>242</yCoord>
					</edgeMap>
					<edgeMap>
					<xCoord>387</xCoord>
					<yCoord>242</yCoord>
					</edgeMap>
					<edgeMap>
					<xCoord>388</xCoord>
					<yCoord>241</yCoord>
					</edgeMap>
					<edgeMap>
					<xCoord>389</xCoord>
					<yCoord>241</yCoord>
					</edgeMap>
					<edgeMap>
					<xCoord>390</xCoord>
					<yCoord>240</yCoord>
					</edgeMap>
					<edgeMap>
					<xCoord>391</xCoord>
					<yCoord>240</yCoord>
					</edgeMap>
					<edgeMap>
					<xCoord>392</xCoord>
					<yCoord>240</yCoord>
					</edgeMap>
					<edgeMap>
					<xCoord>393</xCoord>
					<yCoord>239</yCoord>
					</edgeMap>
					<edgeMap>
					<xCoord>394</xCoord>
					<yCoord>239</yCoord>
					</edgeMap>
					<edgeMap>
					<xCoord>395</xCoord>
					<yCoord>239</yCoord>
					</edgeMap>
					<edgeMap>
					<xCoord>396</xCoord>
					<yCoord>239</yCoord>
					</edgeMap>
					<edgeMap>
					<xCoord>397</xCoord>
					<yCoord>239</yCoord>
					</edgeMap>
					<edgeMap>
					<xCoord>398</xCoord>
					<yCoord>239</yCoord>
					</edgeMap>
					<edgeMap>
					<xCoord>399</xCoord>
					<yCoord>239</yCoord>
					</edgeMap>
					<edgeMap>
					<xCoord>400</xCoord>
					<yCoord>239</yCoord>
					</edgeMap>
					<edgeMap>
					<xCoord>401</xCoord>
					<yCoord>239</yCoord>
					</edgeMap>
					<edgeMap>
					<xCoord>402</xCoord>
					<yCoord>240</yCoord>
					</edgeMap>
					<edgeMap>
					<xCoord>403</xCoord>
					<yCoord>241</yCoord>
					</edgeMap>
					<edgeMap>
					<xCoord>404</xCoord>
					<yCoord>242</yCoord>
					</edgeMap>
					<edgeMap>
					<xCoord>405</xCoord>
					<yCoord>243</yCoord>
					</edgeMap>
					<edgeMap>
					<xCoord>406</xCoord>
					<yCoord>244</yCoord>
					</edgeMap>
					<edgeMap>
					<xCoord>407</xCoord>
					<yCoord>244</yCoord>
					</edgeMap>
					<edgeMap>
					<xCoord>408</xCoord>
					<yCoord>245</yCoord>
					</edgeMap>
					<edgeMap>
					<xCoord>409</xCoord>
					<yCoord>245</yCoord>
					</edgeMap>
					<edgeMap>
					<xCoord>409</xCoord>
					<yCoord>246</yCoord>
					</edgeMap>
					<edgeMap>
					<xCoord>410</xCoord>
					<yCoord>247</yCoord>
					</edgeMap>
					<edgeMap>
					<xCoord>411</xCoord>
					<yCoord>248</yCoord>
					</edgeMap>
					<edgeMap>
					<xCoord>412</xCoord>
					<yCoord>249</yCoord>
					</edgeMap>
					<edgeMap>
					<xCoord>413</xCoord>
					<yCoord>250</yCoord>
					</edgeMap>
					<edgeMap>
					<xCoord>413</xCoord>
					<yCoord>251</yCoord>
					</edgeMap>
					<edgeMap>
					<xCoord>413</xCoord>
					<yCoord>252</yCoord>
					</edgeMap>
					<edgeMap>
					<xCoord>413</xCoord>
					<yCoord>253</yCoord>
					</edgeMap>
					<edgeMap>
					<xCoord>414</xCoord>
					<yCoord>254</yCoord>
					</edgeMap>
					<edgeMap>
					<xCoord>414</xCoord>
					<yCoord>255</yCoord>
					</edgeMap>
					<edgeMap>
					<xCoord>413</xCoord>
					<yCoord>256</yCoord>
					</edgeMap>
					<edgeMap>
					<xCoord>412</xCoord>
					<yCoord>257</yCoord>
					</edgeMap>
					<edgeMap>
					<xCoord>412</xCoord>
					<yCoord>258</yCoord>
					</edgeMap>
					<edgeMap>
					<xCoord>411</xCoord>
					<yCoord>259</yCoord>
					</edgeMap>
					<edgeMap>
					<xCoord>411</xCoord>
					<yCoord>260</yCoord>
					</edgeMap>
					<edgeMap>
					<xCoord>410</xCoord>
					<yCoord>261</yCoord>
					</edgeMap>
					<edgeMap>
					<xCoord>410</xCoord>
					<yCoord>262</yCoord>
					</edgeMap>
					<edgeMap>
					<xCoord>409</xCoord>
					<yCoord>263</yCoord>
					</edgeMap>
					<edgeMap>
					<xCoord>408</xCoord>
					<yCoord>264</yCoord>
					</edgeMap>
					<edgeMap>
					<xCoord>407</xCoord>
					<yCoord>264</yCoord>
					</edgeMap>
					<edgeMap>
					<xCoord>406</xCoord>
					<yCoord>265</yCoord>
					</edgeMap>
					<edgeMap>
					<xCoord>405</xCoord>
					<yCoord>266</yCoord>
					</edgeMap>
					<edgeMap>
					<xCoord>404</xCoord>
					<yCoord>266</yCoord>
					</edgeMap>
					<edgeMap>
					<xCoord>403</xCoord>
					<yCoord>266</yCoord>
					</edgeMap>
					<edgeMap>
					<xCoord>402</xCoord>
					<yCoord>267</yCoord>
					</edgeMap>
					<edgeMap>
					<xCoord>401</xCoord>
					<yCoord>267</yCoord>
					</edgeMap>
					<edgeMap>
					<xCoord>400</xCoord>
					<yCoord>267</yCoord>
					</edgeMap>
					<edgeMap>
					<xCoord>399</xCoord>
					<yCoord>268</yCoord>
					</edgeMap>
					<edgeMap>
					<xCoord>398</xCoord>
					<yCoord>268</yCoord>
					</edgeMap>
					<edgeMap>
					<xCoord>397</xCoord>
					<yCoord>267</yCoord>
					</edgeMap>
					<edgeMap>
					<xCoord>396</xCoord>
					<yCoord>267</yCoord>
					</edgeMap>
					<edgeMap>
					<xCoord>395</xCoord>
					<yCoord>266</yCoord>
					</edgeMap>
					<edgeMap>
					<xCoord>394</xCoord>
					<yCoord>266</yCoord>
					</edgeMap>
					<edgeMap>
					<xCoord>393</xCoord>
					<yCoord>265</yCoord>
					</edgeMap>
					<edgeMap>
					<xCoord>392</xCoord>
					<yCoord>264</yCoord>
					</edgeMap>
					<edgeMap>
					<xCoord>391</xCoord>
					<yCoord>264</yCoord>
					</edgeMap>
					<edgeMap>
					<xCoord>390</xCoord>
					<yCoord>263</yCoord>
					</edgeMap>
					<edgeMap>
					<xCoord>389</xCoord>
					<yCoord>263</yCoord>
					</edgeMap>
					<edgeMap>
					<xCoord>388</xCoord>
					<yCoord>262</yCoord>
					</edgeMap>
					<edgeMap>
					<xCoord>387</xCoord>
					<yCoord>262</yCoord>
					</edgeMap>
					<edgeMap>
					<xCoord>386</xCoord>
					<yCoord>261</yCoord>
					</edgeMap>
					<edgeMap>
					<xCoord>386</xCoord>
					<yCoord>260</yCoord>
					</edgeMap>
					<edgeMap>
					<xCoord>385</xCoord>
					<yCoord>259</yCoord>
					</edgeMap>
					<edgeMap>
					<xCoord>385</xCoord>
					<yCoord>258</yCoord>
					</edgeMap>
					<edgeMap>
					<xCoord>385</xCoord>
					<yCoord>257</yCoord>
					</edgeMap>
					<edgeMap>
					<xCoord>385</xCoord>
					<yCoord>256</yCoord>
					</edgeMap>
					<edgeMap>
					<xCoord>384</xCoord>
					<yCoord>255</yCoord>
					</edgeMap>
					<edgeMap>
					<xCoord>384</xCoord>
					<yCoord>254</yCoord>
					</edgeMap>
					<edgeMap>
					<xCoord>384</xCoord>
					<yCoord>253</yCoord>
					</edgeMap>
				</roi>
				<roi>
					<imageZposition>-159.0</imageZposition>
					<imageSOP_UID>1.3.6.1.4.1.14519.5.2.1.6279.6001.234263867885708346898271911574</imageSOP_UID>
					<inclusion>TRUE</inclusion>
					<edgeMap>
					<xCoord>381</xCoord>
					<yCoord>253</yCoord>
					</edgeMap>
					<edgeMap>
					<xCoord>381</xCoord>
					<yCoord>252</yCoord>
					</edgeMap>
					<edgeMap>
					<xCoord>382</xCoord>
					<yCoord>251</yCoord>
					</edgeMap>
					<edgeMap>
					<xCoord>382</xCoord>
					<yCoord>250</yCoord>
					</edgeMap>
					<edgeMap>
					<xCoord>382</xCoord>
					<yCoord>249</yCoord>
					</edgeMap>
					<edgeMap>
					<xCoord>383</xCoord>
					<yCoord>248</yCoord>
					</edgeMap>
					<edgeMap>
					<xCoord>383</xCoord>
					<yCoord>247</yCoord>
					</edgeMap>
					<edgeMap>
					<xCoord>383</xCoord>
					<yCoord>246</yCoord>
					</edgeMap>
					<edgeMap>
					<xCoord>384</xCoord>
					<yCoord>245</yCoord>
					</edgeMap>
					<edgeMap>
					<xCoord>384</xCoord>
					<yCoord>244</yCoord>
					</edgeMap>
					<edgeMap>
					<xCoord>385</xCoord>
					<yCoord>243</yCoord>
					</edgeMap>
					<edgeMap>
					<xCoord>385</xCoord>
					<yCoord>242</yCoord>
					</edgeMap>
					<edgeMap>
					<xCoord>386</xCoord>
					<yCoord>242</yCoord>
					</edgeMap>
					<edgeMap>
					<xCoord>386</xCoord>
					<yCoord>241</yCoord>
					</edgeMap>
					<edgeMap>
[truncated: 115,524 more chars]
