# Supplementary material for: An improved V-Net lung nodule segmentation model based on pixel threshold separation and attention mechanism
Source: Sci Rep. 2024 Feb 27;14:4743. doi: 10.1038/s41598-024-55178-3 (PMC10899216; doi:10.1038/s41598-024-55178-3)
Supplement: Supplementary file 1 — Supplementary Information 1. [file 41598_2024_55178_MOESM1_ESM.zip › lidc-xml-only/tcia-lidc-xml/185/201.xml]

<?xml version="1.0" encoding="UTF-8"?>
<LidcReadMessage uid="1.3.6.1.4.1.14519.5.2.1.6279.6001.1307390674438.0" xmlns="http://www.nih.gov" xmlns:xsi="http://www.w3.org/2001/XMLSchema-instance" xsi:schemaLocation="http://www.nih.gov  http://troll.rad.med.umich.edu/lidc/LidcReadMessage.xsd">
<ResponseHeader>
<Version>1.8.1</Version>
<MessageId>757549092</MessageId>
<DateRequest>2007-10-24</DateRequest>
<TimeRequest>09:44:11</TimeRequest>
<RequestingSite>removed</RequestingSite>
<ServicingSite>removed</ServicingSite>
<TaskDescription>Second unblinded read</TaskDescription>
<CtImageFile>removed</CtImageFile>
<SeriesInstanceUid>1.3.6.1.4.1.14519.5.2.1.6279.6001.163217526257871051722166468085</SeriesInstanceUid>
<DateService>2008-02-25</DateService>
<TimeService>10:44:49</TimeService>
<ResponseDescription>1 - Reading complete</ResponseDescription>
<StudyInstanceUID>1.3.6.1.4.1.14519.5.2.1.6279.6001.107410301078591208486461903808</StudyInstanceUID></ResponseHeader>
<readingSession>
    <annotationVersion>3.12</annotationVersion>
    <servicingRadiologistID>801953729</servicingRadiologistID>
    <unblindedReadNodule>
      <noduleID>Nodule 001</noduleID>
      <roi>
        <imageZposition>-58.750000</imageZposition>
        <imageSOP_UID>1.3.6.1.4.1.14519.5.2.1.6279.6001.236872584989275945301268337344</imageSOP_UID>
        <inclusion>TRUE</inclusion>
        <edgeMap>
          <xCoord>205</xCoord>
          <yCoord>211</yCoord>
        </edgeMap>
      </roi>
    </unblindedReadNodule>
    <unblindedReadNodule>
      <noduleID>Nodule 002</noduleID>
      <roi>
        <imageZposition>-137.500000 </imageZposition>
        <imageSOP_UID>1.3.6.1.4.1.14519.5.2.1.6279.6001.841535967059308238067753742256</imageSOP_UID>
        <inclusion>TRUE</inclusion>
        <edgeMap>
          <xCoord>390</xCoord>
          <yCoord>290</yCoord>
        </edgeMap>
      </roi>
    </unblindedReadNodule>
    <unblindedReadNodule>
      <noduleID>Nodule 003</noduleID>
      <roi>
        <imageZposition>-177.500000 </imageZposition>
        <imageSOP_UID>1.3.6.1.4.1.14519.5.2.1.6279.6001.837566478788743524902458829293</imageSOP_UID>
        <inclusion>TRUE</inclusion>
        <edgeMap>
          <xCoord>295</xCoord>
          <yCoord>377</yCoord>
        </edgeMap>
      </roi>
    </unblindedReadNodule>
    <unblindedReadNodule>
      <noduleID>Nodule 004</noduleID>
      <roi>
        <imageZposition>-116.250000 </imageZposition>
        <imageSOP_UID>1.3.6.1.4.1.14519.5.2.1.6279.6001.126059162558008521234733001468</imageSOP_UID>
        <inclusion>TRUE</inclusion>
        <edgeMap>
          <xCoord>147</xCoord>
          <yCoord>352</yCoord>
        </edgeMap>
      </roi>
    </unblindedReadNodule>
    <unblindedReadNodule>
      <noduleID>Nodule 005</noduleID>
      <roi>
        <imageZposition>-225.000000 </imageZposition>
        <imageSOP_UID>1.3.6.1.4.1.14519.5.2.1.6279.6001.160600150802758052900175225023</imageSOP_UID>
        <inclusion>TRUE</inclusion>
        <edgeMap>
          <xCoord>392</xCoord>
          <yCoord>178</yCoord>
        </edgeMap>
      </roi>
    </unblindedReadNodule>
    <nonNodule>
      <nonNoduleID>_Non-nodule 001</nonNoduleID>
      <imageZposition>-36.250000</imageZposition>
      <imageSOP_UID>1.3.6.1.4.1.14519.5.2.1.6279.6001.260010415902887604587102889642</imageSOP_UID>
      <locus>
        <xCoord>170</xCoord>
        <yCoord>314</yCoord>
      </locus>
    </nonNodule>
    <nonNodule>
      <nonNoduleID>_Non-nodule 002</nonNoduleID>
      <imageZposition>-116.250000 </imageZposition>
      <imageSOP_UID>1.3.6.1.4.1.14519.5.2.1.6279.6001.126059162558008521234733001468</imageSOP_UID>
      <locus>
        <xCoord>365</xCoord>
        <yCoord>180</yCoord>
      </locus>
    </nonNodule>
    <nonNodule>
      <nonNoduleID>_Non-nodule 003</nonNoduleID>
      <imageZposition>-127.500000 </imageZposition>
      <imageSOP_UID>1.3.6.1.4.1.14519.5.2.1.6279.6001.198869163072251620853395647412</imageSOP_UID>
      <locus>
        <xCoord>323</xCoord>
        <yCoord>201</yCoord>
      </locus>
    </nonNodule>
    <nonNodule>
      <nonNoduleID>_Non-nodule 004</nonNoduleID>
      <imageZposition>-208.750000 </imageZposition>
      <imageSOP_UID>1.3.6.1.4.1.14519.5.2.1.6279.6001.114939835191539101673164047845</imageSOP_UID>
      <locus>
        <xCoord>219</xCoord>
        <yCoord>312</yCoord>
      </locus>
    </nonNodule>
  </readingSession>
<readingSession>
    <annotationVersion>3.12</annotationVersion>
    <servicingRadiologistID>434699130</servicingRadiologistID>
    <unblindedReadNodule>
      <noduleID>IL057_128061</noduleID>
      <characteristics>
        <subtlety>1</subtlety>
        <internalStructure>1</internalStructure>
        <calcification>6</calcification>
        <sphericity>5</sphericity>
        <margin>3</margin>
        <lobulation>1</lobulation>
        <spiculation>1</spiculation>
        <texture>4</texture>
        <malignancy>3</malignancy>
      </characteristics>
      <roi>
        <imageZposition>-177.5</imageZposition>
        <imageSOP_UID>1.3.6.1.4.1.14519.5.2.1.6279.6001.837566478788743524902458829293</imageSOP_UID>
        <inclusion>TRUE</inclusion>
        <edgeMap>
          <xCoord>295</xCoord>
          <yCoord>380</yCoord>
        </edgeMap>
        <edgeMap>
          <xCoord>296</xCoord>
          <yCoord>379</yCoord>
        </edgeMap>
        <edgeMap>
          <xCoord>297</xCoord>
          <yCoord>378</yCoord>
        </edgeMap>
        <edgeMap>
          <xCoord>298</xCoord>
          <yCoord>377</yCoord>
        </edgeMap>
        <edgeMap>
          <xCoord>298</xCoord>
          <yCoord>376</yCoord>
        </edgeMap>
        <edgeMap>
          <xCoord>298</xCoord>
          <yCoord>375</yCoord>
        </edgeMap>
        <edgeMap>
          <xCoord>297</xCoord>
          <yCoord>374</yCoord>
        </edgeMap>
        <edgeMap>
          <xCoord>296</xCoord>
          <yCoord>373</yCoord>
        </edgeMap>
        <edgeMap>
          <xCoord>295</xCoord>
          <yCoord>373</yCoord>
        </edgeMap>
        <edgeMap>
          <xCoord>294</xCoord>
          <yCoord>374</yCoord>
        </edgeMap>
        <edgeMap>
          <xCoord>293</xCoord>
          <yCoord>374</yCoord>
        </edgeMap>
        <edgeMap>
          <xCoord>292</xCoord>
          <yCoord>375</yCoord>
        </edgeMap>
        <edgeMap>
          <xCoord>292</xCoord>
          <yCoord>376</yCoord>
        </edgeMap>
        <edgeMap>
          <xCoord>291</xCoord>
          <yCoord>377</yCoord>
        </edgeMap>
        <edgeMap>
          <xCoord>292</xCoord>
          <yCoord>378</yCoord>
        </edgeMap>
        <edgeMap>
          <xCoord>293</xCoord>
          <yCoord>379</yCoord>
        </edgeMap>
        <edgeMap>
          <xCoord>294</xCoord>
          <yCoord>379</yCoord>
        </edgeMap>
        <edgeMap>
          <xCoord>295</xCoord>
          <yCoord>380</yCoord>
        </edgeMap>
      </roi>
      <roi>
        <imageZposition>-178.75</imageZposition>
        <imageSOP_UID>1.3.6.1.4.1.14519.5.2.1.6279.6001.160773696557212252435322535153</imageSOP_UID>
        <inclusion>TRUE</inclusion>
        <edgeMap>
          <xCoord>296</xCoord>
          <yCoord>379</yCoord>
        </edgeMap>
        <edgeMap>
          <xCoord>297</xCoord>
          <yCoord>378</yCoord>
        </edgeMap>
        <edgeMap>
          <xCoord>298</xCoord>
          <yCoord>377</yCoord>
        </edgeMap>
        <edgeMap>
          <xCoord>298</xCoord>
          <yCoord>376</yCoord>
        </edgeMap>
        <edgeMap>
          <xCoord>298</xCoord>
          <yCoord>375</yCoord>
        </edgeMap>
        <edgeMap>
          <xCoord>297</xCoord>
          <yCoord>374</yCoord>
        </edgeMap>
        <edgeMap>
          <xCoord>296</xCoord>
          <yCoord>374</yCoord>
        </edgeMap>
        <edgeMap>
          <xCoord>295</xCoord>
          <yCoord>373</yCoord>
        </edgeMap>
        <edgeMap>
          <xCoord>294</xCoord>
          <yCoord>374</yCoord>
        </edgeMap>
        <edgeMap>
          <xCoord>293</xCoord>
          <yCoord>375</yCoord>
        </edgeMap>
        <edgeMap>
          <xCoord>292</xCoord>
          <yCoord>376</yCoord>
        </edgeMap>
        <edgeMap>
          <xCoord>292</xCoord>
          <yCoord>377</yCoord>
        </edgeMap>
        <edgeMap>
          <xCoord>293</xCoord>
          <yCoord>378</yCoord>
        </edgeMap>
        <edgeMap>
          <xCoord>294</xCoord>
          <yCoord>379</yCoord>
        </edgeMap>
        <edgeMap>
          <xCoord>295</xCoord>
          <yCoord>379</yCoord>
        </edgeMap>
        <edgeMap>
          <xCoord>296</xCoord>
          <yCoord>379</yCoord>
        </edgeMap>
      </roi>
    </unblindedReadNodule>
    <nonNodule>
      <nonNoduleID>IL057_122920</nonNoduleID>
      <imageZposition>-213.75</imageZposition>
      <imageSOP_UID>1.3.6.1.4.1.14519.5.2.1.6279.6001.415613380449196004714010393554</imageSOP_UID>
      <locus>
        <xCoord>210</xCoord>
        <yCoord>322</yCoord>
      </locus>
    </nonNodule>
    <nonNodule>
      <nonNoduleID>IL057_122921</nonNoduleID>
      <imageZposition>-127.5</imageZposition>
      <imageSOP_UID>1.3.6.1.4.1.14519.5.2.1.6279.6001.198869163072251620853395647412</imageSOP_UID>
      <locus>
        <xCoord>324</xCoord>
        <yCoord>204</yCoord>
      </locus>
    </nonNodule>
    <nonNodule>
      <nonNoduleID>IL057_122922</nonNoduleID>
      <imageZposition>-36.25</imageZposition>
      <imageSOP_UID>1.3.6.1.4.1.14519.5.2.1.6279.6001.260010415902887604587102889642</imageSOP_UID>
      <locus>
        <xCoord>175</xCoord>
        <yCoord>315</yCoord>
      </locus>
    </nonNodule>
  </readingSession>
<readingSession>
<annotationVersion>3.12</annotationVersion>
<servicingRadiologistID>-1286905534</servicingRadiologistID>
<unblindedReadNodule>
<noduleID>MI014_16269</noduleID>
<roi>
<imageZposition>-116.25</imageZposition>
<imageSOP_UID>1.3.6.1.4.1.14519.5.2.1.6279.6001.126059162558008521234733001468</imageSOP_UID>
<inclusion>TRUE</inclusion>
<edgeMap>
<xCoord>147</xCoord>
<yCoord>352</yCoord>
</edgeMap>
</roi>
</unblindedReadNodule>
<unblindedReadNodule>
<noduleID>MI014_16270</noduleID>
<roi>
<imageZposition>-225.0</imageZposition>
<imageSOP_UID>1.3.6.1.4.1.14519.5.2.1.6279.6001.160600150802758052900175225023</imageSOP_UID>
<inclusion>TRUE</inclusion>
<edgeMap>
<xCoord>392</xCoord>
<yCoord>178</yCoord>
</edgeMap>
</roi>
</unblindedReadNodule>
<unblindedReadNodule>
<noduleID>MI014_16258</noduleID>
<characteristics>
<subtlety>1</subtlety>
<internalStructure>1</internalStructure>
<calcification>6</calcification>
<sphericity>4</sphericity>
<margin>4</margin>
<lobulation>1</lobulation>
<spiculation>1</spiculation>
<texture>5</texture>
<malignancy>3</malignancy>
</characteristics>
<roi>
<imageZposition>-177.5</imageZposition>
<imageSOP_UID>1.3.6.1.4.1.14519.5.2.1.6279.6001.837566478788743524902458829293</imageSOP_UID>
<inclusion>TRUE</inclusion>
<edgeMap>
<xCoord>296</xCoord>
<yCoord>379</yCoord>
</edgeMap>
<edgeMap>
<xCoord>297</xCoord>
<yCoord>378</yCoord>
</edgeMap>
<edgeMap>
<xCoord>298</xCoord>
<yCoord>377</yCoord>
</edgeMap>
<edgeMap>
<xCoord>298</xCoord>
<yCoord>376</yCoord>
</edgeMap>
<edgeMap>
<xCoord>298</xCoord>
<yCoord>375</yCoord>
</edgeMap>
<edgeMap>
<xCoord>297</xCoord>
<yCoord>374</yCoord>
</edgeMap>
<edgeMap>
<xCoord>296</xCoord>
<yCoord>373</yCoord>
</edgeMap>
<edgeMap>
<xCoord>295</xCoord>
<yCoord>373</yCoord>
</edgeMap>
<edgeMap>
<xCoord>294</xCoord>
<yCoord>374</yCoord>
</edgeMap>
<edgeMap>
<xCoord>293</xCoord>
<yCoord>374</yCoord>
</edgeMap>
<edgeMap>
<xCoord>292</xCoord>
<yCoord>375</yCoord>
</edgeMap>
<edgeMap>
<xCoord>292</xCoord>
<yCoord>376</yCoord>
</edgeMap>
<edgeMap>
<xCoord>292</xCoord>
<yCoord>377</yCoord>
</edgeMap>
<edgeMap>
<xCoord>292</xCoord>
<yCoord>378</yCoord>
</edgeMap>
<edgeMap>
<xCoord>293</xCoord>
<yCoord>379</yCoord>
</edgeMap>
<edgeMap>
<xCoord>294</xCoord>
<yCoord>379</yCoord>
</edgeMap>
<edgeMap>
<xCoord>295</xCoord>
<yCoord>379</yCoord>
</edgeMap>
<edgeMap>
<xCoord>296</xCoord>
<yCoord>379</yCoord>
</edgeMap>
</roi>
<roi>
<imageZposition>-178.75</imageZposition>
<imageSOP_UID>1.3.6.1.4.1.14519.5.2.1.6279.6001.160773696557212252435322535153</imageSOP_UID>
<inclusion>TRUE</inclusion>
<edgeMap>
<xCoord>296</xCoord>
<yCoord>379</yCoord>
</edgeMap>
<edgeMap>
<xCoord>297</xCoord>
<yCoord>378</yCoord>
</edgeMap>
<edgeMap>
<xCoord>298</xCoord>
<yCoord>377</yCoord>
</edgeMap>
<edgeMap>
<xCoord>298</xCoord>
<yCoord>376</yCoord>
</edgeMap>
<edgeMap>
<xCoord>298</xCoord>
<yCoord>375</yCoord>
</edgeMap>
<edgeMap>
<xCoord>297</xCoord>
<yCoord>374</yCoord>
</edgeMap>
<edgeMap>
<xCoord>296</xCoord>
<yCoord>374</yCoord>
</edgeMap>
<edgeMap>
<xCoord>295</xCoord>
<yCoord>374</yCoord>
</edgeMap>
<edgeMap>
<xCoord>294</xCoord>
<yCoord>374</yCoord>
</edgeMap>
<edgeMap>
<xCoord>293</xCoord>
<yCoord>375</yCoord>
</edgeMap>
<edgeMap>
<xCoord>292</xCoord>
<yCoord>376</yCoord>
</edgeMap>
<edgeMap>
<xCoord>292</xCoord>
<yCoord>377</yCoord>
</edgeMap>
<edgeMap>
<xCoord>293</xCoord>
<yCoord>378</yCoord>
</edgeMap>
<edgeMap>
<xCoord>294</xCoord>
<yCoord>379</yCoord>
</edgeMap>
<edgeMap>
<xCoord>295</xCoord>
<yCoord>379</yCoord>
</edgeMap>
<edgeMap>
<xCoord>296</xCoord>
<yCoord>379</yCoord>
</edgeMap>
</roi>
</unblindedReadNodule>
<unblindedReadNodule>
<noduleID>MI014_16259</noduleID>
<roi>
<imageZposition>-58.75</imageZposition>
<imageSOP_UID>1.3.6.1.4.1.14519.5.2.1.6279.6001.236872584989275945301268337344</imageSOP_UID>
<inclusion>TRUE</inclusion>
<edgeMap>
<xCoord>205</xCoord>
<yCoord>211</yCoord>
</edgeMap>
</roi>
</unblindedReadNodule>
<unblindedReadNodule>
<noduleID>MI014_16260</noduleID>
<roi>
<imageZposition>-137.5</imageZposition>
<imageSOP_UID>1.3.6.1.4.1.14519.5.2.1.6279.6001.841535967059308238067753742256</imageSOP_UID>
<inclusion>TRUE</inclusion>
<edgeMap>
<xCoord>390</xCoord>
<yCoord>290</yCoord>
</edgeMap>
</roi>
</unblindedReadNodule>
<unblindedReadNodule>
<noduleID>MI014_16276</noduleID>
<roi>
<imageZposition>-108.75</imageZposition>
<imageSOP_UID>1.3.6.1.4.1.14519.5.2.1.6279.6001.213354817022610464988624104087</imageSOP_UID>
<inclusion>TRUE</inclusion>
<edgeMap>
<xCoord>325</xCoord>
<yCoord>310</yCoord>
</edgeMap>
</roi>
</unblindedReadNodule>
<nonNodule>
<nonNoduleID>MI014_16271</nonNoduleID>
<imageZposition>-20.0</imageZposition>
<imageSOP_UID>1.3.6.1.4.1.14519.5.2.1.6279.6001.149307378328681127421430526379</imageSOP_UID>
<locus>
<xCoord>189</xCoord>
<yCoord>280</yCoord>
</locus>
</nonNodule>
<nonNodule>
<nonNoduleID>MI014_16273</nonNoduleID>
<imageZposition>-208.75</imageZposition>
<imageSOP_UID>1.3.6.1.4.1.14519.5.2.1.6279.6001.114939835191539101673164047845</imageSOP_UID>
<locus>
<xCoord>231</xCoord>
<yCoord>280</yCoord>
</locus>
</nonNodule>
<nonNodule>
<nonNoduleID>MI014_16274</nonNoduleID>
<imageZposition>-215.0</imageZposition>
<imageSOP_UID>1.3.6.1.4.1.14519.5.2.1.6279.6001.287589774614079526088608586232</imageSOP_UID>
<locus>
<xCoord>204</xCoord>
<yCoord>322</yCoord>
</locus>
</nonNodule>
<nonNodule>
<nonNoduleID>MI014_16275</nonNoduleID>
<imageZposition>-128.75</imageZposition>
<imageSOP_UID>1.3.6.1.4.1.14519.5.2.1.6279.6001.321332999244478290688619930673</imageSOP_UID>
<locus>
<xCoord>324</xCoord>
<yCoord>207</yCoord>
</locus>
</nonNodule>
<nonNodule>
<nonNoduleID>MI014_16262</nonNoduleID>
<imageZposition>-36.25</imageZposition>
<imageSOP_UID>1.3.6.1.4.1.14519.5.2.1.6279.6001.260010415902887604587102889642</imageSOP_UID>
<locus>
<xCoord>170</xCoord>
<yCoord>314</yCoord>
</locus>
</nonNodule>
<nonNodule>
<nonNoduleID>MI014_16263</nonNoduleID>
<imageZposition>-116.25</imageZposition>
<imageSOP_UID>1.3.6.1.4.1.14519.5.2.1.6279.6001.126059162558008521234733001468</imageSOP_UID>
<locus>
<xCoord>365</xCoord>
<yCoord>180</yCoord>
</locus>
</nonNodule>
<nonNodule>
<nonNoduleID>MI014_16264</nonNoduleID>
<imageZposition>-127.5</imageZposition>
<imageSOP_UID>1.3.6.1.4.1.14519.5.2.1.6279.6001.198869163072251620853395647412</imageSOP_UID>
<locus>
<xCoord>323</xCoord>
<yCoord>201</yCoord>
</locus>
</nonNodule>
<nonNodule>
<nonNoduleID>MI014_16265</nonNoduleID>
<imageZposition>-208.75</imageZposition>
<imageSOP_UID>1.3.6.1.4.1.14519.5.2.1.6279.6001.114939835191539101673164047845</imageSOP_UID>
<locus>
<xCoord>219</xCoord>
<yCoord>312</yCoord>
</locus>
</nonNodule>
<nonNodule>
<nonNoduleID>MI014_16266</nonNoduleID>
<imageZposition>-213.75</imageZposition>
<imageSOP_UID>1.3.6.1.4.1.14519.5.2.1.6279.6001.415613380449196004714010393554</imageSOP_UID>
<locus>
<xCoord>210</xCoord>
<yCoord>322</yCoord>
</locus>
</nonNodule>
<nonNodule>
<nonNoduleID>MI014_16267</nonNoduleID>
<imageZposition>-127.5</imageZposition>
<imageSOP_UID>1.3.6.1.4.1.14519.5.2.1.6279.6001.198869163072251620853395647412</imageSOP_UID>
<locus>
<xCoord>324</xCoord>
<yCoord>204</yCoord>
</locus>
</nonNodule>
<nonNodule>
<nonNoduleID>MI014_16268</nonNoduleID>
<imageZposition>-36.25</imageZposition>
<imageSOP_UID>1.3.6.1.4.1.14519.5.2.1.6279.6001.260010415902887604587102889642</imageSOP_UID>
<locus>
<xCoord>175</xCoord>
<yCoord>315</yCoord>
</locus>
</nonNodule>
<nonNodule>
<nonNoduleID>MI014_16277</nonNoduleID>
<imageZposition>-26.25</imageZposition>
<imageSOP_UID>1.3.6.1.4.1.14519.5.2.1.6279.6001.236825524466275992862839901957</imageSOP_UID>
<locus>
<xCoord>321</xCoord>
<yCoord>300</yCoord>
</locus>
</nonNodule>
<nonNodule>
<nonNoduleID>MI014_16278</nonNoduleID>
<imageZposition>-128.75</imageZposition>
<imageSOP_UID>1.3.6.1.4.1.14519.5.2.1.6279.6001.321332999244478290688619930673</imageSOP_UID>
<locus>
<xCoord>326</xCoord>
<yCoord>208</yCoord>
</locus>
</nonNodule>
<nonNodule>
<nonNoduleID>MI014_16279</nonNoduleID>
<imageZposition>-208.75</imageZposition>
<imageSOP_UID>1.3.6.1.4.1.14519.5.2.1.6279.6001.114939835191539101673164047845</imageSOP_UID>
<locus>
<xCoord>222</xCoord>
<yCoord>313</yCoord>
</locus>
</nonNodule>
<nonNodule>
<nonNoduleID>MI014_16280</nonNoduleID>
<imageZposition>-211.25</imageZposition>
<imageSOP_UID>1.3.6.1.4.1.14519.5.2.1.6279.6001.309908349811811591491009034790</imageSOP_UID>
<locus>
<xCoord>210</xCoord>
<yCoord>318</yCoord>
</locus>
</nonNodule>
</readingSession>
<readingSession>
		<annotationVersion>3.12</annotationVersion>
		<servicingRadiologistID>2005466828</servicingRadiologistID>
			<unblindedReadNodule>
				<noduleID>3</noduleID>
				<roi>
					<imageZposition>-136.25</imageZposition>
					<imageSOP_UID>1.3.6.1.4.1.14519.5.2.1.6279.6001.184576830248099098826662064407</imageSOP_UID>
					<inclusion>TRUE</inclusion>
					<edgeMap>
					<xCoord>390</xCoord>
					<yCoord>289</yCoord>
					</edgeMap>
				</roi>
			</unblindedReadNodule>
			<unblindedReadNodule>
				<noduleID>8</noduleID>
				<roi>
					<imageZposition>-116.25</imageZposition>
					<imageSOP_UID>1.3.6.1.4.1.14519.5.2.1.6279.6001.126059162558008521234733001468</imageSOP_UID>
					<inclusion>TRUE</inclusion>
					<edgeMap>
					<xCoord>148</xCoord>
					<yCoord>352</yCoord>
					</edgeMap>
				</roi>
			</unblindedReadNodule>
			<unblindedReadNodule>
				<noduleID>9</noduleID>
				<roi>
					<imageZposition>-225.0</imageZposition>
					<imageSOP_UID>1.3.6.1.4.1.14519.5.2.1.6279.6001.160600150802758052900175225023</imageSOP_UID>
					<inclusion>TRUE</inclusion>
					<edgeMap>
					<xCoord>392</xCoord>
					<yCoord>178</yCoord>
					</edgeMap>
				</roi>
			</unblindedReadNodule>
			<nonNodule>
				<nonNoduleID>0</nonNoduleID>
				<imageZposition>-58.75</imageZposition>
				<imageSOP_UID>1.3.6.1.4.1.14519.5.2.1.6279.6001.236872584989275945301268337344</imageSOP_UID>
				<locus>
					<xCoord>205</xCoord>
					<yCoord>212</yCoord>
				</locus>
			</nonNodule>
			<nonNodule>
				<nonNoduleID>1</nonNoduleID>
				<imageZposition>-20.0</imageZposition>
				<imageSOP_UID>1.3.6.1.4.1.14519.5.2.1.6279.6001.149307378328681127421430526379</imageSOP_UID>
				<locus>
					<xCoord>188</xCoord>
					<yCoord>279</yCoord>
				</locus>
			</nonNodule>
			<nonNodule>
				<nonNoduleID>2</nonNoduleID>
				<imageZposition>-26.25</imageZposition>
				<imageSOP_UID>1.3.6.1.4.1.14519.5.2.1.6279.6001.236825524466275992862839901957</imageSOP_UID>
				<locus>
					<xCoord>321</xCoord>
					<yCoord>300</yCoord>
				</locus>
			</nonNodule>
			<nonNodule>
				<nonNoduleID>4</nonNoduleID>
				<imageZposition>-36.25</imageZposition>
				<imageSOP_UID>1.3.6.1.4.1.14519.5.2.1.6279.6001.260010415902887604587102889642</imageSOP_UID>
				<locus>
					<xCoord>170</xCoord>
					<yCoord>314</yCoord>
				</locus>
			</nonNodule>
			<nonNodule>
				<nonNoduleID>5</nonNoduleID>
				<imageZposition>-128.75</imageZposition>
				<imageSOP_UID>1.3.6.1.4.1.14519.5.2.1.6279.6001.321332999244478290688619930673</imageSOP_UID>
				<locus>
					<xCoord>326</xCoord>
					<yCoord>208</yCoord>
				</locus>
			</nonNodule>
			<nonNodule>
				<nonNoduleID>6</nonNoduleID>
				<imageZposition>-208.75</imageZposition>
				<imageSOP_UID>1.3.6.1.4.1.14519.5.2.1.6279.6001.114939835191539101673164047845</imageSOP_UID>
				<locus>
					<xCoord>222</xCoord>
					<yCoord>313</yCoord>
				</locus>
			</nonNodule>
			<nonNodule>
				<nonNoduleID>7</nonNoduleID>
				<imageZposition>-211.25</imageZposition>
				<imageSOP_UID>1.3.6.1.4.1.14519.5.2.1.6279.6001.309908349811811591491009034790</imageSOP_UID>
				<locus>
					<xCoord>210</xCoord>
					<yCoord>318</yCoord>
				</locus>
			</nonNodule>
	</readingSession>
</LidcReadMessage>
