# Supplementary material for: An improved V-Net lung nodule segmentation model based on pixel threshold separation and attention mechanism
Source: Sci Rep. 2024 Feb 27;14:4743. doi: 10.1038/s41598-024-55178-3 (PMC10899216; doi:10.1038/s41598-024-55178-3)
Supplement: Supplementary file 1 — Supplementary Information 1. [file 41598_2024_55178_MOESM1_ESM.zip › lidc-xml-only/tcia-lidc-xml/185/203.xml]

<?xml version="1.0" encoding="UTF-8"?>
<LidcReadMessage uid="1.3.6.1.4.1.14519.5.2.1.6279.6001.1307390709611.0" xmlns="http://www.nih.gov" xmlns:xsi="http://www.w3.org/2001/XMLSchema-instance" xsi:schemaLocation="http://www.nih.gov  http://troll.rad.med.umich.edu/lidc/LidcReadMessage.xsd">
<ResponseHeader>
<Version>1.8</Version>
<MessageId>2829782</MessageId>
<DateRequest>2005-10-26</DateRequest>
<TimeRequest>00:00:00</TimeRequest>
<RequestingSite>removed</RequestingSite>
<ServicingSite>removed</ServicingSite>
<TaskDescription>Second unblinded read</TaskDescription>
<CtImageFile>removed</CtImageFile>
<SeriesInstanceUid>1.3.6.1.4.1.14519.5.2.1.6279.6001.430109407146633213496148200410</SeriesInstanceUid>
<DateService>2005-10-26</DateService>
<TimeService>00:00:00</TimeService>
<ResponseDescription>1 - Reading complete</ResponseDescription>
<StudyInstanceUID>1.3.6.1.4.1.14519.5.2.1.6279.6001.143774983852765282237869625332</StudyInstanceUID></ResponseHeader>
<readingSession>
<annotationVersion>3.12</annotationVersion>
<servicingRadiologistID>anon</servicingRadiologistID>
<unblindedReadNodule>
<noduleID>110373</noduleID>
<characteristics>
<subtlety>5</subtlety>
<internalStructure>1</internalStructure>
<calcification>6</calcification>
<sphericity>3</sphericity>
<margin>1</margin>
<lobulation>4</lobulation>
<spiculation>3</spiculation>
<texture>5</texture>
<malignancy>4</malignancy>
</characteristics>
<roi>
<imageZposition>-142.5</imageZposition>
<imageSOP_UID>1.3.6.1.4.1.14519.5.2.1.6279.6001.112387013691437921828890518891</imageSOP_UID>
<inclusion>TRUE</inclusion>
<edgeMap>
<xCoord>197</xCoord>
<yCoord>371</yCoord>
</edgeMap>
<edgeMap>
<xCoord>197</xCoord>
<yCoord>370</yCoord>
</edgeMap>
<edgeMap>
<xCoord>196</xCoord>
<yCoord>369</yCoord>
</edgeMap>
<edgeMap>
<xCoord>196</xCoord>
<yCoord>368</yCoord>
</edgeMap>
<edgeMap>
<xCoord>196</xCoord>
<yCoord>367</yCoord>
</edgeMap>
<edgeMap>
<xCoord>195</xCoord>
<yCoord>366</yCoord>
</edgeMap>
<edgeMap>
<xCoord>195</xCoord>
<yCoord>365</yCoord>
</edgeMap>
<edgeMap>
<xCoord>194</xCoord>
<yCoord>365</yCoord>
</edgeMap>
<edgeMap>
<xCoord>193</xCoord>
<yCoord>365</yCoord>
</edgeMap>
<edgeMap>
<xCoord>192</xCoord>
<yCoord>364</yCoord>
</edgeMap>
<edgeMap>
<xCoord>192</xCoord>
<yCoord>363</yCoord>
</edgeMap>
<edgeMap>
<xCoord>191</xCoord>
<yCoord>362</yCoord>
</edgeMap>
<edgeMap>
<xCoord>191</xCoord>
<yCoord>361</yCoord>
</edgeMap>
<edgeMap>
<xCoord>192</xCoord>
<yCoord>360</yCoord>
</edgeMap>
<edgeMap>
<xCoord>193</xCoord>
<yCoord>360</yCoord>
</edgeMap>
<edgeMap>
<xCoord>194</xCoord>
<yCoord>360</yCoord>
</edgeMap>
<edgeMap>
<xCoord>195</xCoord>
<yCoord>360</yCoord>
</edgeMap>
<edgeMap>
<xCoord>195</xCoord>
<yCoord>359</yCoord>
</edgeMap>
<edgeMap>
<xCoord>194</xCoord>
<yCoord>358</yCoord>
</edgeMap>
<edgeMap>
<xCoord>194</xCoord>
<yCoord>357</yCoord>
</edgeMap>
<edgeMap>
<xCoord>193</xCoord>
<yCoord>357</yCoord>
</edgeMap>
<edgeMap>
<xCoord>192</xCoord>
<yCoord>357</yCoord>
</edgeMap>
<edgeMap>
<xCoord>191</xCoord>
<yCoord>357</yCoord>
</edgeMap>
<edgeMap>
<xCoord>190</xCoord>
<yCoord>357</yCoord>
</edgeMap>
<edgeMap>
<xCoord>189</xCoord>
<yCoord>358</yCoord>
</edgeMap>
<edgeMap>
<xCoord>189</xCoord>
<yCoord>359</yCoord>
</edgeMap>
<edgeMap>
<xCoord>189</xCoord>
<yCoord>360</yCoord>
</edgeMap>
<edgeMap>
<xCoord>189</xCoord>
<yCoord>361</yCoord>
</edgeMap>
<edgeMap>
<xCoord>189</xCoord>
<yCoord>362</yCoord>
</edgeMap>
<edgeMap>
<xCoord>190</xCoord>
<yCoord>363</yCoord>
</edgeMap>
<edgeMap>
<xCoord>190</xCoord>
<yCoord>364</yCoord>
</edgeMap>
<edgeMap>
<xCoord>190</xCoord>
<yCoord>365</yCoord>
</edgeMap>
<edgeMap>
<xCoord>190</xCoord>
<yCoord>366</yCoord>
</edgeMap>
<edgeMap>
<xCoord>190</xCoord>
<yCoord>367</yCoord>
</edgeMap>
<edgeMap>
<xCoord>191</xCoord>
<yCoord>367</yCoord>
</edgeMap>
<edgeMap>
<xCoord>192</xCoord>
<yCoord>368</yCoord>
</edgeMap>
<edgeMap>
<xCoord>192</xCoord>
<yCoord>369</yCoord>
</edgeMap>
<edgeMap>
<xCoord>193</xCoord>
<yCoord>369</yCoord>
</edgeMap>
<edgeMap>
<xCoord>194</xCoord>
<yCoord>370</yCoord>
</edgeMap>
<edgeMap>
<xCoord>195</xCoord>
<yCoord>371</yCoord>
</edgeMap>
<edgeMap>
<xCoord>196</xCoord>
<yCoord>371</yCoord>
</edgeMap>
<edgeMap>
<xCoord>197</xCoord>
<yCoord>371</yCoord>
</edgeMap>
</roi>
<roi>
<imageZposition>-143.0</imageZposition>
<imageSOP_UID>1.3.6.1.4.1.14519.5.2.1.6279.6001.713794830074831123355987434121</imageSOP_UID>
<inclusion>TRUE</inclusion>
<edgeMap>
<xCoord>196</xCoord>
<yCoord>370</yCoord>
</edgeMap>
<edgeMap>
<xCoord>197</xCoord>
<yCoord>369</yCoord>
</edgeMap>
<edgeMap>
<xCoord>197</xCoord>
<yCoord>368</yCoord>
</edgeMap>
<edgeMap>
<xCoord>196</xCoord>
<yCoord>367</yCoord>
</edgeMap>
<edgeMap>
<xCoord>197</xCoord>
<yCoord>366</yCoord>
</edgeMap>
<edgeMap>
<xCoord>198</xCoord>
<yCoord>365</yCoord>
</edgeMap>
<edgeMap>
<xCoord>199</xCoord>
<yCoord>364</yCoord>
</edgeMap>
<edgeMap>
<xCoord>200</xCoord>
<yCoord>363</yCoord>
</edgeMap>
<edgeMap>
<xCoord>199</xCoord>
<yCoord>362</yCoord>
</edgeMap>
<edgeMap>
<xCoord>198</xCoord>
<yCoord>362</yCoord>
</edgeMap>
<edgeMap>
<xCoord>197</xCoord>
<yCoord>361</yCoord>
</edgeMap>
<edgeMap>
<xCoord>196</xCoord>
<yCoord>360</yCoord>
</edgeMap>
<edgeMap>
<xCoord>196</xCoord>
<yCoord>359</yCoord>
</edgeMap>
<edgeMap>
<xCoord>195</xCoord>
<yCoord>358</yCoord>
</edgeMap>
<edgeMap>
<xCoord>195</xCoord>
<yCoord>357</yCoord>
</edgeMap>
<edgeMap>
<xCoord>194</xCoord>
<yCoord>356</yCoord>
</edgeMap>
<edgeMap>
<xCoord>193</xCoord>
<yCoord>356</yCoord>
</edgeMap>
<edgeMap>
<xCoord>192</xCoord>
<yCoord>356</yCoord>
</edgeMap>
<edgeMap>
<xCoord>191</xCoord>
<yCoord>356</yCoord>
</edgeMap>
<edgeMap>
<xCoord>190</xCoord>
<yCoord>357</yCoord>
</edgeMap>
<edgeMap>
<xCoord>190</xCoord>
<yCoord>358</yCoord>
</edgeMap>
<edgeMap>
<xCoord>189</xCoord>
<yCoord>359</yCoord>
</edgeMap>
<edgeMap>
<xCoord>189</xCoord>
<yCoord>360</yCoord>
</edgeMap>
<edgeMap>
<xCoord>189</xCoord>
<yCoord>361</yCoord>
</edgeMap>
<edgeMap>
<xCoord>189</xCoord>
<yCoord>362</yCoord>
</edgeMap>
<edgeMap>
<xCoord>189</xCoord>
<yCoord>363</yCoord>
</edgeMap>
<edgeMap>
<xCoord>189</xCoord>
<yCoord>364</yCoord>
</edgeMap>
<edgeMap>
<xCoord>190</xCoord>
<yCoord>365</yCoord>
</edgeMap>
<edgeMap>
<xCoord>190</xCoord>
<yCoord>366</yCoord>
</edgeMap>
<edgeMap>
<xCoord>191</xCoord>
<yCoord>366</yCoord>
</edgeMap>
<edgeMap>
<xCoord>192</xCoord>
<yCoord>367</yCoord>
</edgeMap>
<edgeMap>
<xCoord>192</xCoord>
<yCoord>368</yCoord>
</edgeMap>
<edgeMap>
<xCoord>193</xCoord>
<yCoord>368</yCoord>
</edgeMap>
<edgeMap>
<xCoord>194</xCoord>
<yCoord>369</yCoord>
</edgeMap>
<edgeMap>
<xCoord>195</xCoord>
<yCoord>370</yCoord>
</edgeMap>
<edgeMap>
<xCoord>196</xCoord>
<yCoord>370</yCoord>
</edgeMap>
</roi>
<roi>
<imageZposition>-143.0</imageZposition>
<imageSOP_UID>1.3.6.1.4.1.14519.5.2.1.6279.6001.713794830074831123355987434121</imageSOP_UID>
<inclusion>FALSE</inclusion>
<edgeMap>
<xCoord>192</xCoord>
<yCoord>364</yCoord>
</edgeMap>
<edgeMap>
<xCoord>191</xCoord>
<yCoord>363</yCoord>
</edgeMap>
<edgeMap>
<xCoord>191</xCoord>
<yCoord>362</yCoord>
</edgeMap>
<edgeMap>
<xCoord>191</xCoord>
<yCoord>361</yCoord>
</edgeMap>
<edgeMap>
<xCoord>192</xCoord>
<yCoord>360</yCoord>
</edgeMap>
<edgeMap>
<xCoord>193</xCoord>
<yCoord>360</yCoord>
</edgeMap>
<edgeMap>
<xCoord>194</xCoord>
<yCoord>361</yCoord>
</edgeMap>
<edgeMap>
<xCoord>195</xCoord>
<yCoord>362</yCoord>
</edgeMap>
<edgeMap>
<xCoord>196</xCoord>
<yCoord>363</yCoord>
</edgeMap>
<edgeMap>
<xCoord>195</xCoord>
<yCoord>364</yCoord>
</edgeMap>
<edgeMap>
<xCoord>194</xCoord>
<yCoord>365</yCoord>
</edgeMap>
<edgeMap>
<xCoord>193</xCoord>
<yCoord>365</yCoord>
</edgeMap>
<edgeMap>
<xCoord>192</xCoord>
<yCoord>364</yCoord>
</edgeMap>
</roi>
<roi>
<imageZposition>-143.5</imageZposition>
<imageSOP_UID>1.3.6.1.4.1.14519.5.2.1.6279.6001.407513315747717386005367461952</imageSOP_UID>
<inclusion>TRUE</inclusion>
<edgeMap>
<xCoord>198</xCoord>
<yCoord>370</yCoord>
</edgeMap>
<edgeMap>
<xCoord>198</xCoord>
<yCoord>369</yCoord>
</edgeMap>
<edgeMap>
<xCoord>198</xCoord>
<yCoord>368</yCoord>
</edgeMap>
<edgeMap>
<xCoord>198</xCoord>
<yCoord>367</yCoord>
</edgeMap>
<edgeMap>
<xCoord>199</xCoord>
<yCoord>366</yCoord>
</edgeMap>
<edgeMap>
<xCoord>200</xCoord>
<yCoord>365</yCoord>
</edgeMap>
<edgeMap>
<xCoord>201</xCoord>
<yCoord>365</yCoord>
</edgeMap>
<edgeMap>
<xCoord>202</xCoord>
<yCoord>365</yCoord>
</edgeMap>
<edgeMap>
<xCoord>203</xCoord>
<yCoord>365</yCoord>
</edgeMap>
<edgeMap>
<xCoord>204</xCoord>
<yCoord>365</yCoord>
</edgeMap>
<edgeMap>
<xCoord>205</xCoord>
<yCoord>364</yCoord>
</edgeMap>
<edgeMap>
<xCoord>205</xCoord>
<yCoord>363</yCoord>
</edgeMap>
<edgeMap>
<xCoord>206</xCoord>
<yCoord>362</yCoord>
</edgeMap>
<edgeMap>
<xCoord>206</xCoord>
<yCoord>361</yCoord>
</edgeMap>
<edgeMap>
<xCoord>205</xCoord>
<yCoord>360</yCoord>
</edgeMap>
<edgeMap>
<xCoord>205</xCoord>
<yCoord>359</yCoord>
</edgeMap>
<edgeMap>
<xCoord>204</xCoord>
<yCoord>358</yCoord>
</edgeMap>
<edgeMap>
<xCoord>204</xCoord>
<yCoord>357</yCoord>
</edgeMap>
<edgeMap>
<xCoord>204</xCoord>
<yCoord>356</yCoord>
</edgeMap>
<edgeMap>
<xCoord>204</xCoord>
<yCoord>355</yCoord>
</edgeMap>
<edgeMap>
<xCoord>204</xCoord>
<yCoord>354</yCoord>
</edgeMap>
<edgeMap>
<xCoord>203</xCoord>
<yCoord>353</yCoord>
</edgeMap>
<edgeMap>
<xCoord>202</xCoord>
<yCoord>353</yCoord>
</edgeMap>
<edgeMap>
<xCoord>201</xCoord>
<yCoord>353</yCoord>
</edgeMap>
<edgeMap>
<xCoord>200</xCoord>
<yCoord>352</yCoord>
</edgeMap>
<edgeMap>
<xCoord>199</xCoord>
<yCoord>352</yCoord>
</edgeMap>
<edgeMap>
<xCoord>198</xCoord>
<yCoord>352</yCoord>
</edgeMap>
<edgeMap>
<xCoord>197</xCoord>
<yCoord>352</yCoord>
</edgeMap>
<edgeMap>
<xCoord>196</xCoord>
<yCoord>353</yCoord>
</edgeMap>
<edgeMap>
<xCoord>195</xCoord>
<yCoord>353</yCoord>
</edgeMap>
<edgeMap>
<xCoord>194</xCoord>
<yCoord>353</yCoord>
</edgeMap>
<edgeMap>
<xCoord>193</xCoord>
<yCoord>353</yCoord>
</edgeMap>
<edgeMap>
<xCoord>193</xCoord>
<yCoord>354</yCoord>
</edgeMap>
<edgeMap>
<xCoord>192</xCoord>
<yCoord>355</yCoord>
</edgeMap>
<edgeMap>
<xCoord>191</xCoord>
<yCoord>356</yCoord>
</edgeMap>
<edgeMap>
<xCoord>190</xCoord>
<yCoord>357</yCoord>
</edgeMap>
<edgeMap>
<xCoord>189</xCoord>
<yCoord>358</yCoord>
</edgeMap>
<edgeMap>
<xCoord>189</xCoord>
<yCoord>359</yCoord>
</edgeMap>
<edgeMap>
<xCoord>189</xCoord>
<yCoord>360</yCoord>
</edgeMap>
<edgeMap>
<xCoord>189</xCoord>
<yCoord>361</yCoord>
</edgeMap>
<edgeMap>
<xCoord>189</xCoord>
<yCoord>362</yCoord>
</edgeMap>
<edgeMap>
<xCoord>189</xCoord>
<yCoord>363</yCoord>
</edgeMap>
<edgeMap>
<xCoord>189</xCoord>
<yCoord>364</yCoord>
</edgeMap>
<edgeMap>
<xCoord>190</xCoord>
<yCoord>365</yCoord>
</edgeMap>
<edgeMap>
<xCoord>190</xCoord>
<yCoord>366</yCoord>
</edgeMap>
<edgeMap>
<xCoord>191</xCoord>
<yCoord>366</yCoord>
</edgeMap>
<edgeMap>
<xCoord>192</xCoord>
<yCoord>367</yCoord>
</edgeMap>
<edgeMap>
<xCoord>193</xCoord>
<yCoord>368</yCoord>
</edgeMap>
<edgeMap>
<xCoord>194</xCoord>
<yCoord>369</yCoord>
</edgeMap>
<edgeMap>
<xCoord>195</xCoord>
<yCoord>369</yCoord>
</edgeMap>
<edgeMap>
<xCoord>196</xCoord>
<yCoord>369</yCoord>
</edgeMap>
<edgeMap>
<xCoord>197</xCoord>
<yCoord>370</yCoord>
</edgeMap>
<edgeMap>
<xCoord>198</xCoord>
<yCoord>370</yCoord>
</edgeMap>
</roi>
<roi>
<imageZposition>-143.5</imageZposition>
<imageSOP_UID>1.3.6.1.4.1.14519.5.2.1.6279.6001.407513315747717386005367461952</imageSOP_UID>
<inclusion>FALSE</inclusion>
<edgeMap>
<xCoord>192</xCoord>
<yCoord>364</yCoord>
</edgeMap>
<edgeMap>
<xCoord>192</xCoord>
<yCoord>363</yCoord>
</edgeMap>
<edgeMap>
<xCoord>191</xCoord>
<yCoord>362</yCoord>
</edgeMap>
<edgeMap>
<xCoord>192</xCoord>
<yCoord>361</yCoord>
</edgeMap>
<edgeMap>
<xCoord>193</xCoord>
<yCoord>360</yCoord>
</edgeMap>
<edgeMap>
<xCoord>194</xCoord>
<yCoord>361</yCoord>
</edgeMap>
<edgeMap>
<xCoord>195</xCoord>
<yCoord>362</yCoord>
</edgeMap>
<edgeMap>
<xCoord>195</xCoord>
<yCoord>363</yCoord>
</edgeMap>
<edgeMap>
<xCoord>195</xCoord>
<yCoord>364</yCoord>
</edgeMap>
<edgeMap>
<xCoord>194</xCoord>
<yCoord>365</yCoord>
</edgeMap>
<edgeMap>
<xCoord>193</xCoord>
<yCoord>365</yCoord>
</edgeMap>
<edgeMap>
<xCoord>192</xCoord>
<yCoord>364</yCoord>
</edgeMap>
</roi>
<roi>
<imageZposition>-144.0</imageZposition>
<imageSOP_UID>1.3.6.1.4.1.14519.5.2.1.6279.6001.240037436480227507654315257637</imageSOP_UID>
<inclusion>TRUE</inclusion>
<edgeMap>
<xCoord>199</xCoord>
<yCoord>371</yCoord>
</edgeMap>
<edgeMap>
<xCoord>199</xCoord>
<yCoord>370</yCoord>
</edgeMap>
<edgeMap>
<xCoord>199</xCoord>
<yCoord>369</yCoord>
</edgeMap>
<edgeMap>
<xCoord>199</xCoord>
<yCoord>368</yCoord>
</edgeMap>
<edgeMap>
<xCoord>199</xCoord>
<yCoord>367</yCoord>
</edgeMap>
<edgeMap>
<xCoord>200</xCoord>
<yCoord>366</yCoord>
</edgeMap>
<edgeMap>
<xCoord>201</xCoord>
<yCoord>366</yCoord>
</edgeMap>
<edgeMap>
<xCoord>202</xCoord>
<yCoord>366</yCoord>
</edgeMap>
<edgeMap>
<xCoord>203</xCoord>
<yCoord>366</yCoord>
</edgeMap>
<edgeMap>
<xCoord>204</xCoord>
<yCoord>366</yCoord>
</edgeMap>
<edgeMap>
<xCoord>205</xCoord>
<yCoord>366</yCoord>
</edgeMap>
<edgeMap>
<xCoord>205</xCoord>
<yCoord>365</yCoord>
</edgeMap>
<edgeMap>
<xCoord>205</xCoord>
<yCoord>364</yCoord>
</edgeMap>
<edgeMap>
<xCoord>204</xCoord>
<yCoord>363</yCoord>
</edgeMap>
<edgeMap>
<xCoord>205</xCoord>
<yCoord>362</yCoord>
</edgeMap>
<edgeMap>
<xCoord>205</xCoord>
<yCoord>361</yCoord>
</edgeMap>
<edgeMap>
<xCoord>206</xCoord>
<yCoord>360</yCoord>
</edgeMap>
<edgeMap>
<xCoord>205</xCoord>
<yCoord>359</yCoord>
</edgeMap>
<edgeMap>
<xCoord>204</xCoord>
<yCoord>358</yCoord>
</edgeMap>
<edgeMap>
<xCoord>204</xCoord>
<yCoord>357</yCoord>
</edgeMap>
<edgeMap>
<xCoord>203</xCoord>
<yCoord>356</yCoord>
</edgeMap>
<edgeMap>
<xCoord>204</xCoord>
<yCoord>355</yCoord>
</edgeMap>
<edgeMap>
<xCoord>203</xCoord>
<yCoord>354</yCoord>
</edgeMap>
<edgeMap>
<xCoord>202</xCoord>
<yCoord>354</yCoord>
</edgeMap>
<edgeMap>
<xCoord>201</xCoord>
<yCoord>354</yCoord>
</edgeMap>
<edgeMap>
<xCoord>200</xCoord>
<yCoord>354</yCoord>
</edgeMap>
<edgeMap>
<xCoord>199</xCoord>
<yCoord>353</yCoord>
</edgeMap>
<edgeMap>
<xCoord>198</xCoord>
<yCoord>352</yCoord>
</edgeMap>
<edgeMap>
<xCoord>197</xCoord>
<yCoord>352</yCoord>
</edgeMap>
<edgeMap>
<xCoord>196</xCoord>
<yCoord>352</yCoord>
</edgeMap>
<edgeMap>
<xCoord>195</xCoord>
<yCoord>353</yCoord>
</edgeMap>
<edgeMap>
<xCoord>194</xCoord>
<yCoord>353</yCoord>
</edgeMap>
<edgeMap>
<xCoord>193</xCoord>
<yCoord>353</yCoord>
</edgeMap>
<edgeMap>
<xCoord>193</xCoord>
<yCoord>354</yCoord>
</edgeMap>
<edgeMap>
<xCoord>192</xCoord>
<yCoord>355</yCoord>
</edgeMap>
<edgeMap>
<xCoord>191</xCoord>
<yCoord>356</yCoord>
</edgeMap>
<edgeMap>
<xCoord>191</xCoord>
<yCoord>357</yCoord>
</edgeMap>
<edgeMap>
<xCoord>190</xCoord>
<yCoord>358</yCoord>
</edgeMap>
<edgeMap>
<xCoord>189</xCoord>
<yCoord>358</yCoord>
</edgeMap>
<edgeMap>
<xCoord>189</xCoord>
<yCoord>359</yCoord>
</edgeMap>
<edgeMap>
<xCoord>189</xCoord>
<yCoord>360</yCoord>
</edgeMap>
<edgeMap>
<xCoord>188</xCoord>
<yCoord>361</yCoord>
</edgeMap>
<edgeMap>
<xCoord>189</xCoord>
<yCoord>362</yCoord>
</edgeMap>
<edgeMap>
<xCoord>190</xCoord>
<yCoord>363</yCoord>
</edgeMap>
<edgeMap>
<xCoord>190</xCoord>
<yCoord>364</yCoord>
</edgeMap>
<edgeMap>
<xCoord>190</xCoord>
<yCoord>365</yCoord>
</edgeMap>
<edgeMap>
<xCoord>190</xCoord>
<yCoord>366</yCoord>
</edgeMap>
<edgeMap>
<xCoord>191</xCoord>
<yCoord>366</yCoord>
</edgeMap>
<edgeMap>
<xCoord>192</xCoord>
<yCoord>366</yCoord>
</edgeMap>
<edgeMap>
<xCoord>193</xCoord>
<yCoord>367</yCoord>
</edgeMap>
<edgeMap>
<xCoord>194</xCoord>
<yCoord>367</yCoord>
</edgeMap>
<edgeMap>
<xCoord>195</xCoord>
<yCoord>368</yCoord>
</edgeMap>
<edgeMap>
<xCoord>196</xCoord>
<yCoord>369</yCoord>
</edgeMap>
<edgeMap>
<xCoord>197</xCoord>
<yCoord>370</yCoord>
</edgeMap>
<edgeMap>
<xCoord>198</xCoord>
<yCoord>371</yCoord>
</edgeMap>
<edgeMap>
<xCoord>199</xCoord>
<yCoord>371</yCoord>
</edgeMap>
</roi>
<roi>
<imageZposition>-144.5</imageZposition>
<imageSOP_UID>1.3.6.1.4.1.14519.5.2.1.6279.6001.976567395600937094193886146906</imageSOP_UID>
<inclusion>TRUE</inclusion>
<edgeMap>
<xCoord>200</xCoord>
<yCoord>371</yCoord>
</edgeMap>
<edgeMap>
<xCoord>201</xCoord>
<yCoord>370</yCoord>
</edgeMap>
<edgeMap>
<xCoord>201</xCoord>
<yCoord>369</yCoord>
</edgeMap>
<edgeMap>
<xCoord>202</xCoord>
<yCoord>368</yCoord>
</edgeMap>
<edgeMap>
<xCoord>202</xCoord>
<yCoord>367</yCoord>
</edgeMap>
<edgeMap>
<xCoord>203</xCoord>
<yCoord>366</yCoord>
</edgeMap>
<edgeMap>
<xCoord>204</xCoord>
<yCoord>366</yCoord>
</edgeMap>
<edgeMap>
<xCoord>204</xCoord>
<yCoord>365</yCoord>
</edgeMap>
<edgeMap>
<xCoord>205</xCoord>
<yCoord>364</yCoord>
</edgeMap>
<edgeMap>
<xCoord>205</xCoord>
<yCoord>363</yCoord>
</edgeMap>
<edgeMap>
<xCoord>204</xCoord>
<yCoord>362</yCoord>
</edgeMap>
<edgeMap>
<xCoord>204</xCoord>
<yCoord>361</yCoord>
</edgeMap>
<edgeMap>
<xCoord>203</xCoord>
<yCoord>360</yCoord>
</edgeMap>
<edgeMap>
<xCoord>204</xCoord>
<yCoord>359</yCoord>
</edgeMap>
<edgeMap>
<xCoord>203</xCoord>
<yCoord>358</yCoord>
</edgeMap>
<edgeMap>
<xCoord>203</xCoord>
<yCoord>357</yCoord>
</edgeMap>
<edgeMap>
<xCoord>203</xCoord>
<yCoord>356</yCoord>
</edgeMap>
<edgeMap>
<xCoord>203</xCoord>
<yCoord>355</yCoord>
</edgeMap>
<edgeMap>
<xCoord>202</xCoord>
<yCoord>355</yCoord>
</edgeMap>
<edgeMap>
<xCoord>201</xCoord>
<yCoord>354</yCoord>
</edgeMap>
<edgeMap>
<xCoord>200</xCoord>
<yCoord>354</yCoord>
</edgeMap>
<edgeMap>
<xCoord>199</xCoord>
<yCoord>353</yCoord>
</edgeMap>
<edgeMap>
<xCoord>198</xCoord>
<yCoord>352</yCoord>
</edgeMap>
<edgeMap>
<xCoord>198</xCoord>
<yCoord>351</yCoord>
</edgeMap>
<edgeMap>
<xCoord>197</xCoord>
<yCoord>351</yCoord>
</edgeMap>
<edgeMap>
<xCoord>196</xCoord>
<yCoord>352</yCoord>
</edgeMap>
<edgeMap>
<xCoord>195</xCoord>
<yCoord>351</yCoord>
</edgeMap>
<edgeMap>
<xCoord>194</xCoord>
<yCoord>352</yCoord>
</edgeMap>
<edgeMap>
<xCoord>193</xCoord>
<yCoord>353</yCoord>
</edgeMap>
<edgeMap>
<xCoord>193</xCoord>
<yCoord>354</yCoord>
</edgeMap>
<edgeMap>
<xCoord>192</xCoord>
<yCoord>355</yCoord>
</edgeMap>
<edgeMap>
<xCoord>191</xCoord>
<yCoord>356</yCoord>
</edgeMap>
<edgeMap>
<xCoord>190</xCoord>
<yCoord>357</yCoord>
</edgeMap>
<edgeMap>
<xCoord>189</xCoord>
<yCoord>357</yCoord>
</edgeMap>
<edgeMap>
<xCoord>189</xCoord>
<yCoord>358</yCoord>
</edgeMap>
<edgeMap>
<xCoord>189</xCoord>
<yCoord>359</yCoord>
</edgeMap>
<edgeMap>
<xCoord>188</xCoord>
<yCoord>360</yCoord>
</edgeMap>
<edgeMap>
<xCoord>187</xCoord>
<yCoord>361</yCoord>
</edgeMap>
<edgeMap>
<xCoord>187</xCoord>
<yCoord>362</yCoord>
</edgeMap>
<edgeMap>
<xCoord>188</xCoord>
<yCoord>362</yCoord>
</edgeMap>
<edgeMap>
<xCoord>189</xCoord>
<yCoord>362</yCoord>
</edgeMap>
<edgeMap>
<xCoord>190</xCoord>
<yCoord>363</yCoord>
</edgeMap>
<edgeMap>
<xCoord>190</xCoord>
<yCoord>364</yCoord>
</edgeMap>
<edgeMap>
<xCoord>190</xCoord>
<yCoord>365</yCoord>
</edgeMap>
<edgeMap>
<xCoord>190</xCoord>
<yCoord>366</yCoord>
</edgeMap>
<edgeMap>
<xCoord>191</xCoord>
<yCoord>366</yCoord>
</edgeMap>
<edgeMap>
<xCoord>192</xCoord>
<yCoord>366</yCoord>
</edgeMap>
<edgeMap>
<xCoord>193</xCoord>
<yCoord>366</yCoord>
</edgeMap>
<edgeMap>
<xCoord>194</xCoord>
<yCoord>367</yCoord>
</edgeMap>
<edgeMap>
<xCoord>195</xCoord>
<yCoord>367</yCoord>
</edgeMap>
<edgeMap>
<xCoord>196</xCoord>
<yCoord>366</yCoord>
</edgeMap>
<edgeMap>
<xCoord>197</xCoord>
<yCoord>367</yCoord>
</edgeMap>
<edgeMap>
<xCoord>197</xCoord>
<yCoord>368</yCoord>
</edgeMap>
<edgeMap>
<xCoord>198</xCoord>
<yCoord>369</yCoord>
</edgeMap>
<edgeMap>
<xCoord>198</xCoord>
<yCoord>370</yCoord>
</edgeMap>
<edgeMap>
<xCoord>199</xCoord>
<yCoord>370</yCoord>
</edgeMap>
<edgeMap>
<xCoord>200</xCoord>
<yCoord>371</yCoord>
</edgeMap>
</roi>
<roi>
<imageZposition>-145.0</imageZposition>
<imageSOP_UID>1.3.6.1.4.1.14519.5.2.1.6279.6001.653878254731059923242481539953</imageSOP_UID>
<inclusion>TRUE</inclusion>
<edgeMap>
<xCoord>200</xCoord>
<yCoord>369</yCoord>
</edgeMap>
<edgeMap>
<xCoord>200</xCoord>
<yCoord>368</yCoord>
</edgeMap>
<edgeMap>
<xCoord>201</xCoord>
<yCoord>367</yCoord>
</edgeMap>
<edgeMap>
<xCoord>201</xCoord>
<yCoord>366</yCoord>
</edgeMap>
<edgeMap>
<xCoord>202</xCoord>
<yCoord>365</yCoord>
</edgeMap>
<edgeMap>
<xCoord>203</xCoord>
<yCoord>365</yCoord>
</edgeMap>
<edgeMap>
<xCoord>203</xCoord>
<yCoord>364</yCoord>
</edgeMap>
<edgeMap>
<xCoord>203</xCoord>
<yCoord>363</yCoord>
</edgeMap>
<edgeMap>
<xCoord>203</xCoord>
<yCoord>362</yCoord>
</edgeMap>
<edgeMap>
<xCoord>203</xCoord>
<yCoord>361</yCoord>
</edgeMap>
<edgeMap>
<xCoord>203</xCoord>
<yCoord>360</yCoord>
</edgeMap>
<edgeMap>
<xCoord>203</xCoord>
<yCoord>359</yCoord>
</edgeMap>
<edgeMap>
<xCoord>203</xCoord>
<yCoord>358</yCoord>
</edgeMap>
<edgeMap>
<xCoord>202</xCoord>
<yCoord>357</yCoord>
</edgeMap>
<edgeMap>
<xCoord>202</xCoord>
<yCoord>356</yCoord>
</edgeMap>
<edgeMap>
<xCoord>202</xCoord>
<yCoord>355</yCoord>
</edgeMap>
<edgeMap>
<xCoord>202</xCoord>
<yCoord>354</yCoord>
</edgeMap>
<edgeMap>
<xCoord>201</xCoord>
<yCoord>353</yCoord>
</edgeMap>
<edgeMap>
<xCoord>200</xCoord>
<yCoord>353</yCoord>
</edgeMap>
<edgeMap>
<xCoord>199</xCoord>
<yCoord>353</yCoord>
</edgeMap>
<edgeMap>
<xCoord>198</xCoord>
<yCoord>352</yCoord>
</edgeMap>
<edgeMap>
<xCoord>197</xCoord>
<yCoord>351</yCoord>
</edgeMap>
<edgeMap>
<xCoord>196</xCoord>
<yCoord>351</yCoord>
</edgeMap>
<edgeMap>
<xCoord>195</xCoord>
<yCoord>352</yCoord>
</edgeMap>
<edgeMap>
<xCoord>194</xCoord>
<yCoord>352</yCoord>
</edgeMap>
<edgeMap>
<xCoord>193</xCoord>
<yCoord>352</yCoord>
</edgeMap>
<edgeMap>
<xCoord>193</xCoord>
<yCoord>353</yCoord>
</edgeMap>
<edgeMap>
<xCoord>193</xCoord>
<yCoord>354</yCoord>
</edgeMap>
<edgeMap>
<xCoord>192</xCoord>
<yCoord>355</yCoord>
</edgeMap>
<edgeMap>
<xCoord>191</xCoord>
<yCoord>355</yCoord>
</edgeMap>
<edgeMap>
<xCoord>190</xCoord>
<yCoord>356</yCoord>
</edgeMap>
<edgeMap>
<xCoord>190</xCoord>
<yCoord>357</yCoord>
</edgeMap>
<edgeMap>
<xCoord>189</xCoord>
<yCoord>358</yCoord>
</edgeMap>
<edgeMap>
<xCoord>188</xCoord>
<yCoord>359</yCoord>
</edgeMap>
<edgeMap>
<xCoord>187</xCoord>
<yCoord>359</yCoord>
</edgeMap>
<edgeMap>
<xCoord>187</xCoord>
<yCoord>360</yCoord>
</edgeMap>
<edgeMap>
<xCoord>187</xCoord>
<yCoord>361</yCoord>
</edgeMap>
<edgeMap>
<xCoord>187</xCoord>
<yCoord>362</yCoord>
</edgeMap>
<edgeMap>
<xCoord>188</xCoord>
<yCoord>362</yCoord>
</edgeMap>
<edgeMap>
<xCoord>189</xCoord>
<yCoord>363</yCoord>
</edgeMap>
<edgeMap>
<xCoord>189</xCoord>
<yCoord>364</yCoord>
</edgeMap>
<edgeMap>
<xCoord>189</xCoord>
<yCoord>365</yCoord>
</edgeMap>
<edgeMap>
<xCoord>190</xCoord>
<yCoord>365</yCoord>
</edgeMap>
<edgeMap>
<xCoord>191</xCoord>
<yCoord>366</yCoord>
</edgeMap>
<edgeMap>
<xCoord>192</xCoord>
<yCoord>366</yCoord>
</edgeMap>
<edgeMap>
<xCoord>193</xCoord>
<yCoord>367</yCoord>
</edgeMap>
<edgeMap>
<xCoord>194</xCoord>
<yCoord>368</yCoord>
</edgeMap>
<edgeMap>
<xCoord>195</xCoord>
<yCoord>368</yCoord>
</edgeMap>
<edgeMap>
<xCoord>195</xCoord>
<yCoord>367</yCoord>
</edgeMap>
<edgeMap>
<xCoord>195</xCoord>
<yCoord>366</yCoord>
</edgeMap>
<edgeMap>
<xCoord>195</xCoord>
<yCoord>365</yCoord>
</edgeMap>
<edgeMap>
<xCoord>196</xCoord>
<yCoord>364</yCoord>
</edgeMap>
<edgeMap>
<xCoord>197</xCoord>
<yCoord>364</yCoord>
</edgeMap>
<edgeMap>
<xCoord>198</xCoord>
<yCoord>365</yCoord>
</edgeMap>
<edgeMap>
<xCoord>198</xCoord>
<yCoord>366</yCoord>
</edgeMap>
<edgeMap>
<xCoord>198</xCoord>
<yCoord>367</yCoord>
</edgeMap>
<edgeMap>
<xCoord>198</xCoord>
<yCoord>368</yCoord>
</edgeMap>
<edgeMap>
<xCoord>199</xCoord>
<yCoord>369</yCoord>
</edgeMap>
<edgeMap>
<xCoord>200</xCoord>
<yCoord>369</yCoord>
</edgeMap>
</roi>
<roi>
<imageZposition>-145.5</imageZposition>
<imageSOP_UID>1.3.6.1.4.1.14519.5.2.1.6279.6001.120376003086467244401466323935</imageSOP_UID>
<inclusion>TRUE</inclusion>
<edgeMap>
<xCoord>199</xCoord>
<yCoord>368</yCoord>
</edgeMap>
<edgeMap>
<xCoord>200</xCoord>
<yCoord>367</yCoord>
</edgeMap>
<edgeMap>
<xCoord>200</xCoord>
<yCoord>366</yCoord>
</edgeMap>
<edgeMap>
<xCoord>200</xCoord>
<yCoord>365</yCoord>
</edgeMap>
<edgeMap>
<xCoord>201</xCoord>
<yCoord>364</yCoord>
</edgeMap>
<edgeMap>
<xCoord>201</xCoord>
<yCoord>363</yCoord>
</edgeMap>
<edgeMap>
<xCoord>202</xCoord>
<yCoord>362</yCoord>
</edgeMap>
<edgeMap>
<xCoord>202</xCoord>
<yCoord>361</yCoord>
</edgeMap>
<edgeMap>
<xCoord>202</xCoord>
<yCoord>360</yCoord>
</edgeMap>
<edgeMap>
<xCoord>203</xCoord>
<yCoord>359</yCoord>
</edgeMap>
<edgeMap>
<xCoord>204</xCoord>
<yCoord>358</yCoord>
</edgeMap>
<edgeMap>
<xCoord>203</xCoord>
<yCoord>357</yCoord>
</edgeMap>
<edgeMap>
<xCoord>202</xCoord>
<yCoord>356</yCoord>
</edgeMap>
<edgeMap>
<xCoord>201</xCoord>
<yCoord>355</yCoord>
</edgeMap>
<edgeMap>
<xCoord>202</xCoord>
<yCoord>354</yCoord>
</edgeMap>
<edgeMap>
<xCoord>202</xCoord>
<yCoord>353</yCoord>
</edgeMap>
<edgeMap>
<xCoord>202</xCoord>
<yCoord>352</yCoord>
</edgeMap>
<edgeMap>
<xCoord>201</xCoord>
<yCoord>352</yCoord>
</edgeMap>
<edgeMap>
<xCoord>200</xCoord>
<yCoord>353</yCoord>
</edgeMap>
<edgeMap>
<xCoord>199</xCoord>
<yCoord>352</yCoord>
</edgeMap>
<edgeMap>
<xCoord>198</xCoord>
<yCoord>352</yCoord>
</edgeMap>
<edgeMap>
<xCoord>197</xCoord>
<yCoord>351</yCoord>
</edgeMap>
<edgeMap>
<xCoord>197</xCoord>
<yCoord>350</yCoord>
</edgeMap>
<edgeMap>
<xCoord>196</xCoord>
<yCoord>350</yCoord>
</edgeMap>
<edgeMap>
<xCoord>195</xCoord>
<yCoord>351</yCoord>
</edgeMap>
<edgeMap>
<xCoord>194</xCoord>
<yCoord>351</yCoord>
</edgeMap>
<edgeMap>
<xCoord>194</xCoord>
<yCoord>352</yCoord>
</edgeMap>
<edgeMap>
<xCoord>194</xCoord>
<yCoord>353</yCoord>
</edgeMap>
<edgeMap>
<xCoord>193</xCoord>
<yCoord>354</yCoord>
</edgeMap>
<edgeMap>
<xCoord>192</xCoord>
<yCoord>354</yCoord>
</edgeMap>
<edgeMap>
<xCoord>192</xCoord>
<yCoord>355</yCoord>
</edgeMap>
<edgeMap>
<xCoord>191</xCoord>
<yCoord>356</yCoord>
</edgeMap>
<edgeMap>
<xCoord>190</xCoord>
<yCoord>356</yCoord>
</edgeMap>
<edgeMap>
<xCoord>189</xCoord>
<yCoord>356</yCoord>
</edgeMap>
<edgeMap>
<xCoord>189</xCoord>
<yCoord>357</yCoord>
</edgeMap>
<edgeMap>
<xCoord>188</xCoord>
<yCoord>358</yCoord>
</edgeMap>
<edgeMap>
<xCoord>188</xCoord>
<yCoord>359</yCoord>
</edgeMap>
<edgeMap>
<xCoord>188</xCoord>
<yCoord>360</yCoord>
</edgeMap>
<edgeMap>
<xCoord>189</xCoord>
<yCoord>361</yCoord>
</edgeMap>
<edgeMap>
<xCoord>188</xCoord>
<yCoord>362</yCoord>
</edgeMap>
<edgeMap>
<xCoord>187</xCoord>
<yCoord>362</yCoord>
</edgeMap>
<edgeMap>
<xCoord>187</xCoord>
<yCoord>363</yCoord>
</edgeMap>
<edgeMap>
<xCoord>187</xCoord>
<yCoord>364</yCoord>
</edgeMap>
<edgeMap>
<xCoord>188</xCoord>
<yCoord>364</yCoord>
</edgeMap>
<edgeMap>
<xCoord>189</xCoord>
<yCoord>365</yCoord>
</edgeMap>
<edgeMap>
<xCoord>190</xCoord>
<yCoord>365</yCoord>
</edgeMap>
<edgeMap>
<xCoord>191</xCoord>
<yCoord>366</yCoord>
</edgeMap>
<edgeMap>
<xCoord>192</xCoord>
<yCoord>366</yCoord>
</edgeMap>
<edgeMap>
<xCoord>193</xCoord>
<yCoord>367</yCoord>
</edgeMap>
<edgeMap>
<xCoord>193</xCoord>
<yCoord>368</yCoord>
</edgeMap>
<edgeMap>
<xCoord>194</xCoord>
<yCoord>368</yCoord>
</edgeMap>
<edgeMap>
<xCoord>195</xCoord>
<yCoord>367</yCoord>
</edgeMap>
<edgeMap>
<xCoord>195</xCoord>
<yCoord>366</yCoord>
</edgeMap>
<edgeMap>
<xCoord>195</xCoord>
<yCoord>365</yCoord>
</edgeMap>
<edgeMap>
<xCoord>196</xCoord>
<yCoord>364</yCoord>
</edgeMap>
<edgeMap>
<xCoord>197</xCoord>
<yCoord>364</yCoord>
</edgeMap>
<edgeMap>
<xCoord>198</xCoord>
<yCoord>365</yCoord>
</edgeMap>
<edgeMap>
<xCoord>198</xCoord>
<yCoord>366</yCoord>
</edgeMap>
<edgeMap>
<xCoord>198</xCoord>
<yCoord>367</yCoord>
</edgeMap>
<edgeMap>
<xCoord>199</xCoord>
<yCoord>368</yCoord>
</edgeMap>
</roi>
<roi>
<imageZposition>-146.0</imageZposition>
<imageSOP_UID>1.3.6.1.4.1.14519.5.2.1.6279.6001.110437939475295311885565102846</imageSOP_UID>
<inclusion>TRUE</inclusion>
<edgeMap>
<xCoord>192</xCoord>
<yCoord>370</yCoord>
</edgeMap>
<edgeMap>
<xCoord>193</xCoord>
<yCoord>369</yCoord>
</edgeMap>
<edgeMap>
<xCoord>194</xCoord>
<yCoord>369</yCoord>
</edgeMap>
<edgeMap>
<xCoord>195</xCoord>
<yCoord>369</yCoord>
</edgeMap>
<edgeMap>
<xCoord>195</xCoord>
<yCoord>368</yCoord>
</edgeMap>
<edgeMap>
<xCoord>196</xCoord>
<yCoord>367</yCoord>
</edgeMap>
<edgeMap>
<xCoord>197</xCoord>
<yCoord>367</yCoord>
</edgeMap>
<edgeMap>
<xCoord>198</xCoord>
<yCoord>368</yCoord>
</edgeMap>
<edgeMap>
<xCoord>199</xCoord>
<yCoord>367</yCoord>
</edgeMap>
<edgeMap>
<xCoord>199</xCoord>
<yCoord>366</yCoord>
</edgeMap>
<edgeMap>
<xCoord>200</xCoord>
<yCoord>365</yCoord>
</edgeMap>
<edgeMap>
<xCoord>199</xCoord>
<yCoord>364</yCoord>
</edgeMap>
<edgeMap>
<xCoord>200</xCoord>
<yCoord>363</yCoord>
</edgeMap>
<edgeMap>
<xCoord>201</xCoord>
<yCoord>362</yCoord>
</edgeMap>
<edgeMap>
<xCoord>201</xCoord>
<yCoord>361</yCoord>
</edgeMap>
<edgeMap>
<xCoord>202</xCoord>
<yCoord>360</yCoord>
</edgeMap>
<edgeMap>
<xCoord>202</xCoord>
<yCoord>359</yCoord>
</edgeMap>
<edgeMap>
<xCoord>203</xCoord>
<yCoord>358</yCoord>
</edgeMap>
<edgeMap>
<xCoord>202</xCoord>
<yCoord>357</yCoord>
</edgeMap>
<edgeMap>
<xCoord>202</xCoord>
<yCoord>356</yCoord>
</edgeMap>
<edgeMap>
<xCoord>201</xCoord>
<yCoord>355</yCoord>
</edgeMap>
<edgeMap>
<xCoord>201</xCoord>
<yCoord>354</yCoord>
</edgeMap>
<edgeMap>
<xCoord>200</xCoord>
<yCoord>353</yCoord>
</edgeMap>
<edgeMap>
<xCoord>199</xCoord>
<yCoord>352</yCoord>
</edgeMap>
<edgeMap>
<xCoord>198</xCoord>
<yCoord>352</yCoord>
</edgeMap>
<edgeMap>
<xCoord>197</xCoord>
<yCoord>351</yCoord>
</edgeMap>
<edgeMap>
<xCoord>196</xCoord>
<yCoord>350</yCoord>
</edgeMap>
<edgeMap>
<xCoord>195</xCoord>
<yCoord>350</yCoord>
</edgeMap>
<edgeMap>
<xCoord>194</xCoord>
<yCoord>350</yCoord>
</edgeMap>
<edgeMap>
<xCoord>193</xCoord>
<yCoord>351</yCoord>
</edgeMap>
<edgeMap>
<xCoord>193</xCoord>
<yCoord>352</yCoord>
</edgeMap>
<edgeMap>
<xCoord>193</xCoord>
<yCoord>353</yCoord>
</edgeMap>
<edgeMap>
<xCoord>192</xCoord>
<yCoord>354</yCoord>
</edgeMap>
<edgeMap>
<xCoord>191</xCoord>
<yCoord>355</yCoord>
</edgeMap>
<edgeMap>
<xCoord>190</xCoord>
<yCoord>354</yCoord>
</edgeMap>
<edgeMap>
<xCoord>189</xCoord>
<yCoord>355</yCoord>
</edgeMap>
<edgeMap>
<xCoord>189</xCoord>
<yCoord>356</yCoord>
</edgeMap>
<edgeMap>
<xCoord>188</xCoord>
<yCoord>357</yCoord>
</edgeMap>
<edgeMap>
<xCoord>187</xCoord>
<yCoord>358</yCoord>
</edgeMap>
<edgeMap>
<xCoord>188</xCoord>
<yCoord>359</yCoord>
</edgeMap>
<edgeMap>
<xCoord>189</xCoord>
<yCoord>360</yCoord>
</edgeMap>
<edgeMap>
<xCoord>188</xCoord>
<yCoord>361</yCoord>
</edgeMap>
<edgeMap>
<xCoord>187</xCoord>
<yCoord>362</yCoord>
</edgeMap>
<edgeMap>
<xCoord>187</xCoord>
<yCoord>363</yCoord>
</edgeMap>
<edgeMap>
<xCoord>188</xCoord>
<yCoord>364</yCoord>
</edgeMap>
<edgeMap>
<xCoord>189</xCoord>
<yCoord>364</yCoord>
</edgeMap>
<edgeMap>
<xCoord>190</xCoord>
<yCoord>365</yCoord>
</edgeMap>
<edgeMap>
<xCoord>191</xCoord>
<yCoord>366</yCoord>
</edgeMap>
<edgeMap>
<xCoord>190</xCoord>
<yCoord>367</yCoord>
</edgeMap>
<edgeMap>
<xCoord>190</xCoord>
<yCoord>368</yCoord>
</edgeMap>
<edgeMap>
<xCoord>191</xCoord>
<yCoord>369</yCoord>
</edgeMap>
<edgeMap>
<xCoord>192</xCoord>
<yCoord>370</yCoord>
</edgeMap>
</roi>
<roi>
<imageZposition>-146.5</imageZposition>
<imageSOP_UID>1.3.6.1.4.1.14519.5.2.1.6279.6001.532161761864448934365230758552</imageSOP_UID>
<inclusion>TRUE</inclusion>
<edgeMap>
<xCoord>197</xCoord>
<yCoord>370</yCoord>
</edgeMap>
<edgeMap>
<xCoord>198</xCoord>
<yCoord>369</yCoord>
</edgeMap>
<edgeMap>
<xCoord>199</xCoord>
<yCoord>368</yCoord>
</edgeMap>
<edgeMap>
<xCoord>198</xCoord>
<yCoord>367</yCoord>
</edgeMap>
<edgeMap>
<xCoord>199</xCoord>
<yCoord>366</yCoord>
</edgeMap>
<edgeMap>
<xCoord>199</xCoord>
<yCoord>365</yCoord>
</edgeMap>
<edgeMap>
<xCoord>198</xCoord>
<yCoord>364</yCoord>
</edgeMap>
<edgeMap>
<xCoord>199</xCoord>
<yCoord>363</yCoord>
</edgeMap>
<edgeMap>
<xCoord>199</xCoord>
<yCoord>362</yCoord>
</edgeMap>
<edgeMap>
<xCoord>200</xCoord>
<yCoord>361</yCoord>
</edgeMap>
<edgeMap>
<xCoord>201</xCoord>
<yCoord>361</yCoord>
</edgeMap>
<edgeMap>
<xCoord>202</xCoord>
<yCoord>360</yCoord>
</edgeMap>
<edgeMap>
<xCoord>203</xCoord>
<yCoord>359</yCoord>
</edgeMap>
<edgeMap>
<xCoord>202</xCoord>
<yCoord>358</yCoord>
</edgeMap>
<edgeMap>
<xCoord>202</xCoord>
<yCoord>357</yCoord>
</edgeMap>
<edgeMap>
<xCoord>202</xCoord>
<yCoord>356</yCoord>
</edgeMap>
<edgeMap>
<xCoord>201</xCoord>
<yCoord>355</yCoord>
</edgeMap>
<edgeMap>
<xCoord>201</xCoord>
<yCoord>354</yCoord>
</edgeMap>
<edgeMap>
<xCoord>201</xCoord>
<yCoord>353</yCoord>
</edgeMap>
<edgeMap>
<xCoord>200</xCoord>
<yCoord>352</yCoord>
</edgeMap>
<edgeMap>
<xCoord>199</xCoord>
<yCoord>352</yCoord>
</edgeMap>
<edgeMap>
<xCoord>198</xCoord>
<yCoord>352</yCoord>
</edgeMap>
<edgeMap>
<xCoord>197</xCoord>
<yCoord>351</yCoord>
</edgeMap>
<edgeMap>
<xCoord>196</xCoord>
<yCoord>351</yCoord>
</edgeMap>
<edgeMap>
<xCoord>195</xCoord>
<yCoord>350</yCoord>
</edgeMap>
<edgeMap>
<xCoord>194</xCoord>
<yCoord>350</yCoord>
</edgeMap>
<edgeMap>
<xCoord>193</xCoord>
<yCoord>350</yCoord>
</edgeMap>
<edgeMap>
<xCoord>192</xCoord>
<yCoord>351</yCoord>
</edgeMap>
<edgeMap>
<xCoord>193</xCoord>
<yCoord>352</yCoord>
</edgeMap>
<edgeMap>
<xCoord>192</xCoord>
<yCoord>353</yCoord>
</edgeMap>
<edgeMap>
<xCoord>191</xCoord>
<yCoord>354</yCoord>
</edgeMap>
<edgeMap>
<xCoord>190</xCoord>
<yCoord>355</yCoord>
</edgeMap>
<edgeMap>
<xCoord>189</xCoord>
<yCoord>355</yCoord>
</edgeMap>
<edgeMap>
<xCoord>189</xCoord>
<yCoord>356</yCoord>
</edgeMap>
<edgeMap>
<xCoord>189</xCoord>
<yCoord>357</yCoord>
</edgeMap>
<edgeMap>
<xCoord>188</xCoord>
<yCoord>358</yCoord>
</edgeMap>
<edgeMap>
<xCoord>188</xCoord>
<yCoord>359</yCoord>
</edgeMap>
<edgeMap>
<xCoord>189</xCoord>
<yCoord>360</yCoord>
</edgeMap>
<edgeMap>
<xCoord>188</xCoord>
<yCoord>361</yCoord>
</edgeMap>
<edgeMap>
<xCoord>188</xCoord>
<yCoord>362</yCoord>
</edgeMap>
<edgeMap>
<xCoord>188</xCoord>
<yCoord>363</yCoord>
</edgeMap>
<edgeMap>
<xCoord>189</xCoord>
<yCoord>364</yCoord>
</edgeMap>
<edgeMap>
<xCoord>190</xCoord>
<yCoord>364</yCoord>
</edgeMap>
<edgeMap>
<xCoord>191</xCoord>
<yCoord>365</yCoord>
</edgeMap>
<edgeMap>
<xCoord>191</xCoord>
<yCoord>366</yCoord>
</edgeMap>
<edgeMap>
<xCoord>191</xCoord>
<yCoord>367</yCoord>
</edgeMap>
<edgeMap>
<xCoord>192</xCoord>
<yCoord>368</yCoord>
</edgeMap>
<edgeMap>
<xCoord>192</xCoord>
<yCoord>369</yCoord>
</edgeMap>
<edgeMap>
<xCoord>193</xCoord>
<yCoord>370</yCoord>
</edgeMap>
<edgeMap>
<xCoord>194</xCoord>
<yCoord>370</yCoord>
</edgeMap>
<edgeMap>
<xCoord>195</xCoord>
<yCoord>370</yCoord>
</edgeMap>
<edgeMap>
<xCoord>196</xCoord>
<yCoord>370</yCoord>
</edgeMap>
<edgeMap>
<xCoord>197</xCoord>
<yCoord>370</yCoord>
</edgeMap>
</roi>
<roi>
<imageZposition>-147.0</imageZposition>
<imageSOP_UID>1.3.6.1.4.1.14519.5.2.1.6279.6001.147652878706964681260897543019</imageSOP_UID>
<inclusion>TRUE</inclusion>
<edgeMap>
<xCoord>195</xCoord>
<yCoord>371</yCoord>
</edgeMap>
<edgeMap>
<xCoord>196</xCoord>
<yCoord>370</yCoord>
</edgeMap>
<edgeMap>
<xCoord>197</xCoord>
<yCoord>369</yCoord>
</edgeMap>
<edgeMap>
<xCoord>198</xCoord>
<yCoord>368</yCoord>
</edgeMap>
<edgeMap>
<xCoord>198</xCoord>
<yCoord>367</yCoord>
</edgeMap>
<edgeMap>
<xCoord>198</xCoord>
<yCoord>366</yCoord>
</edgeMap>
<edgeMap>
<xCoord>198</xCoord>
<yCoord>365</yCoord>
</edgeMap>
<edgeMap>
<xCoord>197</xCoord>
<yCoord>364</yCoord>
</edgeMap>
<edgeMap>
<xCoord>198</xCoord>
<yCoord>363</yCoord>
</edgeMap>
<edgeMap>
<xCoord>198</xCoord>
<yCoord>362</yCoord>
</edgeMap>
<edgeMap>
<xCoord>199</xCoord>
<yCoord>361</yCoord>
</edgeMap>
<edgeMap>
<xCoord>200</xCoord>
<yCoord>360</yCoord>
</edgeMap>
<edgeMap>
<xCoord>200</xCoord>
<yCoord>359</yCoord>
</edgeMap>
<edgeMap>
<xCoord>201</xCoord>
<yCoord>358</yCoord>
</edgeMap>
<edgeMap>
<xCoord>202</xCoord>
<yCoord>357</yCoord>
</edgeMap>
<edgeMap>
<xCoord>202</xCoord>
<yCoord>356</yCoord>
</edgeMap>
<edgeMap>
<xCoord>201</xCoord>
<yCoord>355</yCoord>
</edgeMap>
<edgeMap>
<xCoord>201</xCoord>
<yCoord>354</yCoord>
</edgeMap>
<edgeMap>
<xCoord>201</xCoord>
<yCoord>353</yCoord>
</edgeMap>
<edgeMap>
<xCoord>200</xCoord>
<yCoord>352</yCoord>
</edgeMap>
<edgeMap>
<xCoord>199</xCoord>
<yCoord>352</yCoord>
</edgeMap>
<edgeMap>
<xCoord>198</xCoord>
<yCoord>351</yCoord>
</edgeMap>
<edgeMap>
<xCoord>197</xCoord>
<yCoord>350</yCoord>
</edgeMap>
<edgeMap>
<xCoord>196</xCoord>
<yCoord>349</yCoord>
</edgeMap>
<edgeMap>
<xCoord>195</xCoord>
<yCoord>349</yCoord>
</edgeMap>
<edgeMap>
<xCoord>194</xCoord>
<yCoord>349</yCoord>
</edgeMap>
<edgeMap>
<xCoord>193</xCoord>
<yCoord>350</yCoord>
</edgeMap>
<edgeMap>
<xCoord>193</xCoord>
<yCoord>351</yCoord>
</edgeMap>
<edgeMap>
<xCoord>193</xCoord>
<yCoord>352</yCoord>
</edgeMap>
<edgeMap>
<xCoord>192</xCoord>
<yCoord>353</yCoord>
</edgeMap>
<edgeMap>
<xCoord>192</xCoord>
<yCoord>354</yCoord>
</edgeMap>
<edgeMap>
<xCoord>191</xCoord>
<yCoord>355</yCoord>
</edgeMap>
<edgeMap>
<xCoord>191</xCoord>
<yCoord>356</yCoord>
</edgeMap>
<edgeMap>
<xCoord>190</xCoord>
<yCoord>357</yCoord>
</edgeMap>
<edgeMap>
<xCoord>189</xCoord>
<yCoord>358</yCoord>
</edgeMap>
<edgeMap>
<xCoord>188</xCoord>
<yCoord>359</yCoord>
</edgeMap>
<edgeMap>
<xCoord>189</xCoord>
<yCoord>360</yCoord>
</edgeMap>
<edgeMap>
<xCoord>189</xCoord>
<yCoord>361</yCoord>
</edgeMap>
<edgeMap>
<xCoord>189</xCoord>
<yCoord>362</yCoord>
</edgeMap>
<edgeMap>
<xCoord>188</xCoord>
<yCoord>363</yCoord>
</edgeMap>
<edgeMap>
<xCoord>189</xCoord>
<yCoord>364</yCoord>
</edgeMap>
<edgeMap>
<xCoord>190</xCoord>
<yCoord>364</yCoord>
</edgeMap>
<edgeMap>
<xCoord>191</xCoord>
<yCoord>365</yCoord>
</edgeMap>
<edgeMap>
<xCoord>191</xCoord>
<yCoord>366</yCoord>
</edgeMap>
<edgeMap>
<xCoord>192</xCoord>
<yCoord>367</yCoord>
</edgeMap>
<edgeMap>
<xCoord>192</xCoord>
<yCoord>368</yCoord>
</edgeMap>
<edgeMap>
<xCoord>193</xCoord>
<yCoord>369</yCoord>
</edgeMap>
<edgeMap>
<xCoord>193</xCoord>
<yCoord>370</yCoord>
</edgeMap>
<edgeMap>
<xCoord>194</xCoord>
<yCoord>371</yCoord>
</edgeMap>
<edgeMap>
<xCoord>195</xCoord>
<yCoord>371</yCoord>
</edgeMap>
</roi>
<roi>
<imageZposition>-147.5</imageZposition>
<imageSOP_UID>1.3.6.1.4.1.14519.5.2.1.6279.6001.305255147871303024412439781633</imageSOP_UID>
<inclusion>TRUE</inclusion>
<edgeMap>
<xCoord>196</xCoord>
<yCoord>367</yCoord>
</edgeMap>
<edgeMap>
<xCoord>197</xCoord>
<yCoord>366</yCoord>
</edgeMap>
<edgeMap>
<xCoord>198</xCoord>
<yCoord>365</yCoord>
</edgeMap>
<edgeMap>
<xCoord>197</xCoord>
<yCoord>364</yCoord>
</edgeMap>
<edgeMap>
<xCoord>197</xCoord>
<yCoord>363</yCoord>
</edgeMap>
<edgeMap>
<xCoord>197</xCoord>
<yCoord>362</yCoord>
</edgeMap>
<edgeMap>
<xCoord>197</xCoord>
<yCoord>361</yCoord>
</edgeMap>
<edgeMap>
<xCoord>198</xCoord>
<yCoord>360</yCoord>
</edgeMap>
<edgeMap>
<xCoord>199</xCoord>
<yCoord>359</yCoord>
</edgeMap>
<edgeMap>
<xCoord>200</xCoord>
<yCoord>359</yCoord>
</edgeMap>
<edgeMap>
<xCoord>201</xCoord>
<yCoord>359</yCoord>
</edgeMap>
<edgeMap>
<xCoord>202</xCoord>
<yCoord>358</yCoord>
</edgeMap>
<edgeMap>
<xCoord>202</xCoord>
<yCoord>357</yCoord>
</edgeMap>
<edgeMap>
<xCoord>202</xCoord>
<yCoord>356</yCoord>
</edgeMap>
<edgeMap>
<xCoord>201</xCoord>
<yCoord>355</yCoord>
</edgeMap>
<edgeMap>
<xCoord>202</xCoord>
<yCoord>354</yCoord>
</edgeMap>
<edgeMap>
<xCoord>202</xCoord>
<yCoord>353</yCoord>
</edgeMap>
<edgeMap>
<xCoord>202</xCoord>
<yCoord>352</yCoord>
</edgeMap>
<edgeMap>
<xCoord>201</xCoord>
<yCoord>351</yCoord>
</edgeMap>
<edgeMap>
<xCoord>200</xCoord>
<yCoord>351</yCoord>
</edgeMap>
<edgeMap>
<xCoord>199</xCoord>
<yCoord>351</yCoord>
</edgeMap>
<edgeMap>
<xCoord>198</xCoord>
<yCoord>351</yCoord>
</edgeMap>
<edgeMap>
<xCoord>197</xCoord>
<yCoord>350</yCoord>
</edgeMap>
<edgeMap>
<xCoord>196</xCoord>
<yCoord>349</yCoord>
</edgeMap>
<edgeMap>
<xCoord>195</xCoord>
<yCoord>349</yCoord>
</edgeMap>
<edgeMap>
<xCoord>194</xCoord>
<yCoord>349</yCoord>
</edgeMap>
<edgeMap>
<xCoord>193</xCoord>
<yCoord>349</yCoord>
</edgeMap>
<edgeMap>
<xCoord>192</xCoord>
<yCoord>349</yCoord>
</edgeMap>
<edgeMap>
<xCoord>191</xCoord>
<yCoord>349</yCoord>
</edgeMap>
<edgeMap>
<xCoord>190</xCoord>
<yCoord>350</yCoord>
</edgeMap>
<edgeMap>
<xCoord>189</xCoord>
<yCoord>350</yCoord>
</edgeMap>
<edgeMap>
<xCoord>188</xCoord>
<yCoord>351</yCoord>
</edgeMap>
<edgeMap>
<xCoord>187</xCoord>
<yCoord>352</yCoord>
</edgeMap>
<edgeMap>
<xCoord>187</xCoord>
<yCoord>353</yCoord>
</edgeMap>
<edgeMap>
<xCoord>187</xCoord>
<yCoord>354</yCoord>
</edgeMap>
<edgeMap>
<xCoord>186</xCoord>
<yCoord>355</yCoord>
</edgeMap>
<edgeMap>
<xCoord>187</xCoord>
<yCoord>356</yCoord>
</edgeMap>
<edgeMap>
<xCoord>187</xCoord>
<yCoord>357</yCoord>
</edgeMap>
<edgeMap>
<xCoord>188</xCoord>
<yCoord>358</yCoord>
</edgeMap>
<edgeMap>
<xCoord>189</xCoord>
<yCoord>359</yCoord>
</edgeMap>
<edgeMap>
<xCoord>189</xCoord>
<yCoord>360</yCoord>
</edgeMap>
<edgeMap>
<xCoord>189</xCoord>
<yCoord>361</yCoord>
</edgeMap>
<edgeMap>
<xCoord>189</xCoord>
<yCoord>362</yCoord>
</edgeMap>
<edgeMap>
<xCoord>190</xCoord>
<yCoord>363</yCoord>
</edgeMap>
<edgeMap>
<xCoord>191</xCoord>
<yCoord>364</yCoord>
</edgeMap>
<edgeMap>
<xCoord>192</xCoord>
<yCoord>365</yCoord>
</edgeMap>
<edgeMap>
<xCoord>192</xCoord>
<yCoord>366</yCoord>
</edgeMap>
<edgeMap>
<xCoord>193</xCoord>
<yCoord>366</yCoord>
</edgeMap>
<edgeMap>
<xCoord>194</xCoord>
<yCoord>366</yCoord>
</edgeMap>
<edgeMap>
<xCoord>195</xCoord>
<yCoord>366</yCoord>
</edgeMap>
<edgeMap>
<xCoord>196</xCoord>
<yCoord>367</yCoord>
</edgeMap>
</roi>
<roi>
<imageZposition>-148.0</imageZposition>
<imageSOP_UID>1.3.6.1.4.1.14519.5.2.1.6279.6001.253660620105201975509266087431</imageSOP_UID>
<inclusion>TRUE</inclusion>
<edgeMap>
<xCoord>195</xCoord>
<yCoord>368</yCoord>
</edgeMap>
<edgeMap>
<xCoord>196</xCoord>
<yCoord>367</yCoord>
</edgeMap>
<edgeMap>
<xCoord>197</xCoord>
<yCoord>366</yCoord>
</edgeMap>
<edgeMap>
<xCoord>196</xCoord>
<yCoord>365</yCoord>
</edgeMap>
<edgeMap>
<xCoord>196</xCoord>
<yCoord>364</yCoord>
</edgeMap>
<edgeMap>
<xCoord>196</xCoord>
<yCoord>363</yCoord>
</edgeMap>
<edgeMap>
<xCoord>196</xCoord>
<yCoord>362</yCoord>
</edgeMap>
<edgeMap>
<xCoord>197</xCoord>
<yCoord>361</yCoord>
</edgeMap>
<edgeMap>
<xCoord>197</xCoord>
<yCoord>360</yCoord>
</edgeMap>
<edgeMap>
<xCoord>198</xCoord>
<yCoord>359</yCoord>
</edgeMap>
<edgeMap>
<xCoord>199</xCoord>
<yCoord>359</yCoord>
</edgeMap>
<edgeMap>
<xCoord>200</xCoord>
<yCoord>358</yCoord>
</edgeMap>
<edgeMap>
<xCoord>201</xCoord>
<yCoord>358</yCoord>
</edgeMap>
<edgeMap>
<xCoord>202</xCoord>
<yCoord>358</yCoord>
</edgeMap>
<edgeMap>
<xCoord>203</xCoord>
<yCoord>358</yCoord>
</edgeMap>
<edgeMap>
<xCoord>204</xCoord>
<yCoord>358</yCoord>
</edgeMap>
<edgeMap>
<xCoord>205</xCoord>
<yCoord>358</yCoord>
</edgeMap>
<edgeMap>
<xCoord>206</xCoord>
<yCoord>357</yCoord>
</edgeMap>
<edgeMap>
<xCoord>207</xCoord>
<yCoord>357</yCoord>
</edgeMap>
<edgeMap>
<xCoord>207</xCoord>
<yCoord>356</yCoord>
</edgeMap>
<edgeMap>
<xCoord>206</xCoord>
<yCoord>355</yCoord>
</edgeMap>
<edgeMap>
<xCoord>205</xCoord>
<yCoord>354</yCoord>
</edgeMap>
<edgeMap>
<xCoord>204</xCoord>
<yCoord>354</yCoord>
</edgeMap>
<edgeMap>
<xCoord>203</xCoord>
<yCoord>353</yCoord>
</edgeMap>
<edgeMap>
<xCoord>203</xCoord>
<yCoord>352</yCoord>
</edgeMap>
<edgeMap>
<xCoord>202</xCoord>
<yCoord>352</yCoord>
</edgeMap>
<edgeMap>
<xCoord>201</xCoord>
<yCoord>352</yCoord>
</edgeMap>
<edgeMap>
<xCoord>200</xCoord>
<yCoord>352</yCoord>
</edgeMap>
<edgeMap>
<xCoord>199</xCoord>
<yCoord>351</yCoord>
</edgeMap>
<edgeMap>
<xCoord>198</xCoord>
<yCoord>351</yCoord>
</edgeMap>
<edgeMap>
<xCoord>197</xCoord>
<yCoord>350</yCoord>
</edgeMap>
<edgeMap>
<xCoord>196</xCoord>
<yCoord>349</yCoord>
</edgeMap>
<edgeMap>
<xCoord>195</xCoord>
<yCoord>348</yCoord>
</edgeMap>
<edgeMap>
<xCoord>194</xCoord>
<yCoord>349</yCoord>
</edgeMap>
<edgeMap>
<xCoord>193</xCoord>
<yCoord>349</yCoord>
</edgeMap>
<edgeMap>
<xCoord>192</xCoord>
<yCoord>350</yCoord>
</edgeMap>
<edgeMap>
<xCoord>191</xCoord>
<yCoord>350</yCoord>
</edgeMap>
<edgeMap>
<xCoord>190</xCoord>
<yCoord>351</yCoord>
</edgeMap>
<edgeMap>
<xCoord>189</xCoord>
<yCoord>352</yCoord>
</edgeMap>
<edgeMap>
<xCoord>188</xCoord>
<yCoord>351</yCoord>
</edgeMap>
<edgeMap>
<xCoord>187</xCoord>
<yCoord>352</yCoord>
</edgeMap>
<edgeMap>
<xCoord>186</xCoord>
<yCoord>352</yCoord>
</edgeMap>
<edgeMap>
<xCoord>186</xCoord>
<yCoord>353</yCoord>
</edgeMap>
<edgeMap>
<xCoord>186</xCoord>
<yCoord>354</yCoord>
</edgeMap>
<edgeMap>
<xCoord>187</xCoord>
<yCoord>355</yCoord>
</edgeMap>
<edgeMap>
<xCoord>188</xCoord>
<yCoord>356</yCoord>
</edgeMap>
<edgeMap>
<xCoord>188</xCoord>
<yCoord>357</yCoord>
</edgeMap>
<edgeMap>
<xCoord>188</xCoord>
<yCoord>358</yCoord>
</edgeMap>
<edgeMap>
<xCoord>189</xCoord>
<yCoord>359</yCoord>
</edgeMap>
<edgeMap>
<xCoord>189</xCoord>
<yCoord>360</yCoord>
</edgeMap>
<edgeMap>
<xCoord>189</xCoord>
<yCoord>361</yCoord>
</edgeMap>
<edgeMap>
<xCoord>189</xCoord>
<yCoord>362</yCoord>
</edgeMap>
<edgeMap>
<xCoord>190</xCoord>
<yCoord>363</yCoord>
</edgeMap>
<edgeMap>
<xCoord>191</xCoord>
<yCoord>364</yCoord>
</edgeMap>
<edgeMap>
<xCoord>191</xCoord>
<yCoord>365</yCoord>
</edgeMap>
<edgeMap>
<xCoord>192</xCoord>
<yCoord>365</yCoord>
</edgeMap>
<edgeMap>
<xCoord>193</xCoord>
<yCoord>366</yCoord>
</edgeMap>
<edgeMap>
<xCoord>194</xCoord>
<yCoord>367</yCoord>
</edgeMap>
<edgeMap>
<xCoord>194</xCoord>
<yCoord>368</yCoord>
</edgeMap>
<edgeMap>
<xCoord>195</xCoord>
<yCoord>368</yCoord>
</edgeMap>
</roi>
<roi>
<imageZposition>-148.5</imageZposition>
<imageSOP_UID>1.3.6.1.4.1.14519.5.2.1.6279.6001.117612708784282742956237262958</imageSOP_UID>
<inclusion>TRUE</inclusion>
<edgeMap>
<xCoord>195</xCoord>
<yCoord>368</yCoord>
</edgeMap>
<edgeMap>
<xCoord>196</xCoord>
<yCoord>367</yCoord>
</edgeMap>
<edgeMap>
<xCoord>196</xCoord>
<yCoord>366</yCoord>
</edgeMap>
<edgeMap>
<xCoord>196</xCoord>
<yCoord>365</yCoord>
</edgeMap>
<edgeMap>
<xCoord>196</xCoord>
<yCoord>364</yCoord>
</edgeMap>
<edgeMap>
<xCoord>196</xCoord>
<yCoord>363</yCoord>
</edgeMap>
<edgeMap>
<xCoord>196</xCoord>
<yCoord>362</yCoord>
</edgeMap>
<edgeMap>
<xCoord>196</xCoord>
<yCoord>361</yCoord>
</edgeMap>
<edgeMap>
<xCoord>197</xCoord>
<yCoord>360</yCoord>
</edgeMap>
<edgeMap>
<xCoord>198</xCoord>
<yCoord>359</yCoord>
</edgeMap>
<edgeMap>
<xCoord>199</xCoord>
<yCoord>358</yCoord>
</edgeMap>
<edgeMap>
<xCoord>200</xCoord>
<yCoord>357</yCoord>
</edgeMap>
<edgeMap>
<xCoord>201</xCoord>
<yCoord>357</yCoord>
</edgeMap>
<edgeMap>
<xCoord>202</xCoord>
<yCoord>357</yCoord>
</edgeMap>
<edgeMap>
<xCoord>203</xCoord>
<yCoord>357</yCoord>
</edgeMap>
<edgeMap>
<xCoord>204</xCoord>
<yCoord>357</yCoord>
</edgeMap>
<edgeMap>
<xCoord>204</xCoord>
<yCoord>356</yCoord>
</edgeMap>
<edgeMap>
<xCoord>204</xCoord>
<yCoord>355</yCoord>
</edgeMap>
<edgeMap>
<xCoord>204</xCoord>
<yCoord>354</yCoord>
</edgeMap>
<edgeMap>
<xCoord>203</xCoord>
<yCoord>353</yCoord>
</edgeMap>
<edgeMap>
<xCoord>203</xCoord>
<yCoord>352</yCoord>
</edgeMap>
<edgeMap>
<xCoord>202</xCoord>
<yCoord>352</yCoord>
</edgeMap>
<edgeMap>
<xCoord>201</xCoord>
<yCoord>352</yCoord>
</edgeMap>
<edgeMap>
<xCoord>200</xCoord>
<yCoord>352</yCoord>
</edgeMap>
<edgeMap>
<xCoord>199</xCoord>
<yCoord>351</yCoord>
</edgeMap>
<edgeMap>
<xCoord>198</xCoord>
<yCoord>351</yCoord>
</edgeMap>
<edgeMap>
<xCoord>197</xCoord>
<yCoord>350</yCoord>
</edgeMap>
<edgeMap>
<xCoord>196</xCoord>
<yCoord>349</yCoord>
</edgeMap>
<edgeMap>
<xCoord>196</xCoord>
<yCoord>348</yCoord>
</edgeMap>
<edgeMap>
<xCoord>195</xCoord>
<yCoord>348</yCoord>
</edgeMap>
<edgeMap>
<xCoord>194</xCoord>
<yCoord>348</yCoord>
</edgeMap>
<edgeMap>
<xCoord>193</xCoord>
<yCoord>349</yCoord>
</edgeMap>
<edgeMap>
<xCoord>192</xCoord>
<yCoord>349</yCoord>
</edgeMap>
<edgeMap>
<xCoord>191</xCoord>
<yCoord>349</yCoord>
</edgeMap>
<edgeMap>
<xCoord>191</xCoord>
<yCoord>350</yCoord>
</edgeMap>
<edgeMap>
<xCoord>190</xCoord>
<yCoord>351</yCoord>
</edgeMap>
<edgeMap>
<xCoord>189</xCoord>
<yCoord>351</yCoord>
</edgeMap>
<edgeMap>
<xCoord>188</xCoord>
<yCoord>351</yCoord>
</edgeMap>
<edgeMap>
<xCoord>187</xCoord>
<yCoord>351</yCoord>
</edgeMap>
<edgeMap>
<xCoord>186</xCoord>
<yCoord>351</yCoord>
</edgeMap>
<edgeMap>
<xCoord>185</xCoord>
<yCoord>351</yCoord>
</edgeMap>
<edgeMap>
<xCoord>184</xCoord>
<yCoord>352</yCoord>
</edgeMap>
<edgeMap>
<xCoord>183</xCoord>
<yCoord>352</yCoord>
</edgeMap>
<edgeMap>
<xCoord>183</xCoord>
<yCoord>353</yCoord>
</edgeMap>
<edgeMap>
<xCoord>184</xCoord>
<yCoord>354</yCoord>
</edgeMap>
<edgeMap>
<xCoord>184</xCoord>
<yCoord>355</yCoord>
</edgeMap>
<edgeMap>
<xCoord>185</xCoord>
<yCoord>356</yCoord>
</edgeMap>
<edgeMap>
<xCoord>186</xCoord>
<yCoord>356</yCoord>
</edgeMap>
<edgeMap>
<xCoord>187</xCoord>
<yCoord>356</yCoord>
</edgeMap>
<edgeMap>
<xCoord>188</xCoord>
<yCoord>357</yCoord>
</edgeMap>
<edgeMap>
<xCoord>188</xCoord>
<yCoord>358</yCoord>
</edgeMap>
<edgeMap>
<xCoord>188</xCoord>
<yCoord>359</yCoord>
</edgeMap>
<edgeMap>
<xCoord>189</xCoord>
<yCoord>360</yCoord>
</edgeMap>
<edgeMap>
<xCoord>189</xCoord>
<yCoord>361</yCoord>
</edgeMap>
<edgeMap>
<xCoord>189</xCoord>
<yCoord>362</yCoord>
</edgeMap>
<edgeMap>
<xCoord>190</xCoord>
<yCoord>362</yCoord>
</edgeMap>
<edgeMap>
<xCoord>191</xCoord>
<yCoord>363</yCoord>
</edgeMap>
<edgeMap>
<xCoord>191</xCoord>
<yCoord>364</yCoord>
</edgeMap>
<edgeMap>
<xCoord>192</xCoord>
<yCoord>365</yCoord>
</edgeMap>
<edgeMap>
<xCoord>193</xCoord>
<yCoord>365</yCoord>
</edgeMap>
<edgeMap>
<xCoord>194</xCoord>
<yCoord>366</yCoord>
</edgeMap>
<edgeMap>
<xCoord>194</xCoord>
<yCoord>367</yCoord>
</edgeMap>
<edgeMap>
<xCoord>195</xCoord>
<yCoord>368</yCoord>
</edgeMap>
</roi>
<roi>
<imageZposition>-149.0</imageZposition>
<imageSOP_UID>1.3.6.1.4.1.14519.5.2.1.6279.6001.327965227625477577149698146599</imageSOP_UID>
<inclusion>TRUE</inclusion>
<edgeMap>
<xCoord>195</xCoord>
<yCoord>367</yCoord>
</edgeMap>
<edgeMap>
<xCoord>196</xCoord>
<yCoord>366</yCoord>
</edgeMap>
<edgeMap>
<xCoord>196</xCoord>
<yCoord>365</yCoord>
</edgeMap>
<edgeMap>
<xCoord>196</xCoord>
<yCoord>364</yCoord>
</edgeMap>
<edgeMap>
<xCoord>196</xCoord>
<yCoord>363</yCoord>
</edgeMap>
<edgeMap>
<xCoord>196</xCoord>
<yCoord>362</yCoord>
</edgeMap>
<edgeMap>
<xCoord>196</xCoord>
<yCoord>361</yCoord>
</edgeMap>
<edgeMap>
<xCoord>196</xCoord>
<yCoord>360</yCoord>
</edgeMap>
<edgeMap>
<xCoord>197</xCoord>
<yCoord>359</yCoord>
</edgeMap>
<edgeMap>
<xCoord>198</xCoord>
<yCoord>358</yCoord>
</edgeMap>
<edgeMap>
<xCoord>199</xCoord>
<yCoord>357</yCoord>
</edgeMap>
<edgeMap>
<xCoord>200</xCoord>
<yCoord>356</yCoord>
</edgeMap>
<edgeMap>
<xCoord>201</xCoord>
<yCoord>356</yCoord>
</edgeMap>
<edgeMap>
<xCoord>202</xCoord>
<yCoord>356</yCoord>
</edgeMap>
<edgeMap>
<xCoord>203</xCoord>
<yCoord>356</yCoord>
</edgeMap>
<edgeMap>
<xCoord>204</xCoord>
<yCoord>356</yCoord>
</edgeMap>
<edgeMap>
<xCoord>205</xCoord>
<yCoord>356</yCoord>
</edgeMap>
<edgeMap>
<xCoord>205</xCoord>
<yCoord>355</yCoord>
</edgeMap>
<edgeMap>
<xCoord>205</xCoord>
<yCoord>354</yCoord>
</edgeMap>
<edgeMap>
<xCoord>204</xCoord>
<yCoord>353</yCoord>
</edgeMap>
<edgeMap>
<xCoord>203</xCoord>
<yCoord>352</yCoord>
</edgeMap>
<edgeMap>
<xCoord>203</xCoord>
<yCoord>351</yCoord>
</edgeMap>
<edgeMap>
<xCoord>202</xCoord>
<yCoord>351</yCoord>
</edgeMap>
<edgeMap>
<xCoord>201</xCoord>
<yCoord>351</yCoord>
</edgeMap>
<edgeMap>
<xCoord>200</xCoord>
<yCoord>351</yCoord>
</edgeMap>
<edgeMap>
<xCoord>199</xCoord>
<yCoord>351</yCoord>
</edgeMap>
<edgeMap>
<xCoord>198</xCoord>
<yCoord>350</yCoord>
</edgeMap>
<edgeMap>
<xCoord>197</xCoord>
<yCoord>350</yCoord>
</edgeMap>
<edgeMap>
<xCoord>196</xCoord>
<yCoord>349</yCoord>
</edgeMap>
<edgeMap>
<xCoord>196</xCoord>
<yCoord>348</yCoord>
</edgeMap>
<edgeMap>
<xCoord>195</xCoord>
<yCoord>347</yCoord>
</edgeMap>
<edgeMap>
<xCoord>194</xCoord>
<yCoord>348</yCoord>
</edgeMap>
<edgeMap>
<xCoord>193</xCoord>
<yCoord>348</yCoord>
</edgeMap>
<edgeMap>
<xCoord>192</xCoord>
<yCoord>348</yCoord>
</edgeMap>
<edgeMap>
<xCoord>191</xCoord>
<yCoord>348</yCoord>
</edgeMap>
<edgeMap>
<xCoord>190</xCoord>
<yCoord>348</yCoord>
</edgeMap>
<edgeMap>
<xCoord>190</xCoord>
<yCoord>349</yCoord>
</edgeMap>
<edgeMap>
<xCoord>190</xCoord>
<yCoord>350</yCoord>
</edgeMap>
<edgeMap>
<xCoord>189</xCoord>
<yCoord>351</yCoord>
</edgeMap>
<edgeMap>
<xCoord>188</xCoord>
<yCoord>351</yCoord>
</edgeMap>
<edgeMap>
<xCoord>187</xCoord>
<yCoord>351</yCoord>
</edgeMap>
<edgeMap>
<xCoord>186</xCoord>
<yCoord>350</yCoord>
</edgeMap>
<edgeMap>
<xCoord>185</xCoord>
<yCoord>350</yCoord>
</edgeMap>
<edgeMap>
<xCoord>184</xCoord>
<yCoord>350</yCoord>
</edgeMap>
<edgeMap>
<xCoord>183</xCoord>
<yCoord>351</yCoord>
</edgeMap>
<edgeMap>
<xCoord>183</xCoord>
<yCoord>352</yCoord>
</edgeMap>
<edgeMap>
<xCoord>183</xCoord>
<yCoord>353</yCoord>
</edgeMap>
<edgeMap>
<xCoord>183</xCoord>
<yCoord>354</yCoord>
</edgeMap>
<edgeMap>
<xCoord>184</xCoord>
<yCoord>355</yCoord>
</edgeMap>
<edgeMap>
<xCoord>185</xCoord>
<yCoord>355</yCoord>
</edgeMap>
<edgeMap>
<xCoord>186</xCoord>
<yCoord>355</yCoord>
</edgeMap>
<edgeMap>
<xCoord>187</xCoord>
<yCoord>356</yCoord>
</edgeMap>
<edgeMap>
<xCoord>187</xCoord>
<yCoord>357</yCoord>
</edgeMap>
<edgeMap>
<xCoord>188</xCoord>
<yCoord>358</yCoord>
</edgeMap>
<edgeMap>
<xCoord>188</xCoord>
<yCoord>359</yCoord>
</edgeMap>
<edgeMap>
<xCoord>188</xCoord>
<yCoord>360</yCoord>
</edgeMap>
<edgeMap>
<xCoord>189</xCoord>
<yCoord>361</yCoord>
</edgeMap>
<edgeMap>
<xCoord>189</xCoord>
<yCoord>362</yCoord>
</edgeMap>
<edgeMap>
<xCoord>190</xCoord>
<yCoord>362</yCoord>
</edgeMap>
<edgeMap>
<xCoord>191</xCoord>
<yCoord>362</yCoord>
</edgeMap>
<edgeMap>
<xCoord>192</xCoord>
<yCoord>363</yCoord>
</edgeMap>
<edgeMap>
<xCoord>192</xCoord>
<yCoord>364</yCoord>
</edgeMap>
<edgeMap>
<xCoord>192</xCoord>
<yCoord>365</yCoord>
</edgeMap>
<edgeMap>
<xCoord>193</xCoord>
<yCoord>365</yCoord>
</edgeMap>
<edgeMap>
<xCoord>194</xCoord>
<yCoord>366</yCoord>
</edgeMap>
<edgeMap>
<xCoord>195</xCoord>
<yCoord>367</yCoord>
</edgeMap>
</roi>
<roi>
<imageZposition>-149.5</imageZposition>
<imageSOP_UID>1.3.6.1.4.1.14519.5.2.1.6279.6001.285432799137761258952924086563</imageSOP_UID>
<inclusion>TRUE</inclusion>
<edgeMap>
<xCoord>195</xCoord>
<yCoord>366</yCoord>
</edgeMap>
<edgeMap>
<xCoord>196</xCoord>
<yCoord>365</yCoord>
</edgeMap>
<edgeMap>
<xCoord>196</xCoord>
<yCoord>364</yCoord>
</edgeMap>
<edgeMap>
<xCoord>195</xCoord>
<yCoord>363</yCoord>
</edgeMap>
<edgeMap>
<xCoord>195</xCoord>
<yCoord>362</yCoord>
</edgeMap>
<edgeMap>
<xCoord>196</xCoord>
<yCoord>361</yCoord>
</edgeMap>
<edgeMap>
<xCoord>196</xCoord>
<yCoord>360</yCoord>
</edgeMap>
<edgeMap>
<xCoord>196</xCoord>
<yCoord>359</yCoord>
</edgeMap>
<edgeMap>
<xCoord>196</xCoord>
<yCoord>358</yCoord>
</edgeMap>
<edgeMap>
<xCoord>197</xCoord>
<yCoord>357</yCoord>
</edgeMap>
<edgeMap>
<xCoord>198</xCoord>
<yCoord>357</yCoord>
</edgeMap>
<edgeMap>
<xCoord>199</xCoord>
<yCoord>356</yCoord>
</edgeMap>
<edgeMap>
<xCoord>200</xCoord>
<yCoord>355</yCoord>
</edgeMap>
<edgeMap>
<xCoord>201</xCoord>
<yCoord>355</yCoord>
</edgeMap>
<edgeMap>
<xCoord>202</xCoord>
<yCoord>355</yCoord>
</edgeMap>
<edgeMap>
<xCoord>203</xCoord>
<yCoord>356</yCoord>
</edgeMap>
<edgeMap>
<xCoord>204</xCoord>
<yCoord>356</yCoord>
</edgeMap>
<edgeMap>
<xCoord>205</xCoord>
<yCoord>356</yCoord>
</edgeMap>
<edgeMap>
<xCoord>206</xCoord>
<yCoord>356</yCoord>
</edgeMap>
<edgeMap>
<xCoord>207</xCoord>
<yCoord>355</yCoord>
</edgeMap>
<edgeMap>
<xCoord>207</xCoord>
<yCoord>354</yCoord>
</edgeMap>
<edgeMap>
<xCoord>206</xCoord>
<yCoord>354</yCoord>
</edgeMap>
<edgeMap>
<xCoord>205</xCoord>
<yCoord>353</yCoord>
</edgeMap>
<edgeMap>
<xCoord>204</xCoord>
<yCoord>353</yCoord>
</edgeMap>
<edgeMap>
<xCoord>203</xCoord>
<yCoord>353</yCoord>
</edgeMap>
<edgeMap>
<xCoord>202</xCoord>
<yCoord>352</yCoord>
</edgeMap>
<edgeMap>
<xCoord>202</xCoord>
<yCoord>351</yCoord>
</edgeMap>
<edgeMap>
<xCoord>201</xCoord>
<yCoord>350</yCoord>
</edgeMap>
<edgeMap>
<xCoord>200</xCoord>
<yCoord>350</yCoord>
</edgeMap>
<edgeMap>
<xCoord>199</xCoord>
<yCoord>350</yCoord>
</edgeMap>
<edgeMap>
<xCoord>198</xCoord>
<yCoord>350</yCoord>
</edgeMap>
<edgeMap>
<xCoord>197</xCoord>
<yCoord>349</yCoord>
</edgeMap>
<edgeMap>
<xCoord>196</xCoord>
<yCoord>348</yCoord>
</edgeMap>
<edgeMap>
<xCoord>196</xCoord>
<yCoord>347</yCoord>
</edgeMap>
<edgeMap>
<xCoord>195</xCoord>
<yCoord>346</yCoord>
</edgeMap>
<edgeMap>
<xCoord>194</xCoord>
<yCoord>346</yCoord>
</edgeMap>
<edgeMap>
<xCoord>193</xCoord>
<yCoord>347</yCoord>
</edgeMap>
<edgeMap>
<xCoord>192</xCoord>
<yCoord>346</yCoord>
</edgeMap>
<edgeMap>
<xCoord>191</xCoord>
<yCoord>347</yCoord>
</edgeMap>
<edgeMap>
<xCoord>190</xCoord>
<yCoord>348</yCoord>
</edgeMap>
<edgeMap>
<xCoord>189</xCoord>
<yCoord>348</yCoord>
</edgeMap>
<edgeMap>
<xCoord>189</xCoord>
<yCoord>349</yCoord>
</edgeMap>
<edgeMap>
<xCoord>189</xCoord>
<yCoord>350</yCoord>
</edgeMap>
<edgeMap>
<xCoord>188</xCoord>
<yCoord>351</yCoord>
</edgeMap>
<edgeMap>
<xCoord>187</xCoord>
<yCoord>351</yCoord>
</edgeMap>
<edgeMap>
<xCoord>186</xCoord>
<yCoord>350</yCoord>
</edgeMap>
<edgeMap>
<xCoord>185</xCoord>
<yCoord>350</yCoord>
</edgeMap>
<edgeMap>
<xCoord>184</xCoord>
<yCoord>350</yCoord>
</edgeMap>
<edgeMap>
<xCoord>183</xCoord>
<yCoord>351</yCoord>
</edgeMap>
<edgeMap>
<xCoord>183</xCoord>
<yCoord>352</yCoord>
</edgeMap>
<edgeMap>
<xCoord>183</xCoord>
<yCoord>353</yCoord>
</edgeMap>
<edgeMap>
<xCoord>183</xCoord>
<yCoord>354</yCoord>
</edgeMap>
<edgeMap>
<xCoord>183</xCoord>
<yCoord>355</yCoord>
</edgeMap>
<edgeMap>
<xCoord>184</xCoord>
<yCoord>355</yCoord>
</edgeMap>
<edgeMap>
<xCoord>185</xCoord>
<yCoord>356</yCoord>
</edgeMap>
<edgeMap>
<xCoord>186</xCoord>
<yCoord>356</yCoord>
</edgeMap>
<edgeMap>
<xCoord>187</xCoord>
<yCoord>356</yCoord>
</edgeMap>
<edgeMap>
<xCoord>188</xCoord>
<yCoord>357</yCoord>
</edgeMap>
<edgeMap>
<xCoord>188</xCoord>
<yCoord>358</yCoord>
</edgeMap>
<edgeMap>
<xCoord>188</xCoord>
<yCoord>359</yCoord>
</edgeMap>
<edgeMap>
<xCoord>188</xCoord>
<yCoord>360</yCoord>
</edgeMap>
<edgeMap>
<xCoord>189</xCoord>
<yCoord>361</yCoord>
</edgeMap>
<edgeMap>
<xCoord>189</xCoord>
<yCoord>362</yCoord>
</edgeMap>
<edgeMap>
<xCoord>190</xCoord>
<yCoord>362</yCoord>
</edgeMap>
<edgeMap>
<xCoord>191</xCoord>
<yCoord>361</yCoord>
</edgeMap>
<edgeMap>
<xCoord>192</xCoord>
<yCoord>362</yCoord>
</edgeMap>
<edgeMap>
<xCoord>193</xCoord>
<yCoord>363</yCoord>
</edgeMap>
<edgeMap>
<xCoord>193</xCoord>
<yCoord>364</yCoord>
</edgeMap>
<edgeMap>
<xCoord>194</xCoord>
<yCoord>365</yCoord>
</edgeMap>
<edgeMap>
<xCoord>194</xCoord>
<yCoord>366</yCoord>
</edgeMap>
<edgeMap>
<xCoord>195</xCoord>
<yCoord>366</yCoord>
</edgeMap>
</roi>
<roi>
<imageZposition>-150.0</imageZposition>
<imageSOP_UID>1.3.6.1.4.1.14519.5.2.1.6279.6001.234030406382031660122809782748</imageSOP_UID>
<inclusion>TRUE</inclusion>
<edgeMap>
<xCoord>195</xCoord>
<yCoord>367</yCoord>
</edgeMap>
<edgeMap>
<xCoord>196</xCoord>
<yCoord>366</yCoord>
</edgeMap>
<edgeMap>
<xCoord>197</xCoord>
<yCoord>365</yCoord>
</edgeMap>
<edgeMap>
<xCoord>196</xCoord>
<yCoord>364</yCoord>
</edgeMap>
<edgeMap>
<xCoord>195</xCoord>
<yCoord>363</yCoord>
</edgeMap>
<edgeMap>
<xCoord>195</xCoord>
<yCoord>362</yCoord>
</edgeMap>
<edgeMap>
<xCoord>195</xCoord>
<yCoord>361</yCoord>
</edgeMap>
<edgeMap>
<xCoord>195</xCoord>
<yCoord>360</yCoord>
</edgeMap>
<edgeMap>
<xCoord>195</xCoord>
<yCoord>359</yCoord>
</edgeMap>
<edgeMap>
<xCoord>196</xCoord>
<yCoord>358</yCoord>
</edgeMap>
<edgeMap>
<xCoord>196</xCoord>
<yCoord>357</yCoord>
</edgeMap>
<edgeMap>
<xCoord>197</xCoord>
<yCoord>356</yCoord>
</edgeMap>
<edgeMap>
<xCoord>198</xCoord>
<yCoord>356</yCoord>
</edgeMap>
<edgeMap>
<xCoord>199</xCoord>
<yCoord>355</yCoord>
</edgeMap>
<edgeMap>
<xCoord>200</xCoord>
<yCoord>355</yCoord>
</edgeMap>
<edgeMap>
<xCoord>201</xCoord>
<yCoord>355</yCoord>
</edgeMap>
<edgeMap>
<xCoord>202</xCoord>
<yCoord>355</yCoord>
</edgeMap>
<edgeMap>
<xCoord>203</xCoord>
<yCoord>355</yCoord>
</edgeMap>
<edgeMap>
<xCoord>204</xCoord>
<yCoord>355</yCoord>
</edgeMap>
<edgeMap>
<xCoord>205</xCoord>
<yCoord>354</yCoord>
</edgeMap>
<edgeMap>
<xCoord>204</xCoord>
<yCoord>353</yCoord>
</edgeMap>
<edgeMap>
<xCoord>204</xCoord>
<yCoord>352</yCoord>
</edgeMap>
<edgeMap>
<xCoord>203</xCoord>
<yCoord>351</yCoord>
</edgeMap>
<edgeMap>
<xCoord>204</xCoord>
<yCoord>350</yCoord>
</edgeMap>
<edgeMap>
<xCoord>203</xCoord>
<yCoord>349</yCoord>
</edgeMap>
<edgeMap>
<xCoord>203</xCoord>
<yCoord>348</yCoord>
</edgeMap>
<edgeMap>
<xCoord>202</xCoord>
<yCoord>348</yCoord>
</edgeMap>
<edgeMap>
<xCoord>201</xCoord>
<yCoord>348</yCoord>
</edgeMap>
<edgeMap>
<xCoord>201</xCoord>
<yCoord>349</yCoord>
</edgeMap>
<edgeMap>
<xCoord>200</xCoord>
<yCoord>350</yCoord>
</edgeMap>
<edgeMap>
<xCoord>199</xCoord>
<yCoord>350</yCoord>
</edgeMap>
<edgeMap>
<xCoord>198</xCoord>
<yCoord>350</yCoord>
</edgeMap>
<edgeMap>
<xCoord>197</xCoord>
<yCoord>349</yCoord>
</edgeMap>
<edgeMap>
<xCoord>196</xCoord>
<yCoord>348</yCoord>
</edgeMap>
<edgeMap>
<xCoord>195</xCoord>
<yCoord>347</yCoord>
</edgeMap>
<edgeMap>
<xCoord>195</xCoord>
<yCoord>346</yCoord>
</edgeMap>
<edgeMap>
<xCoord>194</xCoord>
<yCoord>345</yCoord>
</edgeMap>
<edgeMap>
<xCoord>193</xCoord>
<yCoord>345</yCoord>
</edgeMap>
<edgeMap>
<xCoord>192</xCoord>
<yCoord>345</yCoord>
</edgeMap>
<edgeMap>
<xCoord>191</xCoord>
<yCoord>346</yCoord>
</edgeMap>
<edgeMap>
<xCoord>191</xCoord>
<yCoord>347</yCoord>
</edgeMap>
<edgeMap>
<xCoord>190</xCoord>
<yCoord>348</yCoord>
</edgeMap>
<edgeMap>
<xCoord>190</xCoord>
<yCoord>349</yCoord>
</edgeMap>
<edgeMap>
<xCoord>190</xCoord>
<yCoord>350</yCoord>
</edgeMap>
<edgeMap>
<xCoord>189</xCoord>
<yCoord>351</yCoord>
</edgeMap>
<edgeMap>
<xCoord>188</xCoord>
<yCoord>351</yCoord>
</edgeMap>
<edgeMap>
<xCoord>187</xCoord>
<yCoord>351</yCoord>
</edgeMap>
<edgeMap>
<xCoord>186</xCoord>
<yCoord>350</yCoord>
</edgeMap>
<edgeMap>
<xCoord>185</xCoord>
<yCoord>350</yCoord>
</edgeMap>
<edgeMap>
<xCoord>184</xCoord>
<yCoord>351</yCoord>
</edgeMap>
<edgeMap>
<xCoord>184</xCoord>
<yCoord>352</yCoord>
</edgeMap>
<edgeMap>
<xCoord>183</xCoord>
<yCoord>353</yCoord>
</edgeMap>
<edgeMap>
<xCoord>183</xCoord>
<yCoord>354</yCoord>
</edgeMap>
<edgeMap>
<xCoord>184</xCoord>
<yCoord>355</yCoord>
</edgeMap>
<edgeMap>
<xCoord>185</xCoord>
<yCoord>356</yCoord>
</edgeMap>
<edgeMap>
<xCoord>186</xCoord>
<yCoord>356</yCoord>
</edgeMap>
<edgeMap>
<xCoord>187</xCoord>
<yCoord>356</yCoord>
</edgeMap>
<edgeMap>
<xCoord>188</xCoord>
<yCoord>357</yCoord>
</edgeMap>
<edgeMap>
<xCoord>188</xCoord>
<yCoord>358</yCoord>
</edgeMap>
<edgeMap>
<xCoord>189</xCoord>
<yCoord>359</yCoord>
</edgeMap>
<edgeMap>
<xCoord>189</xCoord>
<yCoord>360</yCoord>
</edgeMap>
<edgeMap>
<xCoord>190</xCoord>
<yCoord>361</yCoord>
</edgeMap>
<edgeMap>
<xCoord>190</xCoord>
<yCoord>362</yCoord>
</edgeMap>
<edgeMap>
<xCoord>191</xCoord>
<yCoord>363</yCoord>
</edgeMap>
<edgeMap>
<xCoord>192</xCoord>
<yCoord>363</yCoord>
</edgeMap>
<edgeMap>
<xCoord>193</xCoord>
<yCoord>364</yCoord>
</edgeMap>
<edgeMap>
<xCoord>194</xCoord>
<yCoord>365</yCoord>
</edgeMap>
<edgeMap>
<xCoord>194</xCoord>
<yCoord>366</yCoord>
</edgeMap>
<edgeMap>
<xCoord>194</xCoord>
<yCoord>367</yCoord>
</edgeMap>
<edgeMap>
<xCoord>195</xCoord>
<yCoord>367</yCoord>
</edgeMap>
</roi>
<roi>
<imageZposition>-150.5</imageZposition>
<imageSOP_UID>1.3.6.1.4.1.14519.5.2.1.6279.6001.319297683327089009916447939525</imageSOP_UID>
<inclusion>TRUE</inclusion>
<edgeMap>
<xCoord>195</xCoord>
<yCoord>365</yCoord>
</edgeMap>
<edgeMap>
<xCoord>195</xCoord>
<yCoord>364</yCoord>
</edgeMap>
<edgeMap>
<xCoord>195</xCoord>
<yCoord>363</yCoord>
</edgeMap>
<edgeMap>
<xCoord>195</xCoord>
<yCoord>362</yCoord>
</edgeMap>
<edgeMap>
<xCoord>194</xCoord>
<yCoord>361</yCoord>
</edgeMap>
<edgeMap>
<xCoord>194</xCoord>
<yCoord>360</yCoord>
</edgeMap>
<edgeMap>
<xCoord>195</xCoord>
<yCoord>359</yCoord>
</edgeMap>
<edgeMap>
<xCoord>195</xCoord>
<yCoord>358</yCoord>
</edgeMap>
<edgeMap>
<xCoord>196</xCoord>
<yCoord>357</yCoord>
</edgeMap>
<edgeMap>
<xCoord>196</xCoord>
<yCoord>356</yCoord>
</edgeMap>
<edgeMap>
<xCoord>197</xCoord>
<yCoord>355</yCoord>
</edgeMap>
<edgeMap>
<xCoord>198</xCoord>
<yCoord>354</yCoord>
</edgeMap>
<edgeMap>
<xCoord>199</xCoord>
<yCoord>353</yCoord>
</edgeMap>
<edgeMap>
<xCoord>200</xCoord>
<yCoord>353</yCoord>
</edgeMap>
<edgeMap>
<xCoord>201</xCoord>
<yCoord>353</yCoord>
</edgeMap>
<edgeMap>
<xCoord>202</xCoord>
<yCoord>353</yCoord>
</edgeMap>
<edgeMap>
<xCoord>203</xCoord>
<yCoord>353</yCoord>
</edgeMap>
<edgeMap>
<xCoord>203</xCoord>
<yCoord>352</yCoord>
</edgeMap>
<edgeMap>
<xCoord>202</xCoord>
<yCoord>351</yCoord>
</edgeMap>
<edgeMap>
<xCoord>201</xCoord>
<yCoord>351</yCoord>
</edgeMap>
<edgeMap>
<xCoord>200</xCoord>
<yCoord>350</yCoord>
</edgeMap>
<edgeMap>
<xCoord>199</xCoord>
<yCoord>350</yCoord>
</edgeMap>
<edgeMap>
<xCoord>198</xCoord>
<yCoord>350</yCoord>
</edgeMap>
<edgeMap>
<xCoord>197</xCoord>
<yCoord>349</yCoord>
</edgeMap>
<edgeMap>
<xCoord>196</xCoord>
<yCoord>348</yCoord>
</edgeMap>
<edgeMap>
<xCoord>195</xCoord>
<yCoord>347</yCoord>
</edgeMap>
<edgeMap>
<xCoord>194</xCoord>
<yCoord>346</yCoord>
</edgeMap>
<edgeMap>
<xCoord>193</xCoord>
<yCoord>346</yCoord>
</edgeMap>
<edgeMap>
<xCoord>192</xCoord>
<yCoord>347</yCoord>
</edgeMap>
<edgeMap>
<xCoord>192</xCoord>
<yCoord>348</yCoord>
</edgeMap>
<edgeMap>
<xCoord>191</xCoord>
<yCoord>349</yCoord>
</edgeMap>
<edgeMap>
<xCoord>190</xCoord>
<yCoord>349</yCoord>
</edgeMap>
<edgeMap>
<xCoord>190</xCoord>
<yCoord>350</yCoord>
</edgeMap>
<edgeMap>
<xCoord>189</xCoord>
<yCoord>351</yCoord>
</edgeMap>
<edgeMap>
<xCoord>188</xCoord>
<yCoord>351</yCoord>
</edgeMap>
<edgeMap>
<xCoord>187</xCoord>
<yCoord>351</yCoord>
</edgeMap>
<edgeMap>
<xCoord>186</xCoord>
<yCoord>351</yCoord>
</edgeMap>
<edgeMap>
<xCoord>185</xCoord>
<yCoord>351</yCoord>
</edgeMap>
<edgeMap>
<xCoord>184</xCoord>
<yCoord>352</yCoord>
</edgeMap>
<edgeMap>
<xCoord>184</xCoord>
<yCoord>353</yCoord>
</edgeMap>
<edgeMap>
<xCoord>184</xCoord>
<yCoord>354</yCoord>
</edgeMap>
<edgeMap>
<xCoord>185</xCoord>
<yCoord>354</yCoord>
</edgeMap>
<edgeMap>
<xCoord>186</xCoord>
<yCoord>354</yCoord>
</edgeMap>
<edgeMap>
<xCoord>187</xCoord>
<yCoord>355</yCoord>
</edgeMap>
<edgeMap>
<xCoord>188</xCoord>
<yCoord>356</yCoord>
</edgeMap>
<edgeMap>
<xCoord>188</xCoord>
<yCoord>357</yCoord>
</edgeMap>
<edgeMap>
<xCoord>189</xCoord>
<yCoord>358</yCoord>
</edgeMap>
<edgeMap>
<xCoord>189</xCoord>
<yCoord>359</yCoord>
</edgeMap>
<edgeMap>
<xCoord>189</xCoord>
<yCoord>360</yCoord>
</edgeMap>
<edgeMap>
<xCoord>190</xCoord>
<yCoord>360</yCoord>
</edgeMap>
<edgeMap>
<xCoord>191</xCoord>
<yCoord>361</yCoord>
</edgeMap>
<edgeMap>
<xCoord>191</xCoord>
<yCoord>362</yCoord>
</edgeMap>
<edgeMap>
<xCoord>191</xCoord>
<yCoord>363</yCoord>
</edgeMap>
<edgeMap>
<xCoord>192</xCoord>
<yCoord>363</yCoord>
</edgeMap>
<edgeMap>
<xCoord>193</xCoord>
<yCoord>364</yCoord>
</edgeMap>
<edgeMap>
<xCoord>194</xCoord>
<yCoord>365</yCoord>
</edgeMap>
<edgeMap>
<xCoord>195</xCoord>
<yCoord>365</yCoord>
</edgeMap>
</roi>
<roi>
<imageZposition>-150.5</imageZposition>
<imageSOP_UID>1.3.6.1.4.1.14519.5.2.1.6279.6001.319297683327089009916447939525</imageSOP_UID>
<inclusion>FALSE</inclusion>
<edgeMap>
<xCoord>191</xCoord>
<yCoord>355</yCoord>
</edgeMap>
<edgeMap>
<xCoord>190</xCoord>
<yCoord>354</yCoord>
</edgeMap>
<edgeMap>
<xCoord>191</xCoord>
<yCoord>353</yCoord>
</edgeMap>
<edgeMap>
<xCoord>192</xCoord>
<yCoord>352</yCoord>
</edgeMap>
<edgeMap>
<xCoord>193</xCoord>
<yCoord>352</yCoord>
</edgeMap>
<edgeMap>
<xCoord>194</xCoord>
<yCoord>353</yCoord>
</edgeMap>
<edgeMap>
<xCoord>194</xCoord>
<yCoord>354</yCoord>
</edgeMap>
<edgeMap>
<xCoord>193</xCoord>
<yCoord>355</yCoord>
</edgeMap>
<edgeMap>
<xCoord>192</xCoord>
<yCoord>356</yCoord>
</edgeMap>
<edgeMap>
<xCoord>191</xCoord>
<yCoord>355</yCoord>
</edgeMap>
</roi>
<roi>
<imageZposition>-151.0</imageZposition>
<imageSOP_UID>1.3.6.1.4.1.14519.5.2.1.6279.6001.109775837028899721559422370296</imageSOP_UID>
<inclusion>TRUE</inclusion>
<edgeMap>
<xCoord>194</xCoord>
<yCoord>366</yCoord>
</edgeMap>
<edgeMap>
<xCoord>195</xCoord>
<yCoord>365</yCoord>
</edgeMap>
<edgeMap>
<xCoord>195</xCoord>
<yCoord>364</yCoord>
</edgeMap>
<edgeMap>
<xCoord>195</xCoord>
<yCoord>363</yCoord>
</edgeMap>
<edgeMap>
<xCoord>195</xCoord>
<yCoord>362</yCoord>
</edgeMap>
<edgeMap>
<xCoord>195</xCoord>
<yCoord>361</yCoord>
</edgeMap>
<edgeMap>
<xCoord>194</xCoord>
<yCoord>360</yCoord>
</edgeMap>
<edgeMap>
<xCoord>194</xCoord>
<yCoord>359</yCoord>
</edgeMap>
<edgeMap>
<xCoord>195</xCoord>
<yCoord>358</yCoord>
</edgeMap>
<edgeMap>
<xCoord>196</xCoord>
<yCoord>357</yCoord>
</edgeMap>
<edgeMap>
<xCoord>196</xCoord>
<yCoord>356</yCoord>
</edgeMap>
<edgeMap>
<xCoord>196</xCoord>
<yCoord>355</yCoord>
</edgeMap>
<edgeMap>
<xCoord>197</xCoord>
<yCoord>354</yCoord>
</edgeMap>
<edgeMap>
<xCoord>198</xCoord>
<yCoord>353</yCoord>
</edgeMap>
<edgeMap>
<xCoord>199</xCoord>
<yCoord>353</yCoord>
</edgeMap>
<edgeMap>
<xCoord>199</xCoord>
<yCoord>352</yCoord>
</edgeMap>
<edgeMap>
<xCoord>199</xCoord>
<yCoord>351</yCoord>
</edgeMap>
<edgeMap>
<xCoord>199</xCoord>
<yCoord>350</yCoord>
</edgeMap>
<edgeMap>
<xCoord>198</xCoord>
<yCoord>349</yCoord>
</edgeMap>
<edgeMap>
<xCoord>197</xCoord>
<yCoord>349</yCoord>
</edgeMap>
<edgeMap>
<xCoord>196</xCoord>
<yCoord>348</yCoord>
</edgeMap>
<edgeMap>
<xCoord>195</xCoord>
<yCoord>347</yCoord>
</edgeMap>
<edgeMap>
<xCoord>195</xCoord>
<yCoord>346</yCoord>
</edgeMap>
<edgeMap>
<xCoord>194</xCoord>
<yCoord>345</yCoord>
</edgeMap>
<edgeMap>
<xCoord>193</xCoord>
<yCoord>346</yCoord>
</edgeMap>
<edgeMap>
<xCoord>193</xCoord>
<yCoord>347</yCoord>
</edgeMap>
<edgeMap>
<xCoord>192</xCoord>
<yCoord>348</yCoord>
</edgeMap>
<edgeMap>
<xCoord>191</xCoord>
<yCoord>349</yCoord>
</edgeMap>
<edgeMap>
<xCoord>190</xCoord>
<yCoord>349</yCoord>
</edgeMap>
<edgeMap>
<xCoord>189</xCoord>
<yCoord>350</yCoord>
</edgeMap>
<edgeMap>
<xCoord>188</xCoord>
<yCoord>351</yCoord>
</edgeMap>
<edgeMap>
<xCoord>187</xCoord>
<yCoord>351</yCoord>
</edgeMap>
<edgeMap>
<xCoord>186</xCoord>
<yCoord>351</yCoord>
</edgeMap>
<edgeMap>
<xCoord>185</xCoord>
<yCoord>352</yCoord>
</edgeMap>
<edgeMap>
<xCoord>185</xCoord>
<yCoord>353</yCoord>
</edgeMap>
<edgeMap>
<xCoord>185</xCoord>
<yCoord>354</yCoord>
</edgeMap>
<edgeMap>
<xCoord>186</xCoord>
<yCoord>354</yCoord>
</edgeMap>
<edgeMap>
<xCoord>187</xCoord>
<yCoord>355</yCoord>
</edgeMap>
<edgeMap>
<xCoord>187</xCoord>
<yCoord>356</yCoord>
</edgeMap>
<edgeMap>
<xCoord>188</xCoord>
<yCoord>357</yCoord>
</edgeMap>
<edgeMap>
<xCoord>189</xCoord>
<yCoord>358</yCoord>
</edgeMap>
<edgeMap>
<xCoord>190</xCoord>
<yCoord>359</yCoord>
</edgeMap>
<edgeMap>
<xCoord>190</xCoord>
<yCoord>360</yCoord>
</edgeMap>
<edgeMap>
<xCoord>191</xCoord>
<yCoord>361</yCoord>
</edgeMap>
<edgeMap>
<xCoord>191</xCoord>
<yCoord>362</yCoord>
</edgeMap>
<edgeMap>
<xCoord>191</xCoord>
<yCoord>363</yCoord>
</edgeMap>
<edgeMap>
<xCoord>192</xCoord>
<yCoord>363</yCoord>
</edgeMap>
<edgeMap>
<xCoord>193</xCoord>
<yCoord>364</yCoord>
</edgeMap>
<edgeMap>
<xCoord>193</xCoord>
<yCoord>365</yCoord>
</edgeMap>
<edgeMap>
<xCoord>193</xCoord>
<yCoord>366</yCoord>
</edgeMap>
<edgeMap>
<xCoord>194</xCoord>
<yCoord>366</yCoord>
</edgeMap>
</roi>
<roi>
<imageZposition>-151.0</imageZposition>
<imageSOP_UID>1.3.6.1.4.1.14519.5.2.1.6279.6001.109775837028899721559422370296</imageSOP_UID>
<inclusion>FALSE</inclusion>
<edgeMap>
<xCoord>191</xCoord>
<yCoord>355</yCoord>
</edgeMap>
<edgeMap>
<xCoord>190</xCoord>
<yCoord>354</yCoord>
</edgeMap>
<edgeMap>
<xCoord>191</xCoord>
<yCoord>353</yCoord>
</edgeMap>
<edgeMap>
<xCoord>191</xCoord>
<yCoord>352</yCoord>
</edgeMap>
<edgeMap>
<xCoord>192</xCoord>
<yCoord>351</yCoord>
</edgeMap>
<edgeMap>
<xCoord>193</xCoord>
<yCoord>352</yCoord>
</edgeMap>
<edgeMap>
<xCoord>194</xCoord>
<yCoord>353</yCoord>
</edgeMap>
<edgeMap>
<xCoord>193</xCoord>
<yCoord>354</yCoord>
</edgeMap>
<edgeMap>
<xCoord>193</xCoord>
<yCoord>355</yCoord>
</edgeMap>
<edgeMap>
<xCoord>192</xCoord>
<yCoord>356</yCoord>
</edgeMap>
<edgeMap>
<xCoord>191</xCoord>
<yCoord>355</yCoord>
</edgeMap>
</roi>
<roi>
<imageZposition>-151.5</imageZposition>
<imageSOP_UID>1.3.6.1.4.1.14519.5.2.1.6279.6001.319058434878310178270857686591</imageSOP_UID>
<inclusion>TRUE</inclusion>
<edgeMap>
<xCoord>194</xCoord>
<yCoord>365</yCoord>
</edgeMap>
<edgeMap>
<xCoord>195</xCoord>
<yCoord>364</yCoord>
</edgeMap>
<edgeMap>
<xCoord>195</xCoord>
<yCoord>363</yCoord>
</edgeMap>
<edgeMap>
<xCoord>195</xCoord>
<yCoord>362</yCoord>
</edgeMap>
<edgeMap>
<xCoord>195</xCoord>
<yCoord>361</yCoord>
</edgeMap>
<edgeMap>
<xCoord>195</xCoord>
<yCoord>360</yCoord>
</edgeMap>
<edgeMap>
<xCoord>195</xCoord>
<yCoord>359</yCoord>
</edgeMap>
<edgeMap>
<xCoord>195</xCoord>
<yCoord>358</yCoord>
</edgeMap>
<edgeMap>
<xCoord>195</xCoord>
<yCoord>357</yCoord>
</edgeMap>
<edgeMap>
<xCoord>195</xCoord>
<yCoord>356</yCoord>
</edgeMap>
<edgeMap>
<xCoord>196</xCoord>
<yCoord>355</yCoord>
</edgeMap>
<edgeMap>
<xCoord>196</xCoord>
<yCoord>354</yCoord>
</edgeMap>
<edgeMap>
<xCoord>197</xCoord>
<yCoord>353</yCoord>
</edgeMap>
<edgeMap>
<xCoord>198</xCoord>
<yCoord>352</yCoord>
</edgeMap>
<edgeMap>
<xCoord>199</xCoord>
<yCoord>351</yCoord>
</edgeMap>
<edgeMap>
<xCoord>200</xCoord>
<yCoord>351</yCoord>
</edgeMap>
<edgeMap>
<xCoord>200</xCoord>
<yCoord>350</yCoord>
</edgeMap>
<edgeMap>
<xCoord>199</xCoord>
<yCoord>349</yCoord>
</edgeMap>
<edgeMap>
<xCoord>198</xCoord>
<yCoord>349</yCoord>
</edgeMap>
<edgeMap>
<xCoord>197</xCoord>
<yCoord>348</yCoord>
</edgeMap>
<edgeMap>
<xCoord>196</xCoord>
<yCoord>348</yCoord>
</edgeMap>
<edgeMap>
<xCoord>195</xCoord>
<yCoord>347</yCoord>
</edgeMap>
<edgeMap>
<xCoord>195</xCoord>
<yCoord>346</yCoord>
</edgeMap>
<edgeMap>
<xCoord>194</xCoord>
<yCoord>346</yCoord>
</edgeMap>
<edgeMap>
<xCoord>193</xCoord>
<yCoord>346</yCoord>
</edgeMap>
<edgeMap>
<xCoord>193</xCoord>
<yCoord>347</yCoord>
</edgeMap>
<edgeMap>
<xCoord>192</xCoord>
<yCoord>348</yCoord>
</edgeMap>
<edgeMap>
<xCoord>191</xCoord>
<yCoord>348</yCoord>
</edgeMap>
<edgeMap>
<xCoord>190</xCoord>
<yCoord>349</yCoord>
</edgeMap>
<edgeMap>
<xCoord>189</xCoord>
<yCoord>349</yCoord>
</edgeMap>
<edgeMap>
<xCoord>188</xCoord>
<yCoord>349</yCoord>
</edgeMap>
<edgeMap>
<xCoord>187</xCoord>
<yCoord>350</yCoord>
</edgeMap>
<edgeMap>
<xCoord>186</xCoord>
<yCoord>350</yCoord>
</edgeMap>
<edgeMap>
<xCoord>186</xCoord>
<yCoord>351</yCoord>
</edgeMap>
<edgeMap>
<xCoord>185</xCoord>
<yCoord>352</yCoord>
</edgeMap>
<edgeMap>
<xCoord>185</xCoord>
<yCoord>353</yCoord>
</edgeMap>
<edgeMap>
<xCoord>186</xCoord>
<yCoord>353</yCoord>
</edgeMap>
<edgeMap>
<xCoord>187</xCoord>
<yCoord>354</yCoord>
</edgeMap>
<edgeMap>
<xCoord>187</xCoord>
<yCoord>355</yCoord>
</edgeMap>
<edgeMap>
<xCoord>188</xCoord>
<yCoord>356</yCoord>
</edgeMap>
<edgeMap>
<xCoord>188</xCoord>
<yCoord>357</yCoord>
</edgeMap>
<edgeMap>
<xCoord>189</xCoord>
<yCoord>358</yCoord>
</edgeMap>
<edgeMap>
<xCoord>190</xCoord>
<yCoord>359</yCoord>
</edgeMap>
<edgeMap>
<xCoord>190</xCoord>
<yCoord>360</yCoord>
</edgeMap>
<edgeMap>
<xCoord>191</xCoord>
<yCoord>361</yCoord>
</edgeMap>
<edgeMap>
<xCoord>192</xCoord>
<yCoord>362</yCoord>
</edgeMap>
<edgeMap>
<xCoord>192</xCoord>
<yCoord>363</yCoord>
</edgeMap>
<edgeMap>
<xCoord>193</xCoord>
<yCoord>364</yCoord>
</edgeMap>
<edgeMap>
<xCoord>193</xCoord>
<yCoord>365</yCoord>
</edgeMap>
<edgeMap>
<xCoord>194</xCoord>
<yCoord>365</yCoord>
</edgeMap>
</roi>
<roi>
<imageZposition>-151.5</imageZposition>
<imageSOP_UID>1.3.6.1.4.1.14519.5.2.1.6279.6001.319058434878310178270857686591</imageSOP_UID>
<inclusion>FALSE</inclusion>
<edgeMap>
<xCoord>191</xCoord>
<yCoord>354</yCoord>
</edgeMap>
<edgeMap>
<xCoord>190</xCoord>
<yCoord>353</yCoord>
</edgeMap>
<edgeMap>
<xCoord>190</xCoord>
<yCoord>352</yCoord>
</edgeMap>
<edgeMap>
<xCoord>191</xCoord>
<yCoord>351</yCoord>
</edgeMap>
<edgeMap>
<xCoord>192</xCoord>
<yCoord>351</yCoord>
</edgeMap>
<edgeMap>
<xCoord>193</xCoord>
<yCoord>352</yCoord>
</edgeMap>
<edgeMap>
<xCoord>193</xCoord>
<yCoord>353</yCoord>
</edgeMap>
<edgeMap>
<xCoord>193</xCoord>
<yCoord>354</yCoord>
</edgeMap>
<edgeMap>
<xCoord>192</xCoord>
<yCoord>355</yCoord>
</edgeMap>
<edgeMap>
<xCoord>191</xCoord>
<yCoord>354</yCoord>
</edgeMap>
</roi>
<roi>
<imageZposition>-152.0</imageZposition>
<imageSOP_UID>1.3.6.1.4.1.14519.5.2.1.6279.6001.334847867550644691972622879082</imageSOP_UID>
<inclusion>TRUE</inclusion>
<edgeMap>
<xCoord>195</xCoord>
<yCoord>365</yCoord>
</edgeMap>
<edgeMap>
<xCoord>195</xCoord>
<yCoord>364</yCoord>
</edgeMap>
<edgeMap>
<xCoord>195</xCoord>
<yCoord>363</yCoord>
</edgeMap>
<edgeMap>
<xCoord>195</xCoord>
<yCoord>362</yCoord>
</edgeMap>
<edgeMap>
<xCoord>195</xCoord>
<yCoord>361</yCoord>
</edgeMap>
<edgeMap>
<xCoord>195</xCoord>
<yCoord>360</yCoord>
</edgeMap>
<edgeMap>
<xCoord>195</xCoord>
<yCoord>359</yCoord>
</edgeMap>
<edgeMap>
<xCoord>194</xCoord>
<yCoord>358</yCoord>
</edgeMap>
<edgeMap>
<xCoord>194</xCoord>
<yCoord>357</yCoord>
</edgeMap>
<edgeMap>
<xCoord>195</xCoord>
<yCoord>356</yCoord>
</edgeMap>
<edgeMap>
<xCoord>195</xCoord>
<yCoord>355</yCoord>
</edgeMap>
<edgeMap>
<xCoord>195</xCoord>
<yCoord>354</yCoord>
</edgeMap>
<edgeMap>
<xCoord>196</xCoord>
<yCoord>353</yCoord>
</edgeMap>
<edgeMap>
<xCoord>197</xCoord>
<yCoord>352</yCoord>
</edgeMap>
<edgeMap>
<xCoord>198</xCoord>
<yCoord>351</yCoord>
</edgeMap>
<edgeMap>
<xCoord>199</xCoord>
<yCoord>351</yCoord>
</edgeMap>
<edgeMap>
<xCoord>199</xCoord>
<yCoord>350</yCoord>
</edgeMap>
<edgeMap>
<xCoord>199</xCoord>
<yCoord>349</yCoord>
</edgeMap>
<edgeMap>
<xCoord>199</xCoord>
<yCoord>348</yCoord>
</edgeMap>
<edgeMap>
<xCoord>198</xCoord>
<yCoord>348</yCoord>
</edgeMap>
<edgeMap>
<xCoord>197</xCoord>
<yCoord>348</yCoord>
</edgeMap>
<edgeMap>
<xCoord>196</xCoord>
<yCoord>347</yCoord>
</edgeMap>
<edgeMap>
<xCoord>195</xCoord>
<yCoord>346</yCoord>
</edgeMap>
<edgeMap>
<xCoord>195</xCoord>
<yCoord>345</yCoord>
</edgeMap>
<edgeMap>
<xCoord>195</xCoord>
<yCoord>344</yCoord>
</edgeMap>
<edgeMap>
<xCoord>194</xCoord>
<yCoord>344</yCoord>
</edgeMap>
<edgeMap>
<xCoord>193</xCoord>
<yCoord>345</yCoord>
</edgeMap>
<edgeMap>
<xCoord>192</xCoord>
<yCoord>345</yCoord>
</edgeMap>
<edgeMap>
<xCoord>192</xCoord>
<yCoord>346</yCoord>
</edgeMap>
<edgeMap>
<xCoord>192</xCoord>
<yCoord>347</yCoord>
</edgeMap>
<edgeMap>
<xCoord>191</xCoord>
<yCoord>348</yCoord>
</edgeMap>
<edgeMap>
<xCoord>190</xCoord>
<yCoord>348</yCoord>
</edgeMap>
<edgeMap>
<xCoord>189</xCoord>
<yCoord>349</yCoord>
</edgeMap>
<edgeMap>
<xCoord>189</xCoord>
<yCoord>350</yCoord>
</edgeMap>
<edgeMap>
<xCoord>188</xCoord>
<yCoord>351</yCoord>
</edgeMap>
<edgeMap>
<xCoord>187</xCoord>
<yCoord>351</yCoord>
</edgeMap>
<edgeMap>
<xCoord>186</xCoord>
<yCoord>350</yCoord>
</edgeMap>
<edgeMap>
<xCoord>185</xCoord>
<yCoord>351</yCoord>
</edgeMap>
<edgeMap>
<xCoord>184</xCoord>
<yCoord>352</yCoord>
</edgeMap>
<edgeMap>
<xCoord>185</xCoord>
<yCoord>353</yCoord>
</edgeMap>
<edgeMap>
<xCoord>186</xCoord>
<yCoord>353</yCoord>
</edgeMap>
<edgeMap>
<xCoord>187</xCoord>
<yCoord>354</yCoord>
</edgeMap>
<edgeMap>
<xCoord>188</xCoord>
<yCoord>355</yCoord>
</edgeMap>
<edgeMap>
<xCoord>188</xCoord>
<yCoord>356</yCoord>
</edgeMap>
<edgeMap>
<xCoord>188</xCoord>
<yCoord>357</yCoord>
</edgeMap>
<edgeMap>
<xCoord>189</xCoord>
<yCoord>358</yCoord>
</edgeMap>
<edgeMap>
<xCoord>189</xCoord>
<yCoord>359</yCoord>
</edgeMap>
<edgeMap>
<xCoord>190</xCoord>
<yCoord>359</yCoord>
</edgeMap>
<edgeMap>
<xCoord>191</xCoord>
<yCoord>360</yCoord>
</edgeMap>
<edgeMap>
<xCoord>191</xCoord>
<yCoord>361</yCoord>
</edgeMap>
<edgeMap>
<xCoord>192</xCoord>
<yCoord>362</yCoord>
</edgeMap>
<edgeMap>
<xCoord>193</xCoord>
<yCoord>363</yCoord>
</edgeMap>
<edgeMap>
<xCoord>193</xCoord>
<yCoord>364</yCoord>
</edgeMap>
<edgeMap>
<xCoord>194</xCoord>
<yCoord>365</yCoord>
</edgeMap>
<edgeMap>
<xCoord>195</xCoord>
<yCoord>365</yCoord>
</edgeMap>
</roi>
<roi>
<imageZposition>-152.0</imageZposition>
<imageSOP_UID>1.3.6.1.4.1.14519.5.2.1.6279.6001.334847867550644691972622879082</imageSOP_UID>
<inclusion>FALSE</inclusion>
<edgeMap>
<xCoord>190</xCoord>
<yCoord>353</yCoord>
</edgeMap>
<edgeMap>
<xCoord>190</xCoord>
<yCoord>352</yCoord>
</edgeMap>
<edgeMap>
<xCoord>191</xCoord>
<yCoord>351</yCoord>
</edgeMap>
<edgeMap>
<xCoord>192</xCoord>
<yCoord>351</yCoord>
</edgeMap>
<edgeMap>
<xCoord>193</xCoord>
<yCoord>352</yCoord>
</edgeMap>
<edgeMap>
<xCoord>193</xCoord>
<yCoord>353</yCoord>
</edgeMap>
<edgeMap>
<xCoord>192</xCoord>
<yCoord>354</yCoord>
</edgeMap>
<edgeMap>
<xCoord>191</xCoord>
<yCoord>354</yCoord>
</edgeMap>
<edgeMap>
<xCoord>190</xCoord>
<yCoord>353</yCoord>
</edgeMap>
</roi>
<roi>
<imageZposition>-152.5</imageZposition>
<imageSOP_UID>1.3.6.1.4.1.14519.5.2.1.6279.6001.109511744311388448243126811160</imageSOP_UID>
<inclusion>TRUE</inclusion>
<edgeMap>
<xCoord>194</xCoord>
<yCoord>361</yCoord>
</edgeMap>
<edgeMap>
<xCoord>195</xCoord>
<yCoord>360</yCoord>
</edgeMap>
<edgeMap>
<xCoord>195</xCoord>
<yCoord>359</yCoord>
</edgeMap>
<edgeMap>
<xCoord>194</xCoord>
<yCoord>358</yCoord>
</edgeMap>
<edgeMap>
<xCoord>194</xCoord>
<yCoord>357</yCoord>
</edgeMap>
<edgeMap>
<xCoord>194</xCoord>
<yCoord>356</yCoord>
</edgeMap>
<edgeMap>
<xCoord>195</xCoord>
<yCoord>355</yCoord>
</edgeMap>
<edgeMap>
<xCoord>195</xCoord>
<yCoord>354</yCoord>
</edgeMap>
<edgeMap>
<xCoord>195</xCoord>
<yCoord>353</yCoord>
</edgeMap>
<edgeMap>
<xCoord>196</xCoord>
<yCoord>352</yCoord>
</edgeMap>
<edgeMap>
<xCoord>197</xCoord>
<yCoord>352</yCoord>
</edgeMap>
<edgeMap>
<xCoord>198</xCoord>
<yCoord>351</yCoord>
</edgeMap>
<edgeMap>
<xCoord>199</xCoord>
<yCoord>350</yCoord>
</edgeMap>
<edgeMap>
<xCoord>199</xCoord>
<yCoord>349</yCoord>
</edgeMap>
<edgeMap>
<xCoord>198</xCoord>
<yCoord>348</yCoord>
</edgeMap>
<edgeMap>
<xCoord>197</xCoord>
<yCoord>347</yCoord>
</edgeMap>
<edgeMap>
<xCoord>196</xCoord>
<yCoord>346</yCoord>
</edgeMap>
<edgeMap>
<xCoord>195</xCoord>
<yCoord>345</yCoord>
</edgeMap>
<edgeMap>
<xCoord>195</xCoord>
<yCoord>344</yCoord>
</edgeMap>
<edgeMap>
<xCoord>194</xCoord>
<yCoord>344</yCoord>
</edgeMap>
<edgeMap>
<xCoord>193</xCoord>
<yCoord>344</yCoord>
</edgeMap>
<edgeMap>
<xCoord>192</xCoord>
<yCoord>344</yCoord>
</edgeMap>
<edgeMap>
<xCoord>191</xCoord>
<yCoord>344</yCoord>
</edgeMap>
<edgeMap>
<xCoord>190</xCoord>
<yCoord>345</yCoord>
</edgeMap>
<edgeMap>
<xCoord>189</xCoord>
<yCoord>346</yCoord>
</edgeMap>
<edgeMap>
<xCoord>188</xCoord>
<yCoord>347</yCoord>
</edgeMap>
<edgeMap>
<xCoord>187</xCoord>
<yCoord>348</yCoord>
</edgeMap>
<edgeMap>
<xCoord>186</xCoord>
<yCoord>349</yCoord>
</edgeMap>
<edgeMap>
<xCoord>185</xCoord>
<yCoord>350</yCoord>
</edgeMap>
<edgeMap>
<xCoord>185</xCoord>
<yCoord>351</yCoord>
</edgeMap>
<edgeMap>
<xCoord>185</xCoord>
<yCoord>352</yCoord>
</edgeMap>
<edgeMap>
<xCoord>186</xCoord>
<yCoord>353</yCoord>
</edgeMap>
<edgeMap>
<xCoord>186</xCoord>
<yCoord>354</yCoord>
</edgeMap>
<edgeMap>
<xCoord>187</xCoord>
<yCoord>354</yCoord>
</edgeMap>
<edgeMap>
<xCoord>188</xCoord>
<yCoord>355</yCoord>
</edgeMap>
<edgeMap>
<xCoord>188</xCoord>
<yCoord>356</yCoord>
</edgeMap>
<edgeMap>
<xCoord>188</xCoord>
<yCoord>357</yCoord>
</edgeMap>
<edgeMap>
<xCoord>188</xCoord>
<yCoord>358</yCoord>
</edgeMap>
<edgeMap>
<xCoord>189</xCoord>
<yCoord>358</yCoord>
</edgeMap>
<edgeMap>
<xCoord>190</xCoord>
<yCoord>358</yCoord>
</edgeMap>
<edgeMap>
<xCoord>191</xCoord>
<yCoord>358</yCoord>
</edgeMap>
<edgeMap>
<xCoord>192</xCoord>
<yCoord>359</yCoord>
</edgeMap>
<edgeMap>
<xCoord>192</xCoord>
<yCoord>360</yCoord>
</edgeMap>
<edgeMap>
<xCoord>192</xCoord>
<yCoord>361</yCoord>
</edgeMap>
<edgeMap>
<xCoord>193</xCoord>
<yCoord>361</yCoord>
</edgeMap>
<edgeMap>
<xCoord>194</xCoord>
<yCoord>361</yCoord>
</edgeMap>
</roi>
<roi>
<imageZposition>-153.0</imageZposition>
<imageSOP_UID>1.3.6.1.4.1.14519.5.2.1.6279.6001.927391509445266133412613707278</imageSOP_UID>
<inclusion>TRUE</inclusion>
<edgeMap>
<xCoord>195</xCoord>
<yCoord>361</yCoord>
</edgeMap>
<edgeMap>
<xCoord>196</xCoord>
<yCoord>360</yCoord>
</edgeMap>
<edgeMap>
<xCoord>195</xCoord>
<yCoord>359</yCoord>
</edgeMap>
<edgeMap>
<xCoord>194</xCoord>
<yCoord>358</yCoord>
</edgeMap>
<edgeMap>
<xCoord>194</xCoord>
<yCoord>357</yCoord>
</edgeMap>
<edgeMap>
<xCoord>194</xCoord>
<yCoord>356</yCoord>
</edgeMap>
<edgeMap>
<xCoord>195</xCoord>
<yCoord>355</yCoord>
</edgeMap>
<edgeMap>
<xCoord>195</xCoord>
<yCoord>354</yCoord>
</edgeMap>
<edgeMap>
<xCoord>195</xCoord>
<yCoord>353</yCoord>
</edgeMap>
<edgeMap>
<xCoord>196</xCoord>
<yCoord>352</yCoord>
</edgeMap>
<edgeMap>
<xCoord>197</xCoord>
<yCoord>351</yCoord>
</edgeMap>
<edgeMap>
<xCoord>198</xCoord>
<yCoord>351</yCoord>
</edgeMap>
<edgeMap>
<xCoord>199</xCoord>
<yCoord>350</yCoord>
</edgeMap>
<edgeMap>
<xCoord>200</xCoord>
<yCoord>350</yCoord>
</edgeMap>
<edgeMap>
<xCoord>200</xCoord>
<yCoord>349</yCoord>
</edgeMap>
<edgeMap>
<xCoord>200</xCoord>
<yCoord>348</yCoord>
</edgeMap>
<edgeMap>
<xCoord>200</xCoord>
<yCoord>347</yCoord>
</edgeMap>
<edgeMap>
<xCoord>199</xCoord>
<yCoord>346</yCoord>
</edgeMap>
<edgeMap>
<xCoord>198</xCoord>
<yCoord>346</yCoord>
</edgeMap>
<edgeMap>
<xCoord>197</xCoord>
<yCoord>346</yCoord>
</edgeMap>
<edgeMap>
<xCoord>196</xCoord>
<yCoord>345</yCoord>
</edgeMap>
<edgeMap>
<xCoord>195</xCoord>
<yCoord>344</yCoord>
</edgeMap>
<edgeMap>
<xCoord>194</xCoord>
<yCoord>344</yCoord>
</edgeMap>
<edgeMap>
<xCoord>193</xCoord>
<yCoord>344</yCoord>
</edgeMap>
<edgeMap>
<xCoord>192</xCoord>
<yCoord>344</yCoord>
</edgeMap>
<edgeMap>
<xCoord>191</xCoord>
<yCoord>344</yCoord>
</edgeMap>
<edgeMap>
<xCoord>190</xCoord>
<yCoord>345</yCoord>
</edgeMap>
<edgeMap>
<xCoord>189</xCoord>
<yCoord>345</yCoord>
</edgeMap>
<edgeMap>
<xCoord>188</xCoord>
<yCoord>345</yCoord>
</edgeMap>
<edgeMap>
<xCoord>187</xCoord>
<yCoord>345</yCoord>
</edgeMap>
<edgeMap>
<xCoord>186</xCoord>
<yCoord>345</yCoord>
</edgeMap>
<edgeMap>
<xCoord>186</xCoord>
<yCoord>346</yCoord>
</edgeMap>
<edgeMap>
<xCoord>187</xCoord>
<yCoord>347</yCoord>
</edgeMap>
<edgeMap>
<xCoord>187</xCoord>
<yCoord>348</yCoord>
</edgeMap>
<edgeMap>
<xCoord>186</xCoord>
<yCoord>349</yCoord>
</edgeMap>
<edgeMap>
<xCoord>186</xCoord>
<yCoord>350</yCoord>
</edgeMap>
<edgeMap>
<xCoord>186</xCoord>
<yCoord>351</yCoord>
</edgeMap>
<edgeMap>
<xCoord>187</xCoord>
<yCoord>352</yCoord>
</edgeMap>
<edgeMap>
<xCoord>187</xCoord>
<yCoord>353</yCoord>
</edgeMap>
<edgeMap>
<xCoord>186</xCoord>
<yCoord>354</yCoord>
</edgeMap>
<edgeMap>
<xCoord>186</xCoord>
<yCoord>355</yCoord>
</edgeMap>
<edgeMap>
<xCoord>187</xCoord>
<yCoord>356</yCoord>
</edgeMap>
<edgeMap>
<xCoord>188</xCoord>
<yCoord>357</yCoord>
</edgeMap>
<edgeMap>
<xCoord>189</xCoord>
<yCoord>357</yCoord>
</edgeMap>
<edgeMap>
<xCoord>190</xCoord>
<yCoord>357</yCoord>
</edgeMap>
<edgeMap>
<xCoord>191</xCoord>
<yCoord>358</yCoord>
</edgeMap>
<edgeMap>
<xCoord>192</xCoord>
<yCoord>359</yCoord>
</edgeMap>
<edgeMap>
<xCoord>192</xCoord>
<yCoord>360</yCoord>
</edgeMap>
<edgeMap>
<xCoord>192</xCoord>
<yCoord>361</yCoord>
</edgeMap>
<edgeMap>
<xCoord>193</xCoord>
<yCoord>361</yCoord>
</edgeMap>
<edgeMap>
<xCoord>194</xCoord>
<yCoord>361</yCoord>
</edgeMap>
<edgeMap>
<xCoord>195</xCoord>
<yCoord>361</yCoord>
</edgeMap>
</roi>
<roi>
<imageZposition>-153.5</imageZposition>
<imageSOP_UID>1.3.6.1.4.1.14519.5.2.1.6279.6001.450234336610758352895769260597</imageSOP_UID>
<inclusion>TRUE</inclusion>
<edgeMap>
<xCoord>195</xCoord>
<yCoord>361</yCoord>
</edgeMap>
<edgeMap>
<xCoord>195</xCoord>
<yCoord>360</yCoord>
</edgeMap>
<edgeMap>
<xCoord>195</xCoord>
<yCoord>359</yCoord>
</edgeMap>
<edgeMap>
<xCoord>195</xCoord>
<yCoord>358</yCoord>
</edgeMap>
<edgeMap>
<xCoord>194</xCoord>
<yCoord>357</yCoord>
</edgeMap>
<edgeMap>
<xCoord>194</xCoord>
<yCoord>356</yCoord>
</edgeMap>
<edgeMap>
<xCoord>194</xCoord>
<yCoord>355</yCoord>
</edgeMap>
<edgeMap>
<xCoord>194</xCoord>
<yCoord>354</yCoord>
</edgeMap>
<edgeMap>
<xCoord>194</xCoord>
<yCoord>353</yCoord>
</edgeMap>
<edgeMap>
<xCoord>195</xCoord>
<yCoord>352</yCoord>
</edgeMap>
<edgeMap>
<xCoord>196</xCoord>
<yCoord>351</yCoord>
</edgeMap>
<edgeMap>
<xCoord>197</xCoord>
<yCoord>350</yCoord>
</edgeMap>
<edgeMap>
<xCoord>198</xCoord>
<yCoord>350</yCoord>
</edgeMap>
<edgeMap>
<xCoord>199</xCoord>
<yCoord>350</yCoord>
</edgeMap>
<edgeMap>
<xCoord>199</xCoord>
<yCoord>349</yCoord>
</edgeMap>
<edgeMap>
<xCoord>199</xCoord>
<yCoord>348</yCoord>
</edgeMap>
<edgeMap>
<xCoord>199</xCoord>
<yCoord>347</yCoord>
</edgeMap>
<edgeMap>
<xCoord>198</xCoord>
<yCoord>346</yCoord>
</edgeMap>
<edgeMap>
<xCoord>197</xCoord>
<yCoord>346</yCoord>
</edgeMap>
<edgeMap>
<xCoord>196</xCoord>
<yCoord>346</yCoord>
</edgeMap>
<edgeMap>
<xCoord>195</xCoord>
<yCoord>345</yCoord>
</edgeMap>
<edgeMap>
<xCoord>195</xCoord>
<yCoord>344</yCoord>
</edgeMap>
<edgeMap>
<xCoord>195</xCoord>
<yCoord>343</yCoord>
</edgeMap>
<edgeMap>
<xCoord>194</xCoord>
<yCoord>343</yCoord>
</edgeMap>
<edgeMap>
<xCoord>193</xCoord>
<yCoord>344</yCoord>
</edgeMap>
<edgeMap>
<xCoord>192</xCoord>
<yCoord>345</yCoord>
</edgeMap>
<edgeMap>
<xCoord>191</xCoord>
<yCoord>345</yCoord>
</edgeMap>
<edgeMap>
<xCoord>191</xCoord>
<yCoord>346</yCoord>
</edgeMap>
<edgeMap>
<xCoord>190</xCoord>
<yCoord>347</yCoord>
</edgeMap>
<edgeMap>
<xCoord>189</xCoord>
<yCoord>347</yCoord>
</edgeMap>
<edgeMap>
<xCoord>188</xCoord>
<yCoord>347</yCoord>
</edgeMap>
<edgeMap>
<xCoord>187</xCoord>
<yCoord>347</yCoord>
</edgeMap>
<edgeMap>
<xCoord>186</xCoord>
<yCoord>347</yCoord>
</edgeMap>
<edgeMap>
<xCoord>186</xCoord>
<yCoord>348</yCoord>
</edgeMap>
<edgeMap>
<xCoord>186</xCoord>
<yCoord>349</yCoord>
</edgeMap>
<edgeMap>
<xCoord>186</xCoord>
<yCoord>350</yCoord>
</edgeMap>
<edgeMap>
<xCoord>187</xCoord>
<yCoord>351</yCoord>
</edgeMap>
<edgeMap>
<xCoord>187</xCoord>
<yCoord>352</yCoord>
</edgeMap>
<edgeMap>
<xCoord>187</xCoord>
<yCoord>353</yCoord>
</edgeMap>
<edgeMap>
<xCoord>187</xCoord>
<yCoord>354</yCoord>
</edgeMap>
<edgeMap>
<xCoord>187</xCoord>
<yCoord>355</yCoord>
</edgeMap>
<edgeMap>
<xCoord>188</xCoord>
<yCoord>355</yCoord>
</edgeMap>
<edgeMap>
<xCoord>189</xCoord>
<yCoord>356</yCoord>
</edgeMap>
<edgeMap>
<xCoord>190</xCoord>
<yCoord>356</yCoord>
</edgeMap>
<edgeMap>
<xCoord>191</xCoord>
<yCoord>357</yCoord>
</edgeMap>
<edgeMap>
<xCoord>191</xCoord>
<yCoord>358</yCoord>
</edgeMap>
<edgeMap>
<xCoord>192</xCoord>
<yCoord>359</yCoord>
</edgeMap>
<edgeMap>
<xCoord>192</xCoord>
<yCoord>360</yCoord>
</edgeMap>
<edgeMap>
<xCoord>193</xCoord>
<yCoord>361</yCoord>
</edgeMap>
<edgeMap>
<xCoord>194</xCoord>
<yCoord>361</yCoord>
</edgeMap>
<edgeMap>
<xCoord>195</xCoord>
<yCoord>361</yCoord>
</edgeMap>
</roi>
<roi>
<imageZposition>-153.5</imageZposition>
<imageSOP_UID>1.3.6.1.4.1.14519.5.2.1.6279.6001.450234336610758352895769260597</imageSOP_UID>
<inclusion>FALSE</inclusion>
<edgeMap>
<xCoord>190</xCoord>
<yCoord>351</yCoord>
</edgeMap>
<edgeMap>
<xCoord>190</xCoord>
<yCoord>350</yCoord>
</edgeMap>
<edgeMap>
<xCoord>191</xCoord>
<yCoord>349</yCoord>
</edgeMap>
<edgeMap>
<xCoord>192</xCoord>
<yCoord>349</yCoord>
</edgeMap>
<edgeMap>
<xCoord>193</xCoord>
<yCoord>350</yCoord>
</edgeMap>
<edgeMap>
<xCoord>193</xCoord>
<yCoord>351</yCoord>
</edgeMap>
<edgeMap>
<xCoord>192</xCoord>
<yCoord>352</yCoord>
</edgeMap>
<edgeMap>
<xCoord>191</xCoord>
<yCoord>352</yCoord>
</edgeMap>
<edgeMap>
<xCoord>190</xCoord>
<yCoord>351</yCoord>
</edgeMap>
</roi>
<roi>
<imageZposition>-154.0</imageZposition>
<imageSOP_UID>1.3.6.1.4.1.14519.5.2.1.6279.6001.191061818937879477228903270959</imageSOP_UID>
<inclusion>TRUE</inclusion>
<edgeMap>
<xCoord>195</xCoord>
<yCoord>360</yCoord>
</edgeMap>
<edgeMap>
<xCoord>195</xCoord>
<yCoord>359</yCoord>
</edgeMap>
<edgeMap>
<xCoord>195</xCoord>
<yCoord>358</yCoord>
</edgeMap>
<edgeMap>
<xCoord>195</xCoord>
<yCoord>357</yCoord>
</edgeMap>
<edgeMap>
<xCoord>195</xCoord>
<yCoord>356</yCoord>
</edgeMap>
<edgeMap>
<xCoord>194</xCoord>
<yCoord>355</yCoord>
</edgeMap>
<edgeMap>
<xCoord>194</xCoord>
<yCoord>354</yCoord>
</edgeMap>
<edgeMap>
<xCoord>194</xCoord>
<yCoord>353</yCoord>
</edgeMap>
<edgeMap>
<xCoord>195</xCoord>
<yCoord>352</yCoord>
</edgeMap>
<edgeMap>
<xCoord>196</xCoord>
<yCoord>351</yCoord>
</edgeMap>
<edgeMap>
<xCoord>197</xCoord>
<yCoord>350</yCoord>
</edgeMap>
<edgeMap>
<xCoord>198</xCoord>
<yCoord>350</yCoord>
</edgeMap>
<edgeMap>
<xCoord>199</xCoord>
<yCoord>349</yCoord>
</edgeMap>
<edgeMap>
<xCoord>199</xCoord>
<yCoord>348</yCoord>
</edgeMap>
<edgeMap>
<xCoord>198</xCoord>
<yCoord>347</yCoord>
</edgeMap>
<edgeMap>
<xCoord>198</xCoord>
<yCoord>346</yCoord>
</edgeMap>
<edgeMap>
<xCoord>197</xCoord>
<yCoord>345</yCoord>
</edgeMap>
<edgeMap>
<xCoord>196</xCoord>
<yCoord>345</yCoord>
</edgeMap>
<edgeMap>
<xCoord>195</xCoord>
<yCoord>345</yCoord>
</edgeMap>
<edgeMap>
<xCoord>194</xCoord>
<yCoord>344</yCoord>
</edgeMap>
<edgeMap>
<xCoord>194</xCoord>
<yCoord>343</yCoord>
</edgeMap>
<edgeMap>
<xCoord>193</xCoord>
<yCoord>343</yCoord>
</edgeMap>
<edgeMap>
<xCoord>192</xCoord>
<yCoord>344</yCoord>
</edgeMap>
<edgeMap>
<xCoord>191</xCoord>
<yCoord>344</yCoord>
</edgeMap>
<edgeMap>
<xCoord>190</xCoord>
<yCoord>344</yCoord>
</edgeMap>
<edgeMap>
<xCoord>189</xCoord>
<yCoord>345</yCoord>
</edgeMap>
<edgeMap>
<xCoord>188</xCoord>
<yCoord>346</yCoord>
</edgeMap>
<edgeMap>
<xCoord>187</xCoord>
<yCoord>346</yCoord>
</edgeMap>
<edgeMap>
<xCoord>186</xCoord>
<yCoord>347</yCoord>
</edgeMap>
<edgeMap>
<xCoord>186</xCoord>
<yCoord>348</yCoord>
</edgeMap>
<edgeMap>
<xCoord>186</xCoord>
<yCoord>349</yCoord>
</edgeMap>
<edgeMap>
<xCoord>187</xCoord>
<yCoord>350</yCoord>
</edgeMap>
<edgeMap>
<xCoord>187</xCoord>
<yCoord>351</yCoord>
</edgeMap>
<edgeMap>
<xCoord>187</xCoord>
<yCoord>352</yCoord>
</edgeMap>
<edgeMap>
<xCoord>187</xCoord>
<yCoord>353</yCoord>
</edgeMap>
<edgeMap>
<xCoord>187</xCoord>
<yCoord>354</yCoord>
</edgeMap>
<edgeMap>
<xCoord>187</xCoord>
<yCoord>355</yCoord>
</edgeMap>
<edgeMap>
<xCoord>187</xCoord>
<yCoord>356</yCoord>
</edgeMap>
<edgeMap>
<xCoord>188</xCoord>
<yCoord>356</yCoord>
</edgeMap>
<edgeMap>
<xCoord>189</xCoord>
<yCoord>356</yCoord>
</edgeMap>
<edgeMap>
<xCoord>190</xCoord>
<yCoord>356</yCoord>
</edgeMap>
<edgeMap>
<xCoord>191</xCoord>
<yCoord>357</yCoord>
</edgeMap>
<edgeMap>
<xCoord>192</xCoord>
<yCoord>358</yCoord>
</edgeMap>
<edgeMap>
<xCoord>193</xCoord>
<yCoord>359</yCoord>
</edgeMap>
<edgeMap>
<xCoord>194</xCoord>
<yCoord>360</yCoord>
</edgeMap>
<edgeMap>
<xCoord>195</xCoord>
<yCoord>360</yCoord>
</edgeMap>
</roi>
<roi>
<imageZposition>-154.0</imageZposition>
<imageSOP_UID>1.3.6.1.4.1.14519.5.2.1.6279.6001.191061818937879477228903270959</imageSOP_UID>
<inclusion>FALSE</inclusion>
<edgeMap>
<xCoord>190</xCoord>
<yCoord>351</yCoord>
</edgeMap>
<edgeMap>
<xCoord>190</xCoord>
<yCoord>350</yCoord>
</edgeMap>
<edgeMap>
<xCoord>190</xCoord>
<yCoord>349</yCoord>
</edgeMap>
<edgeMap>
<xCoord>191</xCoord>
<yCoord>348</yCoord>
</edgeMap>
<edgeMap>
<xCoord>192</xCoord>
<yCoord>348</yCoord>
</edgeMap>
<edgeMap>
<xCoord>193</xCoord>
<yCoord>349</yCoord>
</edgeMap>
<edgeMap>
<xCoord>193</xCoord>
<yCoord>350</yCoord>
</edgeMap>
<edgeMap>
<xCoord>193</xCoord>
<yCoord>351</yCoord>
</edgeMap>
<edgeMap>
<xCoord>192</xCoord>
<yCoord>352</yCoord>
</edgeMap>
<edgeMap>
<xCoord>191</xCoord>
<yCoord>352</yCoord>
</edgeMap>
<edgeMap>
<xCoord>190</xCoord>
<yCoord>351</yCoord>
</edgeMap>
</roi>
<roi>
<imageZposition>-154.5</imageZposition>
<imageSOP_UID>1.3.6.1.4.1.14519.5.2.1.6279.6001.106247321260782462143759842425</imageSOP_UID>
<inclusion>TRUE</inclusion>
<edgeMap>
<xCoord>195</xCoord>
<yCoord>359</yCoord>
</edgeMap>
<edgeMap>
<xCoord>196</xCoord>
<yCoord>358</yCoord>
</edgeMap>
<edgeMap>
<xCoord>196</xCoord>
<yCoord>357</yCoord>
</edgeMap>
<edgeMap>
<xCoord>195</xCoord>
<yCoord>356</yCoord>
</edgeMap>
<edgeMap>
<xCoord>195</xCoord>
<yCoord>355</yCoord>
</edgeMap>
<edgeMap>
<xCoord>194</xCoord>
<yCoord>354</yCoord>
</edgeMap>
<edgeMap>
<xCoord>194</xCoord>
<yCoord>353</yCoord>
</edgeMap>
<edgeMap>
<xCoord>195</xCoord>
<yCoord>352</yCoord>
</edgeMap>
<edgeMap>
<xCoord>196</xCoord>
<yCoord>351</yCoord>
</edgeMap>
<edgeMap>
<xCoord>197</xCoord>
<yCoord>350</yCoord>
</edgeMap>
<edgeMap>
<xCoord>198</xCoord>
<yCoord>349</yCoord>
</edgeMap>
<edgeMap>
<xCoord>199</xCoord>
<yCoord>348</yCoord>
</edgeMap>
<edgeMap>
<xCoord>199</xCoord>
<yCoord>347</yCoord>
</edgeMap>
<edgeMap>
<xCoord>199</xCoord>
<yCoord>346</yCoord>
</edgeMap>
<edgeMap>
<xCoord>199</xCoord>
<yCoord>345</yCoord>
</edgeMap>
<edgeMap>
<xCoord>198</xCoord>
<yCoord>344</yCoord>
</edgeMap>
<edgeMap>
<xCoord>197</xCoord>
<yCoord>343</yCoord>
</edgeMap>
<edgeMap>
<xCoord>196</xCoord>
<yCoord>344</yCoord>
</edgeMap>
<edgeMap>
<xCoord>195</xCoord>
<yCoord>345</yCoord>
</edgeMap>
<edgeMap>
<xCoord>194</xCoord>
<yCoord>344</yCoord>
</edgeMap>
<edgeMap>
<xCoord>194</xCoord>
<yCoord>343</yCoord>
</edgeMap>
<edgeMap>
<xCoord>193</xCoord>
<yCoord>343</yCoord>
</edgeMap>
<edgeMap>
<xCoord>192</xCoord>
<yCoord>343</yCoord>
</edgeMap>
<edgeMap>
<xCoord>191</xCoord>
<yCoord>343</yCoord>
</edgeMap>
<edgeMap>
<xCoord>190</xCoord>
<yCoord>343</yCoord>
</edgeMap>
<edgeMap>
<xCoord>189</xCoord>
<yCoord>343</yCoord>
</edgeMap>
<edgeMap>
<xCoord>188</xCoord>
<yCoord>343</yCoord>
</edgeMap>
<edgeMap>
<xCoord>188</xCoord>
<yCoord>344</yCoord>
</edgeMap>
<edgeMap>
<xCoord>187</xCoord>
<yCoord>345</yCoord>
</edgeMap>
<edgeMap>
<xCoord>187</xCoord>
<yCoord>346</yCoord>
</edgeMap>
<edgeMap>
<xCoord>186</xCoord>
<yCoord>347</yCoord>
</edgeMap>
<edgeMap>
<xCoord>186</xCoord>
<yCoord>348</yCoord>
</edgeMap>
<edgeMap>
<xCoord>187</xCoord>
<yCoord>349</yCoord>
</edgeMap>
<edgeMap>
<xCoord>187</xCoord>
<yCoord>350</yCoord>
</edgeMap>
<edgeMap>
<xCoord>188</xCoord>
<yCoord>351</yCoord>
</edgeMap>
<edgeMap>
<xCoord>188</xCoord>
<yCoord>352</yCoord>
</edgeMap>
<edgeMap>
<xCoord>188</xCoord>
<yCoord>353</yCoord>
</edgeMap>
<edgeMap>
<xCoord>188</xCoord>
<yCoord>354</yCoord>
</edgeMap>
<edgeMap>
<xCoord>189</xCoord>
<yCoord>355</yCoord>
</edgeMap>
<edgeMap>
<xCoord>190</xCoord>
<yCoord>355</yCoord>
</edgeMap>
<edgeMap>
<xCoord>191</xCoord>
<yCoord>355</yCoord>
</edgeMap>
<edgeMap>
<xCoord>192</xCoord>
<yCoord>356</yCoord>
</edgeMap>
<edgeMap>
<xCoord>193</xCoord>
<yCoord>357</yCoord>
</edgeMap>
<edgeMap>
<xCoord>193</xCoord>
<yCoord>358</yCoord>
</edgeMap>
<edgeMap>
<xCoord>194</xCoord>
<yCoord>359</yCoord>
</edgeMap>
<edgeMap>
<xCoord>195</xCoord>
<yCoord>359</yCoord>
</edgeMap>
</roi>
<roi>
<imageZposition>-154.5</imageZposition>
<imageSOP_UID>1.3.6.1.4.1.14519.5.2.1.6279.6001.106247321260782462143759842425</imageSOP_UID>
<inclusion>FALSE</inclusion>
<edgeMap>
<xCoord>190</xCoord>
<yCoord>350</yCoord>
</edgeMap>
<edgeMap>
<xCoord>189</xCoord>
<yCoord>349</yCoord>
</edgeMap>
<edgeMap>
<xCoord>190</xCoord>
<yCoord>348</yCoord>
</edgeMap>
<edgeMap>
<xCoord>191</xCoord>
<yCoord>347</yCoord>
</edgeMap>
<edgeMap>
<xCoord>192</xCoord>
<yCoord>348</yCoord>
</edgeMap>
<edgeMap>
<xCoord>193</xCoord>
<yCoord>349</yCoord>
</edgeMap>
<edgeMap>
<xCoord>193</xCoord>
<yCoord>350</yCoord>
</edgeMap>
<edgeMap>
<xCoord>192</xCoord>
<yCoord>351</yCoord>
</edgeMap>
<edgeMap>
<xCoord>191</xCoord>
<yCoord>351</yCoord>
</edgeMap>
<edgeMap>
<xCoord>190</xCoord>
<yCoord>350</yCoord>
</edgeMap>
</roi>
<roi>
<imageZposition>-155.0</imageZposition>
<imageSOP_UID>1.3.6.1.4.1.14519.5.2.1.6279.6001.139675891658095118267340563878</imageSOP_UID>
<inclusion>TRUE</inclusion>
<edgeMap>
<xCoord>196</xCoord>
<yCoord>357</yCoord>
</edgeMap>
<edgeMap>
<xCoord>196</xCoord>
<yCoord>356</yCoord>
</edgeMap>
<edgeMap>
<xCoord>196</xCoord>
<yCoord>355</yCoord>
</edgeMap>
<edgeMap>
<xCoord>195</xCoord>
<yCoord>354</yCoord>
</edgeMap>
<edgeMap>
<xCoord>194</xCoord>
<yCoord>353</yCoord>
</edgeMap>
<edgeMap>
<xCoord>194</xCoord>
<yCoord>352</yCoord>
</edgeMap>
<edgeMap>
<xCoord>195</xCoord>
<yCoord>351</yCoord>
</edgeMap>
<edgeMap>
<xCoord>196</xCoord>
<yCoord>350</yCoord>
</edgeMap>
<edgeMap>
<xCoord>197</xCoord>
<yCoord>350</yCoord>
</edgeMap>
<edgeMap>
<xCoord>198</xCoord>
<yCoord>349</yCoord>
</edgeMap>
<edgeMap>
<xCoord>199</xCoord>
<yCoord>348</yCoord>
</edgeMap>
<edgeMap>
<xCoord>199</xCoord>
<yCoord>347</yCoord>
</edgeMap>
<edgeMap>
<xCoord>199</xCoord>
<yCoord>346</yCoord>
</edgeMap>
<edgeMap>
<xCoord>198</xCoord>
<yCoord>345</yCoord>
</edgeMap>
<edgeMap>
<xCoord>197</xCoord>
<yCoord>344</yCoord>
</edgeMap>
<edgeMap>
<xCoord>196</xCoord>
<yCoord>344</yCoord>
</edgeMap>
<edgeMap>
<xCoord>195</xCoord>
<yCoord>344</yCoord>
</edgeMap>
<edgeMap>
<xCoord>194</xCoord>
<yCoord>344</yCoord>
</edgeMap>
<edgeMap>
<xCoord>193</xCoord>
<yCoord>344</yCoord>
</edgeMap>
<edgeMap>
<xCoord>192</xCoord>
<yCoord>343</yCoord>
</edgeMap>
<edgeMap>
<xCoord>192</xCoord>
<yCoord>342</yCoord>
</edgeMap>
<edgeMap>
<xCoord>191</xCoord>
<yCoord>342</yCoord>
</edgeMap>
<edgeMap>
<xCoord>190</xCoord>
<yCoord>343</yCoord>
</edgeMap>
<edgeMap>
<xCoord>189</xCoord>
<yCoord>343</yCoord>
</edgeMap>
<edgeMap>
<xCoord>188</xCoord>
<yCoord>343</yCoord>
</edgeMap>
<edgeMap>
<xCoord>187</xCoord>
<yCoord>344</yCoord>
</edgeMap>
<edgeMap>
<xCoord>187</xCoord>
<yCoord>345</yCoord>
</edgeMap>
<edgeMap>
<xCoord>186</xCoord>
<yCoord>346</yCoord>
</edgeMap>
<edgeMap>
<xCoord>185</xCoord>
<yCoord>347</yCoord>
</edgeMap>
<edgeMap>
<xCoord>186</xCoord>
<yCoord>348</yCoord>
</edgeMap>
<edgeMap>
<xCoord>187</xCoord>
<yCoord>349</yCoord>
</edgeMap>
<edgeMap>
<xCoord>188</xCoord>
<yCoord>350</yCoord>
</edgeMap>
<edgeMap>
<xCoord>188</xCoord>
<yCoord>351</yCoord>
</edgeMap>
<edgeMap>
<xCoord>188</xCoord>
<yCoord>352</yCoord>
</edgeMap>
<edgeMap>
<xCoord>189</xCoord>
<yCoord>353</yCoord>
</edgeMap>
<edgeMap>
<xCoord>190</xCoord>
<yCoord>353</yCoord>
</edgeMap>
<edgeMap>
<xCoord>191</xCoord>
<yCoord>354</yCoord>
</edgeMap>
<edgeMap>
<xCoord>192</xCoord>
<yCoord>355</yCoord>
</edgeMap>
<edgeMap>
<xCoord>193</xCoord>
<yCoord>355</yCoord>
</edgeMap>
<edgeMap>
<xCoord>194</xCoord>
<yCoord>356</yCoord>
</edgeMap>
<edgeMap>
<xCoord>194</xCoord>
<yCoord>357</yCoord>
</edgeMap>
<edgeMap>
<xCoord>195</xCoord>
<yCoord>357</yCoord>
</edgeMap>
<edgeMap>
<xCoord>196</xCoord>
<yCoord>357</yCoord>
</edgeMap>
</roi>
<roi>
<imageZposition>-155.0</imageZposition>
<imageSOP_UID>1.3.6.1.4.1.14519.5.2.1.6279.6001.139675891658095118267340563878</imageSOP_UID>
<inclusion>FALSE</inclusion>
<edgeMap>
<xCoord>189</xCoord>
<yCoord>351</yCoord>
</edgeMap>
<edgeMap>
<xCoord>189</xCoord>
<yCoord>350</yCoord>
</edgeMap>
<edgeMap>
<xCoord>189</xCoord>
<yCoord>349</yCoord>
</edgeMap>
<edgeMap>
<xCoord>189</xCoord>
<yCoord>348</yCoord>
</edgeMap>
<edgeMap>
<xCoord>190</xCoord>
<yCoord>347</yCoord>
</edgeMap>
<edgeMap>
<xCoord>191</xCoord>
<yCoord>346</yCoord>
</edgeMap>
<edgeMap>
<xCoord>192</xCoord>
<yCoord>346</yCoord>
</edgeMap>
<edgeMap>
<xCoord>193</xCoord>
<yCoord>347</yCoord>
</edgeMap>
<edgeMap>
<xCoord>193</xCoord>
<yCoord>348</yCoord>
</edgeMap>
<edgeMap>
<xCoord>193</xCoord>
<yCoord>349</yCoord>
</edgeMap>
<edgeMap>
<xCoord>192</xCoord>
<yCoord>350</yCoord>
</edgeMap>
<edgeMap>
<xCoord>191</xCoord>
<yCoord>351</yCoord>
</edgeMap>
<edgeMap>
<xCoord>190</xCoord>
<yCoord>352</yCoord>
</edgeMap>
<edgeMap>
<xCoord>189</xCoord>
<yCoord>351</yCoord>
</edgeMap>
</roi>
<roi>
<imageZposition>-155.5</imageZposition>
<imageSOP_UID>1.3.6.1.4.1.14519.5.2.1.6279.6001.703976516658713024693429693982</imageSOP_UID>
<inclusion>TRUE</inclusion>
<edgeMap>
<xCoord>193</xCoord>
<yCoord>353</yCoord>
</edgeMap>
<edgeMap>
<xCoord>194</xCoord>
<yCoord>352</yCoord>
</edgeMap>
<edgeMap>
<xCoord>195</xCoord>
<yCoord>351</yCoord>
</edgeMap>
<edgeMap>
<xCoord>196</xCoord>
<yCoord>350</yCoord>
</edgeMap>
<edgeMap>
<xCoord>197</xCoord>
<yCoord>349</yCoord>
</edgeMap>
<edgeMap>
<xCoord>197</xCoord>
<yCoord>348</yCoord>
</edgeMap>
<edgeMap>
<xCoord>196</xCoord>
<yCoord>347</yCoord>
</edgeMap>
<edgeMap>
<xCoord>195</xCoord>
<yCoord>347</yCoord>
</edgeMap>
<edgeMap>
<xCoord>194</xCoord>
<yCoord>346</yCoord>
</edgeMap>
<edgeMap>
<xCoord>194</xCoord>
<yCoord>345</yCoord>
</edgeMap>
<edgeMap>
<xCoord>194</xCoord>
<yCoord>344</yCoord>
</edgeMap>
<edgeMap>
<xCoord>193</xCoord>
<yCoord>343</yCoord>
</edgeMap>
<edgeMap>
<xCoord>192</xCoord>
<yCoord>343</yCoord>
</edgeMap>
<edgeMap>
<xCoord>191</xCoord>
<yCoord>343</yCoord>
</edgeMap>
<edgeMap>
<xCoord>190</xCoord>
<yCoord>343</yCoord>
</edgeMap>
<edgeMap>
<xCoord>189</xCoord>
<yCoord>343</yCoord>
</edgeMap>
<edgeMap>
<xCoord>188</xCoord>
<yCoord>343</yCoord>
</edgeMap>
<edgeMap>
<xCoord>188</xCoord>
<yCoord>344</yCoord>
</edgeMap>
<edgeMap>
<xCoord>187</xCoord>
<yCoord>345</yCoord>
</edgeMap>
<edgeMap>
<xCoord>186</xCoord>
<yCoord>345</yCoord>
</edgeMap>
<edgeMap>
<xCoord>185</xCoord>
<yCoord>346</yCoord>
</edgeMap>
<edgeMap>
<xCoord>185</xCoord>
<yCoord>347</yCoord>
</edgeMap>
<edgeMap>
<xCoord>186</xCoord>
<yCoord>348</yCoord>
</edgeMap>
<edgeMap>
<xCoord>187</xCoord>
<yCoord>349</yCoord>
</edgeMap>
<edgeMap>
<xCoord>187</xCoord>
<yCoord>350</yCoord>
</edgeMap>
<edgeMap>
<xCoord>187</xCoord>
<yCoord>351</yCoord>
</edgeMap>
<edgeMap>
<xCoord>187</xCoord>
<yCoord>352</yCoord>
</edgeMap>
<edgeMap>
<xCoord>187</xCoord>
<yCoord>353</yCoord>
</edgeMap>
<edgeMap>
<xCoord>188</xCoord>
<yCoord>353</yCoord>
</edgeMap>
<edgeMap>
<xCoord>189</xCoord>
<yCoord>353</yCoord>
</edgeMap>
<edgeMap>
<xCoord>190</xCoord>
<yCoord>353</yCoord>
</edgeMap>
<edgeMap>
<xCoord>191</xCoord>
<yCoord>353</yCoord>
</edgeMap>
<edgeMap>
<xCoord>192</xCoord>
<yCoord>353</yCoord>
</edgeMap>
<edgeMap>
<xCoord>193</xCoord>
<yCoord>353</yCoord>
</edgeMap>
</roi>
<roi>
<imageZposition>-155.5</imageZposition>
<imageSOP_UID>1.3.6.1.4.1.14519.5.2.1.6279.6001.703976516658713024693429693982</imageSOP_UID>
<inclusion>FALSE</inclusion>
<edgeMap>
<xCoord>189</xCoord>
<yCoord>349</yCoord>
</edgeMap>
<edgeMap>
<xCoord>189</xCoord>
<yCoord>348</yCoord>
</edgeMap>
<edgeMap>
<xCoord>189</xCoord>
<yCoord>347</yCoord>
</edgeMap>
<edgeMap>
<xCoord>190</xCoord>
<yCoord>346</yCoord>
</edgeMap>
<edgeMap>
<xCoord>191</xCoord>
<yCoord>345</yCoord>
</edgeMap>
<edgeMap>
<xCoord>192</xCoord>
<yCoord>346</yCoord>
</edgeMap>
<edgeMap>
<xCoord>193</xCoord>
<yCoord>347</yCoord>
</edgeMap>
<edgeMap>
<xCoord>193</xCoord>
<yCoord>348</yCoord>
</edgeMap>
<edgeMap>
<xCoord>192</xCoord>
<yCoord>349</yCoord>
</edgeMap>
<edgeMap>
<xCoord>191</xCoord>
<yCoord>350</yCoord>
</edgeMap>
<edgeMap>
<xCoord>190</xCoord>
<yCoord>350</yCoord>
</edgeMap>
<edgeMap>
<xCoord>189</xCoord>
<yCoord>349</yCoord>
</edgeMap>
</roi>
<roi>
<imageZposition>-156.0</imageZposition>
<imageSOP_UID>1.3.6.1.4.1.14519.5.2.1.6279.6001.107405816483178825459865928515</imageSOP_UID>
<inclusion>TRUE</inclusion>
<edgeMap>
<xCoord>189</xCoord>
<yCoord>354</yCoord>
</edgeMap>
<edgeMap>
<xCoord>189</xCoord>
<yCoord>353</yCoord>
</edgeMap>
<edgeMap>
<xCoord>190</xCoord>
<yCoord>352</yCoord>
</edgeMap>
<edgeMap>
<xCoord>191</xCoord>
<yCoord>352</yCoord>
</edgeMap>
<edgeMap>
<xCoord>192</xCoord>
<yCoord>352</yCoord>
</edgeMap>
<edgeMap>
<xCoord>193</xCoord>
<yCoord>351</yCoord>
</edgeMap>
<edgeMap>
<xCoord>194</xCoord>
<yCoord>351</yCoord>
</edgeMap>
<edgeMap>
<xCoord>195</xCoord>
<yCoord>351</yCoord>
</edgeMap>
<edgeMap>
<xCoord>196</xCoord>
<yCoord>350</yCoord>
</edgeMap>
<edgeMap>
<xCoord>196</xCoord>
<yCoord>349</yCoord>
</edgeMap>
<edgeMap>
<xCoord>197</xCoord>
<yCoord>348</yCoord>
</edgeMap>
<edgeMap>
<xCoord>197</xCoord>
<yCoord>347</yCoord>
</edgeMap>
<edgeMap>
<xCoord>196</xCoord>
<yCoord>347</yCoord>
</edgeMap>
<edgeMap>
<xCoord>195</xCoord>
<yCoord>347</yCoord>
</edgeMap>
<edgeMap>
<xCoord>194</xCoord>
<yCoord>346</yCoord>
</edgeMap>
<edgeMap>
<xCoord>194</xCoord>
<yCoord>345</yCoord>
</edgeMap>
<edgeMap>
<xCoord>195</xCoord>
<yCoord>344</yCoord>
</edgeMap>
<edgeMap>
<xCoord>195</xCoord>
<yCoord>343</yCoord>
</edgeMap>
<edgeMap>
<xCoord>194</xCoord>
<yCoord>343</yCoord>
</edgeMap>
<edgeMap>
<xCoord>193</xCoord>
<yCoord>342</yCoord>
</edgeMap>
<edgeMap>
<xCoord>192</xCoord>
<yCoord>342</yCoord>
</edgeMap>
<edgeMap>
<xCoord>191</xCoord>
<yCoord>342</yCoord>
</edgeMap>
<edgeMap>
<xCoord>190</xCoord>
<yCoord>342</yCoord>
</edgeMap>
<edgeMap>
<xCoord>189</xCoord>
<yCoord>343</yCoord>
</edgeMap>
<edgeMap>
<xCoord>188</xCoord>
<yCoord>343</yCoord>
</edgeMap>
<edgeMap>
<xCoord>187</xCoord>
<yCoord>344</yCoord>
</edgeMap>
<edgeMap>
<xCoord>186</xCoord>
<yCoord>345</yCoord>
</edgeMap>
<edgeMap>
<xCoord>185</xCoord>
<yCoord>346</yCoord>
</edgeMap>
<edgeMap>
<xCoord>185</xCoord>
<yCoord>347</yCoord>
</edgeMap>
<edgeMap>
<xCoord>186</xCoord>
<yCoord>347</yCoord>
</edgeMap>
<edgeMap>
<xCoord>187</xCoord>
<yCoord>348</yCoord>
</edgeMap>
<edgeMap>
<xCoord>187</xCoord>
<yCoord>349</yCoord>
</edgeMap>
<edgeMap>
<xCoord>187</xCoord>
<yCoord>350</yCoord>
</edgeMap>
<edgeMap>
<xCoord>187</xCoord>
<yCoord>351</yCoord>
</edgeMap>
<edgeMap>
<xCoord>187</xCoord>
<yCoord>352</yCoord>
</edgeMap>
<edgeMap>
<xCoord>187</xCoord>
<yCoord>353</yCoord>
</edgeMap>
<edgeMap>
<xCoord>187</xCoord>
<yCoord>354</yCoord>
</edgeMap>
<edgeMap>
<xCoord>188</xCoord>
<yCoord>354</yCoord>
</edgeMap>
<edgeMap>
<xCoord>189</xCoord>
<yCoord>354</yCoord>
</edgeMap>
</roi>
<roi>
<imageZposition>-156.0</imageZposition>
<imageSOP_UID>1.3.6.1.4.1.14519.5.2.1.6279.6001.107405816483178825459865928515</imageSOP_UID>
<inclusion>FALSE</inclusion>
<edgeMap>
<xCoord>189</xCoord>
<yCoord>348</yCoord>
</edgeMap>
<edgeMap>
<xCoord>188</xCoord>
<yCoord>347</yCoord>
</edgeMap>
<edgeMap>
<xCoord>189</xCoord>
<yCoord>346</yCoord>
</edgeMap>
<edgeMap>
<xCoord>190</xCoord>
<yCoord>345</yCoord>
</edgeMap>
<edgeMap>
<xCoord>191</xCoord>
<yCoord>345</yCoord>
</edgeMap>
<edgeMap>
<xCoord>192</xCoord>
<yCoord>346</yCoord>
</edgeMap>
<edgeMap>
<xCoord>192</xCoord>
<yCoord>347</yCoord>
</edgeMap>
<edgeMap>
<xCoord>192</xCoord>
<yCoord>348</yCoord>
</edgeMap>
<edgeMap>
<xCoord>191</xCoord>
<yCoord>349</yCoord>
</edgeMap>
<edgeMap>
<xCoord>190</xCoord>
<yCoord>349</yCoord>
</edgeMap>
<edgeMap>
<xCoord>189</xCoord>
<yCoord>348</yCoord>
</edgeMap>
</roi>
<roi>
<imageZposition>-156.5</imageZposition>
<imageSOP_UID>1.3.6.1.4.1.14519.5.2.1.6279.6001.384115506724428226187937454254</imageSOP_UID>
<inclusion>TRUE</inclusion>
<edgeMap>
<xCoord>188</xCoord>
<yCoord>354</yCoord>
</edgeMap>
<edgeMap>
<xCoord>189</xCoord>
<yCoord>353</yCoord>
</edgeMap>
<edgeMap>
<xCoord>190</xCoord>
<yCoord>352</yCoord>
</edgeMap>
<edgeMap>
<xCoord>191</xCoord>
<yCoord>351</yCoord>
</edgeMap>
<edgeMap>
<xCoord>192</xCoord>
<yCoord>351</yCoord>
</edgeMap>
<edgeMap>
<xCoord>193</xCoord>
<yCoord>351</yCoord>
</edgeMap>
<edgeMap>
<xCoord>194</xCoord>
<yCoord>350</yCoord>
</edgeMap>
<edgeMap>
<xCoord>195</xCoord>
<yCoord>350</yCoord>
</edgeMap>
<edgeMap>
<xCoord>196</xCoord>
<yCoord>350</yCoord>
</edgeMap>
<edgeMap>
<xCoord>197</xCoord>
<yCoord>349</yCoord>
</edgeMap>
<edgeMap>
<xCoord>198</xCoord>
<yCoord>348</yCoord>
</edgeMap>
<edgeMap>
<xCoord>198</xCoord>
<yCoord>347</yCoord>
</edgeMap>
<edgeMap>
<xCoord>197</xCoord>
<yCoord>346</yCoord>
</edgeMap>
<edgeMap>
<xCoord>197</xCoord>
<yCoord>345</yCoord>
</edgeMap>
<edgeMap>
<xCoord>196</xCoord>
<yCoord>344</yCoord>
</edgeMap>
<edgeMap>
<xCoord>195</xCoord>
<yCoord>344</yCoord>
</edgeMap>
<edgeMap>
<xCoord>194</xCoord>
<yCoord>343</yCoord>
</edgeMap>
<edgeMap>
<xCoord>193</xCoord>
<yCoord>343</yCoord>
</edgeMap>
<edgeMap>
<xCoord>192</xCoord>
<yCoord>342</yCoord>
</edgeMap>
<edgeMap>
<xCoord>192</xCoord>
<yCoord>341</yCoord>
</edgeMap>
<edgeMap>
<xCoord>191</xCoord>
<yCoord>340</yCoord>
</edgeMap>
<edgeMap>
<xCoord>190</xCoord>
<yCoord>341</yCoord>
</edgeMap>
<edgeMap>
<xCoord>189</xCoord>
<yCoord>342</yCoord>
</edgeMap>
<edgeMap>
<xCoord>188</xCoord>
<yCoord>343</yCoord>
</edgeMap>
<edgeMap>
<xCoord>187</xCoord>
<yCoord>344</yCoord>
</edgeMap>
<edgeMap>
<xCoord>186</xCoord>
<yCoord>344</yCoord>
</edgeMap>
<edgeMap>
<xCoord>185</xCoord>
<yCoord>345</yCoord>
</edgeMap>
<edgeMap>
<xCoord>184</xCoord>
<yCoord>345</yCoord>
</edgeMap>
<edgeMap>
<xCoord>184</xCoord>
<yCoord>346</yCoord>
</edgeMap>
<edgeMap>
<xCoord>185</xCoord>
<yCoord>347</yCoord>
</edgeMap>
<edgeMap>
<xCoord>186</xCoord>
<yCoord>348</yCoord>
</edgeMap>
<edgeMap>
<xCoord>187</xCoord>
<yCoord>349</yCoord>
</edgeMap>
<edgeMap>
<xCoord>187</xCoord>
<yCoord>350</yCoord>
</edgeMap>
<edgeMap>
<xCoord>187</xCoord>
<yCoord>351</yCoord>
</edgeMap>
<edgeMap>
<xCoord>187</xCoord>
<yCoord>352</yCoord>
</edgeMap>
<edgeMap>
<xCoord>187</xCoord>
<yCoord>353</yCoord>
</edgeMap>
<edgeMap>
<xCoord>187</xCoord>
<yCoord>354</yCoord>
</edgeMap>
<edgeMap>
<xCoord>188</xCoord>
<yCoord>354</yCoord>
</edgeMap>
</roi>
<roi>
<imageZposition>-156.5</imageZposition>
<imageSOP_UID>1.3.6.1.4.1.14519.5.2.1.6279.6001.384115506724428226187937454254</imageSOP_UID>
<inclusion>FALSE</inclusion>
<edgeMap>
<xCoord>190</xCoord>
<yCoord>347</yCoord>
</edgeMap>
<edgeMap>
<xCoord>189</xCoord>
<yCoord>347</yCoord>
</edgeMap>
<edgeMap>
<xCoord>188</xCoord>
<yCoord>346</yCoord>
</edgeMap>
<edgeMap>
<xCoord>189</xCoord>
<yCoord>345</yCoord>
</edgeMap>
<edgeMap>
<xCoord>190</xCoord>
<yCoord>344</yCoord>
</edgeMap>
<edgeMap>
<xCoord>191</xCoord>
<yCoord>344</yCoord>
</edgeMap>
<edgeMap>
<xCoord>192</xCoord>
<yCoord>345</yCoord>
</edgeMap>
<edgeMap>
<xCoord>192</xCoord>
<yCoord>346</yCoord>
</edgeMap>
<edgeMap>
<xCoord>192</xCoord>
<yCoord>347</yCoord>
</edgeMap>
<edgeMap>
<xCoord>191</xCoord>
<yCoord>348</yCoord>
</edgeMap>
<edgeMap>
<xCoord>190</xCoord>
<yCoord>347</yCoord>
</edgeMap>
</roi>
<roi>
<imageZposition>-157.0</imageZposition>
<imageSOP_UID>1.3.6.1.4.1.14519.5.2.1.6279.6001.141529739895629580135529425246</imageSOP_UID>
<inclusion>TRUE</inclusion>
<edgeMap>
<xCoord>189</xCoord>
<yCoord>353</yCoord>
</edgeMap>
<edgeMap>
<xCoord>189</xCoord>
<yCoord>352</yCoord>
</edgeMap>
<edgeMap>
<xCoord>189</xCoord>
<yCoord>351</yCoord>
</edgeMap>
<edgeMap>
<xCoord>190</xCoord>
<yCoord>350</yCoord>
</edgeMap>
<edgeMap>
<xCoord>191</xCoord>
<yCoord>350</yCoord>
</edgeMap>
<edgeMap>
<xCoord>192</xCoord>
<yCoord>349</yCoord>
</edgeMap>
<edgeMap>
<xCoord>193</xCoord>
<yCoord>349</yCoord>
</edgeMap>
<edgeMap>
<xCoord>194</xCoord>
<yCoord>349</yCoord>
</edgeMap>
<edgeMap>
<xCoord>195</xCoord>
<yCoord>348</yCoord>
</edgeMap>
<edgeMap>
<xCoord>196</xCoord>
<yCoord>348</yCoord>
</edgeMap>
<edgeMap>
<xCoord>197</xCoord>
<yCoord>347</yCoord>
</edgeMap>
<edgeMap>
<xCoord>197</xCoord>
<yCoord>346</yCoord>
</edgeMap>
<edgeMap>
<xCoord>196</xCoord>
<yCoord>345</yCoord>
</edgeMap>
<edgeMap>
<xCoord>196</xCoord>
<yCoord>344</yCoord>
</edgeMap>
<edgeMap>
<xCoord>195</xCoord>
<yCoord>343</yCoord>
</edgeMap>
<edgeMap>
<xCoord>194</xCoord>
<yCoord>342</yCoord>
</edgeMap>
<edgeMap>
<xCoord>193</xCoord>
<yCoord>342</yCoord>
</edgeMap>
<edgeMap>
<xCoord>192</xCoord>
<yCoord>341</yCoord>
</edgeMap>
<edgeMap>
<xCoord>191</xCoord>
<yCoord>340</yCoord>
</edgeMap>
<edgeMap>
<xCoord>190</xCoord>
<yCoord>340</yCoord>
</edgeMap>
<edgeMap>
<xCoord>190</xCoord>
<yCoord>341</yCoord>
</edgeMap>
<edgeMap>
<xCoord>189</xCoord>
<yCoord>342</yCoord>
</edgeMap>
<edgeMap>
<xCoord>188</xCoord>
<yCoord>342</yCoord>
</edgeMap>
<edgeMap>
<xCoord>187</xCoord>
<yCoord>342</yCoord>
</edgeMap>
<edgeMap>
<xCoord>187</xCoord>
<yCoord>343</yCoord>
</edgeMap>
<edgeMap>
<xCoord>186</xCoord>
<yCoord>344</yCoord>
</edgeMap>
<edgeMap>
<xCoord>185</xCoord>
<yCoord>344</yCoord>
</edgeMap>
<edgeMap>
<xCoord>184</xCoord>
<yCoord>345</yCoord>
</edgeMap>
<edgeMap>
<xCoord>184</xCoord>
<yCoord>346</yCoord>
</edgeMap>
<edgeMap>
<xCoord>185</xCoord>
<yCoord>346</yCoord>
</edgeMap>
<edgeMap>
<xCoord>186</xCoord>
<yCoord>347</yCoord>
</edgeMap>
<edgeMap>
<xCoord>186</xCoord>
<yCoord>348</yCoord>
</edgeMap>
<edgeMap>
<xCoord>187</xCoord>
<yCoord>349</yCoord>
</edgeMap>
<edgeMap>
<xCoord>187</xCoord>
<yCoord>350</yCoord>
</edgeMap>
<edgeMap>
<xCoord>187</xCoord>
<yCoord>351</yCoord>
</edgeMap>
<edgeMap>
<xCoord>187</xCoord>
<yCoord>352</yCoord>
</edgeMap>
<edgeMap>
<xCoord>188</xCoord>
<yCoord>353</yCoord>
</edgeMap>
<edgeMap>
<xCoord>189</xCoord>
<yCoord>353</yCoord>
</edgeMap>
</roi>
<roi>
<imageZposition>-157.0</imageZposition>
<imageSOP_UID>1.3.6.1.4.1.14519.5.2.1.6279.6001.141529739895629580135529425246</imageSOP_UID>
<inclusion>FALSE</inclusion>
<edgeMap>
<xCoord>188</xCoord>
<yCoord>347</yCoord>
</edgeMap>
<edgeMap>
<xCoord>188</xCoord>
<yCoord>346</yCoord>
</edgeMap>
<edgeMap>
<xCoord>188</xCoord>
<yCoord>345</yCoord>
</edgeMap>
<edgeMap>
<xCoord>188</xCoord>
<yCoord>344</yCoord>
</edgeMap>
<edgeMap>
<xCoord>189</xCoord>
<yCoord>343</yCoord>
</edgeMap>
<edgeMap>
<xCoord>190</xCoord>
<yCoord>344</yCoord>
</edgeMap>
<edgeMap>
<xCoord>191</xCoord>
<yCoord>344</yCoord>
</edgeMap>
<edgeMap>
<xCoord>192</xCoord>
<yCoord>345</yCoord>
</edgeMap>
<edgeMap>
<xCoord>192</xCoord>
<yCoord>346</yCoord>
</edgeMap>
<edgeMap>
<xCoord>192</xCoord>
<yCoord>347</yCoord>
</edgeMap>
<edgeMap>
<xCoord>191</xCoord>
<yCoord>348</yCoord>
</edgeMap>
<edgeMap>
<xCoord>190</xCoord>
<yCoord>348</yCoord>
</edgeMap>
<edgeMap>
<xCoord>189</xCoord>
<yCoord>348</yCoord>
</edgeMap>
<edgeMap>
<xCoord>188</xCoord>
<yCoord>347</yCoord>
</edgeMap>
</roi>
<roi>
<imageZposition>-157.5</imageZposition>
<imageSOP_UID>1.3.6.1.4.1.14519.5.2.1.6279.6001.245188195723510535815557109791</imageSOP_UID>
<inclusion>TRUE</inclusion>
<edgeMap>
<xCoord>188</xCoord>
<yCoord>353</yCoord>
</edgeMap>
<edgeMap>
<xCoord>188</xCoord>
<yCoord>352</yCoord>
</edgeMap>
<edgeMap>
<xCoord>188</xCoord>
<yCoord>351</yCoord>
</edgeMap>
<edgeMap>
<xCoord>189</xCoord>
<yCoord>350</yCoord>
</edgeMap>
<edgeMap>
<xCoord>190</xCoord>
<yCoord>349</yCoord>
</edgeMap>
<edgeMap>
<xCoord>191</xCoord>
<yCoord>349</yCoord>
</edgeMap>
<edgeMap>
<xCoord>192</xCoord>
<yCoord>349</yCoord>
</edgeMap>
<edgeMap>
<xCoord>193</xCoord>
<yCoord>349</yCoord>
</edgeMap>
<edgeMap>
<xCoord>194</xCoord>
<yCoord>348</yCoord>
</edgeMap>
<edgeMap>
<xCoord>195</xCoord>
<yCoord>348</yCoord>
</edgeMap>
<edgeMap>
<xCoord>196</xCoord>
<yCoord>347</yCoord>
</edgeMap>
<edgeMap>
<xCoord>196</xCoord>
<yCoord>346</yCoord>
</edgeMap>
<edgeMap>
<xCoord>196</xCoord>
<yCoord>345</yCoord>
</edgeMap>
<edgeMap>
<xCoord>195</xCoord>
<yCoord>344</yCoord>
</edgeMap>
<edgeMap>
<xCoord>194</xCoord>
<yCoord>344</yCoord>
</edgeMap>
<edgeMap>
<xCoord>193</xCoord>
<yCoord>343</yCoord>
</edgeMap>
<edgeMap>
<xCoord>193</xCoord>
<yCoord>342</yCoord>
</edgeMap>
<edgeMap>
<xCoord>192</xCoord>
<yCoord>341</yCoord>
</edgeMap>
<edgeMap>
<xCoord>191</xCoord>
<yCoord>341</yCoord>
</edgeMap>
<edgeMap>
<xCoord>190</xCoord>
<yCoord>341</yCoord>
</edgeMap>
<edgeMap>
<xCoord>189</xCoord>
<yCoord>342</yCoord>
</edgeMap>
<edgeMap>
<xCoord>188</xCoord>
<yCoord>342</yCoord>
</edgeMap>
<edgeMap>
<xCoord>187</xCoord>
<yCoord>343</yCoord>
</edgeMap>
<edgeMap>
<xCoord>186</xCoord>
<yCoord>343</yCoord>
</edgeMap>
<edgeMap>
<xCoord>185</xCoord>
<yCoord>344</yCoord>
</edgeMap>
<edgeMap>
<xCoord>184</xCoord>
<yCoord>345</yCoord>
</edgeMap>
<edgeMap>
<xCoord>183</xCoord>
<yCoord>345</yCoord>
</edgeMap>
<edgeMap>
<xCoord>183</xCoord>
<yCoord>346</yCoord>
</edgeMap>
<edgeMap>
<xCoord>184</xCoord>
<yCoord>346</yCoord>
</edgeMap>
<edgeMap>
<xCoord>185</xCoord>
<yCoord>346</yCoord>
</edgeMap>
<edgeMap>
<xCoord>186</xCoord>
<yCoord>347</yCoord>
</edgeMap>
<edgeMap>
<xCoord>187</xCoord>
<yCoord>348</yCoord>
</edgeMap>
<edgeMap>
<xCoord>187</xCoord>
<yCoord>349</yCoord>
</edgeMap>
<edgeMap>
<xCoord>187</xCoord>
<yCoord>350</yCoord>
</edgeMap>
<edgeMap>
<xCoord>187</xCoord>
<yCoord>351</yCoord>
</edgeMap>
<edgeMap>
<xCoord>186</xCoord>
<yCoord>352</yCoord>
</edgeMap>
<edgeMap>
<xCoord>186</xCoord>
<yCoord>353</yCoord>
</edgeMap>
<edgeMap>
<xCoord>187</xCoord>
<yCoord>353</yCoord>
</edgeMap>
<edgeMap>
<xCoord>188</xCoord>
<yCoord>353</yCoord>
</edgeMap>
</roi>
<roi>
<imageZposition>-157.5</imageZposition>
<imageSOP_UID>1.3.6.1.4.1.14519.5.2.1.6279.6001.245188195723510535815557109791</imageSOP_UID>
<inclusion>FALSE</inclusion>
<edgeMap>
<xCoord>188</xCoord>
<yCoord>346</yCoord>
</edgeMap>
<edgeMap>
<xCoord>187</xCoord>
<yCoord>345</yCoord>
</edgeMap>
<edgeMap>
<xCoord>188</xCoord>
<yCoord>344</yCoord>
</edgeMap>
<edgeMap>
<xCoord>189</xCoord>
<yCoord>343</yCoord>
</edgeMap>
<edgeMap>
<xCoord>190</xCoord>
<yCoord>343</yCoord>
</edgeMap>
<edgeMap>
<xCoord>191</xCoord>
<yCoord>343</yCoord>
</edgeMap>
<edgeMap>
<xCoord>192</xCoord>
<yCoord>344</yCoord>
</edgeMap>
<edgeMap>
<xCoord>192</xCoord>
<yCoord>345</yCoord>
</edgeMap>
<edgeMap>
<xCoord>192</xCoord>
<yCoord>346</yCoord>
</edgeMap>
<edgeMap>
<xCoord>191</xCoord>
<yCoord>347</yCoord>
</edgeMap>
<edgeMap>
<xCoord>190</xCoord>
<yCoord>347</yCoord>
</edgeMap>
<edgeMap>
<xCoord>189</xCoord>
<yCoord>347</yCoord>
</edgeMap>
<edgeMap>
<xCoord>188</xCoord>
<yCoord>346</yCoord>
</edgeMap>
</roi>
</unblindedReadNodule>
<unblindedReadNodule>
<noduleID>110375</noduleID>
<characteristics>
<subtlety>5</subtlety>
<internalStructure>1</internalStructure>
<calcification>6</calcification>
<sphericity>3</sphericity>
<margin>3</margin>
<lobulation>3</lobulation>
<spiculation>4</spiculation>
<texture>5</texture>
<malignancy>3</malignancy>
</characteristics>
<roi>
<imageZposition>-214.0</imageZposition>
<imageSOP_UID>1.3.6.1.4.1.14519.5.2.1.6279.6001.257924864514907240354469445106</imageSOP_UID>
<inclusion>TRUE</inclusion>
<edgeMap>
<xCoord>421</xCoord>
<yCoord>376</yCoord>
</edgeMap>
<edgeMap>
<xCoord>422</xCoord>
<yCoord>375</yCoord>
</edgeMap>
<edgeMap>
<xCoord>423</xCoord>
<yCoord>374</yCoord>
</edgeMap>
<edgeMap>
<xCoord>423</xCoord>
<yCoord>373</yCoord>
</edgeMap>
<edgeMap>
<xCoord>424</xCoord>
<yCoord>372</yCoord>
</edgeMap>
<edgeMap>
<xCoord>424</xCoord>
<yCoord>371</yCoord>
</edgeMap>
<edgeMap>
<xCoord>425</xCoord>
<yCoord>370</yCoord>
</edgeMap>
<edgeMap>
<xCoord>425</xCoord>
<yCoord>369</yCoord>
</edgeMap>
<edgeMap>
<xCoord>426</xCoord>
<yCoord>368</yCoord>
</edgeMap>
<edgeMap>
<xCoord>426</xCoord>
<yCoord>367</yCoord>
</edgeMap>
<edgeMap>
<xCoord>426</xCoord>
<yCoord>366</yCoord>
</edgeMap>
<edgeMap>
<xCoord>426</xCoord>
<yCoord>365</yCoord>
</edgeMap>
<edgeMap>
<xCoord>425</xCoord>
<yCoord>364</yCoord>
</edgeMap>
<edgeMap>
<xCoord>424</xCoord>
<yCoord>364</yCoord>
</edgeMap>
<edgeMap>
<xCoord>423</xCoord>
<yCoord>364</yCoord>
</edgeMap>
<edgeMap>
<xCoord>422</xCoord>
<yCoord>364</yCoord>
</edgeMap>
<edgeMap>
<xCoord>421</xCoord>
<yCoord>364</yCoord>
</edgeMap>
<edgeMap>
<xCoord>420</xCoord>
<yCoord>364</yCoord>
</edgeMap>
<edgeMap>
<xCoord>419</xCoord>
<yCoord>365</yCoord>
</edgeMap>
<edgeMap>
<xCoord>418</xCoord>
<yCoord>366</yCoord>
</edgeMap>
<edgeMap>
<xCoord>417</xCoord>
<yCoord>367</yCoord>
</edgeMap>
<edgeMap>
<xCoord>416</xCoord>
<yCoord>367</yCoord>
</edgeMap>
<edgeMap>
<xCoord>415</xCoord>
<yCoord>368</yCoord>
</edgeMap>
<edgeMap>
<xCoord>415</xCoord>
<yCoord>369</yCoord>
</edgeMap>
<edgeMap>
<xCoord>415</xCoord>
<yCoord>370</yCoord>
</edgeMap>
<edgeMap>
<xCoord>415</xCoord>
<yCoord>371</yCoord>
</edgeMap>
<edgeMap>
<xCoord>415</xCoord>
<yCoord>372</yCoord>
</edgeMap>
<edgeMap>
<xCoord>415</xCoord>
<yCoord>373</yCoord>
</edgeMap>
<edgeMap>
<xCoord>416</xCoord>
<yCoord>374</yCoord>
</edgeMap>
<edgeMap>
<xCoord>417</xCoord>
<yCoord>375</yCoord>
</edgeMap>
<edgeMap>
<xCoord>417</xCoord>
<yCoord>376</yCoord>
</edgeMap>
<edgeMap>
<xCoord>418</xCoord>
<yCoord>376</yCoord>
</edgeMap>
<edgeMap>
<xCoord>419</xCoord>
<yCoord>376</yCoord>
</edgeMap>
<edgeMap>
<xCoord>420</xCoord>
<yCoord>376</yCoord>
</edgeMap>
<edgeMap>
<xCoord>421</xCoord>
<yCoord>376</yCoord>
</edgeMap>
</roi>
<roi>
<imageZposition>-214.5</imageZposition>
<imageSOP_UID>1.3.6.1.4.1.14519.5.2.1.6279.6001.198120625211081745189786736509</imageSOP_UID>
<inclusion>TRUE</inclusion>
<edgeMap>
<xCoord>420</xCoord>
<yCoord>376</yCoord>
</edgeMap>
<edgeMap>
<xCoord>421</xCoord>
<yCoord>375</yCoord>
</edgeMap>
<edgeMap>
<xCoord>421</xCoord>
<yCoord>374</yCoord>
</edgeMap>
<edgeMap>
<xCoord>422</xCoord>
<yCoord>373</yCoord>
</edgeMap>
<edgeMap>
<xCoord>422</xCoord>
<yCoord>372</yCoord>
</edgeMap>
<edgeMap>
<xCoord>422</xCoord>
<yCoord>371</yCoord>
</edgeMap>
<edgeMap>
<xCoord>423</xCoord>
<yCoord>370</yCoord>
</edgeMap>
<edgeMap>
<xCoord>424</xCoord>
<yCoord>370</yCoord>
</edgeMap>
<edgeMap>
<xCoord>425</xCoord>
<yCoord>369</yCoord>
</edgeMap>
<edgeMap>
<xCoord>425</xCoord>
<yCoord>368</yCoord>
</edgeMap>
<edgeMap>
<xCoord>425</xCoord>
<yCoord>367</yCoord>
</edgeMap>
<edgeMap>
<xCoord>425</xCoord>
<yCoord>366</yCoord>
</edgeMap>
<edgeMap>
<xCoord>425</xCoord>
<yCoord>365</yCoord>
</edgeMap>
<edgeMap>
<xCoord>424</xCoord>
<yCoord>364</yCoord>
</edgeMap>
<edgeMap>
<xCoord>424</xCoord>
<yCoord>363</yCoord>
</edgeMap>
<edgeMap>
<xCoord>423</xCoord>
<yCoord>362</yCoord>
</edgeMap>
<edgeMap>
<xCoord>423</xCoord>
<yCoord>361</yCoord>
</edgeMap>
<edgeMap>
<xCoord>422</xCoord>
<yCoord>360</yCoord>
</edgeMap>
<edgeMap>
<xCoord>421</xCoord>
<yCoord>361</yCoord>
</edgeMap>
<edgeMap>
<xCoord>420</xCoord>
<yCoord>362</yCoord>
</edgeMap>
<edgeMap>
<xCoord>420</xCoord>
<yCoord>363</yCoord>
</edgeMap>
<edgeMap>
<xCoord>420</xCoord>
<yCoord>364</yCoord>
</edgeMap>
<edgeMap>
<xCoord>419</xCoord>
<yCoord>365</yCoord>
</edgeMap>
<edgeMap>
<xCoord>418</xCoord>
<yCoord>366</yCoord>
</edgeMap>
<edgeMap>
<xCoord>418</xCoord>
<yCoord>367</yCoord>
</edgeMap>
<edgeMap>
<xCoord>417</xCoord>
<yCoord>368</yCoord>
</edgeMap>
<edgeMap>
<xCoord>417</xCoord>
<yCoord>369</yCoord>
</edgeMap>
<edgeMap>
<xCoord>416</xCoord>
<yCoord>370</yCoord>
</edgeMap>
<edgeMap>
<xCoord>415</xCoord>
<yCoord>370</yCoord>
</edgeMap>
<edgeMap>
<xCoord>415</xCoord>
<yCoord>371</yCoord>
</edgeMap>
<edgeMap>
<xCoord>415</xCoord>
<yCoord>372</yCoord>
</edgeMap>
<edgeMap>
<xCoord>415</xCoord>
<yCoord>373</yCoord>
</edgeMap>
<edgeMap>
<xCoord>415</xCoord>
<yCoord>374</yCoord>
</edgeMap>
<edgeMap>
<xCoord>416</xCoord>
<yCoord>375</yCoord>
</edgeMap>
<edgeMap>
<xCoord>417</xCoord>
<yCoord>376</yCoord>
</edgeMap>
<edgeMap>
<xCoord>418</xCoord>
<yCoord>376</yCoord>
</edgeMap>
<edgeMap>
<xCoord>419</xCoord>
<yCoord>376</yCoord>
</edgeMap>
<edgeMap>
<xCoord>420</xCoord>
<yCoord>376</yCoord>
</edgeMap>
</roi>
<roi>
<imageZposition>-215.0</imageZposition>
<imageSOP_UID>1.3.6.1.4.1.14519.5.2.1.6279.6001.243385255776816157289317951603</imageSOP_UID>
<inclusion>TRUE</inclusion>
<edgeMap>
<xCoord>419</xCoord>
<yCoord>376</yCoord>
</edgeMap>
<edgeMap>
<xCoord>420</xCoord>
<yCoord>375</yCoord>
</edgeMap>
<edgeMap>
<xCoord>421</xCoord>
<yCoord>374</yCoord>
</edgeMap>
<edgeMap>
<xCoord>422</xCoord>
<yCoord>373</yCoord>
</edgeMap>
<edgeMap>
<xCoord>422</xCoord>
<yCoord>372</yCoord>
</edgeMap>
<edgeMap>
<xCoord>423</xCoord>
<yCoord>371</yCoord>
</edgeMap>
<edgeMap>
<xCoord>424</xCoord>
<yCoord>370</yCoord>
</edgeMap>
<edgeMap>
<xCoord>425</xCoord>
<yCoord>369</yCoord>
</edgeMap>
<edgeMap>
<xCoord>425</xCoord>
<yCoord>368</yCoord>
</edgeMap>
<edgeMap>
<xCoord>425</xCoord>
<yCoord>367</yCoord>
</edgeMap>
<edgeMap>
<xCoord>425</xCoord>
<yCoord>366</yCoord>
</edgeMap>
<edgeMap>
<xCoord>425</xCoord>
<yCoord>365</yCoord>
</edgeMap>
<edgeMap>
<xCoord>424</xCoord>
<yCoord>364</yCoord>
</edgeMap>
<edgeMap>
<xCoord>423</xCoord>
<yCoord>363</yCoord>
</edgeMap>
<edgeMap>
<xCoord>423</xCoord>
<yCoord>362</yCoord>
</edgeMap>
<edgeMap>
<xCoord>422</xCoord>
<yCoord>361</yCoord>
</edgeMap>
<edgeMap>
<xCoord>421</xCoord>
<yCoord>360</yCoord>
</edgeMap>
<edgeMap>
<xCoord>420</xCoord>
<yCoord>361</yCoord>
</edgeMap>
<edgeMap>
<xCoord>419</xCoord>
<yCoord>362</yCoord>
</edgeMap>
<edgeMap>
<xCoord>420</xCoord>
<yCoord>363</yCoord>
</edgeMap>
<edgeMap>
<xCoord>419</xCoord>
<yCoord>364</yCoord>
</edgeMap>
<edgeMap>
<xCoord>418</xCoord>
<yCoord>365</yCoord>
</edgeMap>
<edgeMap>
<xCoord>418</xCoord>
<yCoord>366</yCoord>
</edgeMap>
<edgeMap>
<xCoord>417</xCoord>
<yCoord>367</yCoord>
</edgeMap>
<edgeMap>
<xCoord>417</xCoord>
<yCoord>368</yCoord>
</edgeMap>
<edgeMap>
<xCoord>416</xCoord>
<yCoord>369</yCoord>
</edgeMap>
<edgeMap>
<xCoord>415</xCoord>
<yCoord>369</yCoord>
</edgeMap>
<edgeMap>
<xCoord>414</xCoord>
<yCoord>369</yCoord>
</edgeMap>
<edgeMap>
<xCoord>413</xCoord>
<yCoord>369</yCoord>
</edgeMap>
<edgeMap>
<xCoord>412</xCoord>
<yCoord>369</yCoord>
</edgeMap>
<edgeMap>
<xCoord>411</xCoord>
<yCoord>370</yCoord>
</edgeMap>
<edgeMap>
<xCoord>411</xCoord>
<yCoord>371</yCoord>
</edgeMap>
<edgeMap>
<xCoord>412</xCoord>
<yCoord>372</yCoord>
</edgeMap>
<edgeMap>
<xCoord>413</xCoord>
<yCoord>373</yCoord>
</edgeMap>
<edgeMap>
<xCoord>414</xCoord>
<yCoord>374</yCoord>
</edgeMap>
<edgeMap>
<xCoord>415</xCoord>
<yCoord>375</yCoord>
</edgeMap>
<edgeMap>
<xCoord>416</xCoord>
<yCoord>376</yCoord>
</edgeMap>
<edgeMap>
<xCoord>417</xCoord>
<yCoord>376</yCoord>
</edgeMap>
<edgeMap>
<xCoord>418</xCoord>
<yCoord>376</yCoord>
</edgeMap>
<edgeMap>
<xCoord>419</xCoord>
<yCoord>376</yCoord>
</edgeMap>
</roi>
<roi>
<imageZposition>-215.5</imageZposition>
<imageSOP_UID>1.3.6.1.4.1.14519.5.2.1.6279.6001.182461934580231038981420049052</imageSOP_UID>
<inclusion>TRUE</inclusion>
<edgeMap>
<xCoord>420</xCoord>
<yCoord>376</yCoord>
</edgeMap>
<edgeMap>
<xCoord>421</xCoord>
<yCoord>375</yCoord>
</edgeMap>
<edgeMap>
<xCoord>421</xCoord>
<yCoord>374</yCoord>
</edgeMap>
<edgeMap>
<xCoord>422</xCoord>
<yCoord>373</yCoord>
</edgeMap>
<edgeMap>
<xCoord>423</xCoord>
<yCoord>373</yCoord>
</edgeMap>
<edgeMap>
<xCoord>424</xCoord>
<yCoord>372</yCoord>
</edgeMap>
<edgeMap>
<xCoord>424</xCoord>
<yCoord>371</yCoord>
</edgeMap>
<edgeMap>
<xCoord>424</xCoord>
<yCoord>370</yCoord>
</edgeMap>
<edgeMap>
<xCoord>424</xCoord>
<yCoord>369</yCoord>
</edgeMap>
<edgeMap>
<xCoord>425</xCoord>
<yCoord>368</yCoord>
</edgeMap>
<edgeMap>
<xCoord>425</xCoord>
<yCoord>367</yCoord>
</edgeMap>
<edgeMap>
<xCoord>424</xCoord>
<yCoord>366</yCoord>
</edgeMap>
<edgeMap>
<xCoord>425</xCoord>
<yCoord>365</yCoord>
</edgeMap>
<edgeMap>
<xCoord>424</xCoord>
<yCoord>364</yCoord>
</edgeMap>
<edgeMap>
<xCoord>423</xCoord>
<yCoord>363</yCoord>
</edgeMap>
<edgeMap>
<xCoord>423</xCoord>
<yCoord>362</yCoord>
</edgeMap>
<edgeMap>
<xCoord>422</xCoord>
<yCoord>361</yCoord>
</edgeMap>
<edgeMap>
<xCoord>421</xCoord>
<yCoord>361</yCoord>
</edgeMap>
<edgeMap>
<xCoord>420</xCoord>
<yCoord>361</yCoord>
</edgeMap>
<edgeMap>
<xCoord>419</xCoord>
<yCoord>362</yCoord>
</edgeMap>
<edgeMap>
<xCoord>418</xCoord>
<yCoord>363</yCoord>
</edgeMap>
<edgeMap>
<xCoord>418</xCoord>
<yCoord>364</yCoord>
</edgeMap>
<edgeMap>
<xCoord>417</xCoord>
<yCoord>365</yCoord>
</edgeMap>
<edgeMap>
<xCoord>416</xCoord>
<yCoord>366</yCoord>
</edgeMap>
<edgeMap>
<xCoord>415</xCoord>
<yCoord>367</yCoord>
</edgeMap>
<edgeMap>
<xCoord>414</xCoord>
<yCoord>367</yCoord>
</edgeMap>
<edgeMap>
<xCoord>413</xCoord>
<yCoord>368</yCoord>
</edgeMap>
<edgeMap>
<xCoord>412</xCoord>
<yCoord>368</yCoord>
</edgeMap>
<edgeMap>
<xCoord>411</xCoord>
<yCoord>368</yCoord>
</edgeMap>
<edgeMap>
<xCoord>410</xCoord>
<yCoord>369</yCoord>
</edgeMap>
<edgeMap>
<xCoord>410</xCoord>
<yCoord>370</yCoord>
</edgeMap>
<edgeMap>
<xCoord>411</xCoord>
<yCoord>371</yCoord>
</edgeMap>
<edgeMap>
<xCoord>412</xCoord>
<yCoord>372</yCoord>
</edgeMap>
<edgeMap>
<xCoord>413</xCoord>
<yCoord>373</yCoord>
</edgeMap>
<edgeMap>
<xCoord>414</xCoord>
<yCoord>374</yCoord>
</edgeMap>
<edgeMap>
<xCoord>415</xCoord>
<yCoord>375</yCoord>
</edgeMap>
<edgeMap>
<xCoord>416</xCoord>
<yCoord>376</yCoord>
</edgeMap>
<edgeMap>
<xCoord>417</xCoord>
<yCoord>376</yCoord>
</edgeMap>
<edgeMap>
<xCoord>418</xCoord>
<yCoord>376</yCoord>
</edgeMap>
<edgeMap>
<xCoord>419</xCoord>
<yCoord>376</yCoord>
</edgeMap>
<edgeMap>
<xCoord>420</xCoord>
<yCoord>376</yCoord>
</edgeMap>
</roi>
<roi>
<imageZposition>-216.0</imageZposition>
<imageSOP_UID>1.3.6.1.4.1.14519.5.2.1.6279.6001.189325460958717851529372795927</imageSOP_UID>
<inclusion>TRUE</inclusion>
<edgeMap>
<xCoord>420</xCoord>
<yCoord>377</yCoord>
</edgeMap>
<edgeMap>
<xCoord>421</xCoord>
<yCoord>376</yCoord>
</edgeMap>
<edgeMap>
<xCoord>421</xCoord>
<yCoord>375</yCoord>
</edgeMap>
<edgeMap>
<xCoord>422</xCoord>
<yCoord>374</yCoord>
</edgeMap>
<edgeMap>
<xCoord>422</xCoord>
<yCoord>373</yCoord>
</edgeMap>
<edgeMap>
<xCoord>423</xCoord>
<yCoord>372</yCoord>
</edgeMap>
<edgeMap>
<xCoord>424</xCoord>
<yCoord>371</yCoord>
</edgeMap>
<edgeMap>
<xCoord>423</xCoord>
<yCoord>370</yCoord>
</edgeMap>
<edgeMap>
<xCoord>424</xCoord>
<yCoord>369</yCoord>
</edgeMap>
<edgeMap>
<xCoord>425</xCoord>
<yCoord>368</yCoord>
</edgeMap>
<edgeMap>
<xCoord>425</xCoord>
<yCoord>367</yCoord>
</edgeMap>
<edgeMap>
<xCoord>425</xCoord>
<yCoord>366</yCoord>
</edgeMap>
<edgeMap>
<xCoord>424</xCoord>
<yCoord>365</yCoord>
</edgeMap>
<edgeMap>
<xCoord>423</xCoord>
<yCoord>364</yCoord>
</edgeMap>
<edgeMap>
<xCoord>422</xCoord>
<yCoord>363</yCoord>
</edgeMap>
<edgeMap>
<xCoord>421</xCoord>
<yCoord>362</yCoord>
</edgeMap>
<edgeMap>
<xCoord>420</xCoord>
<yCoord>362</yCoord>
</edgeMap>
<edgeMap>
<xCoord>419</xCoord>
<yCoord>361</yCoord>
</edgeMap>
<edgeMap>
<xCoord>418</xCoord>
<yCoord>362</yCoord>
</edgeMap>
<edgeMap>
<xCoord>417</xCoord>
<yCoord>362</yCoord>
</edgeMap>
<edgeMap>
<xCoord>416</xCoord>
<yCoord>363</yCoord>
</edgeMap>
<edgeMap>
<xCoord>416</xCoord>
<yCoord>364</yCoord>
</edgeMap>
<edgeMap>
<xCoord>416</xCoord>
<yCoord>365</yCoord>
</edgeMap>
<edgeMap>
<xCoord>416</xCoord>
<yCoord>366</yCoord>
</edgeMap>
<edgeMap>
<xCoord>415</xCoord>
<yCoord>367</yCoord>
</edgeMap>
<edgeMap>
<xCoord>414</xCoord>
<yCoord>368</yCoord>
</edgeMap>
<edgeMap>
<xCoord>413</xCoord>
<yCoord>368</yCoord>
</edgeMap>
<edgeMap>
<xCoord>412</xCoord>
<yCoord>368</yCoord>
</edgeMap>
<edgeMap>
<xCoord>411</xCoord>
<yCoord>368</yCoord>
</edgeMap>
<edgeMap>
<xCoord>410</xCoord>
<yCoord>369</yCoord>
</edgeMap>
<edgeMap>
<xCoord>410</xCoord>
<yCoord>370</yCoord>
</edgeMap>
<edgeMap>
<xCoord>411</xCoord>
<yCoord>371</yCoord>
</edgeMap>
<edgeMap>
<xCoord>412</xCoord>
<yCoord>372</yCoord>
</edgeMap>
<edgeMap>
<xCoord>413</xCoord>
<yCoord>373</yCoord>
</edgeMap>
<edgeMap>
<xCoord>414</xCoord>
<yCoord>374</yCoord>
</edgeMap>
<edgeMap>
<xCoord>414</xCoord>
<yCoord>375</yCoord>
</edgeMap>
<edgeMap>
<xCoord>415</xCoord>
<yCoord>376</yCoord>
</edgeMap>
<edgeMap>
<xCoord>416</xCoord>
<yCoord>376</yCoord>
</edgeMap>
<edgeMap>
<xCoord>417</xCoord>
<yCoord>376</yCoord>
</edgeMap>
<edgeMap>
<xCoord>418</xCoord>
<yCoord>376</yCoord>
</edgeMap>
<edgeMap>
<xCoord>419</xCoord>
<yCoord>376</yCoord>
</edgeMap>
<edgeMap>
<xCoord>420</xCoord>
<yCoord>377</yCoord>
</edgeMap>
</roi>
<roi>
<imageZposition>-216.5</imageZposition>
<imageSOP_UID>1.3.6.1.4.1.14519.5.2.1.6279.6001.168769591151252104016219687637</imageSOP_UID>
<inclusion>TRUE</inclusion>
<edgeMap>
<xCoord>418</xCoord>
<yCoord>377</yCoord>
</edgeMap>
<edgeMap>
<xCoord>419</xCoord>
<yCoord>376</yCoord>
</edgeMap>
<edgeMap>
<xCoord>420</xCoord>
<yCoord>375</yCoord>
</edgeMap>
<edgeMap>
<xCoord>421</xCoord>
<yCoord>374</yCoord>
</edgeMap>
<edgeMap>
<xCoord>422</xCoord>
<yCoord>373</yCoord>
</edgeMap>
<edgeMap>
<xCoord>423</xCoord>
<yCoord>373</yCoord>
</edgeMap>
<edgeMap>
<xCoord>424</xCoord>
<yCoord>372</yCoord>
</edgeMap>
<edgeMap>
<xCoord>423</xCoord>
<yCoord>371</yCoord>
</edgeMap>
<edgeMap>
<xCoord>423</xCoord>
<yCoord>370</yCoord>
</edgeMap>
<edgeMap>
<xCoord>424</xCoord>
<yCoord>369</yCoord>
</edgeMap>
<edgeMap>
<xCoord>425</xCoord>
<yCoord>368</yCoord>
</edgeMap>
<edgeMap>
<xCoord>425</xCoord>
<yCoord>367</yCoord>
</edgeMap>
<edgeMap>
<xCoord>425</xCoord>
<yCoord>366</yCoord>
</edgeMap>
<edgeMap>
<xCoord>424</xCoord>
<yCoord>365</yCoord>
</edgeMap>
<edgeMap>
<xCoord>423</xCoord>
<yCoord>365</yCoord>
</edgeMap>
<edgeMap>
<xCoord>422</xCoord>
<yCoord>365</yCoord>
</edgeMap>
<edgeMap>
<xCoord>421</xCoord>
<yCoord>364</yCoord>
</edgeMap>
<edgeMap>
<xCoord>421</xCoord>
<yCoord>363</yCoord>
</edgeMap>
<edgeMap>
<xCoord>420</xCoord>
<yCoord>362</yCoord>
</edgeMap>
<edgeMap>
<xCoord>419</xCoord>
<yCoord>361</yCoord>
</edgeMap>
<edgeMap>
<xCoord>418</xCoord>
<yCoord>361</yCoord>
</edgeMap>
<edgeMap>
<xCoord>417</xCoord>
<yCoord>362</yCoord>
</edgeMap>
<edgeMap>
<xCoord>417</xCoord>
<yCoord>363</yCoord>
</edgeMap>
<edgeMap>
<xCoord>416</xCoord>
<yCoord>364</yCoord>
</edgeMap>
<edgeMap>
<xCoord>416</xCoord>
<yCoord>365</yCoord>
</edgeMap>
<edgeMap>
<xCoord>415</xCoord>
<yCoord>366</yCoord>
</edgeMap>
<edgeMap>
<xCoord>414</xCoord>
<yCoord>367</yCoord>
</edgeMap>
<edgeMap>
<xCoord>413</xCoord>
<yCoord>367</yCoord>
</edgeMap>
<edgeMap>
<xCoord>412</xCoord>
<yCoord>367</yCoord>
</edgeMap>
<edgeMap>
<xCoord>411</xCoord>
<yCoord>367</yCoord>
</edgeMap>
<edgeMap>
<xCoord>410</xCoord>
<yCoord>367</yCoord>
</edgeMap>
<edgeMap>
<xCoord>409</xCoord>
<yCoord>368</yCoord>
</edgeMap>
<edgeMap>
<xCoord>410</xCoord>
<yCoord>369</yCoord>
</edgeMap>
<edgeMap>
<xCoord>411</xCoord>
<yCoord>370</yCoord>
</edgeMap>
<edgeMap>
<xCoord>412</xCoord>
<yCoord>371</yCoord>
</edgeMap>
<edgeMap>
<xCoord>412</xCoord>
<yCoord>372</yCoord>
</edgeMap>
<edgeMap>
<xCoord>413</xCoord>
<yCoord>373</yCoord>
</edgeMap>
<edgeMap>
<xCoord>414</xCoord>
<yCoord>374</yCoord>
</edgeMap>
<edgeMap>
<xCoord>414</xCoord>
<yCoord>375</yCoord>
</edgeMap>
<edgeMap>
<xCoord>415</xCoord>
<yCoord>376</yCoord>
</edgeMap>
<edgeMap>
<xCoord>416</xCoord>
<yCoord>377</yCoord>
</edgeMap>
<edgeMap>
<xCoord>417</xCoord>
<yCoord>377</yCoord>
</edgeMap>
<edgeMap>
<xCoord>418</xCoord>
<yCoord>377</yCoord>
</edgeMap>
</roi>
<roi>
<imageZposition>-217.0</imageZposition>
<imageSOP_UID>1.3.6.1.4.1.14519.5.2.1.6279.6001.283530737149198471763499523369</imageSOP_UID>
<inclusion>TRUE</inclusion>
<edgeMap>
<xCoord>418</xCoord>
<yCoord>377</yCoord>
</edgeMap>
<edgeMap>
<xCoord>419</xCoord>
<yCoord>376</yCoord>
</edgeMap>
<edgeMap>
<xCoord>420</xCoord>
<yCoord>375</yCoord>
</edgeMap>
<edgeMap>
<xCoord>421</xCoord>
<yCoord>374</yCoord>
</edgeMap>
<edgeMap>
<xCoord>422</xCoord>
<yCoord>373</yCoord>
</edgeMap>
<edgeMap>
<xCoord>423</xCoord>
<yCoord>372</yCoord>
</edgeMap>
<edgeMap>
<xCoord>423</xCoord>
<yCoord>371</yCoord>
</edgeMap>
<edgeMap>
<xCoord>423</xCoord>
<yCoord>370</yCoord>
</edgeMap>
<edgeMap>
<xCoord>423</xCoord>
<yCoord>369</yCoord>
</edgeMap>
<edgeMap>
<xCoord>424</xCoord>
<yCoord>368</yCoord>
</edgeMap>
<edgeMap>
<xCoord>425</xCoord>
<yCoord>367</yCoord>
</edgeMap>
<edgeMap>
<xCoord>424</xCoord>
<yCoord>366</yCoord>
</edgeMap>
<edgeMap>
<xCoord>423</xCoord>
<yCoord>365</yCoord>
</edgeMap>
<edgeMap>
<xCoord>422</xCoord>
<yCoord>365</yCoord>
</edgeMap>
<edgeMap>
<xCoord>421</xCoord>
<yCoord>364</yCoord>
</edgeMap>
<edgeMap>
<xCoord>420</xCoord>
<yCoord>363</yCoord>
</edgeMap>
<edgeMap>
<xCoord>419</xCoord>
<yCoord>362</yCoord>
</edgeMap>
<edgeMap>
<xCoord>418</xCoord>
<yCoord>363</yCoord>
</edgeMap>
<edgeMap>
<xCoord>417</xCoord>
<yCoord>363</yCoord>
</edgeMap>
<edgeMap>
<xCoord>416</xCoord>
<yCoord>364</yCoord>
</edgeMap>
<edgeMap>
<xCoord>415</xCoord>
<yCoord>365</yCoord>
</edgeMap>
<edgeMap>
<xCoord>415</xCoord>
<yCoord>366</yCoord>
</edgeMap>
<edgeMap>
<xCoord>414</xCoord>
<yCoord>367</yCoord>
</edgeMap>
<edgeMap>
<xCoord>413</xCoord>
<yCoord>367</yCoord>
</edgeMap>
<edgeMap>
<xCoord>412</xCoord>
<yCoord>368</yCoord>
</edgeMap>
<edgeMap>
<xCoord>411</xCoord>
<yCoord>368</yCoord>
</edgeMap>
<edgeMap>
<xCoord>410</xCoord>
<yCoord>369</yCoord>
</edgeMap>
<edgeMap>
<xCoord>411</xCoord>
<yCoord>370</yCoord>
</edgeMap>
<edgeMap>
<xCoord>412</xCoord>
<yCoord>371</yCoord>
</edgeMap>
<edgeMap>
<xCoord>412</xCoord>
<yCoord>372</yCoord>
</edgeMap>
<edgeMap>
<xCoord>413</xCoord>
<yCoord>373</yCoord>
</edgeMap>
<edgeMap>
<xCoord>413</xCoord>
<yCoord>374</yCoord>
</edgeMap>
<edgeMap>
<xCoord>414</xCoord>
<yCoord>375</yCoord>
</edgeMap>
<edgeMap>
<xCoord>415</xCoord>
<yCoord>376</yCoord>
</edgeMap>
<edgeMap>
<xCoord>416</xCoord>
<yCoord>377</yCoord>
</edgeMap>
<edgeMap>
<xCoord>417</xCoord>
<yCoord>377</yCoord>
</edgeMap>
<edgeMap>
<xCoord>418</xCoord>
<yCoord>377</yCoord>
</edgeMap>
</roi>
<roi>
<imageZposition>-217.5</imageZposition>
<imageSOP_UID>1.3.6.1.4.1.14519.5.2.1.6279.6001.924085882490222969232993476018</imageSOP_UID>
<inclusion>TRUE</inclusion>
<edgeMap>
<xCoord>419</xCoord>
<yCoord>377</yCoord>
</edgeMap>
<edgeMap>
<xCoord>420</xCoord>
<yCoord>376</yCoord>
</edgeMap>
<edgeMap>
<xCoord>420</xCoord>
<yCoord>375</yCoord>
</edgeMap>
<edgeMap>
<xCoord>421</xCoord>
<yCoord>374</yCoord>
</edgeMap>
<edgeMap>
<xCoord>422</xCoord>
<yCoord>373</yCoord>
</edgeMap>
<edgeMap>
<xCoord>422</xCoord>
<yCoord>372</yCoord>
</edgeMap>
<edgeMap>
<xCoord>423</xCoord>
<yCoord>371</yCoord>
</edgeMap>
<edgeMap>
<xCoord>423</xCoord>
<yCoord>370</yCoord>
</edgeMap>
<edgeMap>
<xCoord>423</xCoord>
<yCoord>369</yCoord>
</edgeMap>
<edgeMap>
<xCoord>423</xCoord>
<yCoord>368</yCoord>
</edgeMap>
<edgeMap>
<xCoord>424</xCoord>
<yCoord>367</yCoord>
</edgeMap>
<edgeMap>
<xCoord>424</xCoord>
<yCoord>366</yCoord>
</edgeMap>
<edgeMap>
<xCoord>423</xCoord>
<yCoord>365</yCoord>
</edgeMap>
<edgeMap>
<xCoord>422</xCoord>
<yCoord>365</yCoord>
</edgeMap>
<edgeMap>
<xCoord>421</xCoord>
<yCoord>366</yCoord>
</edgeMap>
<edgeMap>
<xCoord>420</xCoord>
<yCoord>365</yCoord>
</edgeMap>
<edgeMap>
<xCoord>420</xCoord>
<yCoord>364</yCoord>
</edgeMap>
<edgeMap>
<xCoord>421</xCoord>
<yCoord>363</yCoord>
</edgeMap>
<edgeMap>
<xCoord>420</xCoord>
<yCoord>362</yCoord>
</edgeMap>
<edgeMap>
<xCoord>419</xCoord>
<yCoord>362</yCoord>
</edgeMap>
<edgeMap>
<xCoord>418</xCoord>
<yCoord>363</yCoord>
</edgeMap>
<edgeMap>
<xCoord>417</xCoord>
<yCoord>363</yCoord>
</edgeMap>
<edgeMap>
<xCoord>416</xCoord>
<yCoord>364</yCoord>
</edgeMap>
<edgeMap>
<xCoord>416</xCoord>
<yCoord>365</yCoord>
</edgeMap>
<edgeMap>
<xCoord>416</xCoord>
<yCoord>366</yCoord>
</edgeMap>
<edgeMap>
<xCoord>415</xCoord>
<yCoord>367</yCoord>
</edgeMap>
<edgeMap>
<xCoord>414</xCoord>
<yCoord>367</yCoord>
</edgeMap>
<edgeMap>
<xCoord>413</xCoord>
<yCoord>367</yCoord>
</edgeMap>
<edgeMap>
<xCoord>412</xCoord>
<yCoord>368</yCoord>
</edgeMap>
<edgeMap>
<xCoord>411</xCoord>
<yCoord>369</yCoord>
</edgeMap>
<edgeMap>
<xCoord>412</xCoord>
<yCoord>370</yCoord>
</edgeMap>
<edgeMap>
<xCoord>413</xCoord>
<yCoord>371</yCoord>
</edgeMap>
<edgeMap>
<xCoord>413</xCoord>
<yCoord>372</yCoord>
</edgeMap>
<edgeMap>
<xCoord>412</xCoord>
<yCoord>373</yCoord>
</edgeMap>
<edgeMap>
<xCoord>413</xCoord>
<yCoord>374</yCoord>
</edgeMap>
<edgeMap>
<xCoord>414</xCoord>
<yCoord>375</yCoord>
</edgeMap>
<edgeMap>
<xCoord>415</xCoord>
<yCoord>376</yCoord>
</edgeMap>
<edgeMap>
<xCoord>416</xCoord>
<yCoord>377</yCoord>
</edgeMap>
<edgeMap>
<xCoord>417</xCoord>
<yCoord>377</yCoord>
</edgeMap>
<edgeMap>
<xCoord>418</xCoord>
<yCoord>377</yCoord>
</edgeMap>
<edgeMap>
<xCoord>419</xCoord>
<yCoord>377</yCoord>
</edgeMap>
</roi>
<roi>
<imageZposition>-218.0</imageZposition>
<imageSOP_UID>1.3.6.1.4.1.14519.5.2.1.6279.6001.231931408947390508113601595046</imageSOP_UID>
<inclusion>TRUE</inclusion>
<edgeMap>
<xCoord>418</xCoord>
<yCoord>377</yCoord>
</edgeMap>
<edgeMap>
<xCoord>419</xCoord>
<yCoord>376</yCoord>
</edgeMap>
<edgeMap>
<xCoord>420</xCoord>
<yCoord>375</yCoord>
</edgeMap>
<edgeMap>
<xCoord>420</xCoord>
<yCoord>374</yCoord>
</edgeMap>
<edgeMap>
<xCoord>421</xCoord>
<yCoord>373</yCoord>
</edgeMap>
<edgeMap>
<xCoord>421</xCoord>
<yCoord>372</yCoord>
</edgeMap>
<edgeMap>
<xCoord>422</xCoord>
<yCoord>371</yCoord>
</edgeMap>
<edgeMap>
<xCoord>423</xCoord>
<yCoord>370</yCoord>
</edgeMap>
<edgeMap>
<xCoord>423</xCoord>
<yCoord>369</yCoord>
</edgeMap>
<edgeMap>
<xCoord>423</xCoord>
<yCoord>368</yCoord>
</edgeMap>
<edgeMap>
<xCoord>424</xCoord>
<yCoord>367</yCoord>
</edgeMap>
<edgeMap>
<xCoord>423</xCoord>
<yCoord>366</yCoord>
</edgeMap>
<edgeMap>
<xCoord>422</xCoord>
<yCoord>366</yCoord>
</edgeMap>
<edgeMap>
<xCoord>421</xCoord>
<yCoord>365</yCoord>
</edgeMap>
<edgeMap>
<xCoord>420</xCoord>
<yCoord>365</yCoord>
</edgeMap>
<edgeMap>
<xCoord>419</xCoord>
<yCoord>365</yCoord>
</edgeMap>
<edgeMap>
<xCoord>418</xCoord>
<yCoord>365</yCoord>
</edgeMap>
<edgeMap>
<xCoord>417</xCoord>
<yCoord>366</yCoord>
</edgeMap>
<edgeMap>
<xCoord>416</xCoord>
<yCoord>367</yCoord>
</edgeMap>
<edgeMap>
<xCoord>415</xCoord>
<yCoord>367</yCoord>
</edgeMap>
<edgeMap>
<xCoord>414</xCoord>
<yCoord>367</yCoord>
</edgeMap>
<edgeMap>
<xCoord>413</xCoord>
<yCoord>367</yCoord>
</edgeMap>
<edgeMap>
<xCoord>412</xCoord>
<yCoord>368</yCoord>
</edgeMap>
<edgeMap>
<xCoord>412</xCoord>
<yCoord>369</yCoord>
</edgeMap>
<edgeMap>
<xCoord>412</xCoord>
<yCoord>370</yCoord>
</edgeMap>
<edgeMap>
<xCoord>412</xCoord>
<yCoord>371</yCoord>
</edgeMap>
<edgeMap>
<xCoord>413</xCoord>
<yCoord>372</yCoord>
</edgeMap>
<edgeMap>
<xCoord>412</xCoord>
<yCoord>373</yCoord>
</edgeMap>
<edgeMap>
<xCoord>413</xCoord>
<yCoord>374</yCoord>
</edgeMap>
<edgeMap>
<xCoord>414</xCoord>
<yCoord>375</yCoord>
</edgeMap>
<edgeMap>
<xCoord>414</xCoord>
<yCoord>376</yCoord>
</edgeMap>
<edgeMap>
<xCoord>414</xCoord>
<yCoord>377</yCoord>
</edgeMap>
<edgeMap>
<xCoord>415</xCoord>
<yCoord>377</yCoord>
</edgeMap>
<edgeMap>
<xCoord>416</xCoord>
<yCoord>377</yCoord>
</edgeMap>
<edgeMap>
<xCoord>417</xCoord>
<yCoord>377</yCoord>
</edgeMap>
<edgeMap>
<xCoord>418</xCoord>
<yCoord>377</yCoord>
</edgeMap>
</roi>
<roi>
<imageZposition>-218.5</imageZposition>
<imageSOP_UID>1.3.6.1.4.1.14519.5.2.1.6279.6001.259130103511015814111651062311</imageSOP_UID>
<inclusion>TRUE</inclusion>
<edgeMap>
<xCoord>415</xCoord>
<yCoord>382</yCoord>
</edgeMap>
<edgeMap>
<xCoord>416</xCoord>
<yCoord>381</yCoord>
</edgeMap>
<edgeMap>
<xCoord>416</xCoord>
<yCoord>380</yCoord>
</edgeMap>
<edgeMap>
<xCoord>416</xCoord>
<yCoord>379</yCoord>
</edgeMap>
<edgeMap>
<xCoord>416</xCoord>
<yCoord>378</yCoord>
</edgeMap>
<edgeMap>
<xCoord>417</xCoord>
<yCoord>377</yCoord>
</edgeMap>
<edgeMap>
<xCoord>418</xCoord>
<yCoord>376</yCoord>
</edgeMap>
<edgeMap>
<xCoord>419</xCoord>
<yCoord>375</yCoord>
</edgeMap>
<edgeMap>
<xCoord>419</xCoord>
<yCoord>374</yCoord>
</edgeMap>
<edgeMap>
<xCoord>420</xCoord>
<yCoord>373</yCoord>
</edgeMap>
<edgeMap>
<xCoord>421</xCoord>
<yCoord>372</yCoord>
</edgeMap>
<edgeMap>
<xCoord>421</xCoord>
<yCoord>371</yCoord>
</edgeMap>
<edgeMap>
<xCoord>422</xCoord>
<yCoord>370</yCoord>
</edgeMap>
<edgeMap>
<xCoord>422</xCoord>
<yCoord>369</yCoord>
</edgeMap>
<edgeMap>
<xCoord>422</xCoord>
<yCoord>368</yCoord>
</edgeMap>
<edgeMap>
<xCoord>423</xCoord>
<yCoord>367</yCoord>
</edgeMap>
<edgeMap>
<xCoord>422</xCoord>
<yCoord>366</yCoord>
</edgeMap>
<edgeMap>
<xCoord>421</xCoord>
<yCoord>366</yCoord>
</edgeMap>
<edgeMap>
<xCoord>420</xCoord>
<yCoord>367</yCoord>
</edgeMap>
<edgeMap>
<xCoord>419</xCoord>
<yCoord>366</yCoord>
</edgeMap>
<edgeMap>
<xCoord>418</xCoord>
<yCoord>366</yCoord>
</edgeMap>
<edgeMap>
<xCoord>417</xCoord>
<yCoord>367</yCoord>
</edgeMap>
<edgeMap>
<xCoord>416</xCoord>
<yCoord>367</yCoord>
</edgeMap>
<edgeMap>
<xCoord>415</xCoord>
<yCoord>367</yCoord>
</edgeMap>
<edgeMap>
<xCoord>414</xCoord>
<yCoord>367</yCoord>
</edgeMap>
<edgeMap>
<xCoord>413</xCoord>
<yCoord>368</yCoord>
</edgeMap>
<edgeMap>
<xCoord>413</xCoord>
<yCoord>369</yCoord>
</edgeMap>
<edgeMap>
<xCoord>413</xCoord>
<yCoord>370</yCoord>
</edgeMap>
<edgeMap>
<xCoord>412</xCoord>
<yCoord>371</yCoord>
</edgeMap>
<edgeMap>
<xCoord>413</xCoord>
<yCoord>372</yCoord>
</edgeMap>
<edgeMap>
<xCoord>413</xCoord>
<yCoord>373</yCoord>
</edgeMap>
<edgeMap>
<xCoord>413</xCoord>
<yCoord>374</yCoord>
</edgeMap>
<edgeMap>
<xCoord>414</xCoord>
<yCoord>375</yCoord>
</edgeMap>
<edgeMap>
<xCoord>414</xCoord>
<yCoord>376</yCoord>
</edgeMap>
<edgeMap>
<xCoord>414</xCoord>
<yCoord>377</yCoord>
</edgeMap>
<edgeMap>
<xCoord>413</xCoord>
<yCoord>378</yCoord>
</edgeMap>
<edgeMap>
<xCoord>414</xCoord>
<yCoord>379</yCoord>
</edgeMap>
<edgeMap>
<xCoord>414</xCoord>
<yCoord>380</yCoord>
</edgeMap>
<edgeMap>
<xCoord>413</xCoord>
<yCoord>381</yCoord>
</edgeMap>
<edgeMap>
<xCoord>414</xCoord>
<yCoord>382</yCoord>
</edgeMap>
<edgeMap>
<xCoord>415</xCoord>
<yCoord>382</yCoord>
</edgeMap>
</roi>
<roi>
<imageZposition>-219.0</imageZposition>
<imageSOP_UID>1.3.6.1.4.1.14519.5.2.1.6279.6001.305369132546159895278035737157</imageSOP_UID>
<inclusion>TRUE</inclusion>
<edgeMap>
<xCoord>414</xCoord>
<yCoord>378</yCoord>
</edgeMap>
<edgeMap>
<xCoord>415</xCoord>
<yCoord>377</yCoord>
</edgeMap>
<edgeMap>
<xCoord>416</xCoord>
<yCoord>377</yCoord>
</edgeMap>
<edgeMap>
<xCoord>417</xCoord>
<yCoord>376</yCoord>
</edgeMap>
<edgeMap>
<xCoord>418</xCoord>
<yCoord>375</yCoord>
</edgeMap>
<edgeMap>
<xCoord>419</xCoord>
<yCoord>374</yCoord>
</edgeMap>
<edgeMap>
<xCoord>418</xCoord>
<yCoord>373</yCoord>
</edgeMap>
<edgeMap>
<xCoord>419</xCoord>
<yCoord>372</yCoord>
</edgeMap>
<edgeMap>
<xCoord>420</xCoord>
<yCoord>371</yCoord>
</edgeMap>
<edgeMap>
<xCoord>421</xCoord>
<yCoord>372</yCoord>
</edgeMap>
<edgeMap>
<xCoord>422</xCoord>
<yCoord>372</yCoord>
</edgeMap>
<edgeMap>
<xCoord>423</xCoord>
<yCoord>371</yCoord>
</edgeMap>
<edgeMap>
<xCoord>422</xCoord>
<yCoord>370</yCoord>
</edgeMap>
<edgeMap>
<xCoord>421</xCoord>
<yCoord>369</yCoord>
</edgeMap>
<edgeMap>
<xCoord>421</xCoord>
<yCoord>368</yCoord>
</edgeMap>
<edgeMap>
<xCoord>420</xCoord>
<yCoord>367</yCoord>
</edgeMap>
<edgeMap>
<xCoord>419</xCoord>
<yCoord>367</yCoord>
</edgeMap>
<edgeMap>
<xCoord>418</xCoord>
<yCoord>367</yCoord>
</edgeMap>
<edgeMap>
<xCoord>417</xCoord>
<yCoord>368</yCoord>
</edgeMap>
<edgeMap>
<xCoord>416</xCoord>
<yCoord>367</yCoord>
</edgeMap>
<edgeMap>
<xCoord>415</xCoord>
<yCoord>367</yCoord>
</edgeMap>
<edgeMap>
<xCoord>414</xCoord>
<yCoord>367</yCoord>
</edgeMap>
<edgeMap>
<xCoord>413</xCoord>
<yCoord>368</yCoord>
</edgeMap>
<edgeMap>
<xCoord>414</xCoord>
<yCoord>369</yCoord>
</edgeMap>
<edgeMap>
<xCoord>413</xCoord>
<yCoord>370</yCoord>
</edgeMap>
<edgeMap>
<xCoord>413</xCoord>
<yCoord>371</yCoord>
</edgeMap>
<edgeMap>
<xCoord>414</xCoord>
<yCoord>372</yCoord>
</edgeMap>
<edgeMap>
<xCoord>413</xCoord>
<yCoord>373</yCoord>
</edgeMap>
<edgeMap>
<xCoord>412</xCoord>
<yCoord>374</yCoord>
</edgeMap>
<edgeMap>
<xCoord>413</xCoord>
<yCoord>375</yCoord>
</edgeMap>
<edgeMap>
<xCoord>413</xCoord>
<yCoord>376</yCoord>
</edgeMap>
<edgeMap>
<xCoord>413</xCoord>
<yCoord>377</yCoord>
</edgeMap>
<edgeMap>
<xCoord>414</xCoord>
<yCoord>378</yCoord>
</edgeMap>
</roi>
</unblindedReadNodule>
<unblindedReadNodule>
<noduleID>110403</noduleID>
<roi>
<imageZposition>-235.5</imageZposition>
<imageSOP_UID>1.3.6.1.4.1.14519.5.2.1.6279.6001.259426813108812721662694464808</imageSOP_UID>
<inclusion>TRUE</inclusion>
<edgeMap>
<xCoord>449</xCoord>
<yCoord>252</yCoord>
</edgeMap>
</roi>
</unblindedReadNodule>
<unblindedReadNodule>
<noduleID>110404</noduleID>
<roi>
<imageZposition>-255.5</imageZposition>
<imageSOP_UID>1.3.6.1.4.1.14519.5.2.1.6279.6001.196470893626819574559595477128</imageSOP_UID>
<inclusion>TRUE</inclusion>
<edgeMap>
<xCoord>435</xCoord>
<yCoord>369</yCoord>
</edgeMap>
</roi>
</unblindedReadNodule>
<unblindedReadNodule>
<noduleID>110406</noduleID>
<roi>
<imageZposition>-268.0</imageZposition>
<imageSOP_UID>1.3.6.1.4.1.14519.5.2.1.6279.6001.312381284658032783980212925356</imageSOP_UID>
<inclusion>TRUE</inclusion>
<edgeMap>
<xCoord>459</xCoord>
<yCoord>219</yCoord>
</edgeMap>
</roi>
</unblindedReadNodule>
<unblindedReadNodule>
<noduleID>111459</noduleID>
<characteristics>
<subtlety>4</subtlety>
<internalStructure>1</internalStructure>
<calcification>6</calcification>
<sphericity>2</sphericity>
<margin>2</margin>
<lobulation>3</lobulation>
<spiculation>3</spiculation>
<texture>3</texture>
<malignancy>3</malignancy>
</characteristics>
<roi>
<imageZposition>-109.0</imageZposition>
<imageSOP_UID>1.3.6.1.4.1.14519.5.2.1.6279.6001.177129887802200578453997506223</imageSOP_UID>
<inclusion>TRUE</inclusion>
<edgeMap>
<xCoord>323</xCoord>
<yCoord>336</yCoord>
</edgeMap>
<edgeMap>
<xCoord>324</xCoord>
<yCoord>335</yCoord>
</edgeMap>
<edgeMap>
<xCoord>323</xCoord>
<yCoord>334</yCoord>
</edgeMap>
<edgeMap>
<xCoord>322</xCoord>
<yCoord>333</yCoord>
</edgeMap>
<edgeMap>
<xCoord>321</xCoord>
<yCoord>332</yCoord>
</edgeMap>
<edgeMap>
<xCoord>321</xCoord>
<yCoord>331</yCoord>
</edgeMap>
<edgeMap>
<xCoord>321</xCoord>
<yCoord>330</yCoord>
</edgeMap>
<edgeMap>
<xCoord>320</xCoord>
<yCoord>329</yCoord>
</edgeMap>
<edgeMap>
<xCoord>319</xCoord>
<yCoord>328</yCoord>
</edgeMap>
<edgeMap>
<xCoord>318</xCoord>
<yCoord>328</yCoord>
</edgeMap>
<edgeMap>
<xCoord>317</xCoord>
<yCoord>329</yCoord>
</edgeMap>
<edgeMap>
<xCoord>316</xCoord>
<yCoord>330</yCoord>
</edgeMap>
<edgeMap>
<xCoord>315</xCoord>
<yCoord>330</yCoord>
</edgeMap>
<edgeMap>
<xCoord>314</xCoord>
<yCoord>330</yCoord>
</edgeMap>
<edgeMap>
<xCoord>313</xCoord>
<yCoord>329</yCoord>
</edgeMap>
<edgeMap>
<xCoord>312</xCoord>
<yCoord>329</yCoord>
</edgeMap>
<edgeMap>
<xCoord>311</xCoord>
<yCoord>330</yCoord>
</edgeMap>
<edgeMap>
<xCoord>312</xCoord>
<yCoord>331</yCoord>
</edgeMap>
<edgeMap>
<xCoord>311</xCoord>
<yCoord>332</yCoord>
</edgeMap>
<edgeMap>
<xCoord>311</xCoord>
<yCoord>333</yCoord>
</edgeMap>
<edgeMap>
<xCoord>312</xCoord>
<yCoord>334</yCoord>
</edgeMap>
<edgeMap>
<xCoord>313</xCoord>
<yCoord>334</yCoord>
</edgeMap>
<edgeMap>
<xCoord>314</xCoord>
<yCoord>334</yCoord>
</edgeMap>
<edgeMap>
<xCoord>315</xCoord>
<yCoord>334</yCoord>
</edgeMap>
<edgeMap>
<xCoord>316</xCoord>
<yCoord>335</yCoord>
</edgeMap>
<edgeMap>
<xCoord>317</xCoord>
<yCoord>335</yCoord>
</edgeMap>
<edgeMap>
<xCoord>318</xCoord>
<yCoord>336</yCoord>
</edgeMap>
<edgeMap>
<xCoord>319</xCoord>
<yCoord>335</yCoord>
</edgeMap>
<edgeMap>
<xCoord>320</xCoord>
<yCoord>334</yCoord>
</edgeMap>
<edgeMap>
<xCoord>321</xCoord>
<yCoord>335</yCoord>
</edgeMap>
<edgeMap>
<xCoord>322</xCoord>
<yCoord>336</yCoord>
</edgeMap>
<edgeMap>
<xCoord>323</xCoord>
<yCoord>336</yCoord>
</edgeMap>
</roi>
<roi>
<imageZposition>-109.5</imageZposition>
<imageSOP_UID>1.3.6.1.4.1.14519.5.2.1.6279.6001.223612435638138714403306142519</imageSOP_UID>
<inclusion>TRUE</inclusion>
<edgeMap>
<xCoord>321</xCoord>
<yCoord>336</yCoord>
</edgeMap>
<edgeMap>
<xCoord>322</xCoord>
<yCoord>335</yCoord>
</edgeMap>
<edgeMap>
<xCoord>322</xCoord>
<yCoord>334</yCoord>
</edgeMap>
<edgeMap>
<xCoord>322</xCoord>
<yCoord>333</yCoord>
</edgeMap>
<edgeMap>
<xCoord>321</xCoord>
<yCoord>332</yCoord>
</edgeMap>
<edgeMap>
<xCoord>322</xCoord>
<yCoord>331</yCoord>
</edgeMap>
<edgeMap>
<xCoord>321</xCoord>
<yCoord>330</yCoord>
</edgeMap>
<edgeMap>
<xCoord>320</xCoord>
<yCoord>329</yCoord>
</edgeMap>
<edgeMap>
<xCoord>320</xCoord>
<yCoord>328</yCoord>
</edgeMap>
<edgeMap>
<xCoord>319</xCoord>
<yCoord>327</yCoord>
</edgeMap>
<edgeMap>
<xCoord>318</xCoord>
<yCoord>326</yCoord>
</edgeMap>
<edgeMap>
<xCoord>317</xCoord>
<yCoord>327</yCoord>
</edgeMap>
<edgeMap>
<xCoord>317</xCoord>
<yCoord>328</yCoord>
</edgeMap>
<edgeMap>
<xCoord>316</xCoord>
<yCoord>329</yCoord>
</edgeMap>
<edgeMap>
<xCoord>315</xCoord>
<yCoord>329</yCoord>
</edgeMap>
<edgeMap>
<xCoord>314</xCoord>
<yCoord>328</yCoord>
</edgeMap>
<edgeMap>
<xCoord>313</xCoord>
<yCoord>328</yCoord>
</edgeMap>
<edgeMap>
<xCoord>312</xCoord>
<yCoord>328</yCoord>
</edgeMap>
<edgeMap>
<xCoord>311</xCoord>
<yCoord>329</yCoord>
</edgeMap>
<edgeMap>
<xCoord>312</xCoord>
<yCoord>330</yCoord>
</edgeMap>
<edgeMap>
<xCoord>311</xCoord>
<yCoord>331</yCoord>
</edgeMap>
<edgeMap>
<xCoord>311</xCoord>
<yCoord>332</yCoord>
</edgeMap>
<edgeMap>
<xCoord>311</xCoord>
<yCoord>333</yCoord>
</edgeMap>
<edgeMap>
<xCoord>312</xCoord>
<yCoord>334</yCoord>
</edgeMap>
<edgeMap>
<xCoord>313</xCoord>
<yCoord>334</yCoord>
</edgeMap>
<edgeMap>
<xCoord>314</xCoord>
<yCoord>334</yCoord>
</edgeMap>
<edgeMap>
<xCoord>315</xCoord>
<yCoord>334</yCoord>
</edgeMap>
<edgeMap>
<xCoord>316</xCoord>
<yCoord>335</yCoord>
</edgeMap>
<edgeMap>
<xCoord>317</xCoord>
<yCoord>335</yCoord>
</edgeMap>
<edgeMap>
<xCoord>318</xCoord>
<yCoord>336</yCoord>
</edgeMap>
<edgeMap>
<xCoord>319</xCoord>
<yCoord>336</yCoord>
</edgeMap>
<edgeMap>
<xCoord>320</xCoord>
<yCoord>336</yCoord>
</edgeMap>
<edgeMap>
<xCoord>321</xCoord>
<yCoord>336</yCoord>
</edgeMap>
</roi>
<roi>
<imageZposition>-110.0</imageZposition>
<imageSOP_UID>1.3.6.1.4.1.14519.5.2.1.6279.6001.285168874708377488461276876028</imageSOP_UID>
<inclusion>TRUE</inclusion>
<edgeMap>
<xCoord>322</xCoord>
<yCoord>336</yCoord>
</edgeMap>
<edgeMap>
<xCoord>323</xCoord>
<yCoord>335</yCoord>
</edgeMap>
<edgeMap>
<xCoord>323</xCoord>
<yCoord>334</yCoord>
</edgeMap>
<edgeMap>
<xCoord>322</xCoord>
<yCoord>333</yCoord>
</edgeMap>
<edgeMap>
<xCoord>321</xCoord>
<yCoord>332</yCoord>
</edgeMap>
<edgeMap>
<xCoord>321</xCoord>
<yCoord>331</yCoord>
</edgeMap>
<edgeMap>
<xCoord>320</xCoord>
<yCoord>330</yCoord>
</edgeMap>
<edgeMap>
<xCoord>321</xCoord>
<yCoord>329</yCoord>
</edgeMap>
<edgeMap>
<xCoord>320</xCoord>
<yCoord>328</yCoord>
</edgeMap>
<edgeMap>
<xCoord>320</xCoord>
<yCoord>327</yCoord>
</edgeMap>
<edgeMap>
<xCoord>319</xCoord>
<yCoord>326</yCoord>
</edgeMap>
<edgeMap>
<xCoord>318</xCoord>
<yCoord>326</yCoord>
</edgeMap>
<edgeMap>
<xCoord>317</xCoord>
<yCoord>327</yCoord>
</edgeMap>
<edgeMap>
<xCoord>318</xCoord>
<yCoord>328</yCoord>
</edgeMap>
<edgeMap>
<xCoord>317</xCoord>
<yCoord>329</yCoord>
</edgeMap>
<edgeMap>
<xCoord>316</xCoord>
<yCoord>329</yCoord>
</edgeMap>
<edgeMap>
<xCoord>315</xCoord>
<yCoord>329</yCoord>
</edgeMap>
<edgeMap>
<xCoord>314</xCoord>
<yCoord>329</yCoord>
</edgeMap>
<edgeMap>
<xCoord>313</xCoord>
<yCoord>329</yCoord>
</edgeMap>
<edgeMap>
<xCoord>312</xCoord>
<yCoord>330</yCoord>
</edgeMap>
<edgeMap>
<xCoord>311</xCoord>
<yCoord>331</yCoord>
</edgeMap>
<edgeMap>
<xCoord>311</xCoord>
<yCoord>332</yCoord>
</edgeMap>
<edgeMap>
<xCoord>310</xCoord>
<yCoord>333</yCoord>
</edgeMap>
<edgeMap>
<xCoord>311</xCoord>
<yCoord>334</yCoord>
</edgeMap>
<edgeMap>
<xCoord>312</xCoord>
<yCoord>335</yCoord>
</edgeMap>
<edgeMap>
<xCoord>313</xCoord>
<yCoord>334</yCoord>
</edgeMap>
<edgeMap>
<xCoord>314</xCoord>
<yCoord>334</yCoord>
</edgeMap>
<edgeMap>
<xCoord>315</xCoord>
<yCoord>334</yCoord>
</edgeMap>
<edgeMap>
<xCoord>316</xCoord>
<yCoord>335</yCoord>
</edgeMap>
<edgeMap>
<xCoord>317</xCoord>
<yCoord>336</yCoord>
</edgeMap>
<edgeMap>
<xCoord>318</xCoord>
<yCoord>335</yCoord>
</edgeMap>
<edgeMap>
<xCoord>319</xCoord>
<yCoord>336</yCoord>
</edgeMap>
<edgeMap>
<xCoord>320</xCoord>
<yCoord>336</yCoord>
</edgeMap>
<edgeMap>
<xCoord>321</xCoord>
<yCoord>336</yCoord>
</edgeMap>
<edgeMap>
<xCoord>322</xCoord>
<yCoord>336</yCoord>
</edgeMap>
</roi>
<roi>
<imageZposition>-110.5</imageZposition>
<imageSOP_UID>1.3.6.1.4.1.14519.5.2.1.6279.6001.209113765310370903797148124580</imageSOP_UID>
<inclusion>TRUE</inclusion>
<edgeMap>
<xCoord>313</xCoord>
<yCoord>336</yCoord>
</edgeMap>
<edgeMap>
<xCoord>314</xCoord>
<yCoord>335</yCoord>
</edgeMap>
<edgeMap>
<xCoord>315</xCoord>
<yCoord>335</yCoord>
</edgeMap>
<edgeMap>
<xCoord>316</xCoord>
<yCoord>335</yCoord>
</edgeMap>
<edgeMap>
<xCoord>317</xCoord>
<yCoord>335</yCoord>
</edgeMap>
<edgeMap>
<xCoord>318</xCoord>
<yCoord>335</yCoord>
</edgeMap>
<edgeMap>
<xCoord>319</xCoord>
<yCoord>335</yCoord>
</edgeMap>
<edgeMap>
<xCoord>320</xCoord>
<yCoord>335</yCoord>
</edgeMap>
<edgeMap>
<xCoord>321</xCoord>
<yCoord>335</yCoord>
</edgeMap>
<edgeMap>
<xCoord>322</xCoord>
<yCoord>335</yCoord>
</edgeMap>
<edgeMap>
<xCoord>323</xCoord>
<yCoord>334</yCoord>
</edgeMap>
<edgeMap>
<xCoord>322</xCoord>
<yCoord>333</yCoord>
</edgeMap>
<edgeMap>
<xCoord>321</xCoord>
<yCoord>332</yCoord>
</edgeMap>
<edgeMap>
<xCoord>320</xCoord>
<yCoord>331</yCoord>
</edgeMap>
<edgeMap>
<xCoord>320</xCoord>
<yCoord>330</yCoord>
</edgeMap>
<edgeMap>
<xCoord>319</xCoord>
<yCoord>329</yCoord>
</edgeMap>
<edgeMap>
<xCoord>318</xCoord>
<yCoord>329</yCoord>
</edgeMap>
<edgeMap>
<xCoord>317</xCoord>
<yCoord>330</yCoord>
</edgeMap>
<edgeMap>
<xCoord>316</xCoord>
<yCoord>331</yCoord>
</edgeMap>
<edgeMap>
<xCoord>315</xCoord>
<yCoord>331</yCoord>
</edgeMap>
<edgeMap>
<xCoord>314</xCoord>
<yCoord>331</yCoord>
</edgeMap>
<edgeMap>
<xCoord>313</xCoord>
<yCoord>330</yCoord>
</edgeMap>
<edgeMap>
<xCoord>312</xCoord>
<yCoord>330</yCoord>
</edgeMap>
<edgeMap>
<xCoord>311</xCoord>
<yCoord>331</yCoord>
</edgeMap>
<edgeMap>
<xCoord>311</xCoord>
<yCoord>332</yCoord>
</edgeMap>
<edgeMap>
<xCoord>311</xCoord>
<yCoord>333</yCoord>
</edgeMap>
<edgeMap>
<xCoord>311</xCoord>
<yCoord>334</yCoord>
</edgeMap>
<edgeMap>
<xCoord>312</xCoord>
<yCoord>335</yCoord>
</edgeMap>
<edgeMap>
<xCoord>313</xCoord>
<yCoord>336</yCoord>
</edgeMap>
</roi>
</unblindedReadNodule>
<nonNodule>
<nonNoduleID>110417</nonNoduleID>
<imageZposition>-222.0</imageZposition>
<imageSOP_UID>1.3.6.1.4.1.14519.5.2.1.6279.6001.757945695429574541470911914714</imageSOP_UID>
<locus>
<xCoord>230</xCoord>
<yCoord>166</yCoord>
</locus>
</nonNodule>
<nonNodule>
<nonNoduleID>110418</nonNoduleID>
<imageZposition>-311.5</imageZposition>
<imageSOP_UID>1.3.6.1.4.1.14519.5.2.1.6279.6001.245425728103226624631955803686</imageSOP_UID>
<locus>
<xCoord>216</xCoord>
<yCoord>304</yCoord>
</locus>
</nonNodule>
<nonNodule>
<nonNoduleID>110382</nonNoduleID>
<imageZposition>-111.5</imageZposition>
<imageSOP_UID>1.3.6.1.4.1.14519.5.2.1.6279.6001.261790748484761762686697979027</imageSOP_UID>
<locus>
<xCoord>191</xCoord>
<yCoord>339</yCoord>
</locus>
</nonNodule>
<nonNodule>
<nonNoduleID>110383</nonNoduleID>
<imageZposition>-102.0</imageZposition>
<imageSOP_UID>1.3.6.1.4.1.14519.5.2.1.6279.6001.213406069311218072429605390949</imageSOP_UID>
<locus>
<xCoord>229</xCoord>
<yCoord>289</yCoord>
</locus>
</nonNodule>
<nonNodule>
<nonNoduleID>110384</nonNoduleID>
<imageZposition>-102.0</imageZposition>
<imageSOP_UID>1.3.6.1.4.1.14519.5.2.1.6279.6001.213406069311218072429605390949</imageSOP_UID>
<locus>
<xCoord>333</xCoord>
<yCoord>327</yCoord>
</locus>
</nonNodule>
<nonNodule>
<nonNoduleID>110385</nonNoduleID>
<imageZposition>-141.0</imageZposition>
<imageSOP_UID>1.3.6.1.4.1.14519.5.2.1.6279.6001.186667075599633014263745231666</imageSOP_UID>
<locus>
<xCoord>214</xCoord>
<yCoord>350</yCoord>
</locus>
</nonNodule>
<nonNodule>
<nonNoduleID>110386</nonNoduleID>
<imageZposition>-192.0</imageZposition>
<imageSOP_UID>1.3.6.1.4.1.14519.5.2.1.6279.6001.213533875738778196842862652384</imageSOP_UID>
<locus>
<xCoord>174</xCoord>
<yCoord>167</yCoord>
</locus>
</nonNodule>
<nonNodule>
<nonNoduleID>110390</nonNoduleID>
<imageZposition>-209.0</imageZposition>
<imageSOP_UID>1.3.6.1.4.1.14519.5.2.1.6279.6001.112115291424743072488405094917</imageSOP_UID>
<locus>
<xCoord>115</xCoord>
<yCoord>195</yCoord>
</locus>
</nonNodule>
<nonNodule>
<nonNoduleID>110391</nonNoduleID>
<imageZposition>-209.0</imageZposition>
<imageSOP_UID>1.3.6.1.4.1.14519.5.2.1.6279.6001.112115291424743072488405094917</imageSOP_UID>
<locus>
<xCoord>197</xCoord>
<yCoord>161</yCoord>
</locus>
</nonNodule>
<nonNodule>
<nonNoduleID>110393</nonNoduleID>
<imageZposition>-255.0</imageZposition>
<imageSOP_UID>1.3.6.1.4.1.14519.5.2.1.6279.6001.673618748968375007096778006561</imageSOP_UID>
<locus>
<xCoord>240</xCoord>
<yCoord>163</yCoord>
</locus>
</nonNodule>
<nonNodule>
<nonNoduleID>110394</nonNoduleID>
<imageZposition>-261.0</imageZposition>
<imageSOP_UID>1.3.6.1.4.1.14519.5.2.1.6279.6001.198014749292478844870752423113</imageSOP_UID>
<locus>
<xCoord>393</xCoord>
<yCoord>156</yCoord>
</locus>
</nonNodule>
<nonNodule>
<nonNoduleID>110395</nonNoduleID>
<imageZposition>-271.5</imageZposition>
<imageSOP_UID>1.3.6.1.4.1.14519.5.2.1.6279.6001.320550662293771842016603775580</imageSOP_UID>
<locus>
<xCoord>404</xCoord>
<yCoord>178</yCoord>
</locus>
</nonNodule>
<nonNodule>
<nonNoduleID>110396</nonNoduleID>
<imageZposition>-282.5</imageZposition>
<imageSOP_UID>1.3.6.1.4.1.14519.5.2.1.6279.6001.293805971393726426291503467083</imageSOP_UID>
<locus>
<xCoord>215</xCoord>
<yCoord>150</yCoord>
</locus>
</nonNodule>
<nonNodule>
<nonNoduleID>110408</nonNoduleID>
<imageZposition>-97.5</imageZposition>
<imageSOP_UID>1.3.6.1.4.1.14519.5.2.1.6279.6001.234671372685942496366488885403</imageSOP_UID>
<locus>
<xCoord>305</xCoord>
<yCoord>297</yCoord>
</locus>
</nonNodule>
<nonNodule>
<nonNoduleID>110409</nonNoduleID>
<imageZposition>-210.5</imageZposition>
<imageSOP_UID>1.3.6.1.4.1.14519.5.2.1.6279.6001.295196224157492104314568715258</imageSOP_UID>
<locus>
<xCoord>140</xCoord>
<yCoord>168</yCoord>
</locus>
</nonNodule>
<nonNodule>
<nonNoduleID>110411</nonNoduleID>
<imageZposition>-250.5</imageZposition>
<imageSOP_UID>1.3.6.1.4.1.14519.5.2.1.6279.6001.159222637467432050577796053417</imageSOP_UID>
<locus>
<xCoord>381</xCoord>
<yCoord>153</yCoord>
</locus>
</nonNodule>
<nonNodule>
<nonNoduleID>110412</nonNoduleID>
<imageZposition>-100.0</imageZposition>
<imageSOP_UID>1.3.6.1.4.1.14519.5.2.1.6279.6001.309273386675716139825535635432</imageSOP_UID>
<locus>
<xCoord>324</xCoord>
<yCoord>315</yCoord>
</locus>
</nonNodule>
</readingSession>


  <readingSession>
    <annotationVersion>3.12</annotationVersion>
    <servicingRadiologistID>anon</servicingRadiologistID>
    <unblindedReadNodule>
      <noduleID>122655</noduleID>
      <characteristics>
        <subtlety>4</subtlety>
        <internalStructure>1</internalStructure>
        <calcification>6</calcification>
        <sphericity>2</sphericity>
        <margin>3</margin>
        <lobulation>4</lobulation>
        <spiculation>4</spiculation>
        <texture>5</texture>
        <malignancy>4</malignancy>
      </characteristics>
      <roi>
        <imageZposition>-143.5</imageZposition>
        <imageSOP_UID>1.3.6.1.4.1.14519.5.2.1.6279.6001.407513315747717386005367461952</imageSOP_UID>
        <inclusion>TRUE</inclusion>
        <edgeMap>
          <xCoord>199</xCoord>
          <yCoord>372</yCoord>
        </edgeMap>
        <edgeMap>
          <xCoord>200</xCoord>
          <yCoord>371</yCoord>
        </edgeMap>
        <edgeMap>
          <xCoord>199</xCoord>
          <yCoord>370</yCoord>
        </edgeMap>
        <edgeMap>
          <xCoord>199</xCoord>
          <yCoord>369</yCoord>
        </edgeMap>
        <edgeMap>
          <xCoord>198</xCoord>
          <yCoord>368</yCoord>
        </edgeMap>
        <edgeMap>
          <xCoord>199</xCoord>
          <yCoord>367</yCoord>
        </edgeMap>
        <edgeMap>
          <xCoord>200</xCoord>
          <yCoord>366</yCoord>
        </edgeMap>
        <edgeMap>
          <xCoord>201</xCoord>
          <yCoord>365</yCoord>
        </edgeMap>
        <edgeMap>
          <xCoord>202</xCoord>
          <yCoord>366</yCoord>
        </edgeMap>
        <edgeMap>
          <xCoord>203</xCoord>
          <yCoord>366</yCoord>
        </edgeMap>
        <edgeMap>
          <xCoord>204</xCoord>
          <yCoord>365</yCoord>
        </edgeMap>
        <edgeMap>
          <xCoord>205</xCoord>
          <yCoord>364</yCoord>
        </edgeMap>
        <edgeMap>
          <xCoord>206</xCoord>
          <yCoord>363</yCoord>
        </edgeMap>
        <edgeMap>
          <xCoord>207</xCoord>
          <yCoord>362</yCoord>
        </edgeMap>
        <edgeMap>
          <xCoord>207</xCoord>
          <yCoord>361</yCoord>
        </edgeMap>
        <edgeMap>
          <xCoord>206</xCoord>
          <yCoord>360</yCoord>
        </edgeMap>
        <edgeMap>
          <xCoord>206</xCoord>
          <yCoord>359</yCoord>
        </edgeMap>
        <edgeMap>
          <xCoord>205</xCoord>
          <yCoord>358</yCoord>
        </edgeMap>
        <edgeMap>
          <xCoord>205</xCoord>
          <yCoord>357</yCoord>
        </edgeMap>
        <edgeMap>
          <xCoord>204</xCoord>
          <yCoord>356</yCoord>
        </edgeMap>
        <edgeMap>
          <xCoord>205</xCoord>
          <yCoord>355</yCoord>
        </edgeMap>
        <edgeMap>
          <xCoord>205</xCoord>
          <yCoord>354</yCoord>
        </edgeMap>
        <edgeMap>
          <xCoord>206</xCoord>
          <yCoord>353</yCoord>
        </edgeMap>
        <edgeMap>
          <xCoord>207</xCoord>
          <yCoord>352</yCoord>
        </edgeMap>
        <edgeMap>
          <xCoord>208</xCoord>
          <yCoord>351</yCoord>
        </edgeMap>
        <edgeMap>
          <xCoord>209</xCoord>
          <yCoord>351</yCoord>
        </edgeMap>
        <edgeMap>
          <xCoord>210</xCoord>
          <yCoord>351</yCoord>
        </edgeMap>
        <edgeMap>
          <xCoord>211</xCoord>
          <yCoord>350</yCoord>
        </edgeMap>
        <edgeMap>
          <xCoord>212</xCoord>
          <yCoord>350</yCoord>
        </edgeMap>
        <edgeMap>
          <xCoord>213</xCoord>
          <yCoord>350</yCoord>
        </edgeMap>
        <edgeMap>
          <xCoord>214</xCoord>
          <yCoord>350</yCoord>
        </edgeMap>
        <edgeMap>
          <xCoord>215</xCoord>
          <yCoord>350</yCoord>
        </edgeMap>
        <edgeMap>
          <xCoord>216</xCoord>
          <yCoord>350</yCoord>
        </edgeMap>
        <edgeMap>
          <xCoord>217</xCoord>
          <yCoord>349</yCoord>
        </edgeMap>
        <edgeMap>
          <xCoord>218</xCoord>
          <yCoord>348</yCoord>
        </edgeMap>
        <edgeMap>
          <xCoord>219</xCoord>
          <yCoord>348</yCoord>
        </edgeMap>
        <edgeMap>
          <xCoord>220</xCoord>
          <yCoord>348</yCoord>
        </edgeMap>
        <edgeMap>
          <xCoord>221</xCoord>
          <yCoord>348</yCoord>
        </edgeMap>
        <edgeMap>
          <xCoord>222</xCoord>
          <yCoord>347</yCoord>
        </edgeMap>
        <edgeMap>
          <xCoord>223</xCoord>
          <yCoord>348</yCoord>
        </edgeMap>
        <edgeMap>
          <xCoord>224</xCoord>
          <yCoord>348</yCoord>
        </edgeMap>
        <edgeMap>
          <xCoord>225</xCoord>
          <yCoord>348</yCoord>
        </edgeMap>
        <edgeMap>
          <xCoord>226</xCoord>
          <yCoord>347</yCoord>
        </edgeMap>
        <edgeMap>
          <xCoord>225</xCoord>
          <yCoord>346</yCoord>
        </edgeMap>
        <edgeMap>
          <xCoord>224</xCoord>
          <yCoord>345</yCoord>
        </edgeMap>
        <edgeMap>
          <xCoord>223</xCoord>
          <yCoord>344</yCoord>
        </edgeMap>
        <edgeMap>
          <xCoord>222</xCoord>
          <yCoord>344</yCoord>
        </edgeMap>
        <edgeMap>
          <xCoord>221</xCoord>
          <yCoord>343</yCoord>
        </edgeMap>
        <edgeMap>
          <xCoord>220</xCoord>
          <yCoord>343</yCoord>
        </edgeMap>
        <edgeMap>
          <xCoord>219</xCoord>
          <yCoord>343</yCoord>
        </edgeMap>
        <edgeMap>
          <xCoord>218</xCoord>
          <yCoord>342</yCoord>
        </edgeMap>
        <edgeMap>
          <xCoord>217</xCoord>
          <yCoord>341</yCoord>
        </edgeMap>
        <edgeMap>
          <xCoord>216</xCoord>
          <yCoord>342</yCoord>
        </edgeMap>
        <edgeMap>
          <xCoord>215</xCoord>
          <yCoord>343</yCoord>
        </edgeMap>
        <edgeMap>
          <xCoord>214</xCoord>
          <yCoord>343</yCoord>
        </edgeMap>
        <edgeMap>
          <xCoord>213</xCoord>
          <yCoord>343</yCoord>
        </edgeMap>
        <edgeMap>
          <xCoord>212</xCoord>
          <yCoord>344</yCoord>
        </edgeMap>
        <edgeMap>
          <xCoord>211</xCoord>
          <yCoord>345</yCoord>
        </edgeMap>
        <edgeMap>
          <xCoord>211</xCoord>
          <yCoord>346</yCoord>
        </edgeMap>
        <edgeMap>
          <xCoord>210</xCoord>
          <yCoord>347</yCoord>
        </edgeMap>
        <edgeMap>
          <xCoord>209</xCoord>
          <yCoord>348</yCoord>
        </edgeMap>
        <edgeMap>
          <xCoord>208</xCoord>
          <yCoord>348</yCoord>
        </edgeMap>
        <edgeMap>
          <xCoord>207</xCoord>
          <yCoord>349</yCoord>
        </edgeMap>
        <edgeMap>
          <xCoord>206</xCoord>
          <yCoord>350</yCoord>
        </edgeMap>
        <edgeMap>
          <xCoord>205</xCoord>
          <yCoord>350</yCoord>
        </edgeMap>
        <edgeMap>
          <xCoord>204</xCoord>
          <yCoord>351</yCoord>
        </edgeMap>
        <edgeMap>
          <xCoord>203</xCoord>
          <yCoord>352</yCoord>
        </edgeMap>
        <edgeMap>
          <xCoord>202</xCoord>
          <yCoord>353</yCoord>
        </edgeMap>
        <edgeMap>
          <xCoord>201</xCoord>
          <yCoord>353</yCoord>
        </edgeMap>
        <edgeMap>
          <xCoord>200</xCoord>
          <yCoord>353</yCoord>
        </edgeMap>
        <edgeMap>
          <xCoord>199</xCoord>
          <yCoord>352</yCoord>
        </edgeMap>
        <edgeMap>
          <xCoord>198</xCoord>
          <yCoord>352</yCoord>
        </edgeMap>
        <edgeMap>
          <xCoord>197</xCoord>
          <yCoord>352</yCoord>
        </edgeMap>
        <edgeMap>
          <xCoord>196</xCoord>
          <yCoord>352</yCoord>
        </edgeMap>
        <edgeMap>
          <xCoord>195</xCoord>
          <yCoord>352</yCoord>
        </edgeMap>
        <edgeMap>
          <xCoord>194</xCoord>
          <yCoord>352</yCoord>
        </edgeMap>
        <edgeMap>
          <xCoord>193</xCoord>
          <yCoord>352</yCoord>
        </edgeMap>
        <edgeMap>
          <xCoord>192</xCoord>
          <yCoord>353</yCoord>
        </edgeMap>
        <edgeMap>
          <xCoord>191</xCoord>
          <yCoord>354</yCoord>
        </edgeMap>
        <edgeMap>
          <xCoord>191</xCoord>
          <yCoord>355</yCoord>
        </edgeMap>
        <edgeMap>
          <xCoord>190</xCoord>
          <yCoord>356</yCoord>
        </edgeMap>
        <edgeMap>
          <xCoord>189</xCoord>
          <yCoord>357</yCoord>
        </edgeMap>
        <edgeMap>
          <xCoord>188</xCoord>
          <yCoord>358</yCoord>
        </edgeMap>
        <edgeMap>
          <xCoord>189</xCoord>
          <yCoord>359</yCoord>
        </edgeMap>
        <edgeMap>
          <xCoord>188</xCoord>
          <yCoord>360</yCoord>
        </edgeMap>
        <edgeMap>
          <xCoord>189</xCoord>
          <yCoord>361</yCoord>
        </edgeMap>
        <edgeMap>
          <xCoord>189</xCoord>
          <yCoord>362</yCoord>
        </edgeMap>
        <edgeMap>
          <xCoord>189</xCoord>
          <yCoord>363</yCoord>
        </edgeMap>
        <edgeMap>
          <xCoord>189</xCoord>
          <yCoord>364</yCoord>
        </edgeMap>
        <edgeMap>
          <xCoord>189</xCoord>
          <yCoord>365</yCoord>
        </edgeMap>
        <edgeMap>
          <xCoord>189</xCoord>
          <yCoord>366</yCoord>
        </edgeMap>
        <edgeMap>
          <xCoord>190</xCoord>
          <yCoord>367</yCoord>
        </edgeMap>
        <edgeMap>
          <xCoord>191</xCoord>
          <yCoord>367</yCoord>
        </edgeMap>
        <edgeMap>
          <xCoord>192</xCoord>
          <yCoord>368</yCoord>
        </edgeMap>
        <edgeMap>
          <xCoord>193</xCoord>
          <yCoord>369</yCoord>
        </edgeMap>
        <edgeMap>
          <xCoord>194</xCoord>
          <yCoord>370</yCoord>
        </edgeMap>
        <edgeMap>
          <xCoord>195</xCoord>
          <yCoord>370</yCoord>
        </edgeMap>
        <edgeMap>
          <xCoord>196</xCoord>
          <yCoord>370</yCoord>
        </edgeMap>
        <edgeMap>
          <xCoord>197</xCoord>
          <yCoord>371</yCoord>
        </edgeMap>
        <edgeMap>
          <xCoord>198</xCoord>
          <yCoord>372</yCoord>
        </edgeMap>
        <edgeMap>
          <xCoord>199</xCoord>
          <yCoord>372</yCoord>
        </edgeMap>
      </roi>
      <roi>
        <imageZposition>-144.0</imageZposition>
        <imageSOP_UID>1.3.6.1.4.1.14519.5.2.1.6279.6001.240037436480227507654315257637</imageSOP_UID>
        <inclusion>TRUE</inclusion>
        <edgeMap>
          <xCoord>200</xCoord>
          <yCoord>373</yCoord>
        </edgeMap>
        <edgeMap>
          <xCoord>201</xCoord>
          <yCoord>372</yCoord>
        </edgeMap>
        <edgeMap>
          <xCoord>201</xCoord>
          <yCoord>371</yCoord>
        </edgeMap>
        <edgeMap>
          <xCoord>200</xCoord>
          <yCoord>370</yCoord>
        </edgeMap>
        <edgeMap>
          <xCoord>199</xCoord>
          <yCoord>369</yCoord>
        </edgeMap>
        <edgeMap>
          <xCoord>200</xCoord>
          <yCoord>368</yCoord>
        </edgeMap>
        <edgeMap>
          <xCoord>201</xCoord>
          <yCoord>367</yCoord>
        </edgeMap>
        <edgeMap>
          <xCoord>202</xCoord>
          <yCoord>367</yCoord>
        </edgeMap>
        <edgeMap>
          <xCoord>203</xCoord>
          <yCoord>367</yCoord>
        </edgeMap>
        <edgeMap>
          <xCoord>204</xCoord>
          <yCoord>367</yCoord>
        </edgeMap>
        <edgeMap>
          <xCoord>205</xCoord>
          <yCoord>367</yCoord>
        </edgeMap>
        <edgeMap>
          <xCoord>206</xCoord>
          <yCoord>367</yCoord>
        </edgeMap>
        <edgeMap>
          <xCoord>207</xCoord>
          <yCoord>366</yCoord>
        </edgeMap>
        <edgeMap>
          <xCoord>206</xCoord>
          <yCoord>365</yCoord>
        </edgeMap>
        <edgeMap>
          <xCoord>207</xCoord>
          <yCoord>364</yCoord>
        </edgeMap>
        <edgeMap>
          <xCoord>206</xCoord>
          <yCoord>363</yCoord>
        </edgeMap>
        <edgeMap>
          <xCoord>206</xCoord>
          <yCoord>362</yCoord>
        </edgeMap>
        <edgeMap>
          <xCoord>206</xCoord>
          <yCoord>361</yCoord>
        </edgeMap>
        <edgeMap>
          <xCoord>206</xCoord>
          <yCoord>360</yCoord>
        </edgeMap>
        <edgeMap>
          <xCoord>206</xCoord>
          <yCoord>359</yCoord>
        </edgeMap>
        <edgeMap>
          <xCoord>205</xCoord>
          <yCoord>358</yCoord>
        </edgeMap>
        <edgeMap>
          <xCoord>205</xCoord>
          <yCoord>357</yCoord>
        </edgeMap>
        <edgeMap>
          <xCoord>204</xCoord>
          <yCoord>356</yCoord>
        </edgeMap>
        <edgeMap>
          <xCoord>204</xCoord>
          <yCoord>355</yCoord>
        </edgeMap>
        <edgeMap>
          <xCoord>204</xCoord>
          <yCoord>354</yCoord>
        </edgeMap>
        <edgeMap>
          <xCoord>203</xCoord>
          <yCoord>353</yCoord>
        </edgeMap>
        <edgeMap>
          <xCoord>202</xCoord>
          <yCoord>353</yCoord>
        </edgeMap>
        <edgeMap>
          <xCoord>201</xCoord>
          <yCoord>353</yCoord>
        </edgeMap>
        <edgeMap>
          <xCoord>200</xCoord>
          <yCoord>353</yCoord>
        </edgeMap>
        <edgeMap>
          <xCoord>199</xCoord>
          <yCoord>352</yCoord>
        </edgeMap>
        <edgeMap>
          <xCoord>198</xCoord>
          <yCoord>351</yCoord>
        </edgeMap>
        <edgeMap>
          <xCoord>197</xCoord>
          <yCoord>351</yCoord>
        </edgeMap>
        <edgeMap>
          <xCoord>196</xCoord>
          <yCoord>351</yCoord>
        </edgeMap>
        <edgeMap>
          <xCoord>195</xCoord>
          <yCoord>352</yCoord>
        </edgeMap>
        <edgeMap>
          <xCoord>194</xCoord>
          <yCoord>352</yCoord>
        </edgeMap>
        <edgeMap>
          <xCoord>193</xCoord>
          <yCoord>352</yCoord>
        </edgeMap>
        <edgeMap>
          <xCoord>192</xCoord>
          <yCoord>353</yCoord>
        </edgeMap>
        <edgeMap>
          <xCoord>192</xCoord>
          <yCoord>354</yCoord>
        </edgeMap>
        <edgeMap>
          <xCoord>191</xCoord>
          <yCoord>355</yCoord>
        </edgeMap>
        <edgeMap>
          <xCoord>190</xCoord>
          <yCoord>356</yCoord>
        </edgeMap>
        <edgeMap>
          <xCoord>190</xCoord>
          <yCoord>357</yCoord>
        </edgeMap>
        <edgeMap>
          <xCoord>189</xCoord>
          <yCoord>358</yCoord>
        </edgeMap>
        <edgeMap>
          <xCoord>188</xCoord>
          <yCoord>359</yCoord>
        </edgeMap>
        <edgeMap>
          <xCoord>187</xCoord>
          <yCoord>360</yCoord>
        </edgeMap>
        <edgeMap>
          <xCoord>186</xCoord>
          <yCoord>361</yCoord>
        </edgeMap>
        <edgeMap>
          <xCoord>187</xCoord>
          <yCoord>362</yCoord>
        </edgeMap>
        <edgeMap>
          <xCoord>188</xCoord>
          <yCoord>363</yCoord>
        </edgeMap>
        <edgeMap>
          <xCoord>189</xCoord>
          <yCoord>364</yCoord>
        </edgeMap>
        <edgeMap>
          <xCoord>189</xCoord>
          <yCoord>365</yCoord>
        </edgeMap>
        <edgeMap>
          <xCoord>188</xCoord>
          <yCoord>366</yCoord>
        </edgeMap>
        <edgeMap>
          <xCoord>189</xCoord>
          <yCoord>367</yCoord>
        </edgeMap>
        <edgeMap>
          <xCoord>190</xCoord>
          <yCoord>367</yCoord>
        </edgeMap>
        <edgeMap>
          <xCoord>191</xCoord>
          <yCoord>367</yCoord>
        </edgeMap>
        <edgeMap>
          <xCoord>192</xCoord>
          <yCoord>367</yCoord>
        </edgeMap>
        <edgeMap>
          <xCoord>193</xCoord>
          <yCoord>368</yCoord>
        </edgeMap>
        <edgeMap>
          <xCoord>194</xCoord>
          <yCoord>368</yCoord>
        </edgeMap>
        <edgeMap>
          <xCoord>195</xCoord>
          <yCoord>369</yCoord>
        </edgeMap>
        <edgeMap>
          <xCoord>196</xCoord>
          <yCoord>370</yCoord>
        </edgeMap>
        <edgeMap>
          <xCoord>197</xCoord>
          <yCoord>371</yCoord>
        </edgeMap>
        <edgeMap>
          <xCoord>198</xCoord>
          <yCoord>372</yCoord>
        </edgeMap>
        <edgeMap>
          <xCoord>199</xCoord>
          <yCoord>372</yCoord>
        </edgeMap>
        <edgeMap>
          <xCoord>200</xCoord>
          <yCoord>373</yCoord>
        </edgeMap>
      </roi>
      <roi>
        <imageZposition>-144.5</imageZposition>
        <imageSOP_UID>1.3.6.1.4.1.14519.5.2.1.6279.6001.976567395600937094193886146906</imageSOP_UID>
        <inclusion>TRUE</inclusion>
        <edgeMap>
          <xCoord>201</xCoord>
          <yCoord>374</yCoord>
        </edgeMap>
        <edgeMap>
          <xCoord>202</xCoord>
          <yCoord>373</yCoord>
        </edgeMap>
        <edgeMap>
          <xCoord>202</xCoord>
          <yCoord>372</yCoord>
        </edgeMap>
        <edgeMap>
          <xCoord>203</xCoord>
          <yCoord>371</yCoord>
        </edgeMap>
        <edgeMap>
          <xCoord>202</xCoord>
          <yCoord>370</yCoord>
        </edgeMap>
        <edgeMap>
          <xCoord>202</xCoord>
          <yCoord>369</yCoord>
        </edgeMap>
        <edgeMap>
          <xCoord>203</xCoord>
          <yCoord>368</yCoord>
        </edgeMap>
        <edgeMap>
          <xCoord>203</xCoord>
          <yCoord>367</yCoord>
        </edgeMap>
        <edgeMap>
          <xCoord>204</xCoord>
          <yCoord>366</yCoord>
        </edgeMap>
        <edgeMap>
          <xCoord>205</xCoord>
          <yCoord>365</yCoord>
        </edgeMap>
        <edgeMap>
          <xCoord>206</xCoord>
          <yCoord>364</yCoord>
        </edgeMap>
        <edgeMap>
          <xCoord>206</xCoord>
          <yCoord>363</yCoord>
        </edgeMap>
        <edgeMap>
          <xCoord>205</xCoord>
          <yCoord>362</yCoord>
        </edgeMap>
        <edgeMap>
          <xCoord>205</xCoord>
          <yCoord>361</yCoord>
        </edgeMap>
        <edgeMap>
          <xCoord>204</xCoord>
          <yCoord>360</yCoord>
        </edgeMap>
        <edgeMap>
          <xCoord>205</xCoord>
          <yCoord>359</yCoord>
        </edgeMap>
        <edgeMap>
          <xCoord>204</xCoord>
          <yCoord>358</yCoord>
        </edgeMap>
        <edgeMap>
          <xCoord>203</xCoord>
          <yCoord>357</yCoord>
        </edgeMap>
        <edgeMap>
          <xCoord>203</xCoord>
          <yCoord>356</yCoord>
        </edgeMap>
        <edgeMap>
          <xCoord>204</xCoord>
          <yCoord>355</yCoord>
        </edgeMap>
        <edgeMap>
          <xCoord>204</xCoord>
          <yCoord>354</yCoord>
        </edgeMap>
        <edgeMap>
          <xCoord>205</xCoord>
          <yCoord>353</yCoord>
        </edgeMap>
        <edgeMap>
          <xCoord>206</xCoord>
          <yCoord>352</yCoord>
        </edgeMap>
        <edgeMap>
          <xCoord>207</xCoord>
          <yCoord>351</yCoord>
        </edgeMap>
        <edgeMap>
          <xCoord>208</xCoord>
          <yCoord>350</yCoord>
        </edgeMap>
        <edgeMap>
          <xCoord>209</xCoord>
          <yCoord>350</yCoord>
        </edgeMap>
        <edgeMap>
          <xCoord>210</xCoord>
          <yCoord>349</yCoord>
        </edgeMap>
        <edgeMap>
          <xCoord>211</xCoord>
          <yCoord>349</yCoord>
        </edgeMap>
        <edgeMap>
          <xCoord>212</xCoord>
          <yCoord>349</yCoord>
        </edgeMap>
        <edgeMap>
          <xCoord>213</xCoord>
          <yCoord>349</yCoord>
        </edgeMap>
        <edgeMap>
          <xCoord>214</xCoord>
          <yCoord>349</yCoord>
        </edgeMap>
        <edgeMap>
          <xCoord>215</xCoord>
          <yCoord>348</yCoord>
        </edgeMap>
        <edgeMap>
          <xCoord>216</xCoord>
          <yCoord>348</yCoord>
        </edgeMap>
        <edgeMap>
          <xCoord>217</xCoord>
          <yCoord>347</yCoord>
        </edgeMap>
        <edgeMap>
          <xCoord>218</xCoord>
          <yCoord>347</yCoord>
        </edgeMap>
        <edgeMap>
          <xCoord>219</xCoord>
          <yCoord>346</yCoord>
        </edgeMap>
        <edgeMap>
          <xCoord>220</xCoord>
          <yCoord>347</yCoord>
        </edgeMap>
        <edgeMap>
          <xCoord>221</xCoord>
          <yCoord>347</yCoord>
        </edgeMap>
        <edgeMap>
          <xCoord>222</xCoord>
          <yCoord>346</yCoord>
        </edgeMap>
        <edgeMap>
          <xCoord>223</xCoord>
          <yCoord>346</yCoord>
        </edgeMap>
        <edgeMap>
          <xCoord>224</xCoord>
          <yCoord>346</yCoord>
        </edgeMap>
        <edgeMap>
          <xCoord>225</xCoord>
          <yCoord>346</yCoord>
        </edgeMap>
        <edgeMap>
          <xCoord>226</xCoord>
          <yCoord>347</yCoord>
        </edgeMap>
        <edgeMap>
          <xCoord>227</xCoord>
          <yCoord>346</yCoord>
        </edgeMap>
        <edgeMap>
          <xCoord>228</xCoord>
          <yCoord>345</yCoord>
        </edgeMap>
        <edgeMap>
          <xCoord>227</xCoord>
          <yCoord>344</yCoord>
        </edgeMap>
        <edgeMap>
          <xCoord>226</xCoord>
          <yCoord>343</yCoord>
        </edgeMap>
        <edgeMap>
          <xCoord>225</xCoord>
          <yCoord>343</yCoord>
        </edgeMap>
        <edgeMap>
          <xCoord>224</xCoord>
          <yCoord>343</yCoord>
        </edgeMap>
        <edgeMap>
          <xCoord>223</xCoord>
          <yCoord>342</yCoord>
        </edgeMap>
        <edgeMap>
          <xCoord>222</xCoord>
          <yCoord>342</yCoord>
        </edgeMap>
        <edgeMap>
          <xCoord>221</xCoord>
          <yCoord>341</yCoord>
        </edgeMap>
        <edgeMap>
          <xCoord>220</xCoord>
          <yCoord>340</yCoord>
        </edgeMap>
        <edgeMap>
          <xCoord>220</xCoord>
          <yCoord>339</yCoord>
        </edgeMap>
        <edgeMap>
          <xCoord>221</xCoord>
          <yCoord>338</yCoord>
        </edgeMap>
        <edgeMap>
          <xCoord>220</xCoord>
          <yCoord>337</yCoord>
        </edgeMap>
        <edgeMap>
          <xCoord>219</xCoord>
          <yCoord>337</yCoord>
        </edgeMap>
        <edgeMap>
          <xCoord>218</xCoord>
          <yCoord>338</yCoord>
        </edgeMap>
        <edgeMap>
          <xCoord>217</xCoord>
          <yCoord>339</yCoord>
        </edgeMap>
        <edgeMap>
          <xCoord>216</xCoord>
          <yCoord>340</yCoord>
        </edgeMap>
        <edgeMap>
          <xCoord>215</xCoord>
          <yCoord>339</yCoord>
        </edgeMap>
        <edgeMap>
          <xCoord>214</xCoord>
          <yCoord>340</yCoord>
        </edgeMap>
        <edgeMap>
          <xCoord>213</xCoord>
          <yCoord>341</yCoord>
        </edgeMap>
        <edgeMap>
          <xCoord>212</xCoord>
          <yCoord>342</yCoord>
        </edgeMap>
        <edgeMap>
          <xCoord>212</xCoord>
          <yCoord>343</yCoord>
        </edgeMap>
        <edgeMap>
          <xCoord>211</xCoord>
          <yCoord>344</yCoord>
        </edgeMap>
        <edgeMap>
          <xCoord>211</xCoord>
          <yCoord>345</yCoord>
        </edgeMap>
        <edgeMap>
          <xCoord>210</xCoord>
          <yCoord>346</yCoord>
        </edgeMap>
        <edgeMap>
          <xCoord>209</xCoord>
          <yCoord>347</yCoord>
        </edgeMap>
        <edgeMap>
          <xCoord>208</xCoord>
          <yCoord>347</yCoord>
        </edgeMap>
        <edgeMap>
          <xCoord>207</xCoord>
          <yCoord>348</yCoord>
        </edgeMap>
        <edgeMap>
          <xCoord>206</xCoord>
          <yCoord>349</yCoord>
        </edgeMap>
        <edgeMap>
          <xCoord>205</xCoord>
          <yCoord>349</yCoord>
        </edgeMap>
        <edgeMap>
          <xCoord>204</xCoord>
          <yCoord>350</yCoord>
        </edgeMap>
        <edgeMap>
          <xCoord>203</xCoord>
          <yCoord>351</yCoord>
        </edgeMap>
        <edgeMap>
          <xCoord>202</xCoord>
          <yCoord>352</yCoord>
        </edgeMap>
        <edgeMap>
          <xCoord>201</xCoord>
          <yCoord>353</yCoord>
        </edgeMap>
        <edgeMap>
          <xCoord>200</xCoord>
          <yCoord>352</yCoord>
        </edgeMap>
        <edgeMap>
          <xCoord>199</xCoord>
          <yCoord>351</yCoord>
        </edgeMap>
        <edgeMap>
          <xCoord>198</xCoord>
          <yCoord>350</yCoord>
        </edgeMap>
        <edgeMap>
          <xCoord>197</xCoord>
          <yCoord>351</yCoord>
        </edgeMap>
        <edgeMap>
          <xCoord>196</xCoord>
          <yCoord>351</yCoord>
        </edgeMap>
        <edgeMap>
          <xCoord>195</xCoord>
          <yCoord>351</yCoord>
        </edgeMap>
        <edgeMap>
          <xCoord>194</xCoord>
          <yCoord>351</yCoord>
        </edgeMap>
        <edgeMap>
          <xCoord>193</xCoord>
          <yCoord>352</yCoord>
        </edgeMap>
        <edgeMap>
          <xCoord>193</xCoord>
          <yCoord>353</yCoord>
        </edgeMap>
        <edgeMap>
          <xCoord>192</xCoord>
          <yCoord>354</yCoord>
        </edgeMap>
        <edgeMap>
          <xCoord>191</xCoord>
          <yCoord>355</yCoord>
        </edgeMap>
        <edgeMap>
          <xCoord>190</xCoord>
          <yCoord>356</yCoord>
        </edgeMap>
        <edgeMap>
          <xCoord>189</xCoord>
          <yCoord>357</yCoord>
        </edgeMap>
        <edgeMap>
          <xCoord>189</xCoord>
          <yCoord>358</yCoord>
        </edgeMap>
        <edgeMap>
          <xCoord>188</xCoord>
          <yCoord>359</yCoord>
        </edgeMap>
        <edgeMap>
          <xCoord>187</xCoord>
          <yCoord>360</yCoord>
        </edgeMap>
        <edgeMap>
          <xCoord>186</xCoord>
          <yCoord>361</yCoord>
        </edgeMap>
        <edgeMap>
          <xCoord>187</xCoord>
          <yCoord>362</yCoord>
        </edgeMap>
        <edgeMap>
          <xCoord>188</xCoord>
          <yCoord>363</yCoord>
        </edgeMap>
        <edgeMap>
          <xCoord>189</xCoord>
          <yCoord>364</yCoord>
        </edgeMap>
        <edgeMap>
          <xCoord>189</xCoord>
          <yCoord>365</yCoord>
        </edgeMap>
        <edgeMap>
          <xCoord>190</xCoord>
          <yCoord>366</yCoord>
        </edgeMap>
        <edgeMap>
          <xCoord>191</xCoord>
          <yCoord>367</yCoord>
        </edgeMap>
        <edgeMap>
          <xCoord>192</xCoord>
          <yCoord>367</yCoord>
        </edgeMap>
        <edgeMap>
          <xCoord>193</xCoord>
          <yCoord>368</yCoord>
        </edgeMap>
        <edgeMap>
          <xCoord>194</xCoord>
          <yCoord>369</yCoord>
        </edgeMap>
        <edgeMap>
          <xCoord>195</xCoord>
          <yCoord>369</yCoord>
        </edgeMap>
        <edgeMap>
          <xCoord>196</xCoord>
          <yCoord>370</yCoord>
        </edgeMap>
        <edgeMap>
          <xCoord>197</xCoord>
          <yCoord>371</yCoord>
        </edgeMap>
        <edgeMap>
          <xCoord>198</xCoord>
          <yCoord>372</yCoord>
        </edgeMap>
        <edgeMap>
          <xCoord>199</xCoord>
          <yCoord>373</yCoord>
        </edgeMap>
        <edgeMap>
          <xCoord>200</xCoord>
          <yCoord>374</yCoord>
        </edgeMap>
        <edgeMap>
          <xCoord>201</xCoord>
          <yCoord>374</yCoord>
        </edgeMap>
      </roi>
      <roi>
        <imageZposition>-145.0</imageZposition>
        <imageSOP_UID>1.3.6.1.4.1.14519.5.2.1.6279.6001.653878254731059923242481539953</imageSOP_UID>
        <inclusion>TRUE</inclusion>
        <edgeMap>
          <xCoord>201</xCoord>
          <yCoord>370</yCoord>
        </edgeMap>
        <edgeMap>
          <xCoord>202</xCoord>
          <yCoord>369</yCoord>
        </edgeMap>
        <edgeMap>
          <xCoord>202</xCoord>
          <yCoord>368</yCoord>
        </edgeMap>
        <edgeMap>
          <xCoord>202</xCoord>
          <yCoord>367</yCoord>
        </edgeMap>
        <edgeMap>
          <xCoord>202</xCoord>
          <yCoord>366</yCoord>
        </edgeMap>
        <edgeMap>
          <xCoord>203</xCoord>
          <yCoord>365</yCoord>
        </edgeMap>
        <edgeMap>
          <xCoord>204</xCoord>
          <yCoord>364</yCoord>
        </edgeMap>
        <edgeMap>
          <xCoord>205</xCoord>
          <yCoord>363</yCoord>
        </edgeMap>
        <edgeMap>
          <xCoord>204</xCoord>
          <yCoord>362</yCoord>
        </edgeMap>
        <edgeMap>
          <xCoord>205</xCoord>
          <yCoord>361</yCoord>
        </edgeMap>
        <edgeMap>
          <xCoord>204</xCoord>
          <yCoord>360</yCoord>
        </edgeMap>
        <edgeMap>
          <xCoord>204</xCoord>
          <yCoord>359</yCoord>
        </edgeMap>
        <edgeMap>
          <xCoord>205</xCoord>
          <yCoord>358</yCoord>
        </edgeMap>
        <edgeMap>
          <xCoord>204</xCoord>
          <yCoord>357</yCoord>
        </edgeMap>
        <edgeMap>
          <xCoord>203</xCoord>
          <yCoord>356</yCoord>
        </edgeMap>
        <edgeMap>
          <xCoord>203</xCoord>
          <yCoord>355</yCoord>
        </edgeMap>
        <edgeMap>
          <xCoord>203</xCoord>
          <yCoord>354</yCoord>
        </edgeMap>
        <edgeMap>
          <xCoord>204</xCoord>
          <yCoord>353</yCoord>
        </edgeMap>
        <edgeMap>
          <xCoord>205</xCoord>
          <yCoord>352</yCoord>
        </edgeMap>
        <edgeMap>
          <xCoord>206</xCoord>
          <yCoord>351</yCoord>
        </edgeMap>
        <edgeMap>
          <xCoord>207</xCoord>
          <yCoord>351</yCoord>
        </edgeMap>
        <edgeMap>
          <xCoord>208</xCoord>
          <yCoord>350</yCoord>
        </edgeMap>
        <edgeMap>
          <xCoord>209</xCoord>
          <yCoord>350</yCoord>
        </edgeMap>
        <edgeMap>
          <xCoord>210</xCoord>
          <yCoord>349</yCoord>
        </edgeMap>
        <edgeMap>
          <xCoord>211</xCoord>
          <yCoord>348</yCoord>
        </edgeMap>
        <edgeMap>
          <xCoord>212</xCoord>
          <yCoord>348</yCoord>
        </edgeMap>
        <edgeMap>
          <xCoord>213</xCoord>
          <yCoord>348</yCoord>
        </edgeMap>
        <edgeMap>
          <xCoord>214</xCoord>
          <yCoord>348</yCoord>
        </edgeMap>
        <edgeMap>
          <xCoord>215</xCoord>
          <yCoord>347</yCoord>
        </edgeMap>
        <edgeMap>
          <xCoord>216</xCoord>
          <yCoord>346</yCoord>
        </edgeMap>
        <edgeMap>
          <xCoord>217</xCoord>
          <yCoord>345</yCoord>
        </edgeMap>
        <edgeMap>
          <xCoord>218</xCoord>
          <yCoord>345</yCoord>
        </edgeMap>
        <edgeMap>
          <xCoord>219</xCoord>
          <yCoord>345</yCoord>
        </edgeMap>
        <edgeMap>
          <xCoord>220</xCoord>
          <yCoord>346</yCoord>
        </edgeMap>
        <edgeMap>
          <xCoord>221</xCoord>
          <yCoord>346</yCoord>
        </edgeMap>
        <edgeMap>
          <xCoord>222</xCoord>
          <yCoord>347</yCoord>
        </edgeMap>
        <edgeMap>
          <xCoord>223</xCoord>
          <yCoord>346</yCoord>
        </edgeMap>
        <edgeMap>
          <xCoord>224</xCoord>
          <yCoord>345</yCoord>
        </edgeMap>
        <edgeMap>
          <xCoord>225</xCoord>
          <yCoord>345</yCoord>
        </edgeMap>
        <edgeMap>
          <xCoord>226</xCoord>
          <yCoord>345</yCoord>
        </edgeMap>
        <edgeMap>
          <xCoord>227</xCoord>
          <yCoord>345</yCoord>
        </edgeMap>
        <edgeMap>
          <xCoord>228</xCoord>
          <yCoord>344</yCoord>
        </edgeMap>
        <edgeMap>
          <xCoord>228</xCoord>
          <yCoord>343</yCoord>
        </edgeMap>
        <edgeMap>
          <xCoord>228</xCoord>
          <yCoord>342</yCoord>
        </edgeMap>
        <edgeMap>
          <xCoord>228</xCoord>
          <yCoord>341</yCoord>
        </edgeMap>
        <edgeMap>
          <xCoord>227</xCoord>
          <yCoord>340</yCoord>
        </edgeMap>
        <edgeMap>
          <xCoord>226</xCoord>
          <yCoord>341</yCoord>
        </edgeMap>
        <edgeMap>
          <xCoord>225</xCoord>
          <yCoord>341</yCoord>
        </edgeMap>
        <edgeMap>
          <xCoord>224</xCoord>
          <yCoord>341</yCoord>
        </edgeMap>
        <edgeMap>
          <xCoord>223</xCoord>
          <yCoord>341</yCoord>
        </edgeMap>
        <edgeMap>
          <xCoord>222</xCoord>
          <yCoord>341</yCoord>
        </edgeMap>
        <edgeMap>
          <xCoord>221</xCoord>
          <yCoord>340</yCoord>
        </edgeMap>
        <edgeMap>
          <xCoord>220</xCoord>
          <yCoord>339</yCoord>
        </edgeMap>
        <edgeMap>
          <xCoord>220</xCoord>
          <yCoord>338</yCoord>
        </edgeMap>
        <edgeMap>
          <xCoord>220</xCoord>
          <yCoord>337</yCoord>
        </edgeMap>
        <edgeMap>
          <xCoord>219</xCoord>
          <yCoord>336</yCoord>
        </edgeMap>
        <edgeMap>
          <xCoord>218</xCoord>
          <yCoord>335</yCoord>
        </edgeMap>
        <edgeMap>
          <xCoord>217</xCoord>
          <yCoord>336</yCoord>
        </edgeMap>
        <edgeMap>
          <xCoord>217</xCoord>
          <yCoord>337</yCoord>
        </edgeMap>
        <edgeMap>
          <xCoord>216</xCoord>
          <yCoord>338</yCoord>
        </edgeMap>
        <edgeMap>
          <xCoord>215</xCoord>
          <yCoord>339</yCoord>
        </edgeMap>
        <edgeMap>
          <xCoord>214</xCoord>
          <yCoord>339</yCoord>
        </edgeMap>
        <edgeMap>
          <xCoord>213</xCoord>
          <yCoord>340</yCoord>
        </edgeMap>
        <edgeMap>
          <xCoord>212</xCoord>
          <yCoord>341</yCoord>
        </edgeMap>
        <edgeMap>
          <xCoord>212</xCoord>
          <yCoord>342</yCoord>
        </edgeMap>
        <edgeMap>
          <xCoord>211</xCoord>
          <yCoord>343</yCoord>
        </edgeMap>
        <edgeMap>
          <xCoord>211</xCoord>
          <yCoord>344</yCoord>
        </edgeMap>
        <edgeMap>
          <xCoord>211</xCoord>
          <yCoord>345</yCoord>
        </edgeMap>
        <edgeMap>
          <xCoord>210</xCoord>
          <yCoord>346</yCoord>
        </edgeMap>
        <edgeMap>
          <xCoord>209</xCoord>
          <yCoord>347</yCoord>
        </edgeMap>
        <edgeMap>
          <xCoord>208</xCoord>
          <yCoord>347</yCoord>
        </edgeMap>
        <edgeMap>
          <xCoord>207</xCoord>
          <yCoord>348</yCoord>
        </edgeMap>
        <edgeMap>
          <xCoord>206</xCoord>
          <yCoord>349</yCoord>
        </edgeMap>
        <edgeMap>
          <xCoord>205</xCoord>
          <yCoord>349</yCoord>
        </edgeMap>
        <edgeMap>
          <xCoord>204</xCoord>
          <yCoord>350</yCoord>
        </edgeMap>
        <edgeMap>
          <xCoord>203</xCoord>
          <yCoord>351</yCoord>
        </edgeMap>
        <edgeMap>
          <xCoord>202</xCoord>
          <yCoord>352</yCoord>
        </edgeMap>
        <edgeMap>
          <xCoord>201</xCoord>
          <yCoord>352</yCoord>
        </edgeMap>
        <edgeMap>
          <xCoord>200</xCoord>
          <yCoord>352</yCoord>
        </edgeMap>
        <edgeMap>
          <xCoord>199</xCoord>
          <yCoord>352</yCoord>
        </edgeMap>
        <edgeMap>
          <xCoord>198</xCoord>
          <yCoord>351</yCoord>
        </edgeMap>
        <edgeMap>
          <xCoord>197</xCoord>
          <yCoord>350</yCoord>
        </edgeMap>
        <edgeMap>
          <xCoord>196</xCoord>
          <yCoord>350</yCoord>
        </edgeMap>
        <edgeMap>
          <xCoord>195</xCoord>
          <yCoord>351</yCoord>
        </edgeMap>
        <edgeMap>
          <xCoord>194</xCoord>
          <yCoord>351</yCoord>
        </edgeMap>
        <edgeMap>
          <xCoord>193</xCoord>
          <yCoord>352</yCoord>
        </edgeMap>
        <edgeMap>
          <xCoord>193</xCoord>
          <yCoord>353</yCoord>
        </edgeMap>
        <edgeMap>
          <xCoord>192</xCoord>
          <yCoord>354</yCoord>
        </edgeMap>
        <edgeMap>
          <xCoord>191</xCoord>
          <yCoord>355</yCoord>
        </edgeMap>
        <edgeMap>
          <xCoord>190</xCoord>
          <yCoord>355</yCoord>
        </edgeMap>
        <edgeMap>
          <xCoord>189</xCoord>
          <yCoord>356</yCoord>
        </edgeMap>
        <edgeMap>
          <xCoord>188</xCoord>
          <yCoord>357</yCoord>
        </edgeMap>
        <edgeMap>
          <xCoord>187</xCoord>
          <yCoord>358</yCoord>
        </edgeMap>
        <edgeMap>
          <xCoord>186</xCoord>
          <yCoord>359</yCoord>
        </edgeMap>
        <edgeMap>
          <xCoord>186</xCoord>
          <yCoord>360</yCoord>
        </edgeMap>
        <edgeMap>
          <xCoord>187</xCoord>
          <yCoord>361</yCoord>
        </edgeMap>
        <edgeMap>
          <xCoord>188</xCoord>
          <yCoord>362</yCoord>
        </edgeMap>
        <edgeMap>
          <xCoord>188</xCoord>
          <yCoord>363</yCoord>
        </edgeMap>
        <edgeMap>
          <xCoord>188</xCoord>
          <yCoord>364</yCoord>
        </edgeMap>
        <edgeMap>
          <xCoord>188</xCoord>
          <yCoord>365</yCoord>
        </edgeMap>
        <edgeMap>
          <xCoord>189</xCoord>
          <yCoord>366</yCoord>
        </edgeMap>
        <edgeMap>
          <xCoord>190</xCoord>
          <yCoord>366</yCoord>
        </edgeMap>
        <edgeMap>
          <xCoord>191</xCoord>
          <yCoord>367</yCoord>
        </edgeMap>
        <edgeMap>
          <xCoord>192</xCoord>
          <yCoord>367</yCoord>
        </edgeMap>
        <edgeMap>
          <xCoord>193</xCoord>
          <yCoord>368</yCoord>
        </edgeMap>
        <edgeMap>
          <xCoord>194</xCoord>
          <yCoord>369</yCoord>
        </edgeMap>
        <edgeMap>
          <xCoord>195</xCoord>
          <yCoord>369</yCoord>
        </edgeMap>
        <edgeMap>
          <xCoord>196</xCoord>
          <yCoord>368</yCoord>
        </edgeMap>
        <edgeMap>
          <xCoord>197</xCoord>
          <yCoord>367</yCoord>
        </edgeMap>
        <edgeMap>
          <xCoord>198</xCoord>
          <yCoord>368</yCoord>
        </edgeMap>
        <edgeMap>
          <xCoord>199</xCoord>
          <yCoord>369</yCoord>
        </edgeMap>
        <edgeMap>
          <xCoord>200</xCoord>
          <yCoord>370</yCoord>
        </edgeMap>
        <edgeMap>
          <xCoord>201</xCoord>
          <yCoord>370</yCoord>
        </edgeMap>
      </roi>
      <roi>
        <imageZposition>-145.5</imageZposition>
        <imageSOP_UID>1.3.6.1.4.1.14519.5.2.1.6279.6001.120376003086467244401466323935</imageSOP_UID>
        <inclusion>TRUE</inclusion>
        <edgeMap>
          <xCoord>200</xCoord>
          <yCoord>373</yCoord>
        </edgeMap>
        <edgeMap>
          <xCoord>201</xCoord>
          <yCoord>372</yCoord>
        </edgeMap>
        <edgeMap>
          <xCoord>201</xCoord>
          <yCoord>371</yCoord>
        </edgeMap>
        <edgeMap>
          <xCoord>201</xCoord>
          <yCoord>370</yCoord>
        </edgeMap>
        <edgeMap>
          <xCoord>201</xCoord>
          <yCoord>369</yCoord>
        </edgeMap>
        <edgeMap>
          <xCoord>201</xCoord>
          <yCoord>368</yCoord>
        </edgeMap>
        <edgeMap>
          <xCoord>202</xCoord>
          <yCoord>367</yCoord>
        </edgeMap>
        <edgeMap>
          <xCoord>201</xCoord>
          <yCoord>366</yCoord>
        </edgeMap>
        <edgeMap>
          <xCoord>201</xCoord>
          <yCoord>365</yCoord>
        </edgeMap>
        <edgeMap>
          <xCoord>202</xCoord>
          <yCoord>364</yCoord>
        </edgeMap>
        <edgeMap>
          <xCoord>202</xCoord>
          <yCoord>363</yCoord>
        </edgeMap>
        <edgeMap>
          <xCoord>203</xCoord>
          <yCoord>362</yCoord>
        </edgeMap>
        <edgeMap>
          <xCoord>203</xCoord>
          <yCoord>361</yCoord>
        </edgeMap>
        <edgeMap>
          <xCoord>203</xCoord>
          <yCoord>360</yCoord>
        </edgeMap>
        <edgeMap>
          <xCoord>204</xCoord>
          <yCoord>359</yCoord>
        </edgeMap>
        <edgeMap>
          <xCoord>205</xCoord>
          <yCoord>358</yCoord>
        </edgeMap>
        <edgeMap>
          <xCoord>204</xCoord>
          <yCoord>357</yCoord>
        </edgeMap>
        <edgeMap>
          <xCoord>203</xCoord>
          <yCoord>356</yCoord>
        </edgeMap>
        <edgeMap>
          <xCoord>202</xCoord>
          <yCoord>355</yCoord>
        </edgeMap>
        <edgeMap>
          <xCoord>203</xCoord>
          <yCoord>354</yCoord>
        </edgeMap>
        <edgeMap>
          <xCoord>204</xCoord>
          <yCoord>353</yCoord>
        </edgeMap>
        <edgeMap>
          <xCoord>204</xCoord>
          <yCoord>352</yCoord>
        </edgeMap>
        <edgeMap>
          <xCoord>205</xCoord>
          <yCoord>351</yCoord>
        </edgeMap>
        <edgeMap>
          <xCoord>204</xCoord>
          <yCoord>350</yCoord>
        </edgeMap>
        <edgeMap>
          <xCoord>203</xCoord>
          <yCoord>350</yCoord>
        </edgeMap>
        <edgeMap>
          <xCoord>202</xCoord>
          <yCoord>351</yCoord>
        </edgeMap>
        <edgeMap>
          <xCoord>201</xCoord>
          <yCoord>352</yCoord>
        </edgeMap>
        <edgeMap>
          <xCoord>200</xCoord>
          <yCoord>352</yCoord>
        </edgeMap>
        <edgeMap>
          <xCoord>199</xCoord>
          <yCoord>351</yCoord>
        </edgeMap>
        <edgeMap>
          <xCoord>198</xCoord>
          <yCoord>350</yCoord>
        </edgeMap>
        <edgeMap>
          <xCoord>197</xCoord>
          <yCoord>349</yCoord>
        </edgeMap>
        <edgeMap>
          <xCoord>196</xCoord>
          <yCoord>350</yCoord>
        </edgeMap>
        <edgeMap>
          <xCoord>195</xCoord>
          <yCoord>350</yCoord>
        </edgeMap>
        <edgeMap>
          <xCoord>194</xCoord>
          <yCoord>350</yCoord>
        </edgeMap>
        <edgeMap>
          <xCoord>193</xCoord>
          <yCoord>351</yCoord>
        </edgeMap>
        <edgeMap>
          <xCoord>193</xCoord>
          <yCoord>352</yCoord>
        </edgeMap>
        <edgeMap>
          <xCoord>193</xCoord>
          <yCoord>353</yCoord>
        </edgeMap>
        <edgeMap>
          <xCoord>192</xCoord>
          <yCoord>354</yCoord>
        </edgeMap>
        <edgeMap>
          <xCoord>191</xCoord>
          <yCoord>355</yCoord>
        </edgeMap>
        <edgeMap>
          <xCoord>190</xCoord>
          <yCoord>355</yCoord>
        </edgeMap>
        <edgeMap>
          <xCoord>189</xCoord>
          <yCoord>356</yCoord>
        </edgeMap>
        <edgeMap>
          <xCoord>188</xCoord>
          <yCoord>357</yCoord>
        </edgeMap>
        <edgeMap>
          <xCoord>187</xCoord>
          <yCoord>357</yCoord>
        </edgeMap>
        <edgeMap>
          <xCoord>186</xCoord>
          <yCoord>357</yCoord>
        </edgeMap>
        <edgeMap>
          <xCoord>185</xCoord>
          <yCoord>358</yCoord>
        </edgeMap>
        <edgeMap>
          <xCoord>186</xCoord>
          <yCoord>359</yCoord>
        </edgeMap>
        <edgeMap>
          <xCoord>187</xCoord>
          <yCoord>360</yCoord>
        </edgeMap>
        <edgeMap>
          <xCoord>187</xCoord>
          <yCoord>361</yCoord>
        </edgeMap>
        <edgeMap>
          <xCoord>186</xCoord>
          <yCoord>362</yCoord>
        </edgeMap>
        <edgeMap>
          <xCoord>185</xCoord>
          <yCoord>363</yCoord>
        </edgeMap>
        <edgeMap>
          <xCoord>184</xCoord>
          <yCoord>364</yCoord>
        </edgeMap>
        <edgeMap>
          <xCoord>185</xCoord>
          <yCoord>365</yCoord>
        </edgeMap>
        <edgeMap>
          <xCoord>186</xCoord>
          <yCoord>365</yCoord>
        </edgeMap>
        <edgeMap>
          <xCoord>187</xCoord>
          <yCoord>365</yCoord>
        </edgeMap>
        <edgeMap>
          <xCoord>188</xCoord>
          <yCoord>365</yCoord>
        </edgeMap>
        <edgeMap>
          <xCoord>189</xCoord>
          <yCoord>365</yCoord>
        </edgeMap>
        <edgeMap>
          <xCoord>190</xCoord>
          <yCoord>366</yCoord>
        </edgeMap>
        <edgeMap>
          <xCoord>191</xCoord>
          <yCoord>367</yCoord>
        </edgeMap>
        <edgeMap>
          <xCoord>190</xCoord>
          <yCoord>368</yCoord>
        </edgeMap>
        <edgeMap>
          <xCoord>189</xCoord>
          <yCoord>369</yCoord>
        </edgeMap>
        <edgeMap>
          <xCoord>189</xCoord>
          <yCoord>370</yCoord>
        </edgeMap>
        <edgeMap>
          <xCoord>190</xCoord>
          <yCoord>371</yCoord>
        </edgeMap>
        <edgeMap>
          <xCoord>191</xCoord>
          <yCoord>372</yCoord>
        </edgeMap>
        <edgeMap>
          <xCoord>192</xCoord>
          <yCoord>371</yCoord>
        </edgeMap>
        <edgeMap>
          <xCoord>193</xCoord>
          <yCoord>370</yCoord>
        </edgeMap>
        <edgeMap>
          <xCoord>194</xCoord>
          <yCoord>369</yCoord>
        </edgeMap>
        <edgeMap>
          <xCoord>195</xCoord>
          <yCoord>368</yCoord>
        </edgeMap>
        <edgeMap>
          <xCoord>196</xCoord>
          <yCoord>367</yCoord>
        </edgeMap>
        <edgeMap>
          <xCoord>197</xCoord>
          <yCoord>368</yCoord>
        </edgeMap>
        <edgeMap>
          <xCoord>198</xCoord>
          <yCoord>369</yCoord>
        </edgeMap>
        <edgeMap>
          <xCoord>198</xCoord>
          <yCoord>370</yCoord>
        </edgeMap>
        <edgeMap>
          <xCoord>197</xCoord>
          <yCoord>371</yCoord>
        </edgeMap>
        <edgeMap>
          <xCoord>197</xCoord>
          <yCoord>372</yCoord>
        </edgeMap>
        <edgeMap>
          <xCoord>198</xCoord>
          <yCoord>373</yCoord>
        </edgeMap>
        <edgeMap>
          <xCoord>199</xCoord>
          <yCoord>372</yCoord>
        </edgeMap>
        <edgeMap>
          <xCoord>200</xCoord>
          <yCoord>373</yCoord>
        </edgeMap>
      </roi>
      <roi>
        <imageZposition>-146.0</imageZposition>
        <imageSOP_UID>1.3.6.1.4.1.14519.5.2.1.6279.6001.110437939475295311885565102846</imageSOP_UID>
        <inclusion>TRUE</inclusion>
        <edgeMap>
          <xCoord>198</xCoord>
          <yCoord>372</yCoord>
        </edgeMap>
        <edgeMap>
          <xCoord>199</xCoord>
          <yCoord>371</yCoord>
        </edgeMap>
        <edgeMap>
          <xCoord>200</xCoord>
          <yCoord>370</yCoord>
        </edgeMap>
        <edgeMap>
          <xCoord>200</xCoord>
          <yCoord>369</yCoord>
        </edgeMap>
        <edgeMap>
          <xCoord>201</xCoord>
          <yCoord>368</yCoord>
        </edgeMap>
        <edgeMap>
          <xCoord>200</xCoord>
          <yCoord>367</yCoord>
        </edgeMap>
        <edgeMap>
          <xCoord>200</xCoord>
          <yCoord>366</yCoord>
        </edgeMap>
        <edgeMap>
          <xCoord>200</xCoord>
          <yCoord>365</yCoord>
        </edgeMap>
        <edgeMap>
          <xCoord>200</xCoord>
          <yCoord>364</yCoord>
        </edgeMap>
        <edgeMap>
          <xCoord>201</xCoord>
          <yCoord>363</yCoord>
        </edgeMap>
        <edgeMap>
          <xCoord>201</xCoord>
          <yCoord>362</yCoord>
        </edgeMap>
        <edgeMap>
          <xCoord>202</xCoord>
          <yCoord>361</yCoord>
        </edgeMap>
        <edgeMap>
          <xCoord>203</xCoord>
          <yCoord>360</yCoord>
        </edgeMap>
        <edgeMap>
          <xCoord>203</xCoord>
          <yCoord>359</yCoord>
        </edgeMap>
        <edgeMap>
          <xCoord>203</xCoord>
          <yCoord>358</yCoord>
        </edgeMap>
        <edgeMap>
          <xCoord>203</xCoord>
          <yCoord>357</yCoord>
        </edgeMap>
        <edgeMap>
          <xCoord>203</xCoord>
          <yCoord>356</yCoord>
        </edgeMap>
        <edgeMap>
          <xCoord>202</xCoord>
          <yCoord>355</yCoord>
        </edgeMap>
        <edgeMap>
          <xCoord>202</xCoord>
          <yCoord>354</yCoord>
        </edgeMap>
        <edgeMap>
          <xCoord>203</xCoord>
          <yCoord>353</yCoord>
        </edgeMap>
        <edgeMap>
          <xCoord>203</xCoord>
          <yCoord>352</yCoord>
        </edgeMap>
        <edgeMap>
          <xCoord>204</xCoord>
          <yCoord>351</yCoord>
        </edgeMap>
        <edgeMap>
          <xCoord>205</xCoord>
          <yCoord>350</yCoord>
        </edgeMap>
        <edgeMap>
          <xCoord>206</xCoord>
          <yCoord>350</yCoord>
        </edgeMap>
        <edgeMap>
          <xCoord>207</xCoord>
          <yCoord>349</yCoord>
        </edgeMap>
        <edgeMap>
          <xCoord>206</xCoord>
          <yCoord>348</yCoord>
        </edgeMap>
        <edgeMap>
          <xCoord>205</xCoord>
          <yCoord>348</yCoord>
        </edgeMap>
        <edgeMap>
          <xCoord>204</xCoord>
          <yCoord>349</yCoord>
        </edgeMap>
        <edgeMap>
          <xCoord>203</xCoord>
          <yCoord>350</yCoord>
        </edgeMap>
        <edgeMap>
          <xCoord>202</xCoord>
          <yCoord>350</yCoord>
        </edgeMap>
        <edgeMap>
          <xCoord>201</xCoord>
          <yCoord>351</yCoord>
        </edgeMap>
        <edgeMap>
          <xCoord>200</xCoord>
          <yCoord>351</yCoord>
        </edgeMap>
        <edgeMap>
          <xCoord>199</xCoord>
          <yCoord>351</yCoord>
        </edgeMap>
        <edgeMap>
          <xCoord>198</xCoord>
          <yCoord>350</yCoord>
        </edgeMap>
        <edgeMap>
          <xCoord>197</xCoord>
          <yCoord>349</yCoord>
        </edgeMap>
        <edgeMap>
          <xCoord>196</xCoord>
          <yCoord>349</yCoord>
        </edgeMap>
        <edgeMap>
          <xCoord>195</xCoord>
          <yCoord>349</yCoord>
        </edgeMap>
        <edgeMap>
          <xCoord>194</xCoord>
          <yCoord>349</yCoord>
        </edgeMap>
        <edgeMap>
          <xCoord>193</xCoord>
          <yCoord>349</yCoord>
        </edgeMap>
        <edgeMap>
          <xCoord>192</xCoord>
          <yCoord>350</yCoord>
        </edgeMap>
        <edgeMap>
          <xCoord>192</xCoord>
          <yCoord>351</yCoord>
        </edgeMap>
        <edgeMap>
          <xCoord>192</xCoord>
          <yCoord>352</yCoord>
        </edgeMap>
        <edgeMap>
          <xCoord>191</xCoord>
          <yCoord>353</yCoord>
        </edgeMap>
        <edgeMap>
          <xCoord>190</xCoord>
          <yCoord>354</yCoord>
        </edgeMap>
        <edgeMap>
          <xCoord>189</xCoord>
          <yCoord>355</yCoord>
        </edgeMap>
        <edgeMap>
          <xCoord>188</xCoord>
          <yCoord>356</yCoord>
        </edgeMap>
        <edgeMap>
          <xCoord>187</xCoord>
          <yCoord>357</yCoord>
        </edgeMap>
        <edgeMap>
          <xCoord>186</xCoord>
          <yCoord>358</yCoord>
        </edgeMap>
        <edgeMap>
          <xCoord>187</xCoord>
          <yCoord>359</yCoord>
        </edgeMap>
        <edgeMap>
          <xCoord>188</xCoord>
          <yCoord>360</yCoord>
        </edgeMap>
        <edgeMap>
          <xCoord>187</xCoord>
          <yCoord>361</yCoord>
        </edgeMap>
        <edgeMap>
          <xCoord>186</xCoord>
          <yCoord>362</yCoord>
        </edgeMap>
        <edgeMap>
          <xCoord>185</xCoord>
          <yCoord>363</yCoord>
        </edgeMap>
        <edgeMap>
          <xCoord>186</xCoord>
          <yCoord>364</yCoord>
        </edgeMap>
        <edgeMap>
          <xCoord>187</xCoord>
          <yCoord>364</yCoord>
        </edgeMap>
        <edgeMap>
          <xCoord>188</xCoord>
          <yCoord>365</yCoord>
        </edgeMap>
        <edgeMap>
          <xCoord>189</xCoord>
          <yCoord>366</yCoord>
        </edgeMap>
        <edgeMap>
          <xCoord>189</xCoord>
          <yCoord>367</yCoord>
        </edgeMap>
        <edgeMap>
          <xCoord>190</xCoord>
          <yCoord>368</yCoord>
        </edgeMap>
        <edgeMap>
          <xCoord>190</xCoord>
          <yCoord>369</yCoord>
        </edgeMap>
        <edgeMap>
          <xCoord>191</xCoord>
          <yCoord>370</yCoord>
        </edgeMap>
        <edgeMap>
          <xCoord>192</xCoord>
          <yCoord>371</yCoord>
        </edgeMap>
        <edgeMap>
          <xCoord>193</xCoord>
          <yCoord>370</yCoord>
        </edgeMap>
        <edgeMap>
          <xCoord>194</xCoord>
          <yCoord>369</yCoord>
        </edgeMap>
        <edgeMap>
          <xCoord>195</xCoord>
          <yCoord>369</yCoord>
        </edgeMap>
        <edgeMap>
          <xCoord>196</xCoord>
          <yCoord>370</yCoord>
        </edgeMap>
        <edgeMap>
          <xCoord>197</xCoord>
          <yCoord>371</yCoord>
        </edgeMap>
        <edgeMap>
          <xCoord>198</xCoord>
          <yCoord>372</yCoord>
        </edgeMap>
      </roi>
      <roi>
        <imageZposition>-146.5</imageZposition>
        <imageSOP_UID>1.3.6.1.4.1.14519.5.2.1.6279.6001.532161761864448934365230758552</imageSOP_UID>
        <inclusion>TRUE</inclusion>
        <edgeMap>
          <xCoord>197</xCoord>
          <yCoord>371</yCoord>
        </edgeMap>
        <edgeMap>
          <xCoord>198</xCoord>
          <yCoord>370</yCoord>
        </edgeMap>
        <edgeMap>
          <xCoord>199</xCoord>
          <yCoord>370</yCoord>
        </edgeMap>
        <edgeMap>
          <xCoord>200</xCoord>
          <yCoord>370</yCoord>
        </edgeMap>
        <edgeMap>
          <xCoord>201</xCoord>
          <yCoord>369</yCoord>
        </edgeMap>
        <edgeMap>
          <xCoord>200</xCoord>
          <yCoord>368</yCoord>
        </edgeMap>
        <edgeMap>
          <xCoord>199</xCoord>
          <yCoord>367</yCoord>
        </edgeMap>
        <edgeMap>
          <xCoord>200</xCoord>
          <yCoord>366</yCoord>
        </edgeMap>
        <edgeMap>
          <xCoord>199</xCoord>
          <yCoord>365</yCoord>
        </edgeMap>
        <edgeMap>
          <xCoord>199</xCoord>
          <yCoord>364</yCoord>
        </edgeMap>
        <edgeMap>
          <xCoord>199</xCoord>
          <yCoord>363</yCoord>
        </edgeMap>
        <edgeMap>
          <xCoord>200</xCoord>
          <yCoord>362</yCoord>
        </edgeMap>
        <edgeMap>
          <xCoord>201</xCoord>
          <yCoord>361</yCoord>
        </edgeMap>
        <edgeMap>
          <xCoord>202</xCoord>
          <yCoord>361</yCoord>
        </edgeMap>
        <edgeMap>
          <xCoord>203</xCoord>
          <yCoord>360</yCoord>
        </edgeMap>
        <edgeMap>
          <xCoord>203</xCoord>
          <yCoord>359</yCoord>
        </edgeMap>
        <edgeMap>
          <xCoord>203</xCoord>
          <yCoord>358</yCoord>
        </edgeMap>
        <edgeMap>
          <xCoord>203</xCoord>
          <yCoord>357</yCoord>
        </edgeMap>
        <edgeMap>
          <xCoord>203</xCoord>
          <yCoord>356</yCoord>
        </edgeMap>
        <edgeMap>
          <xCoord>202</xCoord>
          <yCoord>355</yCoord>
        </edgeMap>
        <edgeMap>
          <xCoord>201</xCoord>
          <yCoord>354</yCoord>
        </edgeMap>
        <edgeMap>
          <xCoord>202</xCoord>
          <yCoord>353</yCoord>
        </edgeMap>
        <edgeMap>
          <xCoord>203</xCoord>
          <yCoord>352</yCoord>
        </edgeMap>
        <edgeMap>
          <xCoord>204</xCoord>
          <yCoord>351</yCoord>
        </edgeMap>
        <edgeMap>
          <xCoord>203</xCoord>
          <yCoord>350</yCoord>
        </edgeMap>
        <edgeMap>
          <xCoord>202</xCoord>
          <yCoord>350</yCoord>
        </edgeMap>
        <edgeMap>
          <xCoord>201</xCoord>
          <yCoord>351</yCoord>
        </edgeMap>
        <edgeMap>
          <xCoord>200</xCoord>
          <yCoord>351</yCoord>
        </edgeMap>
        <edgeMap>
          <xCoord>199</xCoord>
          <yCoord>351</yCoord>
        </edgeMap>
        <edgeMap>
          <xCoord>198</xCoord>
          <yCoord>350</yCoord>
        </edgeMap>
        <edgeMap>
          <xCoord>197</xCoord>
          <yCoord>349</yCoord>
        </edgeMap>
        <edgeMap>
          <xCoord>196</xCoord>
          <yCoord>348</yCoord>
        </edgeMap>
        <edgeMap>
          <xCoord>195</xCoord>
          <yCoord>349</yCoord>
        </edgeMap>
        <edgeMap>
          <xCoord>194</xCoord>
          <yCoord>349</yCoord>
        </edgeMap>
        <edgeMap>
          <xCoord>193</xCoord>
          <yCoord>349</yCoord>
        </edgeMap>
        <edgeMap>
          <xCoord>192</xCoord>
          <yCoord>350</yCoord>
        </edgeMap>
        <edgeMap>
          <xCoord>191</xCoord>
          <yCoord>351</yCoord>
        </edgeMap>
        <edgeMap>
          <xCoord>192</xCoord>
          <yCoord>352</yCoord>
        </edgeMap>
        <edgeMap>
          <xCoord>191</xCoord>
          <yCoord>353</yCoord>
        </edgeMap>
        <edgeMap>
          <xCoord>190</xCoord>
          <yCoord>354</yCoord>
        </edgeMap>
        <edgeMap>
          <xCoord>189</xCoord>
          <yCoord>354</yCoord>
        </edgeMap>
        <edgeMap>
          <xCoord>188</xCoord>
          <yCoord>355</yCoord>
        </edgeMap>
        <edgeMap>
          <xCoord>188</xCoord>
          <yCoord>356</yCoord>
        </edgeMap>
        <edgeMap>
          <xCoord>188</xCoord>
          <yCoord>357</yCoord>
        </edgeMap>
        <edgeMap>
          <xCoord>188</xCoord>
          <yCoord>358</yCoord>
        </edgeMap>
        <edgeMap>
          <xCoord>187</xCoord>
          <yCoord>359</yCoord>
        </edgeMap>
        <edgeMap>
          <xCoord>188</xCoord>
          <yCoord>360</yCoord>
        </edgeMap>
        <edgeMap>
          <xCoord>187</xCoord>
          <yCoord>361</yCoord>
        </edgeMap>
        <edgeMap>
          <xCoord>187</xCoord>
          <yCoord>362</yCoord>
        </edgeMap>
        <edgeMap>
          <xCoord>187</xCoord>
          <yCoord>363</yCoord>
        </edgeMap>
        <edgeMap>
          <xCoord>188</xCoord>
          <yCoord>364</yCoord>
        </edgeMap>
        <edgeMap>
          <xCoord>189</xCoord>
          <yCoord>365</yCoord>
        </edgeMap>
        <edgeMap>
          <xCoord>190</xCoord>
          <yCoord>366</yCoord>
        </edgeMap>
        <edgeMap>
          <xCoord>190</xCoord>
          <yCoord>367</yCoord>
        </edgeMap>
        <edgeMap>
          <xCoord>191</xCoord>
          <yCoord>368</yCoord>
        </edgeMap>
        <edgeMap>
          <xCoord>191</xCoord>
          <yCoord>369</yCoord>
        </edgeMap>
        <edgeMap>
          <xCoord>192</xCoord>
          <yCoord>370</yCoord>
        </edgeMap>
        <edgeMap>
          <xCoord>193</xCoord>
          <yCoord>371</yCoord>
        </edgeMap>
        <edgeMap>
          <xCoord>194</xCoord>
          <yCoord>371</yCoord>
        </edgeMap>
        <edgeMap>
          <xCoord>195</xCoord>
          <yCoord>370</yCoord>
        </edgeMap>
        <edgeMap>
          <xCoord>196</xCoord>
          <yCoord>371</yCoord>
        </edgeMap>
        <edgeMap>
          <xCoord>197</xCoord>
          <yCoord>371</yCoord>
        </edgeMap>
      </roi>
      <roi>
        <imageZposition>-147.0</imageZposition>
        <imageSOP_UID>1.3.6.1.4.1.14519.5.2.1.6279.6001.147652878706964681260897543019</imageSOP_UID>
        <inclusion>TRUE</inclusion>
        <edgeMap>
          <xCoord>196</xCoord>
          <yCoord>371</yCoord>
        </edgeMap>
        <edgeMap>
          <xCoord>197</xCoord>
          <yCoord>370</yCoord>
        </edgeMap>
        <edgeMap>
          <xCoord>198</xCoord>
          <yCoord>369</yCoord>
        </edgeMap>
        <edgeMap>
          <xCoord>199</xCoord>
          <yCoord>369</yCoord>
        </edgeMap>
        <edgeMap>
          <xCoord>200</xCoord>
          <yCoord>370</yCoord>
        </edgeMap>
        <edgeMap>
          <xCoord>201</xCoord>
          <yCoord>369</yCoord>
        </edgeMap>
        <edgeMap>
          <xCoord>200</xCoord>
          <yCoord>368</yCoord>
        </edgeMap>
        <edgeMap>
          <xCoord>199</xCoord>
          <yCoord>367</yCoord>
        </edgeMap>
        <edgeMap>
          <xCoord>199</xCoord>
          <yCoord>366</yCoord>
        </edgeMap>
        <edgeMap>
          <xCoord>199</xCoord>
          <yCoord>365</yCoord>
        </edgeMap>
        <edgeMap>
          <xCoord>198</xCoord>
          <yCoord>364</yCoord>
        </edgeMap>
        <edgeMap>
          <xCoord>198</xCoord>
          <yCoord>363</yCoord>
        </edgeMap>
        <edgeMap>
          <xCoord>199</xCoord>
          <yCoord>362</yCoord>
        </edgeMap>
        <edgeMap>
          <xCoord>200</xCoord>
          <yCoord>361</yCoord>
        </edgeMap>
        <edgeMap>
          <xCoord>201</xCoord>
          <yCoord>360</yCoord>
        </edgeMap>
        <edgeMap>
          <xCoord>202</xCoord>
          <yCoord>360</yCoord>
        </edgeMap>
        <edgeMap>
          <xCoord>203</xCoord>
          <yCoord>360</yCoord>
        </edgeMap>
        <edgeMap>
          <xCoord>204</xCoord>
          <yCoord>360</yCoord>
        </edgeMap>
        <edgeMap>
          <xCoord>205</xCoord>
          <yCoord>359</yCoord>
        </edgeMap>
        <edgeMap>
          <xCoord>204</xCoord>
          <yCoord>358</yCoord>
        </edgeMap>
        <edgeMap>
          <xCoord>203</xCoord>
          <yCoord>357</yCoord>
        </edgeMap>
        <edgeMap>
          <xCoord>203</xCoord>
          <yCoord>356</yCoord>
        </edgeMap>
        <edgeMap>
          <xCoord>202</xCoord>
          <yCoord>355</yCoord>
        </edgeMap>
        <edgeMap>
          <xCoord>202</xCoord>
          <yCoord>354</yCoord>
        </edgeMap>
        <edgeMap>
          <xCoord>202</xCoord>
          <yCoord>353</yCoord>
        </edgeMap>
        <edgeMap>
          <xCoord>203</xCoord>
          <yCoord>352</yCoord>
        </edgeMap>
        <edgeMap>
          <xCoord>204</xCoord>
          <yCoord>351</yCoord>
        </edgeMap>
        <edgeMap>
          <xCoord>204</xCoord>
          <yCoord>350</yCoord>
        </edgeMap>
        <edgeMap>
          <xCoord>203</xCoord>
          <yCoord>349</yCoord>
        </edgeMap>
        <edgeMap>
          <xCoord>202</xCoord>
          <yCoord>349</yCoord>
        </edgeMap>
        <edgeMap>
          <xCoord>201</xCoord>
          <yCoord>350</yCoord>
        </edgeMap>
        <edgeMap>
          <xCoord>200</xCoord>
          <yCoord>351</yCoord>
        </edgeMap>
        <edgeMap>
          <xCoord>199</xCoord>
          <yCoord>351</yCoord>
        </edgeMap>
        <edgeMap>
          <xCoord>198</xCoord>
          <yCoord>350</yCoord>
        </edgeMap>
        <edgeMap>
          <xCoord>197</xCoord>
          <yCoord>349</yCoord>
        </edgeMap>
        <edgeMap>
          <xCoord>196</xCoord>
          <yCoord>348</yCoord>
        </edgeMap>
        <edgeMap>
          <xCoord>195</xCoord>
          <yCoord>348</yCoord>
        </edgeMap>
        <edgeMap>
          <xCoord>194</xCoord>
          <yCoord>349</yCoord>
        </edgeMap>
        <edgeMap>
          <xCoord>193</xCoord>
          <yCoord>349</yCoord>
        </edgeMap>
        <edgeMap>
          <xCoord>192</xCoord>
          <yCoord>350</yCoord>
        </edgeMap>
        <edgeMap>
          <xCoord>191</xCoord>
          <yCoord>351</yCoord>
        </edgeMap>
        <edgeMap>
          <xCoord>190</xCoord>
          <yCoord>350</yCoord>
        </edgeMap>
        <edgeMap>
          <xCoord>189</xCoord>
          <yCoord>351</yCoord>
        </edgeMap>
        <edgeMap>
          <xCoord>188</xCoord>
          <yCoord>351</yCoord>
        </edgeMap>
        <edgeMap>
          <xCoord>187</xCoord>
          <yCoord>352</yCoord>
        </edgeMap>
        <edgeMap>
          <xCoord>186</xCoord>
          <yCoord>353</yCoord>
        </edgeMap>
        <edgeMap>
          <xCoord>187</xCoord>
          <yCoord>354</yCoord>
        </edgeMap>
        <edgeMap>
          <xCoord>187</xCoord>
          <yCoord>355</yCoord>
        </edgeMap>
        <edgeMap>
          <xCoord>186</xCoord>
          <yCoord>356</yCoord>
        </edgeMap>
        <edgeMap>
          <xCoord>186</xCoord>
          <yCoord>357</yCoord>
        </edgeMap>
        <edgeMap>
          <xCoord>187</xCoord>
          <yCoord>358</yCoord>
        </edgeMap>
        <edgeMap>
          <xCoord>188</xCoord>
          <yCoord>359</yCoord>
        </edgeMap>
        <edgeMap>
          <xCoord>188</xCoord>
          <yCoord>360</yCoord>
        </edgeMap>
        <edgeMap>
          <xCoord>188</xCoord>
          <yCoord>361</yCoord>
        </edgeMap>
        <edgeMap>
          <xCoord>188</xCoord>
          <yCoord>362</yCoord>
        </edgeMap>
        <edgeMap>
          <xCoord>187</xCoord>
          <yCoord>363</yCoord>
        </edgeMap>
        <edgeMap>
          <xCoord>188</xCoord>
          <yCoord>364</yCoord>
        </edgeMap>
        <edgeMap>
          <xCoord>189</xCoord>
          <yCoord>364</yCoord>
        </edgeMap>
        <edgeMap>
          <xCoord>190</xCoord>
          <yCoord>365</yCoord>
        </edgeMap>
        <edgeMap>
          <xCoord>191</xCoord>
          <yCoord>366</yCoord>
        </edgeMap>
        <edgeMap>
          <xCoord>191</xCoord>
          <yCoord>367</yCoord>
        </edgeMap>
        <edgeMap>
          <xCoord>192</xCoord>
          <yCoord>368</yCoord>
        </edgeMap>
        <edgeMap>
          <xCoord>192</xCoord>
          <yCoord>369</yCoord>
        </edgeMap>
        <edgeMap>
          <xCoord>192</xCoord>
          <yCoord>370</yCoord>
        </edgeMap>
        <edgeMap>
          <xCoord>193</xCoord>
          <yCoord>371</yCoord>
        </edgeMap>
        <edgeMap>
          <xCoord>194</xCoord>
          <yCoord>371</yCoord>
        </edgeMap>
        <edgeMap>
          <xCoord>195</xCoord>
          <yCoord>371</yCoord>
        </edgeMap>
        <edgeMap>
          <xCoord>196</xCoord>
          <yCoord>371</yCoord>
        </edgeMap>
      </roi>
      <roi>
        <imageZposition>-147.5</imageZposition>
        <imageSOP_UID>1.3.6.1.4.1.14519.5.2.1.6279.6001.305255147871303024412439781633</imageSOP_UID>
        <inclusion>TRUE</inclusion>
        <edgeMap>
          <xCoord>190</xCoord>
          <yCoord>368</yCoord>
        </edgeMap>
        <edgeMap>
          <xCoord>191</xCoord>
          <yCoord>367</yCoord>
        </edgeMap>
        <edgeMap>
          <xCoord>192</xCoord>
          <yCoord>367</yCoord>
        </edgeMap>
        <edgeMap>
          <xCoord>193</xCoord>
          <yCoord>367</yCoord>
        </edgeMap>
        <edgeMap>
          <xCoord>194</xCoord>
          <yCoord>367</yCoord>
        </edgeMap>
        <edgeMap>
          <xCoord>195</xCoord>
          <yCoord>367</yCoord>
        </edgeMap>
        <edgeMap>
          <xCoord>196</xCoord>
          <yCoord>367</yCoord>
        </edgeMap>
        <edgeMap>
          <xCoord>197</xCoord>
          <yCoord>367</yCoord>
        </edgeMap>
        <edgeMap>
          <xCoord>198</xCoord>
          <yCoord>367</yCoord>
        </edgeMap>
        <edgeMap>
          <xCoord>199</xCoord>
          <yCoord>366</yCoord>
        </edgeMap>
        <edgeMap>
          <xCoord>198</xCoord>
          <yCoord>365</yCoord>
        </edgeMap>
        <edgeMap>
          <xCoord>197</xCoord>
          <yCoord>364</yCoord>
        </edgeMap>
        <edgeMap>
          <xCoord>198</xCoord>
          <yCoord>363</yCoord>
        </edgeMap>
        <edgeMap>
          <xCoord>198</xCoord>
          <yCoord>362</yCoord>
        </edgeMap>
        <edgeMap>
          <xCoord>199</xCoord>
          <yCoord>361</yCoord>
        </edgeMap>
        <edgeMap>
          <xCoord>200</xCoord>
          <yCoord>360</yCoord>
        </edgeMap>
        <edgeMap>
          <xCoord>201</xCoord>
          <yCoord>360</yCoord>
        </edgeMap>
        <edgeMap>
          <xCoord>202</xCoord>
          <yCoord>360</yCoord>
        </edgeMap>
        <edgeMap>
          <xCoord>203</xCoord>
          <yCoord>360</yCoord>
        </edgeMap>
        <edgeMap>
          <xCoord>204</xCoord>
          <yCoord>360</yCoord>
        </edgeMap>
        <edgeMap>
          <xCoord>205</xCoord>
          <yCoord>360</yCoord>
        </edgeMap>
        <edgeMap>
          <xCoord>206</xCoord>
          <yCoord>360</yCoord>
        </edgeMap>
        <edgeMap>
          <xCoord>207</xCoord>
          <yCoord>359</yCoord>
        </edgeMap>
        <edgeMap>
          <xCoord>207</xCoord>
          <yCoord>358</yCoord>
        </edgeMap>
        <edgeMap>
          <xCoord>206</xCoord>
          <yCoord>357</yCoord>
        </edgeMap>
        <edgeMap>
          <xCoord>205</xCoord>
          <yCoord>358</yCoord>
        </edgeMap>
        <edgeMap>
          <xCoord>204</xCoord>
          <yCoord>357</yCoord>
        </edgeMap>
        <edgeMap>
          <xCoord>203</xCoord>
          <yCoord>356</yCoord>
        </edgeMap>
        <edgeMap>
          <xCoord>203</xCoord>
          <yCoord>355</yCoord>
        </edgeMap>
        <edgeMap>
          <xCoord>204</xCoord>
          <yCoord>354</yCoord>
        </edgeMap>
        <edgeMap>
          <xCoord>203</xCoord>
          <yCoord>353</yCoord>
        </edgeMap>
        <edgeMap>
          <xCoord>203</xCoord>
          <yCoord>352</yCoord>
        </edgeMap>
        <edgeMap>
          <xCoord>204</xCoord>
          <yCoord>351</yCoord>
        </edgeMap>
        <edgeMap>
          <xCoord>204</xCoord>
          <yCoord>350</yCoord>
        </edgeMap>
        <edgeMap>
          <xCoord>203</xCoord>
          <yCoord>349</yCoord>
        </edgeMap>
        <edgeMap>
          <xCoord>202</xCoord>
          <yCoord>350</yCoord>
        </edgeMap>
        <edgeMap>
          <xCoord>201</xCoord>
          <yCoord>350</yCoord>
        </edgeMap>
        <edgeMap>
          <xCoord>200</xCoord>
          <yCoord>350</yCoord>
        </edgeMap>
        <edgeMap>
          <xCoord>199</xCoord>
          <yCoord>350</yCoord>
        </edgeMap>
        <edgeMap>
          <xCoord>198</xCoord>
          <yCoord>349</yCoord>
        </edgeMap>
        <edgeMap>
          <xCoord>197</xCoord>
          <yCoord>348</yCoord>
        </edgeMap>
        <edgeMap>
          <xCoord>196</xCoord>
          <yCoord>348</yCoord>
        </edgeMap>
        <edgeMap>
          <xCoord>195</xCoord>
          <yCoord>348</yCoord>
        </edgeMap>
        <edgeMap>
          <xCoord>194</xCoord>
          <yCoord>348</yCoord>
        </edgeMap>
        <edgeMap>
          <xCoord>193</xCoord>
          <yCoord>348</yCoord>
        </edgeMap>
        <edgeMap>
          <xCoord>192</xCoord>
          <yCoord>349</yCoord>
        </edgeMap>
        <edgeMap>
          <xCoord>191</xCoord>
          <yCoord>349</yCoord>
        </edgeMap>
        <edgeMap>
          <xCoord>190</xCoord>
          <yCoord>349</yCoord>
        </edgeMap>
        <edgeMap>
          <xCoord>189</xCoord>
          <yCoord>350</yCoord>
        </edgeMap>
        <edgeMap>
          <xCoord>188</xCoord>
          <yCoord>351</yCoord>
        </edgeMap>
        <edgeMap>
          <xCoord>187</xCoord>
          <yCoord>351</yCoord>
        </edgeMap>
        <edgeMap>
          <xCoord>186</xCoord>
          <yCoord>352</yCoord>
        </edgeMap>
        <edgeMap>
          <xCoord>186</xCoord>
          <yCoord>353</yCoord>
        </edgeMap>
        <edgeMap>
          <xCoord>186</xCoord>
          <yCoord>354</yCoord>
        </edgeMap>
        <edgeMap>
          <xCoord>185</xCoord>
          <yCoord>355</yCoord>
        </edgeMap>
        <edgeMap>
          <xCoord>186</xCoord>
          <yCoord>356</yCoord>
        </edgeMap>
        <edgeMap>
          <xCoord>186</xCoord>
          <yCoord>357</yCoord>
        </edgeMap>
        <edgeMap>
          <xCoord>187</xCoord>
          <yCoord>358</yCoord>
        </edgeMap>
        <edgeMap>
          <xCoord>188</xCoord>
          <yCoord>359</yCoord>
        </edgeMap>
        <edgeMap>
          <xCoord>188</xCoord>
          <yCoord>360</yCoord>
        </edgeMap>
        <edgeMap>
          <xCoord>188</xCoord>
          <yCoord>361</yCoord>
        </edgeMap>
        <edgeMap>
          <xCoord>188</xCoord>
          <yCoord>362</yCoord>
        </edgeMap>
        <edgeMap>
          <xCoord>187</xCoord>
          <yCoord>363</yCoord>
        </edgeMap>
        <edgeMap>
          <xCoord>188</xCoord>
          <yCoord>364</yCoord>
        </edgeMap>
        <edgeMap>
          <xCoord>189</xCoord>
          <yCoord>365</yCoord>
        </edgeMap>
        <edgeMap>
          <xCoord>190</xCoord>
          <yCoord>366</yCoord>
        </edgeMap>
        <edgeMap>
          <xCoord>189</xCoord>
          <yCoord>367</yCoord>
        </edgeMap>
        <edgeMap>
          <xCoord>190</xCoord>
          <yCoord>368</yCoord>
        </edgeMap>
      </roi>
      <roi>
        <imageZposition>-148.0</imageZposition>
        <imageSOP_UID>1.3.6.1.4.1.14519.5.2.1.6279.6001.253660620105201975509266087431</imageSOP_UID>
        <inclusion>TRUE</inclusion>
        <edgeMap>
          <xCoord>195</xCoord>
          <yCoord>370</yCoord>
        </edgeMap>
        <edgeMap>
          <xCoord>196</xCoord>
          <yCoord>369</yCoord>
        </edgeMap>
        <edgeMap>
          <xCoord>197</xCoord>
          <yCoord>368</yCoord>
        </edgeMap>
        <edgeMap>
          <xCoord>198</xCoord>
          <yCoord>368</yCoord>
        </edgeMap>
        <edgeMap>
          <xCoord>199</xCoord>
          <yCoord>368</yCoord>
        </edgeMap>
        <edgeMap>
          <xCoord>200</xCoord>
          <yCoord>367</yCoord>
        </edgeMap>
        <edgeMap>
          <xCoord>199</xCoord>
          <yCoord>366</yCoord>
        </edgeMap>
        <edgeMap>
          <xCoord>198</xCoord>
          <yCoord>365</yCoord>
        </edgeMap>
        <edgeMap>
          <xCoord>197</xCoord>
          <yCoord>364</yCoord>
        </edgeMap>
        <edgeMap>
          <xCoord>197</xCoord>
          <yCoord>363</yCoord>
        </edgeMap>
        <edgeMap>
          <xCoord>197</xCoord>
          <yCoord>362</yCoord>
        </edgeMap>
        <edgeMap>
          <xCoord>198</xCoord>
          <yCoord>361</yCoord>
        </edgeMap>
        <edgeMap>
          <xCoord>199</xCoord>
          <yCoord>360</yCoord>
        </edgeMap>
        <edgeMap>
          <xCoord>200</xCoord>
          <yCoord>359</yCoord>
        </edgeMap>
        <edgeMap>
          <xCoord>201</xCoord>
          <yCoord>359</yCoord>
        </edgeMap>
        <edgeMap>
          <xCoord>202</xCoord>
          <yCoord>359</yCoord>
        </edgeMap>
        <edgeMap>
          <xCoord>203</xCoord>
          <yCoord>359</yCoord>
        </edgeMap>
        <edgeMap>
          <xCoord>204</xCoord>
          <yCoord>359</yCoord>
        </edgeMap>
        <edgeMap>
          <xCoord>205</xCoord>
          <yCoord>359</yCoord>
        </edgeMap>
        <edgeMap>
          <xCoord>206</xCoord>
          <yCoord>359</yCoord>
        </edgeMap>
        <edgeMap>
          <xCoord>207</xCoord>
          <yCoord>358</yCoord>
        </edgeMap>
        <edgeMap>
          <xCoord>208</xCoord>
          <yCoord>358</yCoord>
        </edgeMap>
        <edgeMap>
          <xCoord>209</xCoord>
          <yCoord>357</yCoord>
        </edgeMap>
        <edgeMap>
          <xCoord>210</xCoord>
          <yCoord>357</yCoord>
        </edgeMap>
        <edgeMap>
          <xCoord>211</xCoord>
          <yCoord>356</yCoord>
        </edgeMap>
        <edgeMap>
          <xCoord>210</xCoord>
          <yCoord>355</yCoord>
        </edgeMap>
        <edgeMap>
          <xCoord>209</xCoord>
          <yCoord>355</yCoord>
        </edgeMap>
        <edgeMap>
          <xCoord>208</xCoord>
          <yCoord>355</yCoord>
        </edgeMap>
        <edgeMap>
          <xCoord>207</xCoord>
          <yCoord>355</yCoord>
        </edgeMap>
        <edgeMap>
          <xCoord>206</xCoord>
          <yCoord>354</yCoord>
        </edgeMap>
        <edgeMap>
          <xCoord>205</xCoord>
          <yCoord>353</yCoord>
        </edgeMap>
        <edgeMap>
          <xCoord>204</xCoord>
          <yCoord>352</yCoord>
        </edgeMap>
        <edgeMap>
          <xCoord>204</xCoord>
          <yCoord>351</yCoord>
        </edgeMap>
        <edgeMap>
          <xCoord>205</xCoord>
          <yCoord>350</yCoord>
        </edgeMap>
        <edgeMap>
          <xCoord>206</xCoord>
          <yCoord>349</yCoord>
        </edgeMap>
        <edgeMap>
          <xCoord>207</xCoord>
          <yCoord>348</yCoord>
        </edgeMap>
        <edgeMap>
          <xCoord>206</xCoord>
          <yCoord>347</yCoord>
        </edgeMap>
        <edgeMap>
          <xCoord>205</xCoord>
          <yCoord>347</yCoord>
        </edgeMap>
        <edgeMap>
          <xCoord>204</xCoord>
          <yCoord>347</yCoord>
        </edgeMap>
        <edgeMap>
          <xCoord>203</xCoord>
          <yCoord>348</yCoord>
        </edgeMap>
        <edgeMap>
          <xCoord>202</xCoord>
          <yCoord>349</yCoord>
        </edgeMap>
        <edgeMap>
          <xCoord>201</xCoord>
          <yCoord>350</yCoord>
        </edgeMap>
        <edgeMap>
          <xCoord>200</xCoord>
          <yCoord>351</yCoord>
        </edgeMap>
        <edgeMap>
          <xCoord>199</xCoord>
          <yCoord>350</yCoord>
        </edgeMap>
        <edgeMap>
          <xCoord>198</xCoord>
          <yCoord>349</yCoord>
        </edgeMap>
        <edgeMap>
          <xCoord>197</xCoord>
          <yCoord>348</yCoord>
        </edgeMap>
        <edgeMap>
          <xCoord>196</xCoord>
          <yCoord>347</yCoord>
        </edgeMap>
        <edgeMap>
          <xCoord>195</xCoord>
          <yCoord>348</yCoord>
        </edgeMap>
        <edgeMap>
          <xCoord>194</xCoord>
          <yCoord>348</yCoord>
        </edgeMap>
        <edgeMap>
          <xCoord>193</xCoord>
          <yCoord>349</yCoord>
        </edgeMap>
        <edgeMap>
          <xCoord>192</xCoord>
          <yCoord>349</yCoord>
        </edgeMap>
        <edgeMap>
          <xCoord>191</xCoord>
          <yCoord>349</yCoord>
        </edgeMap>
        <edgeMap>
          <xCoord>190</xCoord>
          <yCoord>350</yCoord>
        </edgeMap>
        <edgeMap>
          <xCoord>189</xCoord>
          <yCoord>351</yCoord>
        </edgeMap>
        <edgeMap>
          <xCoord>188</xCoord>
          <yCoord>351</yCoord>
        </edgeMap>
        <edgeMap>
          <xCoord>187</xCoord>
          <yCoord>351</yCoord>
        </edgeMap>
        <edgeMap>
          <xCoord>186</xCoord>
          <yCoord>351</yCoord>
        </edgeMap>
        <edgeMap>
          <xCoord>185</xCoord>
          <yCoord>351</yCoord>
        </edgeMap>
        <edgeMap>
          <xCoord>184</xCoord>
          <yCoord>352</yCoord>
        </edgeMap>
        <edgeMap>
          <xCoord>184</xCoord>
          <yCoord>353</yCoord>
        </edgeMap>
        <edgeMap>
          <xCoord>185</xCoord>
          <yCoord>354</yCoord>
        </edgeMap>
        <edgeMap>
          <xCoord>186</xCoord>
          <yCoord>355</yCoord>
        </edgeMap>
        <edgeMap>
          <xCoord>187</xCoord>
          <yCoord>356</yCoord>
        </edgeMap>
        <edgeMap>
          <xCoord>187</xCoord>
          <yCoord>357</yCoord>
        </edgeMap>
        <edgeMap>
          <xCoord>187</xCoord>
          <yCoord>358</yCoord>
        </edgeMap>
        <edgeMap>
          <xCoord>188</xCoord>
          <yCoord>359</yCoord>
        </edgeMap>
        <edgeMap>
          <xCoord>188</xCoord>
          <yCoord>360</yCoord>
        </edgeMap>
        <edgeMap>
          <xCoord>188</xCoord>
          <yCoord>361</yCoord>
        </edgeMap>
        <edgeMap>
          <xCoord>188</xCoord>
          <yCoord>362</yCoord>
        </edgeMap>
        <edgeMap>
          <xCoord>189</xCoord>
          <yCoord>363</yCoord>
        </edgeMap>
        <edgeMap>
          <xCoord>190</xCoord>
          <yCoord>364</yCoord>
        </edgeMap>
        <edgeMap>
          <xCoord>191</xCoord>
          <yCoord>365</yCoord>
        </edgeMap>
        <edgeMap>
          <xCoord>190</xCoord>
          <yCoord>366</yCoord>
        </edgeMap>
        <edgeMap>
          <xCoord>191</xCoord>
          <yCoord>367</yCoord>
        </edgeMap>
        <edgeMap>
          <xCoord>192</xCoord>
          <yCoord>367</yCoord>
        </edgeMap>
        <edgeMap>
          <xCoord>193</xCoord>
          <yCoord>368</yCoord>
        </edgeMap>
        <edgeMap>
          <xCoord>194</xCoord>
          <yCoord>369</yCoord>
        </edgeMap>
        <edgeMap>
          <xCoord>195</xCoord>
          <yCoord>370</yCoord>
        </edgeMap>
      </roi>
      <roi>
        <imageZposition>-148.5</imageZposition>
        <imageSOP_UID>1.3.6.1.4.1.14519.5.2.1.6279.6001.117612708784282742956237262958</imageSOP_UID>
        <inclusion>TRUE</inclusion>
        <edgeMap>
          <xCoord>195</xCoord>
          <yCoord>369</yCoord>
        </edgeMap>
        <edgeMap>
          <xCoord>196</xCoord>
          <yCoord>368</yCoord>
        </edgeMap>
        <edgeMap>
          <xCoord>197</xCoord>
          <yCoord>367</yCoord>
        </edgeMap>
        <edgeMap>
          <xCoord>197</xCoord>
          <yCoord>366</yCoord>
        </edgeMap>
        <edgeMap>
          <xCoord>197</xCoord>
          <yCoord>365</yCoord>
        </edgeMap>
        <edgeMap>
          <xCoord>197</xCoord>
          <yCoord>364</yCoord>
        </edgeMap>
        <edgeMap>
          <xCoord>197</xCoord>
          <yCoord>363</yCoord>
        </edgeMap>
        <edgeMap>
          <xCoord>197</xCoord>
          <yCoord>362</yCoord>
        </edgeMap>
        <edgeMap>
          <xCoord>197</xCoord>
          <yCoord>361</yCoord>
        </edgeMap>
        <edgeMap>
          <xCoord>198</xCoord>
          <yCoord>360</yCoord>
        </edgeMap>
        <edgeMap>
          <xCoord>199</xCoord>
          <yCoord>359</yCoord>
        </edgeMap>
        <edgeMap>
          <xCoord>200</xCoord>
          <yCoord>358</yCoord>
        </edgeMap>
        <edgeMap>
          <xCoord>201</xCoord>
          <yCoord>358</yCoord>
        </edgeMap>
        <edgeMap>
          <xCoord>202</xCoord>
          <yCoord>357</yCoord>
        </edgeMap>
        <edgeMap>
          <xCoord>203</xCoord>
          <yCoord>358</yCoord>
        </edgeMap>
        <edgeMap>
          <xCoord>204</xCoord>
          <yCoord>359</yCoord>
        </edgeMap>
        <edgeMap>
          <xCoord>205</xCoord>
          <yCoord>359</yCoord>
        </edgeMap>
        <edgeMap>
          <xCoord>206</xCoord>
          <yCoord>358</yCoord>
        </edgeMap>
        <edgeMap>
          <xCoord>207</xCoord>
          <yCoord>357</yCoord>
        </edgeMap>
        <edgeMap>
          <xCoord>208</xCoord>
          <yCoord>357</yCoord>
        </edgeMap>
        <edgeMap>
          <xCoord>209</xCoord>
          <yCoord>357</yCoord>
        </edgeMap>
        <edgeMap>
          <xCoord>210</xCoord>
          <yCoord>357</yCoord>
        </edgeMap>
        <edgeMap>
          <xCoord>211</xCoord>
          <yCoord>357</yCoord>
        </edgeMap>
        <edgeMap>
          <xCoord>212</xCoord>
          <yCoord>356</yCoord>
        </edgeMap>
        <edgeMap>
          <xCoord>211</xCoord>
          <yCoord>355</yCoord>
        </edgeMap>
        <edgeMap>
          <xCoord>210</xCoord>
          <yCoord>354</yCoord>
        </edgeMap>
        <edgeMap>
          <xCoord>209</xCoord>
          <yCoord>354</yCoord>
        </edgeMap>
        <edgeMap>
          <xCoord>208</xCoord>
          <yCoord>354</yCoord>
        </edgeMap>
        <edgeMap>
          <xCoord>207</xCoord>
          <yCoord>355</yCoord>
        </edgeMap>
        <edgeMap>
          <xCoord>206</xCoord>
          <yCoord>354</yCoord>
        </edgeMap>
        <edgeMap>
          <xCoord>205</xCoord>
          <yCoord>353</yCoord>
        </edgeMap>
        <edgeMap>
          <xCoord>204</xCoord>
          <yCoord>352</yCoord>
        </edgeMap>
        <edgeMap>
          <xCoord>204</xCoord>
          <yCoord>351</yCoord>
        </edgeMap>
        <edgeMap>
          <xCoord>205</xCoord>
          <yCoord>350</yCoord>
        </edgeMap>
        <edgeMap>
          <xCoord>206</xCoord>
          <yCoord>349</yCoord>
        </edgeMap>
        <edgeMap>
          <xCoord>206</xCoord>
          <yCoord>348</yCoord>
        </edgeMap>
        <edgeMap>
          <xCoord>207</xCoord>
          <yCoord>347</yCoord>
        </edgeMap>
        <edgeMap>
          <xCoord>208</xCoord>
          <yCoord>346</yCoord>
        </edgeMap>
        <edgeMap>
          <xCoord>207</xCoord>
          <yCoord>345</yCoord>
        </edgeMap>
        <edgeMap>
          <xCoord>206</xCoord>
          <yCoord>345</yCoord>
        </edgeMap>
        <edgeMap>
          <xCoord>205</xCoord>
          <yCoord>346</yCoord>
        </edgeMap>
        <edgeMap>
          <xCoord>204</xCoord>
          <yCoord>347</yCoord>
        </edgeMap>
        <edgeMap>
          <xCoord>203</xCoord>
          <yCoord>348</yCoord>
        </edgeMap>
        <edgeMap>
          <xCoord>202</xCoord>
          <yCoord>349</yCoord>
        </edgeMap>
        <edgeMap>
          <xCoord>201</xCoord>
          <yCoord>350</yCoord>
        </edgeMap>
        <edgeMap>
          <xCoord>200</xCoord>
          <yCoord>351</yCoord>
        </edgeMap>
        <edgeMap>
          <xCoord>199</xCoord>
          <yCoord>350</yCoord>
        </edgeMap>
        <edgeMap>
          <xCoord>198</xCoord>
          <yCoord>349</yCoord>
        </edgeMap>
        <edgeMap>
          <xCoord>197</xCoord>
          <yCoord>348</yCoord>
        </edgeMap>
        <edgeMap>
          <xCoord>196</xCoord>
          <yCoord>347</yCoord>
        </edgeMap>
        <edgeMap>
          <xCoord>195</xCoord>
          <yCoord>347</yCoord>
        </edgeMap>
        <edgeMap>
          <xCoord>194</xCoord>
          <yCoord>347</yCoord>
        </edgeMap>
        <edgeMap>
          <xCoord>193</xCoord>
          <yCoord>348</yCoord>
        </edgeMap>
        <edgeMap>
          <xCoord>192</xCoord>
          <yCoord>348</yCoord>
        </edgeMap>
        <edgeMap>
          <xCoord>191</xCoord>
          <yCoord>348</yCoord>
        </edgeMap>
        <edgeMap>
          <xCoord>190</xCoord>
          <yCoord>349</yCoord>
        </edgeMap>
        <edgeMap>
          <xCoord>189</xCoord>
          <yCoord>350</yCoord>
        </edgeMap>
        <edgeMap>
          <xCoord>188</xCoord>
          <yCoord>350</yCoord>
        </edgeMap>
        <edgeMap>
          <xCoord>187</xCoord>
          <yCoord>350</yCoord>
        </edgeMap>
        <edgeMap>
          <xCoord>186</xCoord>
          <yCoord>350</yCoord>
        </edgeMap>
        <edgeMap>
          <xCoord>185</xCoord>
          <yCoord>350</yCoord>
        </edgeMap>
        <edgeMap>
          <xCoord>184</xCoord>
          <yCoord>350</yCoord>
        </edgeMap>
        <edgeMap>
          <xCoord>183</xCoord>
          <yCoord>351</yCoord>
        </edgeMap>
        <edgeMap>
          <xCoord>182</xCoord>
          <yCoord>352</yCoord>
        </edgeMap>
        <edgeMap>
          <xCoord>182</xCoord>
          <yCoord>353</yCoord>
        </edgeMap>
        <edgeMap>
          <xCoord>183</xCoord>
          <yCoord>354</yCoord>
        </edgeMap>
        <edgeMap>
          <xCoord>184</xCoord>
          <yCoord>355</yCoord>
        </edgeMap>
        <edgeMap>
          <xCoord>185</xCoord>
          <yCoord>356</yCoord>
        </edgeMap>
        <edgeMap>
          <xCoord>186</xCoord>
          <yCoord>357</yCoord>
        </edgeMap>
        <edgeMap>
          <xCoord>187</xCoord>
          <yCoord>358</yCoord>
        </edgeMap>
        <edgeMap>
          <xCoord>188</xCoord>
          <yCoord>359</yCoord>
        </edgeMap>
        <edgeMap>
          <xCoord>188</xCoord>
          <yCoord>360</yCoord>
        </edgeMap>
        <edgeMap>
          <xCoord>188</xCoord>
          <yCoord>361</yCoord>
        </edgeMap>
        <edgeMap>
          <xCoord>189</xCoord>
          <yCoord>362</yCoord>
        </edgeMap>
        <edgeMap>
          <xCoord>190</xCoord>
          <yCoord>363</yCoord>
        </edgeMap>
        <edgeMap>
          <xCoord>191</xCoord>
          <yCoord>364</yCoord>
        </edgeMap>
        <edgeMap>
          <xCoord>191</xCoord>
          <yCoord>365</yCoord>
        </edgeMap>
        <edgeMap>
          <xCoord>190</xCoord>
          <yCoord>366</yCoord>
        </edgeMap>
        <edgeMap>
          <xCoord>191</xCoord>
          <yCoord>367</yCoord>
        </edgeMap>
        <edgeMap>
          <xCoord>192</xCoord>
          <yCoord>366</yCoord>
        </edgeMap>
        <edgeMap>
          <xCoord>193</xCoord>
          <yCoord>367</yCoord>
        </edgeMap>
        <edgeMap>
          <xCoord>194</xCoord>
          <yCoord>368</yCoord>
        </edgeMap>
        <edgeMap>
          <xCoord>195</xCoord>
          <yCoord>369</yCoord>
        </edgeMap>
      </roi>
      <roi>
        <imageZposition>-149.0</imageZposition>
        <imageSOP_UID>1.3.6.1.4.1.14519.5.2.1.6279.6001.327965227625477577149698146599</imageSOP_UID>
        <inclusion>TRUE</inclusion>
        <edgeMap>
          <xCoord>195</xCoord>
          <yCoord>368</yCoord>
        </edgeMap>
        <edgeMap>
          <xCoord>196</xCoord>
          <yCoord>367</yCoord>
        </edgeMap>
        <edgeMap>
          <xCoord>197</xCoord>
          <yCoord>367</yCoord>
        </edgeMap>
        <edgeMap>
          <xCoord>198</xCoord>
          <yCoord>367</yCoord>
        </edgeMap>
        <edgeMap>
          <xCoord>199</xCoord>
          <yCoord>366</yCoord>
        </edgeMap>
        <edgeMap>
          <xCoord>198</xCoord>
          <yCoord>365</yCoord>
        </edgeMap>
        <edgeMap>
          <xCoord>197</xCoord>
          <yCoord>364</yCoord>
        </edgeMap>
        <edgeMap>
          <xCoord>196</xCoord>
          <yCoord>363</yCoord>
        </edgeMap>
        <edgeMap>
          <xCoord>196</xCoord>
          <yCoord>362</yCoord>
        </edgeMap>
        <edgeMap>
          <xCoord>197</xCoord>
          <yCoord>361</yCoord>
        </edgeMap>
        <edgeMap>
          <xCoord>197</xCoord>
          <yCoord>360</yCoord>
        </edgeMap>
        <edgeMap>
          <xCoord>198</xCoord>
          <yCoord>359</yCoord>
        </edgeMap>
        <edgeMap>
          <xCoord>199</xCoord>
          <yCoord>358</yCoord>
        </edgeMap>
        <edgeMap>
          <xCoord>200</xCoord>
          <yCoord>357</yCoord>
        </edgeMap>
        <edgeMap>
          <xCoord>201</xCoord>
          <yCoord>357</yCoord>
        </edgeMap>
        <edgeMap>
          <xCoord>202</xCoord>
          <yCoord>357</yCoord>
        </edgeMap>
        <edgeMap>
          <xCoord>203</xCoord>
          <yCoord>357</yCoord>
        </edgeMap>
        <edgeMap>
          <xCoord>204</xCoord>
          <yCoord>357</yCoord>
        </edgeMap>
        <edgeMap>
          <xCoord>205</xCoord>
          <yCoord>358</yCoord>
        </edgeMap>
        <edgeMap>
          <xCoord>206</xCoord>
          <yCoord>358</yCoord>
        </edgeMap>
        <edgeMap>
          <xCoord>207</xCoord>
          <yCoord>357</yCoord>
        </edgeMap>
        <edgeMap>
          <xCoord>207</xCoord>
          <yCoord>356</yCoord>
        </edgeMap>
        <edgeMap>
          <xCoord>206</xCoord>
          <yCoord>355</yCoord>
        </edgeMap>
        <edgeMap>
          <xCoord>207</xCoord>
          <yCoord>354</yCoord>
        </edgeMap>
        <edgeMap>
          <xCoord>206</xCoord>
          <yCoord>353</yCoord>
        </edgeMap>
        <edgeMap>
          <xCoord>205</xCoord>
          <yCoord>352</yCoord>
        </edgeMap>
        <edgeMap>
          <xCoord>204</xCoord>
          <yCoord>351</yCoord>
        </edgeMap>
        <edgeMap>
          <xCoord>205</xCoord>
          <yCoord>350</yCoord>
        </edgeMap>
        <edgeMap>
          <xCoord>206</xCoord>
          <yCoord>349</yCoord>
        </edgeMap>
        <edgeMap>
          <xCoord>205</xCoord>
          <yCoord>348</yCoord>
        </edgeMap>
        <edgeMap>
          <xCoord>204</xCoord>
          <yCoord>347</yCoord>
        </edgeMap>
        <edgeMap>
          <xCoord>203</xCoord>
          <yCoord>347</yCoord>
        </edgeMap>
        <edgeMap>
          <xCoord>202</xCoord>
          <yCoord>348</yCoord>
        </edgeMap>
        <edgeMap>
          <xCoord>201</xCoord>
          <yCoord>349</yCoord>
        </edgeMap>
        <edgeMap>
          <xCoord>200</xCoord>
          <yCoord>350</yCoord>
        </edgeMap>
        <edgeMap>
          <xCoord>199</xCoord>
          <yCoord>350</yCoord>
        </edgeMap>
        <edgeMap>
          <xCoord>198</xCoord>
          <yCoord>349</yCoord>
        </edgeMap>
        <edgeMap>
          <xCoord>197</xCoord>
          <yCoord>348</yCoord>
        </edgeMap>
        <edgeMap>
          <xCoord>197</xCoord>
          <yCoord>347</yCoord>
        </edgeMap>
        <edgeMap>
          <xCoord>196</xCoord>
          <yCoord>346</yCoord>
        </edgeMap>
        <edgeMap>
          <xCoord>195</xCoord>
          <yCoord>346</yCoord>
        </edgeMap>
        <edgeMap>
          <xCoord>194</xCoord>
          <yCoord>347</yCoord>
        </edgeMap>
        <edgeMap>
          <xCoord>193</xCoord>
          <yCoord>347</yCoord>
        </edgeMap>
        <edgeMap>
          <xCoord>192</xCoord>
          <yCoord>347</yCoord>
        </edgeMap>
        <edgeMap>
          <xCoord>191</xCoord>
          <yCoord>347</yCoord>
        </edgeMap>
        <edgeMap>
          <xCoord>190</xCoord>
          <yCoord>347</yCoord>
        </edgeMap>
        <edgeMap>
          <xCoord>189</xCoord>
          <yCoord>347</yCoord>
        </edgeMap>
        <edgeMap>
          <xCoord>188</xCoord>
          <yCoord>348</yCoord>
        </edgeMap>
        <edgeMap>
          <xCoord>187</xCoord>
          <yCoord>349</yCoord>
        </edgeMap>
        <edgeMap>
          <xCoord>186</xCoord>
          <yCoord>349</yCoord>
        </edgeMap>
        <edgeMap>
          <xCoord>185</xCoord>
          <yCoord>349</yCoord>
        </edgeMap>
        <edgeMap>
          <xCoord>184</xCoord>
          <yCoord>349</yCoord>
        </edgeMap>
        <edgeMap>
          <xCoord>183</xCoord>
          <yCoord>350</yCoord>
        </edgeMap>
        <edgeMap>
          <xCoord>182</xCoord>
          <yCoord>351</yCoord>
        </edgeMap>
        <edgeMap>
          <xCoord>182</xCoord>
          <yCoord>352</yCoord>
        </edgeMap>
        <edgeMap>
          <xCoord>182</xCoord>
          <yCoord>353</yCoord>
        </edgeMap>
        <edgeMap>
          <xCoord>181</xCoord>
          <yCoord>354</yCoord>
        </edgeMap>
        <edgeMap>
          <xCoord>180</xCoord>
          <yCoord>355</yCoord>
        </edgeMap>
        <edgeMap>
          <xCoord>181</xCoord>
          <yCoord>356</yCoord>
        </edgeMap>
        <edgeMap>
          <xCoord>182</xCoord>
          <yCoord>356</yCoord>
        </edgeMap>
        <edgeMap>
          <xCoord>183</xCoord>
          <yCoord>355</yCoord>
        </edgeMap>
        <edgeMap>
          <xCoord>184</xCoord>
          <yCoord>355</yCoord>
        </edgeMap>
        <edgeMap>
          <xCoord>185</xCoord>
          <yCoord>356</yCoord>
        </edgeMap>
        <edgeMap>
          <xCoord>186</xCoord>
          <yCoord>357</yCoord>
        </edgeMap>
        <edgeMap>
          <xCoord>187</xCoord>
          <yCoord>358</yCoord>
        </edgeMap>
        <edgeMap>
          <xCoord>188</xCoord>
          <yCoord>359</yCoord>
        </edgeMap>
        <edgeMap>
          <xCoord>188</xCoord>
          <yCoord>360</yCoord>
        </edgeMap>
        <edgeMap>
          <xCoord>188</xCoord>
          <yCoord>361</yCoord>
        </edgeMap>
        <edgeMap>
          <xCoord>188</xCoord>
          <yCoord>362</yCoord>
        </edgeMap>
        <edgeMap>
          <xCoord>189</xCoord>
          <yCoord>363</yCoord>
        </edgeMap>
        <edgeMap>
          <xCoord>190</xCoord>
          <yCoord>364</yCoord>
        </edgeMap>
        <edgeMap>
          <xCoord>191</xCoord>
          <yCoord>365</yCoord>
        </edgeMap>
        <edgeMap>
          <xCoord>192</xCoord>
          <yCoord>366</yCoord>
        </edgeMap>
        <edgeMap>
          <xCoord>193</xCoord>
          <yCoord>366</yCoord>
        </edgeMap>
        <edgeMap>
          <xCoord>194</xCoord>
          <yCoord>367</yCoord>
        </edgeMap>
        <edgeMap>
          <xCoord>195</xCoord>
          <yCoord>368</yCoord>
        </edgeMap>
      </roi>
      <roi>
        <imageZposition>-149.5</imageZposition>
        <imageSOP_UID>1.3.6.1.4.1.14519.5.2.1.6279.6001.285432799137761258952924086563</imageSOP_UID>
        <inclusion>TRUE</inclusion>
        <edgeMap>
          <xCoord>195</xCoord>
          <yCoord>368</yCoord>
        </edgeMap>
        <edgeMap>
          <xCoord>196</xCoord>
          <yCoord>367</yCoord>
        </edgeMap>
        <edgeMap>
          <xCoord>197</xCoord>
          <yCoord>367</yCoord>
        </edgeMap>
        <edgeMap>
          <xCoord>198</xCoord>
          <yCoord>367</yCoord>
        </edgeMap>
        <edgeMap>
          <xCoord>199</xCoord>
          <yCoord>366</yCoord>
        </edgeMap>
        <edgeMap>
          <xCoord>198</xCoord>
          <yCoord>365</yCoord>
        </edgeMap>
        <edgeMap>
          <xCoord>197</xCoord>
          <yCoord>364</yCoord>
        </edgeMap>
        <edgeMap>
          <xCoord>196</xCoord>
          <yCoord>363</yCoord>
        </edgeMap>
        <edgeMap>
          <xCoord>196</xCoord>
          <yCoord>362</yCoord>
        </edgeMap>
        <edgeMap>
          <xCoord>196</xCoord>
          <yCoord>361</yCoord>
        </edgeMap>
        <edgeMap>
          <xCoord>196</xCoord>
          <yCoord>360</yCoord>
        </edgeMap>
        <edgeMap>
          <xCoord>197</xCoord>
          <yCoord>359</yCoord>
        </edgeMap>
        <edgeMap>
          <xCoord>198</xCoord>
          <yCoord>358</yCoord>
        </edgeMap>
        <edgeMap>
          <xCoord>199</xCoord>
          <yCoord>357</yCoord>
        </edgeMap>
        <edgeMap>
          <xCoord>200</xCoord>
          <yCoord>356</yCoord>
        </edgeMap>
        <edgeMap>
          <xCoord>201</xCoord>
          <yCoord>356</yCoord>
        </edgeMap>
        <edgeMap>
          <xCoord>202</xCoord>
          <yCoord>356</yCoord>
        </edgeMap>
        <edgeMap>
          <xCoord>203</xCoord>
          <yCoord>356</yCoord>
        </edgeMap>
        <edgeMap>
          <xCoord>204</xCoord>
          <yCoord>357</yCoord>
        </edgeMap>
        <edgeMap>
          <xCoord>205</xCoord>
          <yCoord>357</yCoord>
        </edgeMap>
        <edgeMap>
          <xCoord>206</xCoord>
          <yCoord>356</yCoord>
        </edgeMap>
        <edgeMap>
          <xCoord>207</xCoord>
          <yCoord>355</yCoord>
        </edgeMap>
        <edgeMap>
          <xCoord>208</xCoord>
          <yCoord>355</yCoord>
        </edgeMap>
        <edgeMap>
          <xCoord>209</xCoord>
          <yCoord>356</yCoord>
        </edgeMap>
        <edgeMap>
          <xCoord>210</xCoord>
          <yCoord>356</yCoord>
        </edgeMap>
        <edgeMap>
          <xCoord>211</xCoord>
          <yCoord>356</yCoord>
        </edgeMap>
        <edgeMap>
          <xCoord>212</xCoord>
          <yCoord>355</yCoord>
        </edgeMap>
        <edgeMap>
          <xCoord>212</xCoord>
          <yCoord>354</yCoord>
        </edgeMap>
        <edgeMap>
          <xCoord>211</xCoord>
          <yCoord>353</yCoord>
        </edgeMap>
        <edgeMap>
          <xCoord>210</xCoord>
          <yCoord>353</yCoord>
        </edgeMap>
        <edgeMap>
          <xCoord>209</xCoord>
          <yCoord>354</yCoord>
        </edgeMap>
        <edgeMap>
          <xCoord>208</xCoord>
          <yCoord>353</yCoord>
        </edgeMap>
        <edgeMap>
          <xCoord>207</xCoord>
          <yCoord>353</yCoord>
        </edgeMap>
        <edgeMap>
          <xCoord>206</xCoord>
          <yCoord>353</yCoord>
        </edgeMap>
        <edgeMap>
          <xCoord>205</xCoord>
          <yCoord>353</yCoord>
        </edgeMap>
        <edgeMap>
          <xCoord>204</xCoord>
          <yCoord>352</yCoord>
        </edgeMap>
        <edgeMap>
          <xCoord>203</xCoord>
          <yCoord>351</yCoord>
        </edgeMap>
        <edgeMap>
          <xCoord>204</xCoord>
          <yCoord>350</yCoord>
        </edgeMap>
        <edgeMap>
          <xCoord>204</xCoord>
          <yCoord>349</yCoord>
        </edgeMap>
        <edgeMap>
          <xCoord>205</xCoord>
          <yCoord>348</yCoord>
        </edgeMap>
        <edgeMap>
          <xCoord>204</xCoord>
          <yCoord>347</yCoord>
        </edgeMap>
        <edgeMap>
          <xCoord>203</xCoord>
          <yCoord>347</yCoord>
        </edgeMap>
        <edgeMap>
          <xCoord>202</xCoord>
          <yCoord>347</yCoord>
        </edgeMap>
        <edgeMap>
          <xCoord>201</xCoord>
          <yCoord>348</yCoord>
        </edgeMap>
        <edgeMap>
          <xCoord>200</xCoord>
          <yCoord>349</yCoord>
        </edgeMap>
        <edgeMap>
          <xCoord>199</xCoord>
          <yCoord>350</yCoord>
        </edgeMap>
        <edgeMap>
          <xCoord>198</xCoord>
          <yCoord>349</yCoord>
        </edgeMap>
        <edgeMap>
          <xCoord>197</xCoord>
          <yCoord>348</yCoord>
        </edgeMap>
        <edgeMap>
          <xCoord>196</xCoord>
          <yCoord>347</yCoord>
        </edgeMap>
        <edgeMap>
          <xCoord>196</xCoord>
          <yCoord>346</yCoord>
        </edgeMap>
        <edgeMap>
          <xCoord>195</xCoord>
          <yCoord>345</yCoord>
        </edgeMap>
        <edgeMap>
          <xCoord>194</xCoord>
          <yCoord>346</yCoord>
        </edgeMap>
        <edgeMap>
          <xCoord>193</xCoord>
          <yCoord>346</yCoord>
        </edgeMap>
        <edgeMap>
          <xCoord>192</xCoord>
          <yCoord>346</yCoord>
        </edgeMap>
        <edgeMap>
          <xCoord>191</xCoord>
          <yCoord>347</yCoord>
        </edgeMap>
        <edgeMap>
          <xCoord>190</xCoord>
          <yCoord>347</yCoord>
        </edgeMap>
        <edgeMap>
          <xCoord>189</xCoord>
          <yCoord>348</yCoord>
        </edgeMap>
        <edgeMap>
          <xCoord>188</xCoord>
          <yCoord>349</yCoord>
        </edgeMap>
        <edgeMap>
          <xCoord>187</xCoord>
          <yCoord>350</yCoord>
        </edgeMap>
        <edgeMap>
          <xCoord>186</xCoord>
          <yCoord>350</yCoord>
        </edgeMap>
        <edgeMap>
          <xCoord>185</xCoord>
          <yCoord>349</yCoord>
        </edgeMap>
        <edgeMap>
          <xCoord>184</xCoord>
          <yCoord>349</yCoord>
        </edgeMap>
        <edgeMap>
          <xCoord>183</xCoord>
          <yCoord>350</yCoord>
        </edgeMap>
        <edgeMap>
          <xCoord>182</xCoord>
          <yCoord>351</yCoord>
        </edgeMap>
        <edgeMap>
          <xCoord>183</xCoord>
          <yCoord>352</yCoord>
        </edgeMap>
        <edgeMap>
          <xCoord>182</xCoord>
          <yCoord>353</yCoord>
        </edgeMap>
        <edgeMap>
          <xCoord>181</xCoord>
          <yCoord>354</yCoord>
        </edgeMap>
        <edgeMap>
          <xCoord>180</xCoord>
          <yCoord>355</yCoord>
        </edgeMap>
        <edgeMap>
          <xCoord>181</xCoord>
          <yCoord>356</yCoord>
        </edgeMap>
        <edgeMap>
          <xCoord>182</xCoord>
          <yCoord>356</yCoord>
        </edgeMap>
        <edgeMap>
          <xCoord>183</xCoord>
          <yCoord>356</yCoord>
        </edgeMap>
        <edgeMap>
          <xCoord>184</xCoord>
          <yCoord>356</yCoord>
        </edgeMap>
        <edgeMap>
          <xCoord>185</xCoord>
          <yCoord>356</yCoord>
        </edgeMap>
        <edgeMap>
          <xCoord>186</xCoord>
          <yCoord>356</yCoord>
        </edgeMap>
        <edgeMap>
          <xCoord>187</xCoord>
          <yCoord>357</yCoord>
        </edgeMap>
        <edgeMap>
          <xCoord>188</xCoord>
          <yCoord>358</yCoord>
        </edgeMap>
        <edgeMap>
          <xCoord>187</xCoord>
          <yCoord>359</yCoord>
        </edgeMap>
        <edgeMap>
          <xCoord>187</xCoord>
          <yCoord>360</yCoord>
        </edgeMap>
        <edgeMap>
          <xCoord>188</xCoord>
          <yCoord>361</yCoord>
        </edgeMap>
        <edgeMap>
          <xCoord>189</xCoord>
          <yCoord>362</yCoord>
        </edgeMap>
        <edgeMap>
          <xCoord>190</xCoord>
          <yCoord>363</yCoord>
        </edgeMap>
        <edgeMap>
          <xCoord>190</xCoord>
          <yCoord>364</yCoord>
        </edgeMap>
        <edgeMap>
          <xCoord>191</xCoord>
          <yCoord>365</yCoord>
        </edgeMap>
        <edgeMap>
          <xCoord>192</xCoord>
          <yCoord>366</yCoord>
        </edgeMap>
        <edgeMap>
          <xCoord>193</xCoord>
          <yCoord>367</yCoord>
        </edgeMap>
        <edgeMap>
          <xCoord>194</xCoord>
          <yCoord>368</yCoord>
        </edgeMap>
        <edgeMap>
          <xCoord>195</xCoord>
          <yCoord>368</yCoord>
        </edgeMap>
      </roi>
      <roi>
        <imageZposition>-150.0</imageZposition>
        <imageSOP_UID>1.3.6.1.4.1.14519.5.2.1.6279.6001.234030406382031660122809782748</imageSOP_UID>
        <inclusion>TRUE</inclusion>
        <edgeMap>
          <xCoord>193</xCoord>
          <yCoord>375</yCoord>
        </edgeMap>
        <edgeMap>
          <xCoord>194</xCoord>
          <yCoord>374</yCoord>
        </edgeMap>
        <edgeMap>
          <xCoord>194</xCoord>
          <yCoord>373</yCoord>
        </edgeMap>
        <edgeMap>
          <xCoord>195</xCoord>
          <yCoord>372</yCoord>
        </edgeMap>
        <edgeMap>
          <xCoord>195</xCoord>
          <yCoord>371</yCoord>
        </edgeMap>
        <edgeMap>
          <xCoord>195</xCoord>
          <yCoord>370</yCoord>
        </edgeMap>
        <edgeMap>
          <xCoord>195</xCoord>
          <yCoord>369</yCoord>
        </edgeMap>
        <edgeMap>
          <xCoord>195</xCoord>
          <yCoord>368</yCoord>
        </edgeMap>
        <edgeMap>
          <xCoord>195</xCoord>
          <yCoord>367</yCoord>
        </edgeMap>
        <edgeMap>
          <xCoord>196</xCoord>
          <yCoord>366</yCoord>
        </edgeMap>
        <edgeMap>
          <xCoord>197</xCoord>
          <yCoord>365</yCoord>
        </edgeMap>
        <edgeMap>
          <xCoord>197</xCoord>
          <yCoord>364</yCoord>
        </edgeMap>
        <edgeMap>
          <xCoord>196</xCoord>
          <yCoord>363</yCoord>
        </edgeMap>
        <edgeMap>
          <xCoord>196</xCoord>
          <yCoord>362</yCoord>
        </edgeMap>
        <edgeMap>
          <xCoord>196</xCoord>
          <yCoord>361</yCoord>
        </edgeMap>
        <edgeMap>
          <xCoord>196</xCoord>
          <yCoord>360</yCoord>
        </edgeMap>
        <edgeMap>
          <xCoord>196</xCoord>
          <yCoord>359</yCoord>
        </edgeMap>
        <edgeMap>
          <xCoord>197</xCoord>
          <yCoord>358</yCoord>
        </edgeMap>
        <edgeMap>
          <xCoord>198</xCoord>
          <yCoord>357</yCoord>
        </edgeMap>
        <edgeMap>
          <xCoord>199</xCoord>
          <yCoord>356</yCoord>
        </edgeMap>
        <edgeMap>
          <xCoord>200</xCoord>
          <yCoord>356</yCoord>
        </edgeMap>
        <edgeMap>
          <xCoord>201</xCoord>
          <yCoord>355</yCoord>
        </edgeMap>
        <edgeMap>
          <xCoord>202</xCoord>
          <yCoord>356</yCoord>
        </edgeMap>
        <edgeMap>
          <xCoord>203</xCoord>
          <yCoord>356</yCoord>
        </edgeMap>
        <edgeMap>
          <xCoord>204</xCoord>
          <yCoord>356</yCoord>
        </edgeMap>
        <edgeMap>
          <xCoord>205</xCoord>
          <yCoord>355</yCoord>
        </edgeMap>
        <edgeMap>
          <xCoord>205</xCoord>
          <yCoord>354</yCoord>
        </edgeMap>
        <edgeMap>
          <xCoord>205</xCoord>
          <yCoord>353</yCoord>
        </edgeMap>
        <edgeMap>
          <xCoord>206</xCoord>
          <yCoord>352</yCoord>
        </edgeMap>
        <edgeMap>
          <xCoord>205</xCoord>
          <yCoord>351</yCoord>
        </edgeMap>
        <edgeMap>
          <xCoord>204</xCoord>
          <yCoord>350</yCoord>
        </edgeMap>
        <edgeMap>
          <xCoord>204</xCoord>
          <yCoord>349</yCoord>
        </edgeMap>
        <edgeMap>
          <xCoord>204</xCoord>
          <yCoord>348</yCoord>
        </edgeMap>
        <edgeMap>
          <xCoord>203</xCoord>
          <yCoord>347</yCoord>
        </edgeMap>
        <edgeMap>
          <xCoord>202</xCoord>
          <yCoord>347</yCoord>
        </edgeMap>
        <edgeMap>
          <xCoord>201</xCoord>
          <yCoord>347</yCoord>
        </edgeMap>
        <edgeMap>
          <xCoord>200</xCoord>
          <yCoord>348</yCoord>
        </edgeMap>
        <edgeMap>
          <xCoord>199</xCoord>
          <yCoord>349</yCoord>
        </edgeMap>
        <edgeMap>
          <xCoord>198</xCoord>
          <yCoord>349</yCoord>
        </edgeMap>
        <edgeMap>
          <xCoord>197</xCoord>
          <yCoord>348</yCoord>
        </edgeMap>
        <edgeMap>
          <xCoord>196</xCoord>
          <yCoord>347</yCoord>
        </edgeMap>
        <edgeMap>
          <xCoord>196</xCoord>
          <yCoord>346</yCoord>
        </edgeMap>
        <edgeMap>
          <xCoord>195</xCoord>
          <yCoord>345</yCoord>
        </edgeMap>
        <edgeMap>
          <xCoord>194</xCoord>
          <yCoord>345</yCoord>
        </edgeMap>
        <edgeMap>
          <xCoord>193</xCoord>
          <yCoord>345</yCoord>
        </edgeMap>
        <edgeMap>
          <xCoord>192</xCoord>
          <yCoord>344</yCoord>
        </edgeMap>
        <edgeMap>
          <xCoord>191</xCoord>
          <yCoord>345</yCoord>
        </edgeMap>
        <edgeMap>
          <xCoord>191</xCoord>
          <yCoord>346</yCoord>
        </edgeMap>
        <edgeMap>
          <xCoord>190</xCoord>
          <yCoord>347</yCoord>
        </edgeMap>
        <edgeMap>
          <xCoord>190</xCoord>
          <yCoord>348</yCoord>
        </edgeMap>
        <edgeMap>
          <xCoord>189</xCoord>
          <yCoord>349</yCoord>
        </edgeMap>
        <edgeMap>
          <xCoord>188</xCoord>
          <yCoord>350</yCoord>
        </edgeMap>
        <edgeMap>
          <xCoord>187</xCoord>
          <yCoord>350</yCoord>
        </edgeMap>
        <edgeMap>
          <xCoord>186</xCoord>
          <yCoord>350</yCoord>
        </edgeMap>
        <edgeMap>
          <xCoord>185</xCoord>
          <yCoord>349</yCoord>
        </edgeMap>
        <edgeMap>
          <xCoord>184</xCoord>
          <yCoord>350</yCoord>
        </edgeMap>
        <edgeMap>
          <xCoord>183</xCoord>
          <yCoord>351</yCoord>
        </edgeMap>
        <edgeMap>
          <xCoord>183</xCoord>
          <yCoord>352</yCoord>
        </edgeMap>
        <edgeMap>
          <xCoord>183</xCoord>
          <yCoord>353</yCoord>
        </edgeMap>
        <edgeMap>
          <xCoord>182</xCoord>
          <yCoord>354</yCoord>
        </edgeMap>
        <edgeMap>
          <xCoord>181</xCoord>
          <yCoord>355</yCoord>
        </edgeMap>
        <edgeMap>
          <xCoord>181</xCoord>
          <yCoord>356</yCoord>
        </edgeMap>
        <edgeMap>
          <xCoord>182</xCoord>
          <yCoord>357</yCoord>
        </edgeMap>
        <edgeMap>
          <xCoord>183</xCoord>
          <yCoord>356</yCoord>
        </edgeMap>
        <edgeMap>
          <xCoord>184</xCoord>
          <yCoord>356</yCoord>
        </edgeMap>
        <edgeMap>
          <xCoord>185</xCoord>
          <yCoord>357</yCoord>
        </edgeMap>
        <edgeMap>
          <xCoord>186</xCoord>
          <yCoord>357</yCoord>
        </edgeMap>
        <edgeMap>
          <xCoord>187</xCoord>
          <yCoord>358</yCoord>
        </edgeMap>
        <edgeMap>
          <xCoord>188</xCoord>
          <yCoord>359</yCoord>
        </edgeMap>
        <edgeMap>
          <xCoord>188</xCoord>
          <yCoord>360</yCoord>
        </edgeMap>
        <edgeMap>
          <xCoord>189</xCoord>
          <yCoord>361</yCoord>
        </edgeMap>
        <edgeMap>
          <xCoord>189</xCoord>
          <yCoord>362</yCoord>
        </edgeMap>
        <edgeMap>
          <xCoord>188</xCoord>
          <yCoord>363</yCoord>
        </edgeMap>
        <edgeMap>
          <xCoord>189</xCoord>
          <yCoord>364</yCoord>
        </edgeMap>
        <edgeMap>
          <xCoord>190</xCoord>
          <yCoord>364</yCoord>
        </edgeMap>
        <edgeMap>
          <xCoord>191</xCoord>
          <yCoord>364</yCoord>
        </edgeMap>
        <edgeMap>
          <xCoord>192</xCoord>
          <yCoord>365</yCoord>
        </edgeMap>
        <edgeMap>
          <xCoord>193</xCoord>
          <yCoord>366</yCoord>
        </edgeMap>
        <edgeMap>
          <xCoord>193</xCoord>
          <yCoord>367</yCoord>
        </edgeMap>
        <edgeMap>
          <xCoord>193</xCoord>
          <yCoord>368</yCoord>
        </edgeMap>
        <edgeMap>
          <xCoord>193</xCoord>
          <yCoord>369</yCoord>
        </edgeMap>
        <edgeMap>
          <xCoord>193</xCoord>
          <yCoord>370</yCoord>
        </edgeMap>
        <edgeMap>
          <xCoord>193</xCoord>
          <yCoord>371</yCoord>
        </edgeMap>
        <edgeMap>
          <xCoord>192</xCoord>
          <yCoord>372</yCoord>
        </edgeMap>
        <edgeMap>
          <xCoord>192</xCoord>
          <yCoord>373</yCoord>
        </edgeMap>
        <edgeMap>
          <xCoord>191</xCoord>
          <yCoord>374</yCoord>
        </edgeMap>
        <edgeMap>
          <xCoord>192</xCoord>
          <yCoord>375</yCoord>
        </edgeMap>
        <edgeMap>
          <xCoord>193</xCoord>
          <yCoord>375</yCoord>
        </edgeMap>
      </roi>
      <roi>
        <imageZposition>-150.5</imageZposition>
        <imageSOP_UID>1.3.6.1.4.1.14519.5.2.1.6279.6001.319297683327089009916447939525</imageSOP_UID>
        <inclusion>TRUE</inclusion>
        <edgeMap>
          <xCoord>194</xCoord>
          <yCoord>371</yCoord>
        </edgeMap>
        <edgeMap>
          <xCoord>195</xCoord>
          <yCoord>370</yCoord>
        </edgeMap>
        <edgeMap>
          <xCoord>195</xCoord>
          <yCoord>369</yCoord>
        </edgeMap>
        <edgeMap>
          <xCoord>195</xCoord>
          <yCoord>368</yCoord>
        </edgeMap>
        <edgeMap>
          <xCoord>195</xCoord>
          <yCoord>367</yCoord>
        </edgeMap>
        <edgeMap>
          <xCoord>196</xCoord>
          <yCoord>366</yCoord>
        </edgeMap>
        <edgeMap>
          <xCoord>197</xCoord>
          <yCoord>365</yCoord>
        </edgeMap>
        <edgeMap>
          <xCoord>197</xCoord>
          <yCoord>364</yCoord>
        </edgeMap>
        <edgeMap>
          <xCoord>196</xCoord>
          <yCoord>363</yCoord>
        </edgeMap>
        <edgeMap>
          <xCoord>196</xCoord>
          <yCoord>362</yCoord>
        </edgeMap>
        <edgeMap>
          <xCoord>195</xCoord>
          <yCoord>361</yCoord>
        </edgeMap>
        <edgeMap>
          <xCoord>195</xCoord>
          <yCoord>360</yCoord>
        </edgeMap>
        <edgeMap>
          <xCoord>196</xCoord>
          <yCoord>359</yCoord>
        </edgeMap>
        <edgeMap>
          <xCoord>196</xCoord>
          <yCoord>358</yCoord>
        </edgeMap>
        <edgeMap>
          <xCoord>197</xCoord>
          <yCoord>357</yCoord>
        </edgeMap>
        <edgeMap>
          <xCoord>198</xCoord>
          <yCoord>356</yCoord>
        </edgeMap>
        <edgeMap>
          <xCoord>199</xCoord>
          <yCoord>355</yCoord>
        </edgeMap>
        <edgeMap>
          <xCoord>200</xCoord>
          <yCoord>354</yCoord>
        </edgeMap>
        <edgeMap>
          <xCoord>201</xCoord>
          <yCoord>354</yCoord>
        </edgeMap>
        <edgeMap>
          <xCoord>202</xCoord>
          <yCoord>355</yCoord>
        </edgeMap>
        <edgeMap>
          <xCoord>203</xCoord>
          <yCoord>354</yCoord>
        </edgeMap>
        <edgeMap>
          <xCoord>204</xCoord>
          <yCoord>354</yCoord>
        </edgeMap>
        <edgeMap>
          <xCoord>205</xCoord>
          <yCoord>353</yCoord>
        </edgeMap>
        <edgeMap>
          <xCoord>206</xCoord>
          <yCoord>353</yCoord>
        </edgeMap>
        <edgeMap>
          <xCoord>207</xCoord>
          <yCoord>352</yCoord>
        </edgeMap>
        <edgeMap>
          <xCoord>206</xCoord>
          <yCoord>351</yCoord>
        </edgeMap>
        <edgeMap>
          <xCoord>205</xCoord>
          <yCoord>351</yCoord>
        </edgeMap>
        <edgeMap>
          <xCoord>204</xCoord>
          <yCoord>350</yCoord>
        </edgeMap>
        <edgeMap>
          <xCoord>203</xCoord>
          <yCoord>349</yCoord>
        </edgeMap>
        <edgeMap>
          <xCoord>204</xCoord>
          <yCoord>348</yCoord>
        </edgeMap>
        <edgeMap>
          <xCoord>204</xCoord>
          <yCoord>347</yCoord>
        </edgeMap>
        <edgeMap>
          <xCoord>203</xCoord>
          <yCoord>346</yCoord>
        </edgeMap>
        <edgeMap>
          <xCoord>202</xCoord>
          <yCoord>346</yCoord>
        </edgeMap>
        <edgeMap>
          <xCoord>201</xCoord>
          <yCoord>346</yCoord>
        </edgeMap>
        <edgeMap>
          <xCoord>200</xCoord>
          <yCoord>347</yCoord>
        </edgeMap>
        <edgeMap>
          <xCoord>199</xCoord>
          <yCoord>348</yCoord>
        </edgeMap>
        <edgeMap>
          <xCoord>198</xCoord>
          <yCoord>349</yCoord>
        </edgeMap>
        <edgeMap>
          <xCoord>197</xCoord>
          <yCoord>348</yCoord>
        </edgeMap>
        <edgeMap>
          <xCoord>196</xCoord>
          <yCoord>347</yCoord>
        </edgeMap>
        <edgeMap>
          <xCoord>195</xCoord>
          <yCoord>346</yCoord>
        </edgeMap>
        <edgeMap>
          <xCoord>194</xCoord>
          <yCoord>345</yCoord>
        </edgeMap>
        <edgeMap>
          <xCoord>193</xCoord>
          <yCoord>344</yCoord>
        </edgeMap>
        <edgeMap>
          <xCoord>192</xCoord>
          <yCoord>345</yCoord>
        </edgeMap>
        <edgeMap>
          <xCoord>191</xCoord>
          <yCoord>346</yCoord>
        </edgeMap>
        <edgeMap>
          <xCoord>191</xCoord>
          <yCoord>347</yCoord>
        </edgeMap>
        <edgeMap>
          <xCoord>190</xCoord>
          <yCoord>348</yCoord>
        </edgeMap>
        <edgeMap>
          <xCoord>189</xCoord>
          <yCoord>349</yCoord>
        </edgeMap>
        <edgeMap>
          <xCoord>188</xCoord>
          <yCoord>350</yCoord>
        </edgeMap>
        <edgeMap>
          <xCoord>187</xCoord>
          <yCoord>350</yCoord>
        </edgeMap>
        <edgeMap>
          <xCoord>186</xCoord>
          <yCoord>349</yCoord>
        </edgeMap>
        <edgeMap>
          <xCoord>185</xCoord>
          <yCoord>350</yCoord>
        </edgeMap>
        <edgeMap>
          <xCoord>184</xCoord>
          <yCoord>351</yCoord>
        </edgeMap>
        <edgeMap>
          <xCoord>183</xCoord>
          <yCoord>352</yCoord>
        </edgeMap>
        <edgeMap>
          <xCoord>183</xCoord>
          <yCoord>353</yCoord>
        </edgeMap>
        <edgeMap>
          <xCoord>182</xCoord>
          <yCoord>354</yCoord>
        </edgeMap>
        <edgeMap>
          <xCoord>181</xCoord>
          <yCoord>355</yCoord>
        </edgeMap>
        <edgeMap>
          <xCoord>181</xCoord>
          <yCoord>356</yCoord>
        </edgeMap>
        <edgeMap>
          <xCoord>182</xCoord>
          <yCoord>357</yCoord>
        </edgeMap>
        <edgeMap>
          <xCoord>183</xCoord>
          <yCoord>356</yCoord>
        </edgeMap>
        <edgeMap>
          <xCoord>184</xCoord>
          <yCoord>355</yCoord>
        </edgeMap>
        <edgeMap>
          <xCoord>185</xCoord>
          <yCoord>355</yCoord>
        </edgeMap>
        <edgeMap>
          <xCoord>186</xCoord>
          <yCoord>356</yCoord>
        </edgeMap>
        <edgeMap>
          <xCoord>187</xCoord>
          <yCoord>357</yCoord>
        </edgeMap>
        <edgeMap>
          <xCoord>187</xCoord>
          <yCoord>358</yCoord>
        </edgeMap>
        <edgeMap>
          <xCoord>188</xCoord>
          <yCoord>359</yCoord>
        </edgeMap>
        <edgeMap>
          <xCoord>188</xCoord>
          <yCoord>360</yCoord>
        </edgeMap>
        <edgeMap>
          <xCoord>189</xCoord>
          <yCoord>361</yCoord>
        </edgeMap>
        <edgeMap>
          <xCoord>190</xCoord>
          <yCoord>362</yCoord>
        </edgeMap>
        <edgeMap>
          <xCoord>190</xCoord>
          <yCoord>363</yCoord>
        </edgeMap>
        <edgeMap>
          <xCoord>191</xCoord>
          <yCoord>364</yCoord>
        </edgeMap>
        <edgeMap>
          <xCoord>192</xCoord>
          <yCoord>365</yCoord>
        </edgeMap>
        <edgeMap>
          <xCoord>193</xCoord>
          <yCoord>366</yCoord>
        </edgeMap>
        <edgeMap>
          <xCoord>193</xCoord>
          <yCoord>367</yCoord>
        </edgeMap>
        <edgeMap>
          <xCoord>193</xCoord>
          <yCoord>368</yCoord>
        </edgeMap>
        <edgeMap>
          <xCoord>193</xCoord>
          <yCoord>369</yCoord>
        </edgeMap>
        <edgeMap>
          <xCoord>192</xCoord>
          <yCoord>370</yCoord>
        </edgeMap>
        <edgeMap>
          <xCoord>193</xCoord>
          <yCoord>371</yCoord>
        </edgeMap>
        <edgeMap>
          <xCoord>194</xCoord>
          <yCoord>371</yCoord>
        </edgeMap>
      </roi>
      <roi>
        <imageZposition>-151.0</imageZposition>
        <imageSOP_UID>1.3.6.1.4.1.14519.5.2.1.6279.6001.109775837028899721559422370296</imageSOP_UID>
        <inclusion>TRUE</inclusion>
        <edgeMap>
          <xCoord>193</xCoord>
          <yCoord>368</yCoord>
        </edgeMap>
        <edgeMap>
          <xCoord>194</xCoord>
          <yCoord>367</yCoord>
        </edgeMap>
        <edgeMap>
          <xCoord>195</xCoord>
          <yCoord>367</yCoord>
        </edgeMap>
        <edgeMap>
          <xCoord>195</xCoord>
          <yCoord>366</yCoord>
        </edgeMap>
        <edgeMap>
          <xCoord>195</xCoord>
          <yCoord>365</yCoord>
        </edgeMap>
        <edgeMap>
          <xCoord>195</xCoord>
          <yCoord>364</yCoord>
        </edgeMap>
        <edgeMap>
          <xCoord>195</xCoord>
          <yCoord>363</yCoord>
        </edgeMap>
        <edgeMap>
          <xCoord>195</xCoord>
          <yCoord>362</yCoord>
        </edgeMap>
        <edgeMap>
          <xCoord>195</xCoord>
          <yCoord>361</yCoord>
        </edgeMap>
        <edgeMap>
          <xCoord>195</xCoord>
          <yCoord>360</yCoord>
        </edgeMap>
        <edgeMap>
          <xCoord>195</xCoord>
          <yCoord>359</yCoord>
        </edgeMap>
        <edgeMap>
          <xCoord>195</xCoord>
          <yCoord>358</yCoord>
        </edgeMap>
        <edgeMap>
          <xCoord>196</xCoord>
          <yCoord>357</yCoord>
        </edgeMap>
        <edgeMap>
          <xCoord>196</xCoord>
          <yCoord>356</yCoord>
        </edgeMap>
        <edgeMap>
          <xCoord>196</xCoord>
          <yCoord>355</yCoord>
        </edgeMap>
        <edgeMap>
          <xCoord>197</xCoord>
          <yCoord>354</yCoord>
        </edgeMap>
        <edgeMap>
          <xCoord>198</xCoord>
          <yCoord>354</yCoord>
        </edgeMap>
        <edgeMap>
          <xCoord>199</xCoord>
          <yCoord>354</yCoord>
        </edgeMap>
        <edgeMap>
          <xCoord>200</xCoord>
          <yCoord>354</yCoord>
        </edgeMap>
        <edgeMap>
          <xCoord>201</xCoord>
          <yCoord>354</yCoord>
        </edgeMap>
        <edgeMap>
          <xCoord>202</xCoord>
          <yCoord>353</yCoord>
        </edgeMap>
        <edgeMap>
          <xCoord>203</xCoord>
          <yCoord>353</yCoord>
        </edgeMap>
        <edgeMap>
          <xCoord>204</xCoord>
          <yCoord>352</yCoord>
        </edgeMap>
        <edgeMap>
          <xCoord>205</xCoord>
          <yCoord>352</yCoord>
        </edgeMap>
        <edgeMap>
          <xCoord>206</xCoord>
          <yCoord>352</yCoord>
        </edgeMap>
        <edgeMap>
          <xCoord>206</xCoord>
          <yCoord>351</yCoord>
        </edgeMap>
        <edgeMap>
          <xCoord>207</xCoord>
          <yCoord>350</yCoord>
        </edgeMap>
        <edgeMap>
          <xCoord>207</xCoord>
          <yCoord>349</yCoord>
        </edgeMap>
        <edgeMap>
          <xCoord>206</xCoord>
          <yCoord>349</yCoord>
        </edgeMap>
        <edgeMap>
          <xCoord>205</xCoord>
          <yCoord>349</yCoord>
        </edgeMap>
        <edgeMap>
          <xCoord>204</xCoord>
          <yCoord>349</yCoord>
        </edgeMap>
        <edgeMap>
          <xCoord>203</xCoord>
          <yCoord>349</yCoord>
        </edgeMap>
        <edgeMap>
          <xCoord>202</xCoord>
          <yCoord>349</yCoord>
        </edgeMap>
        <edgeMap>
          <xCoord>201</xCoord>
          <yCoord>349</yCoord>
        </edgeMap>
        <edgeMap>
          <xCoord>200</xCoord>
          <yCoord>349</yCoord>
        </edgeMap>
        <edgeMap>
          <xCoord>199</xCoord>
          <yCoord>349</yCoord>
        </edgeMap>
        <edgeMap>
          <xCoord>198</xCoord>
          <yCoord>349</yCoord>
        </edgeMap>
        <edgeMap>
          <xCoord>197</xCoord>
          <yCoord>348</yCoord>
        </edgeMap>
        <edgeMap>
          <xCoord>196</xCoord>
          <yCoord>347</yCoord>
        </edgeMap>
        <edgeMap>
          <xCoord>195</xCoord>
          <yCoord>346</yCoord>
        </edgeMap>
        <edgeMap>
          <xCoord>195</xCoord>
          <yCoord>345</yCoord>
        </edgeMap>
        <edgeMap>
          <xCoord>194</xCoord>
          <yCoord>345</yCoord>
        </edgeMap>
        <edgeMap>
          <xCoord>193</xCoord>
          <yCoord>345</yCoord>
        </edgeMap>
        <edgeMap>
          <xCoord>193</xCoord>
          <yCoord>346</yCoord>
        </edgeMap>
        <edgeMap>
          <xCoord>192</xCoord>
          <yCoord>347</yCoord>
        </edgeMap>
        <edgeMap>
          <xCoord>191</xCoord>
          <yCoord>347</yCoord>
        </edgeMap>
        <edgeMap>
          <xCoord>190</xCoord>
          <yCoord>348</yCoord>
        </edgeMap>
        <edgeMap>
          <xCoord>189</xCoord>
          <yCoord>349</yCoord>
        </edgeMap>
        <edgeMap>
          <xCoord>189</xCoord>
          <yCoord>350</yCoord>
        </edgeMap>
        <edgeMap>
          <xCoord>188</xCoord>
          <yCoord>351</yCoord>
        </edgeMap>
        <edgeMap>
          <xCoord>187</xCoord>
          <yCoord>351</yCoord>
        </edgeMap>
        <edgeMap>
          <xCoord>186</xCoord>
          <yCoord>351</yCoord>
        </edgeMap>
        <edgeMap>
          <xCoord>185</xCoord>
          <yCoord>351</yCoord>
        </edgeMap>
        <edgeMap>
          <xCoord>184</xCoord>
          <yCoord>351</yCoord>
        </edgeMap>
        <edgeMap>
          <xCoord>184</xCoord>
          <yCoord>352</yCoord>
        </edgeMap>
        <edgeMap>
          <xCoord>184</xCoord>
          <yCoord>353</yCoord>
        </edgeMap>
        <edgeMap>
          <xCoord>185</xCoord>
          <yCoord>354</yCoord>
        </edgeMap>
        <edgeMap>
          <xCoord>185</xCoord>
          <yCoord>355</yCoord>
        </edgeMap>
        <edgeMap>
          <xCoord>185</xCoord>
          <yCoord>356</yCoord>
        </edgeMap>
        <edgeMap>
          <xCoord>185</xCoord>
          <yCoord>357</yCoord>
        </edgeMap>
        <edgeMap>
          <xCoord>186</xCoord>
          <yCoord>357</yCoord>
        </edgeMap>
        <edgeMap>
          <xCoord>187</xCoord>
          <yCoord>358</yCoord>
        </edgeMap>
        <edgeMap>
          <xCoord>187</xCoord>
          <yCoord>359</yCoord>
        </edgeMap>
        <edgeMap>
          <xCoord>188</xCoord>
          <yCoord>359</yCoord>
        </edgeMap>
        <edgeMap>
          <xCoord>189</xCoord>
          <yCoord>360</yCoord>
        </edgeMap>
        <edgeMap>
          <xCoord>189</xCoord>
          <yCoord>361</yCoord>
        </edgeMap>
        <edgeMap>
          <xCoord>190</xCoord>
          <yCoord>362</yCoord>
        </edgeMap>
        <edgeMap>
          <xCoord>191</xCoord>
          <yCoord>363</yCoord>
        </edgeMap>
        <edgeMap>
          <xCoord>191</xCoord>
          <yCoord>364</yCoord>
        </edgeMap>
        <edgeMap>
          <xCoord>191</xCoord>
          <yCoord>365</yCoord>
        </edgeMap>
        <edgeMap>
          <xCoord>192</xCoord>
          <yCoord>366</yCoord>
        </edgeMap>
        <edgeMap>
          <xCoord>192</xCoord>
          <yCoord>367</yCoord>
        </edgeMap>
        <edgeMap>
          <xCoord>193</xCoord>
          <yCoord>368</yCoord>
        </edgeMap>
      </roi>
      <roi>
        <imageZposition>-151.5</imageZposition>
        <imageSOP_UID>1.3.6.1.4.1.14519.5.2.1.6279.6001.319058434878310178270857686591</imageSOP_UID>
        <inclusion>TRUE</inclusion>
        <edgeMap>
          <xCoord>193</xCoord>
          <yCoord>370</yCoord>
        </edgeMap>
        <edgeMap>
          <xCoord>193</xCoord>
          <yCoord>369</yCoord>
        </edgeMap>
        <edgeMap>
          <xCoord>193</xCoord>
          <yCoord>368</yCoord>
        </edgeMap>
        <edgeMap>
          <xCoord>193</xCoord>
          <yCoord>367</yCoord>
        </edgeMap>
        <edgeMap>
          <xCoord>193</xCoord>
          <yCoord>366</yCoord>
        </edgeMap>
        <edgeMap>
          <xCoord>193</xCoord>
          <yCoord>365</yCoord>
        </edgeMap>
        <edgeMap>
          <xCoord>193</xCoord>
          <yCoord>364</yCoord>
        </edgeMap>
        <edgeMap>
          <xCoord>193</xCoord>
          <yCoord>363</yCoord>
        </edgeMap>
        <edgeMap>
          <xCoord>194</xCoord>
          <yCoord>362</yCoord>
        </edgeMap>
        <edgeMap>
          <xCoord>194</xCoord>
          <yCoord>361</yCoord>
        </edgeMap>
        <edgeMap>
          <xCoord>194</xCoord>
          <yCoord>360</yCoord>
        </edgeMap>
        <edgeMap>
          <xCoord>194</xCoord>
          <yCoord>359</yCoord>
        </edgeMap>
        <edgeMap>
          <xCoord>195</xCoord>
          <yCoord>358</yCoord>
        </edgeMap>
        <edgeMap>
          <xCoord>196</xCoord>
          <yCoord>357</yCoord>
        </edgeMap>
        <edgeMap>
          <xCoord>197</xCoord>
          <yCoord>356</yCoord>
        </edgeMap>
        <edgeMap>
          <xCoord>197</xCoord>
          <yCoord>355</yCoord>
        </edgeMap>
        <edgeMap>
          <xCoord>197</xCoord>
          <yCoord>354</yCoord>
        </edgeMap>
        <edgeMap>
          <xCoord>197</xCoord>
          <yCoord>353</yCoord>
        </edgeMap>
        <edgeMap>
          <xCoord>197</xCoord>
          <yCoord>352</yCoord>
        </edgeMap>
        <edgeMap>
          <xCoord>198</xCoord>
          <yCoord>351</yCoord>
        </edgeMap>
        <edgeMap>
          <xCoord>199</xCoord>
          <yCoord>351</yCoord>
        </edgeMap>
        <edgeMap>
          <xCoord>200</xCoord>
          <yCoord>351</yCoord>
        </edgeMap>
        <edgeMap>
          <xCoord>200</xCoord>
          <yCoord>350</yCoord>
        </edgeMap>
        <edgeMap>
          <xCoord>199</xCoord>
          <yCoord>349</yCoord>
        </edgeMap>
        <edgeMap>
          <xCoord>198</xCoord>
          <yCoord>348</yCoord>
        </edgeMap>
        <edgeMap>
          <xCoord>197</xCoord>
          <yCoord>348</yCoord>
        </edgeMap>
        <edgeMap>
          <xCoord>196</xCoord>
          <yCoord>348</yCoord>
        </edgeMap>
        <edgeMap>
          <xCoord>195</xCoord>
          <yCoord>348</yCoord>
        </edgeMap>
        <edgeMap>
          <xCoord>194</xCoord>
          <yCoord>348</yCoord>
        </edgeMap>
        <edgeMap>
          <xCoord>193</xCoord>
          <yCoord>348</yCoord>
        </edgeMap>
        <edgeMap>
          <xCoord>192</xCoord>
          <yCoord>348</yCoord>
        </edgeMap>
        <edgeMap>
          <xCoord>191</xCoord>
          <yCoord>348</yCoord>
        </edgeMap>
        <edgeMap>
          <xCoord>190</xCoord>
          <yCoord>348</yCoord>
        </edgeMap>
        <edgeMap>
          <xCoord>189</xCoord>
          <yCoord>349</yCoord>
        </edgeMap>
        <edgeMap>
          <xCoord>188</xCoord>
          <yCoord>349</yCoord>
        </edgeMap>
        <edgeMap>
          <xCoord>187</xCoord>
          <yCoord>349</yCoord>
        </edgeMap>
        <edgeMap>
          <xCoord>187</xCoord>
          <yCoord>350</yCoord>
        </edgeMap>
        <edgeMap>
          <xCoord>186</xCoord>
          <yCoord>351</yCoord>
        </edgeMap>
        <edgeMap>
          <xCoord>185</xCoord>
          <yCoord>352</yCoord>
        </edgeMap>
        <edgeMap>
          <xCoord>185</xCoord>
          <yCoord>353</yCoord>
        </edgeMap>
        <edgeMap>
          <xCoord>185</xCoord>
          <yCoord>354</yCoord>
        </edgeMap>
        <edgeMap>
          <xCoord>185</xCoord>
          <yCoord>355</yCoord>
        </edgeMap>
        <edgeMap>
          <xCoord>186</xCoord>
          <yCoord>356</yCoord>
        </edgeMap>
        <edgeMap>
          <xCoord>186</xCoord>
          <yCoord>357</yCoord>
        </edgeMap>
        <edgeMap>
          <xCoord>187</xCoord>
          <yCoord>357</yCoord>
        </edgeMap>
        <edgeMap>
          <xCoord>188</xCoord>
          <yCoord>358</yCoord>
        </edgeMap>
        <edgeMap>
          <xCoord>189</xCoord>
          <yCoord>358</yCoord>
        </edgeMap>
        <edgeMap>
          <xCoord>190</xCoord>
          <yCoord>359</yCoord>
        </edgeMap>
        <edgeMap>
          <xCoord>190</xCoord>
          <yCoord>360</yCoord>
        </edgeMap>
        <edgeMap>
          <xCoord>190</xCoord>
          <yCoord>361</yCoord>
        </edgeMap>
        <edgeMap>
          <xCoord>190</xCoord>
          <yCoord>362</yCoord>
        </edgeMap>
        <edgeMap>
          <xCoord>191</xCoord>
          <yCoord>363</yCoord>
        </edgeMap>
        <edgeMap>
          <xCoord>191</xCoord>
          <yCoord>364</yCoord>
        </edgeMap>
        <edgeMap>
          <xCoord>191</xCoord>
          <yCoord>365</yCoord>
        </edgeMap>
        <edgeMap>
          <xCoord>191</xCoord>
          <yCoord>366</yCoord>
        </edgeMap>
        <edgeMap>
          <xCoord>191</xCoord>
          <yCoord>367</yCoord>
        </edgeMap>
        <edgeMap>
          <xCoord>191</xCoord>
          <yCoord>368</yCoord>
        </edgeMap>
        <edgeMap>
          <xCoord>192</xCoord>
          <yCoord>369</yCoord>
        </edgeMap>
        <edgeMap>
          <xCoord>193</xCoord>
          <yCoord>370</yCoord>
        </edgeMap>
      </roi>
      <roi>
        <imageZposition>-152.0</imageZposition>
        <imageSOP_UID>1.3.6.1.4.1.14519.5.2.1.6279.6001.334847867550644691972622879082</imageSOP_UID>
        <inclusion>TRUE</inclusion>
        <edgeMap>
          <xCoord>192</xCoord>
          <yCoord>371</yCoord>
        </edgeMap>
        <edgeMap>
          <xCoord>192</xCoord>
          <yCoord>370</yCoord>
        </edgeMap>
        <edgeMap>
          <xCoord>192</xCoord>
          <yCoord>369</yCoord>
        </edgeMap>
        <edgeMap>
          <xCoord>192</xCoord>
          <yCoord>368</yCoord>
        </edgeMap>
        <edgeMap>
          <xCoord>192</xCoord>
          <yCoord>367</yCoord>
        </edgeMap>
        <edgeMap>
          <xCoord>192</xCoord>
          <yCoord>366</yCoord>
        </edgeMap>
        <edgeMap>
          <xCoord>193</xCoord>
          <yCoord>365</yCoord>
        </edgeMap>
        <edgeMap>
          <xCoord>193</xCoord>
          <yCoord>364</yCoord>
        </edgeMap>
        <edgeMap>
          <xCoord>193</xCoord>
          <yCoord>363</yCoord>
        </edgeMap>
        <edgeMap>
          <xCoord>193</xCoord>
          <yCoord>362</yCoord>
        </edgeMap>
        <edgeMap>
          <xCoord>193</xCoord>
          <yCoord>361</yCoord>
        </edgeMap>
        <edgeMap>
          <xCoord>193</xCoord>
          <yCoord>360</yCoord>
        </edgeMap>
        <edgeMap>
          <xCoord>193</xCoord>
          <yCoord>359</yCoord>
        </edgeMap>
        <edgeMap>
          <xCoord>194</xCoord>
          <yCoord>358</yCoord>
        </edgeMap>
        <edgeMap>
          <xCoord>194</xCoord>
          <yCoord>357</yCoord>
        </edgeMap>
        <edgeMap>
          <xCoord>195</xCoord>
          <yCoord>356</yCoord>
        </edgeMap>
        <edgeMap>
          <xCoord>195</xCoord>
          <yCoord>355</yCoord>
        </edgeMap>
        <edgeMap>
          <xCoord>195</xCoord>
          <yCoord>354</yCoord>
        </edgeMap>
        <edgeMap>
          <xCoord>196</xCoord>
          <yCoord>353</yCoord>
        </edgeMap>
        <edgeMap>
          <xCoord>197</xCoord>
          <yCoord>352</yCoord>
        </edgeMap>
        <edgeMap>
          <xCoord>198</xCoord>
          <yCoord>351</yCoord>
        </edgeMap>
        <edgeMap>
          <xCoord>198</xCoord>
          <yCoord>350</yCoord>
        </edgeMap>
        <edgeMap>
          <xCoord>199</xCoord>
          <yCoord>349</yCoord>
        </edgeMap>
        <edgeMap>
          <xCoord>200</xCoord>
          <yCoord>349</yCoord>
        </edgeMap>
        <edgeMap>
          <xCoord>200</xCoord>
          <yCoord>348</yCoord>
        </edgeMap>
        <edgeMap>
          <xCoord>200</xCoord>
          <yCoord>347</yCoord>
        </edgeMap>
        <edgeMap>
          <xCoord>199</xCoord>
          <yCoord>347</yCoord>
        </edgeMap>
        <edgeMap>
          <xCoord>198</xCoord>
          <yCoord>346</yCoord>
        </edgeMap>
        <edgeMap>
          <xCoord>197</xCoord>
          <yCoord>346</yCoord>
        </edgeMap>
        <edgeMap>
          <xCoord>196</xCoord>
          <yCoord>346</yCoord>
        </edgeMap>
        <edgeMap>
          <xCoord>195</xCoord>
          <yCoord>345</yCoord>
        </edgeMap>
        <edgeMap>
          <xCoord>195</xCoord>
          <yCoord>344</yCoord>
        </edgeMap>
        <edgeMap>
          <xCoord>194</xCoord>
          <yCoord>344</yCoord>
        </edgeMap>
        <edgeMap>
          <xCoord>193</xCoord>
          <yCoord>344</yCoord>
        </edgeMap>
        <edgeMap>
          <xCoord>192</xCoord>
          <yCoord>345</yCoord>
        </edgeMap>
        <edgeMap>
          <xCoord>191</xCoord>
          <yCoord>345</yCoord>
        </edgeMap>
        <edgeMap>
          <xCoord>190</xCoord>
          <yCoord>346</yCoord>
        </edgeMap>
        <edgeMap>
          <xCoord>189</xCoord>
          <yCoord>347</yCoord>
        </edgeMap>
        <edgeMap>
          <xCoord>188</xCoord>
          <yCoord>348</yCoord>
        </edgeMap>
        <edgeMap>
          <xCoord>187</xCoord>
          <yCoord>348</yCoord>
        </edgeMap>
        <edgeMap>
          <xCoord>186</xCoord>
          <yCoord>349</yCoord>
        </edgeMap>
        <edgeMap>
          <xCoord>185</xCoord>
          <yCoord>349</yCoord>
        </edgeMap>
        <edgeMap>
          <xCoord>184</xCoord>
          <yCoord>349</yCoord>
        </edgeMap>
        <edgeMap>
          <xCoord>184</xCoord>
          <yCoord>350</yCoord>
        </edgeMap>
        <edgeMap>
          <xCoord>185</xCoord>
          <yCoord>351</yCoord>
        </edgeMap>
        <edgeMap>
          <xCoord>185</xCoord>
          <yCoord>352</yCoord>
        </edgeMap>
        <edgeMap>
          <xCoord>186</xCoord>
          <yCoord>353</yCoord>
        </edgeMap>
        <edgeMap>
          <xCoord>186</xCoord>
          <yCoord>354</yCoord>
        </edgeMap>
        <edgeMap>
          <xCoord>186</xCoord>
          <yCoord>355</yCoord>
        </edgeMap>
        <edgeMap>
          <xCoord>186</xCoord>
          <yCoord>356</yCoord>
        </edgeMap>
        <edgeMap>
          <xCoord>187</xCoord>
          <yCoord>356</yCoord>
        </edgeMap>
        <edgeMap>
          <xCoord>188</xCoord>
          <yCoord>357</yCoord>
        </edgeMap>
        <edgeMap>
          <xCoord>188</xCoord>
          <yCoord>358</yCoord>
        </edgeMap>
        <edgeMap>
          <xCoord>188</xCoord>
          <yCoord>359</yCoord>
        </edgeMap>
        <edgeMap>
          <xCoord>189</xCoord>
          <yCoord>359</yCoord>
        </edgeMap>
        <edgeMap>
          <xCoord>190</xCoord>
          <yCoord>360</yCoord>
        </edgeMap>
        <edgeMap>
          <xCoord>190</xCoord>
          <yCoord>361</yCoord>
        </edgeMap>
        <edgeMap>
          <xCoord>190</xCoord>
          <yCoord>362</yCoord>
        </edgeMap>
        <edgeMap>
          <xCoord>191</xCoord>
          <yCoord>363</yCoord>
        </edgeMap>
        <edgeMap>
          <xCoord>191</xCoord>
          <yCoord>364</yCoord>
        </edgeMap>
        <edgeMap>
          <xCoord>191</xCoord>
          <yCoord>365</yCoord>
        </edgeMap>
        <edgeMap>
          <xCoord>191</xCoord>
          <yCoord>366</yCoord>
        </edgeMap>
        <edgeMap>
          <xCoord>191</xCoord>
          <yCoord>367</yCoord>
        </edgeMap>
        <edgeMap>
          <xCoord>191</xCoord>
          <yCoord>368</yCoord>
        </edgeMap>
        <edgeMap>
          <xCoord>191</xCoord>
          <yCoord>369</yCoord>
        </edgeMap>
        <edgeMap>
          <xCoord>191</xCoord>
          <yCoord>370</yCoord>
        </edgeMap>
        <edgeMap>
          <xCoord>192</xCoord>
          <yCoord>371</yCoord>
        </edgeMap>
      </roi>
      <roi>
        <imageZposition>-152.5</imageZposition>
        <imageSOP_UID>1.3.6.1.4.1.14519.5.2.1.6279.6001.109511744311388448243126811160</imageSOP_UID>
        <inclusion>TRUE</inclusion>
        <edgeMap>
          <xCoord>192</xCoord>
          <yCoord>374</yCoord>
        </edgeMap>
        <edgeMap>
          <xCoord>192</xCoord>
          <yCoord>373</yCoord>
        </edgeMap>
        <edgeMap>
          <xCoord>192</xCoord>
          <yCoord>372</yCoord>
        </edgeMap>
        <edgeMap>
          <xCoord>192</xCoord>
          <yCoord>371</yCoord>
        </edgeMap>
        <edgeMap>
          <xCoord>192</xCoord>
          <yCoord>370</yCoord>
        </edgeMap>
        <edgeMap>
          <xCoord>192</xCoord>
          <yCoord>369</yCoord>
        </edgeMap>
        <edgeMap>
          <xCoord>192</xCoord>
          <yCoord>368</yCoord>
        </edgeMap>
        <edgeMap>
          <xCoord>193</xCoord>
          <yCoord>367</yCoord>
        </edgeMap>
        <edgeMap>
          <xCoord>193</xCoord>
          <yCoord>366</yCoord>
        </edgeMap>
        <edgeMap>
          <xCoord>193</xCoord>
          <yCoord>365</yCoord>
        </edgeMap>
        <edgeMap>
          <xCoord>193</xCoord>
          <yCoord>364</yCoord>
        </edgeMap>
        <edgeMap>
          <xCoord>193</xCoord>
          <yCoord>363</yCoord>
        </edgeMap>
        <edgeMap>
          <xCoord>193</xCoord>
          <yCoord>362</yCoord>
        </edgeMap>
        <edgeMap>
          <xCoord>193</xCoord>
          <yCoord>361</yCoord>
        </edgeMap>
        <edgeMap>
          <xCoord>193</xCoord>
          <yCoord>360</yCoord>
        </edgeMap>
        <edgeMap>
          <xCoord>193</xCoord>
          <yCoord>359</yCoord>
        </edgeMap>
        <edgeMap>
          <xCoord>193</xCoord>
          <yCoord>358</yCoord>
        </edgeMap>
        <edgeMap>
          <xCoord>194</xCoord>
          <yCoord>357</yCoord>
        </edgeMap>
        <edgeMap>
          <xCoord>194</xCoord>
          <yCoord>356</yCoord>
        </edgeMap>
        <edgeMap>
          <xCoord>195</xCoord>
          <yCoord>355</yCoord>
        </edgeMap>
        <edgeMap>
          <xCoord>196</xCoord>
          <yCoord>354</yCoord>
        </edgeMap>
        <edgeMap>
          <xCoord>197</xCoord>
          <yCoord>353</yCoord>
        </edgeMap>
        <edgeMap>
          <xCoord>198</xCoord>
          <yCoord>352</yCoord>
        </edgeMap>
        <edgeMap>
          <xCoord>199</xCoord>
          <yCoord>351</yCoord>
        </edgeMap>
        <edgeMap>
          <xCoord>200</xCoord>
          <yCoord>350</yCoord>
        </edgeMap>
        <edgeMap>
          <xCoord>200</xCoord>
          <yCoord>349</yCoord>
        </edgeMap>
        <edgeMap>
          <xCoord>201</xCoord>
          <yCoord>348</yCoord>
        </edgeMap>
        <edgeMap>
          <xCoord>201</xCoord>
          <yCoord>347</yCoord>
        </edgeMap>
        <edgeMap>
          <xCoord>200</xCoord>
          <yCoord>346</yCoord>
        </edgeMap>
        <edgeMap>
          <xCoord>199</xCoord>
          <yCoord>345</yCoord>
        </edgeMap>
        <edgeMap>
          <xCoord>198</xCoord>
          <yCoord>345</yCoord>
        </edgeMap>
        <edgeMap>
          <xCoord>197</xCoord>
          <yCoord>345</yCoord>
        </edgeMap>
        <edgeMap>
          <xCoord>196</xCoord>
          <yCoord>345</yCoord>
        </edgeMap>
        <edgeMap>
          <xCoord>195</xCoord>
          <yCoord>345</yCoord>
        </edgeMap>
        <edgeMap>
          <xCoord>194</xCoord>
          <yCoord>345</yCoord>
        </edgeMap>
        <edgeMap>
          <xCoord>193</xCoord>
          <yCoord>345</yCoord>
        </edgeMap>
        <edgeMap>
          <xCoord>192</xCoord>
          <yCoord>345</yCoord>
        </edgeMap>
        <edgeMap>
          <xCoord>191</xCoord>
          <yCoord>346</yCoord>
        </edgeMap>
        <edgeMap>
          <xCoord>190</xCoord>
          <yCoord>346</yCoord>
        </edgeMap>
        <edgeMap>
          <xCoord>189</xCoord>
          <yCoord>347</yCoord>
        </edgeMap>
        <edgeMap>
          <xCoord>188</xCoord>
          <yCoord>347</yCoord>
        </edgeMap>
        <edgeMap>
          <xCoord>187</xCoord>
          <yCoord>347</yCoord>
        </edgeMap>
        <edgeMap>
          <xCoord>186</xCoord>
          <yCoord>348</yCoord>
        </edgeMap>
        <edgeMap>
          <xCoord>185</xCoord>
          <yCoord>348</yCoord>
        </edgeMap>
        <edgeMap>
          <xCoord>184</xCoord>
          <yCoord>349</yCoord>
        </edgeMap>
        <edgeMap>
          <xCoord>184</xCoord>
          <yCoord>350</yCoord>
        </edgeMap>
        <edgeMap>
          <xCoord>183</xCoord>
          <yCoord>351</yCoord>
        </edgeMap>
        <edgeMap>
          <xCoord>182</xCoord>
          <yCoord>352</yCoord>
        </edgeMap>
        <edgeMap>
          <xCoord>183</xCoord>
          <yCoord>352</yCoord>
        </edgeMap>
        <edgeMap>
          <xCoord>184</xCoord>
          <yCoord>352</yCoord>
        </edgeMap>
        <edgeMap>
          <xCoord>185</xCoord>
          <yCoord>352</yCoord>
        </edgeMap>
        <edgeMap>
          <xCoord>186</xCoord>
          <yCoord>353</yCoord>
        </edgeMap>
        <edgeMap>
          <xCoord>187</xCoord>
          <yCoord>354</yCoord>
        </edgeMap>
        <edgeMap>
          <xCoord>187</xCoord>
          <yCoord>355</yCoord>
        </edgeMap>
        <edgeMap>
          <xCoord>187</xCoord>
          <yCoord>356</yCoord>
        </edgeMap>
        <edgeMap>
          <xCoord>188</xCoord>
          <yCoord>356</yCoord>
        </edgeMap>
        <edgeMap>
          <xCoord>189</xCoord>
          <yCoord>357</yCoord>
        </edgeMap>
        <edgeMap>
          <xCoord>190</xCoord>
          <yCoord>358</yCoord>
        </edgeMap>
        <edgeMap>
          <xCoord>191</xCoord>
          <yCoord>359</yCoord>
        </edgeMap>
        <edgeMap>
          <xCoord>191</xCoord>
          <yCoord>360</yCoord>
        </edgeMap>
        <edgeMap>
          <xCoord>191</xCoord>
          <yCoord>361</yCoord>
        </edgeMap>
        <edgeMap>
          <xCoord>191</xCoord>
          <yCoord>362</yCoord>
        </edgeMap>
        <edgeMap>
          <xCoord>191</xCoord>
          <yCoord>363</yCoord>
        </edgeMap>
        <edgeMap>
          <xCoord>191</xCoord>
          <yCoord>364</yCoord>
        </edgeMap>
        <edgeMap>
          <xCoord>191</xCoord>
          <yCoord>365</yCoord>
        </edgeMap>
        <edgeMap>
          <xCoord>191</xCoord>
          <yCoord>366</yCoord>
        </edgeMap>
        <edgeMap>
          <xCoord>191</xCoord>
          <yCoord>367</yCoord>
        </edgeMap>
        <edgeMap>
          <xCoord>191</xCoord>
          <yCoord>368</yCoord>
        </edgeMap>
        <edgeMap>
          <xCoord>191</xCoord>
          <yCoord>369</yCoord>
        </edgeMap>
        <edgeMap>
          <xCoord>191</xCoord>
          <yCoord>370</yCoord>
        </edgeMap>
        <edgeMap>
          <xCoord>191</xCoord>
          <yCoord>371</yCoord>
        </edgeMap>
        <edgeMap>
          <xCoord>191</xCoord>
          <yCoord>372</yCoord>
        </edgeMap>
        <edgeMap>
          <xCoord>191</xCoord>
          <yCoord>373</yCoord>
        </edgeMap>
        <edgeMap>
          <xCoord>191</xCoord>
          <yCoord>374</yCoord>
        </edgeMap>
        <edgeMap>
          <xCoord>192</xCoord>
          <yCoord>374</yCoord>
        </edgeMap>
      </roi>
      <roi>
        <imageZposition>-153.0</imageZposition>
        <imageSOP_UID>1.3.6.1.4.1.14519.5.2.1.6279.6001.927391509445266133412613707278</imageSOP_UID>
        <inclusion>TRUE</inclusion>
        <edgeMap>
          <xCoord>194</xCoord>
          <yCoord>372</yCoord>
        </edgeMap>
        <edgeMap>
          <xCoord>194</xCoord>
          <yCoord>371</yCoord>
        </edgeMap>
        <edgeMap>
          <xCoord>194</xCoord>
          <yCoord>370</yCoord>
        </edgeMap>
        <edgeMap>
          <xCoord>194</xCoord>
          <yCoord>369</yCoord>
        </edgeMap>
        <edgeMap>
          <xCoord>194</xCoord>
          <yCoord>368</yCoord>
        </edgeMap>
        <edgeMap>
          <xCoord>194</xCoord>
          <yCoord>367</yCoord>
        </edgeMap>
        <edgeMap>
          <xCoord>194</xCoord>
          <yCoord>366</yCoord>
        </edgeMap>
        <edgeMap>
          <xCoord>194</xCoord>
          <yCoord>365</yCoord>
        </edgeMap>
        <edgeMap>
          <xCoord>195</xCoord>
          <yCoord>364</yCoord>
        </edgeMap>
        <edgeMap>
          <xCoord>195</xCoord>
          <yCoord>363</yCoord>
        </edgeMap>
        <edgeMap>
          <xCoord>195</xCoord>
          <yCoord>362</yCoord>
        </edgeMap>
        <edgeMap>
          <xCoord>195</xCoord>
          <yCoord>361</yCoord>
        </edgeMap>
        <edgeMap>
          <xCoord>195</xCoord>
          <yCoord>360</yCoord>
        </edgeMap>
        <edgeMap>
          <xCoord>195</xCoord>
          <yCoord>359</yCoord>
        </edgeMap>
        <edgeMap>
          <xCoord>195</xCoord>
          <yCoord>358</yCoord>
        </edgeMap>
        <edgeMap>
          <xCoord>195</xCoord>
          <yCoord>357</yCoord>
        </edgeMap>
        <edgeMap>
          <xCoord>195</xCoord>
          <yCoord>356</yCoord>
        </edgeMap>
        <edgeMap>
          <xCoord>195</xCoord>
          <yCoord>355</yCoord>
        </edgeMap>
        <edgeMap>
          <xCoord>195</xCoord>
          <yCoord>354</yCoord>
        </edgeMap>
        <edgeMap>
          <xCoord>195</xCoord>
          <yCoord>353</yCoord>
        </edgeMap>
        <edgeMap>
          <xCoord>195</xCoord>
          <yCoord>352</yCoord>
        </edgeMap>
        <edgeMap>
          <xCoord>196</xCoord>
          <yCoord>351</yCoord>
        </edgeMap>
        <edgeMap>
          <xCoord>196</xCoord>
          <yCoord>350</yCoord>
        </edgeMap>
        <edgeMap>
          <xCoord>197</xCoord>
          <yCoord>349</yCoord>
        </edgeMap>
        <edgeMap>
          <xCoord>198</xCoord>
          <yCoord>349</yCoord>
        </edgeMap>
        <edgeMap>
          <xCoord>199</xCoord>
          <yCoord>349</yCoord>
        </edgeMap>
        <edgeMap>
          <xCoord>200</xCoord>
          <yCoord>349</yCoord>
        </edgeMap>
        <edgeMap>
          <xCoord>200</xCoord>
          <yCoord>348</yCoord>
        </edgeMap>
        <edgeMap>
          <xCoord>200</xCoord>
          <yCoord>347</yCoord>
        </edgeMap>
        <edgeMap>
          <xCoord>200</xCoord>
          <yCoord>346</yCoord>
        </edgeMap>
        <edgeMap>
          <xCoord>199</xCoord>
          <yCoord>346</yCoord>
        </edgeMap>
        <edgeMap>
          <xCoord>198</xCoord>
          <yCoord>346</yCoord>
        </edgeMap>
        <edgeMap>
          <xCoord>197</xCoord>
          <yCoord>345</yCoord>
        </edgeMap>
        <edgeMap>
          <xCoord>196</xCoord>
          <yCoord>345</yCoord>
        </edgeMap>
        <edgeMap>
          <xCoord>195</xCoord>
          <yCoord>344</yCoord>
        </edgeMap>
        <edgeMap>
          <xCoord>194</xCoord>
          <yCoord>344</yCoord>
        </edgeMap>
        <edgeMap>
          <xCoord>193</xCoord>
          <yCoord>344</yCoord>
        </edgeMap>
        <edgeMap>
          <xCoord>192</xCoord>
          <yCoord>344</yCoord>
        </edgeMap>
        <edgeMap>
          <xCoord>191</xCoord>
          <yCoord>344</yCoord>
        </edgeMap>
        <edgeMap>
          <xCoord>190</xCoord>
          <yCoord>344</yCoord>
        </edgeMap>
        <edgeMap>
          <xCoord>189</xCoord>
          <yCoord>344</yCoord>
        </edgeMap>
        <edgeMap>
          <xCoord>188</xCoord>
          <yCoord>345</yCoord>
        </edgeMap>
        <edgeMap>
          <xCoord>187</xCoord>
          <yCoord>345</yCoord>
        </edgeMap>
        <edgeMap>
          <xCoord>186</xCoord>
          <yCoord>346</yCoord>
        </edgeMap>
        <edgeMap>
          <xCoord>185</xCoord>
          <yCoord>346</yCoord>
        </edgeMap>
        <edgeMap>
          <xCoord>184</xCoord>
          <yCoord>347</yCoord>
        </edgeMap>
        <edgeMap>
          <xCoord>184</xCoord>
          <yCoord>348</yCoord>
        </edgeMap>
        <edgeMap>
          <xCoord>184</xCoord>
          <yCoord>349</yCoord>
        </edgeMap>
        <edgeMap>
          <xCoord>184</xCoord>
          <yCoord>350</yCoord>
        </edgeMap>
        <edgeMap>
          <xCoord>185</xCoord>
          <yCoord>351</yCoord>
        </edgeMap>
        <edgeMap>
          <xCoord>186</xCoord>
          <yCoord>352</yCoord>
        </edgeMap>
        <edgeMap>
          <xCoord>186</xCoord>
          <yCoord>353</yCoord>
        </edgeMap>
        <edgeMap>
          <xCoord>187</xCoord>
          <yCoord>354</yCoord>
        </edgeMap>
        <edgeMap>
          <xCoord>187</xCoord>
          <yCoord>355</yCoord>
        </edgeMap>
        <edgeMap>
          <xCoord>188</xCoord>
          <yCoord>355</yCoord>
        </edgeMap>
        <edgeMap>
          <xCoord>189</xCoord>
          <yCoord>356</yCoord>
        </edgeMap>
        <edgeMap>
          <xCoord>190</xCoord>
          <yCoord>357</yCoord>
        </edgeMap>
        <edgeMap>
          <xCoord>191</xCoord>
          <yCoord>357</yCoord>
        </edgeMap>
        <edgeMap>
          <xCoord>192</xCoord>
          <yCoord>358</yCoord>
        </edgeMap>
        <edgeMap>
          <xCoord>192</xCoord>
          <yCoord>359</yCoord>
        </edgeMap>
        <edgeMap>
          <xCoord>192</xCoord>
          <yCoord>360</yCoord>
        </edgeMap>
        <edgeMap>
          <xCoord>192</xCoord>
          <yCoord>361</yCoord>
        </edgeMap>
        <edgeMap>
          <xCoord>192</xCoord>
          <yCoord>362</yCoord>
        </edgeMap>
        <edgeMap>
          <xCoord>192</xCoord>
          <yCoord>363</yCoord>
        </edgeMap>
        <edgeMap>
          <xCoord>192</xCoord>
          <yCoord>364</yCoord>
        </edgeMap>
        <edgeMap>
          <xCoord>192</xCoord>
          <yCoord>365</yCoord>
        </edgeMap>
        <edgeMap>
          <xCoord>192</xCoord>
          <yCoord>366</yCoord>
        </edgeMap>
        <edgeMap>
          <xCoord>192</xCoord>
          <yCoord>367</yCoord>
        </edgeMap>
        <edgeMap>
          <xCoord>192</xCoord>
          <yCoord>368</yCoord>
        </edgeMap>
        <edgeMap>
          <xCoord>192</xCoord>
          <yCoord>369</yCoord>
        </edgeMap>
        <edgeMap>
          <xCoord>192</xCoord>
          <yCoord>370</yCoord>
        </edgeMap>
        <edgeMap>
          <xCoord>192</xCoord>
          <yCoord>371</yCoord>
        </edgeMap>
        <edgeMap>
          <xCoord>192</xCoord>
          <yCoord>372</yCoord>
        </edgeMap>
        <edgeMap>
          <xCoord>193</xCoord>
          <yCoord>372</yCoord>
        </edgeMap>
        <edgeMap>
          <xCoord>194</xCoord>
          <yCoord>372</yCoord>
        </edgeMap>
      </roi>
      <roi>
        <imageZposition>-153.5</imageZposition>
        <imageSOP_UID>1.3.6.1.4.1.14519.5.2.1.6279.6001.450234336610758352895769260597</imageSOP_UID>
        <inclusion>TRUE</inclusion>
        <edgeMap>
          <xCoord>193</xCoord>
          <yCoord>370</yCoord>
        </edgeMap>
        <edgeMap>
          <xCoord>193</xCoord>
          <yCoord>369</yCoord>
        </edgeMap>
        <edgeMap>
          <xCoord>193</xCoord>
          <yCoord>368</yCoord>
        </edgeMap>
        <edgeMap>
          <xCoord>193</xCoord>
          <yCoord>367</yCoord>
        </edgeMap>
        <edgeMap>
          <xCoord>193</xCoord>
          <yCoord>366</yCoord>
        </edgeMap>
        <edgeMap>
          <xCoord>193</xCoord>
          <yCoord>365</yCoord>
        </edgeMap>
        <edgeMap>
          <xCoord>193</xCoord>
          <yCoord>364</yCoord>
        </edgeMap>
        <edgeMap>
          <xCoord>193</xCoord>
          <yCoord>363</yCoord>
        </edgeMap>
        <edgeMap>
          <xCoord>194</xCoord>
          <yCoord>362</yCoord>
        </edgeMap>
        <edgeMap>
          <xCoord>194</xCoord>
          <yCoord>361</yCoord>
        </edgeMap>
        <edgeMap>
          <xCoord>194</xCoord>
          <yCoord>360</yCoord>
        </edgeMap>
        <edgeMap>
          <xCoord>194</xCoord>
          <yCoord>359</yCoord>
        </edgeMap>
        <edgeMap>
          <xCoord>194</xCoord>
          <yCoord>358</yCoord>
        </edgeMap>
        <edgeMap>
          <xCoord>194</xCoord>
          <yCoord>357</yCoord>
        </edgeMap>
        <edgeMap>
          <xCoord>194</xCoord>
          <yCoord>356</yCoord>
        </edgeMap>
        <edgeMap>
          <xCoord>194</xCoord>
          <yCoord>355</yCoord>
        </edgeMap>
        <edgeMap>
          <xCoord>194</xCoord>
          <yCoord>354</yCoord>
        </edgeMap>
        <edgeMap>
          <xCoord>194</xCoord>
          <yCoord>353</yCoord>
        </edgeMap>
        <edgeMap>
          <xCoord>194</xCoord>
          <yCoord>352</yCoord>
        </edgeMap>
        <edgeMap>
          <xCoord>195</xCoord>
          <yCoord>351</yCoord>
        </edgeMap>
        <edgeMap>
          <xCoord>196</xCoord>
          <yCoord>351</yCoord>
        </edgeMap>
        <edgeMap>
          <xCoord>197</xCoord>
          <yCoord>350</yCoord>
        </edgeMap>
        <edgeMap>
          <xCoord>198</xCoord>
          <yCoord>350</yCoord>
        </edgeMap>
        <edgeMap>
          <xCoord>198</xCoord>
          <yCoord>349</yCoord>
        </edgeMap>
        <edgeMap>
          <xCoord>199</xCoord>
          <yCoord>348</yCoord>
        </edgeMap>
        <edgeMap>
          <xCoord>199</xCoord>
          <yCoord>347</yCoord>
        </edgeMap>
        <edgeMap>
          <xCoord>199</xCoord>
          <yCoord>346</yCoord>
        </edgeMap>
        <edgeMap>
          <xCoord>198</xCoord>
          <yCoord>346</yCoord>
        </edgeMap>
        <edgeMap>
          <xCoord>197</xCoord>
          <yCoord>345</yCoord>
        </edgeMap>
        <edgeMap>
          <xCoord>196</xCoord>
          <yCoord>344</yCoord>
        </edgeMap>
        <edgeMap>
          <xCoord>195</xCoord>
          <yCoord>344</yCoord>
        </edgeMap>
        <edgeMap>
          <xCoord>194</xCoord>
          <yCoord>344</yCoord>
        </edgeMap>
        <edgeMap>
          <xCoord>193</xCoord>
          <yCoord>344</yCoord>
        </edgeMap>
        <edgeMap>
          <xCoord>192</xCoord>
          <yCoord>344</yCoord>
        </edgeMap>
        <edgeMap>
          <xCoord>191</xCoord>
          <yCoord>344</yCoord>
        </edgeMap>
        <edgeMap>
          <xCoord>190</xCoord>
          <yCoord>344</yCoord>
        </edgeMap>
        <edgeMap>
          <xCoord>189</xCoord>
          <yCoord>344</yCoord>
        </edgeMap>
        <edgeMap>
          <xCoord>188</xCoord>
          <yCoord>344</yCoord>
        </edgeMap>
        <edgeMap>
          <xCoord>187</xCoord>
          <yCoord>344</yCoord>
        </edgeMap>
        <edgeMap>
          <xCoord>186</xCoord>
          <yCoord>344</yCoord>
        </edgeMap>
        <edgeMap>
          <xCoord>185</xCoord>
          <yCoord>344</yCoord>
        </edgeMap>
        <edgeMap>
          <xCoord>184</xCoord>
          <yCoord>344</yCoord>
        </edgeMap>
        <edgeMap>
          <xCoord>183</xCoord>
          <yCoord>344</yCoord>
        </edgeMap>
        <edgeMap>
          <xCoord>183</xCoord>
          <yCoord>345</yCoord>
        </edgeMap>
        <edgeMap>
          <xCoord>183</xCoord>
          <yCoord>346</yCoord>
        </edgeMap>
        <edgeMap>
          <xCoord>184</xCoord>
          <yCoord>346</yCoord>
        </edgeMap>
        <edgeMap>
          <xCoord>185</xCoord>
          <yCoord>347</yCoord>
        </edgeMap>
        <edgeMap>
          <xCoord>185</xCoord>
          <yCoord>348</yCoord>
        </edgeMap>
        <edgeMap>
          <xCoord>186</xCoord>
          <yCoord>349</yCoord>
        </edgeMap>
        <edgeMap>
          <xCoord>186</xCoord>
          <yCoord>350</yCoord>
        </edgeMap>
        <edgeMap>
          <xCoord>186</xCoord>
          <yCoord>351</yCoord>
        </edgeMap>
        <edgeMap>
          <xCoord>187</xCoord>
          <yCoord>352</yCoord>
        </edgeMap>
        <edgeMap>
          <xCoord>188</xCoord>
          <yCoord>352</yCoord>
        </edgeMap>
        <edgeMap>
          <xCoord>189</xCoord>
          <yCoord>353</yCoord>
        </edgeMap>
        <edgeMap>
          <xCoord>189</xCoord>
          <yCoord>354</yCoord>
        </edgeMap>
        <edgeMap>
          <xCoord>190</xCoord>
          <yCoord>355</yCoord>
        </edgeMap>
        <edgeMap>
          <xCoord>190</xCoord>
          <yCoord>356</yCoord>
        </edgeMap>
        <edgeMap>
          <xCoord>190</xCoord>
          <yCoord>357</yCoord>
        </edgeMap>
        <edgeMap>
          <xCoord>190</xCoord>
          <yCoord>358</yCoord>
        </edgeMap>
        <edgeMap>
          <xCoord>190</xCoord>
          <yCoord>359</yCoord>
        </edgeMap>
        <edgeMap>
          <xCoord>191</xCoord>
          <yCoord>360</yCoord>
        </edgeMap>
        <edgeMap>
          <xCoord>191</xCoord>
          <yCoord>361</yCoord>
        </edgeMap>
        <edgeMap>
          <xCoord>191</xCoord>
          <yCoord>362</yCoord>
        </edgeMap>
        <edgeMap>
          <xCoord>191</xCoord>
          <yCoord>363</yCoord>
        </edgeMap>
        <edgeMap>
          <xCoord>191</xCoord>
          <yCoord>364</yCoord>
        </edgeMap>
        <edgeMap>
          <xCoord>191</xCoord>
          <yCoord>365</yCoord>
        </edgeMap>
        <edgeMap>
          <xCoord>191</xCoord>
          <yCoord>366</yCoord>
        </edgeMap>
        <edgeMap>
          <xCoord>191</xCoord>
          <yCoord>367</yCoord>
        </edgeMap>
        <edgeMap>
          <xCoord>191</xCoord>
          <yCoord>368</yCoord>
        </edgeMap>
        <edgeMap>
          <xCoord>191</xCoord>
          <yCoord>369</yCoord>
        </edgeMap>
        <edgeMap>
          <xCoord>191</xCoord>
          <yCoord>370</yCoord>
        </edgeMap>
        <edgeMap>
          <xCoord>192</xCoord>
          <yCoord>370</yCoord>
        </edgeMap>
        <edgeMap>
          <xCoord>193</xCoord>
          <yCoord>370</yCoord>
        </edgeMap>
      </roi>
      <roi>
        <imageZposition>-154.0</imageZposition>
        <imageSOP_UID>1.3.6.1.4.1.14519.5.2.1.6279.6001.191061818937879477228903270959</imageSOP_UID>
        <inclusion>TRUE</inclusion>
        <edgeMap>
          <xCoord>195</xCoord>
          <yCoord>366</yCoord>
        </edgeMap>
        <edgeMap>
          <xCoord>196</xCoord>
          <yCoord>365</yCoord>
        </edgeMap>
        <edgeMap>
          <xCoord>197</xCoord>
          <yCoord>365</yCoord>
        </edgeMap>
        <edgeMap>
          <xCoord>197</xCoord>
          <yCoord>364</yCoord>
        </edgeMap>
        <edgeMap>
          <xCoord>197</xCoord>
          <yCoord>363</yCoord>
        </edgeMap>
        <edgeMap>
          <xCoord>197</xCoord>
          <yCoord>362</yCoord>
        </edgeMap>
        <edgeMap>
          <xCoord>197</xCoord>
          <yCoord>361</yCoord>
        </edgeMap>
        <edgeMap>
          <xCoord>197</xCoord>
          <yCoord>360</yCoord>
        </edgeMap>
        <edgeMap>
          <xCoord>196</xCoord>
          <yCoord>359</yCoord>
        </edgeMap>
        <edgeMap>
          <xCoord>196</xCoord>
          <yCoord>358</yCoord>
        </edgeMap>
        <edgeMap>
          <xCoord>196</xCoord>
          <yCoord>357</yCoord>
        </edgeMap>
        <edgeMap>
          <xCoord>196</xCoord>
          <yCoord>356</yCoord>
        </edgeMap>
        <edgeMap>
          <xCoord>196</xCoord>
          <yCoord>355</yCoord>
        </edgeMap>
        <edgeMap>
          <xCoord>196</xCoord>
          <yCoord>354</yCoord>
        </edgeMap>
        <edgeMap>
          <xCoord>196</xCoord>
          <yCoord>353</yCoord>
        </edgeMap>
        <edgeMap>
          <xCoord>197</xCoord>
          <yCoord>352</yCoord>
        </edgeMap>
        <edgeMap>
          <xCoord>197</xCoord>
          <yCoord>351</yCoord>
        </edgeMap>
        <edgeMap>
          <xCoord>198</xCoord>
          <yCoord>350</yCoord>
        </edgeMap>
        <edgeMap>
          <xCoord>199</xCoord>
          <yCoord>349</yCoord>
        </edgeMap>
        <edgeMap>
          <xCoord>200</xCoord>
          <yCoord>349</yCoord>
        </edgeMap>
        <edgeMap>
          <xCoord>201</xCoord>
          <yCoord>349</yCoord>
        </edgeMap>
        <edgeMap>
          <xCoord>201</xCoord>
          <yCoord>348</yCoord>
        </edgeMap>
        <edgeMap>
          <xCoord>201</xCoord>
          <yCoord>347</yCoord>
        </edgeMap>
        <edgeMap>
          <xCoord>201</xCoord>
          <yCoord>346</yCoord>
        </edgeMap>
        <edgeMap>
          <xCoord>200</xCoord>
          <yCoord>345</yCoord>
        </edgeMap>
        <edgeMap>
          <xCoord>199</xCoord>
          <yCoord>344</yCoord>
        </edgeMap>
        <edgeMap>
          <xCoord>198</xCoord>
          <yCoord>344</yCoord>
        </edgeMap>
        <edgeMap>
          <xCoord>197</xCoord>
          <yCoord>343</yCoord>
        </edgeMap>
        <edgeMap>
          <xCoord>196</xCoord>
          <yCoord>343</yCoord>
        </edgeMap>
        <edgeMap>
          <xCoord>195</xCoord>
          <yCoord>343</yCoord>
        </edgeMap>
        <edgeMap>
          <xCoord>194</xCoord>
          <yCoord>343</yCoord>
        </edgeMap>
        <edgeMap>
          <xCoord>193</xCoord>
          <yCoord>343</yCoord>
        </edgeMap>
        <edgeMap>
          <xCoord>192</xCoord>
          <yCoord>343</yCoord>
        </edgeMap>
        <edgeMap>
          <xCoord>191</xCoord>
          <yCoord>343</yCoord>
        </edgeMap>
        <edgeMap>
          <xCoord>190</xCoord>
          <yCoord>344</yCoord>
        </edgeMap>
        <edgeMap>
          <xCoord>189</xCoord>
          <yCoord>344</yCoord>
        </edgeMap>
        <edgeMap>
          <xCoord>188</xCoord>
          <yCoord>344</yCoord>
        </edgeMap>
        <edgeMap>
          <xCoord>187</xCoord>
          <yCoord>344</yCoord>
        </edgeMap>
        <edgeMap>
          <xCoord>187</xCoord>
          <yCoord>345</yCoord>
        </edgeMap>
        <edgeMap>
          <xCoord>186</xCoord>
          <yCoord>346</yCoord>
        </edgeMap>
        <edgeMap>
          <xCoord>186</xCoord>
          <yCoord>347</yCoord>
        </edgeMap>
        <edgeMap>
          <xCoord>186</xCoord>
          <yCoord>348</yCoord>
        </edgeMap>
        <edgeMap>
          <xCoord>186</xCoord>
          <yCoord>349</yCoord>
        </edgeMap>
        <edgeMap>
          <xCoord>186</xCoord>
          <yCoord>350</yCoord>
        </edgeMap>
        <edgeMap>
          <xCoord>186</xCoord>
          <yCoord>351</yCoord>
        </edgeMap>
        <edgeMap>
          <xCoord>186</xCoord>
          <yCoord>352</yCoord>
        </edgeMap>
        <edgeMap>
          <xCoord>186</xCoord>
          <yCoord>353</yCoord>
        </edgeMap>
        <edgeMap>
          <xCoord>186</xCoord>
          <yCoord>354</yCoord>
        </edgeMap>
        <edgeMap>
          <xCoord>186</xCoord>
          <yCoord>355</yCoord>
        </edgeMap>
        <edgeMap>
          <xCoord>187</xCoord>
          <yCoord>355</yCoord>
        </edgeMap>
        <edgeMap>
          <xCoord>188</xCoord>
          <yCoord>355</yCoord>
        </edgeMap>
        <edgeMap>
          <xCoord>189</xCoord>
          <yCoord>355</yCoord>
        </edgeMap>
        <edgeMap>
          <xCoord>190</xCoord>
          <yCoord>355</yCoord>
        </edgeMap>
        <edgeMap>
          <xCoord>191</xCoord>
          <yCoord>356</yCoord>
        </edgeMap>
        <edgeMap>
          <xCoord>192</xCoord>
          <yCoord>357</yCoord>
        </edgeMap>
        <edgeMap>
          <xCoord>192</xCoord>
          <yCoord>358</yCoord>
        </edgeMap>
        <edgeMap>
          <xCoord>192</xCoord>
          <yCoord>359</yCoord>
        </edgeMap>
        <edgeMap>
          <xCoord>192</xCoord>
          <yCoord>360</yCoord>
        </edgeMap>
        <edgeMap>
          <xCoord>192</xCoord>
          <yCoord>361</yCoord>
        </edgeMap>
        <edgeMap>
          <xCoord>192</xCoord>
          <yCoord>362</yCoord>
        </edgeMap>
        <edgeMap>
          <xCoord>192</xCoord>
          <yCoord>363</yCoord>
        </edgeMap>
        <edgeMap>
          <xCoord>192</xCoord>
          <yCoord>364</yCoord>
        </edgeMap>
        <edgeMap>
          <xCoord>193</xCoord>
          <yCoord>365</yCoord>
        </edgeMap>
        <edgeMap>
          <xCoord>194</xCoord>
          <yCoord>366</yCoord>
        </edgeMap>
        <edgeMap>
          <xCoord>195</xCoord>
          <yCoord>366</yCoord>
        </edgeMap>
      </roi>
      <roi>
        <imageZposition>-154.5</imageZposition>
        <imageSOP_UID>1.3.6.1.4.1.14519.5.2.1.6279.6001.106247321260782462143759842425</imageSOP_UID>
        <inclusion>TRUE</inclusion>
        <edgeMap>
          <xCoord>194</xCoord>
          <yCoord>364</yCoord>
        </edgeMap>
        <edgeMap>
          <xCoord>194</xCoord>
          <yCoord>363</yCoord>
        </edgeMap>
        <edgeMap>
          <xCoord>194</xCoord>
          <yCoord>362</yCoord>
        </edgeMap>
        <edgeMap>
          <xCoord>194</xCoord>
          <yCoord>361</yCoord>
        </edgeMap>
        <edgeMap>
          <xCoord>194</xCoord>
          <yCoord>360</yCoord>
        </edgeMap>
        <edgeMap>
          <xCoord>194</xCoord>
          <yCoord>359</yCoord>
        </edgeMap>
        <edgeMap>
          <xCoord>194</xCoord>
          <yCoord>358</yCoord>
        </edgeMap>
        <edgeMap>
          <xCoord>194</xCoord>
          <yCoord>357</yCoord>
        </edgeMap>
        <edgeMap>
          <xCoord>194</xCoord>
          <yCoord>356</yCoord>
        </edgeMap>
        <edgeMap>
          <xCoord>194</xCoord>
          <yCoord>355</yCoord>
        </edgeMap>
        <edgeMap>
          <xCoord>194</xCoord>
          <yCoord>354</yCoord>
        </edgeMap>
        <edgeMap>
          <xCoord>195</xCoord>
          <yCoord>353</yCoord>
        </edgeMap>
        <edgeMap>
          <xCoord>195</xCoord>
          <yCoord>352</yCoord>
        </edgeMap>
        <edgeMap>
          <xCoord>196</xCoord>
          <yCoord>351</yCoord>
        </edgeMap>
        <edgeMap>
          <xCoord>196</xCoord>
          <yCoord>350</yCoord>
        </edgeMap>
        <edgeMap>
          <xCoord>196</xCoord>
          <yCoord>349</yCoord>
        </edgeMap>
        <edgeMap>
          <xCoord>196</xCoord>
          <yCoord>348</yCoord>
        </edgeMap>
        <edgeMap>
          <xCoord>197</xCoord>
          <yCoord>347</yCoord>
        </edgeMap>
        <edgeMap>
          <xCoord>198</xCoord>
          <yCoord>346</yCoord>
        </edgeMap>
        <edgeMap>
          <xCoord>198</xCoord>
          <yCoord>345</yCoord>
        </edgeMap>
        <edgeMap>
          <xCoord>198</xCoord>
          <yCoord>344</yCoord>
        </edgeMap>
        <edgeMap>
          <xCoord>197</xCoord>
          <yCoord>344</yCoord>
        </edgeMap>
        <edgeMap>
          <xCoord>196</xCoord>
          <yCoord>343</yCoord>
        </edgeMap>
        <edgeMap>
          <xCoord>195</xCoord>
          <yCoord>343</yCoord>
        </edgeMap>
        <edgeMap>
          <xCoord>194</xCoord>
          <yCoord>343</yCoord>
        </edgeMap>
        <edgeMap>
          <xCoord>193</xCoord>
          <yCoord>342</yCoord>
        </edgeMap>
        <edgeMap>
          <xCoord>192</xCoord>
          <yCoord>342</yCoord>
        </edgeMap>
        <edgeMap>
          <xCoord>191</xCoord>
          <yCoord>342</yCoord>
        </edgeMap>
        <edgeMap>
          <xCoord>190</xCoord>
          <yCoord>342</yCoord>
        </edgeMap>
        <edgeMap>
          <xCoord>189</xCoord>
          <yCoord>343</yCoord>
        </edgeMap>
        <edgeMap>
          <xCoord>188</xCoord>
          <yCoord>343</yCoord>
        </edgeMap>
        <edgeMap>
          <xCoord>187</xCoord>
          <yCoord>343</yCoord>
        </edgeMap>
        <edgeMap>
          <xCoord>186</xCoord>
          <yCoord>344</yCoord>
        </edgeMap>
        <edgeMap>
          <xCoord>186</xCoord>
          <yCoord>345</yCoord>
        </edgeMap>
        <edgeMap>
          <xCoord>186</xCoord>
          <yCoord>346</yCoord>
        </edgeMap>
        <edgeMap>
          <xCoord>187</xCoord>
          <yCoord>347</yCoord>
        </edgeMap>
        <edgeMap>
          <xCoord>188</xCoord>
          <yCoord>348</yCoord>
        </edgeMap>
        <edgeMap>
          <xCoord>189</xCoord>
          <yCoord>349</yCoord>
        </edgeMap>
        <edgeMap>
          <xCoord>189</xCoord>
          <yCoord>350</yCoord>
        </edgeMap>
        <edgeMap>
          <xCoord>189</xCoord>
          <yCoord>351</yCoord>
        </edgeMap>
        <edgeMap>
          <xCoord>189</xCoord>
          <yCoord>352</yCoord>
        </edgeMap>
        <edgeMap>
          <xCoord>189</xCoord>
          <yCoord>353</yCoord>
        </edgeMap>
        <edgeMap>
          <xCoord>189</xCoord>
          <yCoord>354</yCoord>
        </edgeMap>
        <edgeMap>
          <xCoord>189</xCoord>
          <yCoord>355</yCoord>
        </edgeMap>
        <edgeMap>
          <xCoord>190</xCoord>
          <yCoord>356</yCoord>
        </edgeMap>
        <edgeMap>
          <xCoord>191</xCoord>
          <yCoord>357</yCoord>
        </edgeMap>
        <edgeMap>
          <xCoord>191</xCoord>
          <yCoord>358</yCoord>
        </edgeMap>
        <edgeMap>
          <xCoord>192</xCoord>
          <yCoord>359</yCoord>
        </edgeMap>
        <edgeMap>
          <xCoord>193</xCoord>
          <yCoord>360</yCoord>
        </edgeMap>
        <edgeMap>
          <xCoord>193</xCoord>
          <yCoord>361</yCoord>
        </edgeMap>
        <edgeMap>
          <xCoord>193</xCoord>
          <yCoord>362</yCoord>
        </edgeMap>
        <edgeMap>
          <xCoord>193</xCoord>
          <yCoord>363</yCoord>
        </edgeMap>
        <edgeMap>
          <xCoord>193</xCoord>
          <yCoord>364</yCoord>
        </edgeMap>
        <edgeMap>
          <xCoord>194</xCoord>
          <yCoord>364</yCoord>
        </edgeMap>
      </roi>
    </unblindedReadNodule>
    <unblindedReadNodule>
      <noduleID>122660</noduleID>
      <characteristics>
        <subtlety>4</subtlety>
        <internalStructure>1</internalStructure>
        <calcification>6</calcification>
        <sphericity>3</sphericity>
        <margin>4</margin>
        <lobulation>3</lobulation>
        <spiculation>2</spiculation>
        <texture>5</texture>
        <malignancy>4</malignancy>
      </characteristics>
      <roi>
        <imageZposition>-214.0</imageZposition>
        <imageSOP_UID>1.3.6.1.4.1.14519.5.2.1.6279.6001.257924864514907240354469445106</imageSOP_UID>
        <inclusion>TRUE</inclusion>
        <edgeMap>
          <xCoord>418</xCoord>
          <yCoord>376</yCoord>
        </edgeMap>
        <edgeMap>
          <xCoord>419</xCoord>
          <yCoord>375</yCoord>
        </edgeMap>
        <edgeMap>
          <xCoord>420</xCoord>
          <yCoord>374</yCoord>
        </edgeMap>
        <edgeMap>
          <xCoord>421</xCoord>
          <yCoord>373</yCoord>
        </edgeMap>
        <edgeMap>
          <xCoord>422</xCoord>
          <yCoord>372</yCoord>
        </edgeMap>
        <edgeMap>
          <xCoord>423</xCoord>
          <yCoord>372</yCoord>
        </edgeMap>
        <edgeMap>
          <xCoord>424</xCoord>
          <yCoord>371</yCoord>
        </edgeMap>
        <edgeMap>
          <xCoord>425</xCoord>
          <yCoord>370</yCoord>
        </edgeMap>
        <edgeMap>
          <xCoord>425</xCoord>
          <yCoord>369</yCoord>
        </edgeMap>
        <edgeMap>
          <xCoord>426</xCoord>
          <yCoord>368</yCoord>
        </edgeMap>
        <edgeMap>
          <xCoord>426</xCoord>
          <yCoord>367</yCoord>
        </edgeMap>
        <edgeMap>
          <xCoord>426</xCoord>
          <yCoord>366</yCoord>
        </edgeMap>
        <edgeMap>
          <xCoord>425</xCoord>
          <yCoord>365</yCoord>
        </edgeMap>
        <edgeMap>
          <xCoord>425</xCoord>
          <yCoord>364</yCoord>
        </edgeMap>
        <edgeMap>
          <xCoord>424</xCoord>
          <yCoord>363</yCoord>
        </edgeMap>
        <edgeMap>
          <xCoord>423</xCoord>
          <yCoord>363</yCoord>
        </edgeMap>
        <edgeMap>
          <xCoord>422</xCoord>
          <yCoord>362</yCoord>
        </edgeMap>
        <edgeMap>
          <xCoord>421</xCoord>
          <yCoord>363</yCoord>
        </edgeMap>
        <edgeMap>
          <xCoord>422</xCoord>
          <yCoord>364</yCoord>
        </edgeMap>
        <edgeMap>
          <xCoord>422</xCoord>
          <yCoord>365</yCoord>
        </edgeMap>
        <edgeMap>
          <xCoord>421</xCoord>
          <yCoord>366</yCoord>
        </edgeMap>
        <edgeMap>
          <xCoord>420</xCoord>
          <yCoord>365</yCoord>
        </edgeMap>
        <edgeMap>
          <xCoord>419</xCoord>
          <yCoord>364</yCoord>
        </edgeMap>
        <edgeMap>
          <xCoord>418</xCoord>
          <yCoord>365</yCoord>
        </edgeMap>
        <edgeMap>
          <xCoord>418</xCoord>
          <yCoord>366</yCoord>
        </edgeMap>
        <edgeMap>
          <xCoord>419</xCoord>
          <yCoord>367</yCoord>
        </edgeMap>
        <edgeMap>
          <xCoord>418</xCoord>
          <yCoord>368</yCoord>
        </edgeMap>
        <edgeMap>
          <xCoord>417</xCoord>
          <yCoord>369</yCoord>
        </edgeMap>
        <edgeMap>
          <xCoord>416</xCoord>
          <yCoord>369</yCoord>
        </edgeMap>
        <edgeMap>
          <xCoord>415</xCoord>
          <yCoord>370</yCoord>
        </edgeMap>
        <edgeMap>
          <xCoord>415</xCoord>
          <yCoord>371</yCoord>
        </edgeMap>
        <edgeMap>
          <xCoord>415</xCoord>
          <yCoord>372</yCoord>
        </edgeMap>
        <edgeMap>
          <xCoord>416</xCoord>
          <yCoord>373</yCoord>
        </edgeMap>
        <edgeMap>
          <xCoord>416</xCoord>
          <yCoord>374</yCoord>
        </edgeMap>
        <edgeMap>
          <xCoord>417</xCoord>
          <yCoord>375</yCoord>
        </edgeMap>
        <edgeMap>
          <xCoord>418</xCoord>
          <yCoord>376</yCoord>
        </edgeMap>
      </roi>
      <roi>
        <imageZposition>-214.5</imageZposition>
        <imageSOP_UID>1.3.6.1.4.1.14519.5.2.1.6279.6001.198120625211081745189786736509</imageSOP_UID>
        <inclusion>TRUE</inclusion>
        <edgeMap>
          <xCoord>418</xCoord>
          <yCoord>376</yCoord>
        </edgeMap>
        <edgeMap>
          <xCoord>419</xCoord>
          <yCoord>375</yCoord>
        </edgeMap>
        <edgeMap>
          <xCoord>420</xCoord>
          <yCoord>375</yCoord>
        </edgeMap>
        <edgeMap>
          <xCoord>421</xCoord>
          <yCoord>374</yCoord>
        </edgeMap>
        <edgeMap>
          <xCoord>421</xCoord>
          <yCoord>373</yCoord>
        </edgeMap>
        <edgeMap>
          <xCoord>422</xCoord>
          <yCoord>372</yCoord>
        </edgeMap>
        <edgeMap>
          <xCoord>422</xCoord>
          <yCoord>371</yCoord>
        </edgeMap>
        <edgeMap>
          <xCoord>423</xCoord>
          <yCoord>370</yCoord>
        </edgeMap>
        <edgeMap>
          <xCoord>424</xCoord>
          <yCoord>369</yCoord>
        </edgeMap>
        <edgeMap>
          <xCoord>425</xCoord>
          <yCoord>368</yCoord>
        </edgeMap>
        <edgeMap>
          <xCoord>425</xCoord>
          <yCoord>367</yCoord>
        </edgeMap>
        <edgeMap>
          <xCoord>425</xCoord>
          <yCoord>366</yCoord>
        </edgeMap>
        <edgeMap>
          <xCoord>425</xCoord>
          <yCoord>365</yCoord>
        </edgeMap>
        <edgeMap>
          <xCoord>424</xCoord>
          <yCoord>364</yCoord>
        </edgeMap>
        <edgeMap>
          <xCoord>424</xCoord>
          <yCoord>363</yCoord>
        </edgeMap>
        <edgeMap>
          <xCoord>423</xCoord>
          <yCoord>362</yCoord>
        </edgeMap>
        <edgeMap>
          <xCoord>423</xCoord>
          <yCoord>361</yCoord>
        </edgeMap>
        <edgeMap>
          <xCoord>422</xCoord>
          <yCoord>360</yCoord>
        </edgeMap>
        <edgeMap>
          <xCoord>421</xCoord>
          <yCoord>361</yCoord>
        </edgeMap>
        <edgeMap>
          <xCoord>420</xCoord>
          <yCoord>362</yCoord>
        </edgeMap>
        <edgeMap>
          <xCoord>420</xCoord>
          <yCoord>363</yCoord>
        </edgeMap>
        <edgeMap>
          <xCoord>420</xCoord>
          <yCoord>364</yCoord>
        </edgeMap>
        <edgeMap>
          <xCoord>419</xCoord>
          <yCoord>365</yCoord>
        </edgeMap>
        <edgeMap>
          <xCoord>418</xCoord>
          <yCoord>366</yCoord>
        </edgeMap>
        <edgeMap>
          <xCoord>418</xCoord>
          <yCoord>367</yCoord>
        </edgeMap>
        <edgeMap>
          <xCoord>417</xCoord>
          <yCoord>368</yCoord>
        </edgeMap>
        <edgeMap>
          <xCoord>417</xCoord>
          <yCoord>369</yCoord>
        </edgeMap>
        <edgeMap>
          <xCoord>416</xCoord>
          <yCoord>370</yCoord>
        </edgeMap>
        <edgeMap>
          <xCoord>415</xCoord>
          <yCoord>369</yCoord>
        </edgeMap>
        <edgeMap>
          <xCoord>414</xCoord>
          <yCoord>370</yCoord>
        </edgeMap>
        <edgeMap>
          <xCoord>415</xCoord>
          <yCoord>371</yCoord>
        </edgeMap>
        <edgeMap>
          <xCoord>415</xCoord>
          <yCoord>372</yCoord>
        </edgeMap>
        <edgeMap>
          <xCoord>415</xCoord>
          <yCoord>373</yCoord>
        </edgeMap>
        <edgeMap>
          <xCoord>416</xCoord>
          <yCoord>374</yCoord>
        </edgeMap>
        <edgeMap>
          <xCoord>416</xCoord>
          <yCoord>375</yCoord>
        </edgeMap>
        <edgeMap>
          <xCoord>417</xCoord>
          <yCoord>376</yCoord>
        </edgeMap>
        <edgeMap>
          <xCoord>418</xCoord>
          <yCoord>376</yCoord>
        </edgeMap>
      </roi>
      <roi>
        <imageZposition>-215.0</imageZposition>
        <imageSOP_UID>1.3.6.1.4.1.14519.5.2.1.6279.6001.243385255776816157289317951603</imageSOP_UID>
        <inclusion>TRUE</inclusion>
        <edgeMap>
          <xCoord>419</xCoord>
          <yCoord>376</yCoord>
        </edgeMap>
        <edgeMap>
          <xCoord>420</xCoord>
          <yCoord>375</yCoord>
        </edgeMap>
        <edgeMap>
          <xCoord>421</xCoord>
          <yCoord>374</yCoord>
        </edgeMap>
        <edgeMap>
          <xCoord>422</xCoord>
          <yCoord>373</yCoord>
        </edgeMap>
        <edgeMap>
          <xCoord>422</xCoord>
          <yCoord>372</yCoord>
        </edgeMap>
        <edgeMap>
          <xCoord>423</xCoord>
          <yCoord>371</yCoord>
        </edgeMap>
        <edgeMap>
          <xCoord>424</xCoord>
          <yCoord>370</yCoord>
        </edgeMap>
        <edgeMap>
          <xCoord>425</xCoord>
          <yCoord>369</yCoord>
        </edgeMap>
        <edgeMap>
          <xCoord>425</xCoord>
          <yCoord>368</yCoord>
        </edgeMap>
        <edgeMap>
          <xCoord>425</xCoord>
          <yCoord>367</yCoord>
        </edgeMap>
        <edgeMap>
          <xCoord>425</xCoord>
          <yCoord>366</yCoord>
        </edgeMap>
        <edgeMap>
          <xCoord>424</xCoord>
          <yCoord>365</yCoord>
        </edgeMap>
        <edgeMap>
          <xCoord>424</xCoord>
          <yCoord>364</yCoord>
        </edgeMap>
        <edgeMap>
          <xCoord>423</xCoord>
          <yCoord>363</yCoord>
        </edgeMap>
        <edgeMap>
          <xCoord>423</xCoord>
          <yCoord>362</yCoord>
        </edgeMap>
        <edgeMap>
          <xCoord>422</xCoord>
          <yCoord>361</yCoord>
        </edgeMap>
        <edgeMap>
          <xCoord>421</xCoord>
          <yCoord>360</yCoord>
        </edgeMap>
        <edgeMap>
          <xCoord>420</xCoord>
          <yCoord>361</yCoord>
        </edgeMap>
        <edgeMap>
          <xCoord>419</xCoord>
          <yCoord>362</yCoord>
        </edgeMap>
        <edgeMap>
          <xCoord>420</xCoord>
          <yCoord>363</yCoord>
        </edgeMap>
        <edgeMap>
          <xCoord>419</xCoord>
          <yCoord>364</yCoord>
        </edgeMap>
        <edgeMap>
          <xCoord>418</xCoord>
          <yCoord>365</yCoord>
        </edgeMap>
        <edgeMap>
          <xCoord>418</xCoord>
          <yCoord>366</yCoord>
        </edgeMap>
        <edgeMap>
          <xCoord>417</xCoord>
          <yCoord>367</yCoord>
        </edgeMap>
        <edgeMap>
          <xCoord>417</xCoord>
          <yCoord>368</yCoord>
        </edgeMap>
        <edgeMap>
          <xCoord>416</xCoord>
          <yCoord>369</yCoord>
        </edgeMap>
        <edgeMap>
          <xCoord>415</xCoord>
          <yCoord>369</yCoord>
        </edgeMap>
        <edgeMap>
          <xCoord>414</xCoord>
          <yCoord>369</yCoord>
        </edgeMap>
        <edgeMap>
          <xCoord>413</xCoord>
          <yCoord>369</yCoord>
        </edgeMap>
        <edgeMap>
          <xCoord>412</xCoord>
          <yCoord>369</yCoord>
        </edgeMap>
        <edgeMap>
          <xCoord>411</xCoord>
          <yCoord>370</yCoord>
        </edgeMap>
        <edgeMap>
          <xCoord>411</xCoord>
          <yCoord>371</yCoord>
        </edgeMap>
        <edgeMap>
          <xCoord>412</xCoord>
          <yCoord>372</yCoord>
        </edgeMap>
        <edgeMap>
          <xCoord>413</xCoord>
          <yCoord>373</yCoord>
        </edgeMap>
        <edgeMap>
          <xCoord>414</xCoord>
          <yCoord>374</yCoord>
        </edgeMap>
        <edgeMap>
          <xCoord>415</xCoord>
          <yCoord>375</yCoord>
        </edgeMap>
        <edgeMap>
          <xCoord>416</xCoord>
          <yCoord>376</yCoord>
        </edgeMap>
        <edgeMap>
          <xCoord>417</xCoord>
          <yCoord>376</yCoord>
        </edgeMap>
        <edgeMap>
          <xCoord>418</xCoord>
          <yCoord>376</yCoord>
        </edgeMap>
        <edgeMap>
          <xCoord>419</xCoord>
          <yCoord>376</yCoord>
        </edgeMap>
      </roi>
      <roi>
        <imageZposition>-215.5</imageZposition>
        <imageSOP_UID>1.3.6.1.4.1.14519.5.2.1.6279.6001.182461934580231038981420049052</imageSOP_UID>
        <inclusion>TRUE</inclusion>
        <edgeMap>
          <xCoord>419</xCoord>
          <yCoord>376</yCoord>
        </edgeMap>
        <edgeMap>
          <xCoord>420</xCoord>
          <yCoord>375</yCoord>
        </edgeMap>
        <edgeMap>
          <xCoord>421</xCoord>
          <yCoord>374</yCoord>
        </edgeMap>
        <edgeMap>
          <xCoord>422</xCoord>
          <yCoord>373</yCoord>
        </edgeMap>
        <edgeMap>
          <xCoord>423</xCoord>
          <yCoord>372</yCoord>
        </edgeMap>
        <edgeMap>
          <xCoord>424</xCoord>
          <yCoord>371</yCoord>
        </edgeMap>
        <edgeMap>
          <xCoord>424</xCoord>
          <yCoord>370</yCoord>
        </edgeMap>
        <edgeMap>
          <xCoord>424</xCoord>
          <yCoord>369</yCoord>
        </edgeMap>
        <edgeMap>
          <xCoord>425</xCoord>
          <yCoord>368</yCoord>
        </edgeMap>
        <edgeMap>
          <xCoord>425</xCoord>
          <yCoord>367</yCoord>
        </edgeMap>
        <edgeMap>
          <xCoord>424</xCoord>
          <yCoord>366</yCoord>
        </edgeMap>
        <edgeMap>
          <xCoord>425</xCoord>
          <yCoord>365</yCoord>
        </edgeMap>
        <edgeMap>
          <xCoord>424</xCoord>
          <yCoord>364</yCoord>
        </edgeMap>
        <edgeMap>
          <xCoord>423</xCoord>
          <yCoord>363</yCoord>
        </edgeMap>
        <edgeMap>
          <xCoord>423</xCoord>
          <yCoord>362</yCoord>
        </edgeMap>
        <edgeMap>
          <xCoord>422</xCoord>
          <yCoord>361</yCoord>
        </edgeMap>
        <edgeMap>
          <xCoord>421</xCoord>
          <yCoord>361</yCoord>
        </edgeMap>
        <edgeMap>
          <xCoord>420</xCoord>
          <yCoord>361</yCoord>
        </edgeMap>
        <edgeMap>
          <xCoord>419</xCoord>
          <yCoord>362</yCoord>
        </edgeMap>
        <edgeMap>
          <xCoord>419</xCoord>
          <yCoord>363</yCoord>
        </edgeMap>
        <edgeMap>
          <xCoord>418</xCoord>
          <yCoord>364</yCoord>
        </edgeMap>
        <edgeMap>
          <xCoord>417</xCoord>
          <yCoord>365</yCoord>
        </edgeMap>
        <edgeMap>
          <xCoord>416</xCoord>
          <yCoord>366</yCoord>
        </edgeMap>
        <edgeMap>
          <xCoord>416</xCoord>
          <yCoord>367</yCoord>
        </edgeMap>
        <edgeMap>
          <xCoord>415</xCoord>
          <yCoord>368</yCoord>
        </edgeMap>
        <edgeMap>
          <xCoord>414</xCoord>
          <yCoord>367</yCoord>
        </edgeMap>
        <edgeMap>
          <xCoord>413</xCoord>
          <yCoord>368</yCoord>
        </edgeMap>
        <edgeMap>
          <xCoord>412</xCoord>
          <yCoord>368</yCoord>
        </edgeMap>
        <edgeMap>
          <xCoord>411</xCoord>
          <yCoord>368</yCoord>
        </edgeMap>
        <edgeMap>
          <xCoord>410</xCoord>
          <yCoord>369</yCoord>
        </edgeMap>
        <edgeMap>
          <xCoord>410</xCoord>
          <yCoord>370</yCoord>
        </edgeMap>
        <edgeMap>
          <xCoord>411</xCoord>
          <yCoord>371</yCoord>
        </edgeMap>
        <edgeMap>
          <xCoord>412</xCoord>
          <yCoord>372</yCoord>
        </edgeMap>
        <edgeMap>
          <xCoord>413</xCoord>
          <yCoord>373</yCoord>
        </edgeMap>
        <edgeMap>
          <xCoord>414</xCoord>
          <yCoord>374</yCoord>
        </edgeMap>
        <edgeMap>
          <xCoord>415</xCoord>
          <yCoord>375</yCoord>
        </edgeMap>
        <edgeMap>
          <xCoord>416</xCoord>
          <yCoord>376</yCoord>
        </edgeMap>
        <edgeMap>
          <xCoord>417</xCoord>
          <yCoord>376</yCoord>
        </edgeMap>
        <edgeMap>
          <xCoord>418</xCoord>
          <yCoord>376</yCoord>
        </edgeMap>
        <edgeMap>
          <xCoord>419</xCoord>
          <yCoord>376</yCoord>
        </edgeMap>
      </roi>
      <roi>
        <imageZposition>-216.0</imageZposition>
        <imageSOP_UID>1.3.6.1.4.1.14519.5.2.1.6279.6001.189325460958717851529372795927</imageSOP_UID>
        <inclusion>TRUE</inclusion>
        <edgeMap>
          <xCoord>419</xCoord>
          <yCoord>376</yCoord>
        </edgeMap>
        <edgeMap>
          <xCoord>420</xCoord>
          <yCoord>375</yCoord>
        </edgeMap>
        <edgeMap>
          <xCoord>421</xCoord>
          <yCoord>374</yCoord>
        </edgeMap>
        <edgeMap>
          <xCoord>422</xCoord>
          <yCoord>373</yCoord>
        </edgeMap>
        <edgeMap>
          <xCoord>423</xCoord>
          <yCoord>372</yCoord>
        </edgeMap>
        <edgeMap>
          <xCoord>424</xCoord>
          <yCoord>371</yCoord>
        </edgeMap>
        <edgeMap>
          <xCoord>423</xCoord>
          <yCoord>370</yCoord>
        </edgeMap>
        <edgeMap>
          <xCoord>424</xCoord>
          <yCoord>369</yCoord>
        </edgeMap>
        <edgeMap>
          <xCoord>425</xCoord>
          <yCoord>368</yCoord>
        </edgeMap>
        <edgeMap>
          <xCoord>425</xCoord>
          <yCoord>367</yCoord>
        </edgeMap>
        <edgeMap>
          <xCoord>425</xCoord>
          <yCoord>366</yCoord>
        </edgeMap>
        <edgeMap>
          <xCoord>424</xCoord>
          <yCoord>365</yCoord>
        </edgeMap>
        <edgeMap>
          <xCoord>423</xCoord>
          <yCoord>364</yCoord>
        </edgeMap>
        <edgeMap>
          <xCoord>422</xCoord>
          <yCoord>363</yCoord>
        </edgeMap>
        <edgeMap>
          <xCoord>421</xCoord>
          <yCoord>362</yCoord>
        </edgeMap>
        <edgeMap>
          <xCoord>420</xCoord>
          <yCoord>362</yCoord>
        </edgeMap>
        <edgeMap>
          <xCoord>419</xCoord>
          <yCoord>362</yCoord>
        </edgeMap>
        <edgeMap>
          <xCoord>418</xCoord>
          <yCoord>362</yCoord>
        </edgeMap>
        <edgeMap>
          <xCoord>417</xCoord>
          <yCoord>362</yCoord>
        </edgeMap>
        <edgeMap>
          <xCoord>416</xCoord>
          <yCoord>363</yCoord>
        </edgeMap>
        <edgeMap>
          <xCoord>416</xCoord>
          <yCoord>364</yCoord>
        </edgeMap>
        <edgeMap>
          <xCoord>416</xCoord>
          <yCoord>365</yCoord>
        </edgeMap>
        <edgeMap>
          <xCoord>416</xCoord>
          <yCoord>366</yCoord>
        </edgeMap>
        <edgeMap>
          <xCoord>415</xCoord>
          <yCoord>367</yCoord>
        </edgeMap>
        <edgeMap>
          <xCoord>414</xCoord>
          <yCoord>368</yCoord>
        </edgeMap>
        <edgeMap>
          <xCoord>413</xCoord>
          <yCoord>368</yCoord>
        </edgeMap>
        <edgeMap>
          <xCoord>412</xCoord>
          <yCoord>368</yCoord>
        </edgeMap>
        <edgeMap>
          <xCoord>411</xCoord>
          <yCoord>368</yCoord>
        </edgeMap>
        <edgeMap>
          <xCoord>410</xCoord>
          <yCoord>369</yCoord>
        </edgeMap>
        <edgeMap>
          <xCoord>410</xCoord>
          <yCoord>370</yCoord>
        </edgeMap>
        <edgeMap>
          <xCoord>411</xCoord>
          <yCoord>371</yCoord>
        </edgeMap>
        <edgeMap>
          <xCoord>412</xCoord>
          <yCoord>372</yCoord>
        </edgeMap>
        <edgeMap>
          <xCoord>413</xCoord>
          <yCoord>373</yCoord>
        </edgeMap>
        <edgeMap>
          <xCoord>414</xCoord>
          <yCoord>374</yCoord>
        </edgeMap>
        <edgeMap>
          <xCoord>414</xCoord>
          <yCoord>375</yCoord>
        </edgeMap>
        <edgeMap>
          <xCoord>415</xCoord>
          <yCoord>376</yCoord>
        </edgeMap>
        <edgeMap>
          <xCoord>416</xCoord>
          <yCoord>376</yCoord>
        </edgeMap>
        <edgeMap>
          <xCoord>417</xCoord>
          <yCoord>376</yCoord>
        </edgeMap>
        <edgeMap>
          <xCoord>418</xCoord>
          <yCoord>376</yCoord>
        </edgeMap>
        <edgeMap>
          <xCoord>419</xCoord>
          <yCoord>376</yCoord>
        </edgeMap>
      </roi>
      <roi>
        <imageZposition>-216.5</imageZposition>
        <imageSOP_UID>1.3.6.1.4.1.14519.5.2.1.6279.6001.168769591151252104016219687637</imageSOP_UID>
        <inclusion>TRUE</inclusion>
        <edgeMap>
          <xCoord>418</xCoord>
          <yCoord>377</yCoord>
        </edgeMap>
        <edgeMap>
          <xCoord>419</xCoord>
          <yCoord>376</yCoord>
        </edgeMap>
        <edgeMap>
          <xCoord>420</xCoord>
          <yCoord>375</yCoord>
        </edgeMap>
        <edgeMap>
          <xCoord>421</xCoord>
          <yCoord>374</yCoord>
        </edgeMap>
        <edgeMap>
          <xCoord>422</xCoord>
          <yCoord>373</yCoord>
        </edgeMap>
        <edgeMap>
          <xCoord>423</xCoord>
          <yCoord>372</yCoord>
        </edgeMap>
        <edgeMap>
          <xCoord>423</xCoord>
          <yCoord>371</yCoord>
        </edgeMap>
        <edgeMap>
          <xCoord>423</xCoord>
          <yCoord>370</yCoord>
        </edgeMap>
        <edgeMap>
          <xCoord>424</xCoord>
          <yCoord>369</yCoord>
        </edgeMap>
        <edgeMap>
          <xCoord>425</xCoord>
          <yCoord>368</yCoord>
        </edgeMap>
        <edgeMap>
          <xCoord>425</xCoord>
          <yCoord>367</yCoord>
        </edgeMap>
        <edgeMap>
          <xCoord>425</xCoord>
          <yCoord>366</yCoord>
        </edgeMap>
        <edgeMap>
          <xCoord>424</xCoord>
          <yCoord>365</yCoord>
        </edgeMap>
        <edgeMap>
          <xCoord>423</xCoord>
          <yCoord>365</yCoord>
        </edgeMap>
        <edgeMap>
          <xCoord>422</xCoord>
          <yCoord>365</yCoord>
        </edgeMap>
        <edgeMap>
          <xCoord>421</xCoord>
          <yCoord>364</yCoord>
        </edgeMap>
        <edgeMap>
          <xCoord>421</xCoord>
          <yCoord>363</yCoord>
        </edgeMap>
        <edgeMap>
          <xCoord>420</xCoord>
          <yCoord>362</yCoord>
        </edgeMap>
        <edgeMap>
          <xCoord>419</xCoord>
          <yCoord>362</yCoord>
        </edgeMap>
        <edgeMap>
          <xCoord>418</xCoord>
          <yCoord>361</yCoord>
        </edgeMap>
        <edgeMap>
          <xCoord>417</xCoord>
          <yCoord>362</yCoord>
        </edgeMap>
        <edgeMap>
          <xCoord>417</xCoord>
          <yCoord>363</yCoord>
        </edgeMap>
        <edgeMap>
          <xCoord>416</xCoord>
          <yCoord>364</yCoord>
        </edgeMap>
        <edgeMap>
          <xCoord>416</xCoord>
          <yCoord>365</yCoord>
        </edgeMap>
        <edgeMap>
          <xCoord>416</xCoord>
          <yCoord>366</yCoord>
        </edgeMap>
        <edgeMap>
          <xCoord>415</xCoord>
          <yCoord>367</yCoord>
        </edgeMap>
        <edgeMap>
          <xCoord>414</xCoord>
          <yCoord>367</yCoord>
        </edgeMap>
        <edgeMap>
          <xCoord>413</xCoord>
          <yCoord>367</yCoord>
        </edgeMap>
        <edgeMap>
          <xCoord>412</xCoord>
          <yCoord>368</yCoord>
        </edgeMap>
        <edgeMap>
          <xCoord>411</xCoord>
          <yCoord>367</yCoord>
        </edgeMap>
        <edgeMap>
          <xCoord>410</xCoord>
          <yCoord>367</yCoord>
        </edgeMap>
        <edgeMap>
          <xCoord>409</xCoord>
          <yCoord>368</yCoord>
        </edgeMap>
        <edgeMap>
          <xCoord>410</xCoord>
          <yCoord>369</yCoord>
        </edgeMap>
        <edgeMap>
          <xCoord>411</xCoord>
          <yCoord>370</yCoord>
        </edgeMap>
        <edgeMap>
          <xCoord>412</xCoord>
          <yCoord>371</yCoord>
        </edgeMap>
        <edgeMap>
          <xCoord>412</xCoord>
          <yCoord>372</yCoord>
        </edgeMap>
        <edgeMap>
          <xCoord>413</xCoord>
          <yCoord>373</yCoord>
        </edgeMap>
        <edgeMap>
          <xCoord>414</xCoord>
          <yCoord>374</yCoord>
        </edgeMap>
        <edgeMap>
          <xCoord>414</xCoord>
          <yCoord>375</yCoord>
        </edgeMap>
        <edgeMap>
          <xCoord>415</xCoord>
          <yCoord>376</yCoord>
        </edgeMap>
        <edgeMap>
          <xCoord>416</xCoord>
          <yCoord>377</yCoord>
        </edgeMap>
        <edgeMap>
          <xCoord>417</xCoord>
          <yCoord>377</yCoord>
        </edgeMap>
        <edgeMap>
          <xCoord>418</xCoord>
          <yCoord>377</yCoord>
        </edgeMap>
      </roi>
      <roi>
        <imageZposition>-217.0</imageZposition>
        <imageSOP_UID>1.3.6.1.4.1.14519.5.2.1.6279.6001.283530737149198471763499523369</imageSOP_UID>
        <inclusion>TRUE</inclusion>
        <edgeMap>
          <xCoord>418</xCoord>
          <yCoord>377</yCoord>
        </edgeMap>
        <edgeMap>
          <xCoord>419</xCoord>
          <yCoord>376</yCoord>
        </edgeMap>
        <edgeMap>
          <xCoord>420</xCoord>
          <yCoord>375</yCoord>
        </edgeMap>
        <edgeMap>
          <xCoord>421</xCoord>
          <yCoord>374</yCoord>
        </edgeMap>
        <edgeMap>
          <xCoord>422</xCoord>
          <yCoord>373</yCoord>
        </edgeMap>
        <edgeMap>
          <xCoord>423</xCoord>
          <yCoord>372</yCoord>
        </edgeMap>
        <edgeMap>
          <xCoord>423</xCoord>
          <yCoord>371</yCoord>
        </edgeMap>
        <edgeMap>
          <xCoord>423</xCoord>
          <yCoord>370</yCoord>
        </edgeMap>
        <edgeMap>
          <xCoord>423</xCoord>
          <yCoord>369</yCoord>
        </edgeMap>
        <edgeMap>
          <xCoord>424</xCoord>
          <yCoord>368</yCoord>
        </edgeMap>
        <edgeMap>
          <xCoord>425</xCoord>
          <yCoord>367</yCoord>
        </edgeMap>
        <edgeMap>
          <xCoord>424</xCoord>
          <yCoord>366</yCoord>
        </edgeMap>
        <edgeMap>
          <xCoord>423</xCoord>
          <yCoord>365</yCoord>
        </edgeMap>
        <edgeMap>
          <xCoord>422</xCoord>
          <yCoord>366</yCoord>
        </edgeMap>
        <edgeMap>
          <xCoord>421</xCoord>
          <yCoord>365</yCoord>
        </edgeMap>
        <edgeMap>
          <xCoord>421</xCoord>
          <yCoord>364</yCoord>
        </edgeMap>
        <edgeMap>
          <xCoord>420</xCoord>
          <yCoord>363</yCoord>
        </edgeMap>
        <edgeMap>
          <xCoord>419</xCoord>
          <yCoord>362</yCoord>
        </edgeMap>
        <edgeMap>
          <xCoord>418</xCoord>
          <yCoord>363</yCoord>
        </edgeMap>
        <edgeMap>
          <xCoord>417</xCoord>
          <yCoord>363</yCoord>
        </edgeMap>
        <edgeMap>
          <xCoord>416</xCoord>
          <yCoord>364</yCoord>
        </edgeMap>
        <edgeMap>
          <xCoord>415</xCoord>
          <yCoord>365</yCoord>
        </edgeMap>
        <edgeMap>
          <xCoord>415</xCoord>
          <yCoord>366</yCoord>
        </edgeMap>
        <edgeMap>
          <xCoord>414</xCoord>
          <yCoord>367</yCoord>
        </edgeMap>
        <edgeMap>
          <xCoord>413</xCoord>
          <yCoord>367</yCoord>
        </edgeMap>
        <edgeMap>
          <xCoord>412</xCoord>
          <yCoord>368</yCoord>
        </edgeMap>
        <edgeMap>
          <xCoord>411</xCoord>
          <yCoord>368</yCoord>
        </edgeMap>
        <edgeMap>
          <xCoord>410</xCoord>
          <yCoord>369</yCoord>
        </edgeMap>
        <edgeMap>
          <xCoord>411</xCoord>
          <yCoord>370</yCoord>
        </edgeMap>
        <edgeMap>
          <xCoord>412</xCoord>
          <yCoord>371</yCoord>
        </edgeMap>
        <edgeMap>
          <xCoord>412</xCoord>
          <yCoord>372</yCoord>
        </edgeMap>
        <edgeMap>
          <xCoord>413</xCoord>
          <yCoord>373</yCoord>
        </edgeMap>
        <edgeMap>
          <xCoord>413</xCoord>
          <yCoord>374</yCoord>
        </edgeMap>
        <edgeMap>
          <xCoord>414</xCoord>
          <yCoord>375</yCoord>
        </edgeMap>
        <edgeMap>
          <xCoord>415</xCoord>
          <yCoord>376</yCoord>
        </edgeMap>
        <edgeMap>
          <xCoord>416</xCoord>
          <yCoord>377</yCoord>
        </edgeMap>
        <edgeMap>
          <xCoord>417</xCoord>
          <yCoord>377</yCoord>
        </edgeMap>
        <edgeMap>
          <xCoord>418</xCoord>
          <yCoord>377</yCoord>
        </edgeMap>
      </roi>
      <roi>
        <imageZposition>-217.5</imageZposition>
        <imageSOP_UID>1.3.6.1.4.1.14519.5.2.1.6279.6001.924085882490222969232993476018</imageSOP_UID>
        <inclusion>TRUE</inclusion>
        <edgeMap>
          <xCoord>419</xCoord>
          <yCoord>377</yCoord>
        </edgeMap>
        <edgeMap>
          <xCoord>420</xCoord>
          <yCoord>376</yCoord>
        </edgeMap>
        <edgeMap>
          <xCoord>420</xCoord>
          <yCoord>375</yCoord>
        </edgeMap>
        <edgeMap>
          <xCoord>421</xCoord>
          <yCoord>374</yCoord>
        </edgeMap>
        <edgeMap>
          <xCoord>422</xCoord>
          <yCoord>373</yCoord>
        </edgeMap>
        <edgeMap>
          <xCoord>422</xCoord>
          <yCoord>372</yCoord>
        </edgeMap>
        <edgeMap>
          <xCoord>423</xCoord>
          <yCoord>371</yCoord>
        </edgeMap>
        <edgeMap>
          <xCoord>423</xCoord>
          <yCoord>370</yCoord>
        </edgeMap>
        <edgeMap>
          <xCoord>423</xCoord>
          <yCoord>369</yCoord>
        </edgeMap>
        <edgeMap>
          <xCoord>423</xCoord>
          <yCoord>368</yCoord>
        </edgeMap>
        <edgeMap>
          <xCoord>424</xCoord>
          <yCoord>367</yCoord>
        </edgeMap>
        <edgeMap>
          <xCoord>424</xCoord>
          <yCoord>366</yCoord>
        </edgeMap>
        <edgeMap>
          <xCoord>423</xCoord>
          <yCoord>365</yCoord>
        </edgeMap>
        <edgeMap>
          <xCoord>422</xCoord>
          <yCoord>365</yCoord>
        </edgeMap>
        <edgeMap>
          <xCoord>421</xCoord>
          <yCoord>366</yCoord>
        </edgeMap>
        <edgeMap>
          <xCoord>420</xCoord>
          <yCoord>365</yCoord>
        </edgeMap>
        <edgeMap>
          <xCoord>420</xCoord>
          <yCoord>364</yCoord>
        </edgeMap>
        <edgeMap>
          <xCoord>421</xCoord>
          <yCoord>363</yCoord>
        </edgeMap>
        <edgeMap>
          <xCoord>420</xCoord>
          <yCoord>362</yCoord>
        </edgeMap>
        <edgeMap>
          <xCoord>419</xCoord>
          <yCoord>362</yCoord>
        </edgeMap>
        <edgeMap>
          <xCoord>418</xCoord>
          <yCoord>363</yCoord>
        </edgeMap>
        <edgeMap>
          <xCoord>417</xCoord>
          <yCoord>363</yCoord>
        </edgeMap>
        <edgeMap>
          <xCoord>416</xCoord>
          <yCoord>364</yCoord>
        </edgeMap>
        <edgeMap>
          <xCoord>416</xCoord>
          <yCoord>365</yCoord>
        </edgeMap>
        <edgeMap>
          <xCoord>416</xCoord>
          <yCoord>366</yCoord>
        </edgeMap>
        <edgeMap>
          <xCoord>415</xCoord>
          <yCoord>367</yCoord>
        </edgeMap>
        <edgeMap>
          <xCoord>414</xCoord>
          <yCoord>367</yCoord>
        </edgeMap>
        <edgeMap>
          <xCoord>413</xCoord>
          <yCoord>367</yCoord>
        </edgeMap>
        <edgeMap>
          <xCoord>412</xCoord>
          <yCoord>368</yCoord>
        </edgeMap>
        <edgeMap>
          <xCoord>411</xCoord>
          <yCoord>369</yCoord>
        </edgeMap>
        <edgeMap>
          <xCoord>412</xCoord>
          <yCoord>370</yCoord>
        </edgeMap>
        <edgeMap>
          <xCoord>413</xCoord>
          <yCoord>371</yCoord>
        </edgeMap>
        <edgeMap>
          <xCoord>413</xCoord>
          <yCoord>372</yCoord>
        </edgeMap>
        <edgeMap>
          <xCoord>413</xCoord>
          <yCoord>373</yCoord>
        </edgeMap>
        <edgeMap>
          <xCoord>413</xCoord>
          <yCoord>374</yCoord>
        </edgeMap>
        <edgeMap>
          <xCoord>414</xCoord>
          <yCoord>375</yCoord>
        </edgeMap>
        <edgeMap>
          <xCoord>415</xCoord>
          <yCoord>376</yCoord>
        </edgeMap>
        <edgeMap>
          <xCoord>416</xCoord>
          <yCoord>377</yCoord>
        </edgeMap>
        <edgeMap>
          <xCoord>417</xCoord>
          <yCoord>377</yCoord>
        </edgeMap>
        <edgeMap>
          <xCoord>418</xCoord>
          <yCoord>377</yCoord>
        </edgeMap>
        <edgeMap>
          <xCoord>419</xCoord>
          <yCoord>377</yCoord>
        </edgeMap>
      </roi>
      <roi>
        <imageZposition>-218.0</imageZposition>
        <imageSOP_UID>1.3.6.1.4.1.14519.5.2.1.6279.6001.231931408947390508113601595046</imageSOP_UID>
        <inclusion>TRUE</inclusion>
        <edgeMap>
          <xCoord>418</xCoord>
          <yCoord>377</yCoord>
        </edgeMap>
        <edgeMap>
          <xCoord>419</xCoord>
          <yCoord>376</yCoord>
        </edgeMap>
        <edgeMap>
          <xCoord>420</xCoord>
          <yCoord>375</yCoord>
        </edgeMap>
        <edgeMap>
          <xCoord>420</xCoord>
          <yCoord>374</yCoord>
        </edgeMap>
        <edgeMap>
          <xCoord>421</xCoord>
          <yCoord>373</yCoord>
        </edgeMap>
        <edgeMap>
          <xCoord>421</xCoord>
          <yCoord>372</yCoord>
        </edgeMap>
        <edgeMap>
          <xCoord>422</xCoord>
          <yCoord>371</yCoord>
        </edgeMap>
        <edgeMap>
          <xCoord>423</xCoord>
          <yCoord>370</yCoord>
        </edgeMap>
        <edgeMap>
          <xCoord>423</xCoord>
          <yCoord>369</yCoord>
        </edgeMap>
        <edgeMap>
          <xCoord>423</xCoord>
          <yCoord>368</yCoord>
        </edgeMap>
        <edgeMap>
          <xCoord>424</xCoord>
          <yCoord>367</yCoord>
        </edgeMap>
        <edgeMap>
          <xCoord>423</xCoord>
          <yCoord>366</yCoord>
        </edgeMap>
        <edgeMap>
          <xCoord>422</xCoord>
          <yCoord>366</yCoord>
        </edgeMap>
        <edgeMap>
          <xCoord>421</xCoord>
          <yCoord>366</yCoord>
        </edgeMap>
        <edgeMap>
          <xCoord>420</xCoord>
          <yCoord>365</yCoord>
        </edgeMap>
        <edgeMap>
          <xCoord>419</xCoord>
          <yCoord>365</yCoord>
        </edgeMap>
        <edgeMap>
          <xCoord>418</xCoord>
          <yCoord>366</yCoord>
        </edgeMap>
        <edgeMap>
          <xCoord>417</xCoord>
          <yCoord>367</yCoord>
        </edgeMap>
        <edgeMap>
          <xCoord>416</xCoord>
          <yCoord>367</yCoord>
        </edgeMap>
        <edgeMap>
          <xCoord>415</xCoord>
          <yCoord>367</yCoord>
        </edgeMap>
        <edgeMap>
          <xCoord>414</xCoord>
          <yCoord>367</yCoord>
        </edgeMap>
        <edgeMap>
          <xCoord>413</xCoord>
          <yCoord>367</yCoord>
        </edgeMap>
        <edgeMap>
          <xCoord>412</xCoord>
          <yCoord>368</yCoord>
        </edgeMap>
        <edgeMap>
          <xCoord>412</xCoord>
          <yCoord>369</yCoord>
        </edgeMap>
        <edgeMap>
          <xCoord>413</xCoord>
          <yCoord>370</yCoord>
        </edgeMap>
        <edgeMap>
          <xCoord>412</xCoord>
          <yCoord>371</yCoord>
        </edgeMap>
        <edgeMap>
          <xCoord>413</xCoord>
          <yCoord>372</yCoord>
        </edgeMap>
        <edgeMap>
          <xCoord>413</xCoord>
          <yCoord>373</yCoord>
        </edgeMap>
        <edgeMap>
          <xCoord>413</xCoord>
          <yCoord>374</yCoord>
        </edgeMap>
        <edgeMap>
          <xCoord>414</xCoord>
          <yCoord>375</yCoord>
        </edgeMap>
        <edgeMap>
          <xCoord>414</xCoord>
          <yCoord>376</yCoord>
        </edgeMap>
        <edgeMap>
          <xCoord>415</xCoord>
          <yCoord>377</yCoord>
        </edgeMap>
        <edgeMap>
          <xCoord>416</xCoord>
          <yCoord>377</yCoord>
        </edgeMap>
        <edgeMap>
          <xCoord>417</xCoord>
          <yCoord>377</yCoord>
        </edgeMap>
        <edgeMap>
          <xCoord>418</xCoord>
          <yCoord>377</yCoord>
        </edgeMap>
      </roi>
      <roi>
        <imageZposition>-218.5</imageZposition>
        <imageSOP_UID>1.3.6.1.4.1.14519.5.2.1.6279.6001.259130103511015814111651062311</imageSOP_UID>
        <inclusion>TRUE</inclusion>
        <edgeMap>
          <xCoord>415</xCoord>
          <yCoord>382</yCoord>
        </edgeMap>
        <edgeMap>
          <xCoord>416</xCoord>
          <yCoord>381</yCoord>
        </edgeMap>
        <edgeMap>
          <xCoord>416</xCoord>
          <yCoord>380</yCoord>
        </edgeMap>
        <edgeMap>
          <xCoord>416</xCoord>
          <yCoord>379</yCoord>
        </edgeMap>
        <edgeMap>
          <xCoord>416</xCoord>
          <yCoord>378</yCoord>
        </edgeMap>
        <edgeMap>
          <xCoord>417</xCoord>
          <yCoord>377</yCoord>
        </edgeMap>
        <edgeMap>
          <xCoord>418</xCoord>
          <yCoord>376</yCoord>
        </edgeMap>
        <edgeMap>
          <xCoord>419</xCoord>
          <yCoord>375</yCoord>
        </edgeMap>
        <edgeMap>
          <xCoord>419</xCoord>
          <yCoord>374</yCoord>
        </edgeMap>
        <edgeMap>
          <xCoord>420</xCoord>
          <yCoord>373</yCoord>
        </edgeMap>
        <edgeMap>
          <xCoord>421</xCoord>
          <yCoord>372</yCoord>
        </edgeMap>
        <edgeMap>
          <xCoord>421</xCoord>
          <yCoord>371</yCoord>
        </edgeMap>
        <edgeMap>
          <xCoord>422</xCoord>
          <yCoord>370</yCoord>
        </edgeMap>
        <edgeMap>
          <xCoord>422</xCoord>
          <yCoord>369</yCoord>
        </edgeMap>
        <edgeMap>
          <xCoord>422</xCoord>
          <yCoord>368</yCoord>
        </edgeMap>
        <edgeMap>
          <xCoord>422</xCoord>
          <yCoord>367</yCoord>
        </edgeMap>
        <edgeMap>
          <xCoord>421</xCoord>
          <yCoord>366</yCoord>
        </edgeMap>
        <edgeMap>
          <xCoord>420</xCoord>
          <yCoord>367</yCoord>
        </edgeMap>
        <edgeMap>
          <xCoord>419</xCoord>
          <yCoord>366</yCoord>
        </edgeMap>
        <edgeMap>
          <xCoord>418</xCoord>
          <yCoord>366</yCoord>
        </edgeMap>
        <edgeMap>
          <xCoord>417</xCoord>
          <yCoord>367</yCoord>
        </edgeMap>
        <edgeMap>
          <xCoord>416</xCoord>
          <yCoord>367</yCoord>
        </edgeMap>
        <edgeMap>
          <xCoord>415</xCoord>
          <yCoord>367</yCoord>
        </edgeMap>
        <edgeMap>
          <xCoord>414</xCoord>
          <yCoord>367</yCoord>
        </edgeMap>
        <edgeMap>
          <xCoord>413</xCoord>
          <yCoord>368</yCoord>
        </edgeMap>
        <edgeMap>
          <xCoord>413</xCoord>
          <yCoord>369</yCoord>
        </edgeMap>
        <edgeMap>
          <xCoord>413</xCoord>
          <yCoord>370</yCoord>
        </edgeMap>
        <edgeMap>
          <xCoord>412</xCoord>
          <yCoord>371</yCoord>
        </edgeMap>
        <edgeMap>
          <xCoord>413</xCoord>
          <yCoord>372</yCoord>
        </edgeMap>
        <edgeMap>
          <xCoord>413</xCoord>
          <yCoord>373</yCoord>
        </edgeMap>
        <edgeMap>
          <xCoord>413</xCoord>
          <yCoord>374</yCoord>
        </edgeMap>
        <edgeMap>
          <xCoord>414</xCoord>
          <yCoord>375</yCoord>
        </edgeMap>
        <edgeMap>
          <xCoord>414</xCoord>
          <yCoord>376</yCoord>
        </edgeMap>
        <edgeMap>
          <xCoord>414</xCoord>
          <yCoord>377</yCoord>
        </edgeMap>
        <edgeMap>
          <xCoord>413</xCoord>
          <yCoord>378</yCoord>
        </edgeMap>
        <edgeMap>
          <xCoord>414</xCoord>
          <yCoord>379</yCoord>
        </edgeMap>
        <edgeMap>
          <xCoord>414</xCoord>
          <yCoord>380</yCoord>
        </edgeMap>
        <edgeMap>
          <xCoord>413</xCoord>
          <yCoord>381</yCoord>
        </edgeMap>
        <edgeMap>
          <xCoord>414</xCoord>
          <yCoord>382</yCoord>
        </edgeMap>
        <edgeMap>
          <xCoord>415</xCoord>
          <yCoord>382</yCoord>
        </edgeMap>
      </roi>
      <roi>
        <imageZposition>-219.0</imageZposition>
        <imageSOP_UID>1.3.6.1.4.1.14519.5.2.1.6279.6001.305369132546159895278035737157</imageSOP_UID>
        <inclusion>TRUE</inclusion>
        <edgeMap>
          <xCoord>414</xCoord>
          <yCoord>378</yCoord>
        </edgeMap>
        <edgeMap>
          <xCoord>415</xCoord>
          <yCoord>377</yCoord>
        </edgeMap>
        <edgeMap>
          <xCoord>416</xCoord>
          <yCoord>377</yCoord>
        </edgeMap>
        <edgeMap>
          <xCoord>417</xCoord>
          <yCoord>376</yCoord>
        </edgeMap>
        <edgeMap>
          <xCoord>418</xCoord>
          <yCoord>375</yCoord>
        </edgeMap>
        <edgeMap>
          <xCoord>419</xCoord>
          <yCoord>374</yCoord>
        </edgeMap>
        <edgeMap>
          <xCoord>418</xCoord>
          <yCoord>373</yCoord>
        </edgeMap>
        <edgeMap>
          <xCoord>419</xCoord>
          <yCoord>372</yCoord>
        </edgeMap>
        <edgeMap>
          <xCoord>420</xCoord>
          <yCoord>371</yCoord>
        </edgeMap>
        <edgeMap>
          <xCoord>421</xCoord>
          <yCoord>372</yCoord>
        </edgeMap>
        <edgeMap>
          <xCoord>422</xCoord>
          <yCoord>372</yCoord>
        </edgeMap>
        <edgeMap>
          <xCoord>423</xCoord>
          <yCoord>371</yCoord>
        </edgeMap>
        <edgeMap>
          <xCoord>422</xCoord>
          <yCoord>370</yCoord>
        </edgeMap>
        <edgeMap>
          <xCoord>421</xCoord>
          <yCoord>369</yCoord>
        </edgeMap>
        <edgeMap>
          <xCoord>421</xCoord>
          <yCoord>368</yCoord>
        </edgeMap>
        <edgeMap>
          <xCoord>420</xCoord>
          <yCoord>367</yCoord>
        </edgeMap>
        <edgeMap>
          <xCoord>419</xCoord>
          <yCoord>367</yCoord>
        </edgeMap>
        <edgeMap>
          <xCoord>418</xCoord>
          <yCoord>367</yCoord>
        </edgeMap>
        <edgeMap>
          <xCoord>417</xCoord>
          <yCoord>368</yCoord>
        </edgeMap>
        <edgeMap>
          <xCoord>416</xCoord>
          <yCoord>367</yCoord>
        </edgeMap>
        <edgeMap>
          <xCoord>415</xCoord>
          <yCoord>367</yCoord>
        </edgeMap>
        <edgeMap>
          <xCoord>414</xCoord>
          <yCoord>367</yCoord>
        </edgeMap>
        <edgeMap>
          <xCoord>413</xCoord>
          <yCoord>368</yCoord>
        </edgeMap>
        <edgeMap>
          <xCoord>414</xCoord>
          <yCoord>369</yCoord>
        </edgeMap>
        <edgeMap>
          <xCoord>413</xCoord>
          <yCoord>370</yCoord>
        </edgeMap>
        <edgeMap>
          <xCoord>414</xCoord>
          <yCoord>371</yCoord>
        </edgeMap>
        <edgeMap>
          <xCoord>414</xCoord>
          <yCoord>372</yCoord>
        </edgeMap>
        <edgeMap>
          <xCoord>413</xCoord>
          <yCoord>373</yCoord>
        </edgeMap>
        <edgeMap>
          <xCoord>412</xCoord>
          <yCoord>374</yCoord>
        </edgeMap>
        <edgeMap>
          <xCoord>413</xCoord>
          <yCoord>375</yCoord>
        </edgeMap>
        <edgeMap>
          <xCoord>413</xCoord>
          <yCoord>376</yCoord>
        </edgeMap>
        <edgeMap>
          <xCoord>413</xCoord>
          <yCoord>377</yCoord>
        </edgeMap>
        <edgeMap>
          <xCoord>414</xCoord>
          <yCoord>378</yCoord>
        </edgeMap>
      </roi>
    </unblindedReadNodule>
    <unblindedReadNodule>
      <noduleID>122663</noduleID>
      <characteristics>
        <subtlety>4</subtlety>
        <internalStructure>1</internalStructure>
        <calcification>6</calcification>
        <sphericity>3</sphericity>
        <margin>3</margin>
        <lobulation>2</lobulation>
        <spiculation>3</spiculation>
        <texture>5</texture>
        <malignancy>4</malignancy>
      </characteristics>
      <roi>
        <imageZposition>-109.0</imageZposition>
        <imageSOP_UID>1.3.6.1.4.1.14519.5.2.1.6279.6001.177129887802200578453997506223</imageSOP_UID>
        <inclusion>TRUE</inclusion>
        <edgeMap>
          <xCoord>323</xCoord>
          <yCoord>336</yCoord>
        </edgeMap>
        <edgeMap>
          <xCoord>324</xCoord>
          <yCoord>335</yCoord>
        </edgeMap>
        <edgeMap>
          <xCoord>323</xCoord>
          <yCoord>334</yCoord>
        </edgeMap>
        <edgeMap>
          <xCoord>322</xCoord>
          <yCoord>333</yCoord>
        </edgeMap>
        <edgeMap>
          <xCoord>321</xCoord>
          <yCoord>332</yCoord>
        </edgeMap>
        <edgeMap>
          <xCoord>321</xCoord>
          <yCoord>331</yCoord>
        </edgeMap>
        <edgeMap>
          <xCoord>321</xCoord>
          <yCoord>330</yCoord>
        </edgeMap>
        <edgeMap>
          <xCoord>320</xCoord>
          <yCoord>329</yCoord>
        </edgeMap>
        <edgeMap>
          <xCoord>319</xCoord>
          <yCoord>328</yCoord>
        </edgeMap>
        <edgeMap>
          <xCoord>318</xCoord>
          <yCoord>328</yCoord>
        </edgeMap>
        <edgeMap>
          <xCoord>317</xCoord>
          <yCoord>329</yCoord>
        </edgeMap>
        <edgeMap>
          <xCoord>316</xCoord>
          <yCoord>330</yCoord>
        </edgeMap>
        <edgeMap>
          <xCoord>315</xCoord>
          <yCoord>330</yCoord>
        </edgeMap>
        <edgeMap>
          <xCoord>314</xCoord>
          <yCoord>330</yCoord>
        </edgeMap>
        <edgeMap>
          <xCoord>313</xCoord>
          <yCoord>329</yCoord>
        </edgeMap>
        <edgeMap>
          <xCoord>312</xCoord>
          <yCoord>329</yCoord>
        </edgeMap>
        <edgeMap>
          <xCoord>311</xCoord>
          <yCoord>330</yCoord>
        </edgeMap>
        <edgeMap>
          <xCoord>312</xCoord>
          <yCoord>331</yCoord>
        </edgeMap>
        <edgeMap>
          <xCoord>311</xCoord>
          <yCoord>332</yCoord>
        </edgeMap>
        <edgeMap>
          <xCoord>311</xCoord>
          <yCoord>333</yCoord>
        </edgeMap>
        <edgeMap>
          <xCoord>312</xCoord>
          <yCoord>334</yCoord>
        </edgeMap>
        <edgeMap>
          <xCoord>313</xCoord>
          <yCoord>334</yCoord>
        </edgeMap>
        <edgeMap>
          <xCoord>314</xCoord>
          <yCoord>334</yCoord>
        </edgeMap>
        <edgeMap>
          <xCoord>315</xCoord>
          <yCoord>334</yCoord>
        </edgeMap>
        <edgeMap>
          <xCoord>316</xCoord>
          <yCoord>335</yCoord>
        </edgeMap>
        <edgeMap>
          <xCoord>317</xCoord>
          <yCoord>336</yCoord>
        </edgeMap>
        <edgeMap>
          <xCoord>318</xCoord>
          <yCoord>336</yCoord>
        </edgeMap>
        <edgeMap>
          <xCoord>319</xCoord>
          <yCoord>335</yCoord>
        </edgeMap>
        <edgeMap>
          <xCoord>320</xCoord>
          <yCoord>335</yCoord>
        </edgeMap>
        <edgeMap>
          <xCoord>321</xCoord>
          <yCoord>335</yCoord>
        </edgeMap>
        <edgeMap>
          <xCoord>322</xCoord>
          <yCoord>336</yCoord>
        </edgeMap>
        <edgeMap>
          <xCoord>323</xCoord>
          <yCoord>336</yCoord>
        </edgeMap>
      </roi>
      <roi>
        <imageZposition>-109.5</imageZposition>
        <imageSOP_UID>1.3.6.1.4.1.14519.5.2.1.6279.6001.223612435638138714403306142519</imageSOP_UID>
        <inclusion>TRUE</inclusion>
        <edgeMap>
          <xCoord>323</xCoord>
          <yCoord>337</yCoord>
        </edgeMap>
        <edgeMap>
          <xCoord>324</xCoord>
          <yCoord>336</yCoord>
        </edgeMap>
        <edgeMap>
          <xCoord>323</xCoord>
          <yCoord>335</yCoord>
        </edgeMap>
        <edgeMap>
          <xCoord>322</xCoord>
          <yCoord>334</yCoord>
        </edgeMap>
        <edgeMap>
          <xCoord>322</xCoord>
          <yCoord>333</yCoord>
        </edgeMap>
        <edgeMap>
          <xCoord>322</xCoord>
          <yCoord>332</yCoord>
        </edgeMap>
        <edgeMap>
          <xCoord>323</xCoord>
          <yCoord>331</yCoord>
        </edgeMap>
        <edgeMap>
          <xCoord>322</xCoord>
          <yCoord>330</yCoord>
        </edgeMap>
        <edgeMap>
          <xCoord>321</xCoord>
          <yCoord>329</yCoord>
        </edgeMap>
        <edgeMap>
          <xCoord>320</xCoord>
          <yCoord>328</yCoord>
        </edgeMap>
        <edgeMap>
          <xCoord>320</xCoord>
          <yCoord>327</yCoord>
        </edgeMap>
        <edgeMap>
          <xCoord>319</xCoord>
          <yCoord>326</yCoord>
        </edgeMap>
        <edgeMap>
          <xCoord>318</xCoord>
          <yCoord>326</yCoord>
        </edgeMap>
        <edgeMap>
          <xCoord>317</xCoord>
          <yCoord>327</yCoord>
        </edgeMap>
        <edgeMap>
          <xCoord>316</xCoord>
          <yCoord>328</yCoord>
        </edgeMap>
        <edgeMap>
          <xCoord>315</xCoord>
          <yCoord>329</yCoord>
        </edgeMap>
        <edgeMap>
          <xCoord>314</xCoord>
          <yCoord>328</yCoord>
        </edgeMap>
        <edgeMap>
          <xCoord>313</xCoord>
          <yCoord>328</yCoord>
        </edgeMap>
        <edgeMap>
          <xCoord>312</xCoord>
          <yCoord>328</yCoord>
        </edgeMap>
        <edgeMap>
          <xCoord>311</xCoord>
          <yCoord>329</yCoord>
        </edgeMap>
        <edgeMap>
          <xCoord>312</xCoord>
          <yCoord>330</yCoord>
        </edgeMap>
        <edgeMap>
          <xCoord>311</xCoord>
          <yCoord>331</yCoord>
        </edgeMap>
        <edgeMap>
          <xCoord>311</xCoord>
          <yCoord>332</yCoord>
        </edgeMap>
        <edgeMap>
          <xCoord>311</xCoord>
          <yCoord>333</yCoord>
        </edgeMap>
        <edgeMap>
          <xCoord>312</xCoord>
          <yCoord>334</yCoord>
        </edgeMap>
        <edgeMap>
          <xCoord>313</xCoord>
          <yCoord>334</yCoord>
        </edgeMap>
        <edgeMap>
          <xCoord>314</xCoord>
          <yCoord>334</yCoord>
        </edgeMap>
        <edgeMap>
          <xCoord>315</xCoord>
          <yCoord>335</yCoord>
        </edgeMap>
        <edgeMap>
          <xCoord>316</xCoord>
          <yCoord>335</yCoord>
        </edgeMap>
        <edgeMap>
          <xCoord>317</xCoord>
          <yCoord>335</yCoord>
        </edgeMap>
        <edgeMap>
          <xCoord>318</xCoord>
          <yCoord>336</yCoord>
        </edgeMap>
        <edgeMap>
          <xCoord>319</xCoord>
          <yCoord>336</yCoord>
        </edgeMap>
        <edgeMap>
          <xCoord>320</xCoord>
          <yCoord>336</yCoord>
        </edgeMap>
        <edgeMap>
          <xCoord>321</xCoord>
          <yCoord>336</yCoord>
        </edgeMap>
        <edgeMap>
          <xCoord>322</xCoord>
          <yCoord>336</yCoord>
        </edgeMap>
        <edgeMap>
          <xCoord>323</xCoord>
          <yCoord>337</yCoord>
        </edgeMap>
      </roi>
      <roi>
        <imageZposition>-110.0</imageZposition>
        <imageSOP_UID>1.3.6.1.4.1.14519.5.2.1.6279.6001.285168874708377488461276876028</imageSOP_UID>
        <inclusion>TRUE</inclusion>
        <edgeMap>
          <xCoord>322</xCoord>
          <yCoord>336</yCoord>
        </edgeMap>
        <edgeMap>
          <xCoord>323</xCoord>
          <yCoord>335</yCoord>
        </edgeMap>
        <edgeMap>
          <xCoord>323</xCoord>
          <yCoord>334</yCoord>
        </edgeMap>
        <edgeMap>
          <xCoord>322</xCoord>
          <yCoord>333</yCoord>
        </edgeMap>
        <edgeMap>
          <xCoord>322</xCoord>
          <yCoord>332</yCoord>
        </edgeMap>
        <edgeMap>
          <xCoord>321</xCoord>
          <yCoord>331</yCoord>
        </edgeMap>
        <edgeMap>
          <xCoord>320</xCoord>
          <yCoord>330</yCoord>
        </edgeMap>
        <edgeMap>
          <xCoord>321</xCoord>
          <yCoord>329</yCoord>
        </edgeMap>
        <edgeMap>
          <xCoord>320</xCoord>
          <yCoord>328</yCoord>
        </edgeMap>
        <edgeMap>
          <xCoord>320</xCoord>
          <yCoord>327</yCoord>
        </edgeMap>
        <edgeMap>
          <xCoord>319</xCoord>
          <yCoord>326</yCoord>
        </edgeMap>
        <edgeMap>
          <xCoord>318</xCoord>
          <yCoord>326</yCoord>
        </edgeMap>
        <edgeMap>
          <xCoord>317</xCoord>
          <yCoord>327</yCoord>
        </edgeMap>
        <edgeMap>
          <xCoord>316</xCoord>
          <yCoord>328</yCoord>
        </edgeMap>
        <edgeMap>
          <xCoord>315</xCoord>
          <yCoord>329</yCoord>
        </edgeMap>
        <edgeMap>
          <xCoord>314</xCoord>
          <yCoord>329</yCoord>
        </edgeMap>
        <edgeMap>
          <xCoord>313</xCoord>
          <yCoord>329</yCoord>
        </edgeMap>
        <edgeMap>
          <xCoord>312</xCoord>
          <yCoord>329</yCoord>
        </edgeMap>
        <edgeMap>
          <xCoord>311</xCoord>
          <yCoord>329</yCoord>
        </edgeMap>
        <edgeMap>
          <xCoord>310</xCoord>
          <yCoord>330</yCoord>
        </edgeMap>
        <edgeMap>
          <xCoord>311</xCoord>
          <yCoord>331</yCoord>
        </edgeMap>
        <edgeMap>
          <xCoord>311</xCoord>
          <yCoord>332</yCoord>
        </edgeMap>
        <edgeMap>
          <xCoord>310</xCoord>
          <yCoord>333</yCoord>
        </edgeMap>
        <edgeMap>
          <xCoord>311</xCoord>
          <yCoord>334</yCoord>
        </edgeMap>
        <edgeMap>
          <xCoord>312</xCoord>
          <yCoord>335</yCoord>
        </edgeMap>
        <edgeMap>
          <xCoord>313</xCoord>
          <yCoord>334</yCoord>
        </edgeMap>
        <edgeMap>
          <xCoord>314</xCoord>
          <yCoord>334</yCoord>
        </edgeMap>
        <edgeMap>
          <xCoord>315</xCoord>
          <yCoord>335</yCoord>
        </edgeMap>
        <edgeMap>
          <xCoord>316</xCoord>
          <yCoord>336</yCoord>
        </edgeMap>
        <edgeMap>
          <xCoord>317</xCoord>
          <yCoord>336</yCoord>
        </edgeMap>
        <edgeMap>
          <xCoord>318</xCoord>
          <yCoord>336</yCoord>
        </edgeMap>
        <edgeMap>
          <xCoord>319</xCoord>
          <yCoord>336</yCoord>
        </edgeMap>
        <edgeMap>
          <xCoord>320</xCoord>
          <yCoord>336</yCoord>
        </edgeMap>
        <edgeMap>
          <xCoord>321</xCoord>
          <yCoord>336</yCoord>
        </edgeMap>
        <edgeMap>
          <xCoord>322</xCoord>
          <yCoord>336</yCoord>
        </edgeMap>
      </roi>
      <roi>
        <imageZposition>-110.5</imageZposition>
        <imageSOP_UID>1.3.6.1.4.1.14519.5.2.1.6279.6001.209113765310370903797148124580</imageSOP_UID>
        <inclusion>TRUE</inclusion>
        <edgeMap>
          <xCoord>322</xCoord>
          <yCoord>336</yCoord>
        </edgeMap>
        <edgeMap>
          <xCoord>323</xCoord>
          <yCoord>335</yCoord>
        </edgeMap>
        <edgeMap>
          <xCoord>323</xCoord>
          <yCoord>334</yCoord>
        </edgeMap>
        <edgeMap>
          <xCoord>322</xCoord>
          <yCoord>333</yCoord>
        </edgeMap>
        <edgeMap>
          <xCoord>322</xCoord>
          <yCoord>332</yCoord>
        </edgeMap>
        <edgeMap>
          <xCoord>321</xCoord>
          <yCoord>331</yCoord>
        </edgeMap>
        <edgeMap>
          <xCoord>321</xCoord>
          <yCoord>330</yCoord>
        </edgeMap>
[truncated: 485,240 more chars]
