# Supplementary material for: An improved V-Net lung nodule segmentation model based on pixel threshold separation and attention mechanism
Source: Sci Rep. 2024 Feb 27;14:4743. doi: 10.1038/s41598-024-55178-3 (PMC10899216; doi:10.1038/s41598-024-55178-3)
Supplement: Supplementary file 1 — Supplementary Information 1. [file 41598_2024_55178_MOESM1_ESM.zip › lidc-xml-only/tcia-lidc-xml/185/205.xml]

<?xml version="1.0" encoding="UTF-8"?>
<LidcReadMessage uid="1.3.6.1.4.1.14519.5.2.1.6279.6001.1307390656137.0" xmlns="http://www.nih.gov" xmlns:xsi="http://www.w3.org/2001/XMLSchema-instance" xsi:schemaLocation="http://www.nih.gov  http://troll.rad.med.umich.edu/lidc/LidcReadMessage.xsd">
<ResponseHeader>
<Version>1.8.1</Version>
<MessageId>243644631</MessageId>
<DateRequest>2008-09-16</DateRequest>
<TimeRequest>02:14:43</TimeRequest>
<RequestingSite>removed</RequestingSite>
<ServicingSite>removed</ServicingSite>
<TaskDescription>Second unblinded read</TaskDescription>
<CtImageFile>removed</CtImageFile>
<SeriesInstanceUid>1.3.6.1.4.1.14519.5.2.1.6279.6001.228511122591230092662900221600</SeriesInstanceUid>
<DateService>2009-03-05</DateService>
<TimeService>07:05:47</TimeService>
<ResponseDescription>1 - Reading complete</ResponseDescription>
<StudyInstanceUID>1.3.6.1.4.1.14519.5.2.1.6279.6001.185496461202477950899792771158</StudyInstanceUID></ResponseHeader>
<readingSession>
    <annotationVersion>3.12</annotationVersion>
    <servicingRadiologistID>1635900806</servicingRadiologistID>
    <unblindedReadNodule>
      <noduleID>Nodule 001</noduleID>
      <characteristics>
        <subtlety>4</subtlety>
        <internalStructure>1</internalStructure>
        <calcification>6</calcification>
        <sphericity>4</sphericity>
        <margin>5</margin>
        <lobulation>1</lobulation>
        <spiculation>2</spiculation>
        <texture>5</texture>
        <malignancy>4</malignancy>
      </characteristics>
      <roi>
        <imageZposition>-231.250000 </imageZposition>
        <imageSOP_UID>1.3.6.1.4.1.14519.5.2.1.6279.6001.179633186861470345669685209685</imageSOP_UID>
        <inclusion>TRUE</inclusion>
        <edgeMap>
          <xCoord>426</xCoord>
          <yCoord>274</yCoord>
        </edgeMap>
        <edgeMap>
          <xCoord>425</xCoord>
          <yCoord>275</yCoord>
        </edgeMap>
        <edgeMap>
          <xCoord>424</xCoord>
          <yCoord>276</yCoord>
        </edgeMap>
        <edgeMap>
          <xCoord>423</xCoord>
          <yCoord>277</yCoord>
        </edgeMap>
        <edgeMap>
          <xCoord>423</xCoord>
          <yCoord>278</yCoord>
        </edgeMap>
        <edgeMap>
          <xCoord>423</xCoord>
          <yCoord>279</yCoord>
        </edgeMap>
        <edgeMap>
          <xCoord>424</xCoord>
          <yCoord>280</yCoord>
        </edgeMap>
        <edgeMap>
          <xCoord>424</xCoord>
          <yCoord>281</yCoord>
        </edgeMap>
        <edgeMap>
          <xCoord>424</xCoord>
          <yCoord>282</yCoord>
        </edgeMap>
        <edgeMap>
          <xCoord>425</xCoord>
          <yCoord>283</yCoord>
        </edgeMap>
        <edgeMap>
          <xCoord>426</xCoord>
          <yCoord>283</yCoord>
        </edgeMap>
        <edgeMap>
          <xCoord>427</xCoord>
          <yCoord>283</yCoord>
        </edgeMap>
        <edgeMap>
          <xCoord>428</xCoord>
          <yCoord>282</yCoord>
        </edgeMap>
        <edgeMap>
          <xCoord>429</xCoord>
          <yCoord>281</yCoord>
        </edgeMap>
        <edgeMap>
          <xCoord>429</xCoord>
          <yCoord>280</yCoord>
        </edgeMap>
        <edgeMap>
          <xCoord>429</xCoord>
          <yCoord>279</yCoord>
        </edgeMap>
        <edgeMap>
          <xCoord>429</xCoord>
          <yCoord>278</yCoord>
        </edgeMap>
        <edgeMap>
          <xCoord>429</xCoord>
          <yCoord>277</yCoord>
        </edgeMap>
        <edgeMap>
          <xCoord>428</xCoord>
          <yCoord>276</yCoord>
        </edgeMap>
        <edgeMap>
          <xCoord>427</xCoord>
          <yCoord>275</yCoord>
        </edgeMap>
        <edgeMap>
          <xCoord>426</xCoord>
          <yCoord>274</yCoord>
        </edgeMap>
      </roi>
      <roi>
        <imageZposition>-230.000000 </imageZposition>
        <imageSOP_UID>1.3.6.1.4.1.14519.5.2.1.6279.6001.115387583176128857910333965253</imageSOP_UID>
        <inclusion>TRUE</inclusion>
        <edgeMap>
          <xCoord>426</xCoord>
          <yCoord>274</yCoord>
        </edgeMap>
        <edgeMap>
          <xCoord>425</xCoord>
          <yCoord>275</yCoord>
        </edgeMap>
        <edgeMap>
          <xCoord>424</xCoord>
          <yCoord>276</yCoord>
        </edgeMap>
        <edgeMap>
          <xCoord>423</xCoord>
          <yCoord>277</yCoord>
        </edgeMap>
        <edgeMap>
          <xCoord>422</xCoord>
          <yCoord>278</yCoord>
        </edgeMap>
        <edgeMap>
          <xCoord>422</xCoord>
          <yCoord>279</yCoord>
        </edgeMap>
        <edgeMap>
          <xCoord>422</xCoord>
          <yCoord>280</yCoord>
        </edgeMap>
        <edgeMap>
          <xCoord>422</xCoord>
          <yCoord>281</yCoord>
        </edgeMap>
        <edgeMap>
          <xCoord>423</xCoord>
          <yCoord>282</yCoord>
        </edgeMap>
        <edgeMap>
          <xCoord>424</xCoord>
          <yCoord>283</yCoord>
        </edgeMap>
        <edgeMap>
          <xCoord>425</xCoord>
          <yCoord>284</yCoord>
        </edgeMap>
        <edgeMap>
          <xCoord>426</xCoord>
          <yCoord>285</yCoord>
        </edgeMap>
        <edgeMap>
          <xCoord>427</xCoord>
          <yCoord>285</yCoord>
        </edgeMap>
        <edgeMap>
          <xCoord>428</xCoord>
          <yCoord>285</yCoord>
        </edgeMap>
        <edgeMap>
          <xCoord>429</xCoord>
          <yCoord>285</yCoord>
        </edgeMap>
        <edgeMap>
          <xCoord>430</xCoord>
          <yCoord>285</yCoord>
        </edgeMap>
        <edgeMap>
          <xCoord>431</xCoord>
          <yCoord>285</yCoord>
        </edgeMap>
        <edgeMap>
          <xCoord>432</xCoord>
          <yCoord>284</yCoord>
        </edgeMap>
        <edgeMap>
          <xCoord>432</xCoord>
          <yCoord>283</yCoord>
        </edgeMap>
        <edgeMap>
          <xCoord>432</xCoord>
          <yCoord>282</yCoord>
        </edgeMap>
        <edgeMap>
          <xCoord>432</xCoord>
          <yCoord>281</yCoord>
        </edgeMap>
        <edgeMap>
          <xCoord>432</xCoord>
          <yCoord>280</yCoord>
        </edgeMap>
        <edgeMap>
          <xCoord>431</xCoord>
          <yCoord>279</yCoord>
        </edgeMap>
        <edgeMap>
          <xCoord>431</xCoord>
          <yCoord>278</yCoord>
        </edgeMap>
        <edgeMap>
          <xCoord>431</xCoord>
          <yCoord>277</yCoord>
        </edgeMap>
        <edgeMap>
          <xCoord>430</xCoord>
          <yCoord>276</yCoord>
        </edgeMap>
        <edgeMap>
          <xCoord>430</xCoord>
          <yCoord>275</yCoord>
        </edgeMap>
        <edgeMap>
          <xCoord>429</xCoord>
          <yCoord>274</yCoord>
        </edgeMap>
        <edgeMap>
          <xCoord>428</xCoord>
          <yCoord>274</yCoord>
        </edgeMap>
        <edgeMap>
          <xCoord>427</xCoord>
          <yCoord>274</yCoord>
        </edgeMap>
        <edgeMap>
          <xCoord>426</xCoord>
          <yCoord>274</yCoord>
        </edgeMap>
      </roi>
      <roi>
        <imageZposition>-228.750000 </imageZposition>
        <imageSOP_UID>1.3.6.1.4.1.14519.5.2.1.6279.6001.251171188193155843238947521635</imageSOP_UID>
        <inclusion>TRUE</inclusion>
        <edgeMap>
          <xCoord>425</xCoord>
          <yCoord>274</yCoord>
        </edgeMap>
        <edgeMap>
          <xCoord>424</xCoord>
          <yCoord>275</yCoord>
        </edgeMap>
        <edgeMap>
          <xCoord>423</xCoord>
          <yCoord>276</yCoord>
        </edgeMap>
        <edgeMap>
          <xCoord>423</xCoord>
          <yCoord>277</yCoord>
        </edgeMap>
        <edgeMap>
          <xCoord>423</xCoord>
          <yCoord>278</yCoord>
        </edgeMap>
        <edgeMap>
          <xCoord>423</xCoord>
          <yCoord>279</yCoord>
        </edgeMap>
        <edgeMap>
          <xCoord>423</xCoord>
          <yCoord>280</yCoord>
        </edgeMap>
        <edgeMap>
          <xCoord>423</xCoord>
          <yCoord>281</yCoord>
        </edgeMap>
        <edgeMap>
          <xCoord>424</xCoord>
          <yCoord>282</yCoord>
        </edgeMap>
        <edgeMap>
          <xCoord>425</xCoord>
          <yCoord>283</yCoord>
        </edgeMap>
        <edgeMap>
          <xCoord>425</xCoord>
          <yCoord>284</yCoord>
        </edgeMap>
        <edgeMap>
          <xCoord>426</xCoord>
          <yCoord>285</yCoord>
        </edgeMap>
        <edgeMap>
          <xCoord>427</xCoord>
          <yCoord>286</yCoord>
        </edgeMap>
        <edgeMap>
          <xCoord>428</xCoord>
          <yCoord>286</yCoord>
        </edgeMap>
        <edgeMap>
          <xCoord>429</xCoord>
          <yCoord>286</yCoord>
        </edgeMap>
        <edgeMap>
          <xCoord>430</xCoord>
          <yCoord>286</yCoord>
        </edgeMap>
        <edgeMap>
          <xCoord>431</xCoord>
          <yCoord>286</yCoord>
        </edgeMap>
        <edgeMap>
          <xCoord>432</xCoord>
          <yCoord>285</yCoord>
        </edgeMap>
        <edgeMap>
          <xCoord>433</xCoord>
          <yCoord>284</yCoord>
        </edgeMap>
        <edgeMap>
          <xCoord>433</xCoord>
          <yCoord>283</yCoord>
        </edgeMap>
        <edgeMap>
          <xCoord>433</xCoord>
          <yCoord>282</yCoord>
        </edgeMap>
        <edgeMap>
          <xCoord>434</xCoord>
          <yCoord>281</yCoord>
        </edgeMap>
        <edgeMap>
          <xCoord>434</xCoord>
          <yCoord>280</yCoord>
        </edgeMap>
        <edgeMap>
          <xCoord>434</xCoord>
          <yCoord>279</yCoord>
        </edgeMap>
        <edgeMap>
          <xCoord>433</xCoord>
          <yCoord>278</yCoord>
        </edgeMap>
        <edgeMap>
          <xCoord>433</xCoord>
          <yCoord>277</yCoord>
        </edgeMap>
        <edgeMap>
          <xCoord>433</xCoord>
          <yCoord>276</yCoord>
        </edgeMap>
        <edgeMap>
          <xCoord>432</xCoord>
          <yCoord>275</yCoord>
        </edgeMap>
        <edgeMap>
          <xCoord>431</xCoord>
          <yCoord>274</yCoord>
        </edgeMap>
        <edgeMap>
          <xCoord>430</xCoord>
          <yCoord>274</yCoord>
        </edgeMap>
        <edgeMap>
          <xCoord>429</xCoord>
          <yCoord>274</yCoord>
        </edgeMap>
        <edgeMap>
          <xCoord>428</xCoord>
          <yCoord>274</yCoord>
        </edgeMap>
        <edgeMap>
          <xCoord>427</xCoord>
          <yCoord>274</yCoord>
        </edgeMap>
        <edgeMap>
          <xCoord>426</xCoord>
          <yCoord>274</yCoord>
        </edgeMap>
        <edgeMap>
          <xCoord>425</xCoord>
          <yCoord>274</yCoord>
        </edgeMap>
      </roi>
      <roi>
        <imageZposition>-227.500000 </imageZposition>
        <imageSOP_UID>1.3.6.1.4.1.14519.5.2.1.6279.6001.229679864446038618379384352589</imageSOP_UID>
        <inclusion>TRUE</inclusion>
        <edgeMap>
          <xCoord>424</xCoord>
          <yCoord>274</yCoord>
        </edgeMap>
        <edgeMap>
          <xCoord>423</xCoord>
          <yCoord>275</yCoord>
        </edgeMap>
        <edgeMap>
          <xCoord>422</xCoord>
          <yCoord>276</yCoord>
        </edgeMap>
        <edgeMap>
          <xCoord>421</xCoord>
          <yCoord>277</yCoord>
        </edgeMap>
        <edgeMap>
          <xCoord>421</xCoord>
          <yCoord>278</yCoord>
        </edgeMap>
        <edgeMap>
          <xCoord>421</xCoord>
          <yCoord>279</yCoord>
        </edgeMap>
        <edgeMap>
          <xCoord>421</xCoord>
          <yCoord>280</yCoord>
        </edgeMap>
        <edgeMap>
          <xCoord>422</xCoord>
          <yCoord>281</yCoord>
        </edgeMap>
        <edgeMap>
          <xCoord>422</xCoord>
          <yCoord>282</yCoord>
        </edgeMap>
        <edgeMap>
          <xCoord>423</xCoord>
          <yCoord>283</yCoord>
        </edgeMap>
        <edgeMap>
          <xCoord>424</xCoord>
          <yCoord>284</yCoord>
        </edgeMap>
        <edgeMap>
          <xCoord>425</xCoord>
          <yCoord>285</yCoord>
        </edgeMap>
        <edgeMap>
          <xCoord>426</xCoord>
          <yCoord>286</yCoord>
        </edgeMap>
        <edgeMap>
          <xCoord>427</xCoord>
          <yCoord>286</yCoord>
        </edgeMap>
        <edgeMap>
          <xCoord>428</xCoord>
          <yCoord>286</yCoord>
        </edgeMap>
        <edgeMap>
          <xCoord>429</xCoord>
          <yCoord>286</yCoord>
        </edgeMap>
        <edgeMap>
          <xCoord>430</xCoord>
          <yCoord>286</yCoord>
        </edgeMap>
        <edgeMap>
          <xCoord>431</xCoord>
          <yCoord>286</yCoord>
        </edgeMap>
        <edgeMap>
          <xCoord>432</xCoord>
          <yCoord>286</yCoord>
        </edgeMap>
        <edgeMap>
          <xCoord>433</xCoord>
          <yCoord>285</yCoord>
        </edgeMap>
        <edgeMap>
          <xCoord>433</xCoord>
          <yCoord>284</yCoord>
        </edgeMap>
        <edgeMap>
          <xCoord>434</xCoord>
          <yCoord>283</yCoord>
        </edgeMap>
        <edgeMap>
          <xCoord>434</xCoord>
          <yCoord>282</yCoord>
        </edgeMap>
        <edgeMap>
          <xCoord>434</xCoord>
          <yCoord>281</yCoord>
        </edgeMap>
        <edgeMap>
          <xCoord>434</xCoord>
          <yCoord>280</yCoord>
        </edgeMap>
        <edgeMap>
          <xCoord>433</xCoord>
          <yCoord>279</yCoord>
        </edgeMap>
        <edgeMap>
          <xCoord>433</xCoord>
          <yCoord>278</yCoord>
        </edgeMap>
        <edgeMap>
          <xCoord>432</xCoord>
          <yCoord>277</yCoord>
        </edgeMap>
        <edgeMap>
          <xCoord>432</xCoord>
          <yCoord>276</yCoord>
        </edgeMap>
        <edgeMap>
          <xCoord>431</xCoord>
          <yCoord>275</yCoord>
        </edgeMap>
        <edgeMap>
          <xCoord>430</xCoord>
          <yCoord>275</yCoord>
        </edgeMap>
        <edgeMap>
          <xCoord>429</xCoord>
          <yCoord>274</yCoord>
        </edgeMap>
        <edgeMap>
          <xCoord>428</xCoord>
          <yCoord>274</yCoord>
        </edgeMap>
        <edgeMap>
          <xCoord>427</xCoord>
          <yCoord>274</yCoord>
        </edgeMap>
        <edgeMap>
          <xCoord>426</xCoord>
          <yCoord>274</yCoord>
        </edgeMap>
        <edgeMap>
          <xCoord>425</xCoord>
          <yCoord>274</yCoord>
        </edgeMap>
        <edgeMap>
          <xCoord>424</xCoord>
          <yCoord>274</yCoord>
        </edgeMap>
      </roi>
      <roi>
        <imageZposition>-226.250000 </imageZposition>
        <imageSOP_UID>1.3.6.1.4.1.14519.5.2.1.6279.6001.313307271866167274466753781583</imageSOP_UID>
        <inclusion>TRUE</inclusion>
        <edgeMap>
          <xCoord>424</xCoord>
          <yCoord>275</yCoord>
        </edgeMap>
        <edgeMap>
          <xCoord>423</xCoord>
          <yCoord>276</yCoord>
        </edgeMap>
        <edgeMap>
          <xCoord>422</xCoord>
          <yCoord>277</yCoord>
        </edgeMap>
        <edgeMap>
          <xCoord>422</xCoord>
          <yCoord>278</yCoord>
        </edgeMap>
        <edgeMap>
          <xCoord>422</xCoord>
          <yCoord>279</yCoord>
        </edgeMap>
        <edgeMap>
          <xCoord>422</xCoord>
          <yCoord>280</yCoord>
        </edgeMap>
        <edgeMap>
          <xCoord>423</xCoord>
          <yCoord>281</yCoord>
        </edgeMap>
        <edgeMap>
          <xCoord>423</xCoord>
          <yCoord>282</yCoord>
        </edgeMap>
        <edgeMap>
          <xCoord>424</xCoord>
          <yCoord>283</yCoord>
        </edgeMap>
        <edgeMap>
          <xCoord>425</xCoord>
          <yCoord>284</yCoord>
        </edgeMap>
        <edgeMap>
          <xCoord>426</xCoord>
          <yCoord>285</yCoord>
        </edgeMap>
        <edgeMap>
          <xCoord>427</xCoord>
          <yCoord>285</yCoord>
        </edgeMap>
        <edgeMap>
          <xCoord>428</xCoord>
          <yCoord>286</yCoord>
        </edgeMap>
        <edgeMap>
          <xCoord>429</xCoord>
          <yCoord>286</yCoord>
        </edgeMap>
        <edgeMap>
          <xCoord>430</xCoord>
          <yCoord>286</yCoord>
        </edgeMap>
        <edgeMap>
          <xCoord>431</xCoord>
          <yCoord>286</yCoord>
        </edgeMap>
        <edgeMap>
          <xCoord>432</xCoord>
          <yCoord>286</yCoord>
        </edgeMap>
        <edgeMap>
          <xCoord>433</xCoord>
          <yCoord>285</yCoord>
        </edgeMap>
        <edgeMap>
          <xCoord>433</xCoord>
          <yCoord>284</yCoord>
        </edgeMap>
        <edgeMap>
          <xCoord>434</xCoord>
          <yCoord>283</yCoord>
        </edgeMap>
        <edgeMap>
          <xCoord>434</xCoord>
          <yCoord>282</yCoord>
        </edgeMap>
        <edgeMap>
          <xCoord>434</xCoord>
          <yCoord>281</yCoord>
        </edgeMap>
        <edgeMap>
          <xCoord>434</xCoord>
          <yCoord>280</yCoord>
        </edgeMap>
        <edgeMap>
          <xCoord>434</xCoord>
          <yCoord>279</yCoord>
        </edgeMap>
        <edgeMap>
          <xCoord>433</xCoord>
          <yCoord>278</yCoord>
        </edgeMap>
        <edgeMap>
          <xCoord>432</xCoord>
          <yCoord>277</yCoord>
        </edgeMap>
        <edgeMap>
          <xCoord>431</xCoord>
          <yCoord>276</yCoord>
        </edgeMap>
        <edgeMap>
          <xCoord>430</xCoord>
          <yCoord>276</yCoord>
        </edgeMap>
        <edgeMap>
          <xCoord>429</xCoord>
          <yCoord>276</yCoord>
        </edgeMap>
        <edgeMap>
          <xCoord>428</xCoord>
          <yCoord>276</yCoord>
        </edgeMap>
        <edgeMap>
          <xCoord>427</xCoord>
          <yCoord>275</yCoord>
        </edgeMap>
        <edgeMap>
          <xCoord>426</xCoord>
          <yCoord>275</yCoord>
        </edgeMap>
        <edgeMap>
          <xCoord>425</xCoord>
          <yCoord>275</yCoord>
        </edgeMap>
        <edgeMap>
          <xCoord>424</xCoord>
          <yCoord>275</yCoord>
        </edgeMap>
      </roi>
      <roi>
        <imageZposition>-225.000000 </imageZposition>
        <imageSOP_UID>1.3.6.1.4.1.14519.5.2.1.6279.6001.445387005365176061156381313002</imageSOP_UID>
        <inclusion>TRUE</inclusion>
        <edgeMap>
          <xCoord>426</xCoord>
          <yCoord>275</yCoord>
        </edgeMap>
        <edgeMap>
          <xCoord>425</xCoord>
          <yCoord>276</yCoord>
        </edgeMap>
        <edgeMap>
          <xCoord>424</xCoord>
          <yCoord>277</yCoord>
        </edgeMap>
        <edgeMap>
          <xCoord>423</xCoord>
          <yCoord>278</yCoord>
        </edgeMap>
        <edgeMap>
          <xCoord>423</xCoord>
          <yCoord>279</yCoord>
        </edgeMap>
        <edgeMap>
          <xCoord>423</xCoord>
          <yCoord>280</yCoord>
        </edgeMap>
        <edgeMap>
          <xCoord>423</xCoord>
          <yCoord>281</yCoord>
        </edgeMap>
        <edgeMap>
          <xCoord>423</xCoord>
          <yCoord>282</yCoord>
        </edgeMap>
        <edgeMap>
          <xCoord>424</xCoord>
          <yCoord>283</yCoord>
        </edgeMap>
        <edgeMap>
          <xCoord>425</xCoord>
          <yCoord>284</yCoord>
        </edgeMap>
        <edgeMap>
          <xCoord>426</xCoord>
          <yCoord>285</yCoord>
        </edgeMap>
        <edgeMap>
          <xCoord>427</xCoord>
          <yCoord>285</yCoord>
        </edgeMap>
        <edgeMap>
          <xCoord>428</xCoord>
          <yCoord>285</yCoord>
        </edgeMap>
        <edgeMap>
          <xCoord>429</xCoord>
          <yCoord>286</yCoord>
        </edgeMap>
        <edgeMap>
          <xCoord>430</xCoord>
          <yCoord>286</yCoord>
        </edgeMap>
        <edgeMap>
          <xCoord>431</xCoord>
          <yCoord>286</yCoord>
        </edgeMap>
        <edgeMap>
          <xCoord>432</xCoord>
          <yCoord>286</yCoord>
        </edgeMap>
        <edgeMap>
          <xCoord>433</xCoord>
          <yCoord>285</yCoord>
        </edgeMap>
        <edgeMap>
          <xCoord>434</xCoord>
          <yCoord>284</yCoord>
        </edgeMap>
        <edgeMap>
          <xCoord>435</xCoord>
          <yCoord>283</yCoord>
        </edgeMap>
        <edgeMap>
          <xCoord>435</xCoord>
          <yCoord>282</yCoord>
        </edgeMap>
        <edgeMap>
          <xCoord>435</xCoord>
          <yCoord>281</yCoord>
        </edgeMap>
        <edgeMap>
          <xCoord>435</xCoord>
          <yCoord>280</yCoord>
        </edgeMap>
        <edgeMap>
          <xCoord>434</xCoord>
          <yCoord>279</yCoord>
        </edgeMap>
        <edgeMap>
          <xCoord>433</xCoord>
          <yCoord>278</yCoord>
        </edgeMap>
        <edgeMap>
          <xCoord>432</xCoord>
          <yCoord>278</yCoord>
        </edgeMap>
        <edgeMap>
          <xCoord>431</xCoord>
          <yCoord>277</yCoord>
        </edgeMap>
        <edgeMap>
          <xCoord>430</xCoord>
          <yCoord>276</yCoord>
        </edgeMap>
        <edgeMap>
          <xCoord>429</xCoord>
          <yCoord>276</yCoord>
        </edgeMap>
        <edgeMap>
          <xCoord>428</xCoord>
          <yCoord>276</yCoord>
        </edgeMap>
        <edgeMap>
          <xCoord>427</xCoord>
          <yCoord>276</yCoord>
        </edgeMap>
        <edgeMap>
          <xCoord>426</xCoord>
          <yCoord>275</yCoord>
        </edgeMap>
      </roi>
      <roi>
        <imageZposition>-223.750000 </imageZposition>
        <imageSOP_UID>1.3.6.1.4.1.14519.5.2.1.6279.6001.126896954162811645993142196597</imageSOP_UID>
        <inclusion>TRUE</inclusion>
        <edgeMap>
          <xCoord>428</xCoord>
          <yCoord>276</yCoord>
        </edgeMap>
        <edgeMap>
          <xCoord>427</xCoord>
          <yCoord>277</yCoord>
        </edgeMap>
        <edgeMap>
          <xCoord>426</xCoord>
          <yCoord>277</yCoord>
        </edgeMap>
        <edgeMap>
          <xCoord>425</xCoord>
          <yCoord>278</yCoord>
        </edgeMap>
        <edgeMap>
          <xCoord>425</xCoord>
          <yCoord>279</yCoord>
        </edgeMap>
        <edgeMap>
          <xCoord>425</xCoord>
          <yCoord>280</yCoord>
        </edgeMap>
        <edgeMap>
          <xCoord>425</xCoord>
          <yCoord>281</yCoord>
        </edgeMap>
        <edgeMap>
          <xCoord>425</xCoord>
          <yCoord>282</yCoord>
        </edgeMap>
        <edgeMap>
          <xCoord>425</xCoord>
          <yCoord>283</yCoord>
        </edgeMap>
        <edgeMap>
          <xCoord>426</xCoord>
          <yCoord>284</yCoord>
        </edgeMap>
        <edgeMap>
          <xCoord>427</xCoord>
          <yCoord>284</yCoord>
        </edgeMap>
        <edgeMap>
          <xCoord>428</xCoord>
          <yCoord>284</yCoord>
        </edgeMap>
        <edgeMap>
          <xCoord>429</xCoord>
          <yCoord>284</yCoord>
        </edgeMap>
        <edgeMap>
          <xCoord>430</xCoord>
          <yCoord>284</yCoord>
        </edgeMap>
        <edgeMap>
          <xCoord>431</xCoord>
          <yCoord>284</yCoord>
        </edgeMap>
        <edgeMap>
          <xCoord>432</xCoord>
          <yCoord>284</yCoord>
        </edgeMap>
        <edgeMap>
          <xCoord>433</xCoord>
          <yCoord>284</yCoord>
        </edgeMap>
        <edgeMap>
          <xCoord>434</xCoord>
          <yCoord>283</yCoord>
        </edgeMap>
        <edgeMap>
          <xCoord>434</xCoord>
          <yCoord>282</yCoord>
        </edgeMap>
        <edgeMap>
          <xCoord>435</xCoord>
          <yCoord>281</yCoord>
        </edgeMap>
        <edgeMap>
          <xCoord>435</xCoord>
          <yCoord>280</yCoord>
        </edgeMap>
        <edgeMap>
          <xCoord>434</xCoord>
          <yCoord>279</yCoord>
        </edgeMap>
        <edgeMap>
          <xCoord>433</xCoord>
          <yCoord>279</yCoord>
        </edgeMap>
        <edgeMap>
          <xCoord>432</xCoord>
          <yCoord>278</yCoord>
        </edgeMap>
        <edgeMap>
          <xCoord>431</xCoord>
          <yCoord>277</yCoord>
        </edgeMap>
        <edgeMap>
          <xCoord>430</xCoord>
          <yCoord>277</yCoord>
        </edgeMap>
        <edgeMap>
          <xCoord>429</xCoord>
          <yCoord>276</yCoord>
        </edgeMap>
        <edgeMap>
          <xCoord>428</xCoord>
          <yCoord>276</yCoord>
        </edgeMap>
      </roi>
      <roi>
        <imageZposition>-222.500000 </imageZposition>
        <imageSOP_UID>1.3.6.1.4.1.14519.5.2.1.6279.6001.153265130934908531938495431149</imageSOP_UID>
        <inclusion>TRUE</inclusion>
        <edgeMap>
          <xCoord>427</xCoord>
          <yCoord>278</yCoord>
        </edgeMap>
        <edgeMap>
          <xCoord>426</xCoord>
          <yCoord>279</yCoord>
        </edgeMap>
        <edgeMap>
          <xCoord>425</xCoord>
          <yCoord>280</yCoord>
        </edgeMap>
        <edgeMap>
          <xCoord>425</xCoord>
          <yCoord>281</yCoord>
        </edgeMap>
        <edgeMap>
          <xCoord>426</xCoord>
          <yCoord>282</yCoord>
        </edgeMap>
        <edgeMap>
          <xCoord>427</xCoord>
          <yCoord>283</yCoord>
        </edgeMap>
        <edgeMap>
          <xCoord>428</xCoord>
          <yCoord>284</yCoord>
        </edgeMap>
        <edgeMap>
          <xCoord>429</xCoord>
          <yCoord>284</yCoord>
        </edgeMap>
        <edgeMap>
          <xCoord>430</xCoord>
          <yCoord>284</yCoord>
        </edgeMap>
        <edgeMap>
          <xCoord>431</xCoord>
          <yCoord>284</yCoord>
        </edgeMap>
        <edgeMap>
          <xCoord>432</xCoord>
          <yCoord>283</yCoord>
        </edgeMap>
        <edgeMap>
          <xCoord>433</xCoord>
          <yCoord>282</yCoord>
        </edgeMap>
        <edgeMap>
          <xCoord>433</xCoord>
          <yCoord>281</yCoord>
        </edgeMap>
        <edgeMap>
          <xCoord>432</xCoord>
          <yCoord>280</yCoord>
        </edgeMap>
        <edgeMap>
          <xCoord>431</xCoord>
          <yCoord>279</yCoord>
        </edgeMap>
        <edgeMap>
          <xCoord>430</xCoord>
          <yCoord>279</yCoord>
        </edgeMap>
        <edgeMap>
          <xCoord>429</xCoord>
          <yCoord>278</yCoord>
        </edgeMap>
        <edgeMap>
          <xCoord>428</xCoord>
          <yCoord>278</yCoord>
        </edgeMap>
        <edgeMap>
          <xCoord>427</xCoord>
          <yCoord>278</yCoord>
        </edgeMap>
      </roi>
    </unblindedReadNodule>
    <unblindedReadNodule>
      <noduleID>Nodule 002</noduleID>
      <characteristics>
        <subtlety>4</subtlety>
        <internalStructure>1</internalStructure>
        <calcification>6</calcification>
        <sphericity>4</sphericity>
        <margin>5</margin>
        <lobulation>1</lobulation>
        <spiculation>1</spiculation>
        <texture>5</texture>
        <malignancy>3</malignancy>
      </characteristics>
      <roi>
        <imageZposition>-210.000000 </imageZposition>
        <imageSOP_UID>1.3.6.1.4.1.14519.5.2.1.6279.6001.318665390740469037068880567966</imageSOP_UID>
        <inclusion>TRUE</inclusion>
        <edgeMap>
          <xCoord>417</xCoord>
          <yCoord>302</yCoord>
        </edgeMap>
        <edgeMap>
          <xCoord>416</xCoord>
          <yCoord>303</yCoord>
        </edgeMap>
        <edgeMap>
          <xCoord>416</xCoord>
          <yCoord>304</yCoord>
        </edgeMap>
        <edgeMap>
          <xCoord>415</xCoord>
          <yCoord>305</yCoord>
        </edgeMap>
        <edgeMap>
          <xCoord>415</xCoord>
          <yCoord>306</yCoord>
        </edgeMap>
        <edgeMap>
          <xCoord>416</xCoord>
          <yCoord>307</yCoord>
        </edgeMap>
        <edgeMap>
          <xCoord>417</xCoord>
          <yCoord>308</yCoord>
        </edgeMap>
        <edgeMap>
          <xCoord>418</xCoord>
          <yCoord>309</yCoord>
        </edgeMap>
        <edgeMap>
          <xCoord>419</xCoord>
          <yCoord>309</yCoord>
        </edgeMap>
        <edgeMap>
          <xCoord>420</xCoord>
          <yCoord>309</yCoord>
        </edgeMap>
        <edgeMap>
          <xCoord>421</xCoord>
          <yCoord>309</yCoord>
        </edgeMap>
        <edgeMap>
          <xCoord>422</xCoord>
          <yCoord>308</yCoord>
        </edgeMap>
        <edgeMap>
          <xCoord>422</xCoord>
          <yCoord>307</yCoord>
        </edgeMap>
        <edgeMap>
          <xCoord>422</xCoord>
          <yCoord>306</yCoord>
        </edgeMap>
        <edgeMap>
          <xCoord>422</xCoord>
          <yCoord>305</yCoord>
        </edgeMap>
        <edgeMap>
          <xCoord>423</xCoord>
          <yCoord>304</yCoord>
        </edgeMap>
        <edgeMap>
          <xCoord>422</xCoord>
          <yCoord>303</yCoord>
        </edgeMap>
        <edgeMap>
          <xCoord>421</xCoord>
          <yCoord>302</yCoord>
        </edgeMap>
        <edgeMap>
          <xCoord>420</xCoord>
          <yCoord>302</yCoord>
        </edgeMap>
        <edgeMap>
          <xCoord>419</xCoord>
          <yCoord>302</yCoord>
        </edgeMap>
        <edgeMap>
          <xCoord>418</xCoord>
          <yCoord>302</yCoord>
        </edgeMap>
        <edgeMap>
          <xCoord>417</xCoord>
          <yCoord>302</yCoord>
        </edgeMap>
      </roi>
      <roi>
        <imageZposition>-208.750000 </imageZposition>
        <imageSOP_UID>1.3.6.1.4.1.14519.5.2.1.6279.6001.453806835937910448580078025438</imageSOP_UID>
        <inclusion>TRUE</inclusion>
        <edgeMap>
          <xCoord>418</xCoord>
          <yCoord>301</yCoord>
        </edgeMap>
        <edgeMap>
          <xCoord>417</xCoord>
          <yCoord>302</yCoord>
        </edgeMap>
        <edgeMap>
          <xCoord>416</xCoord>
          <yCoord>303</yCoord>
        </edgeMap>
        <edgeMap>
          <xCoord>415</xCoord>
          <yCoord>304</yCoord>
        </edgeMap>
        <edgeMap>
          <xCoord>415</xCoord>
          <yCoord>305</yCoord>
        </edgeMap>
        <edgeMap>
          <xCoord>415</xCoord>
          <yCoord>306</yCoord>
        </edgeMap>
        <edgeMap>
          <xCoord>416</xCoord>
          <yCoord>307</yCoord>
        </edgeMap>
        <edgeMap>
          <xCoord>416</xCoord>
          <yCoord>308</yCoord>
        </edgeMap>
        <edgeMap>
          <xCoord>417</xCoord>
          <yCoord>309</yCoord>
        </edgeMap>
        <edgeMap>
          <xCoord>418</xCoord>
          <yCoord>309</yCoord>
        </edgeMap>
        <edgeMap>
          <xCoord>419</xCoord>
          <yCoord>309</yCoord>
        </edgeMap>
        <edgeMap>
          <xCoord>420</xCoord>
          <yCoord>309</yCoord>
        </edgeMap>
        <edgeMap>
          <xCoord>421</xCoord>
          <yCoord>309</yCoord>
        </edgeMap>
        <edgeMap>
          <xCoord>422</xCoord>
          <yCoord>309</yCoord>
        </edgeMap>
        <edgeMap>
          <xCoord>423</xCoord>
          <yCoord>308</yCoord>
        </edgeMap>
        <edgeMap>
          <xCoord>424</xCoord>
          <yCoord>307</yCoord>
        </edgeMap>
        <edgeMap>
          <xCoord>425</xCoord>
          <yCoord>306</yCoord>
        </edgeMap>
        <edgeMap>
          <xCoord>425</xCoord>
          <yCoord>305</yCoord>
        </edgeMap>
        <edgeMap>
          <xCoord>425</xCoord>
          <yCoord>304</yCoord>
        </edgeMap>
        <edgeMap>
          <xCoord>424</xCoord>
          <yCoord>303</yCoord>
        </edgeMap>
        <edgeMap>
          <xCoord>424</xCoord>
          <yCoord>302</yCoord>
        </edgeMap>
        <edgeMap>
          <xCoord>423</xCoord>
          <yCoord>301</yCoord>
        </edgeMap>
        <edgeMap>
          <xCoord>422</xCoord>
          <yCoord>301</yCoord>
        </edgeMap>
        <edgeMap>
          <xCoord>421</xCoord>
          <yCoord>301</yCoord>
        </edgeMap>
        <edgeMap>
          <xCoord>420</xCoord>
          <yCoord>301</yCoord>
        </edgeMap>
        <edgeMap>
          <xCoord>419</xCoord>
          <yCoord>301</yCoord>
        </edgeMap>
        <edgeMap>
          <xCoord>418</xCoord>
          <yCoord>301</yCoord>
        </edgeMap>
      </roi>
      <roi>
        <imageZposition>-207.500000 </imageZposition>
        <imageSOP_UID>1.3.6.1.4.1.14519.5.2.1.6279.6001.273650505315936887822622581041</imageSOP_UID>
        <inclusion>TRUE</inclusion>
        <edgeMap>
          <xCoord>419</xCoord>
          <yCoord>301</yCoord>
        </edgeMap>
        <edgeMap>
          <xCoord>418</xCoord>
          <yCoord>302</yCoord>
        </edgeMap>
        <edgeMap>
          <xCoord>417</xCoord>
          <yCoord>303</yCoord>
        </edgeMap>
        <edgeMap>
          <xCoord>417</xCoord>
          <yCoord>304</yCoord>
        </edgeMap>
        <edgeMap>
          <xCoord>416</xCoord>
          <yCoord>305</yCoord>
        </edgeMap>
        <edgeMap>
          <xCoord>416</xCoord>
          <yCoord>306</yCoord>
        </edgeMap>
        <edgeMap>
          <xCoord>417</xCoord>
          <yCoord>307</yCoord>
        </edgeMap>
        <edgeMap>
          <xCoord>417</xCoord>
          <yCoord>308</yCoord>
        </edgeMap>
        <edgeMap>
          <xCoord>418</xCoord>
          <yCoord>309</yCoord>
        </edgeMap>
        <edgeMap>
          <xCoord>419</xCoord>
          <yCoord>309</yCoord>
        </edgeMap>
        <edgeMap>
          <xCoord>420</xCoord>
          <yCoord>308</yCoord>
        </edgeMap>
        <edgeMap>
          <xCoord>421</xCoord>
          <yCoord>308</yCoord>
        </edgeMap>
        <edgeMap>
          <xCoord>422</xCoord>
          <yCoord>308</yCoord>
        </edgeMap>
        <edgeMap>
          <xCoord>423</xCoord>
          <yCoord>308</yCoord>
        </edgeMap>
        <edgeMap>
          <xCoord>424</xCoord>
          <yCoord>308</yCoord>
        </edgeMap>
        <edgeMap>
          <xCoord>425</xCoord>
          <yCoord>307</yCoord>
        </edgeMap>
        <edgeMap>
          <xCoord>426</xCoord>
          <yCoord>306</yCoord>
        </edgeMap>
        <edgeMap>
          <xCoord>426</xCoord>
          <yCoord>305</yCoord>
        </edgeMap>
        <edgeMap>
          <xCoord>425</xCoord>
          <yCoord>304</yCoord>
        </edgeMap>
        <edgeMap>
          <xCoord>425</xCoord>
          <yCoord>303</yCoord>
        </edgeMap>
        <edgeMap>
          <xCoord>424</xCoord>
          <yCoord>302</yCoord>
        </edgeMap>
        <edgeMap>
          <xCoord>423</xCoord>
          <yCoord>301</yCoord>
        </edgeMap>
        <edgeMap>
          <xCoord>422</xCoord>
          <yCoord>301</yCoord>
        </edgeMap>
        <edgeMap>
          <xCoord>421</xCoord>
          <yCoord>301</yCoord>
        </edgeMap>
        <edgeMap>
          <xCoord>420</xCoord>
          <yCoord>301</yCoord>
        </edgeMap>
        <edgeMap>
          <xCoord>419</xCoord>
          <yCoord>301</yCoord>
        </edgeMap>
      </roi>
      <roi>
        <imageZposition>-206.250000 </imageZposition>
        <imageSOP_UID>1.3.6.1.4.1.14519.5.2.1.6279.6001.995738022389432235172475140360</imageSOP_UID>
        <inclusion>TRUE</inclusion>
        <edgeMap>
          <xCoord>419</xCoord>
          <yCoord>301</yCoord>
        </edgeMap>
        <edgeMap>
          <xCoord>418</xCoord>
          <yCoord>302</yCoord>
        </edgeMap>
        <edgeMap>
          <xCoord>417</xCoord>
          <yCoord>302</yCoord>
        </edgeMap>
        <edgeMap>
          <xCoord>416</xCoord>
          <yCoord>303</yCoord>
        </edgeMap>
        <edgeMap>
          <xCoord>417</xCoord>
          <yCoord>304</yCoord>
        </edgeMap>
        <edgeMap>
          <xCoord>417</xCoord>
          <yCoord>305</yCoord>
        </edgeMap>
        <edgeMap>
          <xCoord>418</xCoord>
          <yCoord>306</yCoord>
        </edgeMap>
        <edgeMap>
          <xCoord>419</xCoord>
          <yCoord>306</yCoord>
        </edgeMap>
        <edgeMap>
          <xCoord>420</xCoord>
          <yCoord>306</yCoord>
        </edgeMap>
        <edgeMap>
          <xCoord>421</xCoord>
          <yCoord>307</yCoord>
        </edgeMap>
        <edgeMap>
          <xCoord>422</xCoord>
          <yCoord>306</yCoord>
        </edgeMap>
        <edgeMap>
          <xCoord>423</xCoord>
          <yCoord>306</yCoord>
        </edgeMap>
        <edgeMap>
          <xCoord>424</xCoord>
          <yCoord>306</yCoord>
        </edgeMap>
        <edgeMap>
          <xCoord>425</xCoord>
          <yCoord>305</yCoord>
        </edgeMap>
        <edgeMap>
          <xCoord>426</xCoord>
          <yCoord>304</yCoord>
        </edgeMap>
        <edgeMap>
          <xCoord>425</xCoord>
          <yCoord>303</yCoord>
        </edgeMap>
        <edgeMap>
          <xCoord>424</xCoord>
          <yCoord>303</yCoord>
        </edgeMap>
        <edgeMap>
          <xCoord>423</xCoord>
          <yCoord>302</yCoord>
        </edgeMap>
        <edgeMap>
          <xCoord>422</xCoord>
          <yCoord>302</yCoord>
        </edgeMap>
        <edgeMap>
          <xCoord>421</xCoord>
          <yCoord>301</yCoord>
        </edgeMap>
        <edgeMap>
          <xCoord>420</xCoord>
          <yCoord>301</yCoord>
        </edgeMap>
        <edgeMap>
          <xCoord>419</xCoord>
          <yCoord>301</yCoord>
        </edgeMap>
      </roi>
    </unblindedReadNodule>
    <unblindedReadNodule>
      <noduleID>Nodule 007</noduleID>
      <characteristics>
        <subtlety>4</subtlety>
        <internalStructure>1</internalStructure>
        <calcification>6</calcification>
        <sphericity>4</sphericity>
        <margin>4</margin>
        <lobulation>1</lobulation>
        <spiculation>2</spiculation>
        <texture>5</texture>
        <malignancy>4</malignancy>
      </characteristics>
      <roi>
        <imageZposition>-198.750000 </imageZposition>
        <imageSOP_UID>1.3.6.1.4.1.14519.5.2.1.6279.6001.139227301340769254897879530246</imageSOP_UID>
        <inclusion>TRUE</inclusion>
        <edgeMap>
          <xCoord>255</xCoord>
          <yCoord>220</yCoord>
        </edgeMap>
        <edgeMap>
          <xCoord>254</xCoord>
          <yCoord>221</yCoord>
        </edgeMap>
        <edgeMap>
          <xCoord>254</xCoord>
          <yCoord>222</yCoord>
        </edgeMap>
        <edgeMap>
          <xCoord>254</xCoord>
          <yCoord>223</yCoord>
        </edgeMap>
        <edgeMap>
          <xCoord>254</xCoord>
          <yCoord>224</yCoord>
        </edgeMap>
        <edgeMap>
          <xCoord>255</xCoord>
          <yCoord>225</yCoord>
        </edgeMap>
        <edgeMap>
          <xCoord>256</xCoord>
          <yCoord>226</yCoord>
        </edgeMap>
        <edgeMap>
          <xCoord>257</xCoord>
          <yCoord>226</yCoord>
        </edgeMap>
        <edgeMap>
          <xCoord>258</xCoord>
          <yCoord>226</yCoord>
        </edgeMap>
        <edgeMap>
          <xCoord>259</xCoord>
          <yCoord>225</yCoord>
        </edgeMap>
        <edgeMap>
          <xCoord>259</xCoord>
          <yCoord>224</yCoord>
        </edgeMap>
        <edgeMap>
          <xCoord>258</xCoord>
          <yCoord>223</yCoord>
        </edgeMap>
        <edgeMap>
          <xCoord>258</xCoord>
          <yCoord>222</yCoord>
        </edgeMap>
        <edgeMap>
          <xCoord>258</xCoord>
          <yCoord>221</yCoord>
        </edgeMap>
        <edgeMap>
          <xCoord>257</xCoord>
          <yCoord>220</yCoord>
        </edgeMap>
        <edgeMap>
          <xCoord>256</xCoord>
          <yCoord>220</yCoord>
        </edgeMap>
        <edgeMap>
          <xCoord>255</xCoord>
          <yCoord>220</yCoord>
        </edgeMap>
      </roi>
      <roi>
        <imageZposition>-197.500000 </imageZposition>
        <imageSOP_UID>1.3.6.1.4.1.14519.5.2.1.6279.6001.469309722641293369318045992685</imageSOP_UID>
        <inclusion>TRUE</inclusion>
        <edgeMap>
          <xCoord>254</xCoord>
          <yCoord>220</yCoord>
        </edgeMap>
        <edgeMap>
          <xCoord>253</xCoord>
          <yCoord>221</yCoord>
        </edgeMap>
        <edgeMap>
          <xCoord>252</xCoord>
          <yCoord>222</yCoord>
        </edgeMap>
        <edgeMap>
          <xCoord>252</xCoord>
          <yCoord>223</yCoord>
        </edgeMap>
        <edgeMap>
          <xCoord>251</xCoord>
          <yCoord>224</yCoord>
        </edgeMap>
        <edgeMap>
          <xCoord>252</xCoord>
          <yCoord>225</yCoord>
        </edgeMap>
        <edgeMap>
          <xCoord>253</xCoord>
          <yCoord>226</yCoord>
        </edgeMap>
        <edgeMap>
          <xCoord>254</xCoord>
          <yCoord>227</yCoord>
        </edgeMap>
        <edgeMap>
          <xCoord>255</xCoord>
          <yCoord>228</yCoord>
        </edgeMap>
        <edgeMap>
          <xCoord>256</xCoord>
          <yCoord>228</yCoord>
        </edgeMap>
        <edgeMap>
          <xCoord>257</xCoord>
          <yCoord>228</yCoord>
        </edgeMap>
        <edgeMap>
          <xCoord>258</xCoord>
          <yCoord>228</yCoord>
        </edgeMap>
        <edgeMap>
          <xCoord>259</xCoord>
          <yCoord>228</yCoord>
        </edgeMap>
        <edgeMap>
          <xCoord>260</xCoord>
          <yCoord>228</yCoord>
        </edgeMap>
        <edgeMap>
          <xCoord>261</xCoord>
          <yCoord>227</yCoord>
        </edgeMap>
        <edgeMap>
          <xCoord>261</xCoord>
          <yCoord>226</yCoord>
        </edgeMap>
        <edgeMap>
          <xCoord>260</xCoord>
          <yCoord>225</yCoord>
        </edgeMap>
        <edgeMap>
          <xCoord>260</xCoord>
          <yCoord>224</yCoord>
        </edgeMap>
        <edgeMap>
          <xCoord>260</xCoord>
          <yCoord>223</yCoord>
        </edgeMap>
        <edgeMap>
          <xCoord>259</xCoord>
          <yCoord>222</yCoord>
        </edgeMap>
        <edgeMap>
          <xCoord>259</xCoord>
          <yCoord>221</yCoord>
        </edgeMap>
        <edgeMap>
          <xCoord>258</xCoord>
          <yCoord>220</yCoord>
        </edgeMap>
        <edgeMap>
          <xCoord>257</xCoord>
          <yCoord>220</yCoord>
        </edgeMap>
        <edgeMap>
          <xCoord>256</xCoord>
          <yCoord>220</yCoord>
        </edgeMap>
        <edgeMap>
          <xCoord>255</xCoord>
          <yCoord>220</yCoord>
        </edgeMap>
        <edgeMap>
          <xCoord>254</xCoord>
          <yCoord>220</yCoord>
        </edgeMap>
      </roi>
      <roi>
        <imageZposition>-196.250000 </imageZposition>
        <imageSOP_UID>1.3.6.1.4.1.14519.5.2.1.6279.6001.225754560566959057803986462149</imageSOP_UID>
        <inclusion>TRUE</inclusion>
        <edgeMap>
          <xCoord>253</xCoord>
          <yCoord>221</yCoord>
        </edgeMap>
        <edgeMap>
          <xCoord>252</xCoord>
          <yCoord>222</yCoord>
        </edgeMap>
        <edgeMap>
          <xCoord>251</xCoord>
          <yCoord>223</yCoord>
        </edgeMap>
        <edgeMap>
          <xCoord>251</xCoord>
          <yCoord>224</yCoord>
        </edgeMap>
        <edgeMap>
          <xCoord>251</xCoord>
          <yCoord>225</yCoord>
        </edgeMap>
        <edgeMap>
          <xCoord>251</xCoord>
          <yCoord>226</yCoord>
        </edgeMap>
        <edgeMap>
          <xCoord>252</xCoord>
          <yCoord>227</yCoord>
        </edgeMap>
        <edgeMap>
          <xCoord>253</xCoord>
          <yCoord>228</yCoord>
        </edgeMap>
        <edgeMap>
          <xCoord>254</xCoord>
          <yCoord>228</yCoord>
        </edgeMap>
        <edgeMap>
          <xCoord>255</xCoord>
          <yCoord>228</yCoord>
        </edgeMap>
        <edgeMap>
          <xCoord>256</xCoord>
          <yCoord>228</yCoord>
        </edgeMap>
        <edgeMap>
          <xCoord>257</xCoord>
          <yCoord>228</yCoord>
        </edgeMap>
        <edgeMap>
          <xCoord>258</xCoord>
          <yCoord>227</yCoord>
        </edgeMap>
        <edgeMap>
          <xCoord>259</xCoord>
          <yCoord>226</yCoord>
        </edgeMap>
        <edgeMap>
          <xCoord>260</xCoord>
          <yCoord>225</yCoord>
        </edgeMap>
        <edgeMap>
          <xCoord>260</xCoord>
          <yCoord>224</yCoord>
        </edgeMap>
        <edgeMap>
          <xCoord>260</xCoord>
          <yCoord>223</yCoord>
        </edgeMap>
        <edgeMap>
          <xCoord>260</xCoord>
          <yCoord>222</yCoord>
        </edgeMap>
        <edgeMap>
          <xCoord>259</xCoord>
          <yCoord>221</yCoord>
        </edgeMap>
        <edgeMap>
          <xCoord>258</xCoord>
          <yCoord>221</yCoord>
        </edgeMap>
        <edgeMap>
          <xCoord>257</xCoord>
          <yCoord>221</yCoord>
        </edgeMap>
        <edgeMap>
          <xCoord>256</xCoord>
          <yCoord>221</yCoord>
        </edgeMap>
        <edgeMap>
          <xCoord>255</xCoord>
          <yCoord>221</yCoord>
        </edgeMap>
        <edgeMap>
          <xCoord>254</xCoord>
          <yCoord>221</yCoord>
        </edgeMap>
        <edgeMap>
          <xCoord>253</xCoord>
          <yCoord>221</yCoord>
        </edgeMap>
      </roi>
      <roi>
        <imageZposition>-195.000000 </imageZposition>
        <imageSOP_UID>1.3.6.1.4.1.14519.5.2.1.6279.6001.330760957749124066813964407497</imageSOP_UID>
        <inclusion>TRUE</inclusion>
        <edgeMap>
          <xCoord>251</xCoord>
          <yCoord>220</yCoord>
        </edgeMap>
        <edgeMap>
          <xCoord>250</xCoord>
          <yCoord>221</yCoord>
        </edgeMap>
        <edgeMap>
          <xCoord>250</xCoord>
          <yCoord>222</yCoord>
        </edgeMap>
        <edgeMap>
          <xCoord>250</xCoord>
          <yCoord>223</yCoord>
        </edgeMap>
        <edgeMap>
          <xCoord>250</xCoord>
          <yCoord>224</yCoord>
        </edgeMap>
        <edgeMap>
          <xCoord>251</xCoord>
          <yCoord>225</yCoord>
        </edgeMap>
        <edgeMap>
          <xCoord>252</xCoord>
          <yCoord>225</yCoord>
        </edgeMap>
        <edgeMap>
          <xCoord>253</xCoord>
          <yCoord>226</yCoord>
        </edgeMap>
        <edgeMap>
          <xCoord>254</xCoord>
          <yCoord>227</yCoord>
        </edgeMap>
        <edgeMap>
          <xCoord>255</xCoord>
          <yCoord>228</yCoord>
        </edgeMap>
        <edgeMap>
          <xCoord>256</xCoord>
          <yCoord>228</yCoord>
        </edgeMap>
        <edgeMap>
          <xCoord>257</xCoord>
          <yCoord>228</yCoord>
        </edgeMap>
        <edgeMap>
          <xCoord>258</xCoord>
          <yCoord>227</yCoord>
        </edgeMap>
        <edgeMap>
          <xCoord>259</xCoord>
          <yCoord>227</yCoord>
        </edgeMap>
        <edgeMap>
          <xCoord>260</xCoord>
          <yCoord>226</yCoord>
        </edgeMap>
        <edgeMap>
          <xCoord>260</xCoord>
          <yCoord>225</yCoord>
        </edgeMap>
        <edgeMap>
          <xCoord>260</xCoord>
          <yCoord>224</yCoord>
        </edgeMap>
        <edgeMap>
          <xCoord>260</xCoord>
          <yCoord>223</yCoord>
        </edgeMap>
        <edgeMap>
          <xCoord>260</xCoord>
          <yCoord>222</yCoord>
        </edgeMap>
        <edgeMap>
          <xCoord>260</xCoord>
          <yCoord>221</yCoord>
        </edgeMap>
        <edgeMap>
          <xCoord>259</xCoord>
          <yCoord>220</yCoord>
        </edgeMap>
        <edgeMap>
          <xCoord>258</xCoord>
          <yCoord>220</yCoord>
        </edgeMap>
        <edgeMap>
          <xCoord>257</xCoord>
          <yCoord>220</yCoord>
        </edgeMap>
        <edgeMap>
          <xCoord>256</xCoord>
          <yCoord>220</yCoord>
        </edgeMap>
        <edgeMap>
          <xCoord>255</xCoord>
          <yCoord>220</yCoord>
        </edgeMap>
        <edgeMap>
          <xCoord>254</xCoord>
          <yCoord>220</yCoord>
        </edgeMap>
        <edgeMap>
          <xCoord>253</xCoord>
          <yCoord>220</yCoord>
        </edgeMap>
        <edgeMap>
          <xCoord>252</xCoord>
          <yCoord>220</yCoord>
        </edgeMap>
        <edgeMap>
          <xCoord>251</xCoord>
          <yCoord>220</yCoord>
        </edgeMap>
      </roi>
      <roi>
        <imageZposition>-193.750000 </imageZposition>
        <imageSOP_UID>1.3.6.1.4.1.14519.5.2.1.6279.6001.644356911428237256325930413733</imageSOP_UID>
        <inclusion>TRUE</inclusion>
        <edgeMap>
          <xCoord>254</xCoord>
          <yCoord>220</yCoord>
        </edgeMap>
        <edgeMap>
          <xCoord>253</xCoord>
          <yCoord>221</yCoord>
        </edgeMap>
        <edgeMap>
          <xCoord>252</xCoord>
          <yCoord>222</yCoord>
        </edgeMap>
        <edgeMap>
          <xCoord>251</xCoord>
          <yCoord>223</yCoord>
        </edgeMap>
        <edgeMap>
          <xCoord>252</xCoord>
          <yCoord>224</yCoord>
        </edgeMap>
        <edgeMap>
          <xCoord>253</xCoord>
          <yCoord>225</yCoord>
        </edgeMap>
        <edgeMap>
          <xCoord>254</xCoord>
          <yCoord>226</yCoord>
        </edgeMap>
        <edgeMap>
          <xCoord>255</xCoord>
          <yCoord>227</yCoord>
        </edgeMap>
        <edgeMap>
          <xCoord>256</xCoord>
          <yCoord>227</yCoord>
        </edgeMap>
        <edgeMap>
          <xCoord>257</xCoord>
          <yCoord>227</yCoord>
        </edgeMap>
        <edgeMap>
          <xCoord>258</xCoord>
          <yCoord>227</yCoord>
        </edgeMap>
        <edgeMap>
          <xCoord>259</xCoord>
          <yCoord>226</yCoord>
        </edgeMap>
        <edgeMap>
          <xCoord>259</xCoord>
          <yCoord>225</yCoord>
        </edgeMap>
        <edgeMap>
          <xCoord>259</xCoord>
          <yCoord>224</yCoord>
        </edgeMap>
        <edgeMap>
          <xCoord>259</xCoord>
          <yCoord>223</yCoord>
        </edgeMap>
        <edgeMap>
          <xCoord>259</xCoord>
          <yCoord>222</yCoord>
        </edgeMap>
        <edgeMap>
          <xCoord>259</xCoord>
          <yCoord>221</yCoord>
        </edgeMap>
        <edgeMap>
          <xCoord>258</xCoord>
          <yCoord>220</yCoord>
        </edgeMap>
        <edgeMap>
          <xCoord>257</xCoord>
          <yCoord>220</yCoord>
        </edgeMap>
        <edgeMap>
          <xCoord>256</xCoord>
          <yCoord>220</yCoord>
        </edgeMap>
        <edgeMap>
          <xCoord>255</xCoord>
          <yCoord>220</yCoord>
        </edgeMap>
        <edgeMap>
          <xCoord>254</xCoord>
          <yCoord>220</yCoord>
        </edgeMap>
      </roi>
    </unblindedReadNodule>
    <unblindedReadNodule>
      <noduleID>Nodule 003</noduleID>
      <roi>
        <imageZposition>-203.750000 </imageZposition>
        <imageSOP_UID>1.3.6.1.4.1.14519.5.2.1.6279.6001.152020094529325040530175096412</imageSOP_UID>
        <inclusion>TRUE</inclusion>
        <edgeMap>
          <xCoord>429</xCoord>
          <yCoord>352</yCoord>
        </edgeMap>
      </roi>
    </unblindedReadNodule>
    <unblindedReadNodule>
      <noduleID>Nodule 004</noduleID>
      <roi>
        <imageZposition>-153.750000 </imageZposition>
        <imageSOP_UID>1.3.6.1.4.1.14519.5.2.1.6279.6001.309161761647713333887651240811</imageSOP_UID>
        <inclusion>TRUE</inclusion>
        <edgeMap>
          <xCoord>418</xCoord>
          <yCoord>313</yCoord>
        </edgeMap>
      </roi>
    </unblindedReadNodule>
    <unblindedReadNodule>
      <noduleID>Nodule 005</noduleID>
      <roi>
        <imageZposition>-187.500000 </imageZposition>
        <imageSOP_UID>1.3.6.1.4.1.14519.5.2.1.6279.6001.133562331100754454706074830620</imageSOP_UID>
        <inclusion>TRUE</inclusion>
        <edgeMap>
          <xCoord>406</xCoord>
          <yCoord>393</yCoord>
        </edgeMap>
      </roi>
    </unblindedReadNodule>
    <unblindedReadNodule>
      <noduleID>Nodule 006</noduleID>
      <roi>
        <imageZposition>-128.750000 </imageZposition>
        <imageSOP_UID>1.3.6.1.4.1.14519.5.2.1.6279.6001.242486515259875107878245742846</imageSOP_UID>
        <inclusion>TRUE</inclusion>
        <edgeMap>
          <xCoord>142</xCoord>
          <yCoord>328</yCoord>
        </edgeMap>
      </roi>
    </unblindedReadNodule>
    <nonNodule>
      <nonNoduleID>_Non-nodule 001</nonNoduleID>
      <imageZposition>-100.000000 </imageZposition>
      <imageSOP_UID>1.3.6.1.4.1.14519.5.2.1.6279.6001.222169364309347341753327199309</imageSOP_UID>
      <locus>
        <xCoord>217</xCoord>
        <yCoord>299</yCoord>
      </locus>
    </nonNodule>
  </readingSession>
<readingSession>
    <annotationVersion>3.12</annotationVersion>
    <servicingRadiologistID>-1391724697</servicingRadiologistID>
    <unblindedReadNodule>
      <noduleID>IL057_201446</noduleID>
      <characteristics>
        <subtlety>3</subtlety>
        <internalStructure>1</internalStructure>
        <calcification>6</calcification>
        <sphericity>4</sphericity>
        <margin>5</margin>
        <lobulation>1</lobulation>
        <spiculation>2</spiculation>
        <texture>5</texture>
        <malignancy>3</malignancy>
      </characteristics>
      <roi>
        <imageZposition>-198.75</imageZposition>
        <imageSOP_UID>1.3.6.1.4.1.14519.5.2.1.6279.6001.139227301340769254897879530246</imageSOP_UID>
        <inclusion>TRUE</inclusion>
        <edgeMap>
          <xCoord>259</xCoord>
          <yCoord>225</yCoord>
        </edgeMap>
        <edgeMap>
          <xCoord>259</xCoord>
          <yCoord>224</yCoord>
        </edgeMap>
        <edgeMap>
          <xCoord>259</xCoord>
          <yCoord>223</yCoord>
        </edgeMap>
        <edgeMap>
          <xCoord>259</xCoord>
          <yCoord>222</yCoord>
        </edgeMap>
        <edgeMap>
          <xCoord>259</xCoord>
          <yCoord>221</yCoord>
        </edgeMap>
        <edgeMap>
          <xCoord>258</xCoord>
          <yCoord>220</yCoord>
        </edgeMap>
        <edgeMap>
          <xCoord>257</xCoord>
          <yCoord>219</yCoord>
        </edgeMap>
        <edgeMap>
          <xCoord>256</xCoord>
          <yCoord>219</yCoord>
        </edgeMap>
        <edgeMap>
          <xCoord>255</xCoord>
          <yCoord>220</yCoord>
        </edgeMap>
        <edgeMap>
          <xCoord>255</xCoord>
          <yCoord>221</yCoord>
        </edgeMap>
        <edgeMap>
          <xCoord>254</xCoord>
          <yCoord>222</yCoord>
        </edgeMap>
        <edgeMap>
          <xCoord>253</xCoord>
          <yCoord>223</yCoord>
        </edgeMap>
        <edgeMap>
          <xCoord>253</xCoord>
          <yCoord>224</yCoord>
        </edgeMap>
        <edgeMap>
          <xCoord>254</xCoord>
          <yCoord>224</yCoord>
        </edgeMap>
        <edgeMap>
          <xCoord>255</xCoord>
          <yCoord>224</yCoord>
        </edgeMap>
        <edgeMap>
          <xCoord>256</xCoord>
          <yCoord>225</yCoord>
        </edgeMap>
        <edgeMap>
          <xCoord>257</xCoord>
          <yCoord>225</yCoord>
        </edgeMap>
        <edgeMap>
          <xCoord>258</xCoord>
          <yCoord>225</yCoord>
        </edgeMap>
        <edgeMap>
          <xCoord>259</xCoord>
          <yCoord>225</yCoord>
        </edgeMap>
      </roi>
      <roi>
        <imageZposition>-197.5</imageZposition>
        <imageSOP_UID>1.3.6.1.4.1.14519.5.2.1.6279.6001.469309722641293369318045992685</imageSOP_UID>
        <inclusion>TRUE</inclusion>
        <edgeMap>
          <xCoord>259</xCoord>
          <yCoord>227</yCoord>
        </edgeMap>
        <edgeMap>
          <xCoord>260</xCoord>
          <yCoord>226</yCoord>
        </edgeMap>
        <edgeMap>
          <xCoord>260</xCoord>
          <yCoord>225</yCoord>
        </edgeMap>
        <edgeMap>
          <xCoord>261</xCoord>
          <yCoord>224</yCoord>
        </edgeMap>
        <edgeMap>
          <xCoord>262</xCoord>
          <yCoord>224</yCoord>
        </edgeMap>
        <edgeMap>
          <xCoord>263</xCoord>
          <yCoord>225</yCoord>
        </edgeMap>
        <edgeMap>
          <xCoord>263</xCoord>
          <yCoord>226</yCoord>
        </edgeMap>
        <edgeMap>
          <xCoord>263</xCoord>
          <yCoord>225</yCoord>
        </edgeMap>
        <edgeMap>
          <xCoord>262</xCoord>
          <yCoord>224</yCoord>
        </edgeMap>
        <edgeMap>
          <xCoord>261</xCoord>
          <yCoord>223</yCoord>
        </edgeMap>
        <edgeMap>
          <xCoord>260</xCoord>
          <yCoord>223</yCoord>
        </edgeMap>
        <edgeMap>
          <xCoord>259</xCoord>
          <yCoord>222</yCoord>
        </edgeMap>
        <edgeMap>
          <xCoord>258</xCoord>
          <yCoord>221</yCoord>
        </edgeMap>
        <edgeMap>
          <xCoord>257</xCoord>
          <yCoord>220</yCoord>
        </edgeMap>
        <edgeMap>
          <xCoord>256</xCoord>
          <yCoord>220</yCoord>
        </edgeMap>
        <edgeMap>
          <xCoord>255</xCoord>
          <yCoord>221</yCoord>
        </edgeMap>
        <edgeMap>
          <xCoord>254</xCoord>
          <yCoord>221</yCoord>
        </edgeMap>
        <edgeMap>
          <xCoord>253</xCoord>
          <yCoord>221</yCoord>
        </edgeMap>
        <edgeMap>
          <xCoord>253</xCoord>
          <yCoord>222</yCoord>
        </edgeMap>
        <edgeMap>
          <xCoord>252</xCoord>
          <yCoord>223</yCoord>
        </edgeMap>
        <edgeMap>
          <xCoord>253</xCoord>
          <yCoord>224</yCoord>
        </edgeMap>
        <edgeMap>
          <xCoord>253</xCoord>
          <yCoord>225</yCoord>
        </edgeMap>
        <edgeMap>
          <xCoord>254</xCoord>
          <yCoord>226</yCoord>
        </edgeMap>
        <edgeMap>
          <xCoord>255</xCoord>
          <yCoord>226</yCoord>
        </edgeMap>
        <edgeMap>
          <xCoord>256</xCoord>
          <yCoord>227</yCoord>
        </edgeMap>
        <edgeMap>
          <xCoord>257</xCoord>
          <yCoord>227</yCoord>
        </edgeMap>
        <edgeMap>
          <xCoord>258</xCoord>
          <yCoord>227</yCoord>
        </edgeMap>
        <edgeMap>
          <xCoord>259</xCoord>
          <yCoord>227</yCoord>
        </edgeMap>
      </roi>
      <roi>
        <imageZposition>-196.25</imageZposition>
        <imageSOP_UID>1.3.6.1.4.1.14519.5.2.1.6279.6001.225754560566959057803986462149</imageSOP_UID>
        <inclusion>TRUE</inclusion>
        <edgeMap>
          <xCoord>258</xCoord>
          <yCoord>228</yCoord>
        </edgeMap>
        <edgeMap>
          <xCoord>258</xCoord>
          <yCoord>227</yCoord>
        </edgeMap>
        <edgeMap>
          <xCoord>259</xCoord>
          <yCoord>226</yCoord>
        </edgeMap>
        <edgeMap>
          <xCoord>260</xCoord>
          <yCoord>225</yCoord>
        </edgeMap>
        <edgeMap>
          <xCoord>261</xCoord>
          <yCoord>224</yCoord>
        </edgeMap>
        <edgeMap>
          <xCoord>262</xCoord>
          <yCoord>224</yCoord>
        </edgeMap>
        <edgeMap>
          <xCoord>261</xCoord>
          <yCoord>223</yCoord>
        </edgeMap>
        <edgeMap>
          <xCoord>260</xCoord>
          <yCoord>222</yCoord>
        </edgeMap>
        <edgeMap>
          <xCoord>259</xCoord>
          <yCoord>222</yCoord>
        </edgeMap>
        <edgeMap>
          <xCoord>258</xCoord>
          <yCoord>222</yCoord>
        </edgeMap>
        <edgeMap>
          <xCoord>257</xCoord>
          <yCoord>221</yCoord>
        </edgeMap>
        <edgeMap>
          <xCoord>256</xCoord>
          <yCoord>221</yCoord>
        </edgeMap>
        <edgeMap>
          <xCoord>255</xCoord>
          <yCoord>221</yCoord>
        </edgeMap>
        <edgeMap>
          <xCoord>254</xCoord>
          <yCoord>221</yCoord>
        </edgeMap>
        <edgeMap>
          <xCoord>253</xCoord>
          <yCoord>221</yCoord>
        </edgeMap>
        <edgeMap>
          <xCoord>253</xCoord>
          <yCoord>222</yCoord>
        </edgeMap>
        <edgeMap>
          <xCoord>252</xCoord>
          <yCoord>223</yCoord>
        </edgeMap>
        <edgeMap>
          <xCoord>252</xCoord>
          <yCoord>224</yCoord>
        </edgeMap>
        <edgeMap>
          <xCoord>253</xCoord>
          <yCoord>225</yCoord>
        </edgeMap>
        <edgeMap>
          <xCoord>254</xCoord>
          <yCoord>226</yCoord>
        </edgeMap>
        <edgeMap>
          <xCoord>254</xCoord>
          <yCoord>227</yCoord>
        </edgeMap>
        <edgeMap>
          <xCoord>255</xCoord>
          <yCoord>227</yCoord>
        </edgeMap>
        <edgeMap>
          <xCoord>256</xCoord>
          <yCoord>228</yCoord>
        </edgeMap>
        <edgeMap>
          <xCoord>257</xCoord>
          <yCoord>228</yCoord>
        </edgeMap>
        <edgeMap>
          <xCoord>258</xCoord>
          <yCoord>228</yCoord>
        </edgeMap>
      </roi>
      <roi>
        <imageZposition>-195.0</imageZposition>
        <imageSOP_UID>1.3.6.1.4.1.14519.5.2.1.6279.6001.330760957749124066813964407497</imageSOP_UID>
        <inclusion>TRUE</inclusion>
        <edgeMap>
          <xCoord>258</xCoord>
          <yCoord>227</yCoord>
        </edgeMap>
        <edgeMap>
          <xCoord>258</xCoord>
          <yCoord>226</yCoord>
        </edgeMap>
        <edgeMap>
          <xCoord>259</xCoord>
          <yCoord>225</yCoord>
        </edgeMap>
        <edgeMap>
          <xCoord>260</xCoord>
          <yCoord>224</yCoord>
        </edgeMap>
        <edgeMap>
          <xCoord>261</xCoord>
          <yCoord>224</yCoord>
        </edgeMap>
        <edgeMap>
          <xCoord>260</xCoord>
          <yCoord>223</yCoord>
        </edgeMap>
        <edgeMap>
          <xCoord>259</xCoord>
          <yCoord>222</yCoord>
        </edgeMap>
        <edgeMap>
          <xCoord>258</xCoord>
          <yCoord>222</yCoord>
        </edgeMap>
        <edgeMap>
          <xCoord>257</xCoord>
          <yCoord>221</yCoord>
        </edgeMap>
        <edgeMap>
          <xCoord>256</xCoord>
          <yCoord>221</yCoord>
        </edgeMap>
        <edgeMap>
          <xCoord>255</xCoord>
          <yCoord>221</yCoord>
        </edgeMap>
        <edgeMap>
          <xCoord>254</xCoord>
          <yCoord>221</yCoord>
        </edgeMap>
        <edgeMap>
          <xCoord>254</xCoord>
          <yCoord>222</yCoord>
        </edgeMap>
        <edgeMap>
          <xCoord>253</xCoord>
          <yCoord>223</yCoord>
        </edgeMap>
        <edgeMap>
          <xCoord>252</xCoord>
          <yCoord>223</yCoord>
        </edgeMap>
        <edgeMap>
          <xCoord>251</xCoord>
          <yCoord>223</yCoord>
        </edgeMap>
        <edgeMap>
          <xCoord>251</xCoord>
          <yCoord>224</yCoord>
        </edgeMap>
        <edgeMap>
          <xCoord>252</xCoord>
          <yCoord>224</yCoord>
        </edgeMap>
        <edgeMap>
          <xCoord>253</xCoord>
          <yCoord>225</yCoord>
        </edgeMap>
        <edgeMap>
          <xCoord>254</xCoord>
          <yCoord>226</yCoord>
        </edgeMap>
        <edgeMap>
          <xCoord>254</xCoord>
          <yCoord>227</yCoord>
        </edgeMap>
        <edgeMap>
          <xCoord>255</xCoord>
          <yCoord>227</yCoord>
        </edgeMap>
        <edgeMap>
          <xCoord>256</xCoord>
          <yCoord>227</yCoord>
        </edgeMap>
        <edgeMap>
          <xCoord>257</xCoord>
          <yCoord>227</yCoord>
        </edgeMap>
        <edgeMap>
          <xCoord>258</xCoord>
          <yCoord>227</yCoord>
        </edgeMap>
      </roi>
    </unblindedReadNodule>
    <unblindedReadNodule>
      <noduleID>IL057_201457</noduleID>
      <roi>
        <imageZposition>-203.75</imageZposition>
        <imageSOP_UID>1.3.6.1.4.1.14519.5.2.1.6279.6001.152020094529325040530175096412</imageSOP_UID>
        <inclusion>TRUE</inclusion>
        <edgeMap>
          <xCoord>429</xCoord>
          <yCoord>352</yCoord>
        </edgeMap>
      </roi>
    </unblindedReadNodule>
    <unblindedReadNodule>
      <noduleID>IL057_201450</noduleID>
      <characteristics>
        <subtlety>4</subtlety>
        <internalStructure>1</internalStructure>
        <calcification>6</calcification>
        <sphericity>5</sphericity>
        <margin>5</margin>
        <lobulation>1</lobulation>
        <spiculation>1</spiculation>
        <texture>5</texture>
        <malignancy>2</malignancy>
      </characteristics>
      <roi>
        <imageZposition>-210.0</imageZposition>
        <imageSOP_UID>1.3.6.1.4.1.14519.5.2.1.6279.6001.318665390740469037068880567966</imageSOP_UID>
        <inclusion>TRUE</inclusion>
        <edgeMap>
          <xCoord>422</xCoord>
          <yCoord>309</yCoord>
        </edgeMap>
        <edgeMap>
          <xCoord>423</xCoord>
          <yCoord>308</yCoord>
        </edgeMap>
        <edgeMap>
          <xCoord>422</xCoord>
          <yCoord>307</yCoord>
        </edgeMap>
        <edgeMap>
          <xCoord>422</xCoord>
          <yCoord>306</yCoord>
        </edgeMap>
        <edgeMap>
          <xCoord>423</xCoord>
          <yCoord>305</yCoord>
        </edgeMap>
        <edgeMap>
          <xCoord>423</xCoord>
          <yCoord>304</yCoord>
        </edgeMap>
        <edgeMap>
          <xCoord>424</xCoord>
          <yCoord>303</yCoord>
        </edgeMap>
        <edgeMap>
          <xCoord>423</xCoord>
          <yCoord>302</yCoord>
        </edgeMap>
        <edgeMap>
          <xCoord>422</xCoord>
          <yCoord>303</yCoord>
        </edgeMap>
        <edgeMap>
          <xCoord>421</xCoord>
          <yCoord>303</yCoord>
        </edgeMap>
        <edgeMap>
          <xCoord>420</xCoord>
          <yCoord>303</yCoord>
        </edgeMap>
        <edgeMap>
          <xCoord>419</xCoord>
          <yCoord>302</yCoord>
        </edgeMap>
        <edgeMap>
          <xCoord>418</xCoord>
          <yCoord>303</yCoord>
        </edgeMap>
        <edgeMap>
          <xCoord>417</xCoord>
          <yCoord>304</yCoord>
        </edgeMap>
        <edgeMap>
          <xCoord>417</xCoord>
          <yCoord>305</yCoord>
        </edgeMap>
        <edgeMap>
          <xCoord>416</xCoord>
          <yCoord>306</yCoord>
        </edgeMap>
        <edgeMap>
          <xCoord>417</xCoord>
          <yCoord>307</yCoord>
        </edgeMap>
        <edgeMap>
          <xCoord>417</xCoord>
          <yCoord>308</yCoord>
        </edgeMap>
        <edgeMap>
          <xCoord>418</xCoord>
          <yCoord>309</yCoord>
        </edgeMap>
        <edgeMap>
          <xCoord>419</xCoord>
          <yCoord>309</yCoord>
        </edgeMap>
        <edgeMap>
          <xCoord>420</xCoord>
          <yCoord>309</yCoord>
        </edgeMap>
        <edgeMap>
          <xCoord>421</xCoord>
          <yCoord>309</yCoord>
        </edgeMap>
        <edgeMap>
          <xCoord>422</xCoord>
          <yCoord>309</yCoord>
        </edgeMap>
      </roi>
      <roi>
        <imageZposition>-208.75</imageZposition>
        <imageSOP_UID>1.3.6.1.4.1.14519.5.2.1.6279.6001.453806835937910448580078025438</imageSOP_UID>
        <inclusion>TRUE</inclusion>
        <edgeMap>
          <xCoord>423</xCoord>
          <yCoord>309</yCoord>
        </edgeMap>
        <edgeMap>
          <xCoord>424</xCoord>
          <yCoord>308</yCoord>
        </edgeMap>
        <edgeMap>
          <xCoord>424</xCoord>
          <yCoord>307</yCoord>
        </edgeMap>
        <edgeMap>
          <xCoord>424</xCoord>
          <yCoord>306</yCoord>
        </edgeMap>
        <edgeMap>
          <xCoord>425</xCoord>
          <yCoord>305</yCoord>
        </edgeMap>
        <edgeMap>
          <xCoord>425</xCoord>
          <yCoord>304</yCoord>
        </edgeMap>
        <edgeMap>
          <xCoord>425</xCoord>
          <yCoord>303</yCoord>
        </edgeMap>
        <edgeMap>
          <xCoord>424</xCoord>
          <yCoord>302</yCoord>
        </edgeMap>
        <edgeMap>
          <xCoord>423</xCoord>
          <yCoord>302</yCoord>
        </edgeMap>
        <edgeMap>
          <xCoord>422</xCoord>
          <yCoord>302</yCoord>
        </edgeMap>
        <edgeMap>
          <xCoord>421</xCoord>
          <yCoord>302</yCoord>
        </edgeMap>
        <edgeMap>
          <xCoord>420</xCoord>
          <yCoord>301</yCoord>
        </edgeMap>
        <edgeMap>
          <xCoord>419</xCoord>
          <yCoord>302</yCoord>
        </edgeMap>
        <edgeMap>
          <xCoord>418</xCoord>
          <yCoord>302</yCoord>
        </edgeMap>
        <edgeMap>
          <xCoord>417</xCoord>
          <yCoord>303</yCoord>
        </edgeMap>
        <edgeMap>
          <xCoord>416</xCoord>
          <yCoord>304</yCoord>
        </edgeMap>
        <edgeMap>
          <xCoord>416</xCoord>
          <yCoord>305</yCoord>
        </edgeMap>
        <edgeMap>
          <xCoord>416</xCoord>
          <yCoord>306</yCoord>
        </edgeMap>
        <edgeMap>
          <xCoord>417</xCoord>
          <yCoord>307</yCoord>
        </edgeMap>
        <edgeMap>
          <xCoord>417</xCoord>
          <yCoord>308</yCoord>
        </edgeMap>
        <edgeMap>
          <xCoord>418</xCoord>
          <yCoord>309</yCoord>
        </edgeMap>
        <edgeMap>
          <xCoord>419</xCoord>
          <yCoord>309</yCoord>
        </edgeMap>
        <edgeMap>
          <xCoord>420</xCoord>
          <yCoord>309</yCoord>
        </edgeMap>
        <edgeMap>
          <xCoord>421</xCoord>
          <yCoord>309</yCoord>
        </edgeMap>
        <edgeMap>
          <xCoord>422</xCoord>
          <yCoord>309</yCoord>
        </edgeMap>
        <edgeMap>
          <xCoord>423</xCoord>
          <yCoord>309</yCoord>
        </edgeMap>
      </roi>
      <roi>
        <imageZposition>-207.5</imageZposition>
        <imageSOP_UID>1.3.6.1.4.1.14519.5.2.1.6279.6001.273650505315936887822622581041</imageSOP_UID>
        <inclusion>TRUE</inclusion>
        <edgeMap>
          <xCoord>421</xCoord>
          <yCoord>310</yCoord>
        </edgeMap>
        <edgeMap>
          <xCoord>422</xCoord>
          <yCoord>309</yCoord>
        </edgeMap>
        <edgeMap>
          <xCoord>423</xCoord>
          <yCoord>309</yCoord>
        </edgeMap>
        <edgeMap>
          <xCoord>424</xCoord>
          <yCoord>308</yCoord>
        </edgeMap>
        <edgeMap>
          <xCoord>425</xCoord>
          <yCoord>307</yCoord>
        </edgeMap>
        <edgeMap>
          <xCoord>425</xCoord>
          <yCoord>306</yCoord>
        </edgeMap>
        <edgeMap>
          <xCoord>426</xCoord>
          <yCoord>305</yCoord>
        </edgeMap>
        <edgeMap>
          <xCoord>425</xCoord>
          <yCoord>304</yCoord>
        </edgeMap>
        <edgeMap>
          <xCoord>425</xCoord>
          <yCoord>303</yCoord>
        </edgeMap>
        <edgeMap>
          <xCoord>424</xCoord>
          <yCoord>302</yCoord>
        </edgeMap>
        <edgeMap>
          <xCoord>423</xCoord>
          <yCoord>302</yCoord>
        </edgeMap>
        <edgeMap>
          <xCoord>422</xCoord>
          <yCoord>301</yCoord>
        </edgeMap>
        <edgeMap>
          <xCoord>421</xCoord>
          <yCoord>301</yCoord>
        </edgeMap>
        <edgeMap>
          <xCoord>420</xCoord>
          <yCoord>301</yCoord>
        </edgeMap>
        <edgeMap>
          <xCoord>419</xCoord>
          <yCoord>302</yCoord>
        </edgeMap>
        <edgeMap>
          <xCoord>418</xCoord>
          <yCoord>302</yCoord>
        </edgeMap>
        <edgeMap>
          <xCoord>417</xCoord>
          <yCoord>303</yCoord>
        </edgeMap>
        <edgeMap>
          <xCoord>417</xCoord>
          <yCoord>304</yCoord>
        </edgeMap>
        <edgeMap>
          <xCoord>416</xCoord>
          <yCoord>305</yCoord>
        </edgeMap>
        <edgeMap>
          <xCoord>416</xCoord>
          <yCoord>306</yCoord>
        </edgeMap>
        <edgeMap>
          <xCoord>417</xCoord>
          <yCoord>307</yCoord>
        </edgeMap>
        <edgeMap>
          <xCoord>417</xCoord>
          <yCoord>308</yCoord>
        </edgeMap>
        <edgeMap>
          <xCoord>418</xCoord>
          <yCoord>309</yCoord>
        </edgeMap>
        <edgeMap>
          <xCoord>419</xCoord>
          <yCoord>309</yCoord>
        </edgeMap>
        <edgeMap>
          <xCoord>420</xCoord>
          <yCoord>309</yCoord>
        </edgeMap>
        <edgeMap>
          <xCoord>421</xCoord>
          <yCoord>310</yCoord>
        </edgeMap>
      </roi>
      <roi>
        <imageZposition>-206.25</imageZposition>
        <imageSOP_UID>1.3.6.1.4.1.14519.5.2.1.6279.6001.995738022389432235172475140360</imageSOP_UID>
        <inclusion>TRUE</inclusion>
        <edgeMap>
          <xCoord>424</xCoord>
          <yCoord>306</yCoord>
        </edgeMap>
        <edgeMap>
          <xCoord>425</xCoord>
          <yCoord>305</yCoord>
        </edgeMap>
        <edgeMap>
          <xCoord>425</xCoord>
          <yCoord>304</yCoord>
        </edgeMap>
        <edgeMap>
          <xCoord>424</xCoord>
          <yCoord>303</yCoord>
        </edgeMap>
        <edgeMap>
          <xCoord>423</xCoord>
          <yCoord>302</yCoord>
        </edgeMap>
        <edgeMap>
          <xCoord>422</xCoord>
          <yCoord>301</yCoord>
        </edgeMap>
        <edgeMap>
          <xCoord>421</xCoord>
          <yCoord>301</yCoord>
        </edgeMap>
        <edgeMap>
          <xCoord>420</xCoord>
          <yCoord>301</yCoord>
        </edgeMap>
        <edgeMap>
          <xCoord>419</xCoord>
          <yCoord>302</yCoord>
        </edgeMap>
        <edgeMap>
          <xCoord>418</xCoord>
          <yCoord>302</yCoord>
        </edgeMap>
        <edgeMap>
          <xCoord>417</xCoord>
          <yCoord>302</yCoord>
        </edgeMap>
        <edgeMap>
          <xCoord>416</xCoord>
          <yCoord>303</yCoord>
        </edgeMap>
        <edgeMap>
          <xCoord>417</xCoord>
          <yCoord>304</yCoord>
        </edgeMap>
        <edgeMap>
          <xCoord>418</xCoord>
          <yCoord>305</yCoord>
        </edgeMap>
        <edgeMap>
          <xCoord>419</xCoord>
          <yCoord>306</yCoord>
        </edgeMap>
        <edgeMap>
          <xCoord>420</xCoord>
          <yCoord>306</yCoord>
        </edgeMap>
        <edgeMap>
          <xCoord>421</xCoord>
          <yCoord>305</yCoord>
        </edgeMap>
        <edgeMap>
          <xCoord>422</xCoord>
          <yCoord>305</yCoord>
        </edgeMap>
        <edgeMap>
          <xCoord>423</xCoord>
          <yCoord>306</yCoord>
        </edgeMap>
        <edgeMap>
          <xCoord>424</xCoord>
          <yCoord>306</yCoord>
        </edgeMap>
      </roi>
      <roi>
        <imageZposition>-205.0</imageZposition>
        <imageSOP_UID>1.3.6.1.4.1.14519.5.2.1.6279.6001.330211118639180175496611254175</imageSOP_UID>
        <inclusion>TRUE</inclusion>
        <edgeMap>
          <xCoord>420</xCoord>
          <yCoord>305</yCoord>
        </edgeMap>
        <edgeMap>
          <xCoord>421</xCoord>
          <yCoord>304</yCoord>
        </edgeMap>
        <edgeMap>
          <xCoord>421</xCoord>
          <yCoord>303</yCoord>
        </edgeMap>
        <edgeMap>
          <xCoord>420</xCoord>
          <yCoord>302</yCoord>
        </edgeMap>
        <edgeMap>
          <xCoord>419</xCoord>
          <yCoord>302</yCoord>
        </edgeMap>
        <edgeMap>
          <xCoord>418</xCoord>
          <yCoord>303</yCoord>
        </edgeMap>
        <edgeMap>
          <xCoord>417</xCoord>
          <yCoord>304</yCoord>
        </edgeMap>
        <edgeMap>
          <xCoord>418</xCoord>
          <yCoord>305</yCoord>
        </edgeMap>
        <edgeMap>
          <xCoord>419</xCoord>
          <yCoord>305</yCoord>
        </edgeMap>
        <edgeMap>
          <xCoord>420</xCoord>
          <yCoord>305</yCoord>
        </edgeMap>
      </roi>
    </unblindedReadNodule>
    <unblindedReadNodule>
      <noduleID>IL057_201453</noduleID>
      <characteristics>
        <subtlety>3</subtlety>
        <internalStructure>1</internalStructure>
        <calcification>6</calcification>
        <sphericity>3</sphericity>
        <margin>5</margin>
        <lobulation>2</lobulation>
        <spiculation>2</spiculation>
        <texture>5</texture>
        <malignancy>2</malignancy>
      </characteristics>
      <roi>
        <imageZposition>-155.0</imageZposition>
        <imageSOP_UID>1.3.6.1.4.1.14519.5.2.1.6279.6001.302720442691636544514658699768</imageSOP_UID>
        <inclusion>TRUE</inclusion>
        <edgeMap>
          <xCoord>419</xCoord>
          <yCoord>315</yCoord>
        </edgeMap>
        <edgeMap>
          <xCoord>420</xCoord>
          <yCoord>314</yCoord>
        </edgeMap>
        <edgeMap>
          <xCoord>420</xCoord>
          <yCoord>313</yCoord>
        </edgeMap>
        <edgeMap>
          <xCoord>419</xCoord>
          <yCoord>312</yCoord>
        </edgeMap>
        <edgeMap>
          <xCoord>418</xCoord>
          <yCoord>311</yCoord>
        </edgeMap>
        <edgeMap>
          <xCoord>417</xCoord>
          <yCoord>312</yCoord>
        </edgeMap>
        <edgeMap>
          <xCoord>417</xCoord>
          <yCoord>313</yCoord>
        </edgeMap>
        <edgeMap>
          <xCoord>416</xCoord>
          <yCoord>314</yCoord>
        </edgeMap>
        <edgeMap>
          <xCoord>417</xCoord>
          <yCoord>315</yCoord>
        </edgeMap>
        <edgeMap>
          <xCoord>418</xCoord>
          <yCoord>315</yCoord>
        </edgeMap>
        <edgeMap>
          <xCoord>419</xCoord>
          <yCoord>315</yCoord>
        </edgeMap>
      </roi>
      <roi>
        <imageZposition>-153.75</imageZposition>
        <imageSOP_UID>1.3.6.1.4.1.14519.5.2.1.6279.6001.309161761647713333887651240811</imageSOP_UID>
        <inclusion>TRUE</inclusion>
        <edgeMap>
          <xCoord>421</xCoord>
          <yCoord>316</yCoord>
        </edgeMap>
        <edgeMap>
          <xCoord>422</xCoord>
          <yCoord>315</yCoord>
        </edgeMap>
        <edgeMap>
          <xCoord>422</xCoord>
          <yCoord>314</yCoord>
        </edgeMap>
        <edgeMap>
          <xCoord>422</xCoord>
          <yCoord>313</yCoord>
        </edgeMap>
        <edgeMap>
          <xCoord>422</xCoord>
          <yCoord>312</yCoord>
        </edgeMap>
        <edgeMap>
          <xCoord>421</xCoord>
          <yCoord>311</yCoord>
        </edgeMap>
        <edgeMap>
          <xCoord>420</xCoord>
          <yCoord>311</yCoord>
        </edgeMap>
        <edgeMap>
          <xCoord>419</xCoord>
          <yCoord>310</yCoord>
        </edgeMap>
        <edgeMap>
          <xCoord>418</xCoord>
          <yCoord>310</yCoord>
        </edgeMap>
        <edgeMap>
          <xCoord>417</xCoord>
          <yCoord>310</yCoord>
        </edgeMap>
        <edgeMap>
          <xCoord>416</xCoord>
          <yCoord>311</yCoord>
        </edgeMap>
        <edgeMap>
          <xCoord>415</xCoord>
          <yCoord>311</yCoord>
        </edgeMap>
        <edgeMap>
          <xCoord>414</xCoord>
          <yCoord>311</yCoord>
        </edgeMap>
        <edgeMap>
          <xCoord>413</xCoord>
          <yCoord>312</yCoord>
        </edgeMap>
        <edgeMap>
          <xCoord>414</xCoord>
          <yCoord>313</yCoord>
        </edgeMap>
        <edgeMap>
          <xCoord>415</xCoord>
          <yCoord>313</yCoord>
        </edgeMap>
        <edgeMap>
          <xCoord>416</xCoord>
          <yCoord>314</yCoord>
        </edgeMap>
        <edgeMap>
          <xCoord>417</xCoord>
          <yCoord>315</yCoord>
        </edgeMap>
        <edgeMap>
          <xCoord>418</xCoord>
          <yCoord>315</yCoord>
        </edgeMap>
        <edgeMap>
          <xCoord>419</xCoord>
          <yCoord>315</yCoord>
        </edgeMap>
        <edgeMap>
          <xCoord>420</xCoord>
          <yCoord>316</yCoord>
        </edgeMap>
        <edgeMap>
          <xCoord>421</xCoord>
          <yCoord>316</yCoord>
        </edgeMap>
      </roi>
      <roi>
        <imageZposition>-152.5</imageZposition>
        <imageSOP_UID>1.3.6.1.4.1.14519.5.2.1.6279.6001.962602245476908755419178644811</imageSOP_UID>
        <inclusion>TRUE</inclusion>
        <edgeMap>
          <xCoord>420</xCoord>
          <yCoord>315</yCoord>
        </edgeMap>
        <edgeMap>
          <xCoord>421</xCoord>
          <yCoord>314</yCoord>
        </edgeMap>
        <edgeMap>
          <xCoord>421</xCoord>
          <yCoord>313</yCoord>
        </edgeMap>
        <edgeMap>
          <xCoord>422</xCoord>
          <yCoord>312</yCoord>
        </edgeMap>
        <edgeMap>
          <xCoord>421</xCoord>
          <yCoord>311</yCoord>
        </edgeMap>
        <edgeMap>
          <xCoord>420</xCoord>
          <yCoord>310</yCoord>
        </edgeMap>
        <edgeMap>
          <xCoord>419</xCoord>
          <yCoord>310</yCoord>
        </edgeMap>
        <edgeMap>
          <xCoord>418</xCoord>
          <yCoord>310</yCoord>
        </edgeMap>
        <edgeMap>
          <xCoord>417</xCoord>
          <yCoord>310</yCoord>
        </edgeMap>
        <edgeMap>
          <xCoord>416</xCoord>
          <yCoord>310</yCoord>
        </edgeMap>
        <edgeMap>
          <xCoord>415</xCoord>
          <yCoord>311</yCoord>
        </edgeMap>
        <edgeMap>
          <xCoord>416</xCoord>
          <yCoord>312</yCoord>
        </edgeMap>
        <edgeMap>
          <xCoord>415</xCoord>
          <yCoord>313</yCoord>
        </edgeMap>
        <edgeMap>
          <xCoord>416</xCoord>
          <yCoord>314</yCoord>
        </edgeMap>
        <edgeMap>
          <xCoord>417</xCoord>
          <yCoord>315</yCoord>
        </edgeMap>
        <edgeMap>
          <xCoord>418</xCoord>
          <yCoord>314</yCoord>
        </edgeMap>
        <edgeMap>
          <xCoord>419</xCoord>
          <yCoord>315</yCoord>
        </edgeMap>
        <edgeMap>
          <xCoord>420</xCoord>
          <yCoord>315</yCoord>
        </edgeMap>
      </roi>
    </unblindedReadNodule>
    <unblindedReadNodule>
      <noduleID>IL057_201443</noduleID>
      <characteristics>
        <subtlety>5</subtlety>
        <internalStructure>1</internalStructure>
        <calcification>6</calcification>
        <sphericity>5</sphericity>
        <margin>5</margin>
        <lobulation>1</lobulation>
        <spiculation>1</spiculation>
        <texture>5</texture>
        <malignancy>4</malignancy>
      </characteristics>
      <roi>
        <imageZposition>-232.5</imageZposition>
        <imageSOP_UID>1.3.6.1.4.1.14519.5.2.1.6279.6001.172129092086227464189598422994</imageSOP_UID>
        <inclusion>TRUE</inclusion>
        <edgeMap>
          <xCoord>425</xCoord>
          <yCoord>281</yCoord>
        </edgeMap>
        <edgeMap>
          <xCoord>426</xCoord>
          <yCoord>280</yCoord>
        </edgeMap>
        <edgeMap>
          <xCoord>427</xCoord>
          <yCoord>280</yCoord>
        </edgeMap>
        <edgeMap>
          <xCoord>428</xCoord>
          <yCoord>280</yCoord>
        </edgeMap>
        <edgeMap>
          <xCoord>429</xCoord>
          <yCoord>279</yCoord>
        </edgeMap>
        <edgeMap>
          <xCoord>428</xCoord>
          <yCoord>278</yCoord>
        </edgeMap>
        <edgeMap>
          <xCoord>427</xCoord>
          <yCoord>277</yCoord>
        </edgeMap>
        <edgeMap>
          <xCoord>428</xCoord>
          <yCoord>276</yCoord>
        </edgeMap>
        <edgeMap>
          <xCoord>429</xCoord>
          <yCoord>275</yCoord>
        </edgeMap>
        <edgeMap>
          <xCoord>429</xCoord>
          <yCoord>274</yCoord>
        </edgeMap>
        <edgeMap>
          <xCoord>428</xCoord>
          <yCoord>273</yCoord>
        </edgeMap>
        <edgeMap>
          <xCoord>427</xCoord>
          <yCoord>274</yCoord>
        </edgeMap>
        <edgeMap>
          <xCoord>426</xCoord>
          <yCoord>274</yCoord>
        </edgeMap>
        <edgeMap>
          <xCoord>425</xCoord>
          <yCoord>275</yCoord>
        </edgeMap>
        <edgeMap>
          <xCoord>424</xCoord>
          <yCoord>276</yCoord>
        </edgeMap>
        <edgeMap>
          <xCoord>424</xCoord>
          <yCoord>277</yCoord>
        </edgeMap>
        <edgeMap>
          <xCoord>424</xCoord>
          <yCoord>278</yCoord>
        </edgeMap>
        <edgeMap>
          <xCoord>424</xCoord>
          <yCoord>279</yCoord>
        </edgeMap>
        <edgeMap>
          <xCoord>424</xCoord>
          <yCoord>280</yCoord>
        </edgeMap>
        <edgeMap>
          <xCoord>425</xCoord>
          <yCoord>281</yCoord>
        </edgeMap>
      </roi>
      <roi>
        <imageZposition>-231.25</imageZposition>
        <imageSOP_UID>1.3.6.1.4.1.14519.5.2.1.6279.6001.179633186861470345669685209685</imageSOP_UID>
        <inclusion>TRUE</inclusion>
        <edgeMap>
          <xCoord>427</xCoord>
          <yCoord>286</yCoord>
        </edgeMap>
        <edgeMap>
          <xCoord>428</xCoord>
          <yCoord>285</yCoord>
        </edgeMap>
        <edgeMap>
          <xCoord>429</xCoord>
          <yCoord>284</yCoord>
        </edgeMap>
        <edgeMap>
          <xCoord>429</xCoord>
          <yCoord>283</yCoord>
        </edgeMap>
        <edgeMap>
          <xCoord>430</xCoord>
          <yCoord>282</yCoord>
        </edgeMap>
        <edgeMap>
          <xCoord>430</xCoord>
          <yCoord>281</yCoord>
        </edgeMap>
        <edgeMap>
          <xCoord>430</xCoord>
          <yCoord>280</yCoord>
        </edgeMap>
        <edgeMap>
          <xCoord>430</xCoord>
          <yCoord>279</yCoord>
        </edgeMap>
        <edgeMap>
          <xCoord>430</xCoord>
          <yCoord>278</yCoord>
        </edgeMap>
        <edgeMap>
          <xCoord>429</xCoord>
          <yCoord>277</yCoord>
        </edgeMap>
        <edgeMap>
          <xCoord>429</xCoord>
          <yCoord>276</yCoord>
        </edgeMap>
        <edgeMap>
          <xCoord>429</xCoord>
          <yCoord>275</yCoord>
        </edgeMap>
        <edgeMap>
          <xCoord>428</xCoord>
          <yCoord>274</yCoord>
        </edgeMap>
        <edgeMap>
          <xCoord>427</xCoord>
          <yCoord>274</yCoord>
        </edgeMap>
        <edgeMap>
          <xCoord>426</xCoord>
          <yCoord>275</yCoord>
        </edgeMap>
        <edgeMap>
          <xCoord>425</xCoord>
          <yCoord>275</yCoord>
        </edgeMap>
        <edgeMap>
          <xCoord>424</xCoord>
          <yCoord>276</yCoord>
        </edgeMap>
        <edgeMap>
          <xCoord>423</xCoord>
          <yCoord>277</yCoord>
        </edgeMap>
        <edgeMap>
          <xCoord>423</xCoord>
          <yCoord>278</yCoord>
        </edgeMap>
        <edgeMap>
          <xCoord>423</xCoord>
          <yCoord>279</yCoord>
        </edgeMap>
        <edgeMap>
          <xCoord>423</xCoord>
          <yCoord>280</yCoord>
        </edgeMap>
        <edgeMap>
          <xCoord>423</xCoord>
          <yCoord>281</yCoord>
        </edgeMap>
        <edgeMap>
          <xCoord>423</xCoord>
          <yCoord>282</yCoord>
        </edgeMap>
        <edgeMap>
          <xCoord>424</xCoord>
          <yCoord>283</yCoord>
        </edgeMap>
        <edgeMap>
          <xCoord>424</xCoord>
          <yCoord>284</yCoord>
        </edgeMap>
        <edgeMap>
          <xCoord>425</xCoord>
          <yCoord>285</yCoord>
        </edgeMap>
        <edgeMap>
          <xCoord>426</xCoord>
          <yCoord>286</yCoord>
        </edgeMap>
        <edgeMap>
          <xCoord>427</xCoord>
          <yCoord>286</yCoord>
        </edgeMap>
      </roi>
      <roi>
        <imageZposition>-230.0</imageZposition>
        <imageSOP_UID>1.3.6.1.4.1.14519.5.2.1.6279.6001.115387583176128857910333965253</imageSOP_UID>
        <inclusion>TRUE</inclusion>
        <edgeMap>
          <xCoord>428</xCoord>
          <yCoord>286</yCoord>
        </edgeMap>
        <edgeMap>
          <xCoord>429</xCoord>
          <yCoord>285</yCoord>
        </edgeMap>
        <edgeMap>
          <xCoord>430</xCoord>
          <yCoord>285</yCoord>
        </edgeMap>
        <edgeMap>
          <xCoord>431</xCoord>
          <yCoord>285</yCoord>
        </edgeMap>
        <edgeMap>
          <xCoord>432</xCoord>
          <yCoord>284</yCoord>
        </edgeMap>
        <edgeMap>
          <xCoord>432</xCoord>
          <yCoord>283</yCoord>
        </edgeMap>
        <edgeMap>
          <xCoord>432</xCoord>
          <yCoord>282</yCoord>
        </edgeMap>
        <edgeMap>
          <xCoord>432</xCoord>
          <yCoord>281</yCoord>
        </edgeMap>
        <edgeMap>
          <xCoord>431</xCoord>
          <yCoord>280</yCoord>
        </edgeMap>
        <edgeMap>
          <xCoord>432</xCoord>
          <yCoord>279</yCoord>
        </edgeMap>
        <edgeMap>
          <xCoord>431</xCoord>
          <yCoord>278</yCoord>
        </edgeMap>
        <edgeMap>
          <xCoord>432</xCoord>
          <yCoord>277</yCoord>
        </edgeMap>
        <edgeMap>
          <xCoord>432</xCoord>
          <yCoord>276</yCoord>
        </edgeMap>
        <edgeMap>
          <xCoord>431</xCoord>
          <yCoord>275</yCoord>
        </edgeMap>
        <edgeMap>
          <xCoord>430</xCoord>
          <yCoord>275</yCoord>
        </edgeMap>
        <edgeMap>
          <xCoord>429</xCoord>
          <yCoord>275</yCoord>
        </edgeMap>
        <edgeMap>
          <xCoord>428</xCoord>
          <yCoord>275</yCoord>
        </edgeMap>
        <edgeMap>
          <xCoord>427</xCoord>
          <yCoord>275</yCoord>
        </edgeMap>
        <edgeMap>
          <xCoord>426</xCoord>
          <yCoord>275</yCoord>
        </edgeMap>
        <edgeMap>
          <xCoord>425</xCoord>
          <yCoord>275</yCoord>
        </edgeMap>
        <edgeMap>
          <xCoord>424</xCoord>
          <yCoord>276</yCoord>
        </edgeMap>
        <edgeMap>
          <xCoord>423</xCoord>
          <yCoord>277</yCoord>
        </edgeMap>
        <edgeMap>
          <xCoord>423</xCoord>
          <yCoord>278</yCoord>
        </edgeMap>
        <edgeMap>
          <xCoord>423</xCoord>
          <yCoord>279</yCoord>
        </edgeMap>
        <edgeMap>
          <xCoord>423</xCoord>
          <yCoord>280</yCoord>
        </edgeMap>
        <edgeMap>
          <xCoord>423</xCoord>
          <yCoord>281</yCoord>
        </edgeMap>
        <edgeMap>
          <xCoord>423</xCoord>
          <yCoord>282</yCoord>
        </edgeMap>
        <edgeMap>
          <xCoord>424</xCoord>
          <yCoord>283</yCoord>
        </edgeMap>
        <edgeMap>
          <xCoord>424</xCoord>
          <yCoord>284</yCoord>
        </edgeMap>
        <edgeMap>
          <xCoord>425</xCoord>
          <yCoord>285</yCoord>
        </edgeMap>
        <edgeMap>
          <xCoord>426</xCoord>
          <yCoord>285</yCoord>
        </edgeMap>
        <edgeMap>
          <xCoord>427</xCoord>
          <yCoord>286</yCoord>
        </edgeMap>
        <edgeMap>
          <xCoord>428</xCoord>
          <yCoord>286</yCoord>
        </edgeMap>
      </roi>
      <roi>
        <imageZposition>-228.75</imageZposition>
        <imageSOP_UID>1.3.6.1.4.1.14519.5.2.1.6279.6001.251171188193155843238947521635</imageSOP_UID>
        <inclusion>TRUE</inclusion>
        <edgeMap>
          <xCoord>429</xCoord>
          <yCoord>287</yCoord>
        </edgeMap>
        <edgeMap>
          <xCoord>430</xCoord>
          <yCoord>286</yCoord>
        </edgeMap>
        <edgeMap>
          <xCoord>431</xCoord>
          <yCoord>286</yCoord>
        </edgeMap>
        <edgeMap>
          <xCoord>432</xCoord>
          <yCoord>285</yCoord>
        </edgeMap>
        <edgeMap>
          <xCoord>433</xCoord>
          <yCoord>284</yCoord>
        </edgeMap>
        <edgeMap>
          <xCoord>434</xCoord>
          <yCoord>283</yCoord>
        </edgeMap>
        <edgeMap>
          <xCoord>433</xCoord>
          <yCoord>282</yCoord>
        </edgeMap>
        <edgeMap>
          <xCoord>433</xCoord>
          <yCoord>281</yCoord>
        </edgeMap>
        <edgeMap>
          <xCoord>433</xCoord>
          <yCoord>280</yCoord>
        </edgeMap>
        <edgeMap>
          <xCoord>433</xCoord>
          <yCoord>279</yCoord>
        </edgeMap>
        <edgeMap>
          <xCoord>433</xCoord>
          <yCoord>278</yCoord>
        </edgeMap>
        <edgeMap>
          <xCoord>433</xCoord>
          <yCoord>277</yCoord>
        </edgeMap>
        <edgeMap>
          <xCoord>432</xCoord>
          <yCoord>276</yCoord>
        </edgeMap>
        <edgeMap>
          <xCoord>431</xCoord>
          <yCoord>276</yCoord>
        </edgeMap>
        <edgeMap>
          <xCoord>430</xCoord>
          <yCoord>276</yCoord>
        </edgeMap>
        <edgeMap>
          <xCoord>429</xCoord>
          <yCoord>276</yCoord>
        </edgeMap>
        <edgeMap>
          <xCoord>428</xCoord>
          <yCoord>275</yCoord>
        </edgeMap>
        <edgeMap>
          <xCoord>427</xCoord>
          <yCoord>275</yCoord>
        </edgeMap>
        <edgeMap>
          <xCoord>426</xCoord>
          <yCoord>275</yCoord>
        </edgeMap>
        <edgeMap>
          <xCoord>425</xCoord>
          <yCoord>275</yCoord>
        </edgeMap>
        <edgeMap>
          <xCoord>424</xCoord>
          <yCoord>276</yCoord>
        </edgeMap>
        <edgeMap>
          <xCoord>423</xCoord>
          <yCoord>277</yCoord>
        </edgeMap>
        <edgeMap>
          <xCoord>423</xCoord>
          <yCoord>278</yCoord>
        </edgeMap>
        <edgeMap>
          <xCoord>423</xCoord>
          <yCoord>279</yCoord>
        </edgeMap>
        <edgeMap>
          <xCoord>422</xCoord>
          <yCoord>280</yCoord>
        </edgeMap>
        <edgeMap>
          <xCoord>423</xCoord>
          <yCoord>281</yCoord>
        </edgeMap>
        <edgeMap>
          <xCoord>423</xCoord>
          <yCoord>282</yCoord>
        </edgeMap>
        <edgeMap>
          <xCoord>423</xCoord>
          <yCoord>283</yCoord>
        </edgeMap>
        <edgeMap>
          <xCoord>424</xCoord>
          <yCoord>284</yCoord>
        </edgeMap>
        <edgeMap>
          <xCoord>425</xCoord>
          <yCoord>285</yCoord>
        </edgeMap>
        <edgeMap>
          <xCoord>426</xCoord>
          <yCoord>285</yCoord>
        </edgeMap>
        <edgeMap>
          <xCoord>427</xCoord>
          <yCoord>286</yCoord>
        </edgeMap>
        <edgeMap>
          <xCoord>428</xCoord>
          <yCoord>286</yCoord>
        </edgeMap>
        <edgeMap>
          <xCoord>429</xCoord>
          <yCoord>287</yCoord>
        </edgeMap>
      </roi>
      <roi>
        <imageZposition>-227.5</imageZposition>
        <imageSOP_UID>1.3.6.1.4.1.14519.5.2.1.6279.6001.229679864446038618379384352589</imageSOP_UID>
        <inclusion>TRUE</inclusion>
        <edgeMap>
          <xCoord>429</xCoord>
          <yCoord>287</yCoord>
        </edgeMap>
        <edgeMap>
          <xCoord>430</xCoord>
          <yCoord>286</yCoord>
        </edgeMap>
        <edgeMap>
          <xCoord>431</xCoord>
          <yCoord>286</yCoord>
        </edgeMap>
        <edgeMap>
          <xCoord>432</xCoord>
          <yCoord>286</yCoord>
        </edgeMap>
        <edgeMap>
          <xCoord>433</xCoord>
          <yCoord>286</yCoord>
        </edgeMap>
        <edgeMap>
          <xCoord>434</xCoord>
          <yCoord>285</yCoord>
        </edgeMap>
        <edgeMap>
          <xCoord>435</xCoord>
          <yCoord>284</yCoord>
        </edgeMap>
        <edgeMap>
          <xCoord>435</xCoord>
          <yCoord>283</yCoord>
        </edgeMap>
        <edgeMap>
          <xCoord>435</xCoord>
          <yCoord>282</yCoord>
        </edgeMap>
        <edgeMap>
          <xCoord>434</xCoord>
          <yCoord>281</yCoord>
        </edgeMap>
        <edgeMap>
          <xCoord>434</xCoord>
          <yCoord>280</yCoord>
        </edgeMap>
        <edgeMap>
          <xCoord>434</xCoord>
          <yCoord>279</yCoord>
        </edgeMap>
        <edgeMap>
          <xCoord>433</xCoord>
          <yCoord>278</yCoord>
        </edgeMap>
        <edgeMap>
          <xCoord>432</xCoord>
          <yCoord>277</yCoord>
        </edgeMap>
        <edgeMap>
          <xCoord>431</xCoord>
          <yCoord>276</yCoord>
        </edgeMap>
        <edgeMap>
          <xCoord>430</xCoord>
          <yCoord>276</yCoord>
        </edgeMap>
        <edgeMap>
          <xCoord>429</xCoord>
          <yCoord>275</yCoord>
        </edgeMap>
        <edgeMap>
          <xCoord>428</xCoord>
          <yCoord>275</yCoord>
        </edgeMap>
        <edgeMap>
          <xCoord>427</xCoord>
          <yCoord>275</yCoord>
        </edgeMap>
        <edgeMap>
          <xCoord>426</xCoord>
          <yCoord>275</yCoord>
        </edgeMap>
        <edgeMap>
          <xCoord>425</xCoord>
          <yCoord>275</yCoord>
        </edgeMap>
        <edgeMap>
          <xCoord>424</xCoord>
          <yCoord>276</yCoord>
        </edgeMap>
        <edgeMap>
          <xCoord>423</xCoord>
          <yCoord>277</yCoord>
        </edgeMap>
        <edgeMap>
          <xCoord>423</xCoord>
          <yCoord>278</yCoord>
        </edgeMap>
        <edgeMap>
          <xCoord>422</xCoord>
          <yCoord>279</yCoord>
        </edgeMap>
        <edgeMap>
          <xCoord>422</xCoord>
          <yCoord>280</yCoord>
        </edgeMap>
        <edgeMap>
          <xCoord>423</xCoord>
          <yCoord>281</yCoord>
        </edgeMap>
        <edgeMap>
          <xCoord>423</xCoord>
          <yCoord>282</yCoord>
        </edgeMap>
        <edgeMap>
          <xCoord>423</xCoord>
          <yCoord>283</yCoord>
        </edgeMap>
        <edgeMap>
          <xCoord>424</xCoord>
          <yCoord>284</yCoord>
        </edgeMap>
        <edgeMap>
          <xCoord>425</xCoord>
          <yCoord>285</yCoord>
        </edgeMap>
        <edgeMap>
          <xCoord>426</xCoord>
          <yCoord>286</yCoord>
        </edgeMap>
        <edgeMap>
          <xCoord>427</xCoord>
          <yCoord>286</yCoord>
        </edgeMap>
        <edgeMap>
          <xCoord>428</xCoord>
          <yCoord>287</yCoord>
        </edgeMap>
        <edgeMap>
          <xCoord>429</xCoord>
          <yCoord>287</yCoord>
        </edgeMap>
      </roi>
      <roi>
        <imageZposition>-226.25</imageZposition>
        <imageSOP_UID>1.3.6.1.4.1.14519.5.2.1.6279.6001.313307271866167274466753781583</imageSOP_UID>
        <inclusion>TRUE</inclusion>
        <edgeMap>
          <xCoord>433</xCoord>
          <yCoord>286</yCoord>
        </edgeMap>
        <edgeMap>
          <xCoord>434</xCoord>
          <yCoord>285</yCoord>
        </edgeMap>
        <edgeMap>
          <xCoord>435</xCoord>
          <yCoord>284</yCoord>
        </edgeMap>
        <edgeMap>
          <xCoord>436</xCoord>
          <yCoord>283</yCoord>
        </edgeMap>
        <edgeMap>
          <xCoord>436</xCoord>
          <yCoord>282</yCoord>
        </edgeMap>
        <edgeMap>
          <xCoord>436</xCoord>
          <yCoord>281</yCoord>
        </edgeMap>
        <edgeMap>
          <xCoord>435</xCoord>
          <yCoord>280</yCoord>
        </edgeMap>
        <edgeMap>
          <xCoord>434</xCoord>
          <yCoord>279</yCoord>
        </edgeMap>
        <edgeMap>
          <xCoord>433</xCoord>
          <yCoord>278</yCoord>
        </edgeMap>
        <edgeMap>
          <xCoord>432</xCoord>
          <yCoord>277</yCoord>
        </edgeMap>
        <edgeMap>
          <xCoord>431</xCoord>
          <yCoord>276</yCoord>
        </edgeMap>
        <edgeMap>
          <xCoord>430</xCoord>
          <yCoord>276</yCoord>
        </edgeMap>
        <edgeMap>
          <xCoord>429</xCoord>
          <yCoord>275</yCoord>
        </edgeMap>
        <edgeMap>
          <xCoord>428</xCoord>
          <yCoord>275</yCoord>
        </edgeMap>
        <edgeMap>
          <xCoord>427</xCoord>
          <yCoord>275</yCoord>
        </edgeMap>
        <edgeMap>
          <xCoord>426</xCoord>
          <yCoord>275</yCoord>
        </edgeMap>
        <edgeMap>
          <xCoord>425</xCoord>
          <yCoord>275</yCoord>
        </edgeMap>
        <edgeMap>
          <xCoord>424</xCoord>
          <yCoord>275</yCoord>
        </edgeMap>
        <edgeMap>
          <xCoord>423</xCoord>
          <yCoord>276</yCoord>
        </edgeMap>
        <edgeMap>
          <xCoord>423</xCoord>
          <yCoord>277</yCoord>
        </edgeMap>
        <edgeMap>
          <xCoord>422</xCoord>
          <yCoord>278</yCoord>
        </edgeMap>
        <edgeMap>
          <xCoord>422</xCoord>
          <yCoord>279</yCoord>
        </edgeMap>
        <edgeMap>
          <xCoord>422</xCoord>
          <yCoord>280</yCoord>
        </edgeMap>
        <edgeMap>
          <xCoord>423</xCoord>
          <yCoord>281</yCoord>
        </edgeMap>
        <edgeMap>
          <xCoord>423</xCoord>
          <yCoord>282</yCoord>
        </edgeMap>
        <edgeMap>
          <xCoord>423</xCoord>
          <yCoord>283</yCoord>
        </edgeMap>
        <edgeMap>
          <xCoord>424</xCoord>
          <yCoord>284</yCoord>
        </edgeMap>
        <edgeMap>
          <xCoord>425</xCoord>
          <yCoord>285</yCoord>
        </edgeMap>
        <edgeMap>
          <xCoord>426</xCoord>
          <yCoord>286</yCoord>
        </edgeMap>
        <edgeMap>
          <xCoord>427</xCoord>
          <yCoord>286</yCoord>
        </edgeMap>
        <edgeMap>
          <xCoord>428</xCoord>
          <yCoord>286</yCoord>
        </edgeMap>
        <edgeMap>
          <xCoord>429</xCoord>
          <yCoord>286</yCoord>
        </edgeMap>
        <edgeMap>
          <xCoord>430</xCoord>
          <yCoord>286</yCoord>
        </edgeMap>
        <edgeMap>
          <xCoord>431</xCoord>
          <yCoord>286</yCoord>
        </edgeMap>
        <edgeMap>
          <xCoord>432</xCoord>
          <yCoord>286</yCoord>
        </edgeMap>
        <edgeMap>
          <xCoord>433</xCoord>
          <yCoord>286</yCoord>
        </edgeMap>
      </roi>
      <roi>
        <imageZposition>-225.0</imageZposition>
        <imageSOP_UID>1.3.6.1.4.1.14519.5.2.1.6279.6001.445387005365176061156381313002</imageSOP_UID>
        <inclusion>TRUE</inclusion>
        <edgeMap>
          <xCoord>433</xCoord>
          <yCoord>285</yCoord>
        </edgeMap>
        <edgeMap>
          <xCoord>434</xCoord>
          <yCoord>284</yCoord>
        </edgeMap>
        <edgeMap>
          <xCoord>435</xCoord>
          <yCoord>283</yCoord>
        </edgeMap>
        <edgeMap>
          <xCoord>435</xCoord>
          <yCoord>282</yCoord>
        </edgeMap>
        <edgeMap>
          <xCoord>434</xCoord>
          <yCoord>281</yCoord>
        </edgeMap>
        <edgeMap>
          <xCoord>434</xCoord>
          <yCoord>280</yCoord>
        </edgeMap>
        <edgeMap>
          <xCoord>433</xCoord>
          <yCoord>279</yCoord>
        </edgeMap>
        <edgeMap>
          <xCoord>432</xCoord>
          <yCoord>278</yCoord>
        </edgeMap>
        <edgeMap>
          <xCoord>431</xCoord>
          <yCoord>277</yCoord>
        </edgeMap>
        <edgeMap>
          <xCoord>430</xCoord>
          <yCoord>276</yCoord>
        </edgeMap>
        <edgeMap>
          <xCoord>429</xCoord>
          <yCoord>276</yCoord>
        </edgeMap>
        <edgeMap>
          <xCoord>428</xCoord>
          <yCoord>276</yCoord>
        </edgeMap>
        <edgeMap>
          <xCoord>427</xCoord>
          <yCoord>276</yCoord>
        </edgeMap>
        <edgeMap>
          <xCoord>426</xCoord>
          <yCoord>276</yCoord>
        </edgeMap>
        <edgeMap>
          <xCoord>425</xCoord>
          <yCoord>276</yCoord>
        </edgeMap>
        <edgeMap>
          <xCoord>424</xCoord>
          <yCoord>276</yCoord>
        </edgeMap>
        <edgeMap>
          <xCoord>424</xCoord>
          <yCoord>277</yCoord>
        </edgeMap>
        <edgeMap>
          <xCoord>424</xCoord>
          <yCoord>278</yCoord>
        </edgeMap>
        <edgeMap>
          <xCoord>424</xCoord>
          <yCoord>279</yCoord>
        </edgeMap>
        <edgeMap>
          <xCoord>424</xCoord>
          <yCoord>280</yCoord>
        </edgeMap>
        <edgeMap>
          <xCoord>424</xCoord>
          <yCoord>281</yCoord>
        </edgeMap>
        <edgeMap>
          <xCoord>424</xCoord>
          <yCoord>282</yCoord>
        </edgeMap>
        <edgeMap>
          <xCoord>424</xCoord>
          <yCoord>283</yCoord>
        </edgeMap>
        <edgeMap>
          <xCoord>425</xCoord>
          <yCoord>284</yCoord>
        </edgeMap>
        <edgeMap>
          <xCoord>426</xCoord>
          <yCoord>285</yCoord>
        </edgeMap>
        <edgeMap>
          <xCoord>427</xCoord>
          <yCoord>285</yCoord>
        </edgeMap>
        <edgeMap>
          <xCoord>428</xCoord>
          <yCoord>285</yCoord>
        </edgeMap>
        <edgeMap>
          <xCoord>429</xCoord>
          <yCoord>285</yCoord>
        </edgeMap>
        <edgeMap>
          <xCoord>430</xCoord>
          <yCoord>285</yCoord>
        </edgeMap>
        <edgeMap>
          <xCoord>431</xCoord>
          <yCoord>285</yCoord>
        </edgeMap>
        <edgeMap>
          <xCoord>432</xCoord>
          <yCoord>285</yCoord>
        </edgeMap>
        <edgeMap>
          <xCoord>433</xCoord>
          <yCoord>285</yCoord>
        </edgeMap>
      </roi>
      <roi>
        <imageZposition>-223.75</imageZposition>
        <imageSOP_UID>1.3.6.1.4.1.14519.5.2.1.6279.6001.126896954162811645993142196597</imageSOP_UID>
        <inclusion>TRUE</inclusion>
        <edgeMap>
          <xCoord>434</xCoord>
          <yCoord>285</yCoord>
        </edgeMap>
        <edgeMap>
          <xCoord>434</xCoord>
          <yCoord>284</yCoord>
        </edgeMap>
        <edgeMap>
          <xCoord>434</xCoord>
          <yCoord>283</yCoord>
        </edgeMap>
        <edgeMap>
          <xCoord>434</xCoord>
          <yCoord>282</yCoord>
        </edgeMap>
        <edgeMap>
          <xCoord>434</xCoord>
          <yCoord>281</yCoord>
        </edgeMap>
        <edgeMap>
          <xCoord>433</xCoord>
          <yCoord>280</yCoord>
        </edgeMap>
        <edgeMap>
          <xCoord>432</xCoord>
          <yCoord>279</yCoord>
        </edgeMap>
        <edgeMap>
          <xCoord>431</xCoord>
          <yCoord>278</yCoord>
        </edgeMap>
        <edgeMap>
          <xCoord>430</xCoord>
          <yCoord>278</yCoord>
        </edgeMap>
        <edgeMap>
          <xCoord>429</xCoord>
          <yCoord>277</yCoord>
        </edgeMap>
        <edgeMap>
          <xCoord>428</xCoord>
          <yCoord>277</yCoord>
        </edgeMap>
        <edgeMap>
          <xCoord>427</xCoord>
          <yCoord>277</yCoord>
        </edgeMap>
        <edgeMap>
          <xCoord>426</xCoord>
          <yCoord>277</yCoord>
        </edgeMap>
        <edgeMap>
          <xCoord>425</xCoord>
          <yCoord>277</yCoord>
        </edgeMap>
        <edgeMap>
          <xCoord>425</xCoord>
          <yCoord>278</yCoord>
        </edgeMap>
        <edgeMap>
          <xCoord>425</xCoord>
          <yCoord>279</yCoord>
        </edgeMap>
        <edgeMap>
          <xCoord>425</xCoord>
          <yCoord>280</yCoord>
        </edgeMap>
        <edgeMap>
          <xCoord>425</xCoord>
          <yCoord>281</yCoord>
        </edgeMap>
        <edgeMap>
          <xCoord>426</xCoord>
          <yCoord>282</yCoord>
        </edgeMap>
        <edgeMap>
          <xCoord>426</xCoord>
          <yCoord>283</yCoord>
        </edgeMap>
        <edgeMap>
          <xCoord>426</xCoord>
          <yCoord>284</yCoord>
        </edgeMap>
        <edgeMap>
          <xCoord>427</xCoord>
          <yCoord>285</yCoord>
        </edgeMap>
        <edgeMap>
          <xCoord>428</xCoord>
          <yCoord>285</yCoord>
        </edgeMap>
        <edgeMap>
          <xCoord>429</xCoord>
          <yCoord>285</yCoord>
        </edgeMap>
        <edgeMap>
          <xCoord>430</xCoord>
          <yCoord>285</yCoord>
        </edgeMap>
        <edgeMap>
          <xCoord>431</xCoord>
          <yCoord>285</yCoord>
        </edgeMap>
        <edgeMap>
          <xCoord>432</xCoord>
          <yCoord>285</yCoord>
        </edgeMap>
        <edgeMap>
          <xCoord>433</xCoord>
          <yCoord>285</yCoord>
        </edgeMap>
        <edgeMap>
          <xCoord>434</xCoord>
          <yCoord>285</yCoord>
        </edgeMap>
      </roi>
      <roi>
        <imageZposition>-222.5</imageZposition>
        <imageSOP_UID>1.3.6.1.4.1.14519.5.2.1.6279.6001.153265130934908531938495431149</imageSOP_UID>
        <inclusion>TRUE</inclusion>
        <edgeMap>
          <xCoord>432</xCoord>
          <yCoord>284</yCoord>
        </edgeMap>
        <edgeMap>
          <xCoord>432</xCoord>
          <yCoord>283</yCoord>
        </edgeMap>
        <edgeMap>
          <xCoord>432</xCoord>
          <yCoord>282</yCoord>
        </edgeMap>
        <edgeMap>
          <xCoord>432</xCoord>
          <yCoord>281</yCoord>
        </edgeMap>
        <edgeMap>
          <xCoord>431</xCoord>
          <yCoord>280</yCoord>
        </edgeMap>
        <edgeMap>
          <xCoord>430</xCoord>
          <yCoord>279</yCoord>
        </edgeMap>
        <edgeMap>
          <xCoord>429</xCoord>
          <yCoord>279</yCoord>
        </edgeMap>
        <edgeMap>
          <xCoord>428</xCoord>
          <yCoord>279</yCoord>
        </edgeMap>
        <edgeMap>
          <xCoord>427</xCoord>
          <yCoord>279</yCoord>
        </edgeMap>
        <edgeMap>
          <xCoord>427</xCoord>
          <yCoord>280</yCoord>
        </edgeMap>
        <edgeMap>
          <xCoord>427</xCoord>
          <yCoord>281</yCoord>
        </edgeMap>
        <edgeMap>
          <xCoord>427</xCoord>
          <yCoord>282</yCoord>
        </edgeMap>
        <edgeMap>
          <xCoord>428</xCoord>
          <yCoord>282</yCoord>
        </edgeMap>
        <edgeMap>
          <xCoord>429</xCoord>
          <yCoord>282</yCoord>
        </edgeMap>
        <edgeMap>
          <xCoord>430</xCoord>
          <yCoord>283</yCoord>
        </edgeMap>
        <edgeMap>
          <xCoord>431</xCoord>
          <yCoord>284</yCoord>
        </edgeMap>
        <edgeMap>
          <xCoord>432</xCoord>
          <yCoord>284</yCoord>
        </edgeMap>
      </roi>
    </unblindedReadNodule>
    <unblindedReadNodule>
      <noduleID>IL057_201461</noduleID>
      <roi>
        <imageZposition>-128.75</imageZposition>
        <imageSOP_UID>1.3.6.1.4.1.14519.5.2.1.6279.6001.242486515259875107878245742846</imageSOP_UID>
        <inclusion>TRUE</inclusion>
        <edgeMap>
          <xCoord>142</xCoord>
          <yCoord>329</yCoord>
        </edgeMap>
      </roi>
    </unblindedReadNodule>
    <unblindedReadNodule>
      <noduleID>IL057_201462</noduleID>
      <roi>
        <imageZposition>-151.25</imageZposition>
        <imageSOP_UID>1.3.6.1.4.1.14519.5.2.1.6279.6001.194248704164609049100703213059</imageSOP_UID>
        <inclusion>TRUE</inclusion>
        <edgeMap>
          <xCoord>210</xCoord>
          <yCoord>388</yCoord>
        </edgeMap>
      </roi>
    </unblindedReadNodule>
    <unblindedReadNodule>
      <noduleID>IL057_201463</noduleID>
      <roi>
        <imageZposition>-97.5</imageZposition>
        <imageSOP_UID>1.3.6.1.4.1.14519.5.2.1.6279.6001.363488629856967700671260580559</imageSOP_UID>
        <inclusion>TRUE</inclusion>
        <edgeMap>
          <xCoord>323</xCoord>
          <yCoord>342</yCoord>
        </edgeMap>
      </roi>
    </unblindedReadNodule>
    <unblindedReadNodule>
      <noduleID>IL057_201464</noduleID>
      <roi>
        <imageZposition>-187.5</imageZposition>
        <imageSOP_UID>1.3.6.1.4.1.14519.5.2.1.6279.6001.133562331100754454706074830620</imageSOP_UID>
        <inclusion>TRUE</inclusion>
        <edgeMap>
          <xCoord>406</xCoord>
          <yCoord>394</yCoord>
        </edgeMap>
      </roi>
    </unblindedReadNodule>
    <unblindedReadNodule>
      <noduleID>IL057_201466</noduleID>
      <roi>
        <imageZposition>-207.5</imageZposition>
        <imageSOP_UID>1.3.6.1.4.1.14519.5.2.1.6279.6001.273650505315936887822622581041</imageSOP_UID>
        <inclusion>TRUE</inclusion>
        <edgeMap>
          <xCoord>388</xCoord>
          <yCoord>298</yCoord>
        </edgeMap>
      </roi>
    </unblindedReadNodule>
    <nonNodule>
      <nonNoduleID>IL057_201460</nonNoduleID>
      <imageZposition>-140.0</imageZposition>
      <imageSOP_UID>1.3.6.1.4.1.14519.5.2.1.6279.6001.150369058970073865892335934611</imageSOP_UID>
      <locus>
        <xCoord>364</xCoord>
        <yCoord>293</yCoord>
      </locus>
    </nonNodule>
  </readingSession>
<readingSession>
<annotationVersion>3.12</annotationVersion>
<servicingRadiologistID>-944103551</servicingRadiologistID>
<unblindedReadNodule>
<noduleID>MI014_20599</noduleID>
<roi>
<imageZposition>-128.75</imageZposition>
<imageSOP_UID>1.3.6.1.4.1.14519.5.2.1.6279.6001.242486515259875107878245742846</imageSOP_UID>
<inclusion>TRUE</inclusion>
<edgeMap>
<xCoord>142</xCoord>
<yCoord>329</yCoord>
</edgeMap>
</roi>
</unblindedReadNodule>
<unblindedReadNodule>
<noduleID>MI014_20583</noduleID>
<characteristics>
<subtlety>3</subtlety>
<internalStructure>1</internalStructure>
<calcification>6</calcification>
<sphericity>4</sphericity>
<margin>3</margin>
<lobulation>4</lobulation>
<spiculation>2</spiculation>
<texture>4</texture>
<malignancy>3</malignancy>
</characteristics>
<roi>
<imageZposition>-198.75</imageZposition>
<imageSOP_UID>1.3.6.1.4.1.14519.5.2.1.6279.6001.139227301340769254897879530246</imageSOP_UID>
<inclusion>TRUE</inclusion>
<edgeMap>
<xCoord>259</xCoord>
<yCoord>226</yCoord>
</edgeMap>
<edgeMap>
<xCoord>259</xCoord>
<yCoord>225</yCoord>
</edgeMap>
<edgeMap>
<xCoord>259</xCoord>
<yCoord>224</yCoord>
</edgeMap>
<edgeMap>
<xCoord>259</xCoord>
<yCoord>223</yCoord>
</edgeMap>
<edgeMap>
<xCoord>259</xCoord>
<yCoord>222</yCoord>
</edgeMap>
<edgeMap>
<xCoord>258</xCoord>
<yCoord>221</yCoord>
</edgeMap>
<edgeMap>
<xCoord>257</xCoord>
<yCoord>221</yCoord>
</edgeMap>
<edgeMap>
<xCoord>256</xCoord>
<yCoord>220</yCoord>
</edgeMap>
<edgeMap>
<xCoord>255</xCoord>
<yCoord>220</yCoord>
</edgeMap>
<edgeMap>
<xCoord>254</xCoord>
<yCoord>220</yCoord>
</edgeMap>
<edgeMap>
<xCoord>254</xCoord>
<yCoord>221</yCoord>
</edgeMap>
<edgeMap>
<xCoord>253</xCoord>
<yCoord>222</yCoord>
</edgeMap>
<edgeMap>
<xCoord>253</xCoord>
<yCoord>223</yCoord>
</edgeMap>
<edgeMap>
<xCoord>253</xCoord>
<yCoord>224</yCoord>
</edgeMap>
<edgeMap>
<xCoord>254</xCoord>
<yCoord>225</yCoord>
</edgeMap>
<edgeMap>
<xCoord>254</xCoord>
<yCoord>226</yCoord>
</edgeMap>
<edgeMap>
<xCoord>255</xCoord>
<yCoord>226</yCoord>
</edgeMap>
<edgeMap>
<xCoord>256</xCoord>
<yCoord>226</yCoord>
</edgeMap>
<edgeMap>
<xCoord>257</xCoord>
<yCoord>226</yCoord>
</edgeMap>
<edgeMap>
<xCoord>258</xCoord>
<yCoord>226</yCoord>
</edgeMap>
<edgeMap>
<xCoord>259</xCoord>
<yCoord>226</yCoord>
</edgeMap>
</roi>
<roi>
<imageZposition>-197.5</imageZposition>
<imageSOP_UID>1.3.6.1.4.1.14519.5.2.1.6279.6001.469309722641293369318045992685</imageSOP_UID>
<inclusion>TRUE</inclusion>
<edgeMap>
<xCoord>259</xCoord>
<yCoord>229</yCoord>
</edgeMap>
<edgeMap>
<xCoord>260</xCoord>
<yCoord>228</yCoord>
</edgeMap>
<edgeMap>
<xCoord>261</xCoord>
<yCoord>227</yCoord>
</edgeMap>
<edgeMap>
<xCoord>261</xCoord>
<yCoord>226</yCoord>
</edgeMap>
<edgeMap>
<xCoord>261</xCoord>
<yCoord>225</yCoord>
</edgeMap>
<edgeMap>
<xCoord>261</xCoord>
<yCoord>224</yCoord>
</edgeMap>
<edgeMap>
<xCoord>260</xCoord>
<yCoord>223</yCoord>
</edgeMap>
<edgeMap>
<xCoord>260</xCoord>
<yCoord>222</yCoord>
</edgeMap>
<edgeMap>
<xCoord>260</xCoord>
<yCoord>221</yCoord>
</edgeMap>
<edgeMap>
<xCoord>260</xCoord>
<yCoord>220</yCoord>
</edgeMap>
<edgeMap>
<xCoord>259</xCoord>
<yCoord>220</yCoord>
</edgeMap>
<edgeMap>
<xCoord>258</xCoord>
<yCoord>219</yCoord>
</edgeMap>
<edgeMap>
<xCoord>257</xCoord>
<yCoord>219</yCoord>
</edgeMap>
<edgeMap>
<xCoord>256</xCoord>
<yCoord>219</yCoord>
</edgeMap>
<edgeMap>
<xCoord>255</xCoord>
<yCoord>219</yCoord>
</edgeMap>
<edgeMap>
<xCoord>254</xCoord>
<yCoord>220</yCoord>
</edgeMap>
<edgeMap>
<xCoord>253</xCoord>
<yCoord>220</yCoord>
</edgeMap>
<edgeMap>
<xCoord>252</xCoord>
<yCoord>221</yCoord>
</edgeMap>
<edgeMap>
<xCoord>251</xCoord>
<yCoord>222</yCoord>
</edgeMap>
<edgeMap>
<xCoord>251</xCoord>
<yCoord>223</yCoord>
</edgeMap>
<edgeMap>
<xCoord>251</xCoord>
<yCoord>224</yCoord>
</edgeMap>
<edgeMap>
<xCoord>251</xCoord>
<yCoord>225</yCoord>
</edgeMap>
<edgeMap>
<xCoord>252</xCoord>
<yCoord>226</yCoord>
</edgeMap>
<edgeMap>
<xCoord>253</xCoord>
<yCoord>227</yCoord>
</edgeMap>
<edgeMap>
<xCoord>254</xCoord>
<yCoord>228</yCoord>
</edgeMap>
<edgeMap>
<xCoord>255</xCoord>
<yCoord>228</yCoord>
</edgeMap>
<edgeMap>
<xCoord>256</xCoord>
<yCoord>228</yCoord>
</edgeMap>
<edgeMap>
<xCoord>257</xCoord>
<yCoord>228</yCoord>
</edgeMap>
<edgeMap>
<xCoord>258</xCoord>
<yCoord>229</yCoord>
</edgeMap>
<edgeMap>
<xCoord>259</xCoord>
<yCoord>229</yCoord>
</edgeMap>
</roi>
<roi>
<imageZposition>-196.25</imageZposition>
<imageSOP_UID>1.3.6.1.4.1.14519.5.2.1.6279.6001.225754560566959057803986462149</imageSOP_UID>
<inclusion>TRUE</inclusion>
<edgeMap>
<xCoord>259</xCoord>
<yCoord>229</yCoord>
</edgeMap>
<edgeMap>
<xCoord>260</xCoord>
<yCoord>228</yCoord>
</edgeMap>
<edgeMap>
<xCoord>260</xCoord>
<yCoord>227</yCoord>
</edgeMap>
<edgeMap>
<xCoord>261</xCoord>
<yCoord>226</yCoord>
</edgeMap>
<edgeMap>
<xCoord>262</xCoord>
<yCoord>225</yCoord>
</edgeMap>
<edgeMap>
<xCoord>262</xCoord>
<yCoord>224</yCoord>
</edgeMap>
<edgeMap>
<xCoord>262</xCoord>
<yCoord>223</yCoord>
</edgeMap>
<edgeMap>
<xCoord>262</xCoord>
<yCoord>222</yCoord>
</edgeMap>
<edgeMap>
<xCoord>261</xCoord>
<yCoord>222</yCoord>
</edgeMap>
<edgeMap>
<xCoord>260</xCoord>
<yCoord>221</yCoord>
</edgeMap>
<edgeMap>
<xCoord>259</xCoord>
<yCoord>221</yCoord>
</edgeMap>
<edgeMap>
<xCoord>258</xCoord>
<yCoord>220</yCoord>
</edgeMap>
<edgeMap>
<xCoord>257</xCoord>
<yCoord>220</yCoord>
</edgeMap>
<edgeMap>
<xCoord>256</xCoord>
<yCoord>220</yCoord>
</edgeMap>
<edgeMap>
<xCoord>255</xCoord>
<yCoord>220</yCoord>
</edgeMap>
<edgeMap>
<xCoord>254</xCoord>
<yCoord>220</yCoord>
</edgeMap>
<edgeMap>
<xCoord>253</xCoord>
<yCoord>220</yCoord>
</edgeMap>
<edgeMap>
<xCoord>252</xCoord>
<yCoord>221</yCoord>
</edgeMap>
<edgeMap>
<xCoord>251</xCoord>
<yCoord>222</yCoord>
</edgeMap>
<edgeMap>
<xCoord>251</xCoord>
<yCoord>223</yCoord>
</edgeMap>
<edgeMap>
<xCoord>251</xCoord>
<yCoord>224</yCoord>
</edgeMap>
<edgeMap>
<xCoord>251</xCoord>
<yCoord>225</yCoord>
</edgeMap>
<edgeMap>
<xCoord>251</xCoord>
<yCoord>226</yCoord>
</edgeMap>
<edgeMap>
<xCoord>252</xCoord>
<yCoord>227</yCoord>
</edgeMap>
<edgeMap>
<xCoord>253</xCoord>
<yCoord>227</yCoord>
</edgeMap>
<edgeMap>
<xCoord>254</xCoord>
<yCoord>228</yCoord>
</edgeMap>
<edgeMap>
<xCoord>254</xCoord>
<yCoord>229</yCoord>
</edgeMap>
<edgeMap>
<xCoord>255</xCoord>
<yCoord>229</yCoord>
</edgeMap>
<edgeMap>
<xCoord>256</xCoord>
<yCoord>229</yCoord>
</edgeMap>
<edgeMap>
<xCoord>257</xCoord>
<yCoord>229</yCoord>
</edgeMap>
<edgeMap>
<xCoord>258</xCoord>
<yCoord>229</yCoord>
</edgeMap>
<edgeMap>
<xCoord>259</xCoord>
<yCoord>229</yCoord>
</edgeMap>
</roi>
<roi>
<imageZposition>-195.0</imageZposition>
<imageSOP_UID>1.3.6.1.4.1.14519.5.2.1.6279.6001.330760957749124066813964407497</imageSOP_UID>
<inclusion>TRUE</inclusion>
<edgeMap>
<xCoord>256</xCoord>
<yCoord>229</yCoord>
</edgeMap>
<edgeMap>
<xCoord>257</xCoord>
<yCoord>228</yCoord>
</edgeMap>
<edgeMap>
<xCoord>258</xCoord>
<yCoord>227</yCoord>
</edgeMap>
<edgeMap>
<xCoord>259</xCoord>
<yCoord>226</yCoord>
</edgeMap>
<edgeMap>
<xCoord>260</xCoord>
<yCoord>225</yCoord>
</edgeMap>
<edgeMap>
<xCoord>261</xCoord>
<yCoord>224</yCoord>
</edgeMap>
<edgeMap>
<xCoord>261</xCoord>
<yCoord>223</yCoord>
</edgeMap>
<edgeMap>
<xCoord>261</xCoord>
<yCoord>222</yCoord>
</edgeMap>
<edgeMap>
<xCoord>260</xCoord>
<yCoord>221</yCoord>
</edgeMap>
<edgeMap>
<xCoord>259</xCoord>
<yCoord>221</yCoord>
</edgeMap>
<edgeMap>
<xCoord>258</xCoord>
<yCoord>220</yCoord>
</edgeMap>
<edgeMap>
<xCoord>257</xCoord>
<yCoord>220</yCoord>
</edgeMap>
<edgeMap>
<xCoord>256</xCoord>
<yCoord>220</yCoord>
</edgeMap>
<edgeMap>
<xCoord>255</xCoord>
<yCoord>220</yCoord>
</edgeMap>
<edgeMap>
<xCoord>254</xCoord>
<yCoord>220</yCoord>
</edgeMap>
<edgeMap>
<xCoord>253</xCoord>
<yCoord>220</yCoord>
</edgeMap>
<edgeMap>
<xCoord>252</xCoord>
<yCoord>221</yCoord>
</edgeMap>
<edgeMap>
<xCoord>251</xCoord>
<yCoord>222</yCoord>
</edgeMap>
<edgeMap>
<xCoord>250</xCoord>
<yCoord>223</yCoord>
</edgeMap>
<edgeMap>
<xCoord>250</xCoord>
<yCoord>224</yCoord>
</edgeMap>
<edgeMap>
<xCoord>250</xCoord>
<yCoord>225</yCoord>
</edgeMap>
<edgeMap>
<xCoord>251</xCoord>
<yCoord>226</yCoord>
</edgeMap>
<edgeMap>
<xCoord>252</xCoord>
<yCoord>226</yCoord>
</edgeMap>
<edgeMap>
<xCoord>253</xCoord>
<yCoord>227</yCoord>
</edgeMap>
<edgeMap>
<xCoord>254</xCoord>
<yCoord>228</yCoord>
</edgeMap>
<edgeMap>
<xCoord>255</xCoord>
<yCoord>229</yCoord>
</edgeMap>
<edgeMap>
<xCoord>256</xCoord>
<yCoord>229</yCoord>
</edgeMap>
</roi>
<roi>
<imageZposition>-193.75</imageZposition>
<imageSOP_UID>1.3.6.1.4.1.14519.5.2.1.6279.6001.644356911428237256325930413733</imageSOP_UID>
<inclusion>TRUE</inclusion>
<edgeMap>
<xCoord>258</xCoord>
<yCoord>226</yCoord>
</edgeMap>
<edgeMap>
<xCoord>258</xCoord>
<yCoord>225</yCoord>
</edgeMap>
<edgeMap>
<xCoord>258</xCoord>
<yCoord>224</yCoord>
</edgeMap>
<edgeMap>
<xCoord>257</xCoord>
<yCoord>224</yCoord>
</edgeMap>
<edgeMap>
<xCoord>256</xCoord>
<yCoord>224</yCoord>
</edgeMap>
<edgeMap>
<xCoord>255</xCoord>
<yCoord>223</yCoord>
</edgeMap>
<edgeMap>
<xCoord>254</xCoord>
<yCoord>223</yCoord>
</edgeMap>
<edgeMap>
<xCoord>253</xCoord>
<yCoord>223</yCoord>
</edgeMap>
<edgeMap>
<xCoord>252</xCoord>
<yCoord>223</yCoord>
</edgeMap>
<edgeMap>
<xCoord>251</xCoord>
<yCoord>223</yCoord>
</edgeMap>
<edgeMap>
<xCoord>251</xCoord>
<yCoord>224</yCoord>
</edgeMap>
<edgeMap>
<xCoord>252</xCoord>
<yCoord>224</yCoord>
</edgeMap>
<edgeMap>
<xCoord>253</xCoord>
<yCoord>225</yCoord>
</edgeMap>
<edgeMap>
<xCoord>254</xCoord>
<yCoord>226</yCoord>
</edgeMap>
<edgeMap>
<xCoord>255</xCoord>
<yCoord>226</yCoord>
</edgeMap>
<edgeMap>
<xCoord>256</xCoord>
<yCoord>226</yCoord>
</edgeMap>
<edgeMap>
<xCoord>257</xCoord>
<yCoord>226</yCoord>
</edgeMap>
<edgeMap>
<xCoord>258</xCoord>
<yCoord>226</yCoord>
</edgeMap>
</roi>
</unblindedReadNodule>
<unblindedReadNodule>
<noduleID>MI014_20600</noduleID>
<roi>
<imageZposition>-151.25</imageZposition>
<imageSOP_UID>1.3.6.1.4.1.14519.5.2.1.6279.6001.194248704164609049100703213059</imageSOP_UID>
<inclusion>TRUE</inclusion>
<edgeMap>
<xCoord>210</xCoord>
<yCoord>388</yCoord>
</edgeMap>
</roi>
</unblindedReadNodule>
<unblindedReadNodule>
<noduleID>MI014_20601</noduleID>
<roi>
<imageZposition>-97.5</imageZposition>
<imageSOP_UID>1.3.6.1.4.1.14519.5.2.1.6279.6001.363488629856967700671260580559</imageSOP_UID>
<inclusion>TRUE</inclusion>
<edgeMap>
<xCoord>323</xCoord>
<yCoord>342</yCoord>
</edgeMap>
</roi>
</unblindedReadNodule>
<unblindedReadNodule>
<noduleID>MI014_20590</noduleID>
<characteristics>
<subtlety>4</subtlety>
<internalStructure>1</internalStructure>
<calcification>6</calcification>
<sphericity>3</sphericity>
<margin>1</margin>
<lobulation>1</lobulation>
<spiculation>3</spiculation>
<texture>4</texture>
<malignancy>2</malignancy>
</characteristics>
<roi>
<imageZposition>-155.0</imageZposition>
<imageSOP_UID>1.3.6.1.4.1.14519.5.2.1.6279.6001.302720442691636544514658699768</imageSOP_UID>
<inclusion>TRUE</inclusion>
<edgeMap>
<xCoord>418</xCoord>
<yCoord>316</yCoord>
</edgeMap>
<edgeMap>
<xCoord>419</xCoord>
<yCoord>315</yCoord>
</edgeMap>
<edgeMap>
<xCoord>420</xCoord>
<yCoord>315</yCoord>
</edgeMap>
<edgeMap>
<xCoord>421</xCoord>
<yCoord>314</yCoord>
</edgeMap>
<edgeMap>
<xCoord>421</xCoord>
<yCoord>313</yCoord>
</edgeMap>
<edgeMap>
<xCoord>420</xCoord>
<yCoord>312</yCoord>
</edgeMap>
<edgeMap>
<xCoord>420</xCoord>
<yCoord>311</yCoord>
</edgeMap>
<edgeMap>
<xCoord>419</xCoord>
<yCoord>311</yCoord>
</edgeMap>
<edgeMap>
<xCoord>418</xCoord>
<yCoord>311</yCoord>
</edgeMap>
<edgeMap>
<xCoord>417</xCoord>
<yCoord>311</yCoord>
</edgeMap>
<edgeMap>
<xCoord>416</xCoord>
<yCoord>311</yCoord>
</edgeMap>
<edgeMap>
<xCoord>415</xCoord>
<yCoord>312</yCoord>
</edgeMap>
<edgeMap>
<xCoord>414</xCoord>
<yCoord>313</yCoord>
</edgeMap>
<edgeMap>
<xCoord>414</xCoord>
<yCoord>314</yCoord>
</edgeMap>
<edgeMap>
<xCoord>415</xCoord>
<yCoord>315</yCoord>
</edgeMap>
<edgeMap>
<xCoord>416</xCoord>
<yCoord>316</yCoord>
</edgeMap>
<edgeMap>
<xCoord>417</xCoord>
<yCoord>316</yCoord>
</edgeMap>
<edgeMap>
<xCoord>418</xCoord>
<yCoord>316</yCoord>
</edgeMap>
</roi>
<roi>
<imageZposition>-153.75</imageZposition>
<imageSOP_UID>1.3.6.1.4.1.14519.5.2.1.6279.6001.309161761647713333887651240811</imageSOP_UID>
<inclusion>TRUE</inclusion>
<edgeMap>
<xCoord>422</xCoord>
<yCoord>316</yCoord>
</edgeMap>
<edgeMap>
<xCoord>422</xCoord>
<yCoord>315</yCoord>
</edgeMap>
<edgeMap>
<xCoord>422</xCoord>
<yCoord>314</yCoord>
</edgeMap>
<edgeMap>
<xCoord>422</xCoord>
<yCoord>313</yCoord>
</edgeMap>
<edgeMap>
<xCoord>422</xCoord>
<yCoord>312</yCoord>
</edgeMap>
<edgeMap>
<xCoord>421</xCoord>
<yCoord>311</yCoord>
</edgeMap>
<edgeMap>
<xCoord>421</xCoord>
<yCoord>310</yCoord>
</edgeMap>
<edgeMap>
<xCoord>420</xCoord>
<yCoord>310</yCoord>
</edgeMap>
<edgeMap>
<xCoord>419</xCoord>
<yCoord>309</yCoord>
</edgeMap>
<edgeMap>
<xCoord>418</xCoord>
<yCoord>309</yCoord>
</edgeMap>
<edgeMap>
<xCoord>417</xCoord>
<yCoord>310</yCoord>
</edgeMap>
<edgeMap>
<xCoord>416</xCoord>
<yCoord>310</yCoord>
</edgeMap>
<edgeMap>
<xCoord>415</xCoord>
<yCoord>310</yCoord>
</edgeMap>
<edgeMap>
<xCoord>414</xCoord>
<yCoord>311</yCoord>
</edgeMap>
<edgeMap>
<xCoord>413</xCoord>
<yCoord>311</yCoord>
</edgeMap>
<edgeMap>
<xCoord>413</xCoord>
<yCoord>312</yCoord>
</edgeMap>
<edgeMap>
<xCoord>413</xCoord>
<yCoord>313</yCoord>
</edgeMap>
<edgeMap>
<xCoord>414</xCoord>
<yCoord>313</yCoord>
</edgeMap>
<edgeMap>
<xCoord>415</xCoord>
<yCoord>314</yCoord>
</edgeMap>
<edgeMap>
<xCoord>416</xCoord>
<yCoord>315</yCoord>
</edgeMap>
<edgeMap>
<xCoord>417</xCoord>
<yCoord>315</yCoord>
</edgeMap>
<edgeMap>
<xCoord>418</xCoord>
<yCoord>316</yCoord>
</edgeMap>
<edgeMap>
<xCoord>419</xCoord>
<yCoord>316</yCoord>
</edgeMap>
<edgeMap>
<xCoord>420</xCoord>
<yCoord>316</yCoord>
</edgeMap>
<edgeMap>
<xCoord>421</xCoord>
<yCoord>316</yCoord>
</edgeMap>
<edgeMap>
<xCoord>422</xCoord>
<yCoord>316</yCoord>
</edgeMap>
</roi>
<roi>
<imageZposition>-152.5</imageZposition>
<imageSOP_UID>1.3.6.1.4.1.14519.5.2.1.6279.6001.962602245476908755419178644811</imageSOP_UID>
<inclusion>TRUE</inclusion>
<edgeMap>
<xCoord>421</xCoord>
<yCoord>316</yCoord>
</edgeMap>
<edgeMap>
<xCoord>421</xCoord>
<yCoord>315</yCoord>
</edgeMap>
<edgeMap>
<xCoord>422</xCoord>
<yCoord>314</yCoord>
</edgeMap>
<edgeMap>
<xCoord>422</xCoord>
<yCoord>313</yCoord>
</edgeMap>
<edgeMap>
<xCoord>422</xCoord>
<yCoord>312</yCoord>
</edgeMap>
<edgeMap>
<xCoord>422</xCoord>
<yCoord>311</yCoord>
</edgeMap>
<edgeMap>
<xCoord>422</xCoord>
<yCoord>310</yCoord>
</edgeMap>
<edgeMap>
<xCoord>421</xCoord>
<yCoord>309</yCoord>
</edgeMap>
<edgeMap>
<xCoord>420</xCoord>
<yCoord>309</yCoord>
</edgeMap>
<edgeMap>
<xCoord>419</xCoord>
<yCoord>309</yCoord>
</edgeMap>
<edgeMap>
<xCoord>418</xCoord>
<yCoord>309</yCoord>
</edgeMap>
<edgeMap>
<xCoord>417</xCoord>
<yCoord>309</yCoord>
</edgeMap>
<edgeMap>
<xCoord>416</xCoord>
<yCoord>310</yCoord>
</edgeMap>
<edgeMap>
<xCoord>415</xCoord>
<yCoord>310</yCoord>
</edgeMap>
<edgeMap>
<xCoord>415</xCoord>
<yCoord>311</yCoord>
</edgeMap>
<edgeMap>
<xCoord>415</xCoord>
<yCoord>312</yCoord>
</edgeMap>
<edgeMap>
<xCoord>415</xCoord>
<yCoord>313</yCoord>
</edgeMap>
<edgeMap>
<xCoord>415</xCoord>
<yCoord>314</yCoord>
</edgeMap>
<edgeMap>
<xCoord>415</xCoord>
<yCoord>315</yCoord>
</edgeMap>
<edgeMap>
<xCoord>416</xCoord>
<yCoord>316</yCoord>
</edgeMap>
<edgeMap>
<xCoord>417</xCoord>
<yCoord>316</yCoord>
</edgeMap>
<edgeMap>
<xCoord>418</xCoord>
<yCoord>316</yCoord>
</edgeMap>
<edgeMap>
<xCoord>419</xCoord>
<yCoord>316</yCoord>
</edgeMap>
<edgeMap>
<xCoord>420</xCoord>
<yCoord>316</yCoord>
</edgeMap>
<edgeMap>
<xCoord>421</xCoord>
<yCoord>316</yCoord>
</edgeMap>
</roi>
</unblindedReadNodule>
<unblindedReadNodule>
<noduleID>MI014_20602</noduleID>
<roi>
<imageZposition>-187.5</imageZposition>
<imageSOP_UID>1.3.6.1.4.1.14519.5.2.1.6279.6001.133562331100754454706074830620</imageSOP_UID>
<inclusion>TRUE</inclusion>
<edgeMap>
<xCoord>406</xCoord>
<yCoord>394</yCoord>
</edgeMap>
</roi>
</unblindedReadNodule>
<unblindedReadNodule>
<noduleID>MI014_20586</noduleID>
<characteristics>
<subtlety>4</subtlety>
<internalStructure>1</internalStructure>
<calcification>2</calcification>
<sphericity>5</sphericity>
<margin>3</margin>
<lobulation>1</lobulation>
<spiculation>1</spiculation>
<texture>3</texture>
<malignancy>3</malignancy>
</characteristics>
<roi>
<imageZposition>-210.0</imageZposition>
<imageSOP_UID>1.3.6.1.4.1.14519.5.2.1.6279.6001.318665390740469037068880567966</imageSOP_UID>
<inclusion>TRUE</inclusion>
<edgeMap>
<xCoord>420</xCoord>
<yCoord>309</yCoord>
</edgeMap>
<edgeMap>
<xCoord>421</xCoord>
<yCoord>308</yCoord>
</edgeMap>
<edgeMap>
<xCoord>422</xCoord>
<yCoord>308</yCoord>
</edgeMap>
<edgeMap>
<xCoord>422</xCoord>
<yCoord>307</yCoord>
</edgeMap>
<edgeMap>
<xCoord>422</xCoord>
<yCoord>306</yCoord>
</edgeMap>
<edgeMap>
<xCoord>422</xCoord>
<yCoord>305</yCoord>
</edgeMap>
<edgeMap>
<xCoord>422</xCoord>
<yCoord>304</yCoord>
</edgeMap>
<edgeMap>
<xCoord>422</xCoord>
<yCoord>303</yCoord>
</edgeMap>
<edgeMap>
<xCoord>421</xCoord>
<yCoord>303</yCoord>
</edgeMap>
<edgeMap>
<xCoord>420</xCoord>
<yCoord>303</yCoord>
</edgeMap>
<edgeMap>
<xCoord>419</xCoord>
<yCoord>303</yCoord>
</edgeMap>
<edgeMap>
<xCoord>418</xCoord>
<yCoord>303</yCoord>
</edgeMap>
<edgeMap>
<xCoord>417</xCoord>
<yCoord>304</yCoord>
</edgeMap>
<edgeMap>
<xCoord>416</xCoord>
<yCoord>305</yCoord>
</edgeMap>
<edgeMap>
<xCoord>416</xCoord>
<yCoord>306</yCoord>
</edgeMap>
<edgeMap>
<xCoord>416</xCoord>
<yCoord>307</yCoord>
</edgeMap>
<edgeMap>
<xCoord>416</xCoord>
<yCoord>308</yCoord>
</edgeMap>
<edgeMap>
<xCoord>417</xCoord>
<yCoord>309</yCoord>
</edgeMap>
<edgeMap>
<xCoord>418</xCoord>
<yCoord>309</yCoord>
</edgeMap>
<edgeMap>
<xCoord>419</xCoord>
<yCoord>309</yCoord>
</edgeMap>
<edgeMap>
<xCoord>420</xCoord>
<yCoord>309</yCoord>
</edgeMap>
</roi>
<roi>
<imageZposition>-208.75</imageZposition>
<imageSOP_UID>1.3.6.1.4.1.14519.5.2.1.6279.6001.453806835937910448580078025438</imageSOP_UID>
<inclusion>TRUE</inclusion>
<edgeMap>
<xCoord>421</xCoord>
<yCoord>310</yCoord>
</edgeMap>
<edgeMap>
<xCoord>422</xCoord>
<yCoord>309</yCoord>
</edgeMap>
<edgeMap>
<xCoord>423</xCoord>
<yCoord>309</yCoord>
</edgeMap>
<edgeMap>
<xCoord>424</xCoord>
<yCoord>308</yCoord>
</edgeMap>
<edgeMap>
<xCoord>424</xCoord>
<yCoord>307</yCoord>
</edgeMap>
<edgeMap>
<xCoord>424</xCoord>
<yCoord>306</yCoord>
</edgeMap>
<edgeMap>
<xCoord>424</xCoord>
<yCoord>305</yCoord>
</edgeMap>
<edgeMap>
<xCoord>424</xCoord>
<yCoord>304</yCoord>
</edgeMap>
<edgeMap>
<xCoord>424</xCoord>
<yCoord>303</yCoord>
</edgeMap>
<edgeMap>
<xCoord>424</xCoord>
<yCoord>302</yCoord>
</edgeMap>
<edgeMap>
<xCoord>423</xCoord>
<yCoord>301</yCoord>
</edgeMap>
<edgeMap>
<xCoord>422</xCoord>
<yCoord>301</yCoord>
</edgeMap>
<edgeMap>
<xCoord>421</xCoord>
<yCoord>301</yCoord>
</edgeMap>
<edgeMap>
<xCoord>420</xCoord>
<yCoord>301</yCoord>
</edgeMap>
<edgeMap>
<xCoord>419</xCoord>
<yCoord>301</yCoord>
</edgeMap>
<edgeMap>
<xCoord>418</xCoord>
<yCoord>301</yCoord>
</edgeMap>
<edgeMap>
<xCoord>417</xCoord>
<yCoord>302</yCoord>
</edgeMap>
<edgeMap>
<xCoord>416</xCoord>
<yCoord>303</yCoord>
</edgeMap>
<edgeMap>
<xCoord>415</xCoord>
<yCoord>304</yCoord>
</edgeMap>
<edgeMap>
<xCoord>415</xCoord>
<yCoord>305</yCoord>
</edgeMap>
<edgeMap>
<xCoord>415</xCoord>
<yCoord>306</yCoord>
</edgeMap>
<edgeMap>
<xCoord>415</xCoord>
<yCoord>307</yCoord>
</edgeMap>
<edgeMap>
<xCoord>415</xCoord>
<yCoord>308</yCoord>
</edgeMap>
<edgeMap>
<xCoord>416</xCoord>
<yCoord>308</yCoord>
</edgeMap>
<edgeMap>
<xCoord>417</xCoord>
<yCoord>309</yCoord>
</edgeMap>
<edgeMap>
<xCoord>417</xCoord>
<yCoord>310</yCoord>
</edgeMap>
<edgeMap>
<xCoord>418</xCoord>
<yCoord>310</yCoord>
</edgeMap>
<edgeMap>
<xCoord>419</xCoord>
<yCoord>310</yCoord>
</edgeMap>
<edgeMap>
<xCoord>420</xCoord>
<yCoord>310</yCoord>
</edgeMap>
<edgeMap>
<xCoord>421</xCoord>
<yCoord>310</yCoord>
</edgeMap>
</roi>
<roi>
<imageZposition>-207.5</imageZposition>
<imageSOP_UID>1.3.6.1.4.1.14519.5.2.1.6279.6001.273650505315936887822622581041</imageSOP_UID>
<inclusion>TRUE</inclusion>
<edgeMap>
<xCoord>422</xCoord>
<yCoord>310</yCoord>
</edgeMap>
<edgeMap>
<xCoord>423</xCoord>
<yCoord>309</yCoord>
</edgeMap>
<edgeMap>
<xCoord>424</xCoord>
<yCoord>308</yCoord>
</edgeMap>
<edgeMap>
<xCoord>425</xCoord>
<yCoord>308</yCoord>
</edgeMap>
<edgeMap>
<xCoord>425</xCoord>
<yCoord>307</yCoord>
</edgeMap>
<edgeMap>
<xCoord>425</xCoord>
<yCoord>306</yCoord>
</edgeMap>
<edgeMap>
<xCoord>425</xCoord>
<yCoord>305</yCoord>
</edgeMap>
<edgeMap>
<xCoord>425</xCoord>
<yCoord>304</yCoord>
</edgeMap>
<edgeMap>
<xCoord>425</xCoord>
<yCoord>303</yCoord>
</edgeMap>
<edgeMap>
<xCoord>425</xCoord>
<yCoord>302</yCoord>
</edgeMap>
<edgeMap>
<xCoord>424</xCoord>
<yCoord>302</yCoord>
</edgeMap>
<edgeMap>
<xCoord>423</xCoord>
<yCoord>302</yCoord>
</edgeMap>
<edgeMap>
<xCoord>422</xCoord>
<yCoord>301</yCoord>
</edgeMap>
<edgeMap>
<xCoord>421</xCoord>
<yCoord>301</yCoord>
</edgeMap>
<edgeMap>
<xCoord>420</xCoord>
<yCoord>301</yCoord>
</edgeMap>
<edgeMap>
<xCoord>419</xCoord>
<yCoord>301</yCoord>
</edgeMap>
<edgeMap>
<xCoord>418</xCoord>
<yCoord>301</yCoord>
</edgeMap>
<edgeMap>
<xCoord>417</xCoord>
<yCoord>302</yCoord>
</edgeMap>
<edgeMap>
<xCoord>417</xCoord>
<yCoord>303</yCoord>
</edgeMap>
<edgeMap>
<xCoord>416</xCoord>
<yCoord>304</yCoord>
</edgeMap>
<edgeMap>
<xCoord>416</xCoord>
<yCoord>305</yCoord>
</edgeMap>
<edgeMap>
<xCoord>416</xCoord>
<yCoord>306</yCoord>
</edgeMap>
<edgeMap>
<xCoord>416</xCoord>
<yCoord>307</yCoord>
</edgeMap>
<edgeMap>
<xCoord>417</xCoord>
<yCoord>308</yCoord>
</edgeMap>
<edgeMap>
<xCoord>418</xCoord>
<yCoord>309</yCoord>
</edgeMap>
<edgeMap>
<xCoord>419</xCoord>
<yCoord>310</yCoord>
</edgeMap>
<edgeMap>
<xCoord>420</xCoord>
<yCoord>310</yCoord>
</edgeMap>
<edgeMap>
<xCoord>421</xCoord>
<yCoord>310</yCoord>
</edgeMap>
<edgeMap>
<xCoord>422</xCoord>
<yCoord>310</yCoord>
</edgeMap>
</roi>
<roi>
<imageZposition>-206.25</imageZposition>
<imageSOP_UID>1.3.6.1.4.1.14519.5.2.1.6279.6001.995738022389432235172475140360</imageSOP_UID>
<inclusion>TRUE</inclusion>
<edgeMap>
<xCoord>423</xCoord>
<yCoord>306</yCoord>
</edgeMap>
<edgeMap>
<xCoord>424</xCoord>
<yCoord>305</yCoord>
</edgeMap>
<edgeMap>
<xCoord>425</xCoord>
<yCoord>305</yCoord>
</edgeMap>
<edgeMap>
<xCoord>425</xCoord>
<yCoord>304</yCoord>
</edgeMap>
<edgeMap>
<xCoord>425</xCoord>
<yCoord>303</yCoord>
</edgeMap>
<edgeMap>
<xCoord>425</xCoord>
<yCoord>302</yCoord>
</edgeMap>
<edgeMap>
<xCoord>425</xCoord>
<yCoord>301</yCoord>
</edgeMap>
<edgeMap>
<xCoord>424</xCoord>
<yCoord>301</yCoord>
</edgeMap>
<edgeMap>
<xCoord>423</xCoord>
<yCoord>301</yCoord>
</edgeMap>
<edgeMap>
<xCoord>422</xCoord>
<yCoord>301</yCoord>
</edgeMap>
<edgeMap>
<xCoord>421</xCoord>
<yCoord>301</yCoord>
</edgeMap>
<edgeMap>
<xCoord>420</xCoord>
<yCoord>301</yCoord>
</edgeMap>
<edgeMap>
<xCoord>419</xCoord>
<yCoord>301</yCoord>
</edgeMap>
<edgeMap>
<xCoord>418</xCoord>
<yCoord>302</yCoord>
</edgeMap>
<edgeMap>
<xCoord>417</xCoord>
<yCoord>303</yCoord>
</edgeMap>
<edgeMap>
<xCoord>417</xCoord>
<yCoord>304</yCoord>
</edgeMap>
<edgeMap>
<xCoord>417</xCoord>
<yCoord>305</yCoord>
</edgeMap>
<edgeMap>
<xCoord>418</xCoord>
<yCoord>306</yCoord>
</edgeMap>
<edgeMap>
<xCoord>419</xCoord>
<yCoord>306</yCoord>
</edgeMap>
<edgeMap>
<xCoord>420</xCoord>
<yCoord>306</yCoord>
</edgeMap>
<edgeMap>
<xCoord>421</xCoord>
<yCoord>306</yCoord>
</edgeMap>
<edgeMap>
<xCoord>422</xCoord>
<yCoord>306</yCoord>
</edgeMap>
<edgeMap>
<xCoord>423</xCoord>
<yCoord>306</yCoord>
</edgeMap>
</roi>
</unblindedReadNodule>
<unblindedReadNodule>
<noduleID>MI014_20579</noduleID>
<characteristics>
<subtlety>5</subtlety>
<internalStructure>1</internalStructure>
<calcification>6</calcification>
<sphericity>3</sphericity>
<margin>5</margin>
<lobulation>2</lobulation>
<spiculation>1</spiculation>
<texture>4</texture>
<malignancy>4</malignancy>
</characteristics>
<roi>
<imageZposition>-232.5</imageZposition>
<imageSOP_UID>1.3.6.1.4.1.14519.5.2.1.6279.6001.172129092086227464189598422994</imageSOP_UID>
<inclusion>TRUE</inclusion>
<edgeMap>
<xCoord>427</xCoord>
<yCoord>280</yCoord>
</edgeMap>
<edgeMap>
<xCoord>428</xCoord>
<yCoord>279</yCoord>
</edgeMap>
<edgeMap>
<xCoord>428</xCoord>
<yCoord>278</yCoord>
</edgeMap>
<edgeMap>
<xCoord>428</xCoord>
<yCoord>277</yCoord>
</edgeMap>
<edgeMap>
<xCoord>428</xCoord>
<yCoord>276</yCoord>
</edgeMap>
<edgeMap>
<xCoord>428</xCoord>
<yCoord>275</yCoord>
</edgeMap>
<edgeMap>
<xCoord>427</xCoord>
<yCoord>275</yCoord>
</edgeMap>
<edgeMap>
<xCoord>426</xCoord>
<yCoord>274</yCoord>
</edgeMap>
<edgeMap>
<xCoord>425</xCoord>
<yCoord>274</yCoord>
</edgeMap>
<edgeMap>
<xCoord>425</xCoord>
<yCoord>275</yCoord>
</edgeMap>
<edgeMap>
<xCoord>424</xCoord>
<yCoord>276</yCoord>
</edgeMap>
<edgeMap>
<xCoord>424</xCoord>
<yCoord>277</yCoord>
</edgeMap>
<edgeMap>
<xCoord>424</xCoord>
<yCoord>278</yCoord>
</edgeMap>
<edgeMap>
<xCoord>424</xCoord>
<yCoord>279</yCoord>
</edgeMap>
<edgeMap>
<xCoord>424</xCoord>
<yCoord>280</yCoord>
</edgeMap>
<edgeMap>
<xCoord>425</xCoord>
<yCoord>280</yCoord>
</edgeMap>
<edgeMap>
<xCoord>426</xCoord>
<yCoord>280</yCoord>
</edgeMap>
<edgeMap>
<xCoord>427</xCoord>
<yCoord>280</yCoord>
</edgeMap>
</roi>
<roi>
<imageZposition>-231.25</imageZposition>
<imageSOP_UID>1.3.6.1.4.1.14519.5.2.1.6279.6001.179633186861470345669685209685</imageSOP_UID>
<inclusion>TRUE</inclusion>
<edgeMap>
<xCoord>428</xCoord>
<yCoord>283</yCoord>
</edgeMap>
<edgeMap>
<xCoord>429</xCoord>
<yCoord>282</yCoord>
</edgeMap>
<edgeMap>
<xCoord>430</xCoord>
<yCoord>281</yCoord>
</edgeMap>
<edgeMap>
<xCoord>430</xCoord>
<yCoord>280</yCoord>
</edgeMap>
<edgeMap>
<xCoord>430</xCoord>
<yCoord>279</yCoord>
</edgeMap>
<edgeMap>
<xCoord>430</xCoord>
<yCoord>278</yCoord>
</edgeMap>
<edgeMap>
<xCoord>430</xCoord>
<yCoord>277</yCoord>
</edgeMap>
<edgeMap>
<xCoord>429</xCoord>
<yCoord>276</yCoord>
</edgeMap>
<edgeMap>
<xCoord>428</xCoord>
<yCoord>275</yCoord>
</edgeMap>
<edgeMap>
<xCoord>427</xCoord>
<yCoord>275</yCoord>
</edgeMap>
<edgeMap>
<xCoord>426</xCoord>
<yCoord>275</yCoord>
</edgeMap>
<edgeMap>
<xCoord>425</xCoord>
<yCoord>275</yCoord>
</edgeMap>
<edgeMap>
<xCoord>424</xCoord>
<yCoord>275</yCoord>
</edgeMap>
<edgeMap>
<xCoord>424</xCoord>
<yCoord>276</yCoord>
</edgeMap>
<edgeMap>
<xCoord>423</xCoord>
<yCoord>277</yCoord>
</edgeMap>
<edgeMap>
<xCoord>423</xCoord>
<yCoord>278</yCoord>
</edgeMap>
<edgeMap>
<xCoord>423</xCoord>
<yCoord>279</yCoord>
</edgeMap>
<edgeMap>
<xCoord>423</xCoord>
<yCoord>280</yCoord>
</edgeMap>
<edgeMap>
<xCoord>423</xCoord>
<yCoord>281</yCoord>
</edgeMap>
<edgeMap>
<xCoord>424</xCoord>
<yCoord>282</yCoord>
</edgeMap>
<edgeMap>
<xCoord>425</xCoord>
<yCoord>282</yCoord>
</edgeMap>
<edgeMap>
<xCoord>426</xCoord>
<yCoord>283</yCoord>
</edgeMap>
<edgeMap>
<xCoord>427</xCoord>
<yCoord>283</yCoord>
</edgeMap>
<edgeMap>
<xCoord>428</xCoord>
<yCoord>283</yCoord>
</edgeMap>
</roi>
<roi>
<imageZposition>-230.0</imageZposition>
<imageSOP_UID>1.3.6.1.4.1.14519.5.2.1.6279.6001.115387583176128857910333965253</imageSOP_UID>
<inclusion>TRUE</inclusion>
<edgeMap>
<xCoord>429</xCoord>
<yCoord>286</yCoord>
</edgeMap>
<edgeMap>
<xCoord>430</xCoord>
<yCoord>285</yCoord>
</edgeMap>
<edgeMap>
<xCoord>431</xCoord>
<yCoord>284</yCoord>
</edgeMap>
<edgeMap>
<xCoord>432</xCoord>
<yCoord>284</yCoord>
</edgeMap>
<edgeMap>
<xCoord>432</xCoord>
<yCoord>283</yCoord>
</edgeMap>
<edgeMap>
<xCoord>432</xCoord>
<yCoord>282</yCoord>
</edgeMap>
<edgeMap>
<xCoord>432</xCoord>
<yCoord>281</yCoord>
</edgeMap>
<edgeMap>
<xCoord>431</xCoord>
<yCoord>280</yCoord>
</edgeMap>
<edgeMap>
<xCoord>431</xCoord>
<yCoord>279</yCoord>
</edgeMap>
<edgeMap>
<xCoord>431</xCoord>
<yCoord>278</yCoord>
</edgeMap>
<edgeMap>
<xCoord>431</xCoord>
<yCoord>277</yCoord>
</edgeMap>
<edgeMap>
<xCoord>431</xCoord>
<yCoord>276</yCoord>
</edgeMap>
<edgeMap>
<xCoord>430</xCoord>
<yCoord>275</yCoord>
</edgeMap>
<edgeMap>
<xCoord>429</xCoord>
<yCoord>275</yCoord>
</edgeMap>
<edgeMap>
<xCoord>428</xCoord>
<yCoord>275</yCoord>
</edgeMap>
<edgeMap>
<xCoord>427</xCoord>
<yCoord>275</yCoord>
</edgeMap>
<edgeMap>
<xCoord>426</xCoord>
<yCoord>275</yCoord>
</edgeMap>
<edgeMap>
<xCoord>425</xCoord>
<yCoord>275</yCoord>
</edgeMap>
<edgeMap>
<xCoord>424</xCoord>
<yCoord>275</yCoord>
</edgeMap>
<edgeMap>
<xCoord>423</xCoord>
<yCoord>276</yCoord>
</edgeMap>
<edgeMap>
<xCoord>422</xCoord>
<yCoord>277</yCoord>
</edgeMap>
<edgeMap>
<xCoord>422</xCoord>
<yCoord>278</yCoord>
</edgeMap>
<edgeMap>
<xCoord>422</xCoord>
<yCoord>279</yCoord>
</edgeMap>
<edgeMap>
<xCoord>422</xCoord>
<yCoord>280</yCoord>
</edgeMap>
<edgeMap>
<xCoord>422</xCoord>
<yCoord>281</yCoord>
</edgeMap>
<edgeMap>
<xCoord>422</xCoord>
<yCoord>282</yCoord>
</edgeMap>
<edgeMap>
<xCoord>423</xCoord>
<yCoord>283</yCoord>
</edgeMap>
<edgeMap>
<xCoord>424</xCoord>
<yCoord>284</yCoord>
</edgeMap>
<edgeMap>
<xCoord>425</xCoord>
<yCoord>285</yCoord>
</edgeMap>
<edgeMap>
<xCoord>426</xCoord>
<yCoord>285</yCoord>
</edgeMap>
<edgeMap>
<xCoord>427</xCoord>
<yCoord>286</yCoord>
</edgeMap>
<edgeMap>
<xCoord>428</xCoord>
<yCoord>286</yCoord>
</edgeMap>
<edgeMap>
<xCoord>429</xCoord>
<yCoord>286</yCoord>
</edgeMap>
</roi>
<roi>
<imageZposition>-228.75</imageZposition>
<imageSOP_UID>1.3.6.1.4.1.14519.5.2.1.6279.6001.251171188193155843238947521635</imageSOP_UID>
<inclusion>TRUE</inclusion>
<edgeMap>
<xCoord>431</xCoord>
<yCoord>287</yCoord>
</edgeMap>
<edgeMap>
<xCoord>432</xCoord>
<yCoord>286</yCoord>
</edgeMap>
<edgeMap>
<xCoord>433</xCoord>
<yCoord>285</yCoord>
</edgeMap>
<edgeMap>
<xCoord>434</xCoord>
<yCoord>284</yCoord>
</edgeMap>
<edgeMap>
<xCoord>433</xCoord>
<yCoord>283</yCoord>
</edgeMap>
<edgeMap>
<xCoord>433</xCoord>
<yCoord>282</yCoord>
</edgeMap>
<edgeMap>
<xCoord>433</xCoord>
<yCoord>281</yCoord>
</edgeMap>
<edgeMap>
<xCoord>433</xCoord>
<yCoord>280</yCoord>
</edgeMap>
<edgeMap>
<xCoord>433</xCoord>
<yCoord>279</yCoord>
</edgeMap>
<edgeMap>
<xCoord>432</xCoord>
<yCoord>278</yCoord>
</edgeMap>
<edgeMap>
<xCoord>432</xCoord>
<yCoord>277</yCoord>
</edgeMap>
<edgeMap>
<xCoord>431</xCoord>
<yCoord>276</yCoord>
</edgeMap>
<edgeMap>
<xCoord>430</xCoord>
<yCoord>275</yCoord>
</edgeMap>
<edgeMap>
<xCoord>429</xCoord>
<yCoord>274</yCoord>
</edgeMap>
<edgeMap>
<xCoord>428</xCoord>
<yCoord>274</yCoord>
</edgeMap>
<edgeMap>
<xCoord>427</xCoord>
<yCoord>274</yCoord>
</edgeMap>
<edgeMap>
<xCoord>426</xCoord>
<yCoord>274</yCoord>
</edgeMap>
<edgeMap>
<xCoord>425</xCoord>
<yCoord>274</yCoord>
</edgeMap>
<edgeMap>
<xCoord>424</xCoord>
<yCoord>275</yCoord>
</edgeMap>
<edgeMap>
<xCoord>423</xCoord>
<yCoord>276</yCoord>
</edgeMap>
<edgeMap>
<xCoord>423</xCoord>
<yCoord>277</yCoord>
</edgeMap>
<edgeMap>
<xCoord>422</xCoord>
<yCoord>278</yCoord>
</edgeMap>
<edgeMap>
<xCoord>422</xCoord>
<yCoord>279</yCoord>
</edgeMap>
<edgeMap>
<xCoord>422</xCoord>
<yCoord>280</yCoord>
</edgeMap>
<edgeMap>
<xCoord>422</xCoord>
<yCoord>281</yCoord>
</edgeMap>
<edgeMap>
<xCoord>422</xCoord>
<yCoord>282</yCoord>
</edgeMap>
<edgeMap>
<xCoord>422</xCoord>
<yCoord>283</yCoord>
</edgeMap>
<edgeMap>
<xCoord>423</xCoord>
<yCoord>283</yCoord>
</edgeMap>
<edgeMap>
<xCoord>424</xCoord>
<yCoord>284</yCoord>
</edgeMap>
<edgeMap>
<xCoord>425</xCoord>
<yCoord>285</yCoord>
</edgeMap>
<edgeMap>
<xCoord>426</xCoord>
<yCoord>285</yCoord>
</edgeMap>
<edgeMap>
<xCoord>427</xCoord>
<yCoord>286</yCoord>
</edgeMap>
<edgeMap>
<xCoord>428</xCoord>
<yCoord>287</yCoord>
</edgeMap>
<edgeMap>
<xCoord>429</xCoord>
<yCoord>287</yCoord>
</edgeMap>
<edgeMap>
<xCoord>430</xCoord>
<yCoord>287</yCoord>
</edgeMap>
<edgeMap>
<xCoord>431</xCoord>
<yCoord>287</yCoord>
</edgeMap>
</roi>
<roi>
<imageZposition>-227.5</imageZposition>
<imageSOP_UID>1.3.6.1.4.1.14519.5.2.1.6279.6001.229679864446038618379384352589</imageSOP_UID>
<inclusion>TRUE</inclusion>
<edgeMap>
<xCoord>431</xCoord>
<yCoord>287</yCoord>
</edgeMap>
<edgeMap>
<xCoord>432</xCoord>
<yCoord>286</yCoord>
</edgeMap>
<edgeMap>
<xCoord>433</xCoord>
<yCoord>285</yCoord>
</edgeMap>
<edgeMap>
<xCoord>434</xCoord>
<yCoord>284</yCoord>
</edgeMap>
<edgeMap>
<xCoord>434</xCoord>
<yCoord>283</yCoord>
</edgeMap>
<edgeMap>
<xCoord>434</xCoord>
<yCoord>282</yCoord>
</edgeMap>
<edgeMap>
<xCoord>434</xCoord>
<yCoord>281</yCoord>
</edgeMap>
<edgeMap>
<xCoord>434</xCoord>
<yCoord>280</yCoord>
</edgeMap>
<edgeMap>
<xCoord>434</xCoord>
<yCoord>279</yCoord>
</edgeMap>
<edgeMap>
<xCoord>433</xCoord>
<yCoord>278</yCoord>
</edgeMap>
<edgeMap>
<xCoord>433</xCoord>
<yCoord>277</yCoord>
</edgeMap>
<edgeMap>
<xCoord>432</xCoord>
<yCoord>276</yCoord>
</edgeMap>
<edgeMap>
<xCoord>431</xCoord>
<yCoord>275</yCoord>
</edgeMap>
<edgeMap>
<xCoord>430</xCoord>
<yCoord>275</yCoord>
</edgeMap>
<edgeMap>
<xCoord>429</xCoord>
<yCoord>275</yCoord>
</edgeMap>
<edgeMap>
<xCoord>428</xCoord>
<yCoord>275</yCoord>
</edgeMap>
<edgeMap>
<xCoord>427</xCoord>
<yCoord>275</yCoord>
</edgeMap>
<edgeMap>
<xCoord>426</xCoord>
<yCoord>275</yCoord>
</edgeMap>
<edgeMap>
<xCoord>425</xCoord>
<yCoord>275</yCoord>
</edgeMap>
<edgeMap>
<xCoord>424</xCoord>
<yCoord>275</yCoord>
</edgeMap>
<edgeMap>
<xCoord>423</xCoord>
<yCoord>275</yCoord>
</edgeMap>
<edgeMap>
<xCoord>422</xCoord>
<yCoord>276</yCoord>
</edgeMap>
<edgeMap>
<xCoord>422</xCoord>
<yCoord>277</yCoord>
</edgeMap>
<edgeMap>
<xCoord>422</xCoord>
<yCoord>278</yCoord>
</edgeMap>
<edgeMap>
<xCoord>422</xCoord>
<yCoord>279</yCoord>
</edgeMap>
<edgeMap>
<xCoord>422</xCoord>
<yCoord>280</yCoord>
</edgeMap>
<edgeMap>
<xCoord>422</xCoord>
<yCoord>281</yCoord>
</edgeMap>
<edgeMap>
<xCoord>422</xCoord>
<yCoord>282</yCoord>
</edgeMap>
<edgeMap>
<xCoord>423</xCoord>
<yCoord>283</yCoord>
</edgeMap>
<edgeMap>
<xCoord>424</xCoord>
<yCoord>284</yCoord>
</edgeMap>
<edgeMap>
<xCoord>425</xCoord>
<yCoord>285</yCoord>
</edgeMap>
<edgeMap>
<xCoord>426</xCoord>
<yCoord>286</yCoord>
</edgeMap>
<edgeMap>
<xCoord>427</xCoord>
<yCoord>287</yCoord>
</edgeMap>
<edgeMap>
<xCoord>428</xCoord>
<yCoord>287</yCoord>
</edgeMap>
<edgeMap>
<xCoord>429</xCoord>
<yCoord>287</yCoord>
</edgeMap>
<edgeMap>
<xCoord>430</xCoord>
<yCoord>287</yCoord>
</edgeMap>
<edgeMap>
<xCoord>431</xCoord>
<yCoord>287</yCoord>
</edgeMap>
</roi>
<roi>
<imageZposition>-226.25</imageZposition>
<imageSOP_UID>1.3.6.1.4.1.14519.5.2.1.6279.6001.313307271866167274466753781583</imageSOP_UID>
<inclusion>TRUE</inclusion>
<edgeMap>
<xCoord>431</xCoord>
<yCoord>287</yCoord>
</edgeMap>
<edgeMap>
<xCoord>432</xCoord>
<yCoord>286</yCoord>
</edgeMap>
<edgeMap>
<xCoord>433</xCoord>
<yCoord>285</yCoord>
</edgeMap>
<edgeMap>
<xCoord>434</xCoord>
<yCoord>284</yCoord>
</edgeMap>
<edgeMap>
<xCoord>435</xCoord>
<yCoord>283</yCoord>
</edgeMap>
<edgeMap>
<xCoord>435</xCoord>
<yCoord>282</yCoord>
</edgeMap>
<edgeMap>
<xCoord>435</xCoord>
<yCoord>281</yCoord>
</edgeMap>
<edgeMap>
<xCoord>435</xCoord>
<yCoord>280</yCoord>
</edgeMap>
<edgeMap>
<xCoord>434</xCoord>
<yCoord>279</yCoord>
</edgeMap>
<edgeMap>
<xCoord>434</xCoord>
<yCoord>278</yCoord>
</edgeMap>
<edgeMap>
<xCoord>433</xCoord>
<yCoord>278</yCoord>
</edgeMap>
<edgeMap>
<xCoord>432</xCoord>
<yCoord>277</yCoord>
</edgeMap>
<edgeMap>
<xCoord>431</xCoord>
<yCoord>276</yCoord>
</edgeMap>
<edgeMap>
<xCoord>430</xCoord>
<yCoord>275</yCoord>
</edgeMap>
<edgeMap>
<xCoord>429</xCoord>
<yCoord>275</yCoord>
</edgeMap>
<edgeMap>
<xCoord>428</xCoord>
<yCoord>275</yCoord>
</edgeMap>
<edgeMap>
<xCoord>427</xCoord>
<yCoord>275</yCoord>
</edgeMap>
<edgeMap>
<xCoord>426</xCoord>
<yCoord>275</yCoord>
</edgeMap>
<edgeMap>
<xCoord>425</xCoord>
<yCoord>275</yCoord>
</edgeMap>
<edgeMap>
<xCoord>424</xCoord>
<yCoord>275</yCoord>
</edgeMap>
<edgeMap>
<xCoord>423</xCoord>
<yCoord>276</yCoord>
</edgeMap>
<edgeMap>
<xCoord>422</xCoord>
<yCoord>276</yCoord>
</edgeMap>
<edgeMap>
<xCoord>422</xCoord>
<yCoord>277</yCoord>
</edgeMap>
<edgeMap>
<xCoord>421</xCoord>
<yCoord>278</yCoord>
</edgeMap>
<edgeMap>
<xCoord>421</xCoord>
<yCoord>279</yCoord>
</edgeMap>
<edgeMap>
<xCoord>421</xCoord>
<yCoord>280</yCoord>
</edgeMap>
<edgeMap>
<xCoord>421</xCoord>
<yCoord>281</yCoord>
</edgeMap>
<edgeMap>
<xCoord>422</xCoord>
<yCoord>282</yCoord>
</edgeMap>
<edgeMap>
<xCoord>423</xCoord>
<yCoord>283</yCoord>
</edgeMap>
<edgeMap>
<xCoord>424</xCoord>
<yCoord>284</yCoord>
</edgeMap>
<edgeMap>
<xCoord>425</xCoord>
<yCoord>285</yCoord>
</edgeMap>
<edgeMap>
<xCoord>426</xCoord>
<yCoord>285</yCoord>
</edgeMap>
<edgeMap>
<xCoord>427</xCoord>
<yCoord>286</yCoord>
</edgeMap>
<edgeMap>
<xCoord>428</xCoord>
<yCoord>287</yCoord>
</edgeMap>
<edgeMap>
<xCoord>429</xCoord>
<yCoord>287</yCoord>
</edgeMap>
<edgeMap>
<xCoord>430</xCoord>
<yCoord>287</yCoord>
</edgeMap>
<edgeMap>
<xCoord>431</xCoord>
<yCoord>287</yCoord>
</edgeMap>
</roi>
<roi>
<imageZposition>-225.0</imageZposition>
<imageSOP_UID>1.3.6.1.4.1.14519.5.2.1.6279.6001.445387005365176061156381313002</imageSOP_UID>
<inclusion>TRUE</inclusion>
<edgeMap>
<xCoord>432</xCoord>
<yCoord>286</yCoord>
</edgeMap>
<edgeMap>
<xCoord>433</xCoord>
<yCoord>285</yCoord>
</edgeMap>
<edgeMap>
<xCoord>434</xCoord>
<yCoord>284</yCoord>
</edgeMap>
<edgeMap>
<xCoord>435</xCoord>
<yCoord>283</yCoord>
</edgeMap>
<edgeMap>
<xCoord>435</xCoord>
<yCoord>282</yCoord>
</edgeMap>
<edgeMap>
<xCoord>435</xCoord>
<yCoord>281</yCoord>
</edgeMap>
<edgeMap>
<xCoord>434</xCoord>
<yCoord>280</yCoord>
</edgeMap>
<edgeMap>
<xCoord>434</xCoord>
<yCoord>279</yCoord>
</edgeMap>
<edgeMap>
<xCoord>433</xCoord>
<yCoord>278</yCoord>
</edgeMap>
<edgeMap>
<xCoord>432</xCoord>
<yCoord>277</yCoord>
</edgeMap>
<edgeMap>
<xCoord>431</xCoord>
<yCoord>276</yCoord>
</edgeMap>
<edgeMap>
<xCoord>430</xCoord>
<yCoord>275</yCoord>
</edgeMap>
<edgeMap>
<xCoord>429</xCoord>
<yCoord>275</yCoord>
</edgeMap>
<edgeMap>
<xCoord>428</xCoord>
<yCoord>275</yCoord>
</edgeMap>
<edgeMap>
<xCoord>427</xCoord>
<yCoord>275</yCoord>
</edgeMap>
<edgeMap>
<xCoord>426</xCoord>
<yCoord>275</yCoord>
</edgeMap>
<edgeMap>
<xCoord>425</xCoord>
<yCoord>275</yCoord>
</edgeMap>
<edgeMap>
<xCoord>424</xCoord>
<yCoord>276</yCoord>
</edgeMap>
<edgeMap>
<xCoord>424</xCoord>
<yCoord>277</yCoord>
</edgeMap>
<edgeMap>
<xCoord>423</xCoord>
<yCoord>278</yCoord>
</edgeMap>
<edgeMap>
<xCoord>423</xCoord>
<yCoord>279</yCoord>
</edgeMap>
<edgeMap>
<xCoord>423</xCoord>
<yCoord>280</yCoord>
</edgeMap>
<edgeMap>
<xCoord>423</xCoord>
<yCoord>281</yCoord>
</edgeMap>
<edgeMap>
<xCoord>423</xCoord>
<yCoord>282</yCoord>
</edgeMap>
<edgeMap>
<xCoord>424</xCoord>
<yCoord>283</yCoord>
</edgeMap>
<edgeMap>
<xCoord>424</xCoord>
<yCoord>284</yCoord>
</edgeMap>
<edgeMap>
<xCoord>425</xCoord>
<yCoord>285</yCoord>
</edgeMap>
<edgeMap>
<xCoord>426</xCoord>
<yCoord>285</yCoord>
</edgeMap>
<edgeMap>
<xCoord>427</xCoord>
<yCoord>286</yCoord>
</edgeMap>
<edgeMap>
<xCoord>428</xCoord>
<yCoord>286</yCoord>
</edgeMap>
<edgeMap>
<xCoord>429</xCoord>
<yCoord>286</yCoord>
</edgeMap>
<edgeMap>
<xCoord>430</xCoord>
<yCoord>286</yCoord>
</edgeMap>
<edgeMap>
<xCoord>431</xCoord>
<yCoord>286</yCoord>
</edgeMap>
<edgeMap>
<xCoord>432</xCoord>
<yCoord>286</yCoord>
</edgeMap>
</roi>
<roi>
<imageZposition>-223.75</imageZposition>
<imageSOP_UID>1.3.6.1.4.1.14519.5.2.1.6279.6001.126896954162811645993142196597</imageSOP_UID>
<inclusion>TRUE</inclusion>
<edgeMap>
<xCoord>433</xCoord>
<yCoord>285</yCoord>
</edgeMap>
<edgeMap>
<xCoord>434</xCoord>
<yCoord>284</yCoord>
</edgeMap>
<edgeMap>
<xCoord>434</xCoord>
<yCoord>283</yCoord>
</edgeMap>
<edgeMap>
<xCoord>434</xCoord>
<yCoord>282</yCoord>
</edgeMap>
<edgeMap>
<xCoord>434</xCoord>
<yCoord>281</yCoord>
</edgeMap>
<edgeMap>
<xCoord>434</xCoord>
<yCoord>280</yCoord>
</edgeMap>
<edgeMap>
<xCoord>433</xCoord>
<yCoord>279</yCoord>
</edgeMap>
<edgeMap>
<xCoord>432</xCoord>
<yCoord>278</yCoord>
</edgeMap>
<edgeMap>
<xCoord>431</xCoord>
<yCoord>278</yCoord>
</edgeMap>
<edgeMap>
<xCoord>430</xCoord>
<yCoord>277</yCoord>
</edgeMap>
<edgeMap>
<xCoord>429</xCoord>
<yCoord>277</yCoord>
</edgeMap>
<edgeMap>
<xCoord>428</xCoord>
<yCoord>277</yCoord>
</edgeMap>
<edgeMap>
<xCoord>427</xCoord>
<yCoord>277</yCoord>
</edgeMap>
<edgeMap>
<xCoord>426</xCoord>
<yCoord>277</yCoord>
</edgeMap>
<edgeMap>
<xCoord>425</xCoord>
<yCoord>278</yCoord>
</edgeMap>
<edgeMap>
<xCoord>425</xCoord>
<yCoord>279</yCoord>
</edgeMap>
<edgeMap>
<xCoord>425</xCoord>
<yCoord>280</yCoord>
</edgeMap>
<edgeMap>
<xCoord>425</xCoord>
<yCoord>281</yCoord>
</edgeMap>
<edgeMap>
<xCoord>425</xCoord>
<yCoord>282</yCoord>
</edgeMap>
<edgeMap>
<xCoord>425</xCoord>
<yCoord>283</yCoord>
</edgeMap>
<edgeMap>
<xCoord>425</xCoord>
<yCoord>284</yCoord>
</edgeMap>
<edgeMap>
<xCoord>426</xCoord>
<yCoord>284</yCoord>
</edgeMap>
<edgeMap>
<xCoord>427</xCoord>
<yCoord>285</yCoord>
</edgeMap>
<edgeMap>
<xCoord>428</xCoord>
<yCoord>285</yCoord>
</edgeMap>
<edgeMap>
<xCoord>429</xCoord>
<yCoord>285</yCoord>
</edgeMap>
<edgeMap>
<xCoord>430</xCoord>
<yCoord>285</yCoord>
</edgeMap>
<edgeMap>
<xCoord>431</xCoord>
<yCoord>285</yCoord>
</edgeMap>
<edgeMap>
<xCoord>432</xCoord>
<yCoord>285</yCoord>
</edgeMap>
<edgeMap>
<xCoord>433</xCoord>
<yCoord>285</yCoord>
</edgeMap>
</roi>
<roi>
<imageZposition>-222.5</imageZposition>
<imageSOP_UID>1.3.6.1.4.1.14519.5.2.1.6279.6001.153265130934908531938495431149</imageSOP_UID>
<inclusion>TRUE</inclusion>
<edgeMap>
<xCoord>433</xCoord>
<yCoord>284</yCoord>
</edgeMap>
<edgeMap>
<xCoord>433</xCoord>
<yCoord>283</yCoord>
</edgeMap>
<edgeMap>
<xCoord>433</xCoord>
<yCoord>282</yCoord>
</edgeMap>
<edgeMap>
<xCoord>433</xCoord>
<yCoord>281</yCoord>
</edgeMap>
<edgeMap>
<xCoord>433</xCoord>
<yCoord>280</yCoord>
</edgeMap>
<edgeMap>
<xCoord>432</xCoord>
<yCoord>279</yCoord>
</edgeMap>
<edgeMap>
<xCoord>431</xCoord>
<yCoord>278</yCoord>
</edgeMap>
<edgeMap>
<xCoord>430</xCoord>
<yCoord>278</yCoord>
</edgeMap>
<edgeMap>
<xCoord>429</xCoord>
<yCoord>278</yCoord>
</edgeMap>
<edgeMap>
<xCoord>428</xCoord>
<yCoord>278</yCoord>
</edgeMap>
<edgeMap>
<xCoord>427</xCoord>
<yCoord>278</yCoord>
</edgeMap>
<edgeMap>
<xCoord>427</xCoord>
<yCoord>279</yCoord>
</edgeMap>
<edgeMap>
<xCoord>426</xCoord>
<yCoord>280</yCoord>
</edgeMap>
<edgeMap>
<xCoord>425</xCoord>
<yCoord>281</yCoord>
</edgeMap>
<edgeMap>
<xCoord>425</xCoord>
<yCoord>282</yCoord>
</edgeMap>
<edgeMap>
<xCoord>425</xCoord>
<yCoord>283</yCoord>
</edgeMap>
<edgeMap>
<xCoord>426</xCoord>
<yCoord>284</yCoord>
</edgeMap>
<edgeMap>
<xCoord>427</xCoord>
<yCoord>284</yCoord>
</edgeMap>
<edgeMap>
<xCoord>428</xCoord>
<yCoord>284</yCoord>
</edgeMap>
<edgeMap>
<xCoord>429</xCoord>
<yCoord>284</yCoord>
</edgeMap>
<edgeMap>
<xCoord>430</xCoord>
<yCoord>284</yCoord>
</edgeMap>
<edgeMap>
<xCoord>431</xCoord>
<yCoord>284</yCoord>
</edgeMap>
<edgeMap>
<xCoord>432</xCoord>
<yCoord>284</yCoord>
</edgeMap>
<edgeMap>
<xCoord>433</xCoord>
<yCoord>284</yCoord>
</edgeMap>
</roi>
</unblindedReadNodule>
<unblindedReadNodule>
<noduleID>MI014_20604</noduleID>
<roi>
<imageZposition>-207.5</imageZposition>
<imageSOP_UID>1.3.6.1.4.1.14519.5.2.1.6279.6001.273650505315936887822622581041</imageSOP_UID>
<inclusion>TRUE</inclusion>
<edgeMap>
<xCoord>388</xCoord>
<yCoord>298</yCoord>
</edgeMap>
</roi>
</unblindedReadNodule>
<nonNodule>
<nonNoduleID>MI014_20603</nonNoduleID>
<imageZposition>-101.25</imageZposition>
<imageSOP_UID>1.3.6.1.4.1.14519.5.2.1.6279.6001.576551933599176783092606835373</imageSOP_UID>
<locus>
<xCoord>217</xCoord>
<yCoord>299</yCoord>
</locus>
</nonNodule>
<nonNodule>
<nonNoduleID>MI014_20596</nonNoduleID>
<imageZposition>-203.75</imageZposition>
<imageSOP_UID>1.3.6.1.4.1.14519.5.2.1.6279.6001.152020094529325040530175096412</imageSOP_UID>
<locus>
<xCoord>430</xCoord>
<yCoord>352</yCoord>
</locus>
</nonNodule>
<nonNodule>
<nonNoduleID>MI014_20598</nonNoduleID>
<imageZposition>-140.0</imageZposition>
<imageSOP_UID>1.3.6.1.4.1.14519.5.2.1.6279.6001.150369058970073865892335934611</imageSOP_UID>
<locus>
<xCoord>364</xCoord>
<yCoord>293</yCoord>
</locus>
</nonNodule>
</readingSession>
<readingSession>
		<annotationVersion>3.12</annotationVersion>
		<servicingRadiologistID>-590651773</servicingRadiologistID>
			<unblindedReadNodule>
				<noduleID>0</noduleID>
				<characteristics>
					<subtlety>5</subtlety>
					<internalStructure>1</internalStructure>
					<calcification>6</calcification>
					<sphericity>5</sphericity>
					<margin>5</margin>
					<lobulation>1</lobulation>
					<spiculation>1</spiculation>
					<texture>5</texture>
					<malignancy>2</malignancy>
				</characteristics>
				<roi>
					<imageZposition>-231.25</imageZposition>
					<imageSOP_UID>1.3.6.1.4.1.14519.5.2.1.6279.6001.179633186861470345669685209685</imageSOP_UID>
					<inclusion>TRUE</inclusion>
					<edgeMap>
					<xCoord>423</xCoord>
					<yCoord>278</yCoord>
					</edgeMap>
					<edgeMap>
					<xCoord>424</xCoord>
					<yCoord>277</yCoord>
					</edgeMap>
					<edgeMap>
					<xCoord>424</xCoord>
					<yCoord>276</yCoord>
					</edgeMap>
					<edgeMap>
					<xCoord>425</xCoord>
					<yCoord>275</yCoord>
					</edgeMap>
					<edgeMap>
					<xCoord>426</xCoord>
					<yCoord>275</yCoord>
					</edgeMap>
					<edgeMap>
					<xCoord>427</xCoord>
					<yCoord>274</yCoord>
					</edgeMap>
					<edgeMap>
					<xCoord>428</xCoord>
					<yCoord>275</yCoord>
					</edgeMap>
					<edgeMap>
					<xCoord>429</xCoord>
					<yCoord>275</yCoord>
					</edgeMap>
					<edgeMap>
					<xCoord>429</xCoord>
					<yCoord>276</yCoord>
					</edgeMap>
					<edgeMap>
					<xCoord>429</xCoord>
					<yCoord>277</yCoord>
					</edgeMap>
					<edgeMap>
					<xCoord>430</xCoord>
					<yCoord>278</yCoord>
					</edgeMap>
					<edgeMap>
					<xCoord>430</xCoord>
					<yCoord>279</yCoord>
					</edgeMap>
					<edgeMap>
					<xCoord>430</xCoord>
					<yCoord>280</yCoord>
					</edgeMap>
					<edgeMap>
					<xCoord>429</xCoord>
					<yCoord>280</yCoord>
					</edgeMap>
					<edgeMap>
					<xCoord>429</xCoord>
					<yCoord>281</yCoord>
					</edgeMap>
					<edgeMap>
					<xCoord>429</xCoord>
					<yCoord>282</yCoord>
					</edgeMap>
					<edgeMap>
					<xCoord>429</xCoord>
					<yCoord>283</yCoord>
					</edgeMap>
					<edgeMap>
					<xCoord>428</xCoord>
					<yCoord>284</yCoord>
					</edgeMap>
					<edgeMap>
					<xCoord>428</xCoord>
					<yCoord>285</yCoord>
					</edgeMap>
					<edgeMap>
					<xCoord>427</xCoord>
					<yCoord>286</yCoord>
					</edgeMap>
					<edgeMap>
					<xCoord>426</xCoord>
					<yCoord>286</yCoord>
					</edgeMap>
					<edgeMap>
					<xCoord>425</xCoord>
					<yCoord>285</yCoord>
					</edgeMap>
					<edgeMap>
					<xCoord>424</xCoord>
					<yCoord>285</yCoord>
					</edgeMap>
					<edgeMap>
					<xCoord>423</xCoord>
					<yCoord>284</yCoord>
					</edgeMap>
					<edgeMap>
					<xCoord>423</xCoord>
					<yCoord>283</yCoord>
					</edgeMap>
					<edgeMap>
					<xCoord>423</xCoord>
					<yCoord>282</yCoord>
					</edgeMap>
					<edgeMap>
					<xCoord>423</xCoord>
					<yCoord>281</yCoord>
					</edgeMap>
					<edgeMap>
					<xCoord>423</xCoord>
					<yCoord>280</yCoord>
					</edgeMap>
					<edgeMap>
					<xCoord>423</xCoord>
					<yCoord>279</yCoord>
					</edgeMap>
					<edgeMap>
					<xCoord>423</xCoord>
					<yCoord>278</yCoord>
					</edgeMap>
				</roi>
				<roi>
					<imageZposition>-230.0</imageZposition>
					<imageSOP_UID>1.3.6.1.4.1.14519.5.2.1.6279.6001.115387583176128857910333965253</imageSOP_UID>
					<inclusion>TRUE</inclusion>
					<edgeMap>
					<xCoord>423</xCoord>
					<yCoord>277</yCoord>
					</edgeMap>
					<edgeMap>
					<xCoord>424</xCoord>
					<yCoord>276</yCoord>
					</edgeMap>
					<edgeMap>
					<xCoord>425</xCoord>
					<yCoord>275</yCoord>
					</edgeMap>
					<edgeMap>
					<xCoord>426</xCoord>
					<yCoord>275</yCoord>
					</edgeMap>
					<edgeMap>
					<xCoord>427</xCoord>
					<yCoord>275</yCoord>
					</edgeMap>
					<edgeMap>
					<xCoord>428</xCoord>
					<yCoord>275</yCoord>
					</edgeMap>
					<edgeMap>
					<xCoord>429</xCoord>
					<yCoord>275</yCoord>
					</edgeMap>
					<edgeMap>
					<xCoord>430</xCoord>
					<yCoord>275</yCoord>
					</edgeMap>
					<edgeMap>
					<xCoord>431</xCoord>
					<yCoord>275</yCoord>
					</edgeMap>
					<edgeMap>
					<xCoord>432</xCoord>
					<yCoord>275</yCoord>
					</edgeMap>
					<edgeMap>
					<xCoord>433</xCoord>
					<yCoord>276</yCoord>
					</edgeMap>
					<edgeMap>
					<xCoord>434</xCoord>
					<yCoord>276</yCoord>
					</edgeMap>
					<edgeMap>
					<xCoord>433</xCoord>
					<yCoord>277</yCoord>
					</edgeMap>
					<edgeMap>
					<xCoord>432</xCoord>
					<yCoord>277</yCoord>
					</edgeMap>
					<edgeMap>
					<xCoord>431</xCoord>
					<yCoord>278</yCoord>
					</edgeMap>
					<edgeMap>
					<xCoord>431</xCoord>
					<yCoord>279</yCoord>
					</edgeMap>
					<edgeMap>
					<xCoord>431</xCoord>
					<yCoord>280</yCoord>
					</edgeMap>
					<edgeMap>
					<xCoord>432</xCoord>
					<yCoord>281</yCoord>
					</edgeMap>
					<edgeMap>
					<xCoord>432</xCoord>
					<yCoord>282</yCoord>
					</edgeMap>
					<edgeMap>
					<xCoord>432</xCoord>
					<yCoord>283</yCoord>
					</edgeMap>
					<edgeMap>
					<xCoord>431</xCoord>
					<yCoord>284</yCoord>
					</edgeMap>
					<edgeMap>
					<xCoord>430</xCoord>
					<yCoord>285</yCoord>
					</edgeMap>
					<edgeMap>
					<xCoord>429</xCoord>
					<yCoord>285</yCoord>
					</edgeMap>
					<edgeMap>
					<xCoord>428</xCoord>
					<yCoord>285</yCoord>
					</edgeMap>
					<edgeMap>
					<xCoord>427</xCoord>
					<yCoord>285</yCoord>
					</edgeMap>
					<edgeMap>
					<xCoord>426</xCoord>
					<yCoord>285</yCoord>
					</edgeMap>
					<edgeMap>
					<xCoord>425</xCoord>
					<yCoord>284</yCoord>
					</edgeMap>
					<edgeMap>
					<xCoord>424</xCoord>
					<yCoord>284</yCoord>
					</edgeMap>
					<edgeMap>
					<xCoord>424</xCoord>
					<yCoord>283</yCoord>
					</edgeMap>
					<edgeMap>
					<xCoord>423</xCoord>
					<yCoord>282</yCoord>
					</edgeMap>
					<edgeMap>
					<xCoord>423</xCoord>
					<yCoord>281</yCoord>
					</edgeMap>
					<edgeMap>
					<xCoord>423</xCoord>
					<yCoord>280</yCoord>
					</edgeMap>
					<edgeMap>
					<xCoord>423</xCoord>
					<yCoord>279</yCoord>
					</edgeMap>
					<edgeMap>
					<xCoord>423</xCoord>
					<yCoord>278</yCoord>
					</edgeMap>
					<edgeMap>
					<xCoord>423</xCoord>
					<yCoord>277</yCoord>
					</edgeMap>
				</roi>
				<roi>
					<imageZposition>-228.75</imageZposition>
					<imageSOP_UID>1.3.6.1.4.1.14519.5.2.1.6279.6001.251171188193155843238947521635</imageSOP_UID>
					<inclusion>TRUE</inclusion>
					<edgeMap>
					<xCoord>424</xCoord>
					<yCoord>275</yCoord>
					</edgeMap>
					<edgeMap>
					<xCoord>425</xCoord>
					<yCoord>274</yCoord>
					</edgeMap>
					<edgeMap>
					<xCoord>426</xCoord>
					<yCoord>274</yCoord>
					</edgeMap>
					<edgeMap>
					<xCoord>427</xCoord>
					<yCoord>274</yCoord>
					</edgeMap>
					<edgeMap>
					<xCoord>428</xCoord>
					<yCoord>275</yCoord>
					</edgeMap>
					<edgeMap>
					<xCoord>429</xCoord>
					<yCoord>275</yCoord>
					</edgeMap>
					<edgeMap>
					<xCoord>430</xCoord>
					<yCoord>275</yCoord>
					</edgeMap>
					<edgeMap>
					<xCoord>431</xCoord>
					<yCoord>276</yCoord>
					</edgeMap>
					<edgeMap>
					<xCoord>432</xCoord>
					<yCoord>276</yCoord>
					</edgeMap>
					<edgeMap>
					<xCoord>433</xCoord>
					<yCoord>277</yCoord>
					</edgeMap>
					<edgeMap>
					<xCoord>433</xCoord>
					<yCoord>278</yCoord>
					</edgeMap>
					<edgeMap>
					<xCoord>433</xCoord>
					<yCoord>279</yCoord>
					</edgeMap>
					<edgeMap>
					<xCoord>433</xCoord>
					<yCoord>280</yCoord>
					</edgeMap>
					<edgeMap>
					<xCoord>433</xCoord>
					<yCoord>281</yCoord>
					</edgeMap>
					<edgeMap>
					<xCoord>433</xCoord>
					<yCoord>282</yCoord>
					</edgeMap>
					<edgeMap>
					<xCoord>433</xCoord>
					<yCoord>283</yCoord>
					</edgeMap>
					<edgeMap>
					<xCoord>434</xCoord>
					<yCoord>284</yCoord>
					</edgeMap>
					<edgeMap>
					<xCoord>433</xCoord>
					<yCoord>285</yCoord>
					</edgeMap>
					<edgeMap>
					<xCoord>432</xCoord>
					<yCoord>285</yCoord>
					</edgeMap>
					<edgeMap>
					<xCoord>431</xCoord>
					<yCoord>286</yCoord>
					</edgeMap>
					<edgeMap>
					<xCoord>430</xCoord>
					<yCoord>287</yCoord>
					</edgeMap>
					<edgeMap>
					<xCoord>429</xCoord>
					<yCoord>287</yCoord>
					</edgeMap>
					<edgeMap>
					<xCoord>428</xCoord>
					<yCoord>287</yCoord>
					</edgeMap>
					<edgeMap>
					<xCoord>427</xCoord>
					<yCoord>286</yCoord>
					</edgeMap>
					<edgeMap>
					<xCoord>426</xCoord>
					<yCoord>286</yCoord>
					</edgeMap>
					<edgeMap>
					<xCoord>425</xCoord>
					<yCoord>285</yCoord>
					</edgeMap>
					<edgeMap>
					<xCoord>425</xCoord>
					<yCoord>284</yCoord>
					</edgeMap>
					<edgeMap>
					<xCoord>424</xCoord>
					<yCoord>283</yCoord>
					</edgeMap>
					<edgeMap>
					<xCoord>423</xCoord>
					<yCoord>282</yCoord>
					</edgeMap>
					<edgeMap>
					<xCoord>423</xCoord>
					<yCoord>281</yCoord>
					</edgeMap>
					<edgeMap>
					<xCoord>422</xCoord>
					<yCoord>280</yCoord>
					</edgeMap>
					<edgeMap>
					<xCoord>422</xCoord>
					<yCoord>279</yCoord>
					</edgeMap>
					<edgeMap>
					<xCoord>423</xCoord>
					<yCoord>278</yCoord>
					</edgeMap>
					<edgeMap>
					<xCoord>423</xCoord>
					<yCoord>277</yCoord>
					</edgeMap>
					<edgeMap>
					<xCoord>423</xCoord>
					<yCoord>276</yCoord>
					</edgeMap>
					<edgeMap>
					<xCoord>424</xCoord>
					<yCoord>275</yCoord>
					</edgeMap>
				</roi>
				<roi>
					<imageZposition>-227.5</imageZposition>
					<imageSOP_UID>1.3.6.1.4.1.14519.5.2.1.6279.6001.229679864446038618379384352589</imageSOP_UID>
					<inclusion>TRUE</inclusion>
					<edgeMap>
					<xCoord>423</xCoord>
					<yCoord>277</yCoord>
					</edgeMap>
					<edgeMap>
					<xCoord>423</xCoord>
					<yCoord>276</yCoord>
					</edgeMap>
					<edgeMap>
					<xCoord>424</xCoord>
					<yCoord>276</yCoord>
					</edgeMap>
					<edgeMap>
					<xCoord>425</xCoord>
					<yCoord>276</yCoord>
					</edgeMap>
					<edgeMap>
					<xCoord>425</xCoord>
					<yCoord>275</yCoord>
					</edgeMap>
					<edgeMap>
					<xCoord>426</xCoord>
					<yCoord>275</yCoord>
					</edgeMap>
					<edgeMap>
					<xCoord>427</xCoord>
					<yCoord>275</yCoord>
					</edgeMap>
					<edgeMap>
					<xCoord>428</xCoord>
					<yCoord>276</yCoord>
					</edgeMap>
					<edgeMap>
					<xCoord>429</xCoord>
					<yCoord>276</yCoord>
					</edgeMap>
					<edgeMap>
					<xCoord>430</xCoord>
					<yCoord>276</yCoord>
					</edgeMap>
					<edgeMap>
					<xCoord>431</xCoord>
					<yCoord>276</yCoord>
					</edgeMap>
					<edgeMap>
					<xCoord>432</xCoord>
					<yCoord>276</yCoord>
					</edgeMap>
					<edgeMap>
					<xCoord>433</xCoord>
					<yCoord>277</yCoord>
					</edgeMap>
					<edgeMap>
					<xCoord>434</xCoord>
					<yCoord>278</yCoord>
					</edgeMap>
					<edgeMap>
					<xCoord>434</xCoord>
					<yCoord>279</yCoord>
					</edgeMap>
					<edgeMap>
					<xCoord>434</xCoord>
					<yCoord>280</yCoord>
					</edgeMap>
					<edgeMap>
					<xCoord>434</xCoord>
					<yCoord>281</yCoord>
					</edgeMap>
					<edgeMap>
					<xCoord>435</xCoord>
					<yCoord>282</yCoord>
					</edgeMap>
					<edgeMap>
					<xCoord>434</xCoord>
					<yCoord>283</yCoord>
					</edgeMap>
					<edgeMap>
					<xCoord>434</xCoord>
					<yCoord>284</yCoord>
					</edgeMap>
					<edgeMap>
					<xCoord>433</xCoord>
					<yCoord>285</yCoord>
					</edgeMap>
					<edgeMap>
					<xCoord>432</xCoord>
					<yCoord>286</yCoord>
					</edgeMap>
					<edgeMap>
					<xCoord>431</xCoord>
					<yCoord>286</yCoord>
					</edgeMap>
					<edgeMap>
					<xCoord>431</xCoord>
					<yCoord>287</yCoord>
					</edgeMap>
					<edgeMap>
					<xCoord>430</xCoord>
					<yCoord>287</yCoord>
					</edgeMap>
					<edgeMap>
					<xCoord>429</xCoord>
					<yCoord>287</yCoord>
					</edgeMap>
					<edgeMap>
					<xCoord>428</xCoord>
					<yCoord>287</yCoord>
					</edgeMap>
					<edgeMap>
					<xCoord>427</xCoord>
					<yCoord>287</yCoord>
					</edgeMap>
					<edgeMap>
					<xCoord>426</xCoord>
					<yCoord>286</yCoord>
					</edgeMap>
					<edgeMap>
					<xCoord>425</xCoord>
					<yCoord>285</yCoord>
					</edgeMap>
					<edgeMap>
					<xCoord>424</xCoord>
					<yCoord>284</yCoord>
					</edgeMap>
					<edgeMap>
					<xCoord>423</xCoord>
					<yCoord>283</yCoord>
					</edgeMap>
					<edgeMap>
					<xCoord>423</xCoord>
					<yCoord>282</yCoord>
					</edgeMap>
					<edgeMap>
					<xCoord>423</xCoord>
					<yCoord>281</yCoord>
					</edgeMap>
					<edgeMap>
					<xCoord>423</xCoord>
					<yCoord>280</yCoord>
					</edgeMap>
					<edgeMap>
					<xCoord>423</xCoord>
					<yCoord>279</yCoord>
					</edgeMap>
					<edgeMap>
					<xCoord>423</xCoord>
					<yCoord>278</yCoord>
					</edgeMap>
					<edgeMap>
					<xCoord>423</xCoord>
					<yCoord>277</yCoord>
					</edgeMap>
				</roi>
				<roi>
					<imageZposition>-226.25</imageZposition>
					<imageSOP_UID>1.3.6.1.4.1.14519.5.2.1.6279.6001.313307271866167274466753781583</imageSOP_UID>
					<inclusion>TRUE</inclusion>
					<edgeMap>
					<xCoord>425</xCoord>
					<yCoord>284</yCoord>
					</edgeMap>
					<edgeMap>
					<xCoord>424</xCoord>
					<yCoord>283</yCoord>
					</edgeMap>
					<edgeMap>
					<xCoord>423</xCoord>
					<yCoord>282</yCoord>
					</edgeMap>
					<edgeMap>
					<xCoord>423</xCoord>
					<yCoord>281</yCoord>
					</edgeMap>
					<edgeMap>
					<xCoord>422</xCoord>
					<yCoord>281</yCoord>
					</edgeMap>
					<edgeMap>
					<xCoord>422</xCoord>
					<yCoord>280</yCoord>
					</edgeMap>
					<edgeMap>
					<xCoord>422</xCoord>
					<yCoord>279</yCoord>
					</edgeMap>
					<edgeMap>
					<xCoord>422</xCoord>
					<yCoord>278</yCoord>
					</edgeMap>
					<edgeMap>
					<xCoord>422</xCoord>
					<yCoord>277</yCoord>
					</edgeMap>
					<edgeMap>
					<xCoord>422</xCoord>
					<yCoord>276</yCoord>
					</edgeMap>
					<edgeMap>
					<xCoord>423</xCoord>
					<yCoord>275</yCoord>
					</edgeMap>
					<edgeMap>
					<xCoord>424</xCoord>
					<yCoord>275</yCoord>
					</edgeMap>
					<edgeMap>
					<xCoord>425</xCoord>
					<yCoord>275</yCoord>
					</edgeMap>
					<edgeMap>
					<xCoord>426</xCoord>
					<yCoord>275</yCoord>
					</edgeMap>
					<edgeMap>
					<xCoord>427</xCoord>
					<yCoord>275</yCoord>
					</edgeMap>
					<edgeMap>
					<xCoord>428</xCoord>
					<yCoord>275</yCoord>
					</edgeMap>
					<edgeMap>
					<xCoord>429</xCoord>
					<yCoord>276</yCoord>
					</edgeMap>
					<edgeMap>
					<xCoord>430</xCoord>
					<yCoord>276</yCoord>
					</edgeMap>
					<edgeMap>
					<xCoord>431</xCoord>
					<yCoord>277</yCoord>
					</edgeMap>
					<edgeMap>
					<xCoord>432</xCoord>
					<yCoord>278</yCoord>
					</edgeMap>
					<edgeMap>
					<xCoord>433</xCoord>
					<yCoord>278</yCoord>
					</edgeMap>
					<edgeMap>
					<xCoord>433</xCoord>
					<yCoord>279</yCoord>
					</edgeMap>
					<edgeMap>
					<xCoord>434</xCoord>
					<yCoord>279</yCoord>
					</edgeMap>
					<edgeMap>
					<xCoord>435</xCoord>
					<yCoord>280</yCoord>
					</edgeMap>
					<edgeMap>
					<xCoord>436</xCoord>
					<yCoord>281</yCoord>
					</edgeMap>
					<edgeMap>
					<xCoord>435</xCoord>
					<yCoord>282</yCoord>
					</edgeMap>
					<edgeMap>
					<xCoord>435</xCoord>
					<yCoord>283</yCoord>
					</edgeMap>
					<edgeMap>
					<xCoord>435</xCoord>
					<yCoord>284</yCoord>
					</edgeMap>
					<edgeMap>
					<xCoord>434</xCoord>
					<yCoord>285</yCoord>
					</edgeMap>
					<edgeMap>
					<xCoord>433</xCoord>
					<yCoord>286</yCoord>
					</edgeMap>
					<edgeMap>
					<xCoord>432</xCoord>
					<yCoord>286</yCoord>
					</edgeMap>
					<edgeMap>
					<xCoord>431</xCoord>
					<yCoord>286</yCoord>
					</edgeMap>
					<edgeMap>
					<xCoord>430</xCoord>
					<yCoord>286</yCoord>
					</edgeMap>
					<edgeMap>
					<xCoord>429</xCoord>
					<yCoord>286</yCoord>
					</edgeMap>
					<edgeMap>
					<xCoord>428</xCoord>
					<yCoord>286</yCoord>
					</edgeMap>
					<edgeMap>
					<xCoord>427</xCoord>
					<yCoord>286</yCoord>
					</edgeMap>
					<edgeMap>
					<xCoord>426</xCoord>
					<yCoord>286</yCoord>
					</edgeMap>
					<edgeMap>
					<xCoord>426</xCoord>
					<yCoord>285</yCoord>
					</edgeMap>
					<edgeMap>
					<xCoord>425</xCoord>
					<yCoord>284</yCoord>
					</edgeMap>
				</roi>
				<roi>
					<imageZposition>-225.0</imageZposition>
					<imageSOP_UID>1.3.6.1.4.1.14519.5.2.1.6279.6001.445387005365176061156381313002</imageSOP_UID>
					<inclusion>TRUE</inclusion>
					<edgeMap>
					<xCoord>424</xCoord>
					<yCoord>277</yCoord>
					</edgeMap>
					<edgeMap>
					<xCoord>425</xCoord>
					<yCoord>277</yCoord>
					</edgeMap>
					<edgeMap>
					<xCoord>425</xCoord>
					<yCoord>276</yCoord>
					</edgeMap>
					<edgeMap>
					<xCoord>426</xCoord>
					<yCoord>275</yCoord>
					</edgeMap>
					<edgeMap>
					<xCoord>427</xCoord>
					<yCoord>276</yCoord>
					</edgeMap>
					<edgeMap>
					<xCoord>428</xCoord>
					<yCoord>276</yCoord>
					</edgeMap>
					<edgeMap>
					<xCoord>429</xCoord>
					<yCoord>276</yCoord>
					</edgeMap>
					<edgeMap>
					<xCoord>430</xCoord>
					<yCoord>277</yCoord>
					</edgeMap>
					<edgeMap>
					<xCoord>431</xCoord>
					<yCoord>277</yCoord>
					</edgeMap>
					<edgeMap>
					<xCoord>432</xCoord>
					<yCoord>278</yCoord>
					</edgeMap>
					<edgeMap>
					<xCoord>433</xCoord>
					<yCoord>279</yCoord>
					</edgeMap>
					<edgeMap>
					<xCoord>434</xCoord>
					<yCoord>279</yCoord>
					</edgeMap>
					<edgeMap>
					<xCoord>434</xCoord>
					<yCoord>280</yCoord>
					</edgeMap>
					<edgeMap>
					<xCoord>435</xCoord>
					<yCoord>280</yCoord>
					</edgeMap>
					<edgeMap>
					<xCoord>435</xCoord>
					<yCoord>281</yCoord>
					</edgeMap>
					<edgeMap>
					<xCoord>435</xCoord>
					<yCoord>282</yCoord>
					</edgeMap>
					<edgeMap>
					<xCoord>435</xCoord>
					<yCoord>283</yCoord>
					</edgeMap>
					<edgeMap>
					<xCoord>434</xCoord>
					<yCoord>284</yCoord>
					</edgeMap>
					<edgeMap>
					<xCoord>433</xCoord>
					<yCoord>284</yCoord>
					</edgeMap>
					<edgeMap>
					<xCoord>432</xCoord>
					<yCoord>285</yCoord>
					</edgeMap>
					<edgeMap>
					<xCoord>432</xCoord>
					<yCoord>286</yCoord>
					</edgeMap>
					<edgeMap>
					<xCoord>431</xCoord>
					<yCoord>286</yCoord>
					</edgeMap>
					<edgeMap>
					<xCoord>430</xCoord>
					<yCoord>286</yCoord>
					</edgeMap>
					<edgeMap>
					<xCoord>429</xCoord>
					<yCoord>286</yCoord>
					</edgeMap>
					<edgeMap>
					<xCoord>428</xCoord>
					<yCoord>286</yCoord>
					</edgeMap>
					<edgeMap>
					<xCoord>427</xCoord>
					<yCoord>286</yCoord>
					</edgeMap>
					<edgeMap>
					<xCoord>426</xCoord>
					<yCoord>285</yCoord>
					</edgeMap>
					<edgeMap>
					<xCoord>425</xCoord>
					<yCoord>284</yCoord>
					</edgeMap>
					<edgeMap>
					<xCoord>424</xCoord>
					<yCoord>284</yCoord>
					</edgeMap>
					<edgeMap>
					<xCoord>424</xCoord>
					<yCoord>283</yCoord>
					</edgeMap>
					<edgeMap>
					<xCoord>423</xCoord>
					<yCoord>282</yCoord>
					</edgeMap>
					<edgeMap>
					<xCoord>423</xCoord>
					<yCoord>281</yCoord>
					</edgeMap>
					<edgeMap>
					<xCoord>423</xCoord>
					<yCoord>280</yCoord>
					</edgeMap>
					<edgeMap>
					<xCoord>423</xCoord>
					<yCoord>279</yCoord>
					</edgeMap>
					<edgeMap>
					<xCoord>424</xCoord>
					<yCoord>278</yCoord>
					</edgeMap>
					<edgeMap>
					<xCoord>424</xCoord>
					<yCoord>277</yCoord>
					</edgeMap>
				</roi>
				<roi>
					<imageZposition>-223.75</imageZposition>
					<imageSOP_UID>1.3.6.1.4.1.14519.5.2.1.6279.6001.126896954162811645993142196597</imageSOP_UID>
					<inclusion>TRUE</inclusion>
					<edgeMap>
					<xCoord>426</xCoord>
					<yCoord>277</yCoord>
					</edgeMap>
					<edgeMap>
					<xCoord>427</xCoord>
					<yCoord>277</yCoord>
					</edgeMap>
					<edgeMap>
					<xCoord>428</xCoord>
					<yCoord>277</yCoord>
					</edgeMap>
					<edgeMap>
					<xCoord>429</xCoord>
					<yCoord>277</yCoord>
					</edgeMap>
					<edgeMap>
					<xCoord>430</xCoord>
					<yCoord>278</yCoord>
					</edgeMap>
					<edgeMap>
					<xCoord>431</xCoord>
					<yCoord>278</yCoord>
					</edgeMap>
					<edgeMap>
					<xCoord>432</xCoord>
					<yCoord>279</yCoord>
					</edgeMap>
					<edgeMap>
					<xCoord>433</xCoord>
					<yCoord>280</yCoord>
					</edgeMap>
					<edgeMap>
					<xCoord>434</xCoord>
					<yCoord>280</yCoord>
					</edgeMap>
					<edgeMap>
					<xCoord>435</xCoord>
					<yCoord>280</yCoord>
					</edgeMap>
					<edgeMap>
					<xCoord>435</xCoord>
					<yCoord>281</yCoord>
					</edgeMap>
					<edgeMap>
					<xCoord>435</xCoord>
					<yCoord>282</yCoord>
					</edgeMap>
					<edgeMap>
					<xCoord>434</xCoord>
					<yCoord>283</yCoord>
					</edgeMap>
					<edgeMap>
					<xCoord>434</xCoord>
					<yCoord>284</yCoord>
					</edgeMap>
					<edgeMap>
					<xCoord>434</xCoord>
					<yCoord>285</yCoord>
					</edgeMap>
					<edgeMap>
					<xCoord>433</xCoord>
					<yCoord>285</yCoord>
					</edgeMap>
					<edgeMap>
					<xCoord>432</xCoord>
					<yCoord>286</yCoord>
					</edgeMap>
					<edgeMap>
					<xCoord>431</xCoord>
					<yCoord>286</yCoord>
					</edgeMap>
					<edgeMap>
					<xCoord>430</xCoord>
					<yCoord>286</yCoord>
					</edgeMap>
					<edgeMap>
					<xCoord>429</xCoord>
					<yCoord>285</yCoord>
					</edgeMap>
					<edgeMap>
					<xCoord>428</xCoord>
					<yCoord>285</yCoord>
					</edgeMap>
					<edgeMap>
					<xCoord>427</xCoord>
					<yCoord>284</yCoord>
					</edgeMap>
					<edgeMap>
					<xCoord>426</xCoord>
					<yCoord>284</yCoord>
					</edgeMap>
					<edgeMap>
					<xCoord>425</xCoord>
					<yCoord>284</yCoord>
					</edgeMap>
					<edgeMap>
					<xCoord>425</xCoord>
					<yCoord>283</yCoord>
					</edgeMap>
					<edgeMap>
					<xCoord>425</xCoord>
					<yCoord>282</yCoord>
					</edgeMap>
					<edgeMap>
					<xCoord>425</xCoord>
					<yCoord>281</yCoord>
					</edgeMap>
					<edgeMap>
					<xCoord>425</xCoord>
					<yCoord>280</yCoord>
					</edgeMap>
					<edgeMap>
					<xCoord>425</xCoord>
					<yCoord>279</yCoord>
					</edgeMap>
					<edgeMap>
					<xCoord>425</xCoord>
					<yCoord>278</yCoord>
					</edgeMap>
					<edgeMap>
					<xCoord>426</xCoord>
					<yCoord>277</yCoord>
					</edgeMap>
				</roi>
				<roi>
					<imageZposition>-222.5</imageZposition>
					<imageSOP_UID>1.3.6.1.4.1.14519.5.2.1.6279.6001.153265130934908531938495431149</imageSOP_UID>
					<inclusion>TRUE</inclusion>
					<edgeMap>
					<xCoord>428</xCoord>
					<yCoord>278</yCoord>
					</edgeMap>
					<edgeMap>
					<xCoord>429</xCoord>
					<yCoord>278</yCoord>
					</edgeMap>
					<edgeMap>
					<xCoord>430</xCoord>
					<yCoord>278</yCoord>
					</edgeMap>
					<edgeMap>
					<xCoord>431</xCoord>
					<yCoord>278</yCoord>
					</edgeMap>
					<edgeMap>
					<xCoord>432</xCoord>
					<yCoord>279</yCoord>
					</edgeMap>
					<edgeMap>
					<xCoord>433</xCoord>
					<yCoord>280</yCoord>
					</edgeMap>
					<edgeMap>
					<xCoord>433</xCoord>
					<yCoord>281</yCoord>
					</edgeMap>
					<edgeMap>
					<xCoord>433</xCoord>
					<yCoord>282</yCoord>
					</edgeMap>
					<edgeMap>
					<xCoord>433</xCoord>
					<yCoord>283</yCoord>
					</edgeMap>
					<edgeMap>
					<xCoord>433</xCoord>
					<yCoord>284</yCoord>
					</edgeMap>
					<edgeMap>
					<xCoord>432</xCoord>
					<yCoord>284</yCoord>
					</edgeMap>
					<edgeMap>
					<xCoord>431</xCoord>
					<yCoord>284</yCoord>
					</edgeMap>
					<edgeMap>
					<xCoord>430</xCoord>
					<yCoord>284</yCoord>
					</edgeMap>
					<edgeMap>
					<xCoord>429</xCoord>
					<yCoord>284</yCoord>
					</edgeMap>
					<edgeMap>
					<xCoord>428</xCoord>
					<yCoord>284</yCoord>
					</edgeMap>
					<edgeMap>
					<xCoord>427</xCoord>
					<yCoord>284</yCoord>
					</edgeMap>
					<edgeMap>
					<xCoord>427</xCoord>
					<yCoord>283</yCoord>
					</edgeMap>
					<edgeMap>
					<xCoord>426</xCoord>
					<yCoord>282</yCoord>
					</edgeMap>
					<edgeMap>
					<xCoord>426</xCoord>
					<yCoord>281</yCoord>
					</edgeMap>
					<edgeMap>
					<xCoord>426</xCoord>
					<yCoord>280</yCoord>
					</edgeMap>
					<edgeMap>
					<xCoord>427</xCoord>
					<yCoord>279</yCoord>
					</edgeMap>
					<edgeMap>
					<xCoord>428</xCoord>
					<yCoord>278</yCoord>
					</edgeMap>
				</roi>
				<roi>
					<imageZposition>-221.25</imageZposition>
					<imageSOP_UID>1.3.6.1.4.1.14519.5.2.1.6279.6001.483145210217566714565656453728</imageSOP_UID>
					<inclusion>TRUE</inclusion>
					<edgeMap>
					<xCoord>427</xCoord>
					<yCoord>282</yCoord>
					</edgeMap>
					<edgeMap>
					<xCoord>426</xCoord>
					<yCoord>282</yCoord>
					</edgeMap>
					<edgeMap>
					<xCoord>426</xCoord>
					<yCoord>283</yCoord>
					</edgeMap>
					<edgeMap>
					<xCoord>426</xCoord>
					<yCoord>284</yCoord>
					</edgeMap>
					<edgeMap>
					<xCoord>427</xCoord>
					<yCoord>285</yCoord>
					</edgeMap>
					<edgeMap>
					<xCoord>428</xCoord>
					<yCoord>285</yCoord>
					</edgeMap>
					<edgeMap>
					<xCoord>429</xCoord>
					<yCoord>286</yCoord>
					</edgeMap>
					<edgeMap>
					<xCoord>430</xCoord>
					<yCoord>285</yCoord>
					</edgeMap>
					<edgeMap>
					<xCoord>431</xCoord>
					<yCoord>285</yCoord>
					</edgeMap>
					<edgeMap>
					<xCoord>432</xCoord>
					<yCoord>285</yCoord>
					</edgeMap>
					<edgeMap>
					<xCoord>433</xCoord>
					<yCoord>284</yCoord>
					</edgeMap>
					<edgeMap>
					<xCoord>433</xCoord>
					<yCoord>283</yCoord>
					</edgeMap>
					<edgeMap>
					<xCoord>433</xCoord>
					<yCoord>282</yCoord>
					</edgeMap>
					<edgeMap>
					<xCoord>433</xCoord>
					<yCoord>281</yCoord>
					</edgeMap>
					<edgeMap>
					<xCoord>432</xCoord>
					<yCoord>280</yCoord>
					</edgeMap>
					<edgeMap>
					<xCoord>431</xCoord>
					<yCoord>280</yCoord>
					</edgeMap>
					<edgeMap>
					<xCoord>430</xCoord>
					<yCoord>280</yCoord>
					</edgeMap>
					<edgeMap>
					<xCoord>430</xCoord>
					<yCoord>281</yCoord>
					</edgeMap>
					<edgeMap>
					<xCoord>430</xCoord>
					<yCoord>282</yCoord>
					</edgeMap>
					<edgeMap>
					<xCoord>429</xCoord>
					<yCoord>282</yCoord>
					</edgeMap>
					<edgeMap>
					<xCoord>428</xCoord>
					<yCoord>282</yCoord>
					</edgeMap>
					<edgeMap>
					<xCoord>427</xCoord>
					<yCoord>282</yCoord>
					</edgeMap>
				</roi>
			</unblindedReadNodule>
			<unblindedReadNodule>
				<noduleID>1</noduleID>
				<roi>
					<imageZposition>-97.5</imageZposition>
					<imageSOP_UID>1.3.6.1.4.1.14519.5.2.1.6279.6001.363488629856967700671260580559</imageSOP_UID>
					<inclusion>TRUE</inclusion>
					<edgeMap>
					<xCoord>322</xCoord>
					<yCoord>342</yCoord>
					</edgeMap>
				</roi>
			</unblindedReadNodule>
			<unblindedReadNodule>
				<noduleID>2</noduleID>
				<roi>
					<imageZposition>-187.5</imageZposition>
					<imageSOP_UID>1.3.6.1.4.1.14519.5.2.1.6279.6001.133562331100754454706074830620</imageSOP_UID>
					<inclusion>TRUE</inclusion>
					<edgeMap>
					<xCoord>406</xCoord>
					<yCoord>392</yCoord>
					</edgeMap>
				</roi>
			</unblindedReadNodule>
			<unblindedReadNodule>
				<noduleID>3</noduleID>
				<roi>
					<imageZposition>-208.75</imageZposition>
					<imageSOP_UID>1.3.6.1.4.1.14519.5.2.1.6279.6001.453806835937910448580078025438</imageSOP_UID>
					<inclusion>TRUE</inclusion>
					<edgeMap>
					<xCoord>388</xCoord>
					<yCoord>298</yCoord>
					</edgeMap>
				</roi>
			</unblindedReadNodule>
			<unblindedReadNodule>
				<noduleID>4</noduleID>
				<characteristics>
					<subtlety>5</subtlety>
					<internalStructure>1</internalStructure>
					<calcification>6</calcification>
					<sphericity>4</sphericity>
					<margin>3</margin>
					<lobulation>1</lobulation>
					<spiculation>1</spiculation>
					<texture>5</texture>
					<malignancy>2</malignancy>
				</characteristics>
				<roi>
					<imageZposition>-210.0</imageZposition>
					<imageSOP_UID>1.3.6.1.4.1.14519.5.2.1.6279.6001.318665390740469037068880567966</imageSOP_UID>
					<inclusion>TRUE</inclusion>
					<edgeMap>
					<xCoord>419</xCoord>
					<yCoord>302</yCoord>
					</edgeMap>
					<edgeMap>
					<xCoord>418</xCoord>
					<yCoord>303</yCoord>
					</edgeMap>
					<edgeMap>
					<xCoord>417</xCoord>
					<yCoord>304</yCoord>
					</edgeMap>
					<edgeMap>
					<xCoord>417</xCoord>
					<yCoord>305</yCoord>
					</edgeMap>
					<edgeMap>
					<xCoord>417</xCoord>
					<yCoord>306</yCoord>
					</edgeMap>
					<edgeMap>
					<xCoord>418</xCoord>
					<yCoord>307</yCoord>
					</edgeMap>
					<edgeMap>
					<xCoord>418</xCoord>
					<yCoord>308</yCoord>
					</edgeMap>
					<edgeMap>
					<xCoord>419</xCoord>
					<yCoord>308</yCoord>
					</edgeMap>
					<edgeMap>
					<xCoord>420</xCoord>
					<yCoord>308</yCoord>
					</edgeMap>
					<edgeMap>
					<xCoord>421</xCoord>
					<yCoord>308</yCoord>
					</edgeMap>
					<edgeMap>
					<xCoord>422</xCoord>
					<yCoord>307</yCoord>
					</edgeMap>
					<edgeMap>
					<xCoord>422</xCoord>
					<yCoord>306</yCoord>
					</edgeMap>
					<edgeMap>
					<xCoord>422</xCoord>
					<yCoord>305</yCoord>
					</edgeMap>
					<edgeMap>
					<xCoord>421</xCoord>
					<yCoord>304</yCoord>
					</edgeMap>
					<edgeMap>
					<xCoord>420</xCoord>
					<yCoord>303</yCoord>
					</edgeMap>
					<edgeMap>
					<xCoord>419</xCoord>
					<yCoord>302</yCoord>
					</edgeMap>
				</roi>
				<roi>
					<imageZposition>-208.75</imageZposition>
					<imageSOP_UID>1.3.6.1.4.1.14519.5.2.1.6279.6001.453806835937910448580078025438</imageSOP_UID>
					<inclusion>TRUE</inclusion>
					<edgeMap>
					<xCoord>420</xCoord>
					<yCoord>301</yCoord>
					</edgeMap>
					<edgeMap>
					<xCoord>419</xCoord>
					<yCoord>302</yCoord>
					</edgeMap>
					<edgeMap>
					<xCoord>418</xCoord>
					<yCoord>303</yCoord>
					</edgeMap>
					<edgeMap>
					<xCoord>417</xCoord>
					<yCoord>304</yCoord>
					</edgeMap>
					<edgeMap>
					<xCoord>416</xCoord>
					<yCoord>305</yCoord>
					</edgeMap>
					<edgeMap>
					<xCoord>416</xCoord>
					<yCoord>306</yCoord>
					</edgeMap>
					<edgeMap>
					<xCoord>417</xCoord>
					<yCoord>307</yCoord>
					</edgeMap>
					<edgeMap>
					<xCoord>417</xCoord>
					<yCoord>308</yCoord>
					</edgeMap>
					<edgeMap>
					<xCoord>418</xCoord>
					<yCoord>308</yCoord>
					</edgeMap>
					<edgeMap>
					<xCoord>419</xCoord>
					<yCoord>308</yCoord>
					</edgeMap>
					<edgeMap>
					<xCoord>420</xCoord>
					<yCoord>308</yCoord>
					</edgeMap>
					<edgeMap>
					<xCoord>421</xCoord>
					<yCoord>308</yCoord>
					</edgeMap>
					<edgeMap>
					<xCoord>422</xCoord>
					<yCoord>308</yCoord>
					</edgeMap>
					<edgeMap>
					<xCoord>423</xCoord>
					<yCoord>308</yCoord>
					</edgeMap>
					<edgeMap>
					<xCoord>423</xCoord>
					<yCoord>307</yCoord>
					</edgeMap>
					<edgeMap>
					<xCoord>423</xCoord>
					<yCoord>306</yCoord>
					</edgeMap>
					<edgeMap>
					<xCoord>424</xCoord>
					<yCoord>305</yCoord>
					</edgeMap>
					<edgeMap>
					<xCoord>424</xCoord>
					<yCoord>304</yCoord>
					</edgeMap>
					<edgeMap>
					<xCoord>424</xCoord>
					<yCoord>303</yCoord>
					</edgeMap>
					<edgeMap>
					<xCoord>424</xCoord>
					<yCoord>302</yCoord>
					</edgeMap>
					<edgeMap>
					<xCoord>423</xCoord>
					<yCoord>302</yCoord>
					</edgeMap>
					<edgeMap>
					<xCoord>422</xCoord>
					<yCoord>302</yCoord>
					</edgeMap>
					<edgeMap>
					<xCoord>421</xCoord>
					<yCoord>302</yCoord>
					</edgeMap>
					<edgeMap>
					<xCoord>420</xCoord>
					<yCoord>301</yCoord>
					</edgeMap>
				</roi>
				<roi>
					<imageZposition>-207.5</imageZposition>
					<imageSOP_UID>1.3.6.1.4.1.14519.5.2.1.6279.6001.273650505315936887822622581041</imageSOP_UID>
					<inclusion>TRUE</inclusion>
					<edgeMap>
					<xCoord>420</xCoord>
					<yCoord>301</yCoord>
					</edgeMap>
					<edgeMap>
					<xCoord>419</xCoord>
					<yCoord>302</yCoord>
					</edgeMap>
					<edgeMap>
					<xCoord>418</xCoord>
					<yCoord>303</yCoord>
					</edgeMap>
					<edgeMap>
					<xCoord>417</xCoord>
					<yCoord>303</yCoord>
					</edgeMap>
					<edgeMap>
					<xCoord>416</xCoord>
					<yCoord>304</yCoord>
					</edgeMap>
					<edgeMap>
					<xCoord>417</xCoord>
					<yCoord>305</yCoord>
					</edgeMap>
					<edgeMap>
					<xCoord>417</xCoord>
					<yCoord>306</yCoord>
					</edgeMap>
					<edgeMap>
					<xCoord>417</xCoord>
					<yCoord>307</yCoord>
					</edgeMap>
					<edgeMap>
					<xCoord>417</xCoord>
					<yCoord>308</yCoord>
					</edgeMap>
					<edgeMap>
					<xCoord>418</xCoord>
					<yCoord>309</yCoord>
					</edgeMap>
					<edgeMap>
					<xCoord>419</xCoord>
					<yCoord>309</yCoord>
					</edgeMap>
					<edgeMap>
					<xCoord>420</xCoord>
					<yCoord>310</yCoord>
					</edgeMap>
					<edgeMap>
					<xCoord>421</xCoord>
					<yCoord>309</yCoord>
					</edgeMap>
					<edgeMap>
					<xCoord>422</xCoord>
					<yCoord>309</yCoord>
					</edgeMap>
					<edgeMap>
					<xCoord>423</xCoord>
					<yCoord>308</yCoord>
					</edgeMap>
					<edgeMap>
					<xCoord>424</xCoord>
					<yCoord>307</yCoord>
					</edgeMap>
					<edgeMap>
					<xCoord>424</xCoord>
					<yCoord>306</yCoord>
					</edgeMap>
					<edgeMap>
					<xCoord>424</xCoord>
					<yCoord>305</yCoord>
					</edgeMap>
					<edgeMap>
					<xCoord>424</xCoord>
					<yCoord>304</yCoord>
					</edgeMap>
					<edgeMap>
					<xCoord>424</xCoord>
					<yCoord>303</yCoord>
					</edgeMap>
					<edgeMap>
					<xCoord>424</xCoord>
					<yCoord>302</yCoord>
					</edgeMap>
					<edgeMap>
					<xCoord>423</xCoord>
					<yCoord>302</yCoord>
					</edgeMap>
					<edgeMap>
					<xCoord>422</xCoord>
					<yCoord>302</yCoord>
					</edgeMap>
					<edgeMap>
					<xCoord>421</xCoord>
					<yCoord>301</yCoord>
					</edgeMap>
					<edgeMap>
					<xCoord>420</xCoord>
					<yCoord>301</yCoord>
					</edgeMap>
				</roi>
				<roi>
					<imageZposition>-206.25</imageZposition>
					<imageSOP_UID>1.3.6.1.4.1.14519.5.2.1.6279.6001.995738022389432235172475140360</imageSOP_UID>
					<inclusion>TRUE</inclusion>
					<edgeMap>
					<xCoord>421</xCoord>
					<yCoord>301</yCoord>
					</edgeMap>
					<edgeMap>
					<xCoord>420</xCoord>
					<yCoord>302</yCoord>
					</edgeMap>
					<edgeMap>
					<xCoord>419</xCoord>
					<yCoord>302</yCoord>
					</edgeMap>
					<edgeMap>
					<xCoord>418</xCoord>
					<yCoord>303</yCoord>
					</edgeMap>
					<edgeMap>
					<xCoord>418</xCoord>
					<yCoord>304</yCoord>
					</edgeMap>
					<edgeMap>
					<xCoord>418</xCoord>
					<yCoord>305</yCoord>
					</edgeMap>
					<edgeMap>
					<xCoord>418</xCoord>
					<yCoord>306</yCoord>
					</edgeMap>
					<edgeMap>
					<xCoord>419</xCoord>
					<yCoord>306</yCoord>
					</edgeMap>
					<edgeMap>
					<xCoord>420</xCoord>
					<yCoord>306</yCoord>
					</edgeMap>
					<edgeMap>
					<xCoord>421</xCoord>
					<yCoord>306</yCoord>
					</edgeMap>
					<edgeMap>
					<xCoord>422</xCoord>
					<yCoord>306</yCoord>
					</edgeMap>
					<edgeMap>
					<xCoord>423</xCoord>
					<yCoord>306</yCoord>
					</edgeMap>
					<edgeMap>
					<xCoord>424</xCoord>
					<yCoord>306</yCoord>
					</edgeMap>
					<edgeMap>
					<xCoord>425</xCoord>
					<yCoord>305</yCoord>
					</edgeMap>
					<edgeMap>
					<xCoord>424</xCoord>
					<yCoord>304</yCoord>
					</edgeMap>
					<edgeMap>
					<xCoord>423</xCoord>
					<yCoord>303</yCoord>
					</edgeMap>
					<edgeMap>
					<xCoord>422</xCoord>
					<yCoord>302</yCoord>
					</edgeMap>
					<edgeMap>
					<xCoord>422</xCoord>
					<yCoord>301</yCoord>
					</edgeMap>
					<edgeMap>
					<xCoord>421</xCoord>
					<yCoord>301</yCoord>
					</edgeMap>
				</roi>
			</unblindedReadNodule>
			<unblindedReadNodule>
				<noduleID>5</noduleID>
				<roi>
					<imageZposition>-202.5</imageZposition>
					<imageSOP_UID>1.3.6.1.4.1.14519.5.2.1.6279.6001.322594917644655935148901497992</imageSOP_UID>
					<inclusion>TRUE</inclusion>
					<edgeMap>
					<xCoord>430</xCoord>
					<yCoord>350</yCoord>
					</edgeMap>
				</roi>
			</unblindedReadNodule>
			<unblindedReadNodule>
				<noduleID>6</noduleID>
				<roi>
					<imageZposition>-152.5</imageZposition>
					<imageSOP_UID>1.3.6.1.4.1.14519.5.2.1.6279.6001.962602245476908755419178644811</imageSOP_UID>
					<inclusion>TRUE</inclusion>
					<edgeMap>
					<xCoord>417</xCoord>
					<yCoord>313</yCoord>
					</edgeMap>
				</roi>
			</unblindedReadNodule>
			<unblindedReadNodule>
				<noduleID>7</noduleID>
				<characteristics>
					<subtlety>3</subtlety>
					<internalStructure>1</internalStructure>
					<calcification>6</calcification>
					<sphericity>5</sphericity>
					<margin>5</margin>
					<lobulation>1</lobulation>
					<spiculation>1</spiculation>
					<texture>5</texture>
					<malignancy>2</malignancy>
				</characteristics>
				<roi>
					<imageZposition>-198.75</imageZposition>
					<imageSOP_UID>1.3.6.1.4.1.14519.5.2.1.6279.6001.139227301340769254897879530246</imageSOP_UID>
					<inclusion>TRUE</inclusion>
					<edgeMap>
					<xCoord>256</xCoord>
					<yCoord>219</yCoord>
					</edgeMap>
					<edgeMap>
					<xCoord>255</xCoord>
					<yCoord>220</yCoord>
					</edgeMap>
					<edgeMap>
					<xCoord>254</xCoord>
					<yCoord>221</yCoord>
					</edgeMap>
					<edgeMap>
					<xCoord>254</xCoord>
					<yCoord>222</yCoord>
					</edgeMap>
					<edgeMap>
					<xCoord>254</xCoord>
					<yCoord>223</yCoord>
					</edgeMap>
					<edgeMap>
					<xCoord>254</xCoord>
					<yCoord>224</yCoord>
					</edgeMap>
					<edgeMap>
					<xCoord>255</xCoord>
					<yCoord>225</yCoord>
					</edgeMap>
					<edgeMap>
					<xCoord>256</xCoord>
					<yCoord>226</yCoord>
					</edgeMap>
					<edgeMap>
					<xCoord>257</xCoord>
					<yCoord>226</yCoord>
					</edgeMap>
					<edgeMap>
					<xCoord>258</xCoord>
					<yCoord>226</yCoord>
					</edgeMap>
					<edgeMap>
					<xCoord>259</xCoord>
					<yCoord>225</yCoord>
					</edgeMap>
					<edgeMap>
					<xCoord>259</xCoord>
					<yCoord>224</yCoord>
					</edgeMap>
					<edgeMap>
					<xCoord>260</xCoord>
					<yCoord>223</yCoord>
					</edgeMap>
					<edgeMap>
					<xCoord>259</xCoord>
					<yCoord>222</yCoord>
					</edgeMap>
					<edgeMap>
					<xCoord>259</xCoord>
					<yCoord>221</yCoord>
					</edgeMap>
					<edgeMap>
					<xCoord>259</xCoord>
					<yCoord>220</yCoord>
					</edgeMap>
					<edgeMap>
					<xCoord>258</xCoord>
					<yCoord>219</yCoord>
					</edgeMap>
					<edgeMap>
					<xCoord>257</xCoord>
					<yCoord>219</yCoord>
					</edgeMap>
					<edgeMap>
					<xCoord>256</xCoord>
					<yCoord>219</yCoord>
					</edgeMap>
				</roi>
				<roi>
					<imageZposition>-197.5</imageZposition>
					<imageSOP_UID>1.3.6.1.4.1.14519.5.2.1.6279.6001.469309722641293369318045992685</imageSOP_UID>
					<inclusion>TRUE</inclusion>
					<edgeMap>
					<xCoord>255</xCoord>
					<yCoord>219</yCoord>
					</edgeMap>
					<edgeMap>
					<xCoord>254</xCoord>
					<yCoord>220</yCoord>
					</edgeMap>
					<edgeMap>
					<xCoord>253</xCoord>
					<yCoord>220</yCoord>
					</edgeMap>
					<edgeMap>
					<xCoord>252</xCoord>
					<yCoord>220</yCoord>
					</edgeMap>
					<edgeMap>
					<xCoord>252</xCoord>
					<yCoord>221</yCoord>
					</edgeMap>
					<edgeMap>
					<xCoord>251</xCoord>
					<yCoord>222</yCoord>
					</edgeMap>
					<edgeMap>
					<xCoord>251</xCoord>
					<yCoord>223</yCoord>
					</edgeMap>
					<edgeMap>
					<xCoord>251</xCoord>
					<yCoord>224</yCoord>
					</edgeMap>
					<edgeMap>
					<xCoord>252</xCoord>
					<yCoord>225</yCoord>
					</edgeMap>
					<edgeMap>
					<xCoord>253</xCoord>
					<yCoord>226</yCoord>
					</edgeMap>
					<edgeMap>
					<xCoord>254</xCoord>
					<yCoord>227</yCoord>
					</edgeMap>
					<edgeMap>
					<xCoord>255</xCoord>
					<yCoord>228</yCoord>
					</edgeMap>
					<edgeMap>
					<xCoord>256</xCoord>
					<yCoord>228</yCoord>
					</edgeMap>
					<edgeMap>
					<xCoord>257</xCoord>
					<yCoord>228</yCoord>
					</edgeMap>
					<edgeMap>
					<xCoord>258</xCoord>
					<yCoord>228</yCoord>
					</edgeMap>
					<edgeMap>
					<xCoord>259</xCoord>
					<yCoord>228</yCoord>
					</edgeMap>
					<edgeMap>
					<xCoord>260</xCoord>
					<yCoord>227</yCoord>
					</edgeMap>
					<edgeMap>
					<xCoord>260</xCoord>
					<yCoord>226</yCoord>
					</edgeMap>
					<edgeMap>
					<xCoord>261</xCoord>
					<yCoord>226</yCoord>
					</edgeMap>
					<edgeMap>
					<xCoord>261</xCoord>
					<yCoord>225</yCoord>
					</edgeMap>
					<edgeMap>
					<xCoord>261</xCoord>
					<yCoord>224</yCoord>
					</edgeMap>
					<edgeMap>
					<xCoord>261</xCoord>
					<yCoord>223</yCoord>
					</edgeMap>
					<edgeMap>
					<xCoord>260</xCoord>
					<yCoord>222</yCoord>
					</edgeMap>
					<edgeMap>
					<xCoord>259</xCoord>
					<yCoord>221</yCoord>
					</edgeMap>
					<edgeMap>
					<xCoord>258</xCoord>
					<yCoord>220</yCoord>
					</edgeMap>
					<edgeMap>
					<xCoord>257</xCoord>
					<yCoord>219</yCoord>
					</edgeMap>
					<edgeMap>
					<xCoord>256</xCoord>
					<yCoord>219</yCoord>
					</edgeMap>
					<edgeMap>
					<xCoord>255</xCoord>
					<yCoord>219</yCoord>
					</edgeMap>
				</roi>
				<roi>
					<imageZposition>-196.25</imageZposition>
					<imageSOP_UID>1.3.6.1.4.1.14519.5.2.1.6279.6001.225754560566959057803986462149</imageSOP_UID>
					<inclusion>TRUE</inclusion>
					<edgeMap>
					<xCoord>253</xCoord>
					<yCoord>220</yCoord>
					</edgeMap>
					<edgeMap>
					<xCoord>252</xCoord>
					<yCoord>221</yCoord>
					</edgeMap>
					<edgeMap>
					<xCoord>252</xCoord>
					<yCoord>222</yCoord>
					</edgeMap>
					<edgeMap>
					<xCoord>251</xCoord>
					<yCoord>223</yCoord>
					</edgeMap>
					<edgeMap>
					<xCoord>252</xCoord>
					<yCoord>224</yCoord>
					</edgeMap>
					<edgeMap>
					<xCoord>253</xCoord>
					<yCoord>225</yCoord>
					</edgeMap>
					<edgeMap>
					<xCoord>253</xCoord>
					<yCoord>226</yCoord>
					</edgeMap>
					<edgeMap>
					<xCoord>254</xCoord>
					<yCoord>227</yCoord>
					</edgeMap>
					<edgeMap>
					<xCoord>255</xCoord>
					<yCoord>227</yCoord>
					</edgeMap>
					<edgeMap>
					<xCoord>256</xCoord>
					<yCoord>228</yCoord>
					</edgeMap>
					<edgeMap>
					<xCoord>257</xCoord>
					<yCoord>228</yCoord>
					</edgeMap>
					<edgeMap>
					<xCoord>258</xCoord>
					<yCoord>228</yCoord>
					</edgeMap>
					<edgeMap>
					<xCoord>259</xCoord>
					<yCoord>227</yCoord>
					</edgeMap>
					<edgeMap>
					<xCoord>260</xCoord>
					<yCoord>226</yCoord>
					</edgeMap>
					<edgeMap>
					<xCoord>261</xCoord>
					<yCoord>226</yCoord>
					</edgeMap>
					<edgeMap>
					<xCoord>262</xCoord>
					<yCoord>225</yCoord>
					</edgeMap>
					<edgeMap>
					<xCoord>263</xCoord>
					<yCoord>225</yCoord>
					</edgeMap>
					<edgeMap>
					<xCoord>262</xCoord>
					<yCoord>224</yCoord>
					</edgeMap>
					<edgeMap>
					<xCoord>262</xCoord>
					<yCoord>223</yCoord>
					</edgeMap>
					<edgeMap>
					<xCoord>261</xCoord>
					<yCoord>222</yCoord>
					</edgeMap>
					<edgeMap>
					<xCoord>260</xCoord>
					<yCoord>222</yCoord>
					</edgeMap>
					<edgeMap>
					<xCoord>259</xCoord>
					<yCoord>221</yCoord>
					</edgeMap>
					<edgeMap>
					<xCoord>258</xCoord>
					<yCoord>221</yCoord>
					</edgeMap>
					<edgeMap>
					<xCoord>257</xCoord>
					<yCoord>221</yCoord>
					</edgeMap>
					<edgeMap>
					<xCoord>256</xCoord>
					<yCoord>220</yCoord>
					</edgeMap>
					<edgeMap>
					<xCoord>255</xCoord>
					<yCoord>220</yCoord>
					</edgeMap>
					<edgeMap>
					<xCoord>254</xCoord>
					<yCoord>220</yCoord>
					</edgeMap>
					<edgeMap>
					<xCoord>253</xCoord>
					<yCoord>220</yCoord>
					</edgeMap>
				</roi>
				<roi>
					<imageZposition>-195.0</imageZposition>
					<imageSOP_UID>1.3.6.1.4.1.14519.5.2.1.6279.6001.330760957749124066813964407497</imageSOP_UID>
					<inclusion>TRUE</inclusion>
					<edgeMap>
					<xCoord>257</xCoord>
					<yCoord>220</yCoord>
					</edgeMap>
					<edgeMap>
					<xCoord>256</xCoord>
					<yCoord>221</yCoord>
					</edgeMap>
					<edgeMap>
					<xCoord>255</xCoord>
					<yCoord>221</yCoord>
					</edgeMap>
					<edgeMap>
					<xCoord>254</xCoord>
					<yCoord>221</yCoord>
					</edgeMap>
					<edgeMap>
					<xCoord>253</xCoord>
					<yCoord>221</yCoord>
					</edgeMap>
					<edgeMap>
					<xCoord>252</xCoord>
					<yCoord>222</yCoord>
					</edgeMap>
					<edgeMap>
					<xCoord>251</xCoord>
					<yCoord>223</yCoord>
					</edgeMap>
					<edgeMap>
					<xCoord>251</xCoord>
					<yCoord>224</yCoord>
					</edgeMap>
					<edgeMap>
					<xCoord>252</xCoord>
					<yCoord>225</yCoord>
					</edgeMap>
					<edgeMap>
					<xCoord>252</xCoord>
					<yCoord>226</yCoord>
					</edgeMap>
					<edgeMap>
					<xCoord>253</xCoord>
					<yCoord>226</yCoord>
					</edgeMap>
					<edgeMap>
					<xCoord>254</xCoord>
					<yCoord>227</yCoord>
					</edgeMap>
					<edgeMap>
					<xCoord>255</xCoord>
					<yCoord>228</yCoord>
					</edgeMap>
					<edgeMap>
					<xCoord>256</xCoord>
					<yCoord>228</yCoord>
					</edgeMap>
					<edgeMap>
					<xCoord>257</xCoord>
					<yCoord>228</yCoord>
					</edgeMap>
					<edgeMap>
					<xCoord>258</xCoord>
					<yCoord>227</yCoord>
					</edgeMap>
					<edgeMap>
					<xCoord>259</xCoord>
					<yCoord>226</yCoord>
					</edgeMap>
					<edgeMap>
					<xCoord>259</xCoord>
					<yCoord>225</yCoord>
					</edgeMap>
					<edgeMap>
					<xCoord>260</xCoord>
					<yCoord>224</yCoord>
					</edgeMap>
					<edgeMap>
					<xCoord>261</xCoord>
					<yCoord>224</yCoord>
					</edgeMap>
					<edgeMap>
					<xCoord>259</xCoord>
					<yCoord>223</yCoord>
					</edgeMap>
					<edgeMap>
					<xCoord>259</xCoord>
					<yCoord>222</yCoord>
					</edgeMap>
					<edgeMap>
					<xCoord>258</xCoord>
					<yCoord>221</yCoord>
					</edgeMap>
					<edgeMap>
					<xCoord>257</xCoord>
					<yCoord>220</yCoord>
					</edgeMap>
				</roi>
				<roi>
					<imageZposition>-193.75</imageZposition>
					<imageSOP_UID>1.3.6.1.4.1.14519.5.2.1.6279.6001.644356911428237256325930413733</imageSOP_UID>
					<inclusion>TRUE</inclusion>
					<edgeMap>
					<xCoord>256</xCoord>
					<yCoord>220</yCoord>
					</edgeMap>
					<edgeMap>
					<xCoord>255</xCoord>
					<yCoord>221</yCoord>
					</edgeMap>
					<edgeMap>
					<xCoord>254</xCoord>
					<yCoord>221</yCoord>
					</edgeMap>
					<edgeMap>
					<xCoord>253</xCoord>
					<yCoord>222</yCoord>
					</edgeMap>
					<edgeMap>
					<xCoord>253</xCoord>
					<yCoord>223</yCoord>
					</edgeMap>
					<edgeMap>
					<xCoord>253</xCoord>
					<yCoord>224</yCoord>
					</edgeMap>
					<edgeMap>
					<xCoord>254</xCoord>
					<yCoord>224</yCoord>
					</edgeMap>
					<edgeMap>
					<xCoord>255</xCoord>
					<yCoord>225</yCoord>
					</edgeMap>
					<edgeMap>
					<xCoord>256</xCoord>
					<yCoord>226</yCoord>
					</edgeMap>
					<edgeMap>
					<xCoord>257</xCoord>
					<yCoord>226</yCoord>
					</edgeMap>
					<edgeMap>
					<xCoord>258</xCoord>
					<yCoord>226</yCoord>
					</edgeMap>
					<edgeMap>
					<xCoord>259</xCoord>
					<yCoord>225</yCoord>
					</edgeMap>
					<edgeMap>
					<xCoord>259</xCoord>
					<yCoord>224</yCoord>
					</edgeMap>
					<edgeMap>
					<xCoord>259</xCoord>
					<yCoord>223</yCoord>
					</edgeMap>
					<edgeMap>
					<xCoord>258</xCoord>
					<yCoord>222</yCoord>
					</edgeMap>
					<edgeMap>
					<xCoord>258</xCoord>
					<yCoord>221</yCoord>
					</edgeMap>
					<edgeMap>
					<xCoord>257</xCoord>
					<yCoord>221</yCoord>
					</edgeMap>
					<edgeMap>
					<xCoord>256</xCoord>
					<yCoord>220</yCoord>
					</edgeMap>
				</roi>
			</unblindedReadNodule>
			<unblindedReadNodule>
				<noduleID>8</noduleID>
				<roi>
					<imageZposition>-128.75</imageZposition>
					<imageSOP_UID>1.3.6.1.4.1.14519.5.2.1.6279.6001.242486515259875107878245742846</imageSOP_UID>
					<inclusion>TRUE</inclusion>
					<edgeMap>
					<xCoord>142</xCoord>
					<yCoord>329</yCoord>
					</edgeMap>
				</roi>
			</unblindedReadNodule>
			<nonNodule>
				<nonNoduleID>9</nonNoduleID>
				<imageZposition>-151.25</imageZposition>
				<imageSOP_UID>1.3.6.1.4.1.14519.5.2.1.6279.6001.194248704164609049100703213059</imageSOP_UID>
				<locus>
					<xCoord>211</xCoord>
					<yCoord>388</yCoord>
				</locus>
			</nonNodule>
	</readingSession>
</LidcReadMessage>
