# Supplementary material for: An improved V-Net lung nodule segmentation model based on pixel threshold separation and attention mechanism
Source: Sci Rep. 2024 Feb 27;14:4743. doi: 10.1038/s41598-024-55178-3 (PMC10899216; doi:10.1038/s41598-024-55178-3)
Supplement: Supplementary file 1 — Supplementary Information 1. [file 41598_2024_55178_MOESM1_ESM.zip › lidc-xml-only/tcia-lidc-xml/185/210.xml]

<?xml version="1.0" encoding="UTF-8"?>
<LidcReadMessage uid="1.3.6.1.4.1.14519.5.2.1.6279.6001.1307390644380.0" xmlns="http://www.nih.gov" xmlns:xsi="http://www.w3.org/2001/XMLSchema-instance" xsi:schemaLocation="http://www.nih.gov  http://troll.rad.med.umich.edu/lidc/LidcReadMessage.xsd">
<ResponseHeader>
<Version>1.8.1</Version>
<MessageId>-829940716</MessageId>
<DateRequest>2008-05-30</DateRequest>
<TimeRequest>12:01:53</TimeRequest>
<RequestingSite>removed</RequestingSite>
<ServicingSite>removed</ServicingSite>
<TaskDescription>Second unblinded read</TaskDescription>
<CtImageFile>removed</CtImageFile>
<SeriesInstanceUid>1.3.6.1.4.1.14519.5.2.1.6279.6001.178391668569567816549737454720</SeriesInstanceUid>
<DateService>2009-02-08</DateService>
<TimeService>03:39:02</TimeService>
<ResponseDescription>1 - Reading complete</ResponseDescription>
<StudyInstanceUID>1.3.6.1.4.1.14519.5.2.1.6279.6001.101493103577576219860121359500</StudyInstanceUID></ResponseHeader>
<readingSession>
    <annotationVersion>3.12</annotationVersion>
    <servicingRadiologistID>-1597855027</servicingRadiologistID>
    <unblindedReadNodule>
      <noduleID>Nodule 003</noduleID>
      <characteristics>
        <subtlety>4</subtlety>
        <internalStructure>1</internalStructure>
        <calcification>6</calcification>
        <sphericity>4</sphericity>
        <margin>5</margin>
        <lobulation>1</lobulation>
        <spiculation>1</spiculation>
        <texture>5</texture>
        <malignancy>3</malignancy>
      </characteristics>
      <roi>
        <imageZposition>-155.750</imageZposition>
        <imageSOP_UID>1.3.6.1.4.1.14519.5.2.1.6279.6001.260607113946471782370236193255</imageSOP_UID>
        <inclusion>TRUE</inclusion>
        <edgeMap>
          <xCoord>376</xCoord>
          <yCoord>222</yCoord>
        </edgeMap>
        <edgeMap>
          <xCoord>375</xCoord>
          <yCoord>223</yCoord>
        </edgeMap>
        <edgeMap>
          <xCoord>374</xCoord>
          <yCoord>223</yCoord>
        </edgeMap>
        <edgeMap>
          <xCoord>373</xCoord>
          <yCoord>224</yCoord>
        </edgeMap>
        <edgeMap>
          <xCoord>372</xCoord>
          <yCoord>225</yCoord>
        </edgeMap>
        <edgeMap>
          <xCoord>372</xCoord>
          <yCoord>226</yCoord>
        </edgeMap>
        <edgeMap>
          <xCoord>372</xCoord>
          <yCoord>227</yCoord>
        </edgeMap>
        <edgeMap>
          <xCoord>372</xCoord>
          <yCoord>228</yCoord>
        </edgeMap>
        <edgeMap>
          <xCoord>372</xCoord>
          <yCoord>229</yCoord>
        </edgeMap>
        <edgeMap>
          <xCoord>373</xCoord>
          <yCoord>230</yCoord>
        </edgeMap>
        <edgeMap>
          <xCoord>374</xCoord>
          <yCoord>231</yCoord>
        </edgeMap>
        <edgeMap>
          <xCoord>375</xCoord>
          <yCoord>230</yCoord>
        </edgeMap>
        <edgeMap>
          <xCoord>376</xCoord>
          <yCoord>230</yCoord>
        </edgeMap>
        <edgeMap>
          <xCoord>377</xCoord>
          <yCoord>230</yCoord>
        </edgeMap>
        <edgeMap>
          <xCoord>378</xCoord>
          <yCoord>229</yCoord>
        </edgeMap>
        <edgeMap>
          <xCoord>378</xCoord>
          <yCoord>228</yCoord>
        </edgeMap>
        <edgeMap>
          <xCoord>378</xCoord>
          <yCoord>227</yCoord>
        </edgeMap>
        <edgeMap>
          <xCoord>379</xCoord>
          <yCoord>226</yCoord>
        </edgeMap>
        <edgeMap>
          <xCoord>379</xCoord>
          <yCoord>225</yCoord>
        </edgeMap>
        <edgeMap>
          <xCoord>379</xCoord>
          <yCoord>224</yCoord>
        </edgeMap>
        <edgeMap>
          <xCoord>378</xCoord>
          <yCoord>223</yCoord>
        </edgeMap>
        <edgeMap>
          <xCoord>377</xCoord>
          <yCoord>222</yCoord>
        </edgeMap>
        <edgeMap>
          <xCoord>376</xCoord>
          <yCoord>222</yCoord>
        </edgeMap>
      </roi>
      <roi>
        <imageZposition>-153.250</imageZposition>
        <imageSOP_UID>1.3.6.1.4.1.14519.5.2.1.6279.6001.268384153618964144885597808861</imageSOP_UID>
        <inclusion>TRUE</inclusion>
        <edgeMap>
          <xCoord>374</xCoord>
          <yCoord>224</yCoord>
        </edgeMap>
        <edgeMap>
          <xCoord>373</xCoord>
          <yCoord>225</yCoord>
        </edgeMap>
        <edgeMap>
          <xCoord>372</xCoord>
          <yCoord>226</yCoord>
        </edgeMap>
        <edgeMap>
          <xCoord>371</xCoord>
          <yCoord>227</yCoord>
        </edgeMap>
        <edgeMap>
          <xCoord>371</xCoord>
          <yCoord>228</yCoord>
        </edgeMap>
        <edgeMap>
          <xCoord>371</xCoord>
          <yCoord>229</yCoord>
        </edgeMap>
        <edgeMap>
          <xCoord>372</xCoord>
          <yCoord>230</yCoord>
        </edgeMap>
        <edgeMap>
          <xCoord>373</xCoord>
          <yCoord>231</yCoord>
        </edgeMap>
        <edgeMap>
          <xCoord>374</xCoord>
          <yCoord>231</yCoord>
        </edgeMap>
        <edgeMap>
          <xCoord>375</xCoord>
          <yCoord>231</yCoord>
        </edgeMap>
        <edgeMap>
          <xCoord>376</xCoord>
          <yCoord>231</yCoord>
        </edgeMap>
        <edgeMap>
          <xCoord>377</xCoord>
          <yCoord>231</yCoord>
        </edgeMap>
        <edgeMap>
          <xCoord>378</xCoord>
          <yCoord>230</yCoord>
        </edgeMap>
        <edgeMap>
          <xCoord>379</xCoord>
          <yCoord>229</yCoord>
        </edgeMap>
        <edgeMap>
          <xCoord>378</xCoord>
          <yCoord>228</yCoord>
        </edgeMap>
        <edgeMap>
          <xCoord>378</xCoord>
          <yCoord>227</yCoord>
        </edgeMap>
        <edgeMap>
          <xCoord>377</xCoord>
          <yCoord>226</yCoord>
        </edgeMap>
        <edgeMap>
          <xCoord>377</xCoord>
          <yCoord>225</yCoord>
        </edgeMap>
        <edgeMap>
          <xCoord>376</xCoord>
          <yCoord>224</yCoord>
        </edgeMap>
        <edgeMap>
          <xCoord>375</xCoord>
          <yCoord>224</yCoord>
        </edgeMap>
        <edgeMap>
          <xCoord>374</xCoord>
          <yCoord>224</yCoord>
        </edgeMap>
      </roi>
    </unblindedReadNodule>
    <unblindedReadNodule>
      <noduleID>Nodule 001</noduleID>
      <roi>
        <imageZposition>-63.250 </imageZposition>
        <imageSOP_UID>1.3.6.1.4.1.14519.5.2.1.6279.6001.759148396167839478163574210740</imageSOP_UID>
        <inclusion>TRUE</inclusion>
        <edgeMap>
          <xCoord>174</xCoord>
          <yCoord>321</yCoord>
        </edgeMap>
      </roi>
    </unblindedReadNodule>
    <unblindedReadNodule>
      <noduleID>Nodule 002</noduleID>
      <roi>
        <imageZposition>-105.750</imageZposition>
        <imageSOP_UID>1.3.6.1.4.1.14519.5.2.1.6279.6001.244536319109226688584375468692</imageSOP_UID>
        <inclusion>TRUE</inclusion>
        <edgeMap>
          <xCoord>158</xCoord>
          <yCoord>198</yCoord>
        </edgeMap>
      </roi>
    </unblindedReadNodule>
    <unblindedReadNodule>
      <noduleID>Nodule 004</noduleID>
      <roi>
        <imageZposition>-143.250</imageZposition>
        <imageSOP_UID>1.3.6.1.4.1.14519.5.2.1.6279.6001.286218395737275630864770371806</imageSOP_UID>
        <inclusion>TRUE</inclusion>
        <edgeMap>
          <xCoord>182</xCoord>
          <yCoord>208</yCoord>
        </edgeMap>
      </roi>
    </unblindedReadNodule>
    <unblindedReadNodule>
      <noduleID>Nodule 005</noduleID>
      <roi>
        <imageZposition>-180.750</imageZposition>
        <imageSOP_UID>1.3.6.1.4.1.14519.5.2.1.6279.6001.175864998738370442581080961628</imageSOP_UID>
        <inclusion>TRUE</inclusion>
        <edgeMap>
          <xCoord>130</xCoord>
          <yCoord>187</yCoord>
        </edgeMap>
      </roi>
    </unblindedReadNodule>
  </readingSession>
<readingSession>
    <annotationVersion>3.12</annotationVersion>
    <servicingRadiologistID>520691722</servicingRadiologistID>
    <unblindedReadNodule>
      <noduleID>IL057_167650</noduleID>
      <characteristics>
        <subtlety>2</subtlety>
        <internalStructure>1</internalStructure>
        <calcification>6</calcification>
        <sphericity>5</sphericity>
        <margin>3</margin>
        <lobulation>1</lobulation>
        <spiculation>1</spiculation>
        <texture>5</texture>
        <malignancy>2</malignancy>
      </characteristics>
      <roi>
        <imageZposition>-153.25</imageZposition>
        <imageSOP_UID>1.3.6.1.4.1.14519.5.2.1.6279.6001.268384153618964144885597808861</imageSOP_UID>
        <inclusion>TRUE</inclusion>
        <edgeMap>
          <xCoord>376</xCoord>
          <yCoord>232</yCoord>
        </edgeMap>
        <edgeMap>
          <xCoord>377</xCoord>
          <yCoord>231</yCoord>
        </edgeMap>
        <edgeMap>
          <xCoord>378</xCoord>
          <yCoord>230</yCoord>
        </edgeMap>
        <edgeMap>
          <xCoord>379</xCoord>
          <yCoord>229</yCoord>
        </edgeMap>
        <edgeMap>
          <xCoord>379</xCoord>
          <yCoord>228</yCoord>
        </edgeMap>
        <edgeMap>
          <xCoord>378</xCoord>
          <yCoord>227</yCoord>
        </edgeMap>
        <edgeMap>
          <xCoord>377</xCoord>
          <yCoord>226</yCoord>
        </edgeMap>
        <edgeMap>
          <xCoord>376</xCoord>
          <yCoord>225</yCoord>
        </edgeMap>
        <edgeMap>
          <xCoord>375</xCoord>
          <yCoord>225</yCoord>
        </edgeMap>
        <edgeMap>
          <xCoord>374</xCoord>
          <yCoord>226</yCoord>
        </edgeMap>
        <edgeMap>
          <xCoord>374</xCoord>
          <yCoord>227</yCoord>
        </edgeMap>
        <edgeMap>
          <xCoord>373</xCoord>
          <yCoord>228</yCoord>
        </edgeMap>
        <edgeMap>
          <xCoord>372</xCoord>
          <yCoord>229</yCoord>
        </edgeMap>
        <edgeMap>
          <xCoord>372</xCoord>
          <yCoord>230</yCoord>
        </edgeMap>
        <edgeMap>
          <xCoord>373</xCoord>
          <yCoord>231</yCoord>
        </edgeMap>
        <edgeMap>
          <xCoord>374</xCoord>
          <yCoord>231</yCoord>
        </edgeMap>
        <edgeMap>
          <xCoord>375</xCoord>
          <yCoord>232</yCoord>
        </edgeMap>
        <edgeMap>
          <xCoord>376</xCoord>
          <yCoord>232</yCoord>
        </edgeMap>
      </roi>
      <roi>
        <imageZposition>-155.75</imageZposition>
        <imageSOP_UID>1.3.6.1.4.1.14519.5.2.1.6279.6001.260607113946471782370236193255</imageSOP_UID>
        <inclusion>TRUE</inclusion>
        <edgeMap>
          <xCoord>377</xCoord>
          <yCoord>231</yCoord>
        </edgeMap>
        <edgeMap>
          <xCoord>378</xCoord>
          <yCoord>230</yCoord>
        </edgeMap>
        <edgeMap>
          <xCoord>379</xCoord>
          <yCoord>229</yCoord>
        </edgeMap>
        <edgeMap>
          <xCoord>380</xCoord>
          <yCoord>228</yCoord>
        </edgeMap>
        <edgeMap>
          <xCoord>380</xCoord>
          <yCoord>227</yCoord>
        </edgeMap>
        <edgeMap>
          <xCoord>380</xCoord>
          <yCoord>226</yCoord>
        </edgeMap>
        <edgeMap>
          <xCoord>380</xCoord>
          <yCoord>225</yCoord>
        </edgeMap>
        <edgeMap>
          <xCoord>379</xCoord>
          <yCoord>224</yCoord>
        </edgeMap>
        <edgeMap>
          <xCoord>378</xCoord>
          <yCoord>223</yCoord>
        </edgeMap>
        <edgeMap>
          <xCoord>377</xCoord>
          <yCoord>223</yCoord>
        </edgeMap>
        <edgeMap>
          <xCoord>376</xCoord>
          <yCoord>222</yCoord>
        </edgeMap>
        <edgeMap>
          <xCoord>375</xCoord>
          <yCoord>222</yCoord>
        </edgeMap>
        <edgeMap>
          <xCoord>374</xCoord>
          <yCoord>223</yCoord>
        </edgeMap>
        <edgeMap>
          <xCoord>373</xCoord>
          <yCoord>224</yCoord>
        </edgeMap>
        <edgeMap>
          <xCoord>372</xCoord>
          <yCoord>225</yCoord>
        </edgeMap>
        <edgeMap>
          <xCoord>372</xCoord>
          <yCoord>226</yCoord>
        </edgeMap>
        <edgeMap>
          <xCoord>372</xCoord>
          <yCoord>227</yCoord>
        </edgeMap>
        <edgeMap>
          <xCoord>372</xCoord>
          <yCoord>228</yCoord>
        </edgeMap>
        <edgeMap>
          <xCoord>373</xCoord>
          <yCoord>229</yCoord>
        </edgeMap>
        <edgeMap>
          <xCoord>374</xCoord>
          <yCoord>230</yCoord>
        </edgeMap>
        <edgeMap>
          <xCoord>375</xCoord>
          <yCoord>231</yCoord>
        </edgeMap>
        <edgeMap>
          <xCoord>376</xCoord>
          <yCoord>231</yCoord>
        </edgeMap>
        <edgeMap>
          <xCoord>377</xCoord>
          <yCoord>231</yCoord>
        </edgeMap>
      </roi>
    </unblindedReadNodule>
    <unblindedReadNodule>
      <noduleID>IL057_167656</noduleID>
      <roi>
        <imageZposition>-105.75</imageZposition>
        <imageSOP_UID>1.3.6.1.4.1.14519.5.2.1.6279.6001.244536319109226688584375468692</imageSOP_UID>
        <inclusion>TRUE</inclusion>
        <edgeMap>
          <xCoord>158</xCoord>
          <yCoord>198</yCoord>
        </edgeMap>
      </roi>
    </unblindedReadNodule>
    <unblindedReadNodule>
      <noduleID>IL057_167657</noduleID>
      <roi>
        <imageZposition>-55.75</imageZposition>
        <imageSOP_UID>1.3.6.1.4.1.14519.5.2.1.6279.6001.899178776095080929022612232169</imageSOP_UID>
        <inclusion>TRUE</inclusion>
        <edgeMap>
          <xCoord>191</xCoord>
          <yCoord>321</yCoord>
        </edgeMap>
      </roi>
    </unblindedReadNodule>
    <nonNodule>
      <nonNoduleID>IL057_167658</nonNoduleID>
        <imageZposition>-60.75</imageZposition>
        <imageSOP_UID>1.3.6.1.4.1.14519.5.2.1.6279.6001.318713090266817747115399135548</imageSOP_UID>
        <locus>
          <xCoord>173</xCoord>
          <yCoord>321</yCoord>
        </locus>
    </nonNodule>
    <unblindedReadNodule>
      <noduleID>IL057_168525</noduleID>
      <characteristics>
        <subtlety>2</subtlety>
        <internalStructure>1</internalStructure>
        <calcification>6</calcification>
        <sphericity>4</sphericity>
        <margin>5</margin>
        <lobulation>1</lobulation>
        <spiculation>1</spiculation>
        <texture>5</texture>
        <malignancy>2</malignancy>
      </characteristics>
      <roi>
        <imageZposition>-178.25</imageZposition>
        <imageSOP_UID>1.3.6.1.4.1.14519.5.2.1.6279.6001.846902105805110941557282653382</imageSOP_UID>
        <inclusion>TRUE</inclusion>
        <edgeMap>
          <xCoord>130</xCoord>
          <yCoord>189</yCoord>
        </edgeMap>
        <edgeMap>
          <xCoord>131</xCoord>
          <yCoord>188</yCoord>
        </edgeMap>
        <edgeMap>
          <xCoord>132</xCoord>
          <yCoord>187</yCoord>
        </edgeMap>
        <edgeMap>
          <xCoord>132</xCoord>
          <yCoord>186</yCoord>
        </edgeMap>
        <edgeMap>
          <xCoord>131</xCoord>
          <yCoord>185</yCoord>
        </edgeMap>
        <edgeMap>
          <xCoord>130</xCoord>
          <yCoord>185</yCoord>
        </edgeMap>
        <edgeMap>
          <xCoord>129</xCoord>
          <yCoord>186</yCoord>
        </edgeMap>
        <edgeMap>
          <xCoord>128</xCoord>
          <yCoord>187</yCoord>
        </edgeMap>
        <edgeMap>
          <xCoord>129</xCoord>
          <yCoord>188</yCoord>
        </edgeMap>
        <edgeMap>
          <xCoord>130</xCoord>
          <yCoord>189</yCoord>
        </edgeMap>
      </roi>
      <roi>
        <imageZposition>-180.75</imageZposition>
        <imageSOP_UID>1.3.6.1.4.1.14519.5.2.1.6279.6001.175864998738370442581080961628</imageSOP_UID>
        <inclusion>TRUE</inclusion>
        <edgeMap>
          <xCoord>132</xCoord>
          <yCoord>189</yCoord>
        </edgeMap>
        <edgeMap>
          <xCoord>133</xCoord>
          <yCoord>188</yCoord>
        </edgeMap>
        <edgeMap>
          <xCoord>134</xCoord>
          <yCoord>187</yCoord>
        </edgeMap>
        <edgeMap>
          <xCoord>134</xCoord>
          <yCoord>186</yCoord>
        </edgeMap>
        <edgeMap>
          <xCoord>133</xCoord>
          <yCoord>185</yCoord>
        </edgeMap>
        <edgeMap>
          <xCoord>132</xCoord>
          <yCoord>185</yCoord>
        </edgeMap>
        <edgeMap>
          <xCoord>131</xCoord>
          <yCoord>184</yCoord>
        </edgeMap>
        <edgeMap>
          <xCoord>130</xCoord>
          <yCoord>184</yCoord>
        </edgeMap>
        <edgeMap>
          <xCoord>129</xCoord>
          <yCoord>184</yCoord>
        </edgeMap>
        <edgeMap>
          <xCoord>128</xCoord>
          <yCoord>185</yCoord>
        </edgeMap>
        <edgeMap>
          <xCoord>127</xCoord>
          <yCoord>186</yCoord>
        </edgeMap>
        <edgeMap>
          <xCoord>127</xCoord>
          <yCoord>187</yCoord>
        </edgeMap>
        <edgeMap>
          <xCoord>127</xCoord>
          <yCoord>188</yCoord>
        </edgeMap>
        <edgeMap>
          <xCoord>128</xCoord>
          <yCoord>189</yCoord>
        </edgeMap>
        <edgeMap>
          <xCoord>129</xCoord>
          <yCoord>189</yCoord>
        </edgeMap>
        <edgeMap>
          <xCoord>130</xCoord>
          <yCoord>189</yCoord>
        </edgeMap>
        <edgeMap>
          <xCoord>131</xCoord>
          <yCoord>189</yCoord>
        </edgeMap>
        <edgeMap>
          <xCoord>132</xCoord>
          <yCoord>189</yCoord>
        </edgeMap>
      </roi>
    </unblindedReadNodule>
    <unblindedReadNodule>
      <noduleID>IL057_168526</noduleID>
      <characteristics>
        <subtlety>1</subtlety>
        <internalStructure>1</internalStructure>
        <calcification>6</calcification>
        <sphericity>5</sphericity>
        <margin>5</margin>
        <lobulation>1</lobulation>
        <spiculation>1</spiculation>
        <texture>5</texture>
        <malignancy>2</malignancy>
      </characteristics>
      <roi>
        <imageZposition>-143.25</imageZposition>
        <imageSOP_UID>1.3.6.1.4.1.14519.5.2.1.6279.6001.286218395737275630864770371806</imageSOP_UID>
        <inclusion>TRUE</inclusion>
        <edgeMap>
          <xCoord>181</xCoord>
          <yCoord>211</yCoord>
        </edgeMap>
        <edgeMap>
          <xCoord>182</xCoord>
          <yCoord>210</yCoord>
        </edgeMap>
        <edgeMap>
          <xCoord>183</xCoord>
          <yCoord>210</yCoord>
        </edgeMap>
        <edgeMap>
          <xCoord>184</xCoord>
          <yCoord>209</yCoord>
        </edgeMap>
        <edgeMap>
          <xCoord>184</xCoord>
          <yCoord>208</yCoord>
        </edgeMap>
        <edgeMap>
          <xCoord>184</xCoord>
          <yCoord>207</yCoord>
        </edgeMap>
        <edgeMap>
          <xCoord>184</xCoord>
          <yCoord>206</yCoord>
        </edgeMap>
        <edgeMap>
          <xCoord>183</xCoord>
          <yCoord>205</yCoord>
        </edgeMap>
        <edgeMap>
          <xCoord>182</xCoord>
          <yCoord>205</yCoord>
        </edgeMap>
        <edgeMap>
          <xCoord>181</xCoord>
          <yCoord>205</yCoord>
        </edgeMap>
        <edgeMap>
          <xCoord>180</xCoord>
          <yCoord>205</yCoord>
        </edgeMap>
        <edgeMap>
          <xCoord>179</xCoord>
          <yCoord>206</yCoord>
        </edgeMap>
        <edgeMap>
          <xCoord>179</xCoord>
          <yCoord>207</yCoord>
        </edgeMap>
        <edgeMap>
          <xCoord>179</xCoord>
          <yCoord>208</yCoord>
        </edgeMap>
        <edgeMap>
          <xCoord>179</xCoord>
          <yCoord>209</yCoord>
        </edgeMap>
        <edgeMap>
          <xCoord>179</xCoord>
          <yCoord>210</yCoord>
        </edgeMap>
        <edgeMap>
          <xCoord>180</xCoord>
          <yCoord>211</yCoord>
        </edgeMap>
        <edgeMap>
          <xCoord>181</xCoord>
          <yCoord>211</yCoord>
        </edgeMap>
      </roi>
    </unblindedReadNodule>
  </readingSession>
<readingSession>
<annotationVersion>3.12</annotationVersion>
<servicingRadiologistID>-1939201754</servicingRadiologistID>
<unblindedReadNodule>
<noduleID>MI014_17937</noduleID>
<roi>
<imageZposition>-55.75</imageZposition>
<imageSOP_UID>1.3.6.1.4.1.14519.5.2.1.6279.6001.899178776095080929022612232169</imageSOP_UID>
<inclusion>TRUE</inclusion>
<edgeMap>
<xCoord>191</xCoord>
<yCoord>321</yCoord>
</edgeMap>
</roi>
</unblindedReadNodule>
<unblindedReadNodule>
<noduleID>MI014_17938</noduleID>
<roi>
<imageZposition>-60.75</imageZposition>
<imageSOP_UID>1.3.6.1.4.1.14519.5.2.1.6279.6001.318713090266817747115399135548</imageSOP_UID>
<inclusion>TRUE</inclusion>
<edgeMap>
<xCoord>173</xCoord>
<yCoord>321</yCoord>
</edgeMap>
</roi>
</unblindedReadNodule>
<unblindedReadNodule>
<noduleID>MI014_17932</noduleID>
<characteristics>
<subtlety>2</subtlety>
<internalStructure>1</internalStructure>
<calcification>6</calcification>
<sphericity>2</sphericity>
<margin>4</margin>
<lobulation>1</lobulation>
<spiculation>1</spiculation>
<texture>5</texture>
<malignancy>3</malignancy>
</characteristics>
<roi>
<imageZposition>-178.25</imageZposition>
<imageSOP_UID>1.3.6.1.4.1.14519.5.2.1.6279.6001.846902105805110941557282653382</imageSOP_UID>
<inclusion>TRUE</inclusion>
<edgeMap>
<xCoord>130</xCoord>
<yCoord>189</yCoord>
</edgeMap>
<edgeMap>
<xCoord>131</xCoord>
<yCoord>188</yCoord>
</edgeMap>
<edgeMap>
<xCoord>132</xCoord>
<yCoord>187</yCoord>
</edgeMap>
<edgeMap>
<xCoord>132</xCoord>
<yCoord>186</yCoord>
</edgeMap>
<edgeMap>
<xCoord>131</xCoord>
<yCoord>185</yCoord>
</edgeMap>
<edgeMap>
<xCoord>130</xCoord>
<yCoord>185</yCoord>
</edgeMap>
<edgeMap>
<xCoord>129</xCoord>
<yCoord>186</yCoord>
</edgeMap>
<edgeMap>
<xCoord>128</xCoord>
<yCoord>187</yCoord>
</edgeMap>
<edgeMap>
<xCoord>129</xCoord>
<yCoord>188</yCoord>
</edgeMap>
<edgeMap>
<xCoord>130</xCoord>
<yCoord>189</yCoord>
</edgeMap>
</roi>
<roi>
<imageZposition>-180.75</imageZposition>
<imageSOP_UID>1.3.6.1.4.1.14519.5.2.1.6279.6001.175864998738370442581080961628</imageSOP_UID>
<inclusion>TRUE</inclusion>
<edgeMap>
<xCoord>132</xCoord>
<yCoord>189</yCoord>
</edgeMap>
<edgeMap>
<xCoord>133</xCoord>
<yCoord>188</yCoord>
</edgeMap>
<edgeMap>
<xCoord>134</xCoord>
<yCoord>187</yCoord>
</edgeMap>
<edgeMap>
<xCoord>134</xCoord>
<yCoord>186</yCoord>
</edgeMap>
<edgeMap>
<xCoord>133</xCoord>
<yCoord>185</yCoord>
</edgeMap>
<edgeMap>
<xCoord>132</xCoord>
<yCoord>185</yCoord>
</edgeMap>
<edgeMap>
<xCoord>131</xCoord>
<yCoord>184</yCoord>
</edgeMap>
<edgeMap>
<xCoord>130</xCoord>
<yCoord>184</yCoord>
</edgeMap>
<edgeMap>
<xCoord>129</xCoord>
<yCoord>184</yCoord>
</edgeMap>
<edgeMap>
<xCoord>128</xCoord>
<yCoord>185</yCoord>
</edgeMap>
<edgeMap>
<xCoord>127</xCoord>
<yCoord>186</yCoord>
</edgeMap>
<edgeMap>
<xCoord>127</xCoord>
<yCoord>187</yCoord>
</edgeMap>
<edgeMap>
<xCoord>127</xCoord>
<yCoord>188</yCoord>
</edgeMap>
<edgeMap>
<xCoord>128</xCoord>
<yCoord>189</yCoord>
</edgeMap>
<edgeMap>
<xCoord>129</xCoord>
<yCoord>189</yCoord>
</edgeMap>
<edgeMap>
<xCoord>130</xCoord>
<yCoord>189</yCoord>
</edgeMap>
<edgeMap>
<xCoord>131</xCoord>
<yCoord>189</yCoord>
</edgeMap>
<edgeMap>
<xCoord>132</xCoord>
<yCoord>189</yCoord>
</edgeMap>
</roi>
</unblindedReadNodule>
<unblindedReadNodule>
<noduleID>MI014_17933</noduleID>
<characteristics>
<subtlety>2</subtlety>
<internalStructure>1</internalStructure>
<calcification>6</calcification>
<sphericity>4</sphericity>
<margin>4</margin>
<lobulation>1</lobulation>
<spiculation>1</spiculation>
<texture>5</texture>
<malignancy>1</malignancy>
</characteristics>
<roi>
<imageZposition>-143.25</imageZposition>
<imageSOP_UID>1.3.6.1.4.1.14519.5.2.1.6279.6001.286218395737275630864770371806</imageSOP_UID>
<inclusion>TRUE</inclusion>
<edgeMap>
<xCoord>182</xCoord>
<yCoord>211</yCoord>
</edgeMap>
<edgeMap>
<xCoord>183</xCoord>
<yCoord>210</yCoord>
</edgeMap>
<edgeMap>
<xCoord>184</xCoord>
<yCoord>209</yCoord>
</edgeMap>
<edgeMap>
<xCoord>184</xCoord>
<yCoord>208</yCoord>
</edgeMap>
<edgeMap>
<xCoord>184</xCoord>
<yCoord>207</yCoord>
</edgeMap>
<edgeMap>
<xCoord>184</xCoord>
<yCoord>206</yCoord>
</edgeMap>
<edgeMap>
<xCoord>183</xCoord>
<yCoord>205</yCoord>
</edgeMap>
<edgeMap>
<xCoord>182</xCoord>
<yCoord>205</yCoord>
</edgeMap>
<edgeMap>
<xCoord>181</xCoord>
<yCoord>205</yCoord>
</edgeMap>
<edgeMap>
<xCoord>180</xCoord>
<yCoord>205</yCoord>
</edgeMap>
<edgeMap>
<xCoord>179</xCoord>
<yCoord>206</yCoord>
</edgeMap>
<edgeMap>
<xCoord>179</xCoord>
<yCoord>207</yCoord>
</edgeMap>
<edgeMap>
<xCoord>179</xCoord>
<yCoord>208</yCoord>
</edgeMap>
<edgeMap>
<xCoord>179</xCoord>
<yCoord>209</yCoord>
</edgeMap>
<edgeMap>
<xCoord>179</xCoord>
<yCoord>210</yCoord>
</edgeMap>
<edgeMap>
<xCoord>180</xCoord>
<yCoord>211</yCoord>
</edgeMap>
<edgeMap>
<xCoord>181</xCoord>
<yCoord>211</yCoord>
</edgeMap>
<edgeMap>
<xCoord>182</xCoord>
<yCoord>211</yCoord>
</edgeMap>
</roi>
</unblindedReadNodule>
<unblindedReadNodule>
<noduleID>MI014_17928</noduleID>
<characteristics>
<subtlety>1</subtlety>
<internalStructure>1</internalStructure>
<calcification>6</calcification>
<sphericity>5</sphericity>
<margin>4</margin>
<lobulation>2</lobulation>
<spiculation>1</spiculation>
<texture>4</texture>
<malignancy>3</malignancy>
</characteristics>
<roi>
<imageZposition>-153.25</imageZposition>
<imageSOP_UID>1.3.6.1.4.1.14519.5.2.1.6279.6001.268384153618964144885597808861</imageSOP_UID>
<inclusion>TRUE</inclusion>
<edgeMap>
<xCoord>377</xCoord>
<yCoord>232</yCoord>
</edgeMap>
<edgeMap>
<xCoord>378</xCoord>
<yCoord>231</yCoord>
</edgeMap>
<edgeMap>
<xCoord>379</xCoord>
<yCoord>230</yCoord>
</edgeMap>
<edgeMap>
<xCoord>380</xCoord>
<yCoord>229</yCoord>
</edgeMap>
<edgeMap>
<xCoord>380</xCoord>
<yCoord>228</yCoord>
</edgeMap>
<edgeMap>
<xCoord>379</xCoord>
<yCoord>227</yCoord>
</edgeMap>
<edgeMap>
<xCoord>378</xCoord>
<yCoord>226</yCoord>
</edgeMap>
<edgeMap>
<xCoord>377</xCoord>
<yCoord>225</yCoord>
</edgeMap>
<edgeMap>
<xCoord>376</xCoord>
<yCoord>224</yCoord>
</edgeMap>
<edgeMap>
<xCoord>375</xCoord>
<yCoord>224</yCoord>
</edgeMap>
<edgeMap>
<xCoord>374</xCoord>
<yCoord>224</yCoord>
</edgeMap>
<edgeMap>
<xCoord>373</xCoord>
<yCoord>225</yCoord>
</edgeMap>
<edgeMap>
<xCoord>373</xCoord>
<yCoord>226</yCoord>
</edgeMap>
<edgeMap>
<xCoord>372</xCoord>
<yCoord>227</yCoord>
</edgeMap>
<edgeMap>
<xCoord>371</xCoord>
<yCoord>228</yCoord>
</edgeMap>
<edgeMap>
<xCoord>371</xCoord>
<yCoord>229</yCoord>
</edgeMap>
<edgeMap>
<xCoord>371</xCoord>
<yCoord>230</yCoord>
</edgeMap>
<edgeMap>
<xCoord>372</xCoord>
<yCoord>231</yCoord>
</edgeMap>
<edgeMap>
<xCoord>373</xCoord>
<yCoord>232</yCoord>
</edgeMap>
<edgeMap>
<xCoord>374</xCoord>
<yCoord>232</yCoord>
</edgeMap>
<edgeMap>
<xCoord>375</xCoord>
<yCoord>232</yCoord>
</edgeMap>
<edgeMap>
<xCoord>376</xCoord>
<yCoord>232</yCoord>
</edgeMap>
<edgeMap>
<xCoord>377</xCoord>
<yCoord>232</yCoord>
</edgeMap>
</roi>
<roi>
<imageZposition>-155.75</imageZposition>
<imageSOP_UID>1.3.6.1.4.1.14519.5.2.1.6279.6001.260607113946471782370236193255</imageSOP_UID>
<inclusion>TRUE</inclusion>
<edgeMap>
<xCoord>378</xCoord>
<yCoord>231</yCoord>
</edgeMap>
<edgeMap>
<xCoord>379</xCoord>
<yCoord>230</yCoord>
</edgeMap>
<edgeMap>
<xCoord>380</xCoord>
<yCoord>229</yCoord>
</edgeMap>
<edgeMap>
<xCoord>381</xCoord>
<yCoord>228</yCoord>
</edgeMap>
<edgeMap>
<xCoord>381</xCoord>
<yCoord>227</yCoord>
</edgeMap>
<edgeMap>
<xCoord>381</xCoord>
<yCoord>226</yCoord>
</edgeMap>
<edgeMap>
<xCoord>381</xCoord>
<yCoord>225</yCoord>
</edgeMap>
<edgeMap>
<xCoord>380</xCoord>
<yCoord>224</yCoord>
</edgeMap>
<edgeMap>
<xCoord>379</xCoord>
<yCoord>223</yCoord>
</edgeMap>
<edgeMap>
<xCoord>378</xCoord>
<yCoord>222</yCoord>
</edgeMap>
<edgeMap>
<xCoord>377</xCoord>
<yCoord>222</yCoord>
</edgeMap>
<edgeMap>
<xCoord>376</xCoord>
<yCoord>222</yCoord>
</edgeMap>
<edgeMap>
<xCoord>375</xCoord>
<yCoord>222</yCoord>
</edgeMap>
<edgeMap>
<xCoord>374</xCoord>
<yCoord>222</yCoord>
</edgeMap>
<edgeMap>
<xCoord>373</xCoord>
<yCoord>222</yCoord>
</edgeMap>
<edgeMap>
<xCoord>372</xCoord>
<yCoord>223</yCoord>
</edgeMap>
<edgeMap>
<xCoord>371</xCoord>
<yCoord>224</yCoord>
</edgeMap>
<edgeMap>
<xCoord>371</xCoord>
<yCoord>225</yCoord>
</edgeMap>
<edgeMap>
<xCoord>371</xCoord>
<yCoord>226</yCoord>
</edgeMap>
<edgeMap>
<xCoord>371</xCoord>
<yCoord>227</yCoord>
</edgeMap>
<edgeMap>
<xCoord>371</xCoord>
<yCoord>228</yCoord>
</edgeMap>
<edgeMap>
<xCoord>372</xCoord>
<yCoord>229</yCoord>
</edgeMap>
<edgeMap>
<xCoord>372</xCoord>
<yCoord>230</yCoord>
</edgeMap>
<edgeMap>
<xCoord>373</xCoord>
<yCoord>231</yCoord>
</edgeMap>
<edgeMap>
<xCoord>374</xCoord>
<yCoord>231</yCoord>
</edgeMap>
<edgeMap>
<xCoord>375</xCoord>
<yCoord>231</yCoord>
</edgeMap>
<edgeMap>
<xCoord>376</xCoord>
<yCoord>231</yCoord>
</edgeMap>
<edgeMap>
<xCoord>377</xCoord>
<yCoord>231</yCoord>
</edgeMap>
<edgeMap>
<xCoord>378</xCoord>
<yCoord>231</yCoord>
</edgeMap>
</roi>
</unblindedReadNodule>
</readingSession>
<readingSession>
		<annotationVersion>3.12</annotationVersion>
		<servicingRadiologistID>1597934447</servicingRadiologistID>
			<unblindedReadNodule>
				<noduleID>0</noduleID>
				<roi>
					<imageZposition>-155.75</imageZposition>
					<imageSOP_UID>1.3.6.1.4.1.14519.5.2.1.6279.6001.260607113946471782370236193255</imageSOP_UID>
					<inclusion>TRUE</inclusion>
					<edgeMap>
					<xCoord>376</xCoord>
					<yCoord>226</yCoord>
					</edgeMap>
				</roi>
			</unblindedReadNodule>
			<unblindedReadNodule>
				<noduleID>1</noduleID>
				<roi>
					<imageZposition>-60.75</imageZposition>
					<imageSOP_UID>1.3.6.1.4.1.14519.5.2.1.6279.6001.318713090266817747115399135548</imageSOP_UID>
					<inclusion>TRUE</inclusion>
					<edgeMap>
					<xCoord>173</xCoord>
					<yCoord>320</yCoord>
					</edgeMap>
				</roi>
			</unblindedReadNodule>
			<unblindedReadNodule>
				<noduleID>2</noduleID>
				<roi>
					<imageZposition>-105.75</imageZposition>
					<imageSOP_UID>1.3.6.1.4.1.14519.5.2.1.6279.6001.244536319109226688584375468692</imageSOP_UID>
					<inclusion>TRUE</inclusion>
					<edgeMap>
					<xCoord>157</xCoord>
					<yCoord>197</yCoord>
					</edgeMap>
				</roi>
			</unblindedReadNodule>
			<unblindedReadNodule>
				<noduleID>3</noduleID>
				<roi>
					<imageZposition>-55.75</imageZposition>
					<imageSOP_UID>1.3.6.1.4.1.14519.5.2.1.6279.6001.899178776095080929022612232169</imageSOP_UID>
					<inclusion>TRUE</inclusion>
					<edgeMap>
					<xCoord>191</xCoord>
					<yCoord>320</yCoord>
					</edgeMap>
				</roi>
			</unblindedReadNodule>
			<unblindedReadNodule>
				<noduleID>4</noduleID>
				<roi>
					<imageZposition>-178.25</imageZposition>
					<imageSOP_UID>1.3.6.1.4.1.14519.5.2.1.6279.6001.846902105805110941557282653382</imageSOP_UID>
					<inclusion>TRUE</inclusion>
					<edgeMap>
					<xCoord>129</xCoord>
					<yCoord>187</yCoord>
					</edgeMap>
				</roi>
			</unblindedReadNodule>
			<unblindedReadNodule>
				<noduleID>5</noduleID>
				<roi>
					<imageZposition>-143.25</imageZposition>
					<imageSOP_UID>1.3.6.1.4.1.14519.5.2.1.6279.6001.286218395737275630864770371806</imageSOP_UID>
					<inclusion>TRUE</inclusion>
					<edgeMap>
					<xCoord>180</xCoord>
					<yCoord>207</yCoord>
					</edgeMap>
				</roi>
			</unblindedReadNodule>
	</readingSession>
</LidcReadMessage>
