# Supplementary material for: An improved V-Net lung nodule segmentation model based on pixel threshold separation and attention mechanism
Source: Sci Rep. 2024 Feb 27;14:4743. doi: 10.1038/s41598-024-55178-3 (PMC10899216; doi:10.1038/s41598-024-55178-3)
Supplement: Supplementary file 1 — Supplementary Information 1. [file 41598_2024_55178_MOESM1_ESM.zip › lidc-xml-only/tcia-lidc-xml/185/212.xml]

<?xml version="1.0" encoding="UTF-8"?>
<LidcReadMessage uid="1.3.6.1.4.1.14519.5.2.1.6279.6001.1307390704570.0" xmlns="http://www.nih.gov" xmlns:xsi="http://www.w3.org/2001/XMLSchema-instance" xsi:schemaLocation="http://www.nih.gov       http://troll.rad.med.umich.edu/lidc/LidcReadMessage.xsd">
  <ResponseHeader>
    <Version>1.8</Version>
    <MessageId>UM1.3.6.1.4.1.9328.50.11.59466</MessageId>
    <DateRequest>2008-08-07</DateRequest>
    <TimeRequest>00:00:00</TimeRequest>
    <RequestingSite>removed</RequestingSite>
    <ServicingSite>removed</ServicingSite>
    <TaskDescription>Second unblinded read</TaskDescription>
    <CtImageFile>removed</CtImageFile>
    <SeriesInstanceUid>1.3.6.1.4.1.14519.5.2.1.6279.6001.290410217650314119074833254861</SeriesInstanceUid>
    <DateService>2008-08-07</DateService>
    <TimeService>00:00:00</TimeService>
    <ResponseDescription>1 - Reading complete</ResponseDescription>
  <StudyInstanceUID>1.3.6.1.4.1.14519.5.2.1.6279.6001.194873495479991751098187519883</StudyInstanceUID></ResponseHeader>
	<readingSession>
		<annotationVersion>3.12</annotationVersion>
		<servicingRadiologistID>anon</servicingRadiologistID>
			<unblindedReadNodule>
				<noduleID>0</noduleID>
				<roi>
					<imageZposition>-115.0</imageZposition>
					<imageSOP_UID>1.3.6.1.4.1.14519.5.2.1.6279.6001.476059452620406062826601069187</imageSOP_UID>
					<inclusion>TRUE</inclusion>
					<edgeMap>
					<xCoord>210</xCoord>
					<yCoord>332</yCoord>
					</edgeMap>
				</roi>
			</unblindedReadNodule>
			<unblindedReadNodule>
				<noduleID>1</noduleID>
				<roi>
					<imageZposition>-123.75</imageZposition>
					<imageSOP_UID>1.3.6.1.4.1.14519.5.2.1.6279.6001.113693302777579131980678291984</imageSOP_UID>
					<inclusion>TRUE</inclusion>
					<edgeMap>
					<xCoord>379</xCoord>
					<yCoord>281</yCoord>
					</edgeMap>
				</roi>
			</unblindedReadNodule>
			<unblindedReadNodule>
				<noduleID>2</noduleID>
				<roi>
					<imageZposition>-157.5</imageZposition>
					<imageSOP_UID>1.3.6.1.4.1.14519.5.2.1.6279.6001.280263804486762519607155788135</imageSOP_UID>
					<inclusion>TRUE</inclusion>
					<edgeMap>
					<xCoord>130</xCoord>
					<yCoord>262</yCoord>
					</edgeMap>
				</roi>
			</unblindedReadNodule>
			<unblindedReadNodule>
				<noduleID>3</noduleID>
				<roi>
					<imageZposition>-222.5</imageZposition>
					<imageSOP_UID>1.3.6.1.4.1.14519.5.2.1.6279.6001.282176793698239221150030078628</imageSOP_UID>
					<inclusion>TRUE</inclusion>
					<edgeMap>
					<xCoord>136</xCoord>
					<yCoord>176</yCoord>
					</edgeMap>
				</roi>
			</unblindedReadNodule>
			<nonNodule>
				<nonNoduleID>4</nonNoduleID>
				<imageZposition>-41.25</imageZposition>
				<imageSOP_UID>1.3.6.1.4.1.14519.5.2.1.6279.6001.256362910090559301263350243681</imageSOP_UID>
				<locus>
					<xCoord>302</xCoord>
					<yCoord>269</yCoord>
				</locus>
			</nonNodule>
			<nonNodule>
				<nonNoduleID>5</nonNoduleID>
				<imageZposition>-83.75</imageZposition>
				<imageSOP_UID>1.3.6.1.4.1.14519.5.2.1.6279.6001.129095221280944301932038689798</imageSOP_UID>
				<locus>
					<xCoord>296</xCoord>
					<yCoord>322</yCoord>
				</locus>
			</nonNodule>
			<nonNodule>
				<nonNoduleID>6</nonNoduleID>
				<imageZposition>-85.0</imageZposition>
				<imageSOP_UID>1.3.6.1.4.1.14519.5.2.1.6279.6001.256913488627613171607852322544</imageSOP_UID>
				<locus>
					<xCoord>300</xCoord>
					<yCoord>323</yCoord>
				</locus>
			</nonNodule>
			<nonNodule>
				<nonNoduleID>7</nonNoduleID>
				<imageZposition>-52.5</imageZposition>
				<imageSOP_UID>1.3.6.1.4.1.14519.5.2.1.6279.6001.234973385708252638966009775070</imageSOP_UID>
				<locus>
					<xCoord>295</xCoord>
					<yCoord>259</yCoord>
				</locus>
			</nonNodule>
			<nonNodule>
				<nonNoduleID>8</nonNoduleID>
				<imageZposition>-83.75</imageZposition>
				<imageSOP_UID>1.3.6.1.4.1.14519.5.2.1.6279.6001.129095221280944301932038689798</imageSOP_UID>
				<locus>
					<xCoord>256</xCoord>
					<yCoord>255</yCoord>
				</locus>
			</nonNodule>
			<nonNodule>
				<nonNoduleID>9</nonNoduleID>
				<imageZposition>-92.5</imageZposition>
				<imageSOP_UID>1.3.6.1.4.1.14519.5.2.1.6279.6001.876182210140352723848631317147</imageSOP_UID>
				<locus>
					<xCoord>212</xCoord>
					<yCoord>326</yCoord>
				</locus>
			</nonNodule>
	</readingSession>
<readingSession>
<annotationVersion>3.12</annotationVersion>
<servicingRadiologistID>anon</servicingRadiologistID>
<nonNodule>
<nonNoduleID>124192</nonNoduleID>
<imageZposition>-228.75</imageZposition>
<imageSOP_UID>1.3.6.1.4.1.14519.5.2.1.6279.6001.127382342270898841663482946138</imageSOP_UID>
<locus>
<xCoord>402</xCoord>
<yCoord>189</yCoord>
</locus>
</nonNodule>
<nonNodule>
<nonNoduleID>124194</nonNoduleID>
<imageZposition>-230.0</imageZposition>
<imageSOP_UID>1.3.6.1.4.1.14519.5.2.1.6279.6001.260118568056887760920562085709</imageSOP_UID>
<locus>
<xCoord>210</xCoord>
<yCoord>154</yCoord>
</locus>
</nonNodule>
<nonNodule>
<nonNoduleID>124187</nonNoduleID>
<imageZposition>-83.75</imageZposition>
<imageSOP_UID>1.3.6.1.4.1.14519.5.2.1.6279.6001.129095221280944301932038689798</imageSOP_UID>
<locus>
<xCoord>296</xCoord>
<yCoord>322</yCoord>
</locus>
</nonNodule>
<nonNodule>
<nonNoduleID>124189</nonNoduleID>
<imageZposition>-92.5</imageZposition>
<imageSOP_UID>1.3.6.1.4.1.14519.5.2.1.6279.6001.876182210140352723848631317147</imageSOP_UID>
<locus>
<xCoord>212</xCoord>
<yCoord>326</yCoord>
</locus>
</nonNodule>
</readingSession>
  <readingSession>
    <annotationVersion>3.12</annotationVersion>
    <servicingRadiologistID>anon</servicingRadiologistID>
    <nonNodule>
      <nonNoduleID>_Non-nodule 001</nonNoduleID>
      <imageZposition>-85.000000</imageZposition>
      <imageSOP_UID>1.3.6.1.4.1.14519.5.2.1.6279.6001.256913488627613171607852322544</imageSOP_UID>
      <locus>
        <xCoord>299</xCoord>
        <yCoord>321</yCoord>
      </locus>
    </nonNodule>
    <nonNodule>
      <nonNoduleID>_Non-nodule 002</nonNoduleID>
      <imageZposition>-202.500000 </imageZposition>
      <imageSOP_UID>1.3.6.1.4.1.14519.5.2.1.6279.6001.114739664822899355297485550299</imageSOP_UID>
      <locus>
        <xCoord>357</xCoord>
        <yCoord>150</yCoord>
      </locus>
    </nonNodule>
    <nonNodule>
      <nonNoduleID>_Non-nodule 003</nonNoduleID>
      <imageZposition>-230.000000 </imageZposition>
      <imageSOP_UID>1.3.6.1.4.1.14519.5.2.1.6279.6001.260118568056887760920562085709</imageSOP_UID>
      <locus>
        <xCoord>209</xCoord>
        <yCoord>152</yCoord>
      </locus>
    </nonNodule>
    <nonNodule>
      <nonNoduleID>_Non-nodule 004</nonNoduleID>
      <imageZposition>-230.000000 </imageZposition>
      <imageSOP_UID>1.3.6.1.4.1.14519.5.2.1.6279.6001.260118568056887760920562085709</imageSOP_UID>
      <locus>
        <xCoord>403</xCoord>
        <yCoord>191</yCoord>
      </locus>
    </nonNodule>
  </readingSession>
  <readingSession>
    <annotationVersion>3.12</annotationVersion>
    <servicingRadiologistID>anon</servicingRadiologistID>
    <unblindedReadNodule>
      <noduleID>134723</noduleID>
      <roi>
        <imageZposition>-123.75</imageZposition>
        <imageSOP_UID>1.3.6.1.4.1.14519.5.2.1.6279.6001.113693302777579131980678291984</imageSOP_UID>
        <inclusion>TRUE</inclusion>
        <edgeMap>
          <xCoord>379</xCoord>
          <yCoord>281</yCoord>
        </edgeMap>
      </roi>
    </unblindedReadNodule>
    <nonNodule>
      <nonNoduleID>134735</nonNoduleID>
      <imageZposition>-230.0</imageZposition>
      <imageSOP_UID>1.3.6.1.4.1.14519.5.2.1.6279.6001.260118568056887760920562085709</imageSOP_UID>
      <locus>
        <xCoord>210</xCoord>
        <yCoord>154</yCoord>
      </locus>
    </nonNodule>
    <nonNodule>
      <nonNoduleID>134737</nonNoduleID>
      <imageZposition>-230.0</imageZposition>
      <imageSOP_UID>1.3.6.1.4.1.14519.5.2.1.6279.6001.260118568056887760920562085709</imageSOP_UID>
      <locus>
        <xCoord>404</xCoord>
        <yCoord>191</yCoord>
      </locus>
    </nonNodule>
  </readingSession>
</LidcReadMessage>
