# Supplementary material for: An improved V-Net lung nodule segmentation model based on pixel threshold separation and attention mechanism
Source: Sci Rep. 2024 Feb 27;14:4743. doi: 10.1038/s41598-024-55178-3 (PMC10899216; doi:10.1038/s41598-024-55178-3)
Supplement: Supplementary file 1 — Supplementary Information 1. [file 41598_2024_55178_MOESM1_ESM.zip › lidc-xml-only/tcia-lidc-xml/185/215.xml]

<?xml version="1.0" encoding="UTF-8"?>
<LidcReadMessage uid="1.3.6.1.4.1.14519.5.2.1.6279.6001.1307390745556.0" xmlns="http://www.nih.gov" xmlns:xsi="http://www.w3.org/2001/XMLSchema-instance" xsi:schemaLocation="http://www.nih.gov       http://troll.rad.med.umich.edu/lidc/LidcReadMessage.xsd">
  <ResponseHeader>
    <Version>1.8</Version>
    <MessageId>UM1.3.6.1.4.1.9328.50.11.55602</MessageId>
    <DateRequest>2008-06-26</DateRequest>
    <TimeRequest>00:00:00</TimeRequest>
    <RequestingSite>removed</RequestingSite>
    <ServicingSite>removed</ServicingSite>
    <TaskDescription>Second unblinded read</TaskDescription>
    <CtImageFile>removed</CtImageFile>
    <SeriesInstanceUid>1.3.6.1.4.1.14519.5.2.1.6279.6001.153985109349433321657655488650</SeriesInstanceUid>
    <DateService>2008-06-26</DateService>
    <TimeService>00:00:00</TimeService>
    <ResponseDescription>1 - Reading complete</ResponseDescription>
  <StudyInstanceUID>1.3.6.1.4.1.14519.5.2.1.6279.6001.124918015490899130716961145499</StudyInstanceUID></ResponseHeader>
	<readingSession>
		<annotationVersion>3.12</annotationVersion>
		<servicingRadiologistID>anon</servicingRadiologistID>
			<unblindedReadNodule>
				<noduleID>2</noduleID>
				<roi>
					<imageZposition>-93.75</imageZposition>
					<imageSOP_UID>1.3.6.1.4.1.14519.5.2.1.6279.6001.736842045667380412765170649498</imageSOP_UID>
					<inclusion>TRUE</inclusion>
					<edgeMap>
					<xCoord>406</xCoord>
					<yCoord>248</yCoord>
					</edgeMap>
				</roi>
			</unblindedReadNodule>
			<unblindedReadNodule>
				<noduleID>3</noduleID>
				<roi>
					<imageZposition>-212.5</imageZposition>
					<imageSOP_UID>1.3.6.1.4.1.14519.5.2.1.6279.6001.171058826763138712939929943354</imageSOP_UID>
					<inclusion>TRUE</inclusion>
					<edgeMap>
					<xCoord>45</xCoord>
					<yCoord>269</yCoord>
					</edgeMap>
				</roi>
			</unblindedReadNodule>
			<nonNodule>
				<nonNoduleID>0</nonNoduleID>
				<imageZposition>-60.0</imageZposition>
				<imageSOP_UID>1.3.6.1.4.1.14519.5.2.1.6279.6001.123140946520890848128178543637</imageSOP_UID>
				<locus>
					<xCoord>177</xCoord>
					<yCoord>258</yCoord>
				</locus>
			</nonNodule>
			<nonNodule>
				<nonNoduleID>1</nonNoduleID>
				<imageZposition>-110.0</imageZposition>
				<imageSOP_UID>1.3.6.1.4.1.14519.5.2.1.6279.6001.327246839017379521792620687119</imageSOP_UID>
				<locus>
					<xCoord>107</xCoord>
					<yCoord>318</yCoord>
				</locus>
			</nonNodule>
	</readingSession>
<readingSession>
<annotationVersion>3.12</annotationVersion>
<servicingRadiologistID>anon</servicingRadiologistID>
<unblindedReadNodule>
<noduleID>101448</noduleID>
<characteristics>
<subtlety>5</subtlety>
<internalStructure>1</internalStructure>
<calcification>6</calcification>
<sphericity>3</sphericity>
<margin>1</margin>
<lobulation>3</lobulation>
<spiculation>5</spiculation>
<texture>3</texture>
<malignancy>5</malignancy>
</characteristics>
<roi>
<imageZposition>-47.5</imageZposition>
<imageSOP_UID>1.3.6.1.4.1.14519.5.2.1.6279.6001.326558198178795560645765554863</imageSOP_UID>
<inclusion>TRUE</inclusion>
<edgeMap>
<xCoord>177</xCoord>
<yCoord>272</yCoord>
</edgeMap>
<edgeMap>
<xCoord>178</xCoord>
<yCoord>271</yCoord>
</edgeMap>
<edgeMap>
<xCoord>179</xCoord>
<yCoord>271</yCoord>
</edgeMap>
<edgeMap>
<xCoord>180</xCoord>
<yCoord>270</yCoord>
</edgeMap>
<edgeMap>
<xCoord>181</xCoord>
<yCoord>269</yCoord>
</edgeMap>
<edgeMap>
<xCoord>182</xCoord>
<yCoord>268</yCoord>
</edgeMap>
<edgeMap>
<xCoord>183</xCoord>
<yCoord>267</yCoord>
</edgeMap>
<edgeMap>
<xCoord>184</xCoord>
<yCoord>267</yCoord>
</edgeMap>
<edgeMap>
<xCoord>185</xCoord>
<yCoord>268</yCoord>
</edgeMap>
<edgeMap>
<xCoord>185</xCoord>
<yCoord>269</yCoord>
</edgeMap>
<edgeMap>
<xCoord>186</xCoord>
<yCoord>269</yCoord>
</edgeMap>
<edgeMap>
<xCoord>187</xCoord>
<yCoord>268</yCoord>
</edgeMap>
<edgeMap>
<xCoord>187</xCoord>
<yCoord>267</yCoord>
</edgeMap>
<edgeMap>
<xCoord>186</xCoord>
<yCoord>266</yCoord>
</edgeMap>
<edgeMap>
<xCoord>185</xCoord>
<yCoord>265</yCoord>
</edgeMap>
<edgeMap>
<xCoord>184</xCoord>
<yCoord>265</yCoord>
</edgeMap>
<edgeMap>
<xCoord>183</xCoord>
<yCoord>265</yCoord>
</edgeMap>
<edgeMap>
<xCoord>182</xCoord>
<yCoord>264</yCoord>
</edgeMap>
<edgeMap>
<xCoord>181</xCoord>
<yCoord>264</yCoord>
</edgeMap>
<edgeMap>
<xCoord>180</xCoord>
<yCoord>263</yCoord>
</edgeMap>
<edgeMap>
<xCoord>179</xCoord>
<yCoord>262</yCoord>
</edgeMap>
<edgeMap>
<xCoord>178</xCoord>
<yCoord>261</yCoord>
</edgeMap>
<edgeMap>
<xCoord>177</xCoord>
<yCoord>261</yCoord>
</edgeMap>
<edgeMap>
<xCoord>176</xCoord>
<yCoord>261</yCoord>
</edgeMap>
<edgeMap>
<xCoord>175</xCoord>
<yCoord>262</yCoord>
</edgeMap>
<edgeMap>
<xCoord>175</xCoord>
<yCoord>263</yCoord>
</edgeMap>
<edgeMap>
<xCoord>175</xCoord>
<yCoord>264</yCoord>
</edgeMap>
<edgeMap>
<xCoord>175</xCoord>
<yCoord>265</yCoord>
</edgeMap>
<edgeMap>
<xCoord>174</xCoord>
<yCoord>266</yCoord>
</edgeMap>
<edgeMap>
<xCoord>173</xCoord>
<yCoord>267</yCoord>
</edgeMap>
<edgeMap>
<xCoord>172</xCoord>
<yCoord>268</yCoord>
</edgeMap>
<edgeMap>
<xCoord>171</xCoord>
<yCoord>269</yCoord>
</edgeMap>
<edgeMap>
<xCoord>171</xCoord>
<yCoord>270</yCoord>
</edgeMap>
<edgeMap>
<xCoord>171</xCoord>
<yCoord>271</yCoord>
</edgeMap>
<edgeMap>
<xCoord>172</xCoord>
<yCoord>272</yCoord>
</edgeMap>
<edgeMap>
<xCoord>173</xCoord>
<yCoord>272</yCoord>
</edgeMap>
<edgeMap>
<xCoord>174</xCoord>
<yCoord>272</yCoord>
</edgeMap>
<edgeMap>
<xCoord>175</xCoord>
<yCoord>272</yCoord>
</edgeMap>
<edgeMap>
<xCoord>176</xCoord>
<yCoord>272</yCoord>
</edgeMap>
<edgeMap>
<xCoord>177</xCoord>
<yCoord>272</yCoord>
</edgeMap>
</roi>
<roi>
<imageZposition>-48.75</imageZposition>
<imageSOP_UID>1.3.6.1.4.1.14519.5.2.1.6279.6001.461365414629405734210345837048</imageSOP_UID>
<inclusion>TRUE</inclusion>
<edgeMap>
<xCoord>173</xCoord>
<yCoord>275</yCoord>
</edgeMap>
<edgeMap>
<xCoord>174</xCoord>
<yCoord>274</yCoord>
</edgeMap>
<edgeMap>
<xCoord>175</xCoord>
<yCoord>274</yCoord>
</edgeMap>
<edgeMap>
<xCoord>176</xCoord>
<yCoord>273</yCoord>
</edgeMap>
<edgeMap>
<xCoord>177</xCoord>
<yCoord>272</yCoord>
</edgeMap>
<edgeMap>
<xCoord>178</xCoord>
<yCoord>272</yCoord>
</edgeMap>
<edgeMap>
<xCoord>179</xCoord>
<yCoord>271</yCoord>
</edgeMap>
<edgeMap>
<xCoord>180</xCoord>
<yCoord>271</yCoord>
</edgeMap>
<edgeMap>
<xCoord>181</xCoord>
<yCoord>271</yCoord>
</edgeMap>
<edgeMap>
<xCoord>182</xCoord>
<yCoord>270</yCoord>
</edgeMap>
<edgeMap>
<xCoord>183</xCoord>
<yCoord>269</yCoord>
</edgeMap>
<edgeMap>
<xCoord>184</xCoord>
<yCoord>269</yCoord>
</edgeMap>
<edgeMap>
<xCoord>185</xCoord>
<yCoord>269</yCoord>
</edgeMap>
<edgeMap>
<xCoord>186</xCoord>
<yCoord>270</yCoord>
</edgeMap>
<edgeMap>
<xCoord>187</xCoord>
<yCoord>269</yCoord>
</edgeMap>
<edgeMap>
<xCoord>188</xCoord>
<yCoord>269</yCoord>
</edgeMap>
<edgeMap>
<xCoord>189</xCoord>
<yCoord>269</yCoord>
</edgeMap>
<edgeMap>
<xCoord>189</xCoord>
<yCoord>268</yCoord>
</edgeMap>
<edgeMap>
<xCoord>188</xCoord>
<yCoord>267</yCoord>
</edgeMap>
<edgeMap>
<xCoord>188</xCoord>
<yCoord>266</yCoord>
</edgeMap>
<edgeMap>
<xCoord>187</xCoord>
<yCoord>266</yCoord>
</edgeMap>
<edgeMap>
<xCoord>186</xCoord>
<yCoord>266</yCoord>
</edgeMap>
<edgeMap>
<xCoord>185</xCoord>
<yCoord>266</yCoord>
</edgeMap>
<edgeMap>
<xCoord>184</xCoord>
<yCoord>265</yCoord>
</edgeMap>
<edgeMap>
<xCoord>183</xCoord>
<yCoord>265</yCoord>
</edgeMap>
<edgeMap>
<xCoord>182</xCoord>
<yCoord>265</yCoord>
</edgeMap>
<edgeMap>
<xCoord>181</xCoord>
<yCoord>264</yCoord>
</edgeMap>
<edgeMap>
<xCoord>180</xCoord>
<yCoord>263</yCoord>
</edgeMap>
<edgeMap>
<xCoord>179</xCoord>
<yCoord>262</yCoord>
</edgeMap>
<edgeMap>
<xCoord>179</xCoord>
<yCoord>261</yCoord>
</edgeMap>
<edgeMap>
<xCoord>178</xCoord>
<yCoord>260</yCoord>
</edgeMap>
<edgeMap>
<xCoord>177</xCoord>
<yCoord>260</yCoord>
</edgeMap>
<edgeMap>
<xCoord>176</xCoord>
<yCoord>259</yCoord>
</edgeMap>
<edgeMap>
<xCoord>175</xCoord>
<yCoord>259</yCoord>
</edgeMap>
<edgeMap>
<xCoord>175</xCoord>
<yCoord>260</yCoord>
</edgeMap>
<edgeMap>
<xCoord>175</xCoord>
<yCoord>261</yCoord>
</edgeMap>
<edgeMap>
<xCoord>176</xCoord>
<yCoord>262</yCoord>
</edgeMap>
<edgeMap>
<xCoord>177</xCoord>
<yCoord>263</yCoord>
</edgeMap>
<edgeMap>
<xCoord>177</xCoord>
<yCoord>264</yCoord>
</edgeMap>
<edgeMap>
<xCoord>177</xCoord>
<yCoord>265</yCoord>
</edgeMap>
<edgeMap>
<xCoord>177</xCoord>
<yCoord>266</yCoord>
</edgeMap>
<edgeMap>
<xCoord>177</xCoord>
<yCoord>267</yCoord>
</edgeMap>
<edgeMap>
<xCoord>178</xCoord>
<yCoord>268</yCoord>
</edgeMap>
<edgeMap>
<xCoord>177</xCoord>
<yCoord>269</yCoord>
</edgeMap>
<edgeMap>
<xCoord>177</xCoord>
<yCoord>270</yCoord>
</edgeMap>
<edgeMap>
<xCoord>176</xCoord>
<yCoord>271</yCoord>
</edgeMap>
<edgeMap>
<xCoord>175</xCoord>
<yCoord>271</yCoord>
</edgeMap>
<edgeMap>
<xCoord>174</xCoord>
<yCoord>272</yCoord>
</edgeMap>
<edgeMap>
<xCoord>173</xCoord>
<yCoord>273</yCoord>
</edgeMap>
<edgeMap>
<xCoord>172</xCoord>
<yCoord>273</yCoord>
</edgeMap>
<edgeMap>
<xCoord>172</xCoord>
<yCoord>274</yCoord>
</edgeMap>
<edgeMap>
<xCoord>173</xCoord>
<yCoord>275</yCoord>
</edgeMap>
</roi>
<roi>
<imageZposition>-50.0</imageZposition>
<imageSOP_UID>1.3.6.1.4.1.14519.5.2.1.6279.6001.139660557570196360510405150779</imageSOP_UID>
<inclusion>TRUE</inclusion>
<edgeMap>
<xCoord>171</xCoord>
<yCoord>283</yCoord>
</edgeMap>
<edgeMap>
<xCoord>171</xCoord>
<yCoord>282</yCoord>
</edgeMap>
<edgeMap>
<xCoord>172</xCoord>
<yCoord>281</yCoord>
</edgeMap>
<edgeMap>
<xCoord>173</xCoord>
<yCoord>280</yCoord>
</edgeMap>
<edgeMap>
<xCoord>174</xCoord>
<yCoord>279</yCoord>
</edgeMap>
<edgeMap>
<xCoord>174</xCoord>
<yCoord>278</yCoord>
</edgeMap>
<edgeMap>
<xCoord>175</xCoord>
<yCoord>277</yCoord>
</edgeMap>
<edgeMap>
<xCoord>175</xCoord>
<yCoord>276</yCoord>
</edgeMap>
<edgeMap>
<xCoord>176</xCoord>
<yCoord>275</yCoord>
</edgeMap>
<edgeMap>
<xCoord>177</xCoord>
<yCoord>275</yCoord>
</edgeMap>
<edgeMap>
<xCoord>178</xCoord>
<yCoord>275</yCoord>
</edgeMap>
<edgeMap>
<xCoord>178</xCoord>
<yCoord>274</yCoord>
</edgeMap>
<edgeMap>
<xCoord>178</xCoord>
<yCoord>273</yCoord>
</edgeMap>
<edgeMap>
<xCoord>179</xCoord>
<yCoord>272</yCoord>
</edgeMap>
<edgeMap>
<xCoord>180</xCoord>
<yCoord>272</yCoord>
</edgeMap>
<edgeMap>
<xCoord>181</xCoord>
<yCoord>272</yCoord>
</edgeMap>
<edgeMap>
<xCoord>182</xCoord>
<yCoord>272</yCoord>
</edgeMap>
<edgeMap>
<xCoord>183</xCoord>
<yCoord>272</yCoord>
</edgeMap>
<edgeMap>
<xCoord>184</xCoord>
<yCoord>271</yCoord>
</edgeMap>
<edgeMap>
<xCoord>185</xCoord>
<yCoord>271</yCoord>
</edgeMap>
<edgeMap>
<xCoord>186</xCoord>
<yCoord>271</yCoord>
</edgeMap>
<edgeMap>
<xCoord>187</xCoord>
<yCoord>271</yCoord>
</edgeMap>
<edgeMap>
<xCoord>188</xCoord>
<yCoord>271</yCoord>
</edgeMap>
<edgeMap>
<xCoord>189</xCoord>
<yCoord>271</yCoord>
</edgeMap>
<edgeMap>
<xCoord>190</xCoord>
<yCoord>271</yCoord>
</edgeMap>
<edgeMap>
<xCoord>191</xCoord>
<yCoord>271</yCoord>
</edgeMap>
<edgeMap>
<xCoord>192</xCoord>
<yCoord>271</yCoord>
</edgeMap>
<edgeMap>
<xCoord>193</xCoord>
<yCoord>271</yCoord>
</edgeMap>
<edgeMap>
<xCoord>193</xCoord>
<yCoord>270</yCoord>
</edgeMap>
<edgeMap>
<xCoord>193</xCoord>
<yCoord>269</yCoord>
</edgeMap>
<edgeMap>
<xCoord>194</xCoord>
<yCoord>268</yCoord>
</edgeMap>
<edgeMap>
<xCoord>194</xCoord>
<yCoord>267</yCoord>
</edgeMap>
<edgeMap>
<xCoord>193</xCoord>
<yCoord>266</yCoord>
</edgeMap>
<edgeMap>
<xCoord>192</xCoord>
<yCoord>265</yCoord>
</edgeMap>
<edgeMap>
<xCoord>191</xCoord>
<yCoord>265</yCoord>
</edgeMap>
<edgeMap>
<xCoord>190</xCoord>
<yCoord>264</yCoord>
</edgeMap>
<edgeMap>
<xCoord>189</xCoord>
<yCoord>264</yCoord>
</edgeMap>
<edgeMap>
<xCoord>188</xCoord>
<yCoord>265</yCoord>
</edgeMap>
<edgeMap>
<xCoord>187</xCoord>
<yCoord>265</yCoord>
</edgeMap>
<edgeMap>
<xCoord>186</xCoord>
<yCoord>266</yCoord>
</edgeMap>
<edgeMap>
<xCoord>185</xCoord>
<yCoord>265</yCoord>
</edgeMap>
<edgeMap>
<xCoord>184</xCoord>
<yCoord>264</yCoord>
</edgeMap>
<edgeMap>
<xCoord>184</xCoord>
<yCoord>263</yCoord>
</edgeMap>
<edgeMap>
<xCoord>185</xCoord>
<yCoord>262</yCoord>
</edgeMap>
<edgeMap>
<xCoord>186</xCoord>
<yCoord>262</yCoord>
</edgeMap>
<edgeMap>
<xCoord>186</xCoord>
<yCoord>261</yCoord>
</edgeMap>
<edgeMap>
<xCoord>185</xCoord>
<yCoord>260</yCoord>
</edgeMap>
<edgeMap>
<xCoord>184</xCoord>
<yCoord>259</yCoord>
</edgeMap>
<edgeMap>
<xCoord>183</xCoord>
<yCoord>259</yCoord>
</edgeMap>
<edgeMap>
<xCoord>183</xCoord>
<yCoord>260</yCoord>
</edgeMap>
<edgeMap>
<xCoord>183</xCoord>
<yCoord>261</yCoord>
</edgeMap>
<edgeMap>
<xCoord>182</xCoord>
<yCoord>262</yCoord>
</edgeMap>
<edgeMap>
<xCoord>181</xCoord>
<yCoord>262</yCoord>
</edgeMap>
<edgeMap>
<xCoord>180</xCoord>
<yCoord>262</yCoord>
</edgeMap>
<edgeMap>
<xCoord>179</xCoord>
<yCoord>261</yCoord>
</edgeMap>
<edgeMap>
<xCoord>179</xCoord>
<yCoord>260</yCoord>
</edgeMap>
<edgeMap>
<xCoord>178</xCoord>
<yCoord>260</yCoord>
</edgeMap>
<edgeMap>
<xCoord>177</xCoord>
<yCoord>259</yCoord>
</edgeMap>
<edgeMap>
<xCoord>176</xCoord>
<yCoord>258</yCoord>
</edgeMap>
<edgeMap>
<xCoord>175</xCoord>
<yCoord>258</yCoord>
</edgeMap>
<edgeMap>
<xCoord>174</xCoord>
<yCoord>258</yCoord>
</edgeMap>
<edgeMap>
<xCoord>173</xCoord>
<yCoord>258</yCoord>
</edgeMap>
<edgeMap>
<xCoord>173</xCoord>
<yCoord>259</yCoord>
</edgeMap>
<edgeMap>
<xCoord>174</xCoord>
<yCoord>260</yCoord>
</edgeMap>
<edgeMap>
<xCoord>175</xCoord>
<yCoord>260</yCoord>
</edgeMap>
<edgeMap>
<xCoord>176</xCoord>
<yCoord>261</yCoord>
</edgeMap>
<edgeMap>
<xCoord>177</xCoord>
<yCoord>262</yCoord>
</edgeMap>
<edgeMap>
<xCoord>178</xCoord>
<yCoord>263</yCoord>
</edgeMap>
<edgeMap>
<xCoord>178</xCoord>
<yCoord>264</yCoord>
</edgeMap>
<edgeMap>
<xCoord>179</xCoord>
<yCoord>265</yCoord>
</edgeMap>
<edgeMap>
<xCoord>179</xCoord>
<yCoord>266</yCoord>
</edgeMap>
<edgeMap>
<xCoord>179</xCoord>
<yCoord>267</yCoord>
</edgeMap>
<edgeMap>
<xCoord>179</xCoord>
<yCoord>268</yCoord>
</edgeMap>
<edgeMap>
<xCoord>179</xCoord>
<yCoord>269</yCoord>
</edgeMap>
<edgeMap>
<xCoord>178</xCoord>
<yCoord>270</yCoord>
</edgeMap>
<edgeMap>
<xCoord>177</xCoord>
<yCoord>271</yCoord>
</edgeMap>
<edgeMap>
<xCoord>176</xCoord>
<yCoord>272</yCoord>
</edgeMap>
<edgeMap>
<xCoord>175</xCoord>
<yCoord>273</yCoord>
</edgeMap>
<edgeMap>
<xCoord>174</xCoord>
<yCoord>274</yCoord>
</edgeMap>
<edgeMap>
<xCoord>173</xCoord>
<yCoord>274</yCoord>
</edgeMap>
<edgeMap>
<xCoord>173</xCoord>
<yCoord>275</yCoord>
</edgeMap>
<edgeMap>
<xCoord>172</xCoord>
<yCoord>276</yCoord>
</edgeMap>
<edgeMap>
<xCoord>171</xCoord>
<yCoord>277</yCoord>
</edgeMap>
<edgeMap>
<xCoord>170</xCoord>
<yCoord>277</yCoord>
</edgeMap>
<edgeMap>
<xCoord>169</xCoord>
<yCoord>277</yCoord>
</edgeMap>
<edgeMap>
<xCoord>168</xCoord>
<yCoord>278</yCoord>
</edgeMap>
<edgeMap>
<xCoord>168</xCoord>
<yCoord>279</yCoord>
</edgeMap>
<edgeMap>
<xCoord>168</xCoord>
<yCoord>280</yCoord>
</edgeMap>
<edgeMap>
<xCoord>168</xCoord>
<yCoord>281</yCoord>
</edgeMap>
<edgeMap>
<xCoord>168</xCoord>
<yCoord>282</yCoord>
</edgeMap>
<edgeMap>
<xCoord>168</xCoord>
<yCoord>283</yCoord>
</edgeMap>
<edgeMap>
<xCoord>169</xCoord>
<yCoord>283</yCoord>
</edgeMap>
<edgeMap>
<xCoord>170</xCoord>
<yCoord>283</yCoord>
</edgeMap>
<edgeMap>
<xCoord>171</xCoord>
<yCoord>283</yCoord>
</edgeMap>
</roi>
<roi>
<imageZposition>-51.25</imageZposition>
<imageSOP_UID>1.3.6.1.4.1.14519.5.2.1.6279.6001.894834120742325571214282035452</imageSOP_UID>
<inclusion>TRUE</inclusion>
<edgeMap>
<xCoord>170</xCoord>
<yCoord>284</yCoord>
</edgeMap>
<edgeMap>
<xCoord>171</xCoord>
<yCoord>283</yCoord>
</edgeMap>
<edgeMap>
<xCoord>172</xCoord>
<yCoord>283</yCoord>
</edgeMap>
<edgeMap>
<xCoord>173</xCoord>
<yCoord>282</yCoord>
</edgeMap>
<edgeMap>
<xCoord>173</xCoord>
<yCoord>281</yCoord>
</edgeMap>
<edgeMap>
<xCoord>174</xCoord>
<yCoord>280</yCoord>
</edgeMap>
<edgeMap>
<xCoord>175</xCoord>
<yCoord>280</yCoord>
</edgeMap>
<edgeMap>
<xCoord>175</xCoord>
<yCoord>279</yCoord>
</edgeMap>
<edgeMap>
<xCoord>175</xCoord>
<yCoord>278</yCoord>
</edgeMap>
<edgeMap>
<xCoord>176</xCoord>
<yCoord>277</yCoord>
</edgeMap>
<edgeMap>
<xCoord>177</xCoord>
<yCoord>276</yCoord>
</edgeMap>
<edgeMap>
<xCoord>178</xCoord>
<yCoord>276</yCoord>
</edgeMap>
<edgeMap>
<xCoord>179</xCoord>
<yCoord>277</yCoord>
</edgeMap>
<edgeMap>
<xCoord>179</xCoord>
<yCoord>278</yCoord>
</edgeMap>
<edgeMap>
<xCoord>179</xCoord>
<yCoord>279</yCoord>
</edgeMap>
<edgeMap>
<xCoord>180</xCoord>
<yCoord>279</yCoord>
</edgeMap>
<edgeMap>
<xCoord>181</xCoord>
<yCoord>279</yCoord>
</edgeMap>
<edgeMap>
<xCoord>182</xCoord>
<yCoord>278</yCoord>
</edgeMap>
<edgeMap>
<xCoord>183</xCoord>
<yCoord>277</yCoord>
</edgeMap>
<edgeMap>
<xCoord>183</xCoord>
<yCoord>276</yCoord>
</edgeMap>
<edgeMap>
<xCoord>183</xCoord>
<yCoord>275</yCoord>
</edgeMap>
<edgeMap>
<xCoord>184</xCoord>
<yCoord>274</yCoord>
</edgeMap>
<edgeMap>
<xCoord>184</xCoord>
<yCoord>273</yCoord>
</edgeMap>
<edgeMap>
<xCoord>185</xCoord>
<yCoord>272</yCoord>
</edgeMap>
<edgeMap>
<xCoord>186</xCoord>
<yCoord>271</yCoord>
</edgeMap>
<edgeMap>
<xCoord>187</xCoord>
<yCoord>271</yCoord>
</edgeMap>
<edgeMap>
<xCoord>188</xCoord>
<yCoord>271</yCoord>
</edgeMap>
<edgeMap>
<xCoord>189</xCoord>
<yCoord>271</yCoord>
</edgeMap>
<edgeMap>
<xCoord>190</xCoord>
<yCoord>271</yCoord>
</edgeMap>
<edgeMap>
<xCoord>191</xCoord>
<yCoord>271</yCoord>
</edgeMap>
<edgeMap>
<xCoord>192</xCoord>
<yCoord>271</yCoord>
</edgeMap>
<edgeMap>
<xCoord>193</xCoord>
<yCoord>270</yCoord>
</edgeMap>
<edgeMap>
<xCoord>193</xCoord>
<yCoord>269</yCoord>
</edgeMap>
<edgeMap>
<xCoord>193</xCoord>
<yCoord>268</yCoord>
</edgeMap>
<edgeMap>
<xCoord>194</xCoord>
<yCoord>267</yCoord>
</edgeMap>
<edgeMap>
<xCoord>195</xCoord>
<yCoord>266</yCoord>
</edgeMap>
<edgeMap>
<xCoord>194</xCoord>
<yCoord>265</yCoord>
</edgeMap>
<edgeMap>
<xCoord>193</xCoord>
<yCoord>265</yCoord>
</edgeMap>
<edgeMap>
<xCoord>192</xCoord>
<yCoord>265</yCoord>
</edgeMap>
<edgeMap>
<xCoord>191</xCoord>
<yCoord>264</yCoord>
</edgeMap>
<edgeMap>
<xCoord>190</xCoord>
<yCoord>263</yCoord>
</edgeMap>
<edgeMap>
<xCoord>190</xCoord>
<yCoord>262</yCoord>
</edgeMap>
<edgeMap>
<xCoord>189</xCoord>
<yCoord>261</yCoord>
</edgeMap>
<edgeMap>
<xCoord>188</xCoord>
<yCoord>261</yCoord>
</edgeMap>
<edgeMap>
<xCoord>187</xCoord>
<yCoord>261</yCoord>
</edgeMap>
<edgeMap>
<xCoord>186</xCoord>
<yCoord>260</yCoord>
</edgeMap>
<edgeMap>
<xCoord>185</xCoord>
<yCoord>260</yCoord>
</edgeMap>
<edgeMap>
<xCoord>184</xCoord>
<yCoord>259</yCoord>
</edgeMap>
<edgeMap>
<xCoord>183</xCoord>
<yCoord>259</yCoord>
</edgeMap>
<edgeMap>
<xCoord>182</xCoord>
<yCoord>259</yCoord>
</edgeMap>
<edgeMap>
<xCoord>181</xCoord>
<yCoord>260</yCoord>
</edgeMap>
<edgeMap>
<xCoord>180</xCoord>
<yCoord>259</yCoord>
</edgeMap>
<edgeMap>
<xCoord>180</xCoord>
<yCoord>258</yCoord>
</edgeMap>
<edgeMap>
<xCoord>179</xCoord>
<yCoord>257</yCoord>
</edgeMap>
<edgeMap>
<xCoord>178</xCoord>
<yCoord>256</yCoord>
</edgeMap>
<edgeMap>
<xCoord>177</xCoord>
<yCoord>256</yCoord>
</edgeMap>
<edgeMap>
<xCoord>176</xCoord>
<yCoord>257</yCoord>
</edgeMap>
<edgeMap>
<xCoord>175</xCoord>
<yCoord>257</yCoord>
</edgeMap>
<edgeMap>
<xCoord>174</xCoord>
<yCoord>257</yCoord>
</edgeMap>
<edgeMap>
<xCoord>173</xCoord>
<yCoord>257</yCoord>
</edgeMap>
<edgeMap>
<xCoord>172</xCoord>
<yCoord>257</yCoord>
</edgeMap>
<edgeMap>
<xCoord>171</xCoord>
<yCoord>258</yCoord>
</edgeMap>
<edgeMap>
<xCoord>170</xCoord>
<yCoord>259</yCoord>
</edgeMap>
<edgeMap>
<xCoord>169</xCoord>
<yCoord>260</yCoord>
</edgeMap>
<edgeMap>
<xCoord>168</xCoord>
<yCoord>261</yCoord>
</edgeMap>
<edgeMap>
<xCoord>167</xCoord>
<yCoord>262</yCoord>
</edgeMap>
<edgeMap>
<xCoord>166</xCoord>
<yCoord>263</yCoord>
</edgeMap>
<edgeMap>
<xCoord>166</xCoord>
<yCoord>264</yCoord>
</edgeMap>
<edgeMap>
<xCoord>165</xCoord>
<yCoord>265</yCoord>
</edgeMap>
<edgeMap>
<xCoord>164</xCoord>
<yCoord>266</yCoord>
</edgeMap>
<edgeMap>
<xCoord>164</xCoord>
<yCoord>267</yCoord>
</edgeMap>
<edgeMap>
<xCoord>163</xCoord>
<yCoord>268</yCoord>
</edgeMap>
<edgeMap>
<xCoord>163</xCoord>
<yCoord>269</yCoord>
</edgeMap>
<edgeMap>
<xCoord>163</xCoord>
<yCoord>270</yCoord>
</edgeMap>
<edgeMap>
<xCoord>162</xCoord>
<yCoord>271</yCoord>
</edgeMap>
<edgeMap>
<xCoord>162</xCoord>
<yCoord>272</yCoord>
</edgeMap>
<edgeMap>
<xCoord>162</xCoord>
<yCoord>273</yCoord>
</edgeMap>
<edgeMap>
<xCoord>163</xCoord>
<yCoord>274</yCoord>
</edgeMap>
<edgeMap>
<xCoord>163</xCoord>
<yCoord>275</yCoord>
</edgeMap>
<edgeMap>
<xCoord>164</xCoord>
<yCoord>276</yCoord>
</edgeMap>
<edgeMap>
<xCoord>164</xCoord>
<yCoord>277</yCoord>
</edgeMap>
<edgeMap>
<xCoord>165</xCoord>
<yCoord>278</yCoord>
</edgeMap>
<edgeMap>
<xCoord>166</xCoord>
<yCoord>279</yCoord>
</edgeMap>
<edgeMap>
<xCoord>167</xCoord>
<yCoord>280</yCoord>
</edgeMap>
<edgeMap>
<xCoord>168</xCoord>
<yCoord>281</yCoord>
</edgeMap>
<edgeMap>
<xCoord>168</xCoord>
<yCoord>282</yCoord>
</edgeMap>
<edgeMap>
<xCoord>168</xCoord>
<yCoord>283</yCoord>
</edgeMap>
<edgeMap>
<xCoord>168</xCoord>
<yCoord>284</yCoord>
</edgeMap>
<edgeMap>
<xCoord>169</xCoord>
<yCoord>284</yCoord>
</edgeMap>
<edgeMap>
<xCoord>170</xCoord>
<yCoord>284</yCoord>
</edgeMap>
</roi>
<roi>
<imageZposition>-51.25</imageZposition>
<imageSOP_UID>1.3.6.1.4.1.14519.5.2.1.6279.6001.894834120742325571214282035452</imageSOP_UID>
<inclusion>FALSE</inclusion>
<edgeMap>
<xCoord>167</xCoord>
<yCoord>277</yCoord>
</edgeMap>
<edgeMap>
<xCoord>167</xCoord>
<yCoord>276</yCoord>
</edgeMap>
<edgeMap>
<xCoord>166</xCoord>
<yCoord>275</yCoord>
</edgeMap>
<edgeMap>
<xCoord>166</xCoord>
<yCoord>274</yCoord>
</edgeMap>
<edgeMap>
<xCoord>165</xCoord>
<yCoord>273</yCoord>
</edgeMap>
<edgeMap>
<xCoord>165</xCoord>
<yCoord>272</yCoord>
</edgeMap>
<edgeMap>
<xCoord>166</xCoord>
<yCoord>271</yCoord>
</edgeMap>
<edgeMap>
<xCoord>166</xCoord>
<yCoord>270</yCoord>
</edgeMap>
<edgeMap>
<xCoord>166</xCoord>
<yCoord>269</yCoord>
</edgeMap>
<edgeMap>
<xCoord>167</xCoord>
<yCoord>268</yCoord>
</edgeMap>
<edgeMap>
<xCoord>167</xCoord>
<yCoord>267</yCoord>
</edgeMap>
<edgeMap>
<xCoord>168</xCoord>
<yCoord>266</yCoord>
</edgeMap>
<edgeMap>
<xCoord>168</xCoord>
<yCoord>265</yCoord>
</edgeMap>
<edgeMap>
<xCoord>169</xCoord>
<yCoord>264</yCoord>
</edgeMap>
<edgeMap>
<xCoord>170</xCoord>
<yCoord>263</yCoord>
</edgeMap>
<edgeMap>
<xCoord>171</xCoord>
<yCoord>262</yCoord>
</edgeMap>
<edgeMap>
<xCoord>172</xCoord>
<yCoord>261</yCoord>
</edgeMap>
<edgeMap>
<xCoord>173</xCoord>
<yCoord>260</yCoord>
</edgeMap>
<edgeMap>
<xCoord>174</xCoord>
<yCoord>260</yCoord>
</edgeMap>
<edgeMap>
<xCoord>175</xCoord>
<yCoord>260</yCoord>
</edgeMap>
<edgeMap>
<xCoord>176</xCoord>
<yCoord>260</yCoord>
</edgeMap>
<edgeMap>
<xCoord>177</xCoord>
<yCoord>260</yCoord>
</edgeMap>
<edgeMap>
<xCoord>178</xCoord>
<yCoord>261</yCoord>
</edgeMap>
<edgeMap>
<xCoord>178</xCoord>
<yCoord>262</yCoord>
</edgeMap>
<edgeMap>
<xCoord>179</xCoord>
<yCoord>263</yCoord>
</edgeMap>
<edgeMap>
<xCoord>180</xCoord>
<yCoord>264</yCoord>
</edgeMap>
<edgeMap>
<xCoord>180</xCoord>
<yCoord>265</yCoord>
</edgeMap>
<edgeMap>
<xCoord>180</xCoord>
<yCoord>266</yCoord>
</edgeMap>
<edgeMap>
<xCoord>180</xCoord>
<yCoord>267</yCoord>
</edgeMap>
<edgeMap>
<xCoord>180</xCoord>
<yCoord>268</yCoord>
</edgeMap>
<edgeMap>
<xCoord>179</xCoord>
<yCoord>269</yCoord>
</edgeMap>
<edgeMap>
<xCoord>179</xCoord>
<yCoord>270</yCoord>
</edgeMap>
<edgeMap>
<xCoord>178</xCoord>
<yCoord>271</yCoord>
</edgeMap>
<edgeMap>
<xCoord>177</xCoord>
<yCoord>272</yCoord>
</edgeMap>
<edgeMap>
<xCoord>176</xCoord>
<yCoord>273</yCoord>
</edgeMap>
<edgeMap>
<xCoord>176</xCoord>
<yCoord>274</yCoord>
</edgeMap>
<edgeMap>
<xCoord>175</xCoord>
<yCoord>275</yCoord>
</edgeMap>
<edgeMap>
<xCoord>174</xCoord>
<yCoord>276</yCoord>
</edgeMap>
<edgeMap>
<xCoord>173</xCoord>
<yCoord>277</yCoord>
</edgeMap>
<edgeMap>
<xCoord>172</xCoord>
<yCoord>278</yCoord>
</edgeMap>
<edgeMap>
<xCoord>171</xCoord>
<yCoord>278</yCoord>
</edgeMap>
<edgeMap>
<xCoord>170</xCoord>
<yCoord>278</yCoord>
</edgeMap>
<edgeMap>
<xCoord>169</xCoord>
<yCoord>278</yCoord>
</edgeMap>
<edgeMap>
<xCoord>168</xCoord>
<yCoord>278</yCoord>
</edgeMap>
<edgeMap>
<xCoord>167</xCoord>
<yCoord>277</yCoord>
</edgeMap>
</roi>
<roi>
<imageZposition>-52.5</imageZposition>
<imageSOP_UID>1.3.6.1.4.1.14519.5.2.1.6279.6001.227832225591489343080159569035</imageSOP_UID>
<inclusion>TRUE</inclusion>
<edgeMap>
<xCoord>172</xCoord>
<yCoord>284</yCoord>
</edgeMap>
<edgeMap>
<xCoord>173</xCoord>
<yCoord>283</yCoord>
</edgeMap>
<edgeMap>
<xCoord>174</xCoord>
<yCoord>283</yCoord>
</edgeMap>
<edgeMap>
<xCoord>175</xCoord>
<yCoord>282</yCoord>
</edgeMap>
<edgeMap>
<xCoord>176</xCoord>
<yCoord>281</yCoord>
</edgeMap>
<edgeMap>
<xCoord>177</xCoord>
<yCoord>280</yCoord>
</edgeMap>
<edgeMap>
<xCoord>178</xCoord>
<yCoord>280</yCoord>
</edgeMap>
<edgeMap>
<xCoord>179</xCoord>
<yCoord>279</yCoord>
</edgeMap>
<edgeMap>
<xCoord>180</xCoord>
<yCoord>279</yCoord>
</edgeMap>
<edgeMap>
<xCoord>181</xCoord>
<yCoord>278</yCoord>
</edgeMap>
<edgeMap>
<xCoord>182</xCoord>
<yCoord>277</yCoord>
</edgeMap>
<edgeMap>
<xCoord>182</xCoord>
<yCoord>276</yCoord>
</edgeMap>
<edgeMap>
<xCoord>183</xCoord>
<yCoord>275</yCoord>
</edgeMap>
<edgeMap>
<xCoord>184</xCoord>
<yCoord>275</yCoord>
</edgeMap>
<edgeMap>
<xCoord>184</xCoord>
<yCoord>274</yCoord>
</edgeMap>
<edgeMap>
<xCoord>184</xCoord>
<yCoord>273</yCoord>
</edgeMap>
<edgeMap>
<xCoord>185</xCoord>
<yCoord>272</yCoord>
</edgeMap>
<edgeMap>
<xCoord>186</xCoord>
<yCoord>271</yCoord>
</edgeMap>
<edgeMap>
<xCoord>187</xCoord>
<yCoord>271</yCoord>
</edgeMap>
<edgeMap>
<xCoord>188</xCoord>
<yCoord>271</yCoord>
</edgeMap>
<edgeMap>
<xCoord>189</xCoord>
<yCoord>271</yCoord>
</edgeMap>
<edgeMap>
<xCoord>190</xCoord>
<yCoord>271</yCoord>
</edgeMap>
<edgeMap>
<xCoord>191</xCoord>
<yCoord>271</yCoord>
</edgeMap>
<edgeMap>
<xCoord>192</xCoord>
<yCoord>270</yCoord>
</edgeMap>
<edgeMap>
<xCoord>193</xCoord>
<yCoord>269</yCoord>
</edgeMap>
<edgeMap>
<xCoord>193</xCoord>
<yCoord>268</yCoord>
</edgeMap>
<edgeMap>
<xCoord>193</xCoord>
<yCoord>267</yCoord>
</edgeMap>
<edgeMap>
<xCoord>194</xCoord>
<yCoord>266</yCoord>
</edgeMap>
<edgeMap>
<xCoord>194</xCoord>
<yCoord>265</yCoord>
</edgeMap>
<edgeMap>
<xCoord>193</xCoord>
<yCoord>264</yCoord>
</edgeMap>
<edgeMap>
<xCoord>192</xCoord>
<yCoord>263</yCoord>
</edgeMap>
<edgeMap>
<xCoord>191</xCoord>
<yCoord>262</yCoord>
</edgeMap>
<edgeMap>
<xCoord>191</xCoord>
<yCoord>261</yCoord>
</edgeMap>
<edgeMap>
<xCoord>190</xCoord>
<yCoord>261</yCoord>
</edgeMap>
<edgeMap>
<xCoord>189</xCoord>
<yCoord>261</yCoord>
</edgeMap>
<edgeMap>
<xCoord>188</xCoord>
<yCoord>261</yCoord>
</edgeMap>
<edgeMap>
<xCoord>187</xCoord>
<yCoord>261</yCoord>
</edgeMap>
<edgeMap>
<xCoord>186</xCoord>
<yCoord>260</yCoord>
</edgeMap>
<edgeMap>
<xCoord>185</xCoord>
<yCoord>260</yCoord>
</edgeMap>
<edgeMap>
<xCoord>184</xCoord>
<yCoord>259</yCoord>
</edgeMap>
<edgeMap>
<xCoord>183</xCoord>
<yCoord>259</yCoord>
</edgeMap>
<edgeMap>
<xCoord>182</xCoord>
<yCoord>258</yCoord>
</edgeMap>
<edgeMap>
<xCoord>181</xCoord>
<yCoord>257</yCoord>
</edgeMap>
<edgeMap>
<xCoord>180</xCoord>
<yCoord>257</yCoord>
</edgeMap>
<edgeMap>
<xCoord>179</xCoord>
<yCoord>256</yCoord>
</edgeMap>
<edgeMap>
<xCoord>178</xCoord>
<yCoord>256</yCoord>
</edgeMap>
<edgeMap>
<xCoord>177</xCoord>
<yCoord>256</yCoord>
</edgeMap>
<edgeMap>
<xCoord>176</xCoord>
<yCoord>256</yCoord>
</edgeMap>
<edgeMap>
<xCoord>175</xCoord>
<yCoord>256</yCoord>
</edgeMap>
<edgeMap>
<xCoord>174</xCoord>
<yCoord>256</yCoord>
</edgeMap>
<edgeMap>
<xCoord>173</xCoord>
<yCoord>257</yCoord>
</edgeMap>
<edgeMap>
<xCoord>172</xCoord>
<yCoord>257</yCoord>
</edgeMap>
<edgeMap>
<xCoord>171</xCoord>
<yCoord>258</yCoord>
</edgeMap>
<edgeMap>
<xCoord>170</xCoord>
<yCoord>258</yCoord>
</edgeMap>
<edgeMap>
<xCoord>169</xCoord>
<yCoord>259</yCoord>
</edgeMap>
<edgeMap>
<xCoord>168</xCoord>
<yCoord>260</yCoord>
</edgeMap>
<edgeMap>
<xCoord>167</xCoord>
<yCoord>261</yCoord>
</edgeMap>
<edgeMap>
<xCoord>166</xCoord>
<yCoord>262</yCoord>
</edgeMap>
<edgeMap>
<xCoord>166</xCoord>
<yCoord>263</yCoord>
</edgeMap>
<edgeMap>
<xCoord>165</xCoord>
<yCoord>264</yCoord>
</edgeMap>
<edgeMap>
<xCoord>164</xCoord>
<yCoord>265</yCoord>
</edgeMap>
<edgeMap>
<xCoord>164</xCoord>
<yCoord>266</yCoord>
</edgeMap>
<edgeMap>
<xCoord>163</xCoord>
<yCoord>267</yCoord>
</edgeMap>
<edgeMap>
<xCoord>162</xCoord>
<yCoord>268</yCoord>
</edgeMap>
<edgeMap>
<xCoord>162</xCoord>
<yCoord>269</yCoord>
</edgeMap>
<edgeMap>
<xCoord>162</xCoord>
<yCoord>270</yCoord>
</edgeMap>
<edgeMap>
<xCoord>162</xCoord>
<yCoord>271</yCoord>
</edgeMap>
<edgeMap>
<xCoord>162</xCoord>
<yCoord>272</yCoord>
</edgeMap>
<edgeMap>
<xCoord>162</xCoord>
<yCoord>273</yCoord>
</edgeMap>
<edgeMap>
<xCoord>162</xCoord>
<yCoord>274</yCoord>
</edgeMap>
<edgeMap>
<xCoord>162</xCoord>
<yCoord>275</yCoord>
</edgeMap>
<edgeMap>
<xCoord>163</xCoord>
<yCoord>276</yCoord>
</edgeMap>
<edgeMap>
<xCoord>163</xCoord>
<yCoord>277</yCoord>
</edgeMap>
<edgeMap>
<xCoord>164</xCoord>
<yCoord>278</yCoord>
</edgeMap>
<edgeMap>
<xCoord>164</xCoord>
<yCoord>279</yCoord>
</edgeMap>
<edgeMap>
<xCoord>165</xCoord>
<yCoord>280</yCoord>
</edgeMap>
<edgeMap>
<xCoord>166</xCoord>
<yCoord>281</yCoord>
</edgeMap>
<edgeMap>
<xCoord>167</xCoord>
<yCoord>282</yCoord>
</edgeMap>
<edgeMap>
<xCoord>168</xCoord>
<yCoord>283</yCoord>
</edgeMap>
<edgeMap>
<xCoord>169</xCoord>
<yCoord>283</yCoord>
</edgeMap>
<edgeMap>
<xCoord>170</xCoord>
<yCoord>283</yCoord>
</edgeMap>
<edgeMap>
<xCoord>171</xCoord>
<yCoord>284</yCoord>
</edgeMap>
<edgeMap>
<xCoord>172</xCoord>
<yCoord>284</yCoord>
</edgeMap>
</roi>
<roi>
<imageZposition>-52.5</imageZposition>
<imageSOP_UID>1.3.6.1.4.1.14519.5.2.1.6279.6001.227832225591489343080159569035</imageSOP_UID>
<inclusion>FALSE</inclusion>
<edgeMap>
<xCoord>168</xCoord>
<yCoord>277</yCoord>
</edgeMap>
<edgeMap>
<xCoord>167</xCoord>
<yCoord>276</yCoord>
</edgeMap>
<edgeMap>
<xCoord>166</xCoord>
<yCoord>275</yCoord>
</edgeMap>
<edgeMap>
<xCoord>166</xCoord>
<yCoord>274</yCoord>
</edgeMap>
<edgeMap>
<xCoord>166</xCoord>
<yCoord>273</yCoord>
</edgeMap>
<edgeMap>
<xCoord>166</xCoord>
<yCoord>272</yCoord>
</edgeMap>
<edgeMap>
<xCoord>166</xCoord>
<yCoord>271</yCoord>
</edgeMap>
<edgeMap>
<xCoord>167</xCoord>
<yCoord>270</yCoord>
</edgeMap>
<edgeMap>
<xCoord>167</xCoord>
<yCoord>269</yCoord>
</edgeMap>
<edgeMap>
<xCoord>167</xCoord>
<yCoord>268</yCoord>
</edgeMap>
<edgeMap>
<xCoord>168</xCoord>
<yCoord>267</yCoord>
</edgeMap>
<edgeMap>
<xCoord>168</xCoord>
<yCoord>266</yCoord>
</edgeMap>
<edgeMap>
<xCoord>169</xCoord>
<yCoord>265</yCoord>
</edgeMap>
<edgeMap>
<xCoord>170</xCoord>
<yCoord>264</yCoord>
</edgeMap>
<edgeMap>
<xCoord>171</xCoord>
<yCoord>263</yCoord>
</edgeMap>
<edgeMap>
<xCoord>172</xCoord>
<yCoord>262</yCoord>
</edgeMap>
<edgeMap>
<xCoord>172</xCoord>
<yCoord>261</yCoord>
</edgeMap>
<edgeMap>
<xCoord>173</xCoord>
<yCoord>260</yCoord>
</edgeMap>
<edgeMap>
<xCoord>174</xCoord>
<yCoord>259</yCoord>
</edgeMap>
<edgeMap>
<xCoord>175</xCoord>
<yCoord>259</yCoord>
</edgeMap>
<edgeMap>
<xCoord>176</xCoord>
<yCoord>259</yCoord>
</edgeMap>
<edgeMap>
<xCoord>177</xCoord>
<yCoord>259</yCoord>
</edgeMap>
<edgeMap>
<xCoord>178</xCoord>
<yCoord>260</yCoord>
</edgeMap>
<edgeMap>
<xCoord>179</xCoord>
<yCoord>261</yCoord>
</edgeMap>
<edgeMap>
<xCoord>179</xCoord>
<yCoord>262</yCoord>
</edgeMap>
<edgeMap>
<xCoord>180</xCoord>
<yCoord>263</yCoord>
</edgeMap>
<edgeMap>
<xCoord>181</xCoord>
<yCoord>264</yCoord>
</edgeMap>
<edgeMap>
<xCoord>181</xCoord>
<yCoord>265</yCoord>
</edgeMap>
<edgeMap>
<xCoord>181</xCoord>
<yCoord>266</yCoord>
</edgeMap>
<edgeMap>
<xCoord>181</xCoord>
<yCoord>267</yCoord>
</edgeMap>
<edgeMap>
<xCoord>181</xCoord>
<yCoord>268</yCoord>
</edgeMap>
<edgeMap>
<xCoord>180</xCoord>
<yCoord>269</yCoord>
</edgeMap>
<edgeMap>
<xCoord>180</xCoord>
<yCoord>270</yCoord>
</edgeMap>
<edgeMap>
<xCoord>179</xCoord>
<yCoord>271</yCoord>
</edgeMap>
<edgeMap>
<xCoord>178</xCoord>
<yCoord>272</yCoord>
</edgeMap>
<edgeMap>
<xCoord>177</xCoord>
<yCoord>272</yCoord>
</edgeMap>
<edgeMap>
<xCoord>177</xCoord>
<yCoord>273</yCoord>
</edgeMap>
<edgeMap>
<xCoord>176</xCoord>
<yCoord>274</yCoord>
</edgeMap>
<edgeMap>
<xCoord>175</xCoord>
<yCoord>275</yCoord>
</edgeMap>
<edgeMap>
<xCoord>174</xCoord>
<yCoord>276</yCoord>
</edgeMap>
<edgeMap>
<xCoord>173</xCoord>
<yCoord>277</yCoord>
</edgeMap>
<edgeMap>
<xCoord>172</xCoord>
<yCoord>278</yCoord>
</edgeMap>
<edgeMap>
<xCoord>171</xCoord>
<yCoord>278</yCoord>
</edgeMap>
<edgeMap>
<xCoord>170</xCoord>
<yCoord>278</yCoord>
</edgeMap>
<edgeMap>
<xCoord>169</xCoord>
<yCoord>278</yCoord>
</edgeMap>
<edgeMap>
<xCoord>168</xCoord>
<yCoord>277</yCoord>
</edgeMap>
</roi>
<roi>
<imageZposition>-53.75</imageZposition>
<imageSOP_UID>1.3.6.1.4.1.14519.5.2.1.6279.6001.173465327312275597917626670511</imageSOP_UID>
<inclusion>TRUE</inclusion>
<edgeMap>
<xCoord>172</xCoord>
<yCoord>285</yCoord>
</edgeMap>
<edgeMap>
<xCoord>173</xCoord>
<yCoord>284</yCoord>
</edgeMap>
<edgeMap>
<xCoord>174</xCoord>
<yCoord>283</yCoord>
</edgeMap>
<edgeMap>
<xCoord>175</xCoord>
<yCoord>284</yCoord>
</edgeMap>
<edgeMap>
<xCoord>176</xCoord>
<yCoord>284</yCoord>
</edgeMap>
<edgeMap>
<xCoord>177</xCoord>
<yCoord>283</yCoord>
</edgeMap>
<edgeMap>
<xCoord>177</xCoord>
<yCoord>282</yCoord>
</edgeMap>
<edgeMap>
<xCoord>178</xCoord>
<yCoord>281</yCoord>
</edgeMap>
<edgeMap>
<xCoord>178</xCoord>
<yCoord>280</yCoord>
</edgeMap>
<edgeMap>
<xCoord>178</xCoord>
<yCoord>279</yCoord>
</edgeMap>
<edgeMap>
<xCoord>179</xCoord>
<yCoord>278</yCoord>
</edgeMap>
<edgeMap>
<xCoord>180</xCoord>
<yCoord>277</yCoord>
</edgeMap>
<edgeMap>
<xCoord>181</xCoord>
<yCoord>276</yCoord>
</edgeMap>
<edgeMap>
<xCoord>182</xCoord>
<yCoord>275</yCoord>
</edgeMap>
<edgeMap>
<xCoord>183</xCoord>
<yCoord>275</yCoord>
</edgeMap>
<edgeMap>
<xCoord>184</xCoord>
<yCoord>274</yCoord>
</edgeMap>
<edgeMap>
<xCoord>184</xCoord>
<yCoord>273</yCoord>
</edgeMap>
<edgeMap>
<xCoord>185</xCoord>
<yCoord>272</yCoord>
</edgeMap>
<edgeMap>
<xCoord>186</xCoord>
<yCoord>271</yCoord>
</edgeMap>
<edgeMap>
<xCoord>187</xCoord>
<yCoord>271</yCoord>
</edgeMap>
<edgeMap>
<xCoord>188</xCoord>
<yCoord>271</yCoord>
</edgeMap>
<edgeMap>
<xCoord>189</xCoord>
<yCoord>271</yCoord>
</edgeMap>
<edgeMap>
<xCoord>190</xCoord>
<yCoord>271</yCoord>
</edgeMap>
<edgeMap>
<xCoord>191</xCoord>
<yCoord>271</yCoord>
</edgeMap>
<edgeMap>
<xCoord>192</xCoord>
<yCoord>270</yCoord>
</edgeMap>
<edgeMap>
<xCoord>192</xCoord>
<yCoord>269</yCoord>
</edgeMap>
<edgeMap>
<xCoord>192</xCoord>
<yCoord>268</yCoord>
</edgeMap>
<edgeMap>
<xCoord>193</xCoord>
<yCoord>267</yCoord>
</edgeMap>
<edgeMap>
<xCoord>194</xCoord>
<yCoord>266</yCoord>
</edgeMap>
<edgeMap>
<xCoord>194</xCoord>
<yCoord>265</yCoord>
</edgeMap>
<edgeMap>
<xCoord>194</xCoord>
<yCoord>264</yCoord>
</edgeMap>
<edgeMap>
<xCoord>193</xCoord>
<yCoord>263</yCoord>
</edgeMap>
<edgeMap>
<xCoord>192</xCoord>
<yCoord>262</yCoord>
</edgeMap>
<edgeMap>
<xCoord>191</xCoord>
<yCoord>261</yCoord>
</edgeMap>
<edgeMap>
<xCoord>190</xCoord>
<yCoord>260</yCoord>
</edgeMap>
<edgeMap>
<xCoord>189</xCoord>
<yCoord>261</yCoord>
</edgeMap>
<edgeMap>
<xCoord>188</xCoord>
<yCoord>260</yCoord>
</edgeMap>
<edgeMap>
<xCoord>187</xCoord>
<yCoord>260</yCoord>
</edgeMap>
<edgeMap>
<xCoord>186</xCoord>
<yCoord>259</yCoord>
</edgeMap>
<edgeMap>
<xCoord>185</xCoord>
<yCoord>258</yCoord>
</edgeMap>
<edgeMap>
<xCoord>184</xCoord>
<yCoord>257</yCoord>
</edgeMap>
<edgeMap>
<xCoord>184</xCoord>
<yCoord>256</yCoord>
</edgeMap>
<edgeMap>
<xCoord>183</xCoord>
<yCoord>255</yCoord>
</edgeMap>
<edgeMap>
<xCoord>182</xCoord>
<yCoord>254</yCoord>
</edgeMap>
<edgeMap>
<xCoord>182</xCoord>
<yCoord>253</yCoord>
</edgeMap>
<edgeMap>
<xCoord>181</xCoord>
<yCoord>252</yCoord>
</edgeMap>
<edgeMap>
<xCoord>181</xCoord>
<yCoord>251</yCoord>
</edgeMap>
<edgeMap>
<xCoord>181</xCoord>
<yCoord>250</yCoord>
</edgeMap>
<edgeMap>
<xCoord>180</xCoord>
<yCoord>249</yCoord>
</edgeMap>
<edgeMap>
<xCoord>179</xCoord>
<yCoord>248</yCoord>
</edgeMap>
<edgeMap>
<xCoord>179</xCoord>
<yCoord>247</yCoord>
</edgeMap>
<edgeMap>
<xCoord>178</xCoord>
<yCoord>247</yCoord>
</edgeMap>
<edgeMap>
<xCoord>178</xCoord>
<yCoord>248</yCoord>
</edgeMap>
<edgeMap>
<xCoord>177</xCoord>
<yCoord>249</yCoord>
</edgeMap>
<edgeMap>
<xCoord>177</xCoord>
<yCoord>250</yCoord>
</edgeMap>
<edgeMap>
<xCoord>178</xCoord>
<yCoord>251</yCoord>
</edgeMap>
<edgeMap>
<xCoord>178</xCoord>
<yCoord>252</yCoord>
</edgeMap>
<edgeMap>
<xCoord>178</xCoord>
<yCoord>253</yCoord>
</edgeMap>
<edgeMap>
<xCoord>178</xCoord>
<yCoord>254</yCoord>
</edgeMap>
<edgeMap>
<xCoord>177</xCoord>
<yCoord>255</yCoord>
</edgeMap>
<edgeMap>
<xCoord>176</xCoord>
<yCoord>256</yCoord>
</edgeMap>
<edgeMap>
<xCoord>175</xCoord>
<yCoord>256</yCoord>
</edgeMap>
<edgeMap>
<xCoord>174</xCoord>
<yCoord>257</yCoord>
</edgeMap>
<edgeMap>
<xCoord>173</xCoord>
<yCoord>257</yCoord>
</edgeMap>
<edgeMap>
<xCoord>172</xCoord>
<yCoord>257</yCoord>
</edgeMap>
<edgeMap>
<xCoord>171</xCoord>
<yCoord>258</yCoord>
</edgeMap>
<edgeMap>
<xCoord>170</xCoord>
<yCoord>259</yCoord>
</edgeMap>
<edgeMap>
<xCoord>170</xCoord>
<yCoord>260</yCoord>
</edgeMap>
<edgeMap>
<xCoord>169</xCoord>
<yCoord>261</yCoord>
</edgeMap>
<edgeMap>
<xCoord>168</xCoord>
<yCoord>262</yCoord>
</edgeMap>
<edgeMap>
<xCoord>167</xCoord>
<yCoord>263</yCoord>
</edgeMap>
<edgeMap>
<xCoord>166</xCoord>
<yCoord>264</yCoord>
</edgeMap>
<edgeMap>
<xCoord>166</xCoord>
<yCoord>265</yCoord>
</edgeMap>
<edgeMap>
<xCoord>165</xCoord>
<yCoord>266</yCoord>
</edgeMap>
<edgeMap>
<xCoord>165</xCoord>
<yCoord>267</yCoord>
</edgeMap>
<edgeMap>
<xCoord>164</xCoord>
<yCoord>268</yCoord>
</edgeMap>
<edgeMap>
<xCoord>164</xCoord>
<yCoord>269</yCoord>
</edgeMap>
<edgeMap>
<xCoord>164</xCoord>
<yCoord>270</yCoord>
</edgeMap>
<edgeMap>
<xCoord>164</xCoord>
<yCoord>271</yCoord>
</edgeMap>
<edgeMap>
<xCoord>164</xCoord>
<yCoord>272</yCoord>
</edgeMap>
<edgeMap>
<xCoord>164</xCoord>
<yCoord>273</yCoord>
</edgeMap>
<edgeMap>
<xCoord>164</xCoord>
<yCoord>274</yCoord>
</edgeMap>
<edgeMap>
<xCoord>164</xCoord>
<yCoord>275</yCoord>
</edgeMap>
<edgeMap>
<xCoord>164</xCoord>
<yCoord>276</yCoord>
</edgeMap>
<edgeMap>
<xCoord>165</xCoord>
<yCoord>277</yCoord>
</edgeMap>
<edgeMap>
<xCoord>166</xCoord>
<yCoord>278</yCoord>
</edgeMap>
<edgeMap>
<xCoord>167</xCoord>
<yCoord>278</yCoord>
</edgeMap>
<edgeMap>
<xCoord>168</xCoord>
<yCoord>279</yCoord>
</edgeMap>
<edgeMap>
<xCoord>169</xCoord>
<yCoord>280</yCoord>
</edgeMap>
<edgeMap>
<xCoord>169</xCoord>
<yCoord>281</yCoord>
</edgeMap>
<edgeMap>
<xCoord>170</xCoord>
<yCoord>282</yCoord>
</edgeMap>
<edgeMap>
<xCoord>170</xCoord>
<yCoord>283</yCoord>
</edgeMap>
<edgeMap>
<xCoord>171</xCoord>
<yCoord>284</yCoord>
</edgeMap>
<edgeMap>
<xCoord>172</xCoord>
<yCoord>285</yCoord>
</edgeMap>
</roi>
<roi>
<imageZposition>-53.75</imageZposition>
<imageSOP_UID>1.3.6.1.4.1.14519.5.2.1.6279.6001.173465327312275597917626670511</imageSOP_UID>
<inclusion>FALSE</inclusion>
<edgeMap>
<xCoord>170</xCoord>
<yCoord>277</yCoord>
</edgeMap>
<edgeMap>
<xCoord>169</xCoord>
<yCoord>276</yCoord>
</edgeMap>
<edgeMap>
<xCoord>168</xCoord>
<yCoord>276</yCoord>
</edgeMap>
<edgeMap>
<xCoord>167</xCoord>
<yCoord>275</yCoord>
</edgeMap>
<edgeMap>
<xCoord>167</xCoord>
<yCoord>274</yCoord>
</edgeMap>
<edgeMap>
<xCoord>167</xCoord>
<yCoord>273</yCoord>
</edgeMap>
<edgeMap>
<xCoord>167</xCoord>
<yCoord>272</yCoord>
</edgeMap>
<edgeMap>
<xCoord>167</xCoord>
<yCoord>271</yCoord>
</edgeMap>
<edgeMap>
<xCoord>167</xCoord>
<yCoord>270</yCoord>
</edgeMap>
<edgeMap>
<xCoord>167</xCoord>
<yCoord>269</yCoord>
</edgeMap>
<edgeMap>
<xCoord>168</xCoord>
<yCoord>268</yCoord>
</edgeMap>
<edgeMap>
<xCoord>168</xCoord>
<yCoord>267</yCoord>
</edgeMap>
<edgeMap>
<xCoord>169</xCoord>
<yCoord>266</yCoord>
</edgeMap>
<edgeMap>
<xCoord>169</xCoord>
<yCoord>265</yCoord>
</edgeMap>
<edgeMap>
<xCoord>170</xCoord>
<yCoord>264</yCoord>
</edgeMap>
<edgeMap>
<xCoord>171</xCoord>
<yCoord>263</yCoord>
</edgeMap>
<edgeMap>
<xCoord>172</xCoord>
<yCoord>262</yCoord>
</edgeMap>
<edgeMap>
<xCoord>172</xCoord>
<yCoord>261</yCoord>
</edgeMap>
<edgeMap>
<xCoord>173</xCoord>
<yCoord>260</yCoord>
</edgeMap>
<edgeMap>
<xCoord>174</xCoord>
<yCoord>260</yCoord>
</edgeMap>
<edgeMap>
<xCoord>175</xCoord>
<yCoord>259</yCoord>
</edgeMap>
<edgeMap>
<xCoord>176</xCoord>
<yCoord>259</yCoord>
</edgeMap>
<edgeMap>
<xCoord>177</xCoord>
<yCoord>259</yCoord>
</edgeMap>
<edgeMap>
<xCoord>178</xCoord>
<yCoord>258</yCoord>
</edgeMap>
<edgeMap>
<xCoord>179</xCoord>
<yCoord>259</yCoord>
</edgeMap>
<edgeMap>
<xCoord>179</xCoord>
<yCoord>260</yCoord>
</edgeMap>
<edgeMap>
<xCoord>180</xCoord>
<yCoord>261</yCoord>
</edgeMap>
<edgeMap>
<xCoord>180</xCoord>
<yCoord>262</yCoord>
</edgeMap>
<edgeMap>
<xCoord>181</xCoord>
<yCoord>263</yCoord>
</edgeMap>
<edgeMap>
<xCoord>182</xCoord>
<yCoord>264</yCoord>
</edgeMap>
<edgeMap>
<xCoord>182</xCoord>
<yCoord>265</yCoord>
</edgeMap>
<edgeMap>
<xCoord>182</xCoord>
<yCoord>266</yCoord>
</edgeMap>
<edgeMap>
<xCoord>182</xCoord>
<yCoord>267</yCoord>
</edgeMap>
<edgeMap>
<xCoord>182</xCoord>
<yCoord>268</yCoord>
</edgeMap>
<edgeMap>
<xCoord>181</xCoord>
<yCoord>269</yCoord>
</edgeMap>
<edgeMap>
<xCoord>180</xCoord>
<yCoord>270</yCoord>
</edgeMap>
<edgeMap>
<xCoord>179</xCoord>
<yCoord>271</yCoord>
</edgeMap>
<edgeMap>
<xCoord>178</xCoord>
<yCoord>271</yCoord>
</edgeMap>
<edgeMap>
<xCoord>177</xCoord>
<yCoord>272</yCoord>
</edgeMap>
<edgeMap>
<xCoord>177</xCoord>
<yCoord>273</yCoord>
</edgeMap>
<edgeMap>
<xCoord>176</xCoord>
<yCoord>274</yCoord>
</edgeMap>
<edgeMap>
<xCoord>175</xCoord>
<yCoord>275</yCoord>
</edgeMap>
<edgeMap>
<xCoord>174</xCoord>
<yCoord>276</yCoord>
</edgeMap>
<edgeMap>
<xCoord>173</xCoord>
<yCoord>277</yCoord>
</edgeMap>
<edgeMap>
<xCoord>172</xCoord>
<yCoord>278</yCoord>
</edgeMap>
<edgeMap>
<xCoord>171</xCoord>
<yCoord>278</yCoord>
</edgeMap>
<edgeMap>
<xCoord>170</xCoord>
<yCoord>277</yCoord>
</edgeMap>
</roi>
<roi>
<imageZposition>-55.0</imageZposition>
<imageSOP_UID>1.3.6.1.4.1.14519.5.2.1.6279.6001.640353516268971056457933925370</imageSOP_UID>
<inclusion>TRUE</inclusion>
<edgeMap>
<xCoord>172</xCoord>
<yCoord>285</yCoord>
</edgeMap>
<edgeMap>
<xCoord>173</xCoord>
<yCoord>284</yCoord>
</edgeMap>
<edgeMap>
<xCoord>174</xCoord>
<yCoord>283</yCoord>
</edgeMap>
<edgeMap>
<xCoord>175</xCoord>
<yCoord>284</yCoord>
</edgeMap>
<edgeMap>
<xCoord>176</xCoord>
<yCoord>284</yCoord>
</edgeMap>
<edgeMap>
<xCoord>177</xCoord>
<yCoord>284</yCoord>
</edgeMap>
<edgeMap>
<xCoord>177</xCoord>
<yCoord>283</yCoord>
</edgeMap>
<edgeMap>
<xCoord>177</xCoord>
<yCoord>282</yCoord>
</edgeMap>
<edgeMap>
<xCoord>178</xCoord>
<yCoord>281</yCoord>
</edgeMap>
<edgeMap>
<xCoord>179</xCoord>
<yCoord>280</yCoord>
</edgeMap>
<edgeMap>
<xCoord>179</xCoord>
<yCoord>279</yCoord>
</edgeMap>
<edgeMap>
<xCoord>179</xCoord>
<yCoord>278</yCoord>
</edgeMap>
<edgeMap>
<xCoord>179</xCoord>
<yCoord>277</yCoord>
</edgeMap>
<edgeMap>
<xCoord>180</xCoord>
<yCoord>276</yCoord>
</edgeMap>
<edgeMap>
<xCoord>181</xCoord>
<yCoord>276</yCoord>
</edgeMap>
<edgeMap>
<xCoord>182</xCoord>
<yCoord>276</yCoord>
</edgeMap>
<edgeMap>
<xCoord>183</xCoord>
<yCoord>275</yCoord>
</edgeMap>
<edgeMap>
<xCoord>184</xCoord>
<yCoord>274</yCoord>
</edgeMap>
<edgeMap>
<xCoord>184</xCoord>
<yCoord>273</yCoord>
</edgeMap>
<edgeMap>
<xCoord>185</xCoord>
<yCoord>272</yCoord>
</edgeMap>
<edgeMap>
<xCoord>186</xCoord>
<yCoord>271</yCoord>
</edgeMap>
<edgeMap>
<xCoord>187</xCoord>
<yCoord>271</yCoord>
</edgeMap>
<edgeMap>
<xCoord>188</xCoord>
<yCoord>271</yCoord>
</edgeMap>
<edgeMap>
<xCoord>189</xCoord>
<yCoord>271</yCoord>
</edgeMap>
<edgeMap>
<xCoord>190</xCoord>
<yCoord>270</yCoord>
</edgeMap>
<edgeMap>
<xCoord>191</xCoord>
<yCoord>270</yCoord>
</edgeMap>
<edgeMap>
<xCoord>192</xCoord>
<yCoord>269</yCoord>
</edgeMap>
<edgeMap>
<xCoord>192</xCoord>
<yCoord>268</yCoord>
</edgeMap>
<edgeMap>
<xCoord>192</xCoord>
<yCoord>267</yCoord>
</edgeMap>
<edgeMap>
<xCoord>192</xCoord>
<yCoord>266</yCoord>
</edgeMap>
<edgeMap>
<xCoord>193</xCoord>
<yCoord>265</yCoord>
</edgeMap>
<edgeMap>
<xCoord>194</xCoord>
<yCoord>264</yCoord>
</edgeMap>
<edgeMap>
<xCoord>194</xCoord>
<yCoord>263</yCoord>
</edgeMap>
<edgeMap>
<xCoord>194</xCoord>
<yCoord>262</yCoord>
</edgeMap>
<edgeMap>
<xCoord>193</xCoord>
<yCoord>262</yCoord>
</edgeMap>
<edgeMap>
<xCoord>192</xCoord>
<yCoord>261</yCoord>
</edgeMap>
<edgeMap>
<xCoord>191</xCoord>
<yCoord>260</yCoord>
</edgeMap>
<edgeMap>
<xCoord>190</xCoord>
<yCoord>259</yCoord>
</edgeMap>
<edgeMap>
<xCoord>189</xCoord>
<yCoord>259</yCoord>
</edgeMap>
<edgeMap>
<xCoord>188</xCoord>
<yCoord>259</yCoord>
</edgeMap>
<edgeMap>
<xCoord>187</xCoord>
<yCoord>258</yCoord>
</edgeMap>
<edgeMap>
<xCoord>186</xCoord>
<yCoord>258</yCoord>
</edgeMap>
<edgeMap>
<xCoord>185</xCoord>
<yCoord>257</yCoord>
</edgeMap>
<edgeMap>
<xCoord>185</xCoord>
<yCoord>256</yCoord>
</edgeMap>
<edgeMap>
<xCoord>185</xCoord>
<yCoord>255</yCoord>
</edgeMap>
<edgeMap>
<xCoord>184</xCoord>
<yCoord>254</yCoord>
</edgeMap>
<edgeMap>
<xCoord>184</xCoord>
<yCoord>253</yCoord>
</edgeMap>
<edgeMap>
<xCoord>183</xCoord>
<yCoord>252</yCoord>
</edgeMap>
<edgeMap>
<xCoord>183</xCoord>
<yCoord>251</yCoord>
</edgeMap>
<edgeMap>
<xCoord>182</xCoord>
<yCoord>250</yCoord>
</edgeMap>
<edgeMap>
<xCoord>181</xCoord>
<yCoord>250</yCoord>
</edgeMap>
<edgeMap>
<xCoord>180</xCoord>
<yCoord>249</yCoord>
</edgeMap>
<edgeMap>
<xCoord>180</xCoord>
<yCoord>248</yCoord>
</edgeMap>
<edgeMap>
<xCoord>180</xCoord>
<yCoord>247</yCoord>
</edgeMap>
<edgeMap>
<xCoord>179</xCoord>
<yCoord>247</yCoord>
</edgeMap>
<edgeMap>
<xCoord>178</xCoord>
<yCoord>247</yCoord>
</edgeMap>
<edgeMap>
<xCoord>178</xCoord>
<yCoord>248</yCoord>
</edgeMap>
<edgeMap>
<xCoord>177</xCoord>
<yCoord>249</yCoord>
</edgeMap>
<edgeMap>
<xCoord>177</xCoord>
<yCoord>250</yCoord>
</edgeMap>
<edgeMap>
<xCoord>177</xCoord>
<yCoord>251</yCoord>
</edgeMap>
<edgeMap>
<xCoord>178</xCoord>
<yCoord>252</yCoord>
</edgeMap>
<edgeMap>
<xCoord>178</xCoord>
<yCoord>253</yCoord>
</edgeMap>
<edgeMap>
<xCoord>177</xCoord>
<yCoord>254</yCoord>
</edgeMap>
<edgeMap>
<xCoord>177</xCoord>
<yCoord>255</yCoord>
</edgeMap>
<edgeMap>
<xCoord>176</xCoord>
<yCoord>256</yCoord>
</edgeMap>
<edgeMap>
<xCoord>175</xCoord>
<yCoord>256</yCoord>
</edgeMap>
<edgeMap>
<xCoord>174</xCoord>
<yCoord>256</yCoord>
</edgeMap>
<edgeMap>
<xCoord>173</xCoord>
<yCoord>256</yCoord>
</edgeMap>
<edgeMap>
<xCoord>172</xCoord>
<yCoord>257</yCoord>
</edgeMap>
<edgeMap>
<xCoord>171</xCoord>
<yCoord>257</yCoord>
</edgeMap>
<edgeMap>
<xCoord>170</xCoord>
<yCoord>258</yCoord>
</edgeMap>
<edgeMap>
<xCoord>169</xCoord>
<yCoord>259</yCoord>
</edgeMap>
<edgeMap>
<xCoord>168</xCoord>
<yCoord>260</yCoord>
</edgeMap>
<edgeMap>
<xCoord>167</xCoord>
<yCoord>261</yCoord>
</edgeMap>
<edgeMap>
<xCoord>167</xCoord>
<yCoord>262</yCoord>
</edgeMap>
<edgeMap>
<xCoord>166</xCoord>
<yCoord>263</yCoord>
</edgeMap>
<edgeMap>
<xCoord>166</xCoord>
<yCoord>264</yCoord>
</edgeMap>
<edgeMap>
<xCoord>165</xCoord>
<yCoord>265</yCoord>
</edgeMap>
<edgeMap>
<xCoord>164</xCoord>
<yCoord>266</yCoord>
</edgeMap>
<edgeMap>
<xCoord>164</xCoord>
<yCoord>267</yCoord>
</edgeMap>
<edgeMap>
<xCoord>164</xCoord>
<yCoord>268</yCoord>
</edgeMap>
<edgeMap>
<xCoord>163</xCoord>
<yCoord>269</yCoord>
</edgeMap>
<edgeMap>
<xCoord>163</xCoord>
<yCoord>270</yCoord>
</edgeMap>
<edgeMap>
<xCoord>162</xCoord>
<yCoord>271</yCoord>
</edgeMap>
<edgeMap>
<xCoord>162</xCoord>
<yCoord>272</yCoord>
</edgeMap>
<edgeMap>
<xCoord>162</xCoord>
<yCoord>273</yCoord>
</edgeMap>
<edgeMap>
<xCoord>162</xCoord>
<yCoord>274</yCoord>
</edgeMap>
<edgeMap>
<xCoord>163</xCoord>
<yCoord>275</yCoord>
</edgeMap>
<edgeMap>
<xCoord>164</xCoord>
<yCoord>276</yCoord>
</edgeMap>
<edgeMap>
<xCoord>164</xCoord>
<yCoord>277</yCoord>
</edgeMap>
<edgeMap>
<xCoord>164</xCoord>
<yCoord>278</yCoord>
</edgeMap>
<edgeMap>
<xCoord>165</xCoord>
<yCoord>279</yCoord>
</edgeMap>
<edgeMap>
<xCoord>166</xCoord>
<yCoord>280</yCoord>
</edgeMap>
<edgeMap>
<xCoord>167</xCoord>
<yCoord>279</yCoord>
</edgeMap>
<edgeMap>
<xCoord>168</xCoord>
<yCoord>280</yCoord>
</edgeMap>
<edgeMap>
<xCoord>169</xCoord>
<yCoord>280</yCoord>
</edgeMap>
<edgeMap>
<xCoord>170</xCoord>
<yCoord>281</yCoord>
</edgeMap>
<edgeMap>
<xCoord>170</xCoord>
<yCoord>282</yCoord>
</edgeMap>
<edgeMap>
<xCoord>170</xCoord>
<yCoord>283</yCoord>
</edgeMap>
<edgeMap>
<xCoord>170</xCoord>
<yCoord>284</yCoord>
</edgeMap>
<edgeMap>
<xCoord>171</xCoord>
<yCoord>285</yCoord>
</edgeMap>
<edgeMap>
<xCoord>172</xCoord>
<yCoord>285</yCoord>
</edgeMap>
</roi>
<roi>
<imageZposition>-55.0</imageZposition>
<imageSOP_UID>1.3.6.1.4.1.14519.5.2.1.6279.6001.640353516268971056457933925370</imageSOP_UID>
<inclusion>FALSE</inclusion>
<edgeMap>
<xCoord>168</xCoord>
<yCoord>277</yCoord>
</edgeMap>
<edgeMap>
<xCoord>167</xCoord>
<yCoord>276</yCoord>
</edgeMap>
<edgeMap>
<xCoord>166</xCoord>
<yCoord>275</yCoord>
</edgeMap>
<edgeMap>
<xCoord>166</xCoord>
<yCoord>274</yCoord>
</edgeMap>
<edgeMap>
<xCoord>166</xCoord>
<yCoord>273</yCoord>
</edgeMap>
<edgeMap>
<xCoord>165</xCoord>
<yCoord>272</yCoord>
</edgeMap>
<edgeMap>
<xCoord>165</xCoord>
<yCoord>271</yCoord>
</edgeMap>
<edgeMap>
<xCoord>166</xCoord>
<yCoord>270</yCoord>
</edgeMap>
<edgeMap>
<xCoord>166</xCoord>
<yCoord>269</yCoord>
</edgeMap>
<edgeMap>
<xCoord>167</xCoord>
<yCoord>268</yCoord>
</edgeMap>
<edgeMap>
<xCoord>167</xCoord>
<yCoord>267</yCoord>
</edgeMap>
<edgeMap>
<xCoord>168</xCoord>
<yCoord>266</yCoord>
</edgeMap>
<edgeMap>
<xCoord>168</xCoord>
<yCoord>265</yCoord>
</edgeMap>
<edgeMap>
<xCoord>169</xCoord>
<yCoord>264</yCoord>
</edgeMap>
<edgeMap>
<xCoord>169</xCoord>
<yCoord>263</yCoord>
</edgeMap>
<edgeMap>
<xCoord>170</xCoord>
<yCoord>262</yCoord>
</edgeMap>
<edgeMap>
<xCoord>171</xCoord>
<yCoord>261</yCoord>
</edgeMap>
<edgeMap>
<xCoord>172</xCoord>
<yCoord>260</yCoord>
</edgeMap>
<edgeMap>
<xCoord>173</xCoord>
<yCoord>260</yCoord>
</edgeMap>
<edgeMap>
<xCoord>174</xCoord>
<yCoord>259</yCoord>
</edgeMap>
<edgeMap>
<xCoord>175</xCoord>
<yCoord>259</yCoord>
</edgeMap>
<edgeMap>
<xCoord>176</xCoord>
<yCoord>259</yCoord>
</edgeMap>
<edgeMap>
<xCoord>177</xCoord>
<yCoord>258</yCoord>
</edgeMap>
<edgeMap>
<xCoord>178</xCoord>
<yCoord>258</yCoord>
</edgeMap>
<edgeMap>
<xCoord>179</xCoord>
<yCoord>259</yCoord>
</edgeMap>
<edgeMap>
<xCoord>179</xCoord>
<yCoord>260</yCoord>
</edgeMap>
<edgeMap>
<xCoord>180</xCoord>
<yCoord>261</yCoord>
</edgeMap>
<edgeMap>
<xCoord>180</xCoord>
<yCoord>262</yCoord>
</edgeMap>
<edgeMap>
<xCoord>181</xCoord>
<yCoord>263</yCoord>
</edgeMap>
<edgeMap>
<xCoord>182</xCoord>
<yCoord>264</yCoord>
</edgeMap>
<edgeMap>
<xCoord>182</xCoord>
<yCoord>265</yCoord>
</edgeMap>
<edgeMap>
<xCoord>182</xCoord>
<yCoord>266</yCoord>
</edgeMap>
<edgeMap>
<xCoord>182</xCoord>
<yCoord>267</yCoord>
</edgeMap>
<edgeMap>
<xCoord>181</xCoord>
<yCoord>268</yCoord>
</edgeMap>
<edgeMap>
<xCoord>180</xCoord>
<yCoord>269</yCoord>
</edgeMap>
<edgeMap>
<xCoord>179</xCoord>
<yCoord>270</yCoord>
</edgeMap>
<edgeMap>
<xCoord>178</xCoord>
<yCoord>270</yCoord>
</edgeMap>
<edgeMap>
<xCoord>178</xCoord>
<yCoord>271</yCoord>
</edgeMap>
<edgeMap>
<xCoord>177</xCoord>
<yCoord>272</yCoord>
</edgeMap>
<edgeMap>
<xCoord>176</xCoord>
<yCoord>273</yCoord>
</edgeMap>
<edgeMap>
<xCoord>175</xCoord>
<yCoord>274</yCoord>
</edgeMap>
<edgeMap>
<xCoord>174</xCoord>
<yCoord>275</yCoord>
</edgeMap>
<edgeMap>
<xCoord>173</xCoord>
<yCoord>276</yCoord>
</edgeMap>
<edgeMap>
<xCoord>172</xCoord>
<yCoord>277</yCoord>
</edgeMap>
<edgeMap>
<xCoord>171</xCoord>
<yCoord>277</yCoord>
</edgeMap>
<edgeMap>
<xCoord>170</xCoord>
<yCoord>278</yCoord>
</edgeMap>
<edgeMap>
<xCoord>169</xCoord>
<yCoord>278</yCoord>
</edgeMap>
<edgeMap>
<xCoord>168</xCoord>
<yCoord>277</yCoord>
</edgeMap>
</roi>
<roi>
<imageZposition>-56.25</imageZposition>
<imageSOP_UID>1.3.6.1.4.1.14519.5.2.1.6279.6001.127454564363101750546829960228</imageSOP_UID>
<inclusion>TRUE</inclusion>
<edgeMap>
<xCoord>161</xCoord>
<yCoord>287</yCoord>
</edgeMap>
<edgeMap>
<xCoord>161</xCoord>
<yCoord>286</yCoord>
</edgeMap>
<edgeMap>
<xCoord>162</xCoord>
<yCoord>285</yCoord>
</edgeMap>
<edgeMap>
<xCoord>163</xCoord>
<yCoord>284</yCoord>
</edgeMap>
<edgeMap>
<xCoord>163</xCoord>
<yCoord>283</yCoord>
</edgeMap>
<edgeMap>
<xCoord>163</xCoord>
<yCoord>282</yCoord>
</edgeMap>
<edgeMap>
<xCoord>164</xCoord>
<yCoord>281</yCoord>
</edgeMap>
<edgeMap>
<xCoord>165</xCoord>
<yCoord>281</yCoord>
</edgeMap>
<edgeMap>
<xCoord>166</xCoord>
<yCoord>281</yCoord>
</edgeMap>
<edgeMap>
<xCoord>167</xCoord>
<yCoord>281</yCoord>
</edgeMap>
<edgeMap>
<xCoord>168</xCoord>
<yCoord>280</yCoord>
</edgeMap>
<edgeMap>
<xCoord>169</xCoord>
<yCoord>280</yCoord>
</edgeMap>
<edgeMap>
<xCoord>170</xCoord>
<yCoord>281</yCoord>
</edgeMap>
<edgeMap>
<xCoord>170</xCoord>
<yCoord>282</yCoord>
</edgeMap>
<edgeMap>
<xCoord>170</xCoord>
<yCoord>283</yCoord>
</edgeMap>
<edgeMap>
<xCoord>171</xCoord>
<yCoord>283</yCoord>
</edgeMap>
<edgeMap>
<xCoord>172</xCoord>
<yCoord>283</yCoord>
</edgeMap>
<edgeMap>
<xCoord>173</xCoord>
<yCoord>283</yCoord>
</edgeMap>
<edgeMap>
<xCoord>174</xCoord>
<yCoord>283</yCoord>
</edgeMap>
<edgeMap>
<xCoord>175</xCoord>
<yCoord>283</yCoord>
</edgeMap>
<edgeMap>
<xCoord>176</xCoord>
<yCoord>283</yCoord>
</edgeMap>
<edgeMap>
<xCoord>177</xCoord>
<yCoord>282</yCoord>
</edgeMap>
<edgeMap>
<xCoord>178</xCoord>
<yCoord>281</yCoord>
</edgeMap>
<edgeMap>
<xCoord>179</xCoord>
<yCoord>280</yCoord>
</edgeMap>
<edgeMap>
<xCoord>179</xCoord>
<yCoord>279</yCoord>
</edgeMap>
<edgeMap>
<xCoord>179</xCoord>
<yCoord>278</yCoord>
</edgeMap>
<edgeMap>
<xCoord>179</xCoord>
<yCoord>277</yCoord>
</edgeMap>
<edgeMap>
<xCoord>180</xCoord>
<yCoord>276</yCoord>
</edgeMap>
<edgeMap>
<xCoord>181</xCoord>
<yCoord>275</yCoord>
</edgeMap>
<edgeMap>
<xCoord>182</xCoord>
<yCoord>275</yCoord>
</edgeMap>
<edgeMap>
<xCoord>183</xCoord>
<yCoord>275</yCoord>
</edgeMap>
<edgeMap>
<xCoord>184</xCoord>
<yCoord>275</yCoord>
</edgeMap>
<edgeMap>
<xCoord>184</xCoord>
<yCoord>274</yCoord>
</edgeMap>
<edgeMap>
<xCoord>184</xCoord>
<yCoord>273</yCoord>
</edgeMap>
<edgeMap>
<xCoord>185</xCoord>
<yCoord>272</yCoord>
</edgeMap>
<edgeMap>
<xCoord>186</xCoord>
<yCoord>271</yCoord>
</edgeMap>
<edgeMap>
<xCoord>187</xCoord>
<yCoord>271</yCoord>
</edgeMap>
<edgeMap>
<xCoord>188</xCoord>
<yCoord>271</yCoord>
</edgeMap>
<edgeMap>
<xCoord>189</xCoord>
<yCoord>270</yCoord>
</edgeMap>
<edgeMap>
<xCoord>190</xCoord>
<yCoord>270</yCoord>
</edgeMap>
<edgeMap>
<xCoord>190</xCoord>
<yCoord>269</yCoord>
</edgeMap>
<edgeMap>
<xCoord>191</xCoord>
<yCoord>268</yCoord>
</edgeMap>
<edgeMap>
<xCoord>191</xCoord>
<yCoord>267</yCoord>
</edgeMap>
<edgeMap>
<xCoord>191</xCoord>
<yCoord>266</yCoord>
</edgeMap>
<edgeMap>
<xCoord>192</xCoord>
<yCoord>265</yCoord>
</edgeMap>
<edgeMap>
<xCoord>193</xCoord>
<yCoord>264</yCoord>
</edgeMap>
<edgeMap>
<xCoord>194</xCoord>
<yCoord>263</yCoord>
</edgeMap>
<edgeMap>
<xCoord>195</xCoord>
<yCoord>263</yCoord>
</edgeMap>
<edgeMap>
<xCoord>195</xCoord>
<yCoord>262</yCoord>
</edgeMap>
<edgeMap>
<xCoord>194</xCoord>
<yCoord>261</yCoord>
</edgeMap>
<edgeMap>
<xCoord>193</xCoord>
<yCoord>261</yCoord>
</edgeMap>
<edgeMap>
<xCoord>192</xCoord>
<yCoord>261</yCoord>
</edgeMap>
<edgeMap>
<xCoord>191</xCoord>
<yCoord>260</yCoord>
</edgeMap>
<edgeMap>
<xCoord>190</xCoord>
<yCoord>259</yCoord>
</edgeMap>
<edgeMap>
<xCoord>189</xCoord>
<yCoord>258</yCoord>
</edgeMap>
<edgeMap>
<xCoord>189</xCoord>
<yCoord>257</yCoord>
</edgeMap>
<edgeMap>
<xCoord>188</xCoord>
<yCoord>256</yCoord>
</edgeMap>
<edgeMap>
<xCoord>187</xCoord>
<yCoord>255</yCoord>
</edgeMap>
<edgeMap>
<xCoord>186</xCoord>
<yCoord>254</yCoord>
</edgeMap>
<edgeMap>
<xCoord>185</xCoord>
<yCoord>253</yCoord>
</edgeMap>
<edgeMap>
<xCoord>184</xCoord>
<yCoord>252</yCoord>
</edgeMap>
<edgeMap>
<xCoord>183</xCoord>
<yCoord>251</yCoord>
</edgeMap>
<edgeMap>
<xCoord>183</xCoord>
<yCoord>250</yCoord>
</edgeMap>
<edgeMap>
<xCoord>182</xCoord>
<yCoord>250</yCoord>
</edgeMap>
<edgeMap>
<xCoord>181</xCoord>
<yCoord>249</yCoord>
</edgeMap>
<edgeMap>
<xCoord>180</xCoord>
<yCoord>249</yCoord>
</edgeMap>
<edgeMap>
<xCoord>179</xCoord>
<yCoord>248</yCoord>
</edgeMap>
<edgeMap>
<xCoord>178</xCoord>
<yCoord>248</yCoord>
</edgeMap>
<edgeMap>
<xCoord>177</xCoord>
<yCoord>249</yCoord>
</edgeMap>
<edgeMap>
<xCoord>176</xCoord>
<yCoord>250</yCoord>
</edgeMap>
<edgeMap>
<xCoord>176</xCoord>
<yCoord>251</yCoord>
</edgeMap>
<edgeMap>
<xCoord>175</xCoord>
<yCoord>252</yCoord>
</edgeMap>
<edgeMap>
<xCoord>176</xCoord>
<yCoord>253</yCoord>
</edgeMap>
<edgeMap>
<xCoord>176</xCoord>
<yCoord>254</yCoord>
</edgeMap>
<edgeMap>
<xCoord>175</xCoord>
<yCoord>255</yCoord>
</edgeMap>
<edgeMap>
<xCoord>174</xCoord>
<yCoord>255</yCoord>
</edgeMap>
<edgeMap>
<xCoord>173</xCoord>
<yCoord>255</yCoord>
</edgeMap>
<edgeMap>
<xCoord>172</xCoord>
<yCoord>256</yCoord>
</edgeMap>
<edgeMap>
<xCoord>171</xCoord>
<yCoord>257</yCoord>
</edgeMap>
<edgeMap>
<xCoord>170</xCoord>
<yCoord>257</yCoord>
</edgeMap>
<edgeMap>
<xCoord>169</xCoord>
<yCoord>258</yCoord>
</edgeMap>
<edgeMap>
<xCoord>169</xCoord>
<yCoord>259</yCoord>
</edgeMap>
<edgeMap>
<xCoord>168</xCoord>
<yCoord>260</yCoord>
</edgeMap>
<edgeMap>
<xCoord>167</xCoord>
<yCoord>261</yCoord>
</edgeMap>
<edgeMap>
<xCoord>166</xCoord>
<yCoord>262</yCoord>
</edgeMap>
<edgeMap>
<xCoord>165</xCoord>
<yCoord>263</yCoord>
</edgeMap>
<edgeMap>
<xCoord>165</xCoord>
<yCoord>264</yCoord>
</edgeMap>
<edgeMap>
<xCoord>165</xCoord>
<yCoord>265</yCoord>
</edgeMap>
<edgeMap>
<xCoord>164</xCoord>
<yCoord>266</yCoord>
</edgeMap>
<edgeMap>
<xCoord>164</xCoord>
<yCoord>267</yCoord>
</edgeMap>
<edgeMap>
<xCoord>163</xCoord>
<yCoord>268</yCoord>
</edgeMap>
<edgeMap>
<xCoord>163</xCoord>
<yCoord>269</yCoord>
</edgeMap>
<edgeMap>
<xCoord>162</xCoord>
<yCoord>270</yCoord>
</edgeMap>
<edgeMap>
<xCoord>161</xCoord>
<yCoord>271</yCoord>
</edgeMap>
<edgeMap>
<xCoord>161</xCoord>
<yCoord>272</yCoord>
</edgeMap>
<edgeMap>
<xCoord>160</xCoord>
<yCoord>273</yCoord>
</edgeMap>
<edgeMap>
<xCoord>160</xCoord>
<yCoord>274</yCoord>
</edgeMap>
<edgeMap>
<xCoord>160</xCoord>
<yCoord>275</yCoord>
</edgeMap>
<edgeMap>
<xCoord>160</xCoord>
<yCoord>276</yCoord>
</edgeMap>
<edgeMap>
<xCoord>159</xCoord>
<yCoord>277</yCoord>
</edgeMap>
<edgeMap>
<xCoord>159</xCoord>
<yCoord>278</yCoord>
</edgeMap>
<edgeMap>
<xCoord>159</xCoord>
<yCoord>279</yCoord>
</edgeMap>
<edgeMap>
<xCoord>159</xCoord>
<yCoord>280</yCoord>
</edgeMap>
<edgeMap>
<xCoord>159</xCoord>
<yCoord>281</yCoord>
</edgeMap>
<edgeMap>
<xCoord>158</xCoord>
<yCoord>282</yCoord>
</edgeMap>
<edgeMap>
<xCoord>158</xCoord>
<yCoord>283</yCoord>
</edgeMap>
<edgeMap>
<xCoord>158</xCoord>
<yCoord>284</yCoord>
</edgeMap>
<edgeMap>
<xCoord>158</xCoord>
<yCoord>285</yCoord>
</edgeMap>
<edgeMap>
<xCoord>159</xCoord>
<yCoord>286</yCoord>
</edgeMap>
<edgeMap>
<xCoord>160</xCoord>
<yCoord>287</yCoord>
</edgeMap>
<edgeMap>
<xCoord>161</xCoord>
<yCoord>287</yCoord>
</edgeMap>
</roi>
<roi>
<imageZposition>-56.25</imageZposition>
<imageSOP_UID>1.3.6.1.4.1.14519.5.2.1.6279.6001.127454564363101750546829960228</imageSOP_UID>
<inclusion>FALSE</inclusion>
<edgeMap>
<xCoord>167</xCoord>
<yCoord>276</yCoord>
</edgeMap>
<edgeMap>
<xCoord>166</xCoord>
<yCoord>275</yCoord>
</edgeMap>
<edgeMap>
<xCoord>166</xCoord>
<yCoord>274</yCoord>
</edgeMap>
<edgeMap>
<xCoord>166</xCoord>
<yCoord>273</yCoord>
</edgeMap>
<edgeMap>
<xCoord>166</xCoord>
<yCoord>272</yCoord>
</edgeMap>
<edgeMap>
<xCoord>166</xCoord>
<yCoord>271</yCoord>
</edgeMap>
<edgeMap>
<xCoord>166</xCoord>
<yCoord>270</yCoord>
</edgeMap>
<edgeMap>
<xCoord>166</xCoord>
<yCoord>269</yCoord>
</edgeMap>
<edgeMap>
<xCoord>166</xCoord>
<yCoord>268</yCoord>
</edgeMap>
<edgeMap>
<xCoord>166</xCoord>
<yCoord>267</yCoord>
</edgeMap>
<edgeMap>
<xCoord>167</xCoord>
<yCoord>266</yCoord>
</edgeMap>
<edgeMap>
<xCoord>167</xCoord>
<yCoord>265</yCoord>
</edgeMap>
<edgeMap>
<xCoord>168</xCoord>
<yCoord>264</yCoord>
</edgeMap>
<edgeMap>
<xCoord>168</xCoord>
<yCoord>263</yCoord>
</edgeMap>
<edgeMap>
<xCoord>169</xCoord>
<yCoord>262</yCoord>
</edgeMap>
<edgeMap>
<xCoord>170</xCoord>
<yCoord>261</yCoord>
</edgeMap>
<edgeMap>
<xCoord>171</xCoord>
<yCoord>260</yCoord>
</edgeMap>
<edgeMap>
<xCoord>171</xCoord>
<yCoord>259</yCoord>
</edgeMap>
<edgeMap>
<xCoord>172</xCoord>
<yCoord>258</yCoord>
</edgeMap>
<edgeMap>
<xCoord>173</xCoord>
<yCoord>258</yCoord>
</edgeMap>
<edgeMap>
<xCoord>174</xCoord>
<yCoord>257</yCoord>
</edgeMap>
<edgeMap>
<xCoord>175</xCoord>
<yCoord>257</yCoord>
</edgeMap>
<edgeMap>
<xCoord>176</xCoord>
<yCoord>257</yCoord>
</edgeMap>
<edgeMap>
<xCoord>177</xCoord>
<yCoord>258</yCoord>
</edgeMap>
<edgeMap>
<xCoord>178</xCoord>
<yCoord>259</yCoord>
</edgeMap>
<edgeMap>
<xCoord>179</xCoord>
<yCoord>260</yCoord>
</edgeMap>
<edgeMap>
<xCoord>179</xCoord>
<yCoord>261</yCoord>
</edgeMap>
<edgeMap>
<xCoord>179</xCoord>
<yCoord>262</yCoord>
</edgeMap>
<edgeMap>
<xCoord>179</xCoord>
<yCoord>263</yCoord>
</edgeMap>
<edgeMap>
<xCoord>179</xCoord>
<yCoord>264</yCoord>
</edgeMap>
<edgeMap>
<xCoord>179</xCoord>
<yCoord>265</yCoord>
</edgeMap>
<edgeMap>
<xCoord>179</xCoord>
<yCoord>266</yCoord>
</edgeMap>
<edgeMap>
<xCoord>178</xCoord>
<yCoord>267</yCoord>
</edgeMap>
<edgeMap>
<xCoord>178</xCoord>
<yCoord>268</yCoord>
</edgeMap>
<edgeMap>
<xCoord>178</xCoord>
<yCoord>269</yCoord>
</edgeMap>
<edgeMap>
<xCoord>177</xCoord>
<yCoord>270</yCoord>
</edgeMap>
<edgeMap>
<xCoord>176</xCoord>
<yCoord>271</yCoord>
</edgeMap>
<edgeMap>
<xCoord>176</xCoord>
<yCoord>272</yCoord>
</edgeMap>
<edgeMap>
<xCoord>175</xCoord>
<yCoord>273</yCoord>
</edgeMap>
<edgeMap>
<xCoord>174</xCoord>
<yCoord>274</yCoord>
</edgeMap>
<edgeMap>
<xCoord>173</xCoord>
<yCoord>275</yCoord>
</edgeMap>
<edgeMap>
<xCoord>172</xCoord>
<yCoord>276</yCoord>
</edgeMap>
<edgeMap>
<xCoord>171</xCoord>
<yCoord>277</yCoord>
</edgeMap>
<edgeMap>
<xCoord>170</xCoord>
<yCoord>277</yCoord>
</edgeMap>
<edgeMap>
<xCoord>169</xCoord>
<yCoord>277</yCoord>
</edgeMap>
<edgeMap>
<xCoord>168</xCoord>
<yCoord>277</yCoord>
</edgeMap>
<edgeMap>
<xCoord>167</xCoord>
<yCoord>276</yCoord>
</edgeMap>
</roi>
<roi>
<imageZposition>-57.5</imageZposition>
<imageSOP_UID>1.3.6.1.4.1.14519.5.2.1.6279.6001.146839971960293331917044992204</imageSOP_UID>
<inclusion>TRUE</inclusion>
<edgeMap>
<xCoord>167</xCoord>
<yCoord>291</yCoord>
</edgeMap>
<edgeMap>
<xCoord>168</xCoord>
<yCoord>290</yCoord>
</edgeMap>
<edgeMap>
<xCoord>169</xCoord>
<yCoord>289</yCoord>
</edgeMap>
<edgeMap>
<xCoord>170</xCoord>
<yCoord>288</yCoord>
</edgeMap>
<edgeMap>
<xCoord>171</xCoord>
<yCoord>287</yCoord>
</edgeMap>
<edgeMap>
<xCoord>172</xCoord>
<yCoord>286</yCoord>
</edgeMap>
<edgeMap>
<xCoord>172</xCoord>
<yCoord>285</yCoord>
</edgeMap>
<edgeMap>
<xCoord>173</xCoord>
<yCoord>284</yCoord>
</edgeMap>
<edgeMap>
<xCoord>174</xCoord>
<yCoord>283</yCoord>
</edgeMap>
<edgeMap>
<xCoord>175</xCoord>
<yCoord>283</yCoord>
</edgeMap>
<edgeMap>
<xCoord>176</xCoord>
<yCoord>283</yCoord>
</edgeMap>
<edgeMap>
<xCoord>176</xCoord>
<yCoord>282</yCoord>
</edgeMap>
<edgeMap>
<xCoord>177</xCoord>
<yCoord>281</yCoord>
</edgeMap>
<edgeMap>
<xCoord>178</xCoord>
<yCoord>280</yCoord>
</edgeMap>
<edgeMap>
<xCoord>178</xCoord>
<yCoord>279</yCoord>
</edgeMap>
<edgeMap>
<xCoord>179</xCoord>
<yCoord>278</yCoord>
</edgeMap>
<edgeMap>
<xCoord>180</xCoord>
<yCoord>277</yCoord>
</edgeMap>
<edgeMap>
<xCoord>180</xCoord>
<yCoord>276</yCoord>
</edgeMap>
<edgeMap>
<xCoord>181</xCoord>
<yCoord>275</yCoord>
</edgeMap>
<edgeMap>
<xCoord>182</xCoord>
<yCoord>274</yCoord>
</edgeMap>
<edgeMap>
<xCoord>183</xCoord>
<yCoord>274</yCoord>
</edgeMap>
<edgeMap>
<xCoord>184</xCoord>
<yCoord>274</yCoord>
</edgeMap>
<edgeMap>
<xCoord>185</xCoord>
<yCoord>274</yCoord>
</edgeMap>
<edgeMap>
<xCoord>186</xCoord>
<yCoord>273</yCoord>
</edgeMap>
<edgeMap>
<xCoord>187</xCoord>
<yCoord>272</yCoord>
</edgeMap>
<edgeMap>
<xCoord>187</xCoord>
<yCoord>271</yCoord>
</edgeMap>
<edgeMap>
<xCoord>188</xCoord>
<yCoord>270</yCoord>
</edgeMap>
<edgeMap>
<xCoord>189</xCoord>
<yCoord>269</yCoord>
</edgeMap>
<edgeMap>
<xCoord>190</xCoord>
<yCoord>268</yCoord>
</edgeMap>
<edgeMap>
<xCoord>190</xCoord>
<yCoord>267</yCoord>
</edgeMap>
<edgeMap>
<xCoord>190</xCoord>
<yCoord>266</yCoord>
</edgeMap>
<edgeMap>
<xCoord>191</xCoord>
<yCoord>265</yCoord>
</edgeMap>
<edgeMap>
<xCoord>192</xCoord>
<yCoord>264</yCoord>
</edgeMap>
<edgeMap>
<xCoord>193</xCoord>
<yCoord>263</yCoord>
</edgeMap>
<edgeMap>
<xCoord>194</xCoord>
<yCoord>263</yCoord>
</edgeMap>
<edgeMap>
<xCoord>194</xCoord>
<yCoord>262</yCoord>
</edgeMap>
<edgeMap>
<xCoord>194</xCoord>
<yCoord>261</yCoord>
</edgeMap>
<edgeMap>
<xCoord>193</xCoord>
<yCoord>260</yCoord>
</edgeMap>
<edgeMap>
<xCoord>192</xCoord>
<yCoord>260</yCoord>
</edgeMap>
<edgeMap>
<xCoord>191</xCoord>
<yCoord>260</yCoord>
</edgeMap>
<edgeMap>
<xCoord>190</xCoord>
<yCoord>259</yCoord>
</edgeMap>
<edgeMap>
<xCoord>189</xCoord>
<yCoord>258</yCoord>
</edgeMap>
<edgeMap>
<xCoord>189</xCoord>
<yCoord>257</yCoord>
</edgeMap>
<edgeMap>
<xCoord>188</xCoord>
<yCoord>256</yCoord>
</edgeMap>
<edgeMap>
<xCoord>188</xCoord>
<yCoord>255</yCoord>
</edgeMap>
<edgeMap>
<xCoord>187</xCoord>
<yCoord>254</yCoord>
</edgeMap>
<edgeMap>
<xCoord>187</xCoord>
<yCoord>253</yCoord>
</edgeMap>
<edgeMap>
<xCoord>187</xCoord>
<yCoord>252</yCoord>
</edgeMap>
<edgeMap>
<xCoord>186</xCoord>
<yCoord>251</yCoord>
</edgeMap>
<edgeMap>
<xCoord>185</xCoord>
<yCoord>250</yCoord>
</edgeMap>
<edgeMap>
<xCoord>184</xCoord>
<yCoord>249</yCoord>
</edgeMap>
<edgeMap>
<xCoord>183</xCoord>
<yCoord>249</yCoord>
</edgeMap>
<edgeMap>
<xCoord>182</xCoord>
<yCoord>250</yCoord>
</edgeMap>
<edgeMap>
<xCoord>181</xCoord>
<yCoord>249</yCoord>
</edgeMap>
<edgeMap>
<xCoord>180</xCoord>
<yCoord>248</yCoord>
</edgeMap>
<edgeMap>
<xCoord>180</xCoord>
<yCoord>247</yCoord>
</edgeMap>
<edgeMap>
<xCoord>179</xCoord>
<yCoord>247</yCoord>
</edgeMap>
<edgeMap>
<xCoord>178</xCoord>
<yCoord>247</yCoord>
</edgeMap>
<edgeMap>
<xCoord>177</xCoord>
<yCoord>248</yCoord>
</edgeMap>
<edgeMap>
<xCoord>177</xCoord>
<yCoord>249</yCoord>
</edgeMap>
<edgeMap>
<xCoord>176</xCoord>
<yCoord>250</yCoord>
</edgeMap>
<edgeMap>
<xCoord>175</xCoord>
<yCoord>251</yCoord>
</edgeMap>
<edgeMap>
<xCoord>174</xCoord>
<yCoord>251</yCoord>
</edgeMap>
<edgeMap>
<xCoord>173</xCoord>
<yCoord>251</yCoord>
</edgeMap>
<edgeMap>
<xCoord>173</xCoord>
<yCoord>252</yCoord>
</edgeMap>
<edgeMap>
<xCoord>172</xCoord>
<yCoord>253</yCoord>
</edgeMap>
<edgeMap>
<xCoord>171</xCoord>
<yCoord>254</yCoord>
</edgeMap>
<edgeMap>
<xCoord>170</xCoord>
<yCoord>255</yCoord>
</edgeMap>
<edgeMap>
<xCoord>170</xCoord>
<yCoord>256</yCoord>
</edgeMap>
<edgeMap>
<xCoord>169</xCoord>
<yCoord>257</yCoord>
</edgeMap>
<edgeMap>
<xCoord>169</xCoord>
<yCoord>258</yCoord>
</edgeMap>
<edgeMap>
<xCoord>169</xCoord>
<yCoord>259</yCoord>
</edgeMap>
<edgeMap>
<xCoord>168</xCoord>
<yCoord>260</yCoord>
</edgeMap>
<edgeMap>
<xCoord>167</xCoord>
<yCoord>261</yCoord>
</edgeMap>
<edgeMap>
<xCoord>167</xCoord>
<yCoord>262</yCoord>
</edgeMap>
<edgeMap>
<xCoord>167</xCoord>
<yCoord>263</yCoord>
</edgeMap>
<edgeMap>
<xCoord>166</xCoord>
<yCoord>264</yCoord>
</edgeMap>
<edgeMap>
<xCoord>166</xCoord>
<yCoord>265</yCoord>
</edgeMap>
<edgeMap>
<xCoord>165</xCoord>
<yCoord>266</yCoord>
</edgeMap>
<edgeMap>
<xCoord>164</xCoord>
<yCoord>266</yCoord>
</edgeMap>
<edgeMap>
<xCoord>164</xCoord>
<yCoord>267</yCoord>
</edgeMap>
<edgeMap>
<xCoord>164</xCoord>
<yCoord>268</yCoord>
</edgeMap>
<edgeMap>
<xCoord>164</xCoord>
<yCoord>269</yCoord>
</edgeMap>
<edgeMap>
<xCoord>163</xCoord>
<yCoord>270</yCoord>
</edgeMap>
<edgeMap>
<xCoord>163</xCoord>
<yCoord>271</yCoord>
</edgeMap>
<edgeMap>
<xCoord>163</xCoord>
<yCoord>272</yCoord>
</edgeMap>
<edgeMap>
<xCoord>162</xCoord>
<yCoord>273</yCoord>
</edgeMap>
<edgeMap>
<xCoord>162</xCoord>
<yCoord>274</yCoord>
</edgeMap>
<edgeMap>
<xCoord>161</xCoord>
<yCoord>275</yCoord>
</edgeMap>
<edgeMap>
<xCoord>160</xCoord>
<yCoord>276</yCoord>
</edgeMap>
<edgeMap>
<xCoord>160</xCoord>
<yCoord>277</yCoord>
</edgeMap>
<edgeMap>
<xCoord>160</xCoord>
<yCoord>278</yCoord>
</edgeMap>
<edgeMap>
<xCoord>159</xCoord>
<yCoord>279</yCoord>
</edgeMap>
<edgeMap>
<xCoord>159</xCoord>
<yCoord>280</yCoord>
</edgeMap>
<edgeMap>
<xCoord>159</xCoord>
<yCoord>281</yCoord>
</edgeMap>
<edgeMap>
<xCoord>159</xCoord>
<yCoord>282</yCoord>
</edgeMap>
<edgeMap>
<xCoord>159</xCoord>
<yCoord>283</yCoord>
</edgeMap>
<edgeMap>
<xCoord>159</xCoord>
<yCoord>284</yCoord>
</edgeMap>
<edgeMap>
<xCoord>159</xCoord>
<yCoord>285</yCoord>
</edgeMap>
<edgeMap>
<xCoord>159</xCoord>
<yCoord>286</yCoord>
</edgeMap>
<edgeMap>
<xCoord>160</xCoord>
<yCoord>287</yCoord>
</edgeMap>
<edgeMap>
<xCoord>160</xCoord>
<yCoord>288</yCoord>
</edgeMap>
<edgeMap>
<xCoord>161</xCoord>
<yCoord>288</yCoord>
</edgeMap>
<edgeMap>
<xCoord>162</xCoord>
<yCoord>289</yCoord>
</edgeMap>
<edgeMap>
<xCoord>163</xCoord>
<yCoord>290</yCoord>
</edgeMap>
<edgeMap>
<xCoord>164</xCoord>
<yCoord>291</yCoord>
</edgeMap>
<edgeMap>
<xCoord>165</xCoord>
<yCoord>291</yCoord>
</edgeMap>
<edgeMap>
<xCoord>166</xCoord>
<yCoord>291</yCoord>
</edgeMap>
<edgeMap>
<xCoord>167</xCoord>
<yCoord>291</yCoord>
</edgeMap>
</roi>
<roi>
<imageZposition>-57.5</imageZposition>
<imageSOP_UID>1.3.6.1.4.1.14519.5.2.1.6279.6001.146839971960293331917044992204</imageSOP_UID>
<inclusion>FALSE</inclusion>
<edgeMap>
<xCoord>168</xCoord>
<yCoord>275</yCoord>
</edgeMap>
<edgeMap>
<xCoord>168</xCoord>
<yCoord>274</yCoord>
</edgeMap>
<edgeMap>
<xCoord>167</xCoord>
<yCoord>273</yCoord>
</edgeMap>
<edgeMap>
<xCoord>167</xCoord>
<yCoord>272</yCoord>
</edgeMap>
<edgeMap>
<xCoord>166</xCoord>
<yCoord>271</yCoord>
</edgeMap>
<edgeMap>
<xCoord>166</xCoord>
<yCoord>270</yCoord>
</edgeMap>
<edgeMap>
<xCoord>166</xCoord>
<yCoord>269</yCoord>
</edgeMap>
<edgeMap>
<xCoord>167</xCoord>
<yCoord>268</yCoord>
</edgeMap>
<edgeMap>
<xCoord>167</xCoord>
<yCoord>267</yCoord>
</edgeMap>
<edgeMap>
<xCoord>168</xCoord>
<yCoord>266</yCoord>
</edgeMap>
<edgeMap>
<xCoord>168</xCoord>
<yCoord>265</yCoord>
</edgeMap>
<edgeMap>
<xCoord>169</xCoord>
<yCoord>264</yCoord>
</edgeMap>
<edgeMap>
<xCoord>169</xCoord>
<yCoord>263</yCoord>
</edgeMap>
<edgeMap>
<xCoord>170</xCoord>
<yCoord>262</yCoord>
</edgeMap>
<edgeMap>
<xCoord>170</xCoord>
<yCoord>261</yCoord>
</edgeMap>
<edgeMap>
<xCoord>171</xCoord>
<yCoord>260</yCoord>
</edgeMap>
<edgeMap>
<xCoord>172</xCoord>
<yCoord>259</yCoord>
</edgeMap>
<edgeMap>
<xCoord>173</xCoord>
<yCoord>259</yCoord>
</edgeMap>
<edgeMap>
<xCoord>174</xCoord>
<yCoord>259</yCoord>
</edgeMap>
<edgeMap>
<xCoord>175</xCoord>
<yCoord>259</yCoord>
</edgeMap>
<edgeMap>
<xCoord>176</xCoord>
<yCoord>260</yCoord>
</edgeMap>
<edgeMap>
<xCoord>177</xCoord>
<yCoord>261</yCoord>
</edgeMap>
<edgeMap>
<xCoord>177</xCoord>
<yCoord>262</yCoord>
</edgeMap>
<edgeMap>
<xCoord>177</xCoord>
<yCoord>263</yCoord>
</edgeMap>
<edgeMap>
<xCoord>177</xCoord>
<yCoord>264</yCoord>
</edgeMap>
<edgeMap>
<xCoord>177</xCoord>
<yCoord>265</yCoord>
</edgeMap>
<edgeMap>
<xCoord>177</xCoord>
<yCoord>266</yCoord>
</edgeMap>
<edgeMap>
<xCoord>177</xCoord>
<yCoord>267</yCoord>
</edgeMap>
<edgeMap>
<xCoord>177</xCoord>
<yCoord>268</yCoord>
</edgeMap>
<edgeMap>
<xCoord>176</xCoord>
<yCoord>269</yCoord>
</edgeMap>
<edgeMap>
<xCoord>176</xCoord>
<yCoord>270</yCoord>
</edgeMap>
<edgeMap>
<xCoord>175</xCoord>
<yCoord>271</yCoord>
</edgeMap>
<edgeMap>
<xCoord>174</xCoord>
<yCoord>272</yCoord>
</edgeMap>
<edgeMap>
<xCoord>174</xCoord>
<yCoord>273</yCoord>
</edgeMap>
<edgeMap>
<xCoord>173</xCoord>
<yCoord>274</yCoord>
</edgeMap>
<edgeMap>
<xCoord>172</xCoord>
<yCoord>275</yCoord>
</edgeMap>
<edgeMap>
<xCoord>171</xCoord>
<yCoord>275</yCoord>
</edgeMap>
<edgeMap>
<xCoord>170</xCoord>
<yCoord>276</yCoord>
</edgeMap>
<edgeMap>
<xCoord>169</xCoord>
<yCoord>276</yCoord>
</edgeMap>
<edgeMap>
<xCoord>168</xCoord>
<yCoord>275</yCoord>
</edgeMap>
</roi>
<roi>
<imageZposition>-58.75</imageZposition>
<imageSOP_UID>1.3.6.1.4.1.14519.5.2.1.6279.6001.959623731774733893566215073474</imageSOP_UID>
<inclusion>TRUE</inclusion>
<edgeMap>
<xCoord>167</xCoord>
<yCoord>291</yCoord>
</edgeMap>
<edgeMap>
<xCoord>168</xCoord>
<yCoord>290</yCoord>
</edgeMap>
<edgeMap>
<xCoord>169</xCoord>
<yCoord>289</yCoord>
</edgeMap>
<edgeMap>
<xCoord>170</xCoord>
<yCoord>288</yCoord>
</edgeMap>
<edgeMap>
<xCoord>171</xCoord>
<yCoord>287</yCoord>
</edgeMap>
<edgeMap>
<xCoord>172</xCoord>
<yCoord>286</yCoord>
</edgeMap>
<edgeMap>
<xCoord>173</xCoord>
<yCoord>285</yCoord>
</edgeMap>
<edgeMap>
<xCoord>174</xCoord>
<yCoord>284</yCoord>
</edgeMap>
<edgeMap>
<xCoord>175</xCoord>
<yCoord>283</yCoord>
</edgeMap>
<edgeMap>
<xCoord>176</xCoord>
<yCoord>282</yCoord>
</edgeMap>
<edgeMap>
<xCoord>176</xCoord>
<yCoord>281</yCoord>
</edgeMap>
<edgeMap>
<xCoord>177</xCoord>
<yCoord>280</yCoord>
</edgeMap>
<edgeMap>
<xCoord>177</xCoord>
<yCoord>279</yCoord>
</edgeMap>
<edgeMap>
<xCoord>178</xCoord>
<yCoord>278</yCoord>
</edgeMap>
<edgeMap>
<xCoord>179</xCoord>
<yCoord>277</yCoord>
</edgeMap>
<edgeMap>
<xCoord>180</xCoord>
<yCoord>276</yCoord>
</edgeMap>
<edgeMap>
<xCoord>180</xCoord>
<yCoord>275</yCoord>
</edgeMap>
<edgeMap>
<xCoord>181</xCoord>
<yCoord>274</yCoord>
</edgeMap>
<edgeMap>
<xCoord>182</xCoord>
<yCoord>273</yCoord>
</edgeMap>
<edgeMap>
<xCoord>183</xCoord>
<yCoord>273</yCoord>
</edgeMap>
<edgeMap>
<xCoord>184</xCoord>
<yCoord>274</yCoord>
</edgeMap>
<edgeMap>
<xCoord>185</xCoord>
<yCoord>274</yCoord>
</edgeMap>
<edgeMap>
<xCoord>186</xCoord>
<yCoord>274</yCoord>
</edgeMap>
<edgeMap>
<xCoord>187</xCoord>
<yCoord>273</yCoord>
</edgeMap>
<edgeMap>
<xCoord>187</xCoord>
<yCoord>272</yCoord>
</edgeMap>
<edgeMap>
<xCoord>187</xCoord>
<yCoord>271</yCoord>
</edgeMap>
<edgeMap>
<xCoord>187</xCoord>
<yCoord>270</yCoord>
</edgeMap>
<edgeMap>
<xCoord>187</xCoord>
<yCoord>269</yCoord>
</edgeMap>
<edgeMap>
<xCoord>188</xCoord>
<yCoord>268</yCoord>
</edgeMap>
<edgeMap>
<xCoord>189</xCoord>
<yCoord>267</yCoord>
</edgeMap>
<edgeMap>
<xCoord>190</xCoord>
<yCoord>266</yCoord>
</edgeMap>
<edgeMap>
<xCoord>190</xCoord>
<yCoord>265</yCoord>
</edgeMap>
<edgeMap>
<xCoord>191</xCoord>
<yCoord>264</yCoord>
</edgeMap>
<edgeMap>
<xCoord>192</xCoord>
<yCoord>264</yCoord>
</edgeMap>
<edgeMap>
<xCoord>193</xCoord>
<yCoord>263</yCoord>
</edgeMap>
<edgeMap>
<xCoord>194</xCoord>
<yCoord>263</yCoord>
</edgeMap>
<edgeMap>
<xCoord>194</xCoord>
<yCoord>262</yCoord>
</edgeMap>
<edgeMap>
<xCoord>194</xCoord>
<yCoord>261</yCoord>
</edgeMap>
<edgeMap>
<xCoord>194</xCoord>
<yCoord>260</yCoord>
</edgeMap>
<edgeMap>
<xCoord>193</xCoord>
<yCoord>259</yCoord>
</edgeMap>
<edgeMap>
<xCoord>192</xCoord>
<yCoord>259</yCoord>
</edgeMap>
<edgeMap>
<xCoord>191</xCoord>
<yCoord>259</yCoord>
</edgeMap>
<edgeMap>
<xCoord>190</xCoord>
<yCoord>258</yCoord>
</edgeMap>
<edgeMap>
<xCoord>189</xCoord>
<yCoord>257</yCoord>
</edgeMap>
<edgeMap>
<xCoord>189</xCoord>
<yCoord>256</yCoord>
</edgeMap>
<edgeMap>
<xCoord>189</xCoord>
<yCoord>255</yCoord>
</edgeMap>
<edgeMap>
<xCoord>188</xCoord>
<yCoord>254</yCoord>
</edgeMap>
<edgeMap>
<xCoord>188</xCoord>
<yCoord>253</yCoord>
</edgeMap>
<edgeMap>
<xCoord>189</xCoord>
<yCoord>252</yCoord>
</edgeMap>
<edgeMap>
<xCoord>189</xCoord>
<yCoord>251</yCoord>
</edgeMap>
<edgeMap>
<xCoord>188</xCoord>
<yCoord>251</yCoord>
</edgeMap>
<edgeMap>
<xCoord>187</xCoord>
<yCoord>250</yCoord>
</edgeMap>
<edgeMap>
<xCoord>186</xCoord>
<yCoord>250</yCoord>
</edgeMap>
<edgeMap>
<xCoord>185</xCoord>
<yCoord>250</yCoord>
</edgeMap>
<edgeMap>
<xCoord>184</xCoord>
<yCoord>249</yCoord>
</edgeMap>
<edgeMap>
<xCoord>183</xCoord>
<yCoord>250</yCoord>
</edgeMap>
<edgeMap>
<xCoord>182</xCoord>
<yCoord>250</yCoord>
</edgeMap>
<edgeMap>
<xCoord>181</xCoord>
<yCoord>249</yCoord>
</edgeMap>
<edgeMap>
<xCoord>180</xCoord>
<yCoord>248</yCoord>
</edgeMap>
<edgeMap>
<xCoord>179</xCoord>
<yCoord>248</yCoord>
</edgeMap>
<edgeMap>
<xCoord>178</xCoord>
<yCoord>248</yCoord>
</edgeMap>
<edgeMap>
<xCoord>177</xCoord>
<yCoord>248</yCoord>
</edgeMap>
<edgeMap>
<xCoord>176</xCoord>
<yCoord>249</yCoord>
</edgeMap>
<edgeMap>
<xCoord>175</xCoord>
<yCoord>250</yCoord>
</edgeMap>
<edgeMap>
<xCoord>174</xCoord>
<yCoord>250</yCoord>
</edgeMap>
<edgeMap>
<xCoord>173</xCoord>
<yCoord>250</yCoord>
</edgeMap>
<edgeMap>
<xCoord>172</xCoord>
<yCoord>251</yCoord>
</edgeMap>
<edgeMap>
<xCoord>171</xCoord>
<yCoord>252</yCoord>
</edgeMap>
<edgeMap>
<xCoord>171</xCoord>
<yCoord>253</yCoord>
</edgeMap>
<edgeMap>
<xCoord>170</xCoord>
<yCoord>254</yCoord>
</edgeMap>
<edgeMap>
<xCoord>169</xCoord>
<yCoord>254</yCoord>
</edgeMap>
<edgeMap>
<xCoord>169</xCoord>
<yCoord>255</yCoord>
</edgeMap>
<edgeMap>
<xCoord>169</xCoord>
<yCoord>256</yCoord>
</edgeMap>
<edgeMap>
<xCoord>169</xCoord>
<yCoord>257</yCoord>
</edgeMap>
<edgeMap>
<xCoord>168</xCoord>
<yCoord>258</yCoord>
</edgeMap>
<edgeMap>
<xCoord>168</xCoord>
<yCoord>259</yCoord>
</edgeMap>
<edgeMap>
<xCoord>167</xCoord>
<yCoord>260</yCoord>
</edgeMap>
<edgeMap>
<xCoord>167</xCoord>
<yCoord>261</yCoord>
</edgeMap>
<edgeMap>
<xCoord>167</xCoord>
<yCoord>262</yCoord>
</edgeMap>
<edgeMap>
<xCoord>167</xCoord>
<yCoord>263</yCoord>
</edgeMap>
<edgeMap>
<xCoord>166</xCoord>
<yCoord>264</yCoord>
</edgeMap>
<edgeMap>
<xCoord>166</xCoord>
<yCoord>265</yCoord>
</edgeMap>
<edgeMap>
<xCoord>165</xCoord>
<yCoord>266</yCoord>
</edgeMap>
<edgeMap>
<xCoord>164</xCoord>
<yCoord>267</yCoord>
</edgeMap>
<edgeMap>
<xCoord>164</xCoord>
<yCoord>268</yCoord>
</edgeMap>
<edgeMap>
<xCoord>164</xCoord>
<yCoord>269</yCoord>
</edgeMap>
<edgeMap>
<xCoord>164</xCoord>
<yCoord>270</yCoord>
</edgeMap>
<edgeMap>
<xCoord>164</xCoord>
<yCoord>271</yCoord>
</edgeMap>
<edgeMap>
<xCoord>163</xCoord>
<yCoord>272</yCoord>
</edgeMap>
<edgeMap>
<xCoord>163</xCoord>
<yCoord>273</yCoord>
</edgeMap>
<edgeMap>
<xCoord>162</xCoord>
<yCoord>274</yCoord>
</edgeMap>
<edgeMap>
<xCoord>162</xCoord>
<yCoord>275</yCoord>
</edgeMap>
<edgeMap>
<xCoord>162</xCoord>
<yCoord>276</yCoord>
</edgeMap>
<edgeMap>
<xCoord>161</xCoord>
<yCoord>277</yCoord>
</edgeMap>
<edgeMap>
<xCoord>161</xCoord>
<yCoord>278</yCoord>
</edgeMap>
<edgeMap>
<xCoord>160</xCoord>
<yCoord>279</yCoord>
</edgeMap>
<edgeMap>
<xCoord>160</xCoord>
<yCoord>280</yCoord>
</edgeMap>
<edgeMap>
<xCoord>159</xCoord>
<yCoord>281</yCoord>
</edgeMap>
<edgeMap>
<xCoord>159</xCoord>
<yCoord>282</yCoord>
</edgeMap>
<edgeMap>
<xCoord>160</xCoord>
<yCoord>283</yCoord>
</edgeMap>
<edgeMap>
<xCoord>160</xCoord>
<yCoord>284</yCoord>
</edgeMap>
<edgeMap>
<xCoord>161</xCoord>
<yCoord>285</yCoord>
</edgeMap>
<edgeMap>
<xCoord>161</xCoord>
<yCoord>286</yCoord>
</edgeMap>
<edgeMap>
<xCoord>161</xCoord>
<yCoord>287</yCoord>
</edgeMap>
<edgeMap>
<xCoord>162</xCoord>
<yCoord>287</yCoord>
</edgeMap>
<edgeMap>
<xCoord>163</xCoord>
<yCoord>288</yCoord>
</edgeMap>
<edgeMap>
<xCoord>164</xCoord>
<yCoord>289</yCoord>
</edgeMap>
<edgeMap>
<xCoord>165</xCoord>
<yCoord>290</yCoord>
</edgeMap>
<edgeMap>
<xCoord>165</xCoord>
<yCoord>291</yCoord>
</edgeMap>
<edgeMap>
<xCoord>166</xCoord>
<yCoord>291</yCoord>
</edgeMap>
<edgeMap>
<xCoord>167</xCoord>
<yCoord>291</yCoord>
</edgeMap>
</roi>
<roi>
<imageZposition>-58.75</imageZposition>
<imageSOP_UID>1.3.6.1.4.1.14519.5.2.1.6279.6001.959623731774733893566215073474</imageSOP_UID>
<inclusion>FALSE</inclusion>
<edgeMap>
<xCoord>169</xCoord>
<yCoord>272</yCoord>
</edgeMap>
<edgeMap>
<xCoord>168</xCoord>
<yCoord>271</yCoord>
</edgeMap>
<edgeMap>
<xCoord>168</xCoord>
<yCoord>270</yCoord>
</edgeMap>
<edgeMap>
<xCoord>168</xCoord>
<yCoord>269</yCoord>
</edgeMap>
<edgeMap>
<xCoord>169</xCoord>
<yCoord>268</yCoord>
</edgeMap>
<edgeMap>
<xCoord>169</xCoord>
<yCoord>267</yCoord>
</edgeMap>
<edgeMap>
<xCoord>170</xCoord>
<yCoord>266</yCoord>
</edgeMap>
<edgeMap>
<xCoord>171</xCoord>
<yCoord>266</yCoord>
</edgeMap>
<edgeMap>
<xCoord>172</xCoord>
<yCoord>266</yCoord>
</edgeMap>
<edgeMap>
<xCoord>173</xCoord>
<yCoord>266</yCoord>
</edgeMap>
<edgeMap>
<xCoord>174</xCoord>
<yCoord>267</yCoord>
</edgeMap>
<edgeMap>
<xCoord>174</xCoord>
<yCoord>268</yCoord>
</edgeMap>
<edgeMap>
<xCoord>174</xCoord>
<yCoord>269</yCoord>
</edgeMap>
<edgeMap>
<xCoord>174</xCoord>
<yCoord>270</yCoord>
</edgeMap>
<edgeMap>
<xCoord>173</xCoord>
<yCoord>271</yCoord>
</edgeMap>
<edgeMap>
<xCoord>173</xCoord>
<yCoord>272</yCoord>
</edgeMap>
<edgeMap>
<xCoord>172</xCoord>
<yCoord>273</yCoord>
</edgeMap>
<edgeMap>
<xCoord>171</xCoord>
<yCoord>273</yCoord>
</edgeMap>
<edgeMap>
<xCoord>170</xCoord>
<yCoord>273</yCoord>
</edgeMap>
<edgeMap>
<xCoord>169</xCoord>
<yCoord>272</yCoord>
</edgeMap>
</roi>
<roi>
<imageZposition>-60.0</imageZposition>
<imageSOP_UID>1.3.6.1.4.1.14519.5.2.1.6279.6001.123140946520890848128178543637</imageSOP_UID>
<inclusion>TRUE</inclusion>
<edgeMap>
<xCoord>168</xCoord>
<yCoord>291</yCoord>
</edgeMap>
<edgeMap>
<xCoord>169</xCoord>
<yCoord>290</yCoord>
</edgeMap>
<edgeMap>
<xCoord>170</xCoord>
<yCoord>289</yCoord>
</edgeMap>
<edgeMap>
<xCoord>170</xCoord>
<yCoord>288</yCoord>
</edgeMap>
<edgeMap>
<xCoord>171</xCoord>
<yCoord>287</yCoord>
</edgeMap>
<edgeMap>
<xCoord>172</xCoord>
<yCoord>286</yCoord>
</edgeMap>
<edgeMap>
<xCoord>173</xCoord>
<yCoord>285</yCoord>
</edgeMap>
<edgeMap>
<xCoord>174</xCoord>
<yCoord>284</yCoord>
</edgeMap>
<edgeMap>
<xCoord>175</xCoord>
<yCoord>283</yCoord>
</edgeMap>
<edgeMap>
<xCoord>175</xCoord>
<yCoord>282</yCoord>
</edgeMap>
<edgeMap>
<xCoord>176</xCoord>
<yCoord>281</yCoord>
</edgeMap>
<edgeMap>
<xCoord>176</xCoord>
<yCoord>280</yCoord>
</edgeMap>
<edgeMap>
<xCoord>177</xCoord>
<yCoord>279</yCoord>
</edgeMap>
<edgeMap>
<xCoord>177</xCoord>
<yCoord>278</yCoord>
</edgeMap>
<edgeMap>
<xCoord>178</xCoord>
<yCoord>277</yCoord>
</edgeMap>
<edgeMap>
<xCoord>179</xCoord>
<yCoord>276</yCoord>
</edgeMap>
<edgeMap>
<xCoord>180</xCoord>
<yCoord>275</yCoord>
</edgeMap>
<edgeMap>
<xCoord>180</xCoord>
<yCoord>274</yCoord>
</edgeMap>
<edgeMap>
<xCoord>181</xCoord>
<yCoord>273</yCoord>
</edgeMap>
<edgeMap>
<xCoord>182</xCoord>
<yCoord>272</yCoord>
</edgeMap>
<edgeMap>
<xCoord>183</xCoord>
<yCoord>272</yCoord>
</edgeMap>
<edgeMap>
<xCoord>184</xCoord>
<yCoord>271</yCoord>
</edgeMap>
<edgeMap>
<xCoord>185</xCoord>
<yCoord>271</yCoord>
</edgeMap>
<edgeMap>
<xCoord>186</xCoord>
<yCoord>270</yCoord>
</edgeMap>
<edgeMap>
<xCoord>187</xCoord>
<yCoord>270</yCoord>
</edgeMap>
<edgeMap>
<xCoord>188</xCoord>
<yCoord>269</yCoord>
</edgeMap>
<edgeMap>
<xCoord>188</xCoord>
<yCoord>268</yCoord>
</edgeMap>
<edgeMap>
<xCoord>189</xCoord>
<yCoord>267</yCoord>
</edgeMap>
<edgeMap>
<xCoord>189</xCoord>
<yCoord>266</yCoord>
</edgeMap>
<edgeMap>
<xCoord>190</xCoord>
<yCoord>265</yCoord>
</edgeMap>
<edgeMap>
<xCoord>191</xCoord>
<yCoord>264</yCoord>
</edgeMap>
<edgeMap>
<xCoord>192</xCoord>
<yCoord>264</yCoord>
</edgeMap>
<edgeMap>
<xCoord>193</xCoord>
<yCoord>264</yCoord>
</edgeMap>
<edgeMap>
<xCoord>194</xCoord>
<yCoord>264</yCoord>
</edgeMap>
<edgeMap>
<xCoord>195</xCoord>
<yCoord>263</yCoord>
</edgeMap>
<edgeMap>
<xCoord>195</xCoord>
<yCoord>262</yCoord>
</edgeMap>
<edgeMap>
<xCoord>195</xCoord>
<yCoord>261</yCoord>
</edgeMap>
<edgeMap>
<xCoord>194</xCoord>
<yCoord>260</yCoord>
</edgeMap>
<edgeMap>
<xCoord>193</xCoord>
<yCoord>259</yCoord>
</edgeMap>
<edgeMap>
<xCoord>192</xCoord>
<yCoord>259</yCoord>
</edgeMap>
<edgeMap>
<xCoord>191</xCoord>
<yCoord>258</yCoord>
</edgeMap>
<edgeMap>
<xCoord>190</xCoord>
<yCoord>257</yCoord>
</edgeMap>
<edgeMap>
<xCoord>190</xCoord>
<yCoord>256</yCoord>
</edgeMap>
<edgeMap>
<xCoord>190</xCoord>
<yCoord>255</yCoord>
</edgeMap>
<edgeMap>
<xCoord>190</xCoord>
<yCoord>254</yCoord>
</edgeMap>
<edgeMap>
<xCoord>190</xCoord>
<yCoord>253</yCoord>
</edgeMap>
<edgeMap>
<xCoord>190</xCoord>
<yCoord>252</yCoord>
</edgeMap>
<edgeMap>
<xCoord>191</xCoord>
<yCoord>251</yCoord>
</edgeMap>
<edgeMap>
<xCoord>191</xCoord>
<yCoord>250</yCoord>
</edgeMap>
<edgeMap>
<xCoord>192</xCoord>
<yCoord>249</yCoord>
</edgeMap>
<edgeMap>
<xCoord>193</xCoord>
<yCoord>249</yCoord>
</edgeMap>
<edgeMap>
<xCoord>193</xCoord>
<yCoord>248</yCoord>
</edgeMap>
<edgeMap>
<xCoord>194</xCoord>
<yCoord>247</yCoord>
</edgeMap>
<edgeMap>
<xCoord>195</xCoord>
<yCoord>246</yCoord>
</edgeMap>
<edgeMap>
<xCoord>196</xCoord>
<yCoord>245</yCoord>
</edgeMap>
<edgeMap>
<xCoord>196</xCoord>
<yCoord>244</yCoord>
</edgeMap>
<edgeMap>
<xCoord>195</xCoord>
<yCoord>244</yCoord>
</edgeMap>
<edgeMap>
<xCoord>194</xCoord>
<yCoord>243</yCoord>
</edgeMap>
<edgeMap>
<xCoord>194</xCoord>
<yCoord>242</yCoord>
</edgeMap>
<edgeMap>
<xCoord>193</xCoord>
<yCoord>242</yCoord>
</edgeMap>
<edgeMap>
<xCoord>192</xCoord>
<yCoord>243</yCoord>
</edgeMap>
<edgeMap>
<xCoord>191</xCoord>
<yCoord>244</yCoord>
</edgeMap>
<edgeMap>
<xCoord>190</xCoord>
<yCoord>244</yCoord>
</edgeMap>
<edgeMap>
<xCoord>189</xCoord>
<yCoord>245</yCoord>
</edgeMap>
<edgeMap>
<xCoord>188</xCoord>
<yCoord>246</yCoord>
</edgeMap>
<edgeMap>
<xCoord>188</xCoord>
<yCoord>247</yCoord>
</edgeMap>
<edgeMap>
<xCoord>188</xCoord>
<yCoord>248</yCoord>
</edgeMap>
<edgeMap>
<xCoord>187</xCoord>
<yCoord>249</yCoord>
</edgeMap>
<edgeMap>
<xCoord>186</xCoord>
<yCoord>250</yCoord>
</edgeMap>
<edgeMap>
<xCoord>185</xCoord>
<yCoord>250</yCoord>
</edgeMap>
<edgeMap>
<xCoord>184</xCoord>
<yCoord>249</yCoord>
</edgeMap>
<edgeMap>
<xCoord>183</xCoord>
<yCoord>249</yCoord>
</edgeMap>
<edgeMap>
<xCoord>182</xCoord>
<yCoord>248</yCoord>
</edgeMap>
<edgeMap>
<xCoord>181</xCoord>
<yCoord>247</yCoord>
</edgeMap>
<edgeMap>
<xCoord>181</xCoord>
<yCoord>246</yCoord>
</edgeMap>
<edgeMap>
<xCoord>181</xCoord>
<yCoord>245</yCoord>
</edgeMap>
<edgeMap>
<xCoord>182</xCoord>
<yCoord>244</yCoord>
</edgeMap>
<edgeMap>
<xCoord>183</xCoord>
<yCoord>243</yCoord>
</edgeMap>
<edgeMap>
<xCoord>184</xCoord>
<yCoord>242</yCoord>
</edgeMap>
<edgeMap>
<xCoord>183</xCoord>
<yCoord>241</yCoord>
</edgeMap>
<edgeMap>
<xCoord>182</xCoord>
<yCoord>241</yCoord>
</edgeMap>
<edgeMap>
<xCoord>181</xCoord>
<yCoord>241</yCoord>
</edgeMap>
<edgeMap>
<xCoord>180</xCoord>
<yCoord>240</yCoord>
</edgeMap>
<edgeMap>
<xCoord>179</xCoord>
<yCoord>240</yCoord>
</edgeMap>
<edgeMap>
<xCoord>178</xCoord>
<yCoord>241</yCoord>
</edgeMap>
<edgeMap>
<xCoord>178</xCoord>
<yCoord>242</yCoord>
</edgeMap>
<edgeMap>
<xCoord>178</xCoord>
<yCoord>243</yCoord>
</edgeMap>
<edgeMap>
<xCoord>178</xCoord>
<yCoord>244</yCoord>
</edgeMap>
<edgeMap>
<xCoord>178</xCoord>
<yCoord>245</yCoord>
</edgeMap>
<edgeMap>
<xCoord>178</xCoord>
<yCoord>246</yCoord>
</edgeMap>
<edgeMap>
<xCoord>177</xCoord>
<yCoord>247</yCoord>
</edgeMap>
<edgeMap>
<xCoord>176</xCoord>
<yCoord>248</yCoord>
</edgeMap>
<edgeMap>
<xCoord>175</xCoord>
<yCoord>249</yCoord>
</edgeMap>
<edgeMap>
<xCoord>174</xCoord>
<yCoord>250</yCoord>
</edgeMap>
<edgeMap>
<xCoord>173</xCoord>
<yCoord>250</yCoord>
</edgeMap>
<edgeMap>
<xCoord>172</xCoord>
<yCoord>250</yCoord>
</edgeMap>
<edgeMap>
<xCoord>171</xCoord>
<yCoord>251</yCoord>
</edgeMap>
<edgeMap>
<xCoord>170</xCoord>
<yCoord>252</yCoord>
</edgeMap>
<edgeMap>
<xCoord>169</xCoord>
<yCoord>253</yCoord>
</edgeMap>
<edgeMap>
<xCoord>169</xCoord>
<yCoord>254</yCoord>
</edgeMap>
<edgeMap>
<xCoord>168</xCoord>
<yCoord>255</yCoord>
</edgeMap>
<edgeMap>
<xCoord>168</xCoord>
<yCoord>256</yCoord>
</edgeMap>
<edgeMap>
<xCoord>168</xCoord>
<yCoord>257</yCoord>
</edgeMap>
<edgeMap>
<xCoord>168</xCoord>
<yCoord>258</yCoord>
</edgeMap>
<edgeMap>
<xCoord>167</xCoord>
<yCoord>259</yCoord>
</edgeMap>
<edgeMap>
<xCoord>167</xCoord>
<yCoord>260</yCoord>
</edgeMap>
<edgeMap>
<xCoord>167</xCoord>
<yCoord>261</yCoord>
</edgeMap>
<edgeMap>
<xCoord>167</xCoord>
<yCoord>262</yCoord>
</edgeMap>
<edgeMap>
<xCoord>166</xCoord>
<yCoord>263</yCoord>
</edgeMap>
<edgeMap>
<xCoord>165</xCoord>
<yCoord>264</yCoord>
</edgeMap>
<edgeMap>
<xCoord>165</xCoord>
<yCoord>265</yCoord>
</edgeMap>
<edgeMap>
<xCoord>164</xCoord>
<yCoord>266</yCoord>
</edgeMap>
<edgeMap>
<xCoord>164</xCoord>
<yCoord>267</yCoord>
</edgeMap>
<edgeMap>
<xCoord>164</xCoord>
<yCoord>268</yCoord>
</edgeMap>
<edgeMap>
<xCoord>164</xCoord>
<yCoord>269</yCoord>
</edgeMap>
<edgeMap>
<xCoord>164</xCoord>
<yCoord>270</yCoord>
</edgeMap>
<edgeMap>
<xCoord>164</xCoord>
<yCoord>271</yCoord>
</edgeMap>
<edgeMap>
<xCoord>164</xCoord>
<yCoord>272</yCoord>
</edgeMap>
<edgeMap>
<xCoord>164</xCoord>
<yCoord>273</yCoord>
</edgeMap>
<edgeMap>
<xCoord>164</xCoord>
<yCoord>274</yCoord>
</edgeMap>
<edgeMap>
<xCoord>163</xCoord>
<yCoord>275</yCoord>
</edgeMap>
<edgeMap>
<xCoord>163</xCoord>
<yCoord>276</yCoord>
</edgeMap>
<edgeMap>
<xCoord>163</xCoord>
<yCoord>277</yCoord>
</edgeMap>
<edgeMap>
<xCoord>162</xCoord>
<yCoord>278</yCoord>
</edgeMap>
<edgeMap>
<xCoord>161</xCoord>
<yCoord>279</yCoord>
</edgeMap>
<edgeMap>
<xCoord>161</xCoord>
<yCoord>280</yCoord>
</edgeMap>
<edgeMap>
<xCoord>161</xCoord>
<yCoord>281</yCoord>
</edgeMap>
<edgeMap>
<xCoord>161</xCoord>
<yCoord>282</yCoord>
</edgeMap>
<edgeMap>
<xCoord>162</xCoord>
<yCoord>283</yCoord>
</edgeMap>
<edgeMap>
<xCoord>162</xCoord>
<yCoord>284</yCoord>
</edgeMap>
<edgeMap>
<xCoord>163</xCoord>
<yCoord>285</yCoord>
</edgeMap>
<edgeMap>
<xCoord>164</xCoord>
<yCoord>286</yCoord>
</edgeMap>
<edgeMap>
<xCoord>165</xCoord>
<yCoord>286</yCoord>
</edgeMap>
<edgeMap>
<xCoord>166</xCoord>
<yCoord>287</yCoord>
</edgeMap>
<edgeMap>
<xCoord>166</xCoord>
<yCoord>288</yCoord>
</edgeMap>
<edgeMap>
<xCoord>166</xCoord>
<yCoord>289</yCoord>
</edgeMap>
<edgeMap>
<xCoord>166</xCoord>
<yCoord>290</yCoord>
</edgeMap>
<edgeMap>
<xCoord>167</xCoord>
<yCoord>291</yCoord>
</edgeMap>
<edgeMap>
<xCoord>168</xCoord>
<yCoord>291</yCoord>
</edgeMap>
</roi>
<roi>
<imageZposition>-61.25</imageZposition>
<imageSOP_UID>1.3.6.1.4.1.14519.5.2.1.6279.6001.104207797709610055107181642843</imageSOP_UID>
<inclusion>TRUE</inclusion>
<edgeMap>
<xCoord>172</xCoord>
<yCoord>290</yCoord>
</edgeMap>
<edgeMap>
<xCoord>173</xCoord>
<yCoord>289</yCoord>
</edgeMap>
<edgeMap>
<xCoord>174</xCoord>
<yCoord>288</yCoord>
</edgeMap>
<edgeMap>
<xCoord>175</xCoord>
<yCoord>287</yCoord>
</edgeMap>
<edgeMap>
<xCoord>176</xCoord>
<yCoord>286</yCoord>
</edgeMap>
<edgeMap>
<xCoord>176</xCoord>
<yCoord>285</yCoord>
</edgeMap>
<edgeMap>
<xCoord>176</xCoord>
<yCoord>284</yCoord>
</edgeMap>
<edgeMap>
<xCoord>176</xCoord>
<yCoord>283</yCoord>
</edgeMap>
<edgeMap>
<xCoord>176</xCoord>
<yCoord>282</yCoord>
</edgeMap>
<edgeMap>
<xCoord>176</xCoord>
<yCoord>281</yCoord>
</edgeMap>
<edgeMap>
<xCoord>176</xCoord>
<yCoord>280</yCoord>
</edgeMap>
<edgeMap>
<xCoord>177</xCoord>
<yCoord>279</yCoord>
</edgeMap>
<edgeMap>
<xCoord>177</xCoord>
<yCoord>278</yCoord>
</edgeMap>
<edgeMap>
<xCoord>178</xCoord>
<yCoord>277</yCoord>
</edgeMap>
<edgeMap>
<xCoord>178</xCoord>
<yCoord>276</yCoord>
</edgeMap>
<edgeMap>
<xCoord>179</xCoord>
<yCoord>275</yCoord>
</edgeMap>
<edgeMap>
<xCoord>180</xCoord>
<yCoord>274</yCoord>
</edgeMap>
<edgeMap>
<xCoord>181</xCoord>
<yCoord>273</yCoord>
</edgeMap>
<edgeMap>
<xCoord>182</xCoord>
<yCoord>272</yCoord>
</edgeMap>
<edgeMap>
<xCoord>183</xCoord>
<yCoord>272</yCoord>
</edgeMap>
<edgeMap>
<xCoord>184</xCoord>
<yCoord>272</yCoord>
</edgeMap>
<edgeMap>
<xCoord>185</xCoord>
<yCoord>273</yCoord>
</edgeMap>
<edgeMap>
<xCoord>186</xCoord>
<yCoord>272</yCoord>
</edgeMap>
<edgeMap>
<xCoord>186</xCoord>
<yCoord>271</yCoord>
</edgeMap>
<edgeMap>
<xCoord>187</xCoord>
<yCoord>270</yCoord>
</edgeMap>
<edgeMap>
<xCoord>188</xCoord>
<yCoord>269</yCoord>
</edgeMap>
<edgeMap>
<xCoord>189</xCoord>
<yCoord>269</yCoord>
</edgeMap>
<edgeMap>
<xCoord>190</xCoord>
<yCoord>268</yCoord>
</edgeMap>
<edgeMap>
<xCoord>189</xCoord>
<yCoord>267</yCoord>
</edgeMap>
<edgeMap>
<xCoord>190</xCoord>
<yCoord>266</yCoord>
</edgeMap>
<edgeMap>
<xCoord>191</xCoord>
<yCoord>265</yCoord>
</edgeMap>
<edgeMap>
<xCoord>192</xCoord>
<yCoord>265</yCoord>
</edgeMap>
<edgeMap>
<xCoord>193</xCoord>
<yCoord>265</yCoord>
</edgeMap>
<edgeMap>
<xCoord>194</xCoord>
<yCoord>266</yCoord>
</edgeMap>
<edgeMap>
<xCoord>194</xCoord>
<yCoord>267</yCoord>
</edgeMap>
<edgeMap>
<xCoord>195</xCoord>
<yCoord>268</yCoord>
</edgeMap>
<edgeMap>
<xCoord>196</xCoord>
<yCoord>268</yCoord>
</edgeMap>
<edgeMap>
<xCoord>197</xCoord>
<yCoord>268</yCoord>
</edgeMap>
<edgeMap>
<xCoord>198</xCoord>
<yCoord>269</yCoord>
</edgeMap>
<edgeMap>
<xCoord>199</xCoord>
<yCoord>269</yCoord>
</edgeMap>
<edgeMap>
<xCoord>200</xCoord>
<yCoord>270</yCoord>
</edgeMap>
<edgeMap>
<xCoord>201</xCoord>
<yCoord>270</yCoord>
</edgeMap>
<edgeMap>
<xCoord>201</xCoord>
<yCoord>269</yCoord>
</edgeMap>
<edgeMap>
<xCoord>201</xCoord>
<yCoord>268</yCoord>
</edgeMap>
<edgeMap>
<xCoord>200</xCoord>
<yCoord>267</yCoord>
</edgeMap>
<edgeMap>
<xCoord>199</xCoord>
<yCoord>266</yCoord>
</edgeMap>
<edgeMap>
<xCoord>198</xCoord>
<yCoord>266</yCoord>
</edgeMap>
<edgeMap>
<xCoord>197</xCoord>
<yCoord>265</yCoord>
</edgeMap>
<edgeMap>
<xCoord>196</xCoord>
<yCoord>264</yCoord>
</edgeMap>
<edgeMap>
<xCoord>195</xCoord>
<yCoord>263</yCoord>
</edgeMap>
<edgeMap>
<xCoord>195</xCoord>
<yCoord>262</yCoord>
</edgeMap>
<edgeMap>
<xCoord>194</xCoord>
<yCoord>261</yCoord>
</edgeMap>
<edgeMap>
<xCoord>193</xCoord>
<yCoord>260</yCoord>
</edgeMap>
<edgeMap>
<xCoord>192</xCoord>
<yCoord>259</yCoord>
</edgeMap>
<edgeMap>
<xCoord>192</xCoord>
<yCoord>258</yCoord>
</edgeMap>
<edgeMap>
<xCoord>191</xCoord>
<yCoord>257</yCoord>
</edgeMap>
<edgeMap>
<xCoord>191</xCoord>
<yCoord>256</yCoord>
</edgeMap>
<edgeMap>
<xCoord>191</xCoord>
<yCoord>255</yCoord>
</edgeMap>
<edgeMap>
<xCoord>191</xCoord>
<yCoord>254</yCoord>
</edgeMap>
<edgeMap>
<xCoord>192</xCoord>
<yCoord>253</yCoord>
</edgeMap>
<edgeMap>
<xCoord>192</xCoord>
<yCoord>252</yCoord>
</edgeMap>
<edgeMap>
<xCoord>192</xCoord>
<yCoord>251</yCoord>
</edgeMap>
<edgeMap>
<xCoord>193</xCoord>
<yCoord>250</yCoord>
</edgeMap>
<edgeMap>
<xCoord>194</xCoord>
<yCoord>249</yCoord>
</edgeMap>
<edgeMap>
<xCoord>195</xCoord>
<yCoord>249</yCoord>
</edgeMap>
<edgeMap>
<xCoord>196</xCoord>
<yCoord>248</yCoord>
</edgeMap>
<edgeMap>
<xCoord>195</xCoord>
<yCoord>247</yCoord>
</edgeMap>
<edgeMap>
<xCoord>196</xCoord>
<yCoord>246</yCoord>
</edgeMap>
<edgeMap>
<xCoord>196</xCoord>
<yCoord>245</yCoord>
</edgeMap>
<edgeMap>
<xCoord>196</xCoord>
<yCoord>244</yCoord>
</edgeMap>
<edgeMap>
<xCoord>195</xCoord>
<yCoord>244</yCoord>
</edgeMap>
<edgeMap>
<xCoord>194</xCoord>
<yCoord>244</yCoord>
</edgeMap>
<edgeMap>
<xCoord>193</xCoord>
<yCoord>244</yCoord>
</edgeMap>
<edgeMap>
<xCoord>192</xCoord>
<yCoord>245</yCoord>
</edgeMap>
<edgeMap>
<xCoord>191</xCoord>
<yCoord>245</yCoord>
</edgeMap>
<edgeMap>
<xCoord>190</xCoord>
<yCoord>246</yCoord>
</edgeMap>
<edgeMap>
<xCoord>189</xCoord>
<yCoord>246</yCoord>
</edgeMap>
<edgeMap>
<xCoord>189</xCoord>
<yCoord>247</yCoord>
</edgeMap>
<edgeMap>
<xCoord>189</xCoord>
<yCoord>248</yCoord>
</edgeMap>
<edgeMap>
<xCoord>188</xCoord>
<yCoord>249</yCoord>
</edgeMap>
<edgeMap>
<xCoord>187</xCoord>
<yCoord>250</yCoord>
</edgeMap>
<edgeMap>
<xCoord>186</xCoord>
<yCoord>251</yCoord>
</edgeMap>
<edgeMap>
<xCoord>185</xCoord>
<yCoord>250</yCoord>
</edgeMap>
<edgeMap>
<xCoord>184</xCoord>
<yCoord>249</yCoord>
</edgeMap>
<edgeMap>
<xCoord>183</xCoord>
<yCoord>248</yCoord>
</edgeMap>
<edgeMap>
<xCoord>182</xCoord>
<yCoord>247</yCoord>
</edgeMap>
<edgeMap>
<xCoord>182</xCoord>
<yCoord>246</yCoord>
</edgeMap>
<edgeMap>
<xCoord>182</xCoord>
<yCoord>245</yCoord>
</edgeMap>
<edgeMap>
<xCoord>183</xCoord>
<yCoord>244</yCoord>
</edgeMap>
<edgeMap>
<xCoord>183</xCoord>
<yCoord>243</yCoord>
</edgeMap>
<edgeMap>
<xCoord>183</xCoord>
<yCoord>242</yCoord>
</edgeMap>
<edgeMap>
<xCoord>182</xCoord>
<yCoord>242</yCoord>
</edgeMap>
<edgeMap>
<xCoord>181</xCoord>
<yCoord>242</yCoord>
</edgeMap>
<edgeMap>
<xCoord>180</xCoord>
<yCoord>242</yCoord>
</edgeMap>
<edgeMap>
<xCoord>179</xCoord>
<yCoord>242</yCoord>
</edgeMap>
<edgeMap>
<xCoord>179</xCoord>
<yCoord>243</yCoord>
</edgeMap>
<edgeMap>
<xCoord>179</xCoord>
<yCoord>244</yCoord>
</edgeMap>
<edgeMap>
<xCoord>179</xCoord>
<yCoord>245</yCoord>
</edgeMap>
<edgeMap>
<xCoord>178</xCoord>
<yCoord>246</yCoord>
</edgeMap>
<edgeMap>
<xCoord>177</xCoord>
<yCoord>247</yCoord>
</edgeMap>
<edgeMap>
<xCoord>177</xCoord>
<yCoord>248</yCoord>
</edgeMap>
<edgeMap>
<xCoord>176</xCoord>
<yCoord>249</yCoord>
</edgeMap>
<edgeMap>
<xCoord>175</xCoord>
<yCoord>249</yCoord>
</edgeMap>
<edgeMap>
<xCoord>174</xCoord>
<yCoord>250</yCoord>
</edgeMap>
<edgeMap>
<xCoord>173</xCoord>
<yCoord>250</yCoord>
</edgeMap>
<edgeMap>
<xCoord>172</xCoord>
<yCoord>250</yCoord>
</edgeMap>
<edgeMap>
<xCoord>171</xCoord>
<yCoord>251</yCoord>
</edgeMap>
<edgeMap>
<xCoord>170</xCoord>
<yCoord>251</yCoord>
</edgeMap>
<edgeMap>
<xCoord>169</xCoord>
<yCoord>252</yCoord>
</edgeMap>
<edgeMap>
<xCoord>168</xCoord>
<yCoord>253</yCoord>
</edgeMap>
<edgeMap>
<xCoord>167</xCoord>
<yCoord>254</yCoord>
</edgeMap>
<edgeMap>
<xCoord>166</xCoord>
<yCoord>255</yCoord>
</edgeMap>
<edgeMap>
<xCoord>166</xCoord>
<yCoord>256</yCoord>
</edgeMap>
<edgeMap>
<xCoord>166</xCoord>
<yCoord>257</yCoord>
</edgeMap>
<edgeMap>
<xCoord>166</xCoord>
<yCoord>258</yCoord>
</edgeMap>
<edgeMap>
<xCoord>166</xCoord>
<yCoord>259</yCoord>
</edgeMap>
<edgeMap>
<xCoord>167</xCoord>
<yCoord>260</yCoord>
</edgeMap>
<edgeMap>
<xCoord>167</xCoord>
<yCoord>261</yCoord>
</edgeMap>
<edgeMap>
<xCoord>166</xCoord>
<yCoord>262</yCoord>
</edgeMap>
<edgeMap>
<xCoord>165</xCoord>
<yCoord>263</yCoord>
</edgeMap>
<edgeMap>
<xCoord>165</xCoord>
<yCoord>264</yCoord>
</edgeMap>
<edgeMap>
<xCoord>165</xCoord>
<yCoord>265</yCoord>
</edgeMap>
<edgeMap>
<xCoord>165</xCoord>
<yCoord>266</yCoord>
</edgeMap>
<edgeMap>
<xCoord>165</xCoord>
<yCoord>267</yCoord>
</edgeMap>
<edgeMap>
<xCoord>165</xCoord>
<yCoord>268</yCoord>
</edgeMap>
<edgeMap>
<xCoord>164</xCoord>
<yCoord>269</yCoord>
</edgeMap>
<edgeMap>
<xCoord>163</xCoord>
<yCoord>270</yCoord>
</edgeMap>
<edgeMap>
<xCoord>164</xCoord>
<yCoord>271</yCoord>
</edgeMap>
<edgeMap>
<xCoord>164</xCoord>
<yCoord>272</yCoord>
</edgeMap>
<edgeMap>
<xCoord>165</xCoord>
<yCoord>273</yCoord>
</edgeMap>
<edgeMap>
<xCoord>165</xCoord>
<yCoord>274</yCoord>
</edgeMap>
<edgeMap>
<xCoord>165</xCoord>
<yCoord>275</yCoord>
</edgeMap>
<edgeMap>
<xCoord>165</xCoord>
<yCoord>276</yCoord>
</edgeMap>
<edgeMap>
<xCoord>164</xCoord>
<yCoord>277</yCoord>
</edgeMap>
<edgeMap>
<xCoord>163</xCoord>
<yCoord>278</yCoord>
</edgeMap>
<edgeMap>
<xCoord>162</xCoord>
<yCoord>279</yCoord>
</edgeMap>
<edgeMap>
<xCoord>162</xCoord>
<yCoord>280</yCoord>
</edgeMap>
<edgeMap>
<xCoord>162</xCoord>
<yCoord>281</yCoord>
</edgeMap>
<edgeMap>
<xCoord>162</xCoord>
<yCoord>282</yCoord>
</edgeMap>
<edgeMap>
<xCoord>163</xCoord>
<yCoord>283</yCoord>
</edgeMap>
<edgeMap>
<xCoord>164</xCoord>
<yCoord>284</yCoord>
</edgeMap>
<edgeMap>
<xCoord>165</xCoord>
<yCoord>285</yCoord>
</edgeMap>
<edgeMap>
<xCoord>166</xCoord>
<yCoord>285</yCoord>
</edgeMap>
<edgeMap>
<xCoord>167</xCoord>
<yCoord>286</yCoord>
</edgeMap>
<edgeMap>
<xCoord>167</xCoord>
<yCoord>287</yCoord>
</edgeMap>
<edgeMap>
<xCoord>168</xCoord>
<yCoord>288</yCoord>
</edgeMap>
<edgeMap>
<xCoord>169</xCoord>
<yCoord>289</yCoord>
</edgeMap>
<edgeMap>
<xCoord>170</xCoord>
<yCoord>290</yCoord>
</edgeMap>
<edgeMap>
<xCoord>171</xCoord>
<yCoord>290</yCoord>
</edgeMap>
<edgeMap>
<xCoord>172</xCoord>
<yCoord>290</yCoord>
</edgeMap>
</roi>
<roi>
<imageZposition>-62.5</imageZposition>
<imageSOP_UID>1.3.6.1.4.1.14519.5.2.1.6279.6001.339758994469688548602905784176</imageSOP_UID>
<inclusion>TRUE</inclusion>
<edgeMap>
<xCoord>175</xCoord>
<yCoord>286</yCoord>
</edgeMap>
<edgeMap>
<xCoord>176</xCoord>
<yCoord>285</yCoord>
</edgeMap>
<edgeMap>
<xCoord>177</xCoord>
<yCoord>285</yCoord>
</edgeMap>
<edgeMap>
<xCoord>178</xCoord>
<yCoord>284</yCoord>
</edgeMap>
<edgeMap>
<xCoord>178</xCoord>
<yCoord>283</yCoord>
</edgeMap>
<edgeMap>
<xCoord>178</xCoord>
<yCoord>282</yCoord>
</edgeMap>
<edgeMap>
<xCoord>178</xCoord>
<yCoord>281</yCoord>
</edgeMap>
<edgeMap>
<xCoord>177</xCoord>
<yCoord>280</yCoord>
</edgeMap>
<edgeMap>
<xCoord>177</xCoord>
<yCoord>279</yCoord>
</edgeMap>
<edgeMap>
<xCoord>177</xCoord>
<yCoord>278</yCoord>
</edgeMap>
<edgeMap>
<xCoord>178</xCoord>
<yCoord>277</yCoord>
</edgeMap>
<edgeMap>
<xCoord>179</xCoord>
<yCoord>276</yCoord>
</edgeMap>
<edgeMap>
<xCoord>180</xCoord>
<yCoord>275</yCoord>
</edgeMap>
<edgeMap>
<xCoord>180</xCoord>
<yCoord>274</yCoord>
</edgeMap>
<edgeMap>
<xCoord>181</xCoord>
<yCoord>273</yCoord>
</edgeMap>
<edgeMap>
<xCoord>182</xCoord>
<yCoord>272</yCoord>
</edgeMap>
<edgeMap>
<xCoord>183</xCoord>
<yCoord>272</yCoord>
</edgeMap>
<edgeMap>
<xCoord>184</xCoord>
<yCoord>272</yCoord>
</edgeMap>
<edgeMap>
<xCoord>185</xCoord>
<yCoord>271</yCoord>
</edgeMap>
<edgeMap>
<xCoord>186</xCoord>
<yCoord>271</yCoord>
</edgeMap>
<edgeMap>
<xCoord>187</xCoord>
<yCoord>270</yCoord>
</edgeMap>
<edgeMap>
<xCoord>188</xCoord>
<yCoord>269</yCoord>
</edgeMap>
<edgeMap>
<xCoord>189</xCoord>
<yCoord>269</yCoord>
</edgeMap>
<edgeMap>
<xCoord>190</xCoord>
<yCoord>269</yCoord>
</edgeMap>
<edgeMap>
<xCoord>191</xCoord>
<yCoord>269</yCoord>
</edgeMap>
<edgeMap>
<xCoord>192</xCoord>
<yCoord>269</yCoord>
</edgeMap>
<edgeMap>
<xCoord>193</xCoord>
<yCoord>269</yCoord>
</edgeMap>
<edgeMap>
<xCoord>194</xCoord>
<yCoord>269</yCoord>
</edgeMap>
<edgeMap>
<xCoord>195</xCoord>
<yCoord>269</yCoord>
</edgeMap>
<edgeMap>
<xCoord>196</xCoord>
<yCoord>269</yCoord>
</edgeMap>
<edgeMap>
<xCoord>197</xCoord>
<yCoord>269</yCoord>
</edgeMap>
<edgeMap>
<xCoord>197</xCoord>
<yCoord>268</yCoord>
</edgeMap>
<edgeMap>
<xCoord>197</xCoord>
<yCoord>267</yCoord>
</edgeMap>
<edgeMap>
<xCoord>196</xCoord>
<yCoord>266</yCoord>
</edgeMap>
<edgeMap>
<xCoord>195</xCoord>
<yCoord>265</yCoord>
</edgeMap>
<edgeMap>
<xCoord>195</xCoord>
<yCoord>264</yCoord>
</edgeMap>
<edgeMap>
<xCoord>194</xCoord>
<yCoord>263</yCoord>
</edgeMap>
<edgeMap>
<xCoord>194</xCoord>
<yCoord>262</yCoord>
</edgeMap>
<edgeMap>
<xCoord>193</xCoord>
<yCoord>261</yCoord>
</edgeMap>
<edgeMap>
<xCoord>192</xCoord>
<yCoord>260</yCoord>
</edgeMap>
<edgeMap>
<xCoord>191</xCoord>
<yCoord>259</yCoord>
</edgeMap>
<edgeMap>
<xCoord>191</xCoord>
<yCoord>258</yCoord>
</edgeMap>
<edgeMap>
<xCoord>191</xCoord>
<yCoord>257</yCoord>
</edgeMap>
<edgeMap>
<xCoord>192</xCoord>
<yCoord>256</yCoord>
</edgeMap>
<edgeMap>
<xCoord>192</xCoord>
<yCoord>255</yCoord>
</edgeMap>
<edgeMap>
<xCoord>192</xCoord>
<yCoord>254</yCoord>
</edgeMap>
<edgeMap>
<xCoord>193</xCoord>
<yCoord>253</yCoord>
</edgeMap>
<edgeMap>
<xCoord>192</xCoord>
<yCoord>252</yCoord>
</edgeMap>
<edgeMap>
<xCoord>191</xCoord>
<yCoord>251</yCoord>
</edgeMap>
<edgeMap>
<xCoord>190</xCoord>
<yCoord>251</yCoord>
</edgeMap>
<edgeMap>
<xCoord>189</xCoord>
<yCoord>252</yCoord>
</edgeMap>
<edgeMap>
<xCoord>188</xCoord>
<yCoord>253</yCoord>
</edgeMap>
<edgeMap>
<xCoord>187</xCoord>
<yCoord>252</yCoord>
</edgeMap>
<edgeMap>
<xCoord>186</xCoord>
<yCoord>251</yCoord>
</edgeMap>
<edgeMap>
<xCoord>186</xCoord>
<yCoord>250</yCoord>
</edgeMap>
<edgeMap>
<xCoord>185</xCoord>
<yCoord>249</yCoord>
</edgeMap>
<edgeMap>
<xCoord>184</xCoord>
<yCoord>248</yCoord>
</edgeMap>
<edgeMap>
<xCoord>183</xCoord>
<yCoord>248</yCoord>
</edgeMap>
<edgeMap>
<xCoord>182</xCoord>
<yCoord>248</yCoord>
</edgeMap>
<edgeMap>
<xCoord>181</xCoord>
<yCoord>247</yCoord>
</edgeMap>
<edgeMap>
<xCoord>181</xCoord>
<yCoord>246</yCoord>
</edgeMap>
<edgeMap>
<xCoord>180</xCoord>
<yCoord>246</yCoord>
</edgeMap>
<edgeMap>
<xCoord>179</xCoord>
<yCoord>247</yCoord>
</edgeMap>
<edgeMap>
<xCoord>178</xCoord>
<yCoord>248</yCoord>
</edgeMap>
<edgeMap>
<xCoord>177</xCoord>
<yCoord>249</yCoord>
</edgeMap>
<edgeMap>
<xCoord>176</xCoord>
<yCoord>249</yCoord>
</edgeMap>
<edgeMap>
<xCoord>175</xCoord>
<yCoord>250</yCoord>
</edgeMap>
<edgeMap>
<xCoord>174</xCoord>
<yCoord>250</yCoord>
</edgeMap>
<edgeMap>
<xCoord>173</xCoord>
<yCoord>250</yCoord>
</edgeMap>
<edgeMap>
<xCoord>172</xCoord>
<yCoord>250</yCoord>
</edgeMap>
<edgeMap>
<xCoord>171</xCoord>
<yCoord>251</yCoord>
</edgeMap>
<edgeMap>
<xCoord>170</xCoord>
<yCoord>251</yCoord>
</edgeMap>
<edgeMap>
<xCoord>169</xCoord>
<yCoord>251</yCoord>
</edgeMap>
<edgeMap>
<xCoord>168</xCoord>
<yCoord>251</yCoord>
</edgeMap>
<edgeMap>
<xCoord>168</xCoord>
<yCoord>252</yCoord>
</edgeMap>
<edgeMap>
<xCoord>167</xCoord>
<yCoord>253</yCoord>
</edgeMap>
<edgeMap>
<xCoord>167</xCoord>
<yCoord>254</yCoord>
</edgeMap>
<edgeMap>
<xCoord>166</xCoord>
<yCoord>255</yCoord>
</edgeMap>
<edgeMap>
<xCoord>166</xCoord>
<yCoord>256</yCoord>
</edgeMap>
<edgeMap>
<xCoord>166</xCoord>
<yCoord>257</yCoord>
</edgeMap>
<edgeMap>
<xCoord>166</xCoord>
<yCoord>258</yCoord>
</edgeMap>
<edgeMap>
<xCoord>165</xCoord>
<yCoord>259</yCoord>
</edgeMap>
<edgeMap>
<xCoord>165</xCoord>
<yCoord>260</yCoord>
</edgeMap>
<edgeMap>
<xCoord>165</xCoord>
<yCoord>261</yCoord>
</edgeMap>
<edgeMap>
<xCoord>165</xCoord>
<yCoord>262</yCoord>
</edgeMap>
<edgeMap>
<xCoord>165</xCoord>
<yCoord>263</yCoord>
</edgeMap>
<edgeMap>
<xCoord>165</xCoord>
<yCoord>264</yCoord>
</edgeMap>
<edgeMap>
<xCoord>165</xCoord>
<yCoord>265</yCoord>
</edgeMap>
<edgeMap>
<xCoord>164</xCoord>
<yCoord>266</yCoord>
</edgeMap>
<edgeMap>
<xCoord>165</xCoord>
<yCoord>267</yCoord>
</edgeMap>
<edgeMap>
<xCoord>165</xCoord>
<yCoord>268</yCoord>
</edgeMap>
<edgeMap>
<xCoord>166</xCoord>
<yCoord>269</yCoord>
</edgeMap>
<edgeMap>
<xCoord>167</xCoord>
<yCoord>270</yCoord>
</edgeMap>
<edgeMap>
<xCoord>168</xCoord>
<yCoord>271</yCoord>
</edgeMap>
<edgeMap>
<xCoord>168</xCoord>
<yCoord>272</yCoord>
</edgeMap>
<edgeMap>
<xCoord>168</xCoord>
<yCoord>273</yCoord>
</edgeMap>
<edgeMap>
<xCoord>168</xCoord>
<yCoord>274</yCoord>
</edgeMap>
<edgeMap>
<xCoord>169</xCoord>
<yCoord>275</yCoord>
</edgeMap>
<edgeMap>
<xCoord>169</xCoord>
<yCoord>276</yCoord>
</edgeMap>
<edgeMap>
<xCoord>169</xCoord>
<yCoord>277</yCoord>
</edgeMap>
<edgeMap>
<xCoord>169</xCoord>
<yCoord>278</yCoord>
</edgeMap>
<edgeMap>
<xCoord>168</xCoord>
<yCoord>279</yCoord>
</edgeMap>
<edgeMap>
<xCoord>169</xCoord>
<yCoord>280</yCoord>
</edgeMap>
<edgeMap>
<xCoord>169</xCoord>
<yCoord>281</yCoord>
</edgeMap>
<edgeMap>
<xCoord>170</xCoord>
<yCoord>282</yCoord>
</edgeMap>
<edgeMap>
<xCoord>170</xCoord>
<yCoord>283</yCoord>
</edgeMap>
<edgeMap>
<xCoord>170</xCoord>
<yCoord>284</yCoord>
</edgeMap>
<edgeMap>
<xCoord>171</xCoord>
<yCoord>285</yCoord>
</edgeMap>
<edgeMap>
<xCoord>172</xCoord>
<yCoord>286</yCoord>
</edgeMap>
<edgeMap>
<xCoord>173</xCoord>
<yCoord>286</yCoord>
</edgeMap>
<edgeMap>
<xCoord>174</xCoord>
<yCoord>286</yCoord>
</edgeMap>
<edgeMap>
<xCoord>175</xCoord>
<yCoord>286</yCoord>
</edgeMap>
</roi>
<roi>
<imageZposition>-63.75</imageZposition>
<imageSOP_UID>1.3.6.1.4.1.14519.5.2.1.6279.6001.951012023722200089460307282061</imageSOP_UID>
<inclusion>TRUE</inclusion>
<edgeMap>
<xCoord>179</xCoord>
<yCoord>284</yCoord>
</edgeMap>
<edgeMap>
<xCoord>180</xCoord>
<yCoord>283</yCoord>
</edgeMap>
<edgeMap>
<xCoord>181</xCoord>
<yCoord>283</yCoord>
</edgeMap>
<edgeMap>
<xCoord>181</xCoord>
<yCoord>282</yCoord>
</edgeMap>
<edgeMap>
<xCoord>181</xCoord>
<yCoord>281</yCoord>
</edgeMap>
<edgeMap>
<xCoord>180</xCoord>
<yCoord>280</yCoord>
</edgeMap>
<edgeMap>
<xCoord>180</xCoord>
<yCoord>279</yCoord>
</edgeMap>
<edgeMap>
<xCoord>181</xCoord>
<yCoord>278</yCoord>
</edgeMap>
<edgeMap>
<xCoord>181</xCoord>
<yCoord>277</yCoord>
</edgeMap>
<edgeMap>
<xCoord>182</xCoord>
<yCoord>276</yCoord>
</edgeMap>
<edgeMap>
<xCoord>183</xCoord>
<yCoord>275</yCoord>
</edgeMap>
<edgeMap>
<xCoord>183</xCoord>
<yCoord>274</yCoord>
</edgeMap>
<edgeMap>
<xCoord>184</xCoord>
<yCoord>273</yCoord>
</edgeMap>
<edgeMap>
<xCoord>185</xCoord>
<yCoord>273</yCoord>
</edgeMap>
<edgeMap>
<xCoord>186</xCoord>
<yCoord>272</yCoord>
</edgeMap>
<edgeMap>
<xCoord>186</xCoord>
<yCoord>271</yCoord>
</edgeMap>
<edgeMap>
<xCoord>187</xCoord>
<yCoord>270</yCoord>
</edgeMap>
<edgeMap>
<xCoord>188</xCoord>
<yCoord>269</yCoord>
</edgeMap>
<edgeMap>
<xCoord>189</xCoord>
<yCoord>269</yCoord>
</edgeMap>
<edgeMap>
<xCoord>190</xCoord>
<yCoord>269</yCoord>
</edgeMap>
<edgeMap>
<xCoord>191</xCoord>
<yCoord>269</yCoord>
</edgeMap>
<edgeMap>
<xCoord>192</xCoord>
<yCoord>270</yCoord>
</edgeMap>
<edgeMap>
<xCoord>193</xCoord>
<yCoord>270</yCoord>
</edgeMap>
<edgeMap>
<xCoord>194</xCoord>
<yCoord>270</yCoord>
</edgeMap>
<edgeMap>
<xCoord>195</xCoord>
<yCoord>270</yCoord>
</edgeMap>
<edgeMap>
<xCoord>196</xCoord>
<yCoord>270</yCoord>
</edgeMap>
<edgeMap>
<xCoord>197</xCoord>
<yCoord>270</yCoord>
</edgeMap>
<edgeMap>
<xCoord>197</xCoord>
<yCoord>269</yCoord>
</edgeMap>
<edgeMap>
<xCoord>197</xCoord>
<yCoord>268</yCoord>
</edgeMap>
<edgeMap>
<xCoord>196</xCoord>
<yCoord>267</yCoord>
</edgeMap>
<edgeMap>
<xCoord>195</xCoord>
<yCoord>266</yCoord>
</edgeMap>
<edgeMap>
<xCoord>195</xCoord>
<yCoord>265</yCoord>
</edgeMap>
<edgeMap>
<xCoord>194</xCoord>
<yCoord>264</yCoord>
</edgeMap>
<edgeMap>
<xCoord>193</xCoord>
<yCoord>263</yCoord>
</edgeMap>
<edgeMap>
<xCoord>192</xCoord>
<yCoord>262</yCoord>
</edgeMap>
<edgeMap>
<xCoord>192</xCoord>
<yCoord>261</yCoord>
</edgeMap>
<edgeMap>
<xCoord>191</xCoord>
<yCoord>260</yCoord>
</edgeMap>
<edgeMap>
<xCoord>191</xCoord>
<yCoord>259</yCoord>
</edgeMap>
<edgeMap>
<xCoord>191</xCoord>
<yCoord>258</yCoord>
</edgeMap>
<edgeMap>
<xCoord>191</xCoord>
<yCoord>257</yCoord>
</edgeMap>
<edgeMap>
<xCoord>191</xCoord>
<yCoord>256</yCoord>
</edgeMap>
<edgeMap>
<xCoord>192</xCoord>
<yCoord>255</yCoord>
</edgeMap>
<edgeMap>
<xCoord>193</xCoord>
<yCoord>254</yCoord>
</edgeMap>
<edgeMap>
<xCoord>193</xCoord>
<yCoord>253</yCoord>
</edgeMap>
<edgeMap>
<xCoord>193</xCoord>
<yCoord>252</yCoord>
</edgeMap>
<edgeMap>
<xCoord>192</xCoord>
<yCoord>252</yCoord>
</edgeMap>
<edgeMap>
<xCoord>191</xCoord>
<yCoord>251</yCoord>
</edgeMap>
<edgeMap>
<xCoord>190</xCoord>
<yCoord>252</yCoord>
</edgeMap>
<edgeMap>
<xCoord>189</xCoord>
<yCoord>253</yCoord>
</edgeMap>
<edgeMap>
<xCoord>188</xCoord>
<yCoord>254</yCoord>
</edgeMap>
<edgeMap>
<xCoord>187</xCoord>
<yCoord>253</yCoord>
</edgeMap>
<edgeMap>
<xCoord>186</xCoord>
<yCoord>252</yCoord>
</edgeMap>
<edgeMap>
<xCoord>186</xCoord>
<yCoord>251</yCoord>
</edgeMap>
<edgeMap>
<xCoord>185</xCoord>
<yCoord>250</yCoord>
</edgeMap>
<edgeMap>
<xCoord>185</xCoord>
<yCoord>249</yCoord>
</edgeMap>
<edgeMap>
<xCoord>184</xCoord>
<yCoord>249</yCoord>
</edgeMap>
<edgeMap>
<xCoord>183</xCoord>
<yCoord>249</yCoord>
</edgeMap>
<edgeMap>
<xCoord>182</xCoord>
<yCoord>248</yCoord>
</edgeMap>
<edgeMap>
<xCoord>182</xCoord>
<yCoord>247</yCoord>
</edgeMap>
<edgeMap>
<xCoord>181</xCoord>
<yCoord>247</yCoord>
</edgeMap>
<edgeMap>
<xCoord>180</xCoord>
<yCoord>247</yCoord>
</edgeMap>
<edgeMap>
<xCoord>179</xCoord>
<yCoord>248</yCoord>
</edgeMap>
<edgeMap>
<xCoord>178</xCoord>
<yCoord>249</yCoord>
</edgeMap>
<edgeMap>
<xCoord>177</xCoord>
<yCoord>250</yCoord>
</edgeMap>
<edgeMap>
<xCoord>176</xCoord>
<yCoord>250</yCoord>
</edgeMap>
<edgeMap>
<xCoord>175</xCoord>
<yCoord>250</yCoord>
</edgeMap>
<edgeMap>
<xCoord>174</xCoord>
<yCoord>250</yCoord>
</edgeMap>
<edgeMap>
<xCoord>173</xCoord>
<yCoord>250</yCoord>
</edgeMap>
<edgeMap>
<xCoord>172</xCoord>
<yCoord>250</yCoord>
</edgeMap>
<edgeMap>
<xCoord>171</xCoord>
<yCoord>251</yCoord>
</edgeMap>
<edgeMap>
<xCoord>170</xCoord>
<yCoord>252</yCoord>
</edgeMap>
<edgeMap>
<xCoord>169</xCoord>
<yCoord>252</yCoord>
</edgeMap>
<edgeMap>
<xCoord>168</xCoord>
<yCoord>252</yCoord>
</edgeMap>
<edgeMap>
<xCoord>167</xCoord>
<yCoord>252</yCoord>
</edgeMap>
<edgeMap>
<xCoord>167</xCoord>
<yCoord>253</yCoord>
</edgeMap>
<edgeMap>
<xCoord>166</xCoord>
<yCoord>254</yCoord>
</edgeMap>
<edgeMap>
<xCoord>165</xCoord>
<yCoord>255</yCoord>
</edgeMap>
<edgeMap>
<xCoord>165</xCoord>
<yCoord>256</yCoord>
</edgeMap>
<edgeMap>
<xCoord>166</xCoord>
<yCoord>256</yCoord>
</edgeMap>
<edgeMap>
<xCoord>167</xCoord>
<yCoord>257</yCoord>
</edgeMap>
<edgeMap>
<xCoord>166</xCoord>
<yCoord>258</yCoord>
</edgeMap>
<edgeMap>
<xCoord>166</xCoord>
<yCoord>259</yCoord>
</edgeMap>
<edgeMap>
<xCoord>166</xCoord>
<yCoord>260</yCoord>
</edgeMap>
<edgeMap>
<xCoord>166</xCoord>
<yCoord>261</yCoord>
</edgeMap>
<edgeMap>
<xCoord>165</xCoord>
<yCoord>262</yCoord>
</edgeMap>
<edgeMap>
<xCoord>165</xCoord>
<yCoord>263</yCoord>
</edgeMap>
<edgeMap>
<xCoord>165</xCoord>
<yCoord>264</yCoord>
</edgeMap>
<edgeMap>
<xCoord>165</xCoord>
<yCoord>265</yCoord>
</edgeMap>
<edgeMap>
<xCoord>165</xCoord>
<yCoord>266</yCoord>
</edgeMap>
<edgeMap>
<xCoord>166</xCoord>
<yCoord>267</yCoord>
</edgeMap>
<edgeMap>
<xCoord>166</xCoord>
<yCoord>268</yCoord>
</edgeMap>
<edgeMap>
<xCoord>167</xCoord>
<yCoord>269</yCoord>
</edgeMap>
<edgeMap>
<xCoord>168</xCoord>
<yCoord>270</yCoord>
</edgeMap>
<edgeMap>
<xCoord>169</xCoord>
<yCoord>271</yCoord>
</edgeMap>
<edgeMap>
<xCoord>170</xCoord>
<yCoord>271</yCoord>
</edgeMap>
<edgeMap>
<xCoord>171</xCoord>
<yCoord>272</yCoord>
</edgeMap>
<edgeMap>
<xCoord>172</xCoord>
<yCoord>273</yCoord>
</edgeMap>
<edgeMap>
<xCoord>172</xCoord>
<yCoord>274</yCoord>
</edgeMap>
<edgeMap>
<xCoord>171</xCoord>
<yCoord>275</yCoord>
</edgeMap>
<edgeMap>
<xCoord>171</xCoord>
<yCoord>276</yCoord>
</edgeMap>
<edgeMap>
<xCoord>172</xCoord>
<yCoord>277</yCoord>
</edgeMap>
<edgeMap>
<xCoord>171</xCoord>
<yCoord>278</yCoord>
</edgeMap>
<edgeMap>
<xCoord>172</xCoord>
<yCoord>279</yCoord>
</edgeMap>
<edgeMap>
<xCoord>172</xCoord>
<yCoord>280</yCoord>
</edgeMap>
<edgeMap>
<xCoord>173</xCoord>
<yCoord>280</yCoord>
</edgeMap>
<edgeMap>
<xCoord>174</xCoord>
<yCoord>280</yCoord>
</edgeMap>
<edgeMap>
<xCoord>175</xCoord>
<yCoord>281</yCoord>
</edgeMap>
<edgeMap>
<xCoord>174</xCoord>
<yCoord>282</yCoord>
</edgeMap>
<edgeMap>
<xCoord>175</xCoord>
<yCoord>283</yCoord>
</edgeMap>
<edgeMap>
<xCoord>175</xCoord>
<yCoord>284</yCoord>
</edgeMap>
<edgeMap>
<xCoord>176</xCoord>
<yCoord>284</yCoord>
</edgeMap>
<edgeMap>
<xCoord>177</xCoord>
<yCoord>284</yCoord>
</edgeMap>
<edgeMap>
<xCoord>178</xCoord>
<yCoord>284</yCoord>
</edgeMap>
<edgeMap>
<xCoord>179</xCoord>
<yCoord>284</yCoord>
</edgeMap>
</roi>
<roi>
<imageZposition>-65.0</imageZposition>
<imageSOP_UID>1.3.6.1.4.1.14519.5.2.1.6279.6001.154650310710856889634348419155</imageSOP_UID>
<inclusion>TRUE</inclusion>
<edgeMap>
<xCoord>182</xCoord>
<yCoord>283</yCoord>
</edgeMap>
<edgeMap>
<xCoord>183</xCoord>
<yCoord>282</yCoord>
</edgeMap>
<edgeMap>
<xCoord>183</xCoord>
<yCoord>281</yCoord>
</edgeMap>
<edgeMap>
<xCoord>182</xCoord>
<yCoord>280</yCoord>
</edgeMap>
<edgeMap>
<xCoord>181</xCoord>
<yCoord>279</yCoord>
</edgeMap>
<edgeMap>
<xCoord>181</xCoord>
<yCoord>278</yCoord>
</edgeMap>
<edgeMap>
<xCoord>182</xCoord>
<yCoord>277</yCoord>
</edgeMap>
<edgeMap>
<xCoord>183</xCoord>
<yCoord>276</yCoord>
</edgeMap>
<edgeMap>
<xCoord>184</xCoord>
<yCoord>275</yCoord>
</edgeMap>
<edgeMap>
<xCoord>185</xCoord>
<yCoord>274</yCoord>
</edgeMap>
<edgeMap>
<xCoord>186</xCoord>
<yCoord>274</yCoord>
</edgeMap>
<edgeMap>
<xCoord>187</xCoord>
<yCoord>274</yCoord>
</edgeMap>
<edgeMap>
<xCoord>187</xCoord>
<yCoord>273</yCoord>
</edgeMap>
<edgeMap>
<xCoord>187</xCoord>
<yCoord>272</yCoord>
</edgeMap>
<edgeMap>
<xCoord>188</xCoord>
<yCoord>271</yCoord>
</edgeMap>
<edgeMap>
<xCoord>189</xCoord>
<yCoord>270</yCoord>
</edgeMap>
<edgeMap>
<xCoord>190</xCoord>
<yCoord>270</yCoord>
</edgeMap>
<edgeMap>
<xCoord>191</xCoord>
<yCoord>270</yCoord>
</edgeMap>
<edgeMap>
<xCoord>192</xCoord>
<yCoord>271</yCoord>
</edgeMap>
<edgeMap>
<xCoord>193</xCoord>
<yCoord>271</yCoord>
</edgeMap>
<edgeMap>
<xCoord>194</xCoord>
<yCoord>271</yCoord>
</edgeMap>
<edgeMap>
<xCoord>195</xCoord>
<yCoord>271</yCoord>
</edgeMap>
<edgeMap>
<xCoord>196</xCoord>
<yCoord>271</yCoord>
</edgeMap>
<edgeMap>
<xCoord>197</xCoord>
<yCoord>271</yCoord>
</edgeMap>
<edgeMap>
<xCoord>197</xCoord>
<yCoord>270</yCoord>
</edgeMap>
<edgeMap>
<xCoord>196</xCoord>
<yCoord>269</yCoord>
</edgeMap>
<edgeMap>
<xCoord>196</xCoord>
<yCoord>268</yCoord>
</edgeMap>
<edgeMap>
<xCoord>195</xCoord>
<yCoord>267</yCoord>
</edgeMap>
<edgeMap>
<xCoord>194</xCoord>
<yCoord>266</yCoord>
</edgeMap>
<edgeMap>
<xCoord>194</xCoord>
<yCoord>265</yCoord>
</edgeMap>
<edgeMap>
<xCoord>194</xCoord>
<yCoord>264</yCoord>
</edgeMap>
<edgeMap>
<xCoord>194</xCoord>
<yCoord>263</yCoord>
</edgeMap>
<edgeMap>
<xCoord>193</xCoord>
<yCoord>262</yCoord>
</edgeMap>
<edgeMap>
<xCoord>192</xCoord>
<yCoord>261</yCoord>
</edgeMap>
<edgeMap>
<xCoord>192</xCoord>
<yCoord>260</yCoord>
</edgeMap>
<edgeMap>
<xCoord>191</xCoord>
<yCoord>259</yCoord>
</edgeMap>
<edgeMap>
<xCoord>191</xCoord>
<yCoord>258</yCoord>
</edgeMap>
<edgeMap>
<xCoord>191</xCoord>
<yCoord>257</yCoord>
</edgeMap>
<edgeMap>
<xCoord>192</xCoord>
<yCoord>256</yCoord>
</edgeMap>
<edgeMap>
<xCoord>192</xCoord>
<yCoord>255</yCoord>
</edgeMap>
<edgeMap>
<xCoord>193</xCoord>
<yCoord>254</yCoord>
</edgeMap>
<edgeMap>
<xCoord>194</xCoord>
<yCoord>254</yCoord>
</edgeMap>
<edgeMap>
<xCoord>195</xCoord>
<yCoord>253</yCoord>
</edgeMap>
<edgeMap>
<xCoord>195</xCoord>
<yCoord>252</yCoord>
</edgeMap>
<edgeMap>
<xCoord>195</xCoord>
<yCoord>251</yCoord>
</edgeMap>
<edgeMap>
<xCoord>194</xCoord>
<yCoord>251</yCoord>
</edgeMap>
<edgeMap>
<xCoord>193</xCoord>
<yCoord>252</yCoord>
</edgeMap>
<edgeMap>
<xCoord>192</xCoord>
<yCoord>252</yCoord>
</edgeMap>
<edgeMap>
<xCoord>191</xCoord>
<yCoord>252</yCoord>
</edgeMap>
<edgeMap>
<xCoord>190</xCoord>
<yCoord>252</yCoord>
</edgeMap>
<edgeMap>
<xCoord>189</xCoord>
<yCoord>253</yCoord>
</edgeMap>
<edgeMap>
<xCoord>188</xCoord>
<yCoord>252</yCoord>
</edgeMap>
<edgeMap>
<xCoord>187</xCoord>
<yCoord>251</yCoord>
</edgeMap>
<edgeMap>
<xCoord>186</xCoord>
<yCoord>250</yCoord>
</edgeMap>
<edgeMap>
<xCoord>185</xCoord>
<yCoord>249</yCoord>
</edgeMap>
<edgeMap>
<xCoord>184</xCoord>
<yCoord>249</yCoord>
</edgeMap>
<edgeMap>
<xCoord>183</xCoord>
<yCoord>250</yCoord>
</edgeMap>
<edgeMap>
<xCoord>183</xCoord>
<yCoord>251</yCoord>
</edgeMap>
<edgeMap>
<xCoord>182</xCoord>
<yCoord>252</yCoord>
</edgeMap>
<edgeMap>
<xCoord>181</xCoord>
<yCoord>251</yCoord>
</edgeMap>
<edgeMap>
<xCoord>181</xCoord>
<yCoord>250</yCoord>
</edgeMap>
<edgeMap>
<xCoord>181</xCoord>
<yCoord>249</yCoord>
</edgeMap>
<edgeMap>
<xCoord>180</xCoord>
<yCoord>249</yCoord>
</edgeMap>
<edgeMap>
<xCoord>179</xCoord>
<yCoord>250</yCoord>
</edgeMap>
<edgeMap>
<xCoord>178</xCoord>
<yCoord>251</yCoord>
</edgeMap>
<edgeMap>
<xCoord>177</xCoord>
<yCoord>251</yCoord>
</edgeMap>
<edgeMap>
<xCoord>176</xCoord>
<yCoord>251</yCoord>
</edgeMap>
<edgeMap>
<xCoord>175</xCoord>
<yCoord>251</yCoord>
</edgeMap>
<edgeMap>
<xCoord>174</xCoord>
<yCoord>251</yCoord>
</edgeMap>
<edgeMap>
<xCoord>173</xCoord>
<yCoord>251</yCoord>
</edgeMap>
<edgeMap>
<xCoord>172</xCoord>
<yCoord>252</yCoord>
</edgeMap>
<edgeMap>
<xCoord>171</xCoord>
<yCoord>252</yCoord>
</edgeMap>
<edgeMap>
<xCoord>170</xCoord>
<yCoord>252</yCoord>
</edgeMap>
<edgeMap>
<xCoord>169</xCoord>
<yCoord>252</yCoord>
</edgeMap>
<edgeMap>
<xCoord>168</xCoord>
<yCoord>252</yCoord>
</edgeMap>
<edgeMap>
<xCoord>168</xCoord>
<yCoord>253</yCoord>
</edgeMap>
<edgeMap>
<xCoord>167</xCoord>
<yCoord>254</yCoord>
</edgeMap>
<edgeMap>
<xCoord>166</xCoord>
<yCoord>254</yCoord>
</edgeMap>
<edgeMap>
<xCoord>165</xCoord>
<yCoord>255</yCoord>
</edgeMap>
<edgeMap>
<xCoord>165</xCoord>
<yCoord>256</yCoord>
</edgeMap>
<edgeMap>
<xCoord>166</xCoord>
<yCoord>256</yCoord>
</edgeMap>
<edgeMap>
<xCoord>167</xCoord>
<yCoord>256</yCoord>
</edgeMap>
<edgeMap>
<xCoord>168</xCoord>
<yCoord>257</yCoord>
</edgeMap>
<edgeMap>
<xCoord>167</xCoord>
<yCoord>258</yCoord>
</edgeMap>
<edgeMap>
<xCoord>167</xCoord>
<yCoord>259</yCoord>
</edgeMap>
<edgeMap>
<xCoord>167</xCoord>
<yCoord>260</yCoord>
</edgeMap>
<edgeMap>
<xCoord>167</xCoord>
<yCoord>261</yCoord>
</edgeMap>
<edgeMap>
<xCoord>166</xCoord>
<yCoord>262</yCoord>
</edgeMap>
<edgeMap>
<xCoord>166</xCoord>
<yCoord>263</yCoord>
</edgeMap>
<edgeMap>
<xCoord>166</xCoord>
<yCoord>264</yCoord>
</edgeMap>
<edgeMap>
<xCoord>166</xCoord>
<yCoord>265</yCoord>
</edgeMap>
<edgeMap>
<xCoord>166</xCoord>
<yCoord>266</yCoord>
</edgeMap>
<edgeMap>
<xCoord>166</xCoord>
<yCoord>267</yCoord>
</edgeMap>
<edgeMap>
<xCoord>166</xCoord>
<yCoord>268</yCoord>
</edgeMap>
<edgeMap>
<xCoord>167</xCoord>
<yCoord>268</yCoord>
</edgeMap>
<edgeMap>
<xCoord>168</xCoord>
<yCoord>268</yCoord>
</edgeMap>
<edgeMap>
<xCoord>169</xCoord>
<yCoord>269</yCoord>
</edgeMap>
<edgeMap>
<xCoord>170</xCoord>
<yCoord>270</yCoord>
</edgeMap>
<edgeMap>
<xCoord>171</xCoord>
<yCoord>271</yCoord>
</edgeMap>
<edgeMap>
<xCoord>171</xCoord>
<yCoord>272</yCoord>
</edgeMap>
<edgeMap>
<xCoord>172</xCoord>
<yCoord>273</yCoord>
</edgeMap>
<edgeMap>
<xCoord>172</xCoord>
<yCoord>274</yCoord>
</edgeMap>
<edgeMap>
<xCoord>173</xCoord>
<yCoord>275</yCoord>
</edgeMap>
<edgeMap>
<xCoord>174</xCoord>
<yCoord>276</yCoord>
</edgeMap>
<edgeMap>
<xCoord>174</xCoord>
<yCoord>277</yCoord>
</edgeMap>
<edgeMap>
<xCoord>175</xCoord>
<yCoord>278</yCoord>
</edgeMap>
<edgeMap>
<xCoord>175</xCoord>
<yCoord>279</yCoord>
</edgeMap>
<edgeMap>
<xCoord>175</xCoord>
<yCoord>280</yCoord>
</edgeMap>
<edgeMap>
<xCoord>176</xCoord>
<yCoord>281</yCoord>
</edgeMap>
<edgeMap>
<xCoord>176</xCoord>
<yCoord>282</yCoord>
</edgeMap>
<edgeMap>
<xCoord>176</xCoord>
<yCoord>283</yCoord>
</edgeMap>
<edgeMap>
<xCoord>177</xCoord>
<yCoord>283</yCoord>
</edgeMap>
<edgeMap>
<xCoord>178</xCoord>
<yCoord>283</yCoord>
</edgeMap>
<edgeMap>
<xCoord>179</xCoord>
<yCoord>283</yCoord>
</edgeMap>
<edgeMap>
<xCoord>180</xCoord>
<yCoord>283</yCoord>
</edgeMap>
<edgeMap>
<xCoord>181</xCoord>
<yCoord>283</yCoord>
</edgeMap>
<edgeMap>
<xCoord>182</xCoord>
<yCoord>283</yCoord>
</edgeMap>
</roi>
<roi>
<imageZposition>-66.25</imageZposition>
<imageSOP_UID>1.3.6.1.4.1.14519.5.2.1.6279.6001.178838411695183638159007806896</imageSOP_UID>
<inclusion>TRUE</inclusion>
<edgeMap>
<xCoord>187</xCoord>
<yCoord>283</yCoord>
</edgeMap>
<edgeMap>
<xCoord>187</xCoord>
<yCoord>282</yCoord>
</edgeMap>
<edgeMap>
<xCoord>187</xCoord>
<yCoord>281</yCoord>
</edgeMap>
<edgeMap>
<xCoord>187</xCoord>
<yCoord>280</yCoord>
</edgeMap>
<edgeMap>
<xCoord>187</xCoord>
<yCoord>279</yCoord>
</edgeMap>
<edgeMap>
<xCoord>188</xCoord>
<yCoord>278</yCoord>
</edgeMap>
<edgeMap>
<xCoord>189</xCoord>
<yCoord>278</yCoord>
</edgeMap>
<edgeMap>
<xCoord>189</xCoord>
<yCoord>277</yCoord>
</edgeMap>
<edgeMap>
<xCoord>189</xCoord>
<yCoord>276</yCoord>
</edgeMap>
<edgeMap>
<xCoord>189</xCoord>
<yCoord>275</yCoord>
</edgeMap>
<edgeMap>
<xCoord>189</xCoord>
<yCoord>274</yCoord>
</edgeMap>
<edgeMap>
<xCoord>188</xCoord>
<yCoord>273</yCoord>
</edgeMap>
<edgeMap>
<xCoord>188</xCoord>
<yCoord>272</yCoord>
</edgeMap>
<edgeMap>
<xCoord>189</xCoord>
<yCoord>271</yCoord>
</edgeMap>
<edgeMap>
<xCoord>190</xCoord>
<yCoord>270</yCoord>
</edgeMap>
<edgeMap>
<xCoord>191</xCoord>
<yCoord>271</yCoord>
</edgeMap>
<edgeMap>
<xCoord>192</xCoord>
<yCoord>271</yCoord>
</edgeMap>
<edgeMap>
<xCoord>193</xCoord>
<yCoord>272</yCoord>
</edgeMap>
<edgeMap>
<xCoord>194</xCoord>
<yCoord>272</yCoord>
</edgeMap>
<edgeMap>
<xCoord>195</xCoord>
<yCoord>272</yCoord>
</edgeMap>
<edgeMap>
<xCoord>196</xCoord>
<yCoord>272</yCoord>
</edgeMap>
<edgeMap>
<xCoord>197</xCoord>
<yCoord>272</yCoord>
</edgeMap>
<edgeMap>
<xCoord>197</xCoord>
<yCoord>271</yCoord>
</edgeMap>
<edgeMap>
<xCoord>197</xCoord>
<yCoord>270</yCoord>
</edgeMap>
<edgeMap>
<xCoord>196</xCoord>
<yCoord>269</yCoord>
</edgeMap>
<edgeMap>
<xCoord>195</xCoord>
<yCoord>268</yCoord>
</edgeMap>
<edgeMap>
<xCoord>194</xCoord>
<yCoord>267</yCoord>
</edgeMap>
<edgeMap>
<xCoord>194</xCoord>
<yCoord>266</yCoord>
</edgeMap>
<edgeMap>
<xCoord>195</xCoord>
<yCoord>265</yCoord>
</edgeMap>
<edgeMap>
<xCoord>195</xCoord>
<yCoord>264</yCoord>
</edgeMap>
<edgeMap>
<xCoord>195</xCoord>
<yCoord>263</yCoord>
</edgeMap>
<edgeMap>
<xCoord>194</xCoord>
<yCoord>262</yCoord>
</edgeMap>
<edgeMap>
<xCoord>193</xCoord>
<yCoord>261</yCoord>
</edgeMap>
<edgeMap>
<xCoord>193</xCoord>
<yCoord>260</yCoord>
</edgeMap>
<edgeMap>
<xCoord>192</xCoord>
<yCoord>259</yCoord>
</edgeMap>
<edgeMap>
<xCoord>192</xCoord>
<yCoord>258</yCoord>
</edgeMap>
<edgeMap>
<xCoord>192</xCoord>
<yCoord>257</yCoord>
</edgeMap>
<edgeMap>
<xCoord>193</xCoord>
<yCoord>256</yCoord>
</edgeMap>
<edgeMap>
<xCoord>194</xCoord>
<yCoord>255</yCoord>
</edgeMap>
<edgeMap>
<xCoord>195</xCoord>
<yCoord>254</yCoord>
</edgeMap>
<edgeMap>
<xCoord>195</xCoord>
<yCoord>253</yCoord>
</edgeMap>
<edgeMap>
<xCoord>195</xCoord>
<yCoord>252</yCoord>
</edgeMap>
<edgeMap>
<xCoord>194</xCoord>
<yCoord>252</yCoord>
</edgeMap>
<edgeMap>
<xCoord>193</xCoord>
<yCoord>252</yCoord>
</edgeMap>
<edgeMap>
<xCoord>192</xCoord>
<yCoord>253</yCoord>
</edgeMap>
<edgeMap>
<xCoord>191</xCoord>
<yCoord>252</yCoord>
</edgeMap>
<edgeMap>
<xCoord>190</xCoord>
<yCoord>252</yCoord>
</edgeMap>
<edgeMap>
<xCoord>189</xCoord>
<yCoord>251</yCoord>
</edgeMap>
<edgeMap>
<xCoord>189</xCoord>
<yCoord>250</yCoord>
</edgeMap>
<edgeMap>
<xCoord>188</xCoord>
<yCoord>250</yCoord>
</edgeMap>
<edgeMap>
<xCoord>187</xCoord>
<yCoord>250</yCoord>
</edgeMap>
<edgeMap>
<xCoord>186</xCoord>
<yCoord>249</yCoord>
</edgeMap>
<edgeMap>
<xCoord>185</xCoord>
<yCoord>249</yCoord>
</edgeMap>
<edgeMap>
<xCoord>185</xCoord>
<yCoord>250</yCoord>
</edgeMap>
<edgeMap>
<xCoord>185</xCoord>
<yCoord>251</yCoord>
</edgeMap>
<edgeMap>
<xCoord>184</xCoord>
<yCoord>252</yCoord>
</edgeMap>
<edgeMap>
<xCoord>183</xCoord>
<yCoord>252</yCoord>
</edgeMap>
<edgeMap>
<xCoord>182</xCoord>
<yCoord>253</yCoord>
</edgeMap>
<edgeMap>
<xCoord>181</xCoord>
<yCoord>252</yCoord>
</edgeMap>
<edgeMap>
<xCoord>180</xCoord>
<yCoord>252</yCoord>
</edgeMap>
<edgeMap>
<xCoord>179</xCoord>
<yCoord>251</yCoord>
</edgeMap>
<edgeMap>
<xCoord>178</xCoord>
<yCoord>251</yCoord>
</edgeMap>
<edgeMap>
<xCoord>177</xCoord>
<yCoord>251</yCoord>
</edgeMap>
<edgeMap>
<xCoord>176</xCoord>
<yCoord>252</yCoord>
</edgeMap>
<edgeMap>
<xCoord>175</xCoord>
<yCoord>253</yCoord>
</edgeMap>
<edgeMap>
<xCoord>174</xCoord>
<yCoord>253</yCoord>
</edgeMap>
<edgeMap>
<xCoord>173</xCoord>
<yCoord>253</yCoord>
</edgeMap>
<edgeMap>
<xCoord>172</xCoord>
<yCoord>253</yCoord>
</edgeMap>
<edgeMap>
<xCoord>171</xCoord>
<yCoord>252</yCoord>
</edgeMap>
<edgeMap>
<xCoord>170</xCoord>
<yCoord>252</yCoord>
</edgeMap>
<edgeMap>
<xCoord>169</xCoord>
<yCoord>253</yCoord>
</edgeMap>
<edgeMap>
<xCoord>169</xCoord>
<yCoord>254</yCoord>
</edgeMap>
<edgeMap>
<xCoord>168</xCoord>
<yCoord>255</yCoord>
</edgeMap>
<edgeMap>
<xCoord>168</xCoord>
<yCoord>256</yCoord>
</edgeMap>
<edgeMap>
<xCoord>169</xCoord>
<yCoord>257</yCoord>
</edgeMap>
<edgeMap>
<xCoord>168</xCoord>
<yCoord>258</yCoord>
</edgeMap>
<edgeMap>
<xCoord>168</xCoord>
<yCoord>259</yCoord>
</edgeMap>
<edgeMap>
<xCoord>167</xCoord>
<yCoord>260</yCoord>
</edgeMap>
<edgeMap>
<xCoord>167</xCoord>
<yCoord>261</yCoord>
</edgeMap>
<edgeMap>
<xCoord>167</xCoord>
<yCoord>262</yCoord>
</edgeMap>
<edgeMap>
<xCoord>167</xCoord>
<yCoord>263</yCoord>
</edgeMap>
<edgeMap>
<xCoord>167</xCoord>
<yCoord>264</yCoord>
</edgeMap>
<edgeMap>
<xCoord>168</xCoord>
<yCoord>265</yCoord>
</edgeMap>
<edgeMap>
<xCoord>168</xCoord>
<yCoord>266</yCoord>
</edgeMap>
<edgeMap>
<xCoord>168</xCoord>
<yCoord>267</yCoord>
</edgeMap>
<edgeMap>
<xCoord>169</xCoord>
<yCoord>267</yCoord>
</edgeMap>
<edgeMap>
<xCoord>170</xCoord>
<yCoord>267</yCoord>
</edgeMap>
<edgeMap>
<xCoord>171</xCoord>
<yCoord>268</yCoord>
</edgeMap>
<edgeMap>
<xCoord>170</xCoord>
<yCoord>269</yCoord>
</edgeMap>
<edgeMap>
<xCoord>170</xCoord>
<yCoord>270</yCoord>
</edgeMap>
<edgeMap>
<xCoord>171</xCoord>
<yCoord>271</yCoord>
</edgeMap>
<edgeMap>
<xCoord>172</xCoord>
<yCoord>271</yCoord>
</edgeMap>
<edgeMap>
<xCoord>173</xCoord>
<yCoord>271</yCoord>
</edgeMap>
<edgeMap>
<xCoord>174</xCoord>
<yCoord>272</yCoord>
</edgeMap>
<edgeMap>
<xCoord>174</xCoord>
<yCoord>273</yCoord>
</edgeMap>
<edgeMap>
<xCoord>175</xCoord>
<yCoord>274</yCoord>
</edgeMap>
<edgeMap>
<xCoord>176</xCoord>
<yCoord>275</yCoord>
</edgeMap>
<edgeMap>
<xCoord>176</xCoord>
<yCoord>276</yCoord>
</edgeMap>
<edgeMap>
<xCoord>176</xCoord>
<yCoord>277</yCoord>
</edgeMap>
<edgeMap>
<xCoord>176</xCoord>
<yCoord>278</yCoord>
</edgeMap>
<edgeMap>
<xCoord>177</xCoord>
<yCoord>279</yCoord>
</edgeMap>
<edgeMap>
<xCoord>178</xCoord>
<yCoord>280</yCoord>
</edgeMap>
<edgeMap>
<xCoord>179</xCoord>
<yCoord>281</yCoord>
</edgeMap>
<edgeMap>
<xCoord>180</xCoord>
<yCoord>282</yCoord>
</edgeMap>
<edgeMap>
<xCoord>181</xCoord>
<yCoord>282</yCoord>
</edgeMap>
<edgeMap>
<xCoord>182</xCoord>
<yCoord>282</yCoord>
</edgeMap>
<edgeMap>
<xCoord>183</xCoord>
<yCoord>283</yCoord>
</edgeMap>
<edgeMap>
<xCoord>184</xCoord>
<yCoord>283</yCoord>
</edgeMap>
<edgeMap>
<xCoord>185</xCoord>
<yCoord>283</yCoord>
</edgeMap>
<edgeMap>
<xCoord>186</xCoord>
<yCoord>283</yCoord>
</edgeMap>
<edgeMap>
<xCoord>187</xCoord>
<yCoord>283</yCoord>
</edgeMap>
</roi>
<roi>
<imageZposition>-67.5</imageZposition>
<imageSOP_UID>1.3.6.1.4.1.14519.5.2.1.6279.6001.666784322846460750238992225490</imageSOP_UID>
<inclusion>TRUE</inclusion>
<edgeMap>
<xCoord>188</xCoord>
<yCoord>283</yCoord>
</edgeMap>
<edgeMap>
<xCoord>188</xCoord>
<yCoord>282</yCoord>
</edgeMap>
<edgeMap>
<xCoord>189</xCoord>
<yCoord>281</yCoord>
</edgeMap>
<edgeMap>
<xCoord>189</xCoord>
<yCoord>280</yCoord>
</edgeMap>
<edgeMap>
<xCoord>190</xCoord>
<yCoord>279</yCoord>
</edgeMap>
<edgeMap>
<xCoord>190</xCoord>
<yCoord>278</yCoord>
</edgeMap>
<edgeMap>
<xCoord>190</xCoord>
<yCoord>277</yCoord>
</edgeMap>
<edgeMap>
<xCoord>190</xCoord>
<yCoord>276</yCoord>
</edgeMap>
<edgeMap>
<xCoord>190</xCoord>
<yCoord>275</yCoord>
</edgeMap>
<edgeMap>
<xCoord>189</xCoord>
<yCoord>274</yCoord>
</edgeMap>
<edgeMap>
<xCoord>189</xCoord>
<yCoord>273</yCoord>
</edgeMap>
<edgeMap>
<xCoord>189</xCoord>
<yCoord>272</yCoord>
</edgeMap>
<edgeMap>
<xCoord>190</xCoord>
<yCoord>271</yCoord>
</edgeMap>
<edgeMap>
<xCoord>191</xCoord>
<yCoord>271</yCoord>
</edgeMap>
<edgeMap>
<xCoord>192</xCoord>
<yCoord>272</yCoord>
</edgeMap>
<edgeMap>
<xCoord>193</xCoord>
<yCoord>272</yCoord>
</edgeMap>
<edgeMap>
<xCoord>194</xCoord>
<yCoord>273</yCoord>
</edgeMap>
<edgeMap>
<xCoord>195</xCoord>
<yCoord>273</yCoord>
</edgeMap>
<edgeMap>
<xCoord>196</xCoord>
<yCoord>273</yCoord>
</edgeMap>
<edgeMap>
<xCoord>197</xCoord>
<yCoord>272</yCoord>
</edgeMap>
<edgeMap>
<xCoord>198</xCoord>
<yCoord>272</yCoord>
</edgeMap>
<edgeMap>
<xCoord>198</xCoord>
<yCoord>271</yCoord>
</edgeMap>
<edgeMap>
<xCoord>197</xCoord>
<yCoord>270</yCoord>
</edgeMap>
<edgeMap>
<xCoord>196</xCoord>
<yCoord>270</yCoord>
</edgeMap>
<edgeMap>
<xCoord>195</xCoord>
<yCoord>269</yCoord>
</edgeMap>
<edgeMap>
<xCoord>194</xCoord>
<yCoord>268</yCoord>
</edgeMap>
<edgeMap>
<xCoord>193</xCoord>
<yCoord>267</yCoord>
</edgeMap>
<edgeMap>
<xCoord>194</xCoord>
<yCoord>266</yCoord>
</edgeMap>
<edgeMap>
<xCoord>195</xCoord>
<yCoord>265</yCoord>
</edgeMap>
<edgeMap>
<xCoord>195</xCoord>
<yCoord>264</yCoord>
</edgeMap>
<edgeMap>
<xCoord>194</xCoord>
<yCoord>263</yCoord>
</edgeMap>
<edgeMap>
<xCoord>194</xCoord>
<yCoord>262</yCoord>
</edgeMap>
<edgeMap>
<xCoord>193</xCoord>
<yCoord>261</yCoord>
</edgeMap>
<edgeMap>
<xCoord>193</xCoord>
<yCoord>260</yCoord>
</edgeMap>
<edgeMap>
<xCoord>192</xCoord>
<yCoord>259</yCoord>
</edgeMap>
<edgeMap>
<xCoord>193</xCoord>
<yCoord>258</yCoord>
</edgeMap>
<edgeMap>
<xCoord>193</xCoord>
<yCoord>257</yCoord>
</edgeMap>
<edgeMap>
<xCoord>194</xCoord>
<yCoord>256</yCoord>
</edgeMap>
<edgeMap>
<xCoord>195</xCoord>
<yCoord>256</yCoord>
</edgeMap>
<edgeMap>
<xCoord>195</xCoord>
<yCoord>255</yCoord>
</edgeMap>
<edgeMap>
<xCoord>196</xCoord>
<yCoord>254</yCoord>
</edgeMap>
<edgeMap>
<xCoord>196</xCoord>
<yCoord>253</yCoord>
</edgeMap>
<edgeMap>
<xCoord>195</xCoord>
<yCoord>253</yCoord>
</edgeMap>
<edgeMap>
<xCoord>194</xCoord>
<yCoord>253</yCoord>
</edgeMap>
<edgeMap>
<xCoord>193</xCoord>
<yCoord>253</yCoord>
</edgeMap>
<edgeMap>
<xCoord>192</xCoord>
<yCoord>253</yCoord>
</edgeMap>
<edgeMap>
<xCoord>191</xCoord>
<yCoord>252</yCoord>
</edgeMap>
<edgeMap>
<xCoord>190</xCoord>
<yCoord>252</yCoord>
</edgeMap>
<edgeMap>
<xCoord>189</xCoord>
<yCoord>251</yCoord>
</edgeMap>
<edgeMap>
<xCoord>189</xCoord>
<yCoord>250</yCoord>
</edgeMap>
<edgeMap>
<xCoord>188</xCoord>
<yCoord>249</yCoord>
</edgeMap>
<edgeMap>
<xCoord>187</xCoord>
<yCoord>250</yCoord>
</edgeMap>
<edgeMap>
<xCoord>187</xCoord>
<yCoord>251</yCoord>
</edgeMap>
<edgeMap>
<xCoord>186</xCoord>
<yCoord>252</yCoord>
</edgeMap>
<edgeMap>
<xCoord>186</xCoord>
<yCoord>253</yCoord>
</edgeMap>
<edgeMap>
<xCoord>185</xCoord>
<yCoord>254</yCoord>
</edgeMap>
<edgeMap>
<xCoord>184</xCoord>
<yCoord>254</yCoord>
</edgeMap>
<edgeMap>
<xCoord>183</xCoord>
<yCoord>255</yCoord>
</edgeMap>
<edgeMap>
<xCoord>182</xCoord>
<yCoord>255</yCoord>
</edgeMap>
<edgeMap>
<xCoord>181</xCoord>
<yCoord>255</yCoord>
</edgeMap>
<edgeMap>
<xCoord>180</xCoord>
<yCoord>254</yCoord>
</edgeMap>
<edgeMap>
<xCoord>180</xCoord>
<yCoord>253</yCoord>
</edgeMap>
<edgeMap>
<xCoord>179</xCoord>
<yCoord>253</yCoord>
</edgeMap>
<edgeMap>
<xCoord>178</xCoord>
<yCoord>252</yCoord>
</edgeMap>
<edgeMap>
<xCoord>177</xCoord>
<yCoord>252</yCoord>
</edgeMap>
<edgeMap>
<xCoord>176</xCoord>
<yCoord>253</yCoord>
</edgeMap>
<edgeMap>
<xCoord>175</xCoord>
<yCoord>253</yCoord>
</edgeMap>
<edgeMap>
<xCoord>174</xCoord>
<yCoord>254</yCoord>
</edgeMap>
<edgeMap>
<xCoord>173</xCoord>
<yCoord>255</yCoord>
</edgeMap>
<edgeMap>
<xCoord>172</xCoord>
<yCoord>254</yCoord>
</edgeMap>
<edgeMap>
<xCoord>171</xCoord>
<yCoord>253</yCoord>
</edgeMap>
<edgeMap>
<xCoord>170</xCoord>
<yCoord>252</yCoord>
</edgeMap>
<edgeMap>
<xCoord>169</xCoord>
<yCoord>253</yCoord>
</edgeMap>
<edgeMap>
<xCoord>168</xCoord>
<yCoord>254</yCoord>
</edgeMap>
<edgeMap>
<xCoord>168</xCoord>
<yCoord>255</yCoord>
</edgeMap>
<edgeMap>
<xCoord>168</xCoord>
<yCoord>256</yCoord>
</edgeMap>
<edgeMap>
<xCoord>169</xCoord>
<yCoord>257</yCoord>
</edgeMap>
<edgeMap>
<xCoord>169</xCoord>
<yCoord>258</yCoord>
</edgeMap>
<edgeMap>
<xCoord>168</xCoord>
<yCoord>259</yCoord>
</edgeMap>
<edgeMap>
<xCoord>168</xCoord>
<yCoord>260</yCoord>
</edgeMap>
<edgeMap>
<xCoord>167</xCoord>
<yCoord>261</yCoord>
</edgeMap>
<edgeMap>
<xCoord>167</xCoord>
<yCoord>262</yCoord>
</edgeMap>
<edgeMap>
<xCoord>168</xCoord>
<yCoord>263</yCoord>
</edgeMap>
<edgeMap>
<xCoord>169</xCoord>
<yCoord>264</yCoord>
</edgeMap>
<edgeMap>
<xCoord>169</xCoord>
<yCoord>265</yCoord>
</edgeMap>
<edgeMap>
<xCoord>170</xCoord>
<yCoord>266</yCoord>
</edgeMap>
<edgeMap>
<xCoord>170</xCoord>
<yCoord>267</yCoord>
</edgeMap>
<edgeMap>
<xCoord>171</xCoord>
<yCoord>268</yCoord>
</edgeMap>
<edgeMap>
<xCoord>172</xCoord>
<yCoord>269</yCoord>
</edgeMap>
<edgeMap>
<xCoord>173</xCoord>
<yCoord>270</yCoord>
</edgeMap>
<edgeMap>
<xCoord>174</xCoord>
<yCoord>271</yCoord>
</edgeMap>
<edgeMap>
<xCoord>175</xCoord>
<yCoord>272</yCoord>
</edgeMap>
<edgeMap>
<xCoord>176</xCoord>
<yCoord>273</yCoord>
</edgeMap>
<edgeMap>
<xCoord>176</xCoord>
<yCoord>274</yCoord>
</edgeMap>
<edgeMap>
<xCoord>177</xCoord>
<yCoord>275</yCoord>
</edgeMap>
<edgeMap>
<xCoord>177</xCoord>
<yCoord>276</yCoord>
</edgeMap>
<edgeMap>
<xCoord>177</xCoord>
<yCoord>277</yCoord>
</edgeMap>
<edgeMap>
<xCoord>177</xCoord>
<yCoord>278</yCoord>
</edgeMap>
<edgeMap>
<xCoord>178</xCoord>
<yCoord>279</yCoord>
</edgeMap>
<edgeMap>
<xCoord>179</xCoord>
<yCoord>279</yCoord>
</edgeMap>
<edgeMap>
<xCoord>180</xCoord>
<yCoord>278</yCoord>
</edgeMap>
<edgeMap>
<xCoord>181</xCoord>
<yCoord>279</yCoord>
</edgeMap>
<edgeMap>
<xCoord>181</xCoord>
<yCoord>280</yCoord>
</edgeMap>
<edgeMap>
<xCoord>181</xCoord>
<yCoord>281</yCoord>
</edgeMap>
<edgeMap>
<xCoord>182</xCoord>
<yCoord>282</yCoord>
</edgeMap>
<edgeMap>
<xCoord>182</xCoord>
<yCoord>283</yCoord>
</edgeMap>
<edgeMap>
<xCoord>183</xCoord>
<yCoord>283</yCoord>
</edgeMap>
<edgeMap>
<xCoord>184</xCoord>
<yCoord>283</yCoord>
</edgeMap>
<edgeMap>
<xCoord>185</xCoord>
<yCoord>283</yCoord>
</edgeMap>
<edgeMap>
<xCoord>186</xCoord>
<yCoord>283</yCoord>
</edgeMap>
<edgeMap>
<xCoord>187</xCoord>
<yCoord>283</yCoord>
</edgeMap>
<edgeMap>
<xCoord>188</xCoord>
<yCoord>283</yCoord>
</edgeMap>
</roi>
<roi>
<imageZposition>-68.75</imageZposition>
<imageSOP_UID>1.3.6.1.4.1.14519.5.2.1.6279.6001.194023816255904072455133027344</imageSOP_UID>
<inclusion>TRUE</inclusion>
<edgeMap>
<xCoord>190</xCoord>
<yCoord>283</yCoord>
</edgeMap>
<edgeMap>
<xCoord>190</xCoord>
<yCoord>282</yCoord>
</edgeMap>
<edgeMap>
<xCoord>190</xCoord>
<yCoord>281</yCoord>
</edgeMap>
<edgeMap>
<xCoord>189</xCoord>
<yCoord>281</yCoord>
</edgeMap>
<edgeMap>
<xCoord>188</xCoord>
<yCoord>280</yCoord>
</edgeMap>
<edgeMap>
<xCoord>188</xCoord>
<yCoord>279</yCoord>
</edgeMap>
<edgeMap>
<xCoord>188</xCoord>
<yCoord>278</yCoord>
</edgeMap>
<edgeMap>
<xCoord>188</xCoord>
<yCoord>277</yCoord>
</edgeMap>
<edgeMap>
<xCoord>189</xCoord>
<yCoord>276</yCoord>
</edgeMap>
<edgeMap>
<xCoord>190</xCoord>
<yCoord>276</yCoord>
</edgeMap>
<edgeMap>
<xCoord>190</xCoord>
<yCoord>275</yCoord>
</edgeMap>
<edgeMap>
<xCoord>190</xCoord>
<yCoord>274</yCoord>
</edgeMap>
<edgeMap>
<xCoord>190</xCoord>
<yCoord>273</yCoord>
</edgeMap>
<edgeMap>
<xCoord>191</xCoord>
<yCoord>272</yCoord>
</edgeMap>
<edgeMap>
<xCoord>192</xCoord>
<yCoord>272</yCoord>
</edgeMap>
<edgeMap>
<xCoord>192</xCoord>
<yCoord>271</yCoord>
</edgeMap>
<edgeMap>
<xCoord>192</xCoord>
<yCoord>270</yCoord>
</edgeMap>
<edgeMap>
<xCoord>192</xCoord>
<yCoord>269</yCoord>
</edgeMap>
<edgeMap>
<xCoord>192</xCoord>
<yCoord>268</yCoord>
</edgeMap>
<edgeMap>
<xCoord>193</xCoord>
<yCoord>267</yCoord>
</edgeMap>
<edgeMap>
<xCoord>194</xCoord>
<yCoord>266</yCoord>
</edgeMap>
<edgeMap>
<xCoord>195</xCoord>
<yCoord>266</yCoord>
</edgeMap>
<edgeMap>
<xCoord>195</xCoord>
<yCoord>265</yCoord>
</edgeMap>
<edgeMap>
<xCoord>195</xCoord>
<yCoord>264</yCoord>
</edgeMap>
<edgeMap>
<xCoord>195</xCoord>
<yCoord>263</yCoord>
</edgeMap>
<edgeMap>
<xCoord>194</xCoord>
<yCoord>262</yCoord>
</edgeMap>
<edgeMap>
<xCoord>193</xCoord>
<yCoord>261</yCoord>
</edgeMap>
<edgeMap>
<xCoord>192</xCoord>
<yCoord>260</yCoord>
</edgeMap>
<edgeMap>
<xCoord>192</xCoord>
<yCoord>259</yCoord>
</edgeMap>
<edgeMap>
<xCoord>192</xCoord>
<yCoord>258</yCoord>
</edgeMap>
<edgeMap>
<xCoord>193</xCoord>
<yCoord>257</yCoord>
</edgeMap>
<edgeMap>
<xCoord>194</xCoord>
<yCoord>257</yCoord>
</edgeMap>
<edgeMap>
<xCoord>195</xCoord>
<yCoord>256</yCoord>
</edgeMap>
<edgeMap>
<xCoord>196</xCoord>
<yCoord>256</yCoord>
</edgeMap>
<edgeMap>
<xCoord>196</xCoord>
<yCoord>255</yCoord>
</edgeMap>
<edgeMap>
<xCoord>196</xCoord>
<yCoord>254</yCoord>
</edgeMap>
<edgeMap>
<xCoord>195</xCoord>
<yCoord>253</yCoord>
</edgeMap>
<edgeMap>
<xCoord>194</xCoord>
<yCoord>253</yCoord>
</edgeMap>
<edgeMap>
<xCoord>193</xCoord>
<yCoord>253</yCoord>
</edgeMap>
<edgeMap>
<xCoord>192</xCoord>
<yCoord>252</yCoord>
</edgeMap>
<edgeMap>
<xCoord>191</xCoord>
<yCoord>252</yCoord>
</edgeMap>
<edgeMap>
<xCoord>190</xCoord>
<yCoord>252</yCoord>
</edgeMap>
<edgeMap>
<xCoord>189</xCoord>
<yCoord>252</yCoord>
</edgeMap>
<edgeMap>
<xCoord>188</xCoord>
<yCoord>253</yCoord>
</edgeMap>
<edgeMap>
<xCoord>187</xCoord>
<yCoord>254</yCoord>
</edgeMap>
<edgeMap>
<xCoord>186</xCoord>
<yCoord>255</yCoord>
</edgeMap>
<edgeMap>
<xCoord>185</xCoord>
<yCoord>256</yCoord>
</edgeMap>
<edgeMap>
<xCoord>184</xCoord>
<yCoord>256</yCoord>
</edgeMap>
<edgeMap>
<xCoord>183</xCoord>
<yCoord>256</yCoord>
</edgeMap>
<edgeMap>
<xCoord>182</xCoord>
<yCoord>257</yCoord>
</edgeMap>
<edgeMap>
<xCoord>181</xCoord>
<yCoord>257</yCoord>
</edgeMap>
<edgeMap>
<xCoord>180</xCoord>
<yCoord>258</yCoord>
</edgeMap>
<edgeMap>
<xCoord>179</xCoord>
<yCoord>257</yCoord>
</edgeMap>
<edgeMap>
<xCoord>178</xCoord>
<yCoord>256</yCoord>
</edgeMap>
<edgeMap>
<xCoord>178</xCoord>
<yCoord>255</yCoord>
</edgeMap>
<edgeMap>
<xCoord>177</xCoord>
<yCoord>254</yCoord>
</edgeMap>
<edgeMap>
<xCoord>176</xCoord>
<yCoord>254</yCoord>
</edgeMap>
<edgeMap>
<xCoord>175</xCoord>
<yCoord>255</yCoord>
</edgeMap>
<edgeMap>
<xCoord>174</xCoord>
<yCoord>255</yCoord>
</edgeMap>
<edgeMap>
<xCoord>173</xCoord>
<yCoord>255</yCoord>
</edgeMap>
<edgeMap>
<xCoord>172</xCoord>
<yCoord>255</yCoord>
</edgeMap>
<edgeMap>
<xCoord>172</xCoord>
<yCoord>256</yCoord>
</edgeMap>
<edgeMap>
<xCoord>172</xCoord>
<yCoord>257</yCoord>
</edgeMap>
<edgeMap>
<xCoord>171</xCoord>
<yCoord>258</yCoord>
</edgeMap>
<edgeMap>
<xCoord>170</xCoord>
<yCoord>258</yCoord>
</edgeMap>
<edgeMap>
<xCoord>169</xCoord>
<yCoord>258</yCoord>
</edgeMap>
<edgeMap>
<xCoord>169</xCoord>
<yCoord>259</yCoord>
</edgeMap>
<edgeMap>
<xCoord>168</xCoord>
<yCoord>260</yCoord>
</edgeMap>
<edgeMap>
<xCoord>168</xCoord>
<yCoord>261</yCoord>
</edgeMap>
<edgeMap>
<xCoord>168</xCoord>
<yCoord>262</yCoord>
</edgeMap>
<edgeMap>
<xCoord>168</xCoord>
<yCoord>263</yCoord>
</edgeMap>
<edgeMap>
<xCoord>169</xCoord>
<yCoord>264</yCoord>
</edgeMap>
<edgeMap>
<xCoord>170</xCoord>
<yCoord>265</yCoord>
</edgeMap>
<edgeMap>
<xCoord>171</xCoord>
<yCoord>266</yCoord>
</edgeMap>
<edgeMap>
<xCoord>171</xCoord>
<yCoord>267</yCoord>
</edgeMap>
<edgeMap>
<xCoord>172</xCoord>
<yCoord>267</yCoord>
</edgeMap>
<edgeMap>
<xCoord>173</xCoord>
<yCoord>267</yCoord>
</edgeMap>
<edgeMap>
<xCoord>174</xCoord>
<yCoord>268</yCoord>
</edgeMap>
<edgeMap>
<xCoord>174</xCoord>
<yCoord>269</yCoord>
</edgeMap>
<edgeMap>
<xCoord>175</xCoord>
<yCoord>270</yCoord>
</edgeMap>
<edgeMap>
<xCoord>176</xCoord>
<yCoord>271</yCoord>
</edgeMap>
<edgeMap>
<xCoord>177</xCoord>
<yCoord>272</yCoord>
</edgeMap>
<edgeMap>
<xCoord>177</xCoord>
<yCoord>273</yCoord>
</edgeMap>
<edgeMap>
<xCoord>177</xCoord>
<yCoord>274</yCoord>
</edgeMap>
<edgeMap>
<xCoord>177</xCoord>
<yCoord>275</yCoord>
</edgeMap>
<edgeMap>
<xCoord>177</xCoord>
<yCoord>276</yCoord>
</edgeMap>
<edgeMap>
<xCoord>176</xCoord>
<yCoord>277</yCoord>
</edgeMap>
<edgeMap>
<xCoord>176</xCoord>
<yCoord>278</yCoord>
</edgeMap>
<edgeMap>
<xCoord>177</xCoord>
<yCoord>279</yCoord>
</edgeMap>
<edgeMap>
<xCoord>178</xCoord>
<yCoord>280</yCoord>
</edgeMap>
<edgeMap>
<xCoord>179</xCoord>
<yCoord>280</yCoord>
</edgeMap>
<edgeMap>
<xCoord>179</xCoord>
<yCoord>279</yCoord>
</edgeMap>
<edgeMap>
<xCoord>180</xCoord>
<yCoord>278</yCoord>
</edgeMap>
<edgeMap>
<xCoord>181</xCoord>
<yCoord>277</yCoord>
</edgeMap>
<edgeMap>
<xCoord>182</xCoord>
<yCoord>276</yCoord>
</edgeMap>
<edgeMap>
<xCoord>183</xCoord>
<yCoord>276</yCoord>
</edgeMap>
<edgeMap>
<xCoord>184</xCoord>
<yCoord>277</yCoord>
</edgeMap>
<edgeMap>
<xCoord>184</xCoord>
<yCoord>278</yCoord>
</edgeMap>
<edgeMap>
<xCoord>183</xCoord>
<yCoord>279</yCoord>
</edgeMap>
<edgeMap>
<xCoord>183</xCoord>
<yCoord>280</yCoord>
</edgeMap>
<edgeMap>
<xCoord>183</xCoord>
<yCoord>281</yCoord>
</edgeMap>
<edgeMap>
<xCoord>183</xCoord>
<yCoord>282</yCoord>
</edgeMap>
<edgeMap>
<xCoord>183</xCoord>
<yCoord>283</yCoord>
</edgeMap>
<edgeMap>
<xCoord>184</xCoord>
<yCoord>283</yCoord>
</edgeMap>
<edgeMap>
<xCoord>185</xCoord>
<yCoord>282</yCoord>
</edgeMap>
<edgeMap>
<xCoord>186</xCoord>
<yCoord>282</yCoord>
</edgeMap>
<edgeMap>
<xCoord>187</xCoord>
<yCoord>282</yCoord>
</edgeMap>
<edgeMap>
<xCoord>188</xCoord>
<yCoord>283</yCoord>
</edgeMap>
<edgeMap>
<xCoord>189</xCoord>
<yCoord>283</yCoord>
</edgeMap>
<edgeMap>
<xCoord>190</xCoord>
<yCoord>283</yCoord>
</edgeMap>
</roi>
<roi>
<imageZposition>-70.0</imageZposition>
<imageSOP_UID>1.3.6.1.4.1.14519.5.2.1.6279.6001.519485258621351495930411017251</imageSOP_UID>
<inclusion>TRUE</inclusion>
<edgeMap>
<xCoord>189</xCoord>
<yCoord>281</yCoord>
</edgeMap>
<edgeMap>
<xCoord>190</xCoord>
<yCoord>280</yCoord>
</edgeMap>
<edgeMap>
<xCoord>191</xCoord>
<yCoord>280</yCoord>
</edgeMap>
<edgeMap>
<xCoord>192</xCoord>
<yCoord>279</yCoord>
</edgeMap>
<edgeMap>
<xCoord>192</xCoord>
<yCoord>278</yCoord>
</edgeMap>
<edgeMap>
<xCoord>193</xCoord>
<yCoord>277</yCoord>
</edgeMap>
<edgeMap>
<xCoord>193</xCoord>
<yCoord>276</yCoord>
</edgeMap>
<edgeMap>
<xCoord>193</xCoord>
<yCoord>275</yCoord>
</edgeMap>
<edgeMap>
<xCoord>193</xCoord>
<yCoord>274</yCoord>
</edgeMap>
<edgeMap>
<xCoord>193</xCoord>
<yCoord>273</yCoord>
</edgeMap>
<edgeMap>
<xCoord>192</xCoord>
<yCoord>272</yCoord>
</edgeMap>
<edgeMap>
<xCoord>191</xCoord>
<yCoord>271</yCoord>
</edgeMap>
<edgeMap>
<xCoord>191</xCoord>
<yCoord>270</yCoord>
</edgeMap>
<edgeMap>
<xCoord>191</xCoord>
<yCoord>269</yCoord>
</edgeMap>
<edgeMap>
<xCoord>192</xCoord>
<yCoord>268</yCoord>
</edgeMap>
<edgeMap>
<xCoord>193</xCoord>
<yCoord>267</yCoord>
</edgeMap>
<edgeMap>
<xCoord>194</xCoord>
<yCoord>266</yCoord>
</edgeMap>
<edgeMap>
<xCoord>195</xCoord>
<yCoord>266</yCoord>
</edgeMap>
<edgeMap>
<xCoord>196</xCoord>
<yCoord>265</yCoord>
</edgeMap>
<edgeMap>
<xCoord>196</xCoord>
<yCoord>264</yCoord>
</edgeMap>
<edgeMap>
<xCoord>196</xCoord>
<yCoord>263</yCoord>
</edgeMap>
<edgeMap>
<xCoord>196</xCoord>
<yCoord>262</yCoord>
</edgeMap>
<edgeMap>
<xCoord>195</xCoord>
<yCoord>261</yCoord>
</edgeMap>
<edgeMap>
<xCoord>194</xCoord>
<yCoord>260</yCoord>
</edgeMap>
<edgeMap>
<xCoord>194</xCoord>
<yCoord>259</yCoord>
</edgeMap>
<edgeMap>
<xCoord>193</xCoord>
<yCoord>258</yCoord>
</edgeMap>
<edgeMap>
<xCoord>192</xCoord>
<yCoord>257</yCoord>
</edgeMap>
<edgeMap>
<xCoord>191</xCoord>
<yCoord>256</yCoord>
</edgeMap>
<edgeMap>
<xCoord>191</xCoord>
<yCoord>255</yCoord>
</edgeMap>
<edgeMap>
<xCoord>191</xCoord>
<yCoord>254</yCoord>
</edgeMap>
<edgeMap>
<xCoord>190</xCoord>
<yCoord>254</yCoord>
</edgeMap>
<edgeMap>
<xCoord>189</xCoord>
<yCoord>255</yCoord>
</edgeMap>
<edgeMap>
<xCoord>189</xCoord>
<yCoord>256</yCoord>
</edgeMap>
<edgeMap>
<xCoord>189</xCoord>
<yCoord>257</yCoord>
</edgeMap>
<edgeMap>
<xCoord>188</xCoord>
<yCoord>258</yCoord>
</edgeMap>
<edgeMap>
<xCoord>187</xCoord>
<yCoord>259</yCoord>
</edgeMap>
<edgeMap>
<xCoord>186</xCoord>
<yCoord>259</yCoord>
</edgeMap>
<edgeMap>
<xCoord>185</xCoord>
<yCoord>258</yCoord>
</edgeMap>
<edgeMap>
<xCoord>184</xCoord>
<yCoord>258</yCoord>
</edgeMap>
<edgeMap>
<xCoord>183</xCoord>
<yCoord>258</yCoord>
</edgeMap>
<edgeMap>
<xCoord>182</xCoord>
<yCoord>258</yCoord>
</edgeMap>
<edgeMap>
<xCoord>181</xCoord>
<yCoord>257</yCoord>
</edgeMap>
<edgeMap>
<xCoord>180</xCoord>
<yCoord>257</yCoord>
</edgeMap>
<edgeMap>
<xCoord>179</xCoord>
<yCoord>256</yCoord>
</edgeMap>
<edgeMap>
<xCoord>178</xCoord>
<yCoord>256</yCoord>
</edgeMap>
<edgeMap>
<xCoord>177</xCoord>
<yCoord>256</yCoord>
</edgeMap>
<edgeMap>
<xCoord>176</xCoord>
<yCoord>256</yCoord>
</edgeMap>
<edgeMap>
<xCoord>175</xCoord>
<yCoord>256</yCoord>
</edgeMap>
<edgeMap>
<xCoord>174</xCoord>
<yCoord>256</yCoord>
</edgeMap>
<edgeMap>
<xCoord>173</xCoord>
<yCoord>255</yCoord>
</edgeMap>
<edgeMap>
<xCoord>172</xCoord>
<yCoord>255</yCoord>
</edgeMap>
<edgeMap>
<xCoord>171</xCoord>
<yCoord>256</yCoord>
</edgeMap>
<edgeMap>
<xCoord>170</xCoord>
<yCoord>257</yCoord>
</edgeMap>
<edgeMap>
<xCoord>170</xCoord>
<yCoord>258</yCoord>
</edgeMap>
<edgeMap>
<xCoord>170</xCoord>
<yCoord>259</yCoord>
</edgeMap>
<edgeMap>
<xCoord>170</xCoord>
<yCoord>260</yCoord>
</edgeMap>
<edgeMap>
<xCoord>170</xCoord>
<yCoord>261</yCoord>
</edgeMap>
<edgeMap>
<xCoord>170</xCoord>
<yCoord>262</yCoord>
</edgeMap>
<edgeMap>
<xCoord>171</xCoord>
<yCoord>263</yCoord>
</edgeMap>
<edgeMap>
<xCoord>172</xCoord>
<yCoord>263</yCoord>
</edgeMap>
<edgeMap>
<xCoord>173</xCoord>
<yCoord>263</yCoord>
</edgeMap>
<edgeMap>
<xCoord>174</xCoord>
<yCoord>263</yCoord>
</edgeMap>
<edgeMap>
<xCoord>175</xCoord>
<yCoord>264</yCoord>
</edgeMap>
<edgeMap>
<xCoord>176</xCoord>
<yCoord>264</yCoord>
</edgeMap>
<edgeMap>
<xCoord>177</xCoord>
<yCoord>264</yCoord>
</edgeMap>
<edgeMap>
<xCoord>178</xCoord>
<yCoord>265</yCoord>
</edgeMap>
<edgeMap>
<xCoord>179</xCoord>
<yCoord>265</yCoord>
</edgeMap>
<edgeMap>
<xCoord>180</xCoord>
<yCoord>266</yCoord>
</edgeMap>
<edgeMap>
<xCoord>181</xCoord>
<yCoord>267</yCoord>
</edgeMap>
<edgeMap>
<xCoord>182</xCoord>
<yCoord>267</yCoord>
</edgeMap>
<edgeMap>
<xCoord>183</xCoord>
<yCoord>268</yCoord>
</edgeMap>
<edgeMap>
<xCoord>183</xCoord>
<yCoord>269</yCoord>
</edgeMap>
<edgeMap>
<xCoord>182</xCoord>
<yCoord>270</yCoord>
</edgeMap>
<edgeMap>
<xCoord>182</xCoord>
<yCoord>271</yCoord>
</edgeMap>
<edgeMap>
<xCoord>182</xCoord>
<yCoord>272</yCoord>
</edgeMap>
<edgeMap>
<xCoord>181</xCoord>
<yCoord>273</yCoord>
</edgeMap>
<edgeMap>
<xCoord>181</xCoord>
<yCoord>274</yCoord>
</edgeMap>
<edgeMap>
<xCoord>181</xCoord>
<yCoord>275</yCoord>
</edgeMap>
<edgeMap>
<xCoord>181</xCoord>
<yCoord>276</yCoord>
</edgeMap>
<edgeMap>
<xCoord>182</xCoord>
<yCoord>277</yCoord>
</edgeMap>
<edgeMap>
<xCoord>183</xCoord>
<yCoord>277</yCoord>
</edgeMap>
<edgeMap>
<xCoord>184</xCoord>
<yCoord>277</yCoord>
</edgeMap>
<edgeMap>
<xCoord>185</xCoord>
<yCoord>278</yCoord>
</edgeMap>
<edgeMap>
<xCoord>186</xCoord>
<yCoord>279</yCoord>
</edgeMap>
<edgeMap>
<xCoord>187</xCoord>
<yCoord>279</yCoord>
</edgeMap>
<edgeMap>
<xCoord>188</xCoord>
<yCoord>280</yCoord>
</edgeMap>
<edgeMap>
<xCoord>189</xCoord>
<yCoord>281</yCoord>
</edgeMap>
</roi>
<roi>
<imageZposition>-71.25</imageZposition>
<imageSOP_UID>1.3.6.1.4.1.14519.5.2.1.6279.6001.957548437093490771539552533271</imageSOP_UID>
<inclusion>TRUE</inclusion>
<edgeMap>
<xCoord>188</xCoord>
<yCoord>281</yCoord>
</edgeMap>
<edgeMap>
<xCoord>189</xCoord>
<yCoord>280</yCoord>
</edgeMap>
<edgeMap>
<xCoord>190</xCoord>
<yCoord>279</yCoord>
</edgeMap>
<edgeMap>
<xCoord>191</xCoord>
<yCoord>279</yCoord>
</edgeMap>
<edgeMap>
<xCoord>192</xCoord>
<yCoord>279</yCoord>
</edgeMap>
<edgeMap>
<xCoord>193</xCoord>
<yCoord>278</yCoord>
</edgeMap>
<edgeMap>
<xCoord>193</xCoord>
<yCoord>277</yCoord>
</edgeMap>
<edgeMap>
<xCoord>193</xCoord>
<yCoord>276</yCoord>
</edgeMap>
<edgeMap>
<xCoord>193</xCoord>
<yCoord>275</yCoord>
</edgeMap>
<edgeMap>
<xCoord>192</xCoord>
<yCoord>274</yCoord>
</edgeMap>
<edgeMap>
<xCoord>192</xCoord>
<yCoord>273</yCoord>
</edgeMap>
<edgeMap>
<xCoord>192</xCoord>
<yCoord>272</yCoord>
</edgeMap>
<edgeMap>
<xCoord>192</xCoord>
<yCoord>271</yCoord>
</edgeMap>
<edgeMap>
<xCoord>192</xCoord>
<yCoord>270</yCoord>
</edgeMap>
<edgeMap>
<xCoord>191</xCoord>
<yCoord>269</yCoord>
</edgeMap>
<edgeMap>
<xCoord>191</xCoord>
<yCoord>268</yCoord>
</edgeMap>
<edgeMap>
<xCoord>192</xCoord>
<yCoord>267</yCoord>
</edgeMap>
<edgeMap>
<xCoord>193</xCoord>
<yCoord>266</yCoord>
</edgeMap>
<edgeMap>
<xCoord>194</xCoord>
<yCoord>265</yCoord>
</edgeMap>
<edgeMap>
<xCoord>194</xCoord>
<yCoord>264</yCoord>
</edgeMap>
<edgeMap>
<xCoord>194</xCoord>
<yCoord>263</yCoord>
</edgeMap>
<edgeMap>
<xCoord>194</xCoord>
<yCoord>262</yCoord>
</edgeMap>
<edgeMap>
<xCoord>194</xCoord>
<yCoord>261</yCoord>
</edgeMap>
<edgeMap>
<xCoord>194</xCoord>
<yCoord>260</yCoord>
</edgeMap>
<edgeMap>
<xCoord>194</xCoord>
<yCoord>259</yCoord>
</edgeMap>
<edgeMap>
<xCoord>193</xCoord>
<yCoord>258</yCoord>
</edgeMap>
<edgeMap>
<xCoord>192</xCoord>
<yCoord>257</yCoord>
</edgeMap>
<edgeMap>
<xCoord>191</xCoord>
<yCoord>257</yCoord>
</edgeMap>
<edgeMap>
<xCoord>191</xCoord>
<yCoord>258</yCoord>
</edgeMap>
<edgeMap>
<xCoord>190</xCoord>
<yCoord>259</yCoord>
</edgeMap>
<edgeMap>
<xCoord>191</xCoord>
<yCoord>260</yCoord>
</edgeMap>
<edgeMap>
<xCoord>190</xCoord>
<yCoord>261</yCoord>
</edgeMap>
<edgeMap>
<xCoord>189</xCoord>
<yCoord>262</yCoord>
</edgeMap>
<edgeMap>
<xCoord>188</xCoord>
<yCoord>262</yCoord>
</edgeMap>
<edgeMap>
<xCoord>187</xCoord>
<yCoord>262</yCoord>
</edgeMap>
<edgeMap>
<xCoord>186</xCoord>
<yCoord>262</yCoord>
</edgeMap>
<edgeMap>
<xCoord>185</xCoord>
<yCoord>263</yCoord>
</edgeMap>
<edgeMap>
<xCoord>184</xCoord>
<yCoord>263</yCoord>
</edgeMap>
<edgeMap>
<xCoord>183</xCoord>
<yCoord>262</yCoord>
</edgeMap>
<edgeMap>
<xCoord>182</xCoord>
<yCoord>261</yCoord>
</edgeMap>
<edgeMap>
<xCoord>181</xCoord>
<yCoord>261</yCoord>
</edgeMap>
<edgeMap>
<xCoord>180</xCoord>
<yCoord>261</yCoord>
</edgeMap>
<edgeMap>
<xCoord>179</xCoord>
<yCoord>261</yCoord>
</edgeMap>
<edgeMap>
<xCoord>179</xCoord>
<yCoord>262</yCoord>
</edgeMap>
<edgeMap>
<xCoord>180</xCoord>
<yCoord>263</yCoord>
</edgeMap>
<edgeMap>
<xCoord>181</xCoord>
<yCoord>264</yCoord>
</edgeMap>
<edgeMap>
<xCoord>182</xCoord>
<yCoord>265</yCoord>
</edgeMap>
<edgeMap>
<xCoord>183</xCoord>
<yCoord>265</yCoord>
</edgeMap>
<edgeMap>
<xCoord>184</xCoord>
<yCoord>265</yCoord>
</edgeMap>
<edgeMap>
<xCoord>185</xCoord>
<yCoord>266</yCoord>
</edgeMap>
<edgeMap>
<xCoord>185</xCoord>
<yCoord>267</yCoord>
</edgeMap>
<edgeMap>
<xCoord>185</xCoord>
<yCoord>268</yCoord>
</edgeMap>
<edgeMap>
<xCoord>185</xCoord>
<yCoord>269</yCoord>
</edgeMap>
<edgeMap>
<xCoord>184</xCoord>
<yCoord>270</yCoord>
</edgeMap>
<edgeMap>
<xCoord>184</xCoord>
<yCoord>271</yCoord>
</edgeMap>
<edgeMap>
<xCoord>183</xCoord>
<yCoord>272</yCoord>
</edgeMap>
<edgeMap>
<xCoord>182</xCoord>
<yCoord>273</yCoord>
</edgeMap>
<edgeMap>
<xCoord>182</xCoord>
<yCoord>274</yCoord>
</edgeMap>
<edgeMap>
<xCoord>183</xCoord>
<yCoord>275</yCoord>
</edgeMap>
<edgeMap>
<xCoord>184</xCoord>
<yCoord>275</yCoord>
</edgeMap>
<edgeMap>
<xCoord>185</xCoord>
<yCoord>276</yCoord>
</edgeMap>
<edgeMap>
<xCoord>186</xCoord>
<yCoord>276</yCoord>
</edgeMap>
<edgeMap>
<xCoord>187</xCoord>
<yCoord>276</yCoord>
</edgeMap>
<edgeMap>
<xCoord>188</xCoord>
<yCoord>277</yCoord>
</edgeMap>
<edgeMap>
<xCoord>188</xCoord>
<yCoord>278</yCoord>
</edgeMap>
<edgeMap>
<xCoord>187</xCoord>
<yCoord>279</yCoord>
</edgeMap>
<edgeMap>
<xCoord>187</xCoord>
<yCoord>280</yCoord>
</edgeMap>
<edgeMap>
<xCoord>188</xCoord>
<yCoord>281</yCoord>
</edgeMap>
</roi>
</unblindedReadNodule>
<unblindedReadNodule>
<noduleID>101451</noduleID>
<roi>
<imageZposition>-93.75</imageZposition>
<imageSOP_UID>1.3.6.1.4.1.14519.5.2.1.6279.6001.736842045667380412765170649498</imageSOP_UID>
<inclusion>TRUE</inclusion>
<edgeMap>
<xCoord>405</xCoord>
<yCoord>248</yCoord>
</edgeMap>
</roi>
</unblindedReadNodule>
<nonNodule>
<nonNoduleID>101454</nonNoduleID>
<imageZposition>-115.0</imageZposition>
<imageSOP_UID>1.3.6.1.4.1.14519.5.2.1.6279.6001.139638274949618049270247486627</imageSOP_UID>
<locus>
<xCoord>107</xCoord>
<yCoord>308</yCoord>
</locus>
</nonNodule>
<nonNodule>
<nonNoduleID>101455</nonNoduleID>
<imageZposition>-211.25</imageZposition>
<imageSOP_UID>1.3.6.1.4.1.14519.5.2.1.6279.6001.353129033356149677298776019282</imageSOP_UID>
<locus>
<xCoord>202</xCoord>
<yCoord>143</yCoord>
</locus>
</nonNodule>
</readingSession>
  <readingSession>
    <annotationVersion>3.12</annotationVersion>
    <servicingRadiologistID>anon</servicingRadiologistID>
    <unblindedReadNodule>
      <noduleID>123231</noduleID>
      <characteristics>
        <subtlety>5</subtlety>
        <internalStructure>1</internalStructure>
        <calcification>6</calcification>
        <sphericity>3</sphericity>
        <margin>4</margin>
        <lobulation>3</lobulation>
        <spiculation>4</spiculation>
        <texture>4</texture>
        <malignancy>5</malignancy>
      </characteristics>
      <roi>
        <imageZposition>-45.0</imageZposition>
        <imageSOP_UID>1.3.6.1.4.1.14519.5.2.1.6279.6001.102656904800923811209962225401</imageSOP_UID>
        <inclusion>TRUE</inclusion>
        <edgeMap>
          <xCoord>176</xCoord>
          <yCoord>271</yCoord>
        </edgeMap>
        <edgeMap>
          <xCoord>176</xCoord>
          <yCoord>270</yCoord>
        </edgeMap>
        <edgeMap>
          <xCoord>176</xCoord>
          <yCoord>269</yCoord>
        </edgeMap>
        <edgeMap>
          <xCoord>176</xCoord>
          <yCoord>268</yCoord>
        </edgeMap>
        <edgeMap>
          <xCoord>176</xCoord>
          <yCoord>267</yCoord>
        </edgeMap>
        <edgeMap>
          <xCoord>176</xCoord>
          <yCoord>266</yCoord>
        </edgeMap>
        <edgeMap>
          <xCoord>177</xCoord>
          <yCoord>265</yCoord>
        </edgeMap>
        <edgeMap>
          <xCoord>178</xCoord>
          <yCoord>265</yCoord>
        </edgeMap>
        <edgeMap>
          <xCoord>179</xCoord>
          <yCoord>265</yCoord>
        </edgeMap>
        <edgeMap>
          <xCoord>180</xCoord>
          <yCoord>265</yCoord>
        </edgeMap>
        <edgeMap>
          <xCoord>181</xCoord>
          <yCoord>265</yCoord>
        </edgeMap>
        <edgeMap>
          <xCoord>182</xCoord>
          <yCoord>266</yCoord>
        </edgeMap>
        <edgeMap>
          <xCoord>183</xCoord>
          <yCoord>266</yCoord>
        </edgeMap>
        <edgeMap>
          <xCoord>184</xCoord>
          <yCoord>267</yCoord>
        </edgeMap>
        <edgeMap>
          <xCoord>185</xCoord>
          <yCoord>267</yCoord>
        </edgeMap>
        <edgeMap>
          <xCoord>186</xCoord>
          <yCoord>267</yCoord>
        </edgeMap>
        <edgeMap>
          <xCoord>186</xCoord>
          <yCoord>266</yCoord>
        </edgeMap>
        <edgeMap>
          <xCoord>186</xCoord>
          <yCoord>265</yCoord>
        </edgeMap>
        <edgeMap>
          <xCoord>185</xCoord>
          <yCoord>264</yCoord>
        </edgeMap>
        <edgeMap>
          <xCoord>184</xCoord>
          <yCoord>263</yCoord>
        </edgeMap>
        <edgeMap>
          <xCoord>183</xCoord>
          <yCoord>262</yCoord>
        </edgeMap>
        <edgeMap>
          <xCoord>182</xCoord>
          <yCoord>262</yCoord>
        </edgeMap>
        <edgeMap>
          <xCoord>181</xCoord>
          <yCoord>261</yCoord>
        </edgeMap>
        <edgeMap>
          <xCoord>181</xCoord>
          <yCoord>260</yCoord>
        </edgeMap>
        <edgeMap>
          <xCoord>182</xCoord>
          <yCoord>259</yCoord>
        </edgeMap>
        <edgeMap>
          <xCoord>183</xCoord>
          <yCoord>259</yCoord>
        </edgeMap>
        <edgeMap>
          <xCoord>184</xCoord>
          <yCoord>259</yCoord>
        </edgeMap>
        <edgeMap>
          <xCoord>184</xCoord>
          <yCoord>258</yCoord>
        </edgeMap>
        <edgeMap>
          <xCoord>183</xCoord>
          <yCoord>258</yCoord>
        </edgeMap>
        <edgeMap>
          <xCoord>182</xCoord>
          <yCoord>257</yCoord>
        </edgeMap>
        <edgeMap>
          <xCoord>181</xCoord>
          <yCoord>257</yCoord>
        </edgeMap>
        <edgeMap>
          <xCoord>180</xCoord>
          <yCoord>257</yCoord>
        </edgeMap>
        <edgeMap>
          <xCoord>179</xCoord>
          <yCoord>257</yCoord>
        </edgeMap>
        <edgeMap>
          <xCoord>178</xCoord>
          <yCoord>257</yCoord>
        </edgeMap>
        <edgeMap>
          <xCoord>177</xCoord>
          <yCoord>257</yCoord>
        </edgeMap>
        <edgeMap>
          <xCoord>176</xCoord>
          <yCoord>257</yCoord>
        </edgeMap>
        <edgeMap>
          <xCoord>175</xCoord>
          <yCoord>256</yCoord>
        </edgeMap>
        <edgeMap>
          <xCoord>174</xCoord>
          <yCoord>257</yCoord>
        </edgeMap>
        <edgeMap>
          <xCoord>174</xCoord>
          <yCoord>258</yCoord>
        </edgeMap>
        <edgeMap>
          <xCoord>174</xCoord>
          <yCoord>259</yCoord>
        </edgeMap>
        <edgeMap>
          <xCoord>174</xCoord>
          <yCoord>260</yCoord>
        </edgeMap>
        <edgeMap>
          <xCoord>174</xCoord>
          <yCoord>261</yCoord>
        </edgeMap>
        <edgeMap>
          <xCoord>174</xCoord>
          <yCoord>262</yCoord>
        </edgeMap>
        <edgeMap>
          <xCoord>173</xCoord>
          <yCoord>263</yCoord>
        </edgeMap>
        <edgeMap>
          <xCoord>172</xCoord>
          <yCoord>264</yCoord>
        </edgeMap>
        <edgeMap>
          <xCoord>171</xCoord>
          <yCoord>264</yCoord>
        </edgeMap>
        <edgeMap>
          <xCoord>170</xCoord>
          <yCoord>264</yCoord>
        </edgeMap>
        <edgeMap>
          <xCoord>169</xCoord>
          <yCoord>265</yCoord>
        </edgeMap>
        <edgeMap>
          <xCoord>169</xCoord>
          <yCoord>266</yCoord>
        </edgeMap>
        <edgeMap>
          <xCoord>169</xCoord>
          <yCoord>267</yCoord>
        </edgeMap>
        <edgeMap>
          <xCoord>169</xCoord>
          <yCoord>268</yCoord>
        </edgeMap>
        <edgeMap>
          <xCoord>169</xCoord>
          <yCoord>269</yCoord>
        </edgeMap>
        <edgeMap>
          <xCoord>170</xCoord>
          <yCoord>270</yCoord>
        </edgeMap>
        <edgeMap>
          <xCoord>171</xCoord>
          <yCoord>270</yCoord>
        </edgeMap>
        <edgeMap>
          <xCoord>172</xCoord>
          <yCoord>270</yCoord>
        </edgeMap>
        <edgeMap>
          <xCoord>173</xCoord>
          <yCoord>270</yCoord>
        </edgeMap>
        <edgeMap>
          <xCoord>174</xCoord>
          <yCoord>270</yCoord>
        </edgeMap>
        <edgeMap>
          <xCoord>175</xCoord>
          <yCoord>271</yCoord>
        </edgeMap>
        <edgeMap>
          <xCoord>176</xCoord>
          <yCoord>271</yCoord>
        </edgeMap>
      </roi>
      <roi>
        <imageZposition>-46.25</imageZposition>
        <imageSOP_UID>1.3.6.1.4.1.14519.5.2.1.6279.6001.273826360573329252512212372665</imageSOP_UID>
        <inclusion>TRUE</inclusion>
        <edgeMap>
          <xCoord>174</xCoord>
          <yCoord>272</yCoord>
        </edgeMap>
        <edgeMap>
          <xCoord>175</xCoord>
          <yCoord>271</yCoord>
        </edgeMap>
        <edgeMap>
          <xCoord>176</xCoord>
          <yCoord>271</yCoord>
        </edgeMap>
        <edgeMap>
          <xCoord>177</xCoord>
          <yCoord>271</yCoord>
        </edgeMap>
        <edgeMap>
          <xCoord>178</xCoord>
          <yCoord>271</yCoord>
        </edgeMap>
        <edgeMap>
          <xCoord>179</xCoord>
          <yCoord>270</yCoord>
        </edgeMap>
        <edgeMap>
          <xCoord>179</xCoord>
          <yCoord>269</yCoord>
        </edgeMap>
        <edgeMap>
          <xCoord>179</xCoord>
          <yCoord>268</yCoord>
        </edgeMap>
        <edgeMap>
          <xCoord>179</xCoord>
          <yCoord>267</yCoord>
        </edgeMap>
        <edgeMap>
          <xCoord>180</xCoord>
          <yCoord>266</yCoord>
        </edgeMap>
        <edgeMap>
          <xCoord>181</xCoord>
          <yCoord>266</yCoord>
        </edgeMap>
        <edgeMap>
          <xCoord>182</xCoord>
          <yCoord>266</yCoord>
        </edgeMap>
        <edgeMap>
          <xCoord>183</xCoord>
          <yCoord>266</yCoord>
        </edgeMap>
        <edgeMap>
          <xCoord>184</xCoord>
          <yCoord>266</yCoord>
        </edgeMap>
        <edgeMap>
          <xCoord>185</xCoord>
          <yCoord>266</yCoord>
        </edgeMap>
        <edgeMap>
          <xCoord>186</xCoord>
          <yCoord>267</yCoord>
        </edgeMap>
        <edgeMap>
          <xCoord>187</xCoord>
          <yCoord>267</yCoord>
        </edgeMap>
        <edgeMap>
          <xCoord>187</xCoord>
          <yCoord>266</yCoord>
        </edgeMap>
        <edgeMap>
          <xCoord>187</xCoord>
          <yCoord>265</yCoord>
        </edgeMap>
        <edgeMap>
          <xCoord>187</xCoord>
          <yCoord>264</yCoord>
        </edgeMap>
        <edgeMap>
          <xCoord>186</xCoord>
          <yCoord>264</yCoord>
        </edgeMap>
        <edgeMap>
          <xCoord>185</xCoord>
          <yCoord>263</yCoord>
        </edgeMap>
        <edgeMap>
          <xCoord>185</xCoord>
          <yCoord>262</yCoord>
        </edgeMap>
        <edgeMap>
          <xCoord>185</xCoord>
          <yCoord>261</yCoord>
        </edgeMap>
        <edgeMap>
          <xCoord>185</xCoord>
          <yCoord>260</yCoord>
        </edgeMap>
        <edgeMap>
          <xCoord>185</xCoord>
          <yCoord>259</yCoord>
        </edgeMap>
        <edgeMap>
          <xCoord>185</xCoord>
          <yCoord>258</yCoord>
        </edgeMap>
        <edgeMap>
          <xCoord>185</xCoord>
          <yCoord>257</yCoord>
        </edgeMap>
        <edgeMap>
          <xCoord>184</xCoord>
          <yCoord>257</yCoord>
        </edgeMap>
        <edgeMap>
          <xCoord>183</xCoord>
          <yCoord>257</yCoord>
        </edgeMap>
        <edgeMap>
          <xCoord>182</xCoord>
          <yCoord>257</yCoord>
        </edgeMap>
        <edgeMap>
          <xCoord>181</xCoord>
          <yCoord>257</yCoord>
        </edgeMap>
        <edgeMap>
          <xCoord>180</xCoord>
          <yCoord>257</yCoord>
        </edgeMap>
        <edgeMap>
          <xCoord>179</xCoord>
          <yCoord>257</yCoord>
        </edgeMap>
        <edgeMap>
          <xCoord>178</xCoord>
          <yCoord>257</yCoord>
        </edgeMap>
        <edgeMap>
          <xCoord>177</xCoord>
          <yCoord>257</yCoord>
        </edgeMap>
        <edgeMap>
          <xCoord>176</xCoord>
          <yCoord>258</yCoord>
        </edgeMap>
        <edgeMap>
          <xCoord>176</xCoord>
          <yCoord>259</yCoord>
        </edgeMap>
        <edgeMap>
          <xCoord>177</xCoord>
          <yCoord>260</yCoord>
        </edgeMap>
        <edgeMap>
          <xCoord>176</xCoord>
          <yCoord>261</yCoord>
        </edgeMap>
        <edgeMap>
          <xCoord>175</xCoord>
          <yCoord>261</yCoord>
        </edgeMap>
        <edgeMap>
          <xCoord>174</xCoord>
          <yCoord>261</yCoord>
        </edgeMap>
        <edgeMap>
          <xCoord>174</xCoord>
          <yCoord>262</yCoord>
        </edgeMap>
        <edgeMap>
          <xCoord>174</xCoord>
          <yCoord>263</yCoord>
        </edgeMap>
        <edgeMap>
          <xCoord>174</xCoord>
          <yCoord>264</yCoord>
        </edgeMap>
        <edgeMap>
          <xCoord>174</xCoord>
          <yCoord>265</yCoord>
        </edgeMap>
        <edgeMap>
          <xCoord>173</xCoord>
          <yCoord>266</yCoord>
        </edgeMap>
        <edgeMap>
          <xCoord>172</xCoord>
          <yCoord>266</yCoord>
        </edgeMap>
        <edgeMap>
          <xCoord>171</xCoord>
          <yCoord>266</yCoord>
        </edgeMap>
        <edgeMap>
          <xCoord>170</xCoord>
          <yCoord>267</yCoord>
        </edgeMap>
        <edgeMap>
          <xCoord>170</xCoord>
          <yCoord>268</yCoord>
        </edgeMap>
        <edgeMap>
          <xCoord>170</xCoord>
          <yCoord>269</yCoord>
        </edgeMap>
        <edgeMap>
          <xCoord>170</xCoord>
          <yCoord>270</yCoord>
        </edgeMap>
        <edgeMap>
          <xCoord>170</xCoord>
          <yCoord>271</yCoord>
        </edgeMap>
        <edgeMap>
          <xCoord>170</xCoord>
          <yCoord>272</yCoord>
        </edgeMap>
        <edgeMap>
          <xCoord>171</xCoord>
          <yCoord>272</yCoord>
        </edgeMap>
        <edgeMap>
          <xCoord>172</xCoord>
          <yCoord>272</yCoord>
        </edgeMap>
        <edgeMap>
          <xCoord>173</xCoord>
          <yCoord>272</yCoord>
        </edgeMap>
        <edgeMap>
          <xCoord>174</xCoord>
          <yCoord>272</yCoord>
        </edgeMap>
      </roi>
      <roi>
        <imageZposition>-47.5</imageZposition>
        <imageSOP_UID>1.3.6.1.4.1.14519.5.2.1.6279.6001.326558198178795560645765554863</imageSOP_UID>
        <inclusion>TRUE</inclusion>
        <edgeMap>
          <xCoord>178</xCoord>
          <yCoord>272</yCoord>
        </edgeMap>
        <edgeMap>
          <xCoord>179</xCoord>
          <yCoord>271</yCoord>
        </edgeMap>
        <edgeMap>
          <xCoord>180</xCoord>
          <yCoord>271</yCoord>
        </edgeMap>
        <edgeMap>
          <xCoord>181</xCoord>
          <yCoord>271</yCoord>
        </edgeMap>
        <edgeMap>
          <xCoord>182</xCoord>
          <yCoord>270</yCoord>
        </edgeMap>
        <edgeMap>
          <xCoord>182</xCoord>
          <yCoord>269</yCoord>
        </edgeMap>
        <edgeMap>
          <xCoord>183</xCoord>
          <yCoord>268</yCoord>
        </edgeMap>
        <edgeMap>
          <xCoord>184</xCoord>
          <yCoord>267</yCoord>
        </edgeMap>
        <edgeMap>
          <xCoord>185</xCoord>
          <yCoord>267</yCoord>
        </edgeMap>
        <edgeMap>
          <xCoord>186</xCoord>
          <yCoord>267</yCoord>
        </edgeMap>
        <edgeMap>
          <xCoord>187</xCoord>
          <yCoord>267</yCoord>
        </edgeMap>
        <edgeMap>
          <xCoord>188</xCoord>
          <yCoord>267</yCoord>
        </edgeMap>
        <edgeMap>
          <xCoord>189</xCoord>
          <yCoord>267</yCoord>
        </edgeMap>
        <edgeMap>
          <xCoord>189</xCoord>
          <yCoord>266</yCoord>
        </edgeMap>
        <edgeMap>
          <xCoord>189</xCoord>
          <yCoord>265</yCoord>
        </edgeMap>
        <edgeMap>
          <xCoord>188</xCoord>
          <yCoord>265</yCoord>
        </edgeMap>
        <edgeMap>
          <xCoord>187</xCoord>
          <yCoord>264</yCoord>
        </edgeMap>
        <edgeMap>
          <xCoord>186</xCoord>
          <yCoord>263</yCoord>
        </edgeMap>
        <edgeMap>
          <xCoord>186</xCoord>
          <yCoord>262</yCoord>
        </edgeMap>
        <edgeMap>
          <xCoord>187</xCoord>
          <yCoord>261</yCoord>
        </edgeMap>
        <edgeMap>
          <xCoord>187</xCoord>
          <yCoord>260</yCoord>
        </edgeMap>
        <edgeMap>
          <xCoord>186</xCoord>
          <yCoord>259</yCoord>
        </edgeMap>
        <edgeMap>
          <xCoord>186</xCoord>
          <yCoord>258</yCoord>
        </edgeMap>
        <edgeMap>
          <xCoord>186</xCoord>
          <yCoord>257</yCoord>
        </edgeMap>
        <edgeMap>
          <xCoord>185</xCoord>
          <yCoord>256</yCoord>
        </edgeMap>
        <edgeMap>
          <xCoord>184</xCoord>
          <yCoord>256</yCoord>
        </edgeMap>
        <edgeMap>
          <xCoord>183</xCoord>
          <yCoord>256</yCoord>
        </edgeMap>
        <edgeMap>
          <xCoord>182</xCoord>
          <yCoord>255</yCoord>
        </edgeMap>
        <edgeMap>
          <xCoord>181</xCoord>
          <yCoord>255</yCoord>
        </edgeMap>
        <edgeMap>
          <xCoord>180</xCoord>
          <yCoord>255</yCoord>
        </edgeMap>
        <edgeMap>
          <xCoord>179</xCoord>
          <yCoord>255</yCoord>
        </edgeMap>
        <edgeMap>
          <xCoord>178</xCoord>
          <yCoord>255</yCoord>
        </edgeMap>
        <edgeMap>
          <xCoord>177</xCoord>
          <yCoord>256</yCoord>
        </edgeMap>
        <edgeMap>
          <xCoord>176</xCoord>
          <yCoord>256</yCoord>
        </edgeMap>
        <edgeMap>
          <xCoord>176</xCoord>
          <yCoord>257</yCoord>
        </edgeMap>
        <edgeMap>
          <xCoord>175</xCoord>
          <yCoord>258</yCoord>
        </edgeMap>
        <edgeMap>
          <xCoord>175</xCoord>
          <yCoord>259</yCoord>
        </edgeMap>
        <edgeMap>
          <xCoord>175</xCoord>
          <yCoord>260</yCoord>
        </edgeMap>
        <edgeMap>
          <xCoord>175</xCoord>
          <yCoord>261</yCoord>
        </edgeMap>
        <edgeMap>
          <xCoord>175</xCoord>
          <yCoord>262</yCoord>
        </edgeMap>
        <edgeMap>
          <xCoord>175</xCoord>
          <yCoord>263</yCoord>
        </edgeMap>
        <edgeMap>
          <xCoord>174</xCoord>
          <yCoord>264</yCoord>
        </edgeMap>
        <edgeMap>
          <xCoord>174</xCoord>
          <yCoord>265</yCoord>
        </edgeMap>
        <edgeMap>
          <xCoord>173</xCoord>
          <yCoord>266</yCoord>
        </edgeMap>
        <edgeMap>
          <xCoord>172</xCoord>
          <yCoord>267</yCoord>
        </edgeMap>
        <edgeMap>
          <xCoord>172</xCoord>
          <yCoord>268</yCoord>
        </edgeMap>
        <edgeMap>
          <xCoord>171</xCoord>
          <yCoord>269</yCoord>
        </edgeMap>
        <edgeMap>
          <xCoord>170</xCoord>
          <yCoord>270</yCoord>
        </edgeMap>
        <edgeMap>
          <xCoord>169</xCoord>
          <yCoord>270</yCoord>
        </edgeMap>
        <edgeMap>
          <xCoord>168</xCoord>
          <yCoord>270</yCoord>
        </edgeMap>
        <edgeMap>
          <xCoord>168</xCoord>
          <yCoord>271</yCoord>
        </edgeMap>
        <edgeMap>
          <xCoord>169</xCoord>
          <yCoord>271</yCoord>
        </edgeMap>
        <edgeMap>
          <xCoord>170</xCoord>
          <yCoord>272</yCoord>
        </edgeMap>
        <edgeMap>
          <xCoord>171</xCoord>
          <yCoord>272</yCoord>
        </edgeMap>
        <edgeMap>
          <xCoord>172</xCoord>
          <yCoord>272</yCoord>
        </edgeMap>
        <edgeMap>
          <xCoord>173</xCoord>
          <yCoord>272</yCoord>
        </edgeMap>
        <edgeMap>
          <xCoord>174</xCoord>
          <yCoord>272</yCoord>
        </edgeMap>
        <edgeMap>
          <xCoord>175</xCoord>
          <yCoord>272</yCoord>
        </edgeMap>
        <edgeMap>
          <xCoord>176</xCoord>
          <yCoord>272</yCoord>
        </edgeMap>
        <edgeMap>
          <xCoord>177</xCoord>
          <yCoord>272</yCoord>
        </edgeMap>
        <edgeMap>
          <xCoord>178</xCoord>
          <yCoord>272</yCoord>
        </edgeMap>
      </roi>
      <roi>
        <imageZposition>-48.75</imageZposition>
        <imageSOP_UID>1.3.6.1.4.1.14519.5.2.1.6279.6001.461365414629405734210345837048</imageSOP_UID>
        <inclusion>TRUE</inclusion>
        <edgeMap>
          <xCoord>171</xCoord>
          <yCoord>282</yCoord>
        </edgeMap>
        <edgeMap>
          <xCoord>172</xCoord>
          <yCoord>281</yCoord>
        </edgeMap>
        <edgeMap>
          <xCoord>172</xCoord>
          <yCoord>280</yCoord>
        </edgeMap>
        <edgeMap>
          <xCoord>172</xCoord>
          <yCoord>279</yCoord>
        </edgeMap>
        <edgeMap>
          <xCoord>172</xCoord>
          <yCoord>278</yCoord>
        </edgeMap>
        <edgeMap>
          <xCoord>172</xCoord>
          <yCoord>277</yCoord>
        </edgeMap>
        <edgeMap>
          <xCoord>173</xCoord>
          <yCoord>276</yCoord>
        </edgeMap>
        <edgeMap>
          <xCoord>173</xCoord>
          <yCoord>275</yCoord>
        </edgeMap>
        <edgeMap>
          <xCoord>174</xCoord>
          <yCoord>274</yCoord>
        </edgeMap>
        <edgeMap>
          <xCoord>175</xCoord>
          <yCoord>274</yCoord>
        </edgeMap>
        <edgeMap>
          <xCoord>176</xCoord>
          <yCoord>274</yCoord>
        </edgeMap>
        <edgeMap>
          <xCoord>177</xCoord>
          <yCoord>273</yCoord>
        </edgeMap>
        <edgeMap>
          <xCoord>178</xCoord>
          <yCoord>273</yCoord>
        </edgeMap>
        <edgeMap>
          <xCoord>179</xCoord>
          <yCoord>273</yCoord>
        </edgeMap>
        <edgeMap>
          <xCoord>179</xCoord>
          <yCoord>272</yCoord>
        </edgeMap>
        <edgeMap>
          <xCoord>180</xCoord>
          <yCoord>271</yCoord>
        </edgeMap>
        <edgeMap>
          <xCoord>181</xCoord>
          <yCoord>270</yCoord>
        </edgeMap>
        <edgeMap>
          <xCoord>182</xCoord>
          <yCoord>270</yCoord>
        </edgeMap>
        <edgeMap>
          <xCoord>183</xCoord>
          <yCoord>270</yCoord>
        </edgeMap>
        <edgeMap>
          <xCoord>184</xCoord>
          <yCoord>270</yCoord>
        </edgeMap>
        <edgeMap>
          <xCoord>185</xCoord>
          <yCoord>271</yCoord>
        </edgeMap>
        <edgeMap>
          <xCoord>186</xCoord>
          <yCoord>271</yCoord>
        </edgeMap>
        <edgeMap>
          <xCoord>187</xCoord>
          <yCoord>271</yCoord>
        </edgeMap>
        <edgeMap>
          <xCoord>188</xCoord>
          <yCoord>271</yCoord>
        </edgeMap>
        <edgeMap>
          <xCoord>189</xCoord>
          <yCoord>271</yCoord>
        </edgeMap>
        <edgeMap>
          <xCoord>190</xCoord>
          <yCoord>271</yCoord>
        </edgeMap>
        <edgeMap>
          <xCoord>191</xCoord>
          <yCoord>270</yCoord>
        </edgeMap>
        <edgeMap>
          <xCoord>192</xCoord>
          <yCoord>269</yCoord>
        </edgeMap>
        <edgeMap>
          <xCoord>192</xCoord>
          <yCoord>268</yCoord>
        </edgeMap>
        <edgeMap>
          <xCoord>193</xCoord>
          <yCoord>267</yCoord>
        </edgeMap>
        <edgeMap>
          <xCoord>194</xCoord>
          <yCoord>267</yCoord>
        </edgeMap>
        <edgeMap>
          <xCoord>193</xCoord>
          <yCoord>267</yCoord>
        </edgeMap>
        <edgeMap>
          <xCoord>192</xCoord>
          <yCoord>267</yCoord>
        </edgeMap>
        <edgeMap>
          <xCoord>191</xCoord>
          <yCoord>267</yCoord>
        </edgeMap>
        <edgeMap>
          <xCoord>190</xCoord>
          <yCoord>267</yCoord>
        </edgeMap>
        <edgeMap>
          <xCoord>189</xCoord>
          <yCoord>266</yCoord>
        </edgeMap>
        <edgeMap>
          <xCoord>188</xCoord>
          <yCoord>266</yCoord>
        </edgeMap>
        <edgeMap>
          <xCoord>187</xCoord>
          <yCoord>265</yCoord>
        </edgeMap>
        <edgeMap>
          <xCoord>186</xCoord>
          <yCoord>264</yCoord>
        </edgeMap>
        <edgeMap>
          <xCoord>186</xCoord>
          <yCoord>263</yCoord>
        </edgeMap>
        <edgeMap>
          <xCoord>186</xCoord>
          <yCoord>262</yCoord>
        </edgeMap>
        <edgeMap>
          <xCoord>186</xCoord>
          <yCoord>261</yCoord>
        </edgeMap>
        <edgeMap>
          <xCoord>185</xCoord>
          <yCoord>261</yCoord>
        </edgeMap>
        <edgeMap>
          <xCoord>184</xCoord>
          <yCoord>261</yCoord>
        </edgeMap>
        <edgeMap>
          <xCoord>183</xCoord>
          <yCoord>261</yCoord>
        </edgeMap>
        <edgeMap>
          <xCoord>182</xCoord>
          <yCoord>261</yCoord>
        </edgeMap>
        <edgeMap>
          <xCoord>181</xCoord>
          <yCoord>260</yCoord>
        </edgeMap>
        <edgeMap>
          <xCoord>180</xCoord>
          <yCoord>259</yCoord>
        </edgeMap>
        <edgeMap>
          <xCoord>179</xCoord>
          <yCoord>259</yCoord>
        </edgeMap>
        <edgeMap>
          <xCoord>178</xCoord>
          <yCoord>258</yCoord>
        </edgeMap>
        <edgeMap>
          <xCoord>177</xCoord>
          <yCoord>258</yCoord>
        </edgeMap>
        <edgeMap>
          <xCoord>176</xCoord>
          <yCoord>257</yCoord>
        </edgeMap>
        <edgeMap>
          <xCoord>176</xCoord>
          <yCoord>256</yCoord>
        </edgeMap>
        <edgeMap>
          <xCoord>175</xCoord>
          <yCoord>255</yCoord>
        </edgeMap>
        <edgeMap>
          <xCoord>175</xCoord>
          <yCoord>256</yCoord>
        </edgeMap>
        <edgeMap>
          <xCoord>175</xCoord>
          <yCoord>257</yCoord>
        </edgeMap>
        <edgeMap>
          <xCoord>175</xCoord>
          <yCoord>258</yCoord>
        </edgeMap>
        <edgeMap>
          <xCoord>175</xCoord>
          <yCoord>259</yCoord>
        </edgeMap>
        <edgeMap>
          <xCoord>176</xCoord>
          <yCoord>260</yCoord>
        </edgeMap>
        <edgeMap>
          <xCoord>176</xCoord>
          <yCoord>261</yCoord>
        </edgeMap>
        <edgeMap>
          <xCoord>176</xCoord>
          <yCoord>262</yCoord>
        </edgeMap>
        <edgeMap>
          <xCoord>176</xCoord>
          <yCoord>263</yCoord>
        </edgeMap>
        <edgeMap>
          <xCoord>176</xCoord>
          <yCoord>264</yCoord>
        </edgeMap>
        <edgeMap>
          <xCoord>176</xCoord>
          <yCoord>265</yCoord>
        </edgeMap>
        <edgeMap>
          <xCoord>176</xCoord>
          <yCoord>266</yCoord>
        </edgeMap>
        <edgeMap>
          <xCoord>176</xCoord>
          <yCoord>267</yCoord>
        </edgeMap>
        <edgeMap>
          <xCoord>176</xCoord>
          <yCoord>268</yCoord>
        </edgeMap>
        <edgeMap>
          <xCoord>176</xCoord>
          <yCoord>269</yCoord>
        </edgeMap>
        <edgeMap>
          <xCoord>175</xCoord>
          <yCoord>270</yCoord>
        </edgeMap>
        <edgeMap>
          <xCoord>174</xCoord>
          <yCoord>270</yCoord>
        </edgeMap>
        <edgeMap>
          <xCoord>173</xCoord>
          <yCoord>271</yCoord>
        </edgeMap>
        <edgeMap>
          <xCoord>172</xCoord>
          <yCoord>271</yCoord>
        </edgeMap>
        <edgeMap>
          <xCoord>171</xCoord>
          <yCoord>272</yCoord>
        </edgeMap>
        <edgeMap>
          <xCoord>170</xCoord>
          <yCoord>273</yCoord>
        </edgeMap>
        <edgeMap>
          <xCoord>169</xCoord>
          <yCoord>273</yCoord>
        </edgeMap>
        <edgeMap>
          <xCoord>168</xCoord>
          <yCoord>273</yCoord>
        </edgeMap>
        <edgeMap>
          <xCoord>168</xCoord>
          <yCoord>274</yCoord>
        </edgeMap>
        <edgeMap>
          <xCoord>167</xCoord>
          <yCoord>275</yCoord>
        </edgeMap>
        <edgeMap>
          <xCoord>166</xCoord>
          <yCoord>276</yCoord>
        </edgeMap>
        <edgeMap>
          <xCoord>166</xCoord>
          <yCoord>277</yCoord>
        </edgeMap>
        <edgeMap>
          <xCoord>166</xCoord>
          <yCoord>278</yCoord>
        </edgeMap>
        <edgeMap>
          <xCoord>166</xCoord>
          <yCoord>279</yCoord>
        </edgeMap>
        <edgeMap>
          <xCoord>166</xCoord>
          <yCoord>280</yCoord>
        </edgeMap>
        <edgeMap>
          <xCoord>166</xCoord>
          <yCoord>281</yCoord>
        </edgeMap>
        <edgeMap>
          <xCoord>167</xCoord>
          <yCoord>281</yCoord>
        </edgeMap>
        <edgeMap>
          <xCoord>168</xCoord>
          <yCoord>282</yCoord>
        </edgeMap>
        <edgeMap>
          <xCoord>169</xCoord>
          <yCoord>282</yCoord>
        </edgeMap>
        <edgeMap>
          <xCoord>170</xCoord>
          <yCoord>282</yCoord>
        </edgeMap>
        <edgeMap>
          <xCoord>171</xCoord>
          <yCoord>282</yCoord>
        </edgeMap>
      </roi>
      <roi>
        <imageZposition>-50.0</imageZposition>
        <imageSOP_UID>1.3.6.1.4.1.14519.5.2.1.6279.6001.139660557570196360510405150779</imageSOP_UID>
        <inclusion>TRUE</inclusion>
        <edgeMap>
          <xCoord>171</xCoord>
          <yCoord>283</yCoord>
        </edgeMap>
        <edgeMap>
          <xCoord>172</xCoord>
          <yCoord>282</yCoord>
        </edgeMap>
        <edgeMap>
          <xCoord>172</xCoord>
          <yCoord>281</yCoord>
        </edgeMap>
        <edgeMap>
          <xCoord>173</xCoord>
          <yCoord>280</yCoord>
        </edgeMap>
        <edgeMap>
          <xCoord>174</xCoord>
          <yCoord>279</yCoord>
        </edgeMap>
        <edgeMap>
          <xCoord>175</xCoord>
          <yCoord>279</yCoord>
        </edgeMap>
        <edgeMap>
          <xCoord>175</xCoord>
          <yCoord>278</yCoord>
        </edgeMap>
        <edgeMap>
          <xCoord>176</xCoord>
          <yCoord>277</yCoord>
        </edgeMap>
        <edgeMap>
          <xCoord>177</xCoord>
          <yCoord>277</yCoord>
        </edgeMap>
        <edgeMap>
          <xCoord>178</xCoord>
          <yCoord>277</yCoord>
        </edgeMap>
        <edgeMap>
          <xCoord>179</xCoord>
          <yCoord>278</yCoord>
        </edgeMap>
        <edgeMap>
          <xCoord>180</xCoord>
          <yCoord>278</yCoord>
        </edgeMap>
        <edgeMap>
          <xCoord>181</xCoord>
          <yCoord>278</yCoord>
        </edgeMap>
        <edgeMap>
          <xCoord>182</xCoord>
          <yCoord>278</yCoord>
        </edgeMap>
        <edgeMap>
          <xCoord>183</xCoord>
          <yCoord>278</yCoord>
        </edgeMap>
        <edgeMap>
          <xCoord>184</xCoord>
          <yCoord>278</yCoord>
        </edgeMap>
        <edgeMap>
          <xCoord>185</xCoord>
          <yCoord>279</yCoord>
        </edgeMap>
        <edgeMap>
          <xCoord>185</xCoord>
          <yCoord>278</yCoord>
        </edgeMap>
        <edgeMap>
          <xCoord>185</xCoord>
          <yCoord>277</yCoord>
        </edgeMap>
        <edgeMap>
          <xCoord>185</xCoord>
          <yCoord>276</yCoord>
        </edgeMap>
        <edgeMap>
          <xCoord>185</xCoord>
          <yCoord>275</yCoord>
        </edgeMap>
        <edgeMap>
          <xCoord>185</xCoord>
          <yCoord>274</yCoord>
        </edgeMap>
        <edgeMap>
          <xCoord>184</xCoord>
          <yCoord>274</yCoord>
        </edgeMap>
        <edgeMap>
          <xCoord>183</xCoord>
          <yCoord>273</yCoord>
        </edgeMap>
        <edgeMap>
          <xCoord>183</xCoord>
          <yCoord>272</yCoord>
        </edgeMap>
        <edgeMap>
          <xCoord>184</xCoord>
          <yCoord>271</yCoord>
        </edgeMap>
        <edgeMap>
          <xCoord>185</xCoord>
          <yCoord>271</yCoord>
        </edgeMap>
        <edgeMap>
          <xCoord>186</xCoord>
          <yCoord>271</yCoord>
        </edgeMap>
        <edgeMap>
          <xCoord>187</xCoord>
          <yCoord>271</yCoord>
        </edgeMap>
        <edgeMap>
          <xCoord>188</xCoord>
          <yCoord>271</yCoord>
        </edgeMap>
        <edgeMap>
          <xCoord>189</xCoord>
          <yCoord>271</yCoord>
        </edgeMap>
        <edgeMap>
          <xCoord>190</xCoord>
          <yCoord>271</yCoord>
        </edgeMap>
        <edgeMap>
          <xCoord>191</xCoord>
          <yCoord>271</yCoord>
        </edgeMap>
        <edgeMap>
          <xCoord>191</xCoord>
          <yCoord>270</yCoord>
        </edgeMap>
        <edgeMap>
          <xCoord>192</xCoord>
          <yCoord>269</yCoord>
        </edgeMap>
        <edgeMap>
          <xCoord>192</xCoord>
          <yCoord>268</yCoord>
        </edgeMap>
        <edgeMap>
          <xCoord>192</xCoord>
          <yCoord>267</yCoord>
        </edgeMap>
        <edgeMap>
          <xCoord>193</xCoord>
          <yCoord>266</yCoord>
        </edgeMap>
        <edgeMap>
          <xCoord>194</xCoord>
          <yCoord>266</yCoord>
        </edgeMap>
        <edgeMap>
          <xCoord>195</xCoord>
          <yCoord>266</yCoord>
        </edgeMap>
        <edgeMap>
          <xCoord>196</xCoord>
          <yCoord>265</yCoord>
        </edgeMap>
        <edgeMap>
          <xCoord>196</xCoord>
          <yCoord>264</yCoord>
        </edgeMap>
        <edgeMap>
          <xCoord>195</xCoord>
          <yCoord>264</yCoord>
        </edgeMap>
        <edgeMap>
          <xCoord>194</xCoord>
          <yCoord>264</yCoord>
        </edgeMap>
        <edgeMap>
          <xCoord>193</xCoord>
          <yCoord>263</yCoord>
        </edgeMap>
        <edgeMap>
          <xCoord>192</xCoord>
          <yCoord>263</yCoord>
        </edgeMap>
        <edgeMap>
          <xCoord>191</xCoord>
          <yCoord>262</yCoord>
        </edgeMap>
        <edgeMap>
          <xCoord>191</xCoord>
          <yCoord>261</yCoord>
        </edgeMap>
        <edgeMap>
          <xCoord>190</xCoord>
          <yCoord>260</yCoord>
        </edgeMap>
        <edgeMap>
          <xCoord>189</xCoord>
          <yCoord>260</yCoord>
        </edgeMap>
        <edgeMap>
          <xCoord>188</xCoord>
          <yCoord>260</yCoord>
        </edgeMap>
        <edgeMap>
          <xCoord>187</xCoord>
          <yCoord>260</yCoord>
        </edgeMap>
        <edgeMap>
          <xCoord>186</xCoord>
          <yCoord>259</yCoord>
        </edgeMap>
        <edgeMap>
          <xCoord>185</xCoord>
          <yCoord>258</yCoord>
        </edgeMap>
        <edgeMap>
          <xCoord>184</xCoord>
          <yCoord>258</yCoord>
        </edgeMap>
        <edgeMap>
          <xCoord>183</xCoord>
          <yCoord>257</yCoord>
        </edgeMap>
        <edgeMap>
          <xCoord>182</xCoord>
          <yCoord>257</yCoord>
        </edgeMap>
        <edgeMap>
          <xCoord>181</xCoord>
          <yCoord>256</yCoord>
        </edgeMap>
        <edgeMap>
          <xCoord>180</xCoord>
          <yCoord>255</yCoord>
        </edgeMap>
        <edgeMap>
          <xCoord>179</xCoord>
          <yCoord>254</yCoord>
        </edgeMap>
        <edgeMap>
          <xCoord>178</xCoord>
          <yCoord>254</yCoord>
        </edgeMap>
        <edgeMap>
          <xCoord>177</xCoord>
          <yCoord>253</yCoord>
        </edgeMap>
        <edgeMap>
          <xCoord>176</xCoord>
          <yCoord>253</yCoord>
        </edgeMap>
        <edgeMap>
          <xCoord>175</xCoord>
          <yCoord>254</yCoord>
        </edgeMap>
        <edgeMap>
          <xCoord>174</xCoord>
          <yCoord>254</yCoord>
        </edgeMap>
        <edgeMap>
          <xCoord>174</xCoord>
          <yCoord>255</yCoord>
        </edgeMap>
        <edgeMap>
          <xCoord>174</xCoord>
          <yCoord>256</yCoord>
        </edgeMap>
        <edgeMap>
          <xCoord>174</xCoord>
          <yCoord>257</yCoord>
        </edgeMap>
        <edgeMap>
          <xCoord>174</xCoord>
          <yCoord>258</yCoord>
        </edgeMap>
        <edgeMap>
          <xCoord>174</xCoord>
          <yCoord>259</yCoord>
        </edgeMap>
        <edgeMap>
          <xCoord>175</xCoord>
          <yCoord>260</yCoord>
        </edgeMap>
        <edgeMap>
          <xCoord>176</xCoord>
          <yCoord>261</yCoord>
        </edgeMap>
        <edgeMap>
          <xCoord>176</xCoord>
          <yCoord>262</yCoord>
        </edgeMap>
        <edgeMap>
          <xCoord>176</xCoord>
          <yCoord>263</yCoord>
        </edgeMap>
        <edgeMap>
          <xCoord>177</xCoord>
          <yCoord>263</yCoord>
        </edgeMap>
        <edgeMap>
          <xCoord>178</xCoord>
          <yCoord>264</yCoord>
        </edgeMap>
        <edgeMap>
          <xCoord>179</xCoord>
          <yCoord>265</yCoord>
        </edgeMap>
        <edgeMap>
          <xCoord>179</xCoord>
          <yCoord>266</yCoord>
        </edgeMap>
        <edgeMap>
          <xCoord>179</xCoord>
          <yCoord>267</yCoord>
        </edgeMap>
        <edgeMap>
          <xCoord>179</xCoord>
          <yCoord>268</yCoord>
        </edgeMap>
        <edgeMap>
          <xCoord>178</xCoord>
          <yCoord>269</yCoord>
        </edgeMap>
        <edgeMap>
          <xCoord>177</xCoord>
          <yCoord>269</yCoord>
        </edgeMap>
        <edgeMap>
          <xCoord>176</xCoord>
          <yCoord>270</yCoord>
        </edgeMap>
        <edgeMap>
          <xCoord>175</xCoord>
          <yCoord>270</yCoord>
        </edgeMap>
        <edgeMap>
          <xCoord>175</xCoord>
          <yCoord>271</yCoord>
        </edgeMap>
        <edgeMap>
          <xCoord>174</xCoord>
          <yCoord>272</yCoord>
        </edgeMap>
        <edgeMap>
          <xCoord>174</xCoord>
          <yCoord>273</yCoord>
        </edgeMap>
        <edgeMap>
          <xCoord>174</xCoord>
          <yCoord>274</yCoord>
        </edgeMap>
        <edgeMap>
          <xCoord>173</xCoord>
          <yCoord>275</yCoord>
        </edgeMap>
        <edgeMap>
          <xCoord>172</xCoord>
          <yCoord>275</yCoord>
        </edgeMap>
        <edgeMap>
          <xCoord>171</xCoord>
          <yCoord>276</yCoord>
        </edgeMap>
        <edgeMap>
          <xCoord>170</xCoord>
          <yCoord>276</yCoord>
        </edgeMap>
        <edgeMap>
          <xCoord>169</xCoord>
          <yCoord>276</yCoord>
        </edgeMap>
        <edgeMap>
          <xCoord>168</xCoord>
          <yCoord>276</yCoord>
        </edgeMap>
        <edgeMap>
          <xCoord>167</xCoord>
          <yCoord>277</yCoord>
        </edgeMap>
        <edgeMap>
          <xCoord>166</xCoord>
          <yCoord>278</yCoord>
        </edgeMap>
        <edgeMap>
          <xCoord>166</xCoord>
          <yCoord>279</yCoord>
        </edgeMap>
        <edgeMap>
          <xCoord>166</xCoord>
          <yCoord>280</yCoord>
        </edgeMap>
        <edgeMap>
          <xCoord>166</xCoord>
          <yCoord>281</yCoord>
        </edgeMap>
        <edgeMap>
          <xCoord>166</xCoord>
          <yCoord>282</yCoord>
        </edgeMap>
        <edgeMap>
          <xCoord>167</xCoord>
          <yCoord>282</yCoord>
        </edgeMap>
        <edgeMap>
          <xCoord>168</xCoord>
          <yCoord>282</yCoord>
        </edgeMap>
        <edgeMap>
          <xCoord>169</xCoord>
          <yCoord>282</yCoord>
        </edgeMap>
        <edgeMap>
          <xCoord>170</xCoord>
          <yCoord>282</yCoord>
        </edgeMap>
        <edgeMap>
          <xCoord>171</xCoord>
          <yCoord>283</yCoord>
        </edgeMap>
      </roi>
      <roi>
        <imageZposition>-51.25</imageZposition>
        <imageSOP_UID>1.3.6.1.4.1.14519.5.2.1.6279.6001.894834120742325571214282035452</imageSOP_UID>
        <inclusion>TRUE</inclusion>
        <edgeMap>
          <xCoord>172</xCoord>
          <yCoord>285</yCoord>
        </edgeMap>
        <edgeMap>
          <xCoord>172</xCoord>
          <yCoord>284</yCoord>
        </edgeMap>
        <edgeMap>
          <xCoord>172</xCoord>
          <yCoord>283</yCoord>
        </edgeMap>
        <edgeMap>
          <xCoord>172</xCoord>
          <yCoord>282</yCoord>
        </edgeMap>
        <edgeMap>
          <xCoord>172</xCoord>
          <yCoord>281</yCoord>
        </edgeMap>
        <edgeMap>
          <xCoord>173</xCoord>
          <yCoord>280</yCoord>
        </edgeMap>
        <edgeMap>
          <xCoord>174</xCoord>
          <yCoord>279</yCoord>
        </edgeMap>
        <edgeMap>
          <xCoord>174</xCoord>
          <yCoord>278</yCoord>
        </edgeMap>
        <edgeMap>
          <xCoord>175</xCoord>
          <yCoord>277</yCoord>
        </edgeMap>
        <edgeMap>
          <xCoord>176</xCoord>
          <yCoord>278</yCoord>
        </edgeMap>
        <edgeMap>
          <xCoord>177</xCoord>
          <yCoord>278</yCoord>
        </edgeMap>
        <edgeMap>
          <xCoord>178</xCoord>
          <yCoord>278</yCoord>
        </edgeMap>
        <edgeMap>
          <xCoord>179</xCoord>
          <yCoord>279</yCoord>
        </edgeMap>
        <edgeMap>
          <xCoord>180</xCoord>
          <yCoord>279</yCoord>
        </edgeMap>
        <edgeMap>
          <xCoord>181</xCoord>
          <yCoord>279</yCoord>
        </edgeMap>
        <edgeMap>
          <xCoord>182</xCoord>
          <yCoord>279</yCoord>
        </edgeMap>
        <edgeMap>
          <xCoord>183</xCoord>
          <yCoord>279</yCoord>
        </edgeMap>
        <edgeMap>
          <xCoord>183</xCoord>
          <yCoord>278</yCoord>
        </edgeMap>
        <edgeMap>
          <xCoord>184</xCoord>
          <yCoord>277</yCoord>
        </edgeMap>
        <edgeMap>
          <xCoord>184</xCoord>
          <yCoord>276</yCoord>
        </edgeMap>
        <edgeMap>
          <xCoord>184</xCoord>
          <yCoord>275</yCoord>
        </edgeMap>
        <edgeMap>
          <xCoord>184</xCoord>
          <yCoord>274</yCoord>
        </edgeMap>
        <edgeMap>
          <xCoord>184</xCoord>
          <yCoord>273</yCoord>
        </edgeMap>
        <edgeMap>
          <xCoord>184</xCoord>
          <yCoord>272</yCoord>
        </edgeMap>
        <edgeMap>
          <xCoord>185</xCoord>
          <yCoord>271</yCoord>
        </edgeMap>
        <edgeMap>
          <xCoord>186</xCoord>
          <yCoord>271</yCoord>
        </edgeMap>
        <edgeMap>
          <xCoord>187</xCoord>
          <yCoord>271</yCoord>
        </edgeMap>
        <edgeMap>
          <xCoord>188</xCoord>
          <yCoord>271</yCoord>
        </edgeMap>
        <edgeMap>
          <xCoord>189</xCoord>
          <yCoord>271</yCoord>
        </edgeMap>
        <edgeMap>
          <xCoord>190</xCoord>
          <yCoord>271</yCoord>
        </edgeMap>
        <edgeMap>
          <xCoord>191</xCoord>
          <yCoord>271</yCoord>
        </edgeMap>
        <edgeMap>
          <xCoord>192</xCoord>
          <yCoord>271</yCoord>
        </edgeMap>
        <edgeMap>
          <xCoord>193</xCoord>
          <yCoord>272</yCoord>
        </edgeMap>
        <edgeMap>
          <xCoord>194</xCoord>
          <yCoord>273</yCoord>
        </edgeMap>
        <edgeMap>
          <xCoord>195</xCoord>
          <yCoord>273</yCoord>
        </edgeMap>
        <edgeMap>
          <xCoord>195</xCoord>
          <yCoord>272</yCoord>
        </edgeMap>
        <edgeMap>
          <xCoord>195</xCoord>
          <yCoord>271</yCoord>
        </edgeMap>
        <edgeMap>
          <xCoord>195</xCoord>
          <yCoord>270</yCoord>
        </edgeMap>
        <edgeMap>
          <xCoord>195</xCoord>
          <yCoord>269</yCoord>
        </edgeMap>
        <edgeMap>
          <xCoord>195</xCoord>
          <yCoord>268</yCoord>
        </edgeMap>
        <edgeMap>
          <xCoord>195</xCoord>
          <yCoord>267</yCoord>
        </edgeMap>
        <edgeMap>
          <xCoord>195</xCoord>
          <yCoord>266</yCoord>
        </edgeMap>
        <edgeMap>
          <xCoord>194</xCoord>
          <yCoord>265</yCoord>
        </edgeMap>
        <edgeMap>
          <xCoord>194</xCoord>
          <yCoord>264</yCoord>
        </edgeMap>
        <edgeMap>
          <xCoord>193</xCoord>
          <yCoord>263</yCoord>
        </edgeMap>
        <edgeMap>
          <xCoord>192</xCoord>
          <yCoord>262</yCoord>
        </edgeMap>
        <edgeMap>
          <xCoord>191</xCoord>
          <yCoord>261</yCoord>
        </edgeMap>
        <edgeMap>
          <xCoord>190</xCoord>
          <yCoord>260</yCoord>
        </edgeMap>
        <edgeMap>
          <xCoord>189</xCoord>
          <yCoord>260</yCoord>
        </edgeMap>
        <edgeMap>
          <xCoord>188</xCoord>
          <yCoord>260</yCoord>
        </edgeMap>
        <edgeMap>
          <xCoord>187</xCoord>
          <yCoord>260</yCoord>
        </edgeMap>
        <edgeMap>
          <xCoord>186</xCoord>
          <yCoord>259</yCoord>
        </edgeMap>
        <edgeMap>
          <xCoord>185</xCoord>
          <yCoord>259</yCoord>
        </edgeMap>
        <edgeMap>
          <xCoord>184</xCoord>
          <yCoord>259</yCoord>
        </edgeMap>
        <edgeMap>
          <xCoord>183</xCoord>
          <yCoord>258</yCoord>
        </edgeMap>
        <edgeMap>
          <xCoord>182</xCoord>
          <yCoord>257</yCoord>
        </edgeMap>
        <edgeMap>
          <xCoord>181</xCoord>
          <yCoord>256</yCoord>
        </edgeMap>
        <edgeMap>
          <xCoord>180</xCoord>
          <yCoord>255</yCoord>
        </edgeMap>
        <edgeMap>
          <xCoord>180</xCoord>
          <yCoord>254</yCoord>
        </edgeMap>
        <edgeMap>
          <xCoord>179</xCoord>
          <yCoord>253</yCoord>
        </edgeMap>
        <edgeMap>
          <xCoord>178</xCoord>
          <yCoord>253</yCoord>
        </edgeMap>
        <edgeMap>
          <xCoord>177</xCoord>
          <yCoord>254</yCoord>
        </edgeMap>
        <edgeMap>
          <xCoord>177</xCoord>
          <yCoord>255</yCoord>
        </edgeMap>
        <edgeMap>
          <xCoord>176</xCoord>
          <yCoord>256</yCoord>
        </edgeMap>
        <edgeMap>
          <xCoord>175</xCoord>
          <yCoord>256</yCoord>
        </edgeMap>
        <edgeMap>
          <xCoord>174</xCoord>
          <yCoord>257</yCoord>
        </edgeMap>
        <edgeMap>
          <xCoord>173</xCoord>
          <yCoord>257</yCoord>
        </edgeMap>
        <edgeMap>
          <xCoord>172</xCoord>
          <yCoord>257</yCoord>
        </edgeMap>
        <edgeMap>
          <xCoord>171</xCoord>
          <yCoord>257</yCoord>
        </edgeMap>
        <edgeMap>
          <xCoord>170</xCoord>
          <yCoord>257</yCoord>
        </edgeMap>
        <edgeMap>
          <xCoord>169</xCoord>
          <yCoord>257</yCoord>
        </edgeMap>
        <edgeMap>
          <xCoord>168</xCoord>
          <yCoord>258</yCoord>
        </edgeMap>
        <edgeMap>
          <xCoord>167</xCoord>
          <yCoord>259</yCoord>
        </edgeMap>
        <edgeMap>
          <xCoord>166</xCoord>
          <yCoord>260</yCoord>
        </edgeMap>
        <edgeMap>
          <xCoord>166</xCoord>
          <yCoord>261</yCoord>
        </edgeMap>
        <edgeMap>
          <xCoord>165</xCoord>
          <yCoord>262</yCoord>
        </edgeMap>
        <edgeMap>
          <xCoord>165</xCoord>
          <yCoord>263</yCoord>
        </edgeMap>
        <edgeMap>
          <xCoord>165</xCoord>
          <yCoord>264</yCoord>
        </edgeMap>
        <edgeMap>
          <xCoord>164</xCoord>
          <yCoord>265</yCoord>
        </edgeMap>
        <edgeMap>
          <xCoord>163</xCoord>
          <yCoord>265</yCoord>
        </edgeMap>
        <edgeMap>
          <xCoord>163</xCoord>
          <yCoord>266</yCoord>
        </edgeMap>
        <edgeMap>
          <xCoord>162</xCoord>
          <yCoord>267</yCoord>
        </edgeMap>
        <edgeMap>
          <xCoord>162</xCoord>
          <yCoord>268</yCoord>
        </edgeMap>
        <edgeMap>
          <xCoord>162</xCoord>
          <yCoord>269</yCoord>
        </edgeMap>
        <edgeMap>
          <xCoord>162</xCoord>
          <yCoord>270</yCoord>
        </edgeMap>
        <edgeMap>
          <xCoord>162</xCoord>
          <yCoord>271</yCoord>
        </edgeMap>
        <edgeMap>
          <xCoord>162</xCoord>
          <yCoord>272</yCoord>
        </edgeMap>
        <edgeMap>
          <xCoord>162</xCoord>
          <yCoord>273</yCoord>
        </edgeMap>
        <edgeMap>
          <xCoord>162</xCoord>
          <yCoord>274</yCoord>
        </edgeMap>
        <edgeMap>
          <xCoord>162</xCoord>
          <yCoord>275</yCoord>
        </edgeMap>
        <edgeMap>
          <xCoord>163</xCoord>
          <yCoord>276</yCoord>
        </edgeMap>
        <edgeMap>
          <xCoord>164</xCoord>
          <yCoord>276</yCoord>
        </edgeMap>
        <edgeMap>
          <xCoord>165</xCoord>
          <yCoord>276</yCoord>
        </edgeMap>
        <edgeMap>
          <xCoord>166</xCoord>
          <yCoord>277</yCoord>
        </edgeMap>
        <edgeMap>
          <xCoord>167</xCoord>
          <yCoord>278</yCoord>
        </edgeMap>
        <edgeMap>
          <xCoord>167</xCoord>
          <yCoord>279</yCoord>
        </edgeMap>
        <edgeMap>
          <xCoord>167</xCoord>
          <yCoord>280</yCoord>
        </edgeMap>
        <edgeMap>
          <xCoord>167</xCoord>
          <yCoord>281</yCoord>
        </edgeMap>
        <edgeMap>
          <xCoord>167</xCoord>
          <yCoord>282</yCoord>
        </edgeMap>
        <edgeMap>
          <xCoord>167</xCoord>
          <yCoord>283</yCoord>
        </edgeMap>
        <edgeMap>
          <xCoord>167</xCoord>
          <yCoord>284</yCoord>
        </edgeMap>
        <edgeMap>
          <xCoord>167</xCoord>
          <yCoord>285</yCoord>
        </edgeMap>
        <edgeMap>
          <xCoord>168</xCoord>
          <yCoord>285</yCoord>
        </edgeMap>
        <edgeMap>
          <xCoord>169</xCoord>
          <yCoord>285</yCoord>
        </edgeMap>
        <edgeMap>
          <xCoord>170</xCoord>
          <yCoord>285</yCoord>
        </edgeMap>
        <edgeMap>
          <xCoord>171</xCoord>
          <yCoord>285</yCoord>
        </edgeMap>
        <edgeMap>
          <xCoord>172</xCoord>
          <yCoord>285</yCoord>
        </edgeMap>
      </roi>
      <roi>
        <imageZposition>-52.5</imageZposition>
        <imageSOP_UID>1.3.6.1.4.1.14519.5.2.1.6279.6001.227832225591489343080159569035</imageSOP_UID>
        <inclusion>TRUE</inclusion>
        <edgeMap>
          <xCoord>172</xCoord>
          <yCoord>286</yCoord>
        </edgeMap>
        <edgeMap>
          <xCoord>173</xCoord>
          <yCoord>285</yCoord>
        </edgeMap>
        <edgeMap>
          <xCoord>174</xCoord>
          <yCoord>285</yCoord>
        </edgeMap>
        <edgeMap>
          <xCoord>175</xCoord>
          <yCoord>285</yCoord>
        </edgeMap>
        <edgeMap>
          <xCoord>176</xCoord>
          <yCoord>284</yCoord>
        </edgeMap>
        <edgeMap>
          <xCoord>176</xCoord>
          <yCoord>283</yCoord>
        </edgeMap>
        <edgeMap>
          <xCoord>177</xCoord>
          <yCoord>282</yCoord>
        </edgeMap>
        <edgeMap>
          <xCoord>177</xCoord>
          <yCoord>281</yCoord>
        </edgeMap>
        <edgeMap>
          <xCoord>177</xCoord>
          <yCoord>280</yCoord>
        </edgeMap>
        <edgeMap>
          <xCoord>178</xCoord>
          <yCoord>279</yCoord>
        </edgeMap>
        <edgeMap>
          <xCoord>179</xCoord>
          <yCoord>278</yCoord>
        </edgeMap>
        <edgeMap>
          <xCoord>180</xCoord>
          <yCoord>278</yCoord>
        </edgeMap>
        <edgeMap>
          <xCoord>181</xCoord>
          <yCoord>278</yCoord>
        </edgeMap>
        <edgeMap>
          <xCoord>182</xCoord>
          <yCoord>278</yCoord>
        </edgeMap>
        <edgeMap>
          <xCoord>183</xCoord>
          <yCoord>278</yCoord>
        </edgeMap>
        <edgeMap>
          <xCoord>184</xCoord>
          <yCoord>278</yCoord>
        </edgeMap>
        <edgeMap>
          <xCoord>184</xCoord>
          <yCoord>277</yCoord>
        </edgeMap>
        <edgeMap>
          <xCoord>184</xCoord>
          <yCoord>276</yCoord>
        </edgeMap>
        <edgeMap>
          <xCoord>185</xCoord>
          <yCoord>275</yCoord>
        </edgeMap>
        <edgeMap>
          <xCoord>185</xCoord>
          <yCoord>274</yCoord>
        </edgeMap>
        <edgeMap>
          <xCoord>185</xCoord>
          <yCoord>273</yCoord>
        </edgeMap>
        <edgeMap>
          <xCoord>185</xCoord>
          <yCoord>272</yCoord>
        </edgeMap>
        <edgeMap>
          <xCoord>185</xCoord>
          <yCoord>271</yCoord>
        </edgeMap>
        <edgeMap>
          <xCoord>186</xCoord>
          <yCoord>270</yCoord>
        </edgeMap>
        <edgeMap>
          <xCoord>187</xCoord>
          <yCoord>270</yCoord>
        </edgeMap>
        <edgeMap>
          <xCoord>188</xCoord>
          <yCoord>270</yCoord>
        </edgeMap>
        <edgeMap>
          <xCoord>189</xCoord>
          <yCoord>270</yCoord>
        </edgeMap>
        <edgeMap>
          <xCoord>190</xCoord>
          <yCoord>270</yCoord>
        </edgeMap>
        <edgeMap>
          <xCoord>191</xCoord>
          <yCoord>271</yCoord>
        </edgeMap>
        <edgeMap>
          <xCoord>192</xCoord>
          <yCoord>271</yCoord>
        </edgeMap>
        <edgeMap>
          <xCoord>193</xCoord>
          <yCoord>270</yCoord>
        </edgeMap>
        <edgeMap>
          <xCoord>193</xCoord>
          <yCoord>269</yCoord>
        </edgeMap>
        <edgeMap>
          <xCoord>193</xCoord>
          <yCoord>268</yCoord>
        </edgeMap>
        <edgeMap>
          <xCoord>193</xCoord>
          <yCoord>267</yCoord>
        </edgeMap>
        <edgeMap>
          <xCoord>193</xCoord>
          <yCoord>266</yCoord>
        </edgeMap>
        <edgeMap>
          <xCoord>193</xCoord>
          <yCoord>265</yCoord>
        </edgeMap>
        <edgeMap>
          <xCoord>193</xCoord>
          <yCoord>264</yCoord>
        </edgeMap>
        <edgeMap>
          <xCoord>193</xCoord>
          <yCoord>263</yCoord>
        </edgeMap>
        <edgeMap>
          <xCoord>194</xCoord>
          <yCoord>262</yCoord>
        </edgeMap>
        <edgeMap>
          <xCoord>194</xCoord>
          <yCoord>261</yCoord>
        </edgeMap>
        <edgeMap>
          <xCoord>194</xCoord>
          <yCoord>260</yCoord>
        </edgeMap>
        <edgeMap>
          <xCoord>193</xCoord>
          <yCoord>260</yCoord>
        </edgeMap>
        <edgeMap>
          <xCoord>192</xCoord>
          <yCoord>260</yCoord>
        </edgeMap>
        <edgeMap>
          <xCoord>191</xCoord>
          <yCoord>259</yCoord>
        </edgeMap>
        <edgeMap>
          <xCoord>190</xCoord>
          <yCoord>259</yCoord>
        </edgeMap>
        <edgeMap>
          <xCoord>189</xCoord>
          <yCoord>258</yCoord>
        </edgeMap>
        <edgeMap>
          <xCoord>189</xCoord>
          <yCoord>257</yCoord>
        </edgeMap>
        <edgeMap>
          <xCoord>188</xCoord>
          <yCoord>257</yCoord>
        </edgeMap>
        <edgeMap>
          <xCoord>187</xCoord>
          <yCoord>256</yCoord>
        </edgeMap>
        <edgeMap>
          <xCoord>186</xCoord>
          <yCoord>256</yCoord>
        </edgeMap>
        <edgeMap>
          <xCoord>185</xCoord>
          <yCoord>256</yCoord>
        </edgeMap>
        <edgeMap>
          <xCoord>184</xCoord>
          <yCoord>256</yCoord>
        </edgeMap>
        <edgeMap>
          <xCoord>183</xCoord>
          <yCoord>255</yCoord>
        </edgeMap>
        <edgeMap>
          <xCoord>182</xCoord>
          <yCoord>254</yCoord>
        </edgeMap>
        <edgeMap>
          <xCoord>181</xCoord>
          <yCoord>253</yCoord>
        </edgeMap>
        <edgeMap>
          <xCoord>181</xCoord>
          <yCoord>252</yCoord>
        </edgeMap>
        <edgeMap>
          <xCoord>181</xCoord>
          <yCoord>251</yCoord>
        </edgeMap>
        <edgeMap>
          <xCoord>181</xCoord>
          <yCoord>250</yCoord>
        </edgeMap>
        <edgeMap>
          <xCoord>180</xCoord>
          <yCoord>249</yCoord>
        </edgeMap>
        <edgeMap>
          <xCoord>179</xCoord>
          <yCoord>248</yCoord>
        </edgeMap>
        <edgeMap>
          <xCoord>179</xCoord>
          <yCoord>247</yCoord>
        </edgeMap>
        <edgeMap>
          <xCoord>178</xCoord>
          <yCoord>247</yCoord>
        </edgeMap>
        <edgeMap>
          <xCoord>177</xCoord>
          <yCoord>246</yCoord>
        </edgeMap>
        <edgeMap>
          <xCoord>176</xCoord>
          <yCoord>245</yCoord>
        </edgeMap>
        <edgeMap>
          <xCoord>177</xCoord>
          <yCoord>246</yCoord>
        </edgeMap>
        <edgeMap>
          <xCoord>177</xCoord>
          <yCoord>247</yCoord>
        </edgeMap>
        <edgeMap>
          <xCoord>177</xCoord>
          <yCoord>248</yCoord>
        </edgeMap>
        <edgeMap>
          <xCoord>177</xCoord>
          <yCoord>249</yCoord>
        </edgeMap>
        <edgeMap>
          <xCoord>177</xCoord>
          <yCoord>250</yCoord>
        </edgeMap>
        <edgeMap>
          <xCoord>177</xCoord>
          <yCoord>251</yCoord>
        </edgeMap>
        <edgeMap>
          <xCoord>176</xCoord>
          <yCoord>252</yCoord>
        </edgeMap>
        <edgeMap>
          <xCoord>176</xCoord>
          <yCoord>253</yCoord>
        </edgeMap>
        <edgeMap>
          <xCoord>175</xCoord>
          <yCoord>254</yCoord>
        </edgeMap>
        <edgeMap>
          <xCoord>175</xCoord>
          <yCoord>255</yCoord>
        </edgeMap>
        <edgeMap>
          <xCoord>174</xCoord>
          <yCoord>256</yCoord>
        </edgeMap>
        <edgeMap>
          <xCoord>173</xCoord>
          <yCoord>257</yCoord>
        </edgeMap>
        <edgeMap>
          <xCoord>172</xCoord>
          <yCoord>257</yCoord>
        </edgeMap>
        <edgeMap>
          <xCoord>171</xCoord>
          <yCoord>257</yCoord>
        </edgeMap>
        <edgeMap>
          <xCoord>170</xCoord>
          <yCoord>257</yCoord>
        </edgeMap>
        <edgeMap>
          <xCoord>169</xCoord>
          <yCoord>257</yCoord>
        </edgeMap>
        <edgeMap>
          <xCoord>168</xCoord>
          <yCoord>257</yCoord>
        </edgeMap>
        <edgeMap>
          <xCoord>167</xCoord>
          <yCoord>258</yCoord>
        </edgeMap>
        <edgeMap>
          <xCoord>166</xCoord>
          <yCoord>259</yCoord>
        </edgeMap>
        <edgeMap>
          <xCoord>165</xCoord>
          <yCoord>260</yCoord>
        </edgeMap>
        <edgeMap>
          <xCoord>165</xCoord>
          <yCoord>261</yCoord>
        </edgeMap>
        <edgeMap>
          <xCoord>165</xCoord>
          <yCoord>262</yCoord>
        </edgeMap>
        <edgeMap>
          <xCoord>165</xCoord>
          <yCoord>263</yCoord>
        </edgeMap>
        <edgeMap>
          <xCoord>164</xCoord>
          <yCoord>264</yCoord>
        </edgeMap>
        <edgeMap>
          <xCoord>163</xCoord>
          <yCoord>265</yCoord>
        </edgeMap>
        <edgeMap>
          <xCoord>163</xCoord>
          <yCoord>266</yCoord>
        </edgeMap>
        <edgeMap>
          <xCoord>162</xCoord>
          <yCoord>267</yCoord>
        </edgeMap>
        <edgeMap>
          <xCoord>162</xCoord>
          <yCoord>268</yCoord>
        </edgeMap>
        <edgeMap>
          <xCoord>161</xCoord>
          <yCoord>269</yCoord>
        </edgeMap>
        <edgeMap>
          <xCoord>161</xCoord>
          <yCoord>270</yCoord>
        </edgeMap>
        <edgeMap>
          <xCoord>161</xCoord>
          <yCoord>271</yCoord>
        </edgeMap>
        <edgeMap>
          <xCoord>161</xCoord>
          <yCoord>272</yCoord>
        </edgeMap>
        <edgeMap>
          <xCoord>161</xCoord>
          <yCoord>273</yCoord>
        </edgeMap>
        <edgeMap>
          <xCoord>161</xCoord>
          <yCoord>274</yCoord>
        </edgeMap>
        <edgeMap>
          <xCoord>161</xCoord>
          <yCoord>275</yCoord>
        </edgeMap>
        <edgeMap>
          <xCoord>161</xCoord>
          <yCoord>276</yCoord>
        </edgeMap>
        <edgeMap>
          <xCoord>161</xCoord>
          <yCoord>277</yCoord>
        </edgeMap>
        <edgeMap>
          <xCoord>162</xCoord>
          <yCoord>277</yCoord>
        </edgeMap>
        <edgeMap>
          <xCoord>163</xCoord>
          <yCoord>278</yCoord>
        </edgeMap>
        <edgeMap>
          <xCoord>163</xCoord>
          <yCoord>279</yCoord>
        </edgeMap>
        <edgeMap>
          <xCoord>164</xCoord>
          <yCoord>279</yCoord>
        </edgeMap>
        <edgeMap>
          <xCoord>165</xCoord>
          <yCoord>280</yCoord>
        </edgeMap>
        <edgeMap>
          <xCoord>166</xCoord>
          <yCoord>281</yCoord>
        </edgeMap>
        <edgeMap>
          <xCoord>166</xCoord>
          <yCoord>282</yCoord>
        </edgeMap>
        <edgeMap>
          <xCoord>166</xCoord>
          <yCoord>283</yCoord>
        </edgeMap>
        <edgeMap>
          <xCoord>167</xCoord>
          <yCoord>284</yCoord>
        </edgeMap>
        <edgeMap>
          <xCoord>167</xCoord>
          <yCoord>285</yCoord>
        </edgeMap>
        <edgeMap>
          <xCoord>168</xCoord>
          <yCoord>285</yCoord>
        </edgeMap>
        <edgeMap>
          <xCoord>169</xCoord>
          <yCoord>285</yCoord>
        </edgeMap>
        <edgeMap>
          <xCoord>170</xCoord>
          <yCoord>286</yCoord>
        </edgeMap>
        <edgeMap>
          <xCoord>171</xCoord>
          <yCoord>286</yCoord>
        </edgeMap>
        <edgeMap>
          <xCoord>172</xCoord>
          <yCoord>286</yCoord>
        </edgeMap>
      </roi>
      <roi>
        <imageZposition>-53.75</imageZposition>
        <imageSOP_UID>1.3.6.1.4.1.14519.5.2.1.6279.6001.173465327312275597917626670511</imageSOP_UID>
        <inclusion>TRUE</inclusion>
        <edgeMap>
          <xCoord>174</xCoord>
          <yCoord>285</yCoord>
        </edgeMap>
        <edgeMap>
          <xCoord>175</xCoord>
          <yCoord>284</yCoord>
        </edgeMap>
        <edgeMap>
          <xCoord>175</xCoord>
          <yCoord>283</yCoord>
        </edgeMap>
        <edgeMap>
          <xCoord>176</xCoord>
          <yCoord>282</yCoord>
        </edgeMap>
        <edgeMap>
          <xCoord>176</xCoord>
          <yCoord>281</yCoord>
        </edgeMap>
        <edgeMap>
          <xCoord>176</xCoord>
          <yCoord>280</yCoord>
        </edgeMap>
        <edgeMap>
          <xCoord>177</xCoord>
          <yCoord>279</yCoord>
        </edgeMap>
        <edgeMap>
          <xCoord>178</xCoord>
          <yCoord>279</yCoord>
        </edgeMap>
        <edgeMap>
          <xCoord>179</xCoord>
          <yCoord>279</yCoord>
        </edgeMap>
        <edgeMap>
          <xCoord>180</xCoord>
          <yCoord>278</yCoord>
        </edgeMap>
        <edgeMap>
          <xCoord>180</xCoord>
          <yCoord>277</yCoord>
        </edgeMap>
        <edgeMap>
          <xCoord>180</xCoord>
          <yCoord>276</yCoord>
        </edgeMap>
        <edgeMap>
          <xCoord>180</xCoord>
          <yCoord>275</yCoord>
        </edgeMap>
        <edgeMap>
          <xCoord>180</xCoord>
          <yCoord>274</yCoord>
        </edgeMap>
        <edgeMap>
          <xCoord>180</xCoord>
          <yCoord>273</yCoord>
        </edgeMap>
        <edgeMap>
          <xCoord>181</xCoord>
          <yCoord>272</yCoord>
        </edgeMap>
        <edgeMap>
          <xCoord>182</xCoord>
          <yCoord>272</yCoord>
        </edgeMap>
        <edgeMap>
          <xCoord>183</xCoord>
          <yCoord>272</yCoord>
        </edgeMap>
        <edgeMap>
          <xCoord>184</xCoord>
          <yCoord>272</yCoord>
        </edgeMap>
        <edgeMap>
          <xCoord>185</xCoord>
          <yCoord>272</yCoord>
        </edgeMap>
        <edgeMap>
          <xCoord>186</xCoord>
          <yCoord>272</yCoord>
        </edgeMap>
        <edgeMap>
          <xCoord>187</xCoord>
          <yCoord>272</yCoord>
        </edgeMap>
        <edgeMap>
          <xCoord>188</xCoord>
          <yCoord>272</yCoord>
        </edgeMap>
        <edgeMap>
          <xCoord>189</xCoord>
          <yCoord>272</yCoord>
        </edgeMap>
        <edgeMap>
          <xCoord>190</xCoord>
          <yCoord>272</yCoord>
        </edgeMap>
        <edgeMap>
          <xCoord>191</xCoord>
          <yCoord>272</yCoord>
        </edgeMap>
        <edgeMap>
          <xCoord>192</xCoord>
          <yCoord>272</yCoord>
        </edgeMap>
        <edgeMap>
          <xCoord>193</xCoord>
          <yCoord>272</yCoord>
        </edgeMap>
        <edgeMap>
          <xCoord>193</xCoord>
          <yCoord>271</yCoord>
        </edgeMap>
        <edgeMap>
          <xCoord>193</xCoord>
          <yCoord>270</yCoord>
        </edgeMap>
        <edgeMap>
          <xCoord>193</xCoord>
          <yCoord>269</yCoord>
        </edgeMap>
        <edgeMap>
          <xCoord>193</xCoord>
          <yCoord>268</yCoord>
        </edgeMap>
        <edgeMap>
          <xCoord>193</xCoord>
          <yCoord>267</yCoord>
        </edgeMap>
        <edgeMap>
          <xCoord>193</xCoord>
          <yCoord>266</yCoord>
        </edgeMap>
        <edgeMap>
          <xCoord>193</xCoord>
          <yCoord>265</yCoord>
        </edgeMap>
        <edgeMap>
          <xCoord>193</xCoord>
          <yCoord>264</yCoord>
        </edgeMap>
        <edgeMap>
          <xCoord>193</xCoord>
          <yCoord>263</yCoord>
        </edgeMap>
        <edgeMap>
          <xCoord>193</xCoord>
          <yCoord>262</yCoord>
        </edgeMap>
        <edgeMap>
          <xCoord>192</xCoord>
          <yCoord>261</yCoord>
        </edgeMap>
        <edgeMap>
          <xCoord>191</xCoord>
          <yCoord>260</yCoord>
        </edgeMap>
        <edgeMap>
          <xCoord>190</xCoord>
          <yCoord>259</yCoord>
        </edgeMap>
        <edgeMap>
          <xCoord>189</xCoord>
          <yCoord>259</yCoord>
        </edgeMap>
        <edgeMap>
          <xCoord>188</xCoord>
          <yCoord>258</yCoord>
        </edgeMap>
        <edgeMap>
          <xCoord>187</xCoord>
          <yCoord>258</yCoord>
        </edgeMap>
        <edgeMap>
          <xCoord>186</xCoord>
          <yCoord>258</yCoord>
        </edgeMap>
        <edgeMap>
          <xCoord>185</xCoord>
          <yCoord>258</yCoord>
        </edgeMap>
        <edgeMap>
          <xCoord>184</xCoord>
          <yCoord>257</yCoord>
        </edgeMap>
        <edgeMap>
          <xCoord>183</xCoord>
          <yCoord>256</yCoord>
        </edgeMap>
        <edgeMap>
          <xCoord>182</xCoord>
          <yCoord>255</yCoord>
        </edgeMap>
        <edgeMap>
          <xCoord>181</xCoord>
          <yCoord>254</yCoord>
        </edgeMap>
        <edgeMap>
          <xCoord>181</xCoord>
          <yCoord>253</yCoord>
        </edgeMap>
        <edgeMap>
          <xCoord>180</xCoord>
          <yCoord>252</yCoord>
        </edgeMap>
        <edgeMap>
          <xCoord>179</xCoord>
          <yCoord>251</yCoord>
        </edgeMap>
        <edgeMap>
          <xCoord>179</xCoord>
          <yCoord>250</yCoord>
        </edgeMap>
        <edgeMap>
          <xCoord>179</xCoord>
          <yCoord>249</yCoord>
        </edgeMap>
        <edgeMap>
          <xCoord>179</xCoord>
          <yCoord>248</yCoord>
        </edgeMap>
        <edgeMap>
          <xCoord>179</xCoord>
          <yCoord>247</yCoord>
        </edgeMap>
        <edgeMap>
          <xCoord>179</xCoord>
          <yCoord>246</yCoord>
        </edgeMap>
        <edgeMap>
          <xCoord>179</xCoord>
          <yCoord>245</yCoord>
        </edgeMap>
        <edgeMap>
          <xCoord>178</xCoord>
          <yCoord>246</yCoord>
        </edgeMap>
        <edgeMap>
          <xCoord>177</xCoord>
          <yCoord>247</yCoord>
        </edgeMap>
        <edgeMap>
          <xCoord>177</xCoord>
          <yCoord>248</yCoord>
        </edgeMap>
        <edgeMap>
          <xCoord>177</xCoord>
          <yCoord>249</yCoord>
        </edgeMap>
        <edgeMap>
          <xCoord>177</xCoord>
          <yCoord>250</yCoord>
        </edgeMap>
        <edgeMap>
          <xCoord>177</xCoord>
          <yCoord>251</yCoord>
        </edgeMap>
        <edgeMap>
          <xCoord>176</xCoord>
          <yCoord>252</yCoord>
        </edgeMap>
        <edgeMap>
          <xCoord>175</xCoord>
          <yCoord>253</yCoord>
        </edgeMap>
        <edgeMap>
          <xCoord>174</xCoord>
          <yCoord>254</yCoord>
        </edgeMap>
        <edgeMap>
          <xCoord>173</xCoord>
          <yCoord>254</yCoord>
        </edgeMap>
        <edgeMap>
          <xCoord>172</xCoord>
          <yCoord>254</yCoord>
        </edgeMap>
        <edgeMap>
          <xCoord>171</xCoord>
          <yCoord>254</yCoord>
        </edgeMap>
        <edgeMap>
          <xCoord>170</xCoord>
          <yCoord>254</yCoord>
        </edgeMap>
        <edgeMap>
          <xCoord>170</xCoord>
          <yCoord>255</yCoord>
        </edgeMap>
        <edgeMap>
          <xCoord>170</xCoord>
          <yCoord>256</yCoord>
        </edgeMap>
        <edgeMap>
          <xCoord>170</xCoord>
          <yCoord>257</yCoord>
        </edgeMap>
        <edgeMap>
          <xCoord>169</xCoord>
          <yCoord>258</yCoord>
        </edgeMap>
        <edgeMap>
          <xCoord>168</xCoord>
          <yCoord>259</yCoord>
        </edgeMap>
        <edgeMap>
          <xCoord>167</xCoord>
          <yCoord>260</yCoord>
        </edgeMap>
        <edgeMap>
          <xCoord>166</xCoord>
          <yCoord>261</yCoord>
        </edgeMap>
        <edgeMap>
          <xCoord>165</xCoord>
          <yCoord>261</yCoord>
        </edgeMap>
        <edgeMap>
          <xCoord>165</xCoord>
          <yCoord>262</yCoord>
        </edgeMap>
        <edgeMap>
          <xCoord>165</xCoord>
          <yCoord>263</yCoord>
        </edgeMap>
        <edgeMap>
          <xCoord>164</xCoord>
          <yCoord>264</yCoord>
        </edgeMap>
        <edgeMap>
          <xCoord>164</xCoord>
          <yCoord>265</yCoord>
        </edgeMap>
        <edgeMap>
          <xCoord>163</xCoord>
          <yCoord>266</yCoord>
        </edgeMap>
        <edgeMap>
          <xCoord>163</xCoord>
          <yCoord>267</yCoord>
        </edgeMap>
        <edgeMap>
          <xCoord>162</xCoord>
          <yCoord>268</yCoord>
        </edgeMap>
        <edgeMap>
          <xCoord>162</xCoord>
          <yCoord>269</yCoord>
        </edgeMap>
        <edgeMap>
          <xCoord>162</xCoord>
          <yCoord>270</yCoord>
        </edgeMap>
        <edgeMap>
          <xCoord>162</xCoord>
          <yCoord>271</yCoord>
        </edgeMap>
        <edgeMap>
          <xCoord>162</xCoord>
          <yCoord>272</yCoord>
        </edgeMap>
        <edgeMap>
          <xCoord>162</xCoord>
          <yCoord>273</yCoord>
        </edgeMap>
        <edgeMap>
          <xCoord>162</xCoord>
          <yCoord>274</yCoord>
        </edgeMap>
        <edgeMap>
          <xCoord>161</xCoord>
          <yCoord>275</yCoord>
        </edgeMap>
        <edgeMap>
          <xCoord>161</xCoord>
          <yCoord>276</yCoord>
        </edgeMap>
        <edgeMap>
          <xCoord>161</xCoord>
          <yCoord>277</yCoord>
        </edgeMap>
        <edgeMap>
          <xCoord>162</xCoord>
          <yCoord>277</yCoord>
        </edgeMap>
        <edgeMap>
          <xCoord>163</xCoord>
          <yCoord>277</yCoord>
        </edgeMap>
        <edgeMap>
          <xCoord>164</xCoord>
          <yCoord>278</yCoord>
        </edgeMap>
        <edgeMap>
          <xCoord>165</xCoord>
          <yCoord>278</yCoord>
        </edgeMap>
        <edgeMap>
          <xCoord>166</xCoord>
          <yCoord>279</yCoord>
        </edgeMap>
        <edgeMap>
          <xCoord>167</xCoord>
          <yCoord>280</yCoord>
        </edgeMap>
        <edgeMap>
          <xCoord>168</xCoord>
          <yCoord>280</yCoord>
        </edgeMap>
        <edgeMap>
          <xCoord>169</xCoord>
          <yCoord>280</yCoord>
        </edgeMap>
        <edgeMap>
          <xCoord>170</xCoord>
          <yCoord>281</yCoord>
        </edgeMap>
        <edgeMap>
          <xCoord>170</xCoord>
          <yCoord>282</yCoord>
        </edgeMap>
        <edgeMap>
          <xCoord>171</xCoord>
          <yCoord>283</yCoord>
        </edgeMap>
        <edgeMap>
          <xCoord>171</xCoord>
          <yCoord>284</yCoord>
        </edgeMap>
        <edgeMap>
          <xCoord>171</xCoord>
          <yCoord>285</yCoord>
        </edgeMap>
        <edgeMap>
          <xCoord>172</xCoord>
          <yCoord>285</yCoord>
        </edgeMap>
        <edgeMap>
          <xCoord>173</xCoord>
          <yCoord>285</yCoord>
        </edgeMap>
        <edgeMap>
          <xCoord>174</xCoord>
          <yCoord>285</yCoord>
        </edgeMap>
      </roi>
      <roi>
        <imageZposition>-55.0</imageZposition>
        <imageSOP_UID>1.3.6.1.4.1.14519.5.2.1.6279.6001.640353516268971056457933925370</imageSOP_UID>
        <inclusion>TRUE</inclusion>
        <edgeMap>
          <xCoord>170</xCoord>
          <yCoord>285</yCoord>
        </edgeMap>
        <edgeMap>
          <xCoord>171</xCoord>
          <yCoord>284</yCoord>
        </edgeMap>
        <edgeMap>
          <xCoord>172</xCoord>
          <yCoord>284</yCoord>
        </edgeMap>
        <edgeMap>
          <xCoord>173</xCoord>
          <yCoord>283</yCoord>
        </edgeMap>
        <edgeMap>
          <xCoord>174</xCoord>
          <yCoord>283</yCoord>
        </edgeMap>
        <edgeMap>
          <xCoord>175</xCoord>
          <yCoord>282</yCoord>
        </edgeMap>
        <edgeMap>
          <xCoord>176</xCoord>
          <yCoord>282</yCoord>
        </edgeMap>
        <edgeMap>
          <xCoord>176</xCoord>
          <yCoord>281</yCoord>
        </edgeMap>
        <edgeMap>
          <xCoord>176</xCoord>
          <yCoord>280</yCoord>
        </edgeMap>
        <edgeMap>
          <xCoord>176</xCoord>
          <yCoord>279</yCoord>
        </edgeMap>
        <edgeMap>
          <xCoord>177</xCoord>
          <yCoord>278</yCoord>
        </edgeMap>
        <edgeMap>
          <xCoord>178</xCoord>
          <yCoord>277</yCoord>
        </edgeMap>
        <edgeMap>
          <xCoord>179</xCoord>
          <yCoord>276</yCoord>
        </edgeMap>
        <edgeMap>
          <xCoord>180</xCoord>
          <yCoord>276</yCoord>
        </edgeMap>
        <edgeMap>
          <xCoord>181</xCoord>
          <yCoord>276</yCoord>
        </edgeMap>
        <edgeMap>
          <xCoord>182</xCoord>
          <yCoord>276</yCoord>
        </edgeMap>
        <edgeMap>
          <xCoord>183</xCoord>
          <yCoord>276</yCoord>
        </edgeMap>
        <edgeMap>
          <xCoord>184</xCoord>
          <yCoord>276</yCoord>
        </edgeMap>
        <edgeMap>
          <xCoord>184</xCoord>
          <yCoord>275</yCoord>
        </edgeMap>
        <edgeMap>
          <xCoord>184</xCoord>
          <yCoord>274</yCoord>
        </edgeMap>
        <edgeMap>
          <xCoord>184</xCoord>
          <yCoord>273</yCoord>
        </edgeMap>
        <edgeMap>
          <xCoord>184</xCoord>
          <yCoord>272</yCoord>
        </edgeMap>
        <edgeMap>
          <xCoord>185</xCoord>
          <yCoord>271</yCoord>
        </edgeMap>
        <edgeMap>
          <xCoord>186</xCoord>
          <yCoord>271</yCoord>
        </edgeMap>
        <edgeMap>
          <xCoord>187</xCoord>
          <yCoord>271</yCoord>
        </edgeMap>
        <edgeMap>
          <xCoord>188</xCoord>
          <yCoord>270</yCoord>
        </edgeMap>
        <edgeMap>
          <xCoord>189</xCoord>
          <yCoord>270</yCoord>
        </edgeMap>
        <edgeMap>
          <xCoord>190</xCoord>
          <yCoord>270</yCoord>
        </edgeMap>
        <edgeMap>
          <xCoord>191</xCoord>
          <yCoord>270</yCoord>
        </edgeMap>
        <edgeMap>
          <xCoord>191</xCoord>
          <yCoord>269</yCoord>
        </edgeMap>
        <edgeMap>
          <xCoord>191</xCoord>
          <yCoord>268</yCoord>
        </edgeMap>
        <edgeMap>
          <xCoord>191</xCoord>
          <yCoord>267</yCoord>
        </edgeMap>
        <edgeMap>
          <xCoord>192</xCoord>
          <yCoord>266</yCoord>
        </edgeMap>
        <edgeMap>
          <xCoord>193</xCoord>
          <yCoord>265</yCoord>
        </edgeMap>
        <edgeMap>
          <xCoord>194</xCoord>
          <yCoord>265</yCoord>
        </edgeMap>
        <edgeMap>
          <xCoord>195</xCoord>
          <yCoord>265</yCoord>
        </edgeMap>
        <edgeMap>
          <xCoord>196</xCoord>
          <yCoord>265</yCoord>
        </edgeMap>
        <edgeMap>
          <xCoord>197</xCoord>
          <yCoord>265</yCoord>
        </edgeMap>
        <edgeMap>
          <xCoord>197</xCoord>
          <yCoord>264</yCoord>
        </edgeMap>
        <edgeMap>
          <xCoord>197</xCoord>
          <yCoord>263</yCoord>
        </edgeMap>
        <edgeMap>
          <xCoord>197</xCoord>
          <yCoord>262</yCoord>
        </edgeMap>
        <edgeMap>
          <xCoord>196</xCoord>
          <yCoord>261</yCoord>
        </edgeMap>
        <edgeMap>
          <xCoord>195</xCoord>
          <yCoord>260</yCoord>
        </edgeMap>
        <edgeMap>
          <xCoord>194</xCoord>
          <yCoord>259</yCoord>
        </edgeMap>
        <edgeMap>
          <xCoord>193</xCoord>
          <yCoord>259</yCoord>
        </edgeMap>
        <edgeMap>
          <xCoord>192</xCoord>
          <yCoord>258</yCoord>
        </edgeMap>
        <edgeMap>
          <xCoord>191</xCoord>
          <yCoord>257</yCoord>
        </edgeMap>
        <edgeMap>
          <xCoord>190</xCoord>
          <yCoord>257</yCoord>
        </edgeMap>
        <edgeMap>
          <xCoord>189</xCoord>
          <yCoord>256</yCoord>
        </edgeMap>
        <edgeMap>
          <xCoord>188</xCoord>
          <yCoord>255</yCoord>
        </edgeMap>
        <edgeMap>
          <xCoord>187</xCoord>
          <yCoord>255</yCoord>
        </edgeMap>
        <edgeMap>
          <xCoord>186</xCoord>
          <yCoord>255</yCoord>
        </edgeMap>
        <edgeMap>
          <xCoord>185</xCoord>
          <yCoord>255</yCoord>
        </edgeMap>
        <edgeMap>
          <xCoord>184</xCoord>
          <yCoord>254</yCoord>
        </edgeMap>
        <edgeMap>
          <xCoord>183</xCoord>
          <yCoord>253</yCoord>
        </edgeMap>
        <edgeMap>
          <xCoord>183</xCoord>
          <yCoord>252</yCoord>
        </edgeMap>
        <edgeMap>
          <xCoord>182</xCoord>
          <yCoord>251</yCoord>
        </edgeMap>
        <edgeMap>
          <xCoord>182</xCoord>
          <yCoord>250</yCoord>
        </edgeMap>
        <edgeMap>
          <xCoord>181</xCoord>
          <yCoord>249</yCoord>
        </edgeMap>
        <edgeMap>
          <xCoord>181</xCoord>
          <yCoord>248</yCoord>
        </edgeMap>
        <edgeMap>
          <xCoord>180</xCoord>
          <yCoord>248</yCoord>
        </edgeMap>
        <edgeMap>
          <xCoord>179</xCoord>
          <yCoord>247</yCoord>
        </edgeMap>
        <edgeMap>
          <xCoord>179</xCoord>
          <yCoord>246</yCoord>
        </edgeMap>
        <edgeMap>
          <xCoord>178</xCoord>
          <yCoord>246</yCoord>
        </edgeMap>
        <edgeMap>
          <xCoord>177</xCoord>
          <yCoord>247</yCoord>
        </edgeMap>
        <edgeMap>
          <xCoord>177</xCoord>
          <yCoord>248</yCoord>
        </edgeMap>
        <edgeMap>
          <xCoord>177</xCoord>
          <yCoord>249</yCoord>
        </edgeMap>
        <edgeMap>
          <xCoord>177</xCoord>
          <yCoord>250</yCoord>
        </edgeMap>
        <edgeMap>
          <xCoord>177</xCoord>
          <yCoord>251</yCoord>
        </edgeMap>
        <edgeMap>
          <xCoord>177</xCoord>
          <yCoord>252</yCoord>
        </edgeMap>
        <edgeMap>
          <xCoord>177</xCoord>
          <yCoord>253</yCoord>
        </edgeMap>
        <edgeMap>
          <xCoord>177</xCoord>
          <yCoord>254</yCoord>
        </edgeMap>
        <edgeMap>
          <xCoord>176</xCoord>
          <yCoord>255</yCoord>
        </edgeMap>
        <edgeMap>
          <xCoord>175</xCoord>
          <yCoord>255</yCoord>
        </edgeMap>
        <edgeMap>
          <xCoord>174</xCoord>
          <yCoord>255</yCoord>
        </edgeMap>
        <edgeMap>
          <xCoord>173</xCoord>
          <yCoord>256</yCoord>
        </edgeMap>
        <edgeMap>
          <xCoord>172</xCoord>
          <yCoord>256</yCoord>
        </edgeMap>
        <edgeMap>
          <xCoord>171</xCoord>
          <yCoord>256</yCoord>
        </edgeMap>
        <edgeMap>
          <xCoord>170</xCoord>
          <yCoord>257</yCoord>
        </edgeMap>
        <edgeMap>
          <xCoord>169</xCoord>
          <yCoord>257</yCoord>
        </edgeMap>
        <edgeMap>
          <xCoord>168</xCoord>
          <yCoord>258</yCoord>
        </edgeMap>
        <edgeMap>
          <xCoord>168</xCoord>
          <yCoord>259</yCoord>
        </edgeMap>
        <edgeMap>
          <xCoord>168</xCoord>
          <yCoord>260</yCoord>
        </edgeMap>
        <edgeMap>
          <xCoord>168</xCoord>
          <yCoord>261</yCoord>
        </edgeMap>
        <edgeMap>
          <xCoord>168</xCoord>
          <yCoord>262</yCoord>
        </edgeMap>
        <edgeMap>
          <xCoord>167</xCoord>
          <yCoord>263</yCoord>
        </edgeMap>
        <edgeMap>
          <xCoord>167</xCoord>
          <yCoord>264</yCoord>
        </edgeMap>
        <edgeMap>
          <xCoord>166</xCoord>
          <yCoord>265</yCoord>
        </edgeMap>
        <edgeMap>
          <xCoord>165</xCoord>
          <yCoord>266</yCoord>
        </edgeMap>
        <edgeMap>
          <xCoord>164</xCoord>
          <yCoord>266</yCoord>
        </edgeMap>
        <edgeMap>
          <xCoord>163</xCoord>
          <yCoord>267</yCoord>
        </edgeMap>
        <edgeMap>
          <xCoord>163</xCoord>
          <yCoord>268</yCoord>
        </edgeMap>
        <edgeMap>
          <xCoord>163</xCoord>
          <yCoord>269</yCoord>
        </edgeMap>
        <edgeMap>
          <xCoord>163</xCoord>
          <yCoord>270</yCoord>
        </edgeMap>
        <edgeMap>
          <xCoord>163</xCoord>
          <yCoord>271</yCoord>
        </edgeMap>
        <edgeMap>
          <xCoord>163</xCoord>
          <yCoord>272</yCoord>
        </edgeMap>
        <edgeMap>
          <xCoord>163</xCoord>
          <yCoord>273</yCoord>
        </edgeMap>
        <edgeMap>
          <xCoord>163</xCoord>
          <yCoord>274</yCoord>
        </edgeMap>
        <edgeMap>
          <xCoord>163</xCoord>
          <yCoord>275</yCoord>
        </edgeMap>
        <edgeMap>
          <xCoord>162</xCoord>
          <yCoord>276</yCoord>
        </edgeMap>
        <edgeMap>
          <xCoord>162</xCoord>
          <yCoord>277</yCoord>
        </edgeMap>
        <edgeMap>
          <xCoord>161</xCoord>
          <yCoord>278</yCoord>
        </edgeMap>
        <edgeMap>
          <xCoord>160</xCoord>
          <yCoord>279</yCoord>
        </edgeMap>
        <edgeMap>
          <xCoord>161</xCoord>
          <yCoord>279</yCoord>
        </edgeMap>
        <edgeMap>
          <xCoord>162</xCoord>
          <yCoord>279</yCoord>
        </edgeMap>
        <edgeMap>
          <xCoord>163</xCoord>
          <yCoord>279</yCoord>
        </edgeMap>
        <edgeMap>
          <xCoord>164</xCoord>
          <yCoord>280</yCoord>
        </edgeMap>
        <edgeMap>
          <xCoord>165</xCoord>
          <yCoord>280</yCoord>
        </edgeMap>
        <edgeMap>
          <xCoord>166</xCoord>
          <yCoord>280</yCoord>
        </edgeMap>
        <edgeMap>
          <xCoord>167</xCoord>
          <yCoord>280</yCoord>
        </edgeMap>
        <edgeMap>
          <xCoord>168</xCoord>
          <yCoord>281</yCoord>
        </edgeMap>
        <edgeMap>
          <xCoord>169</xCoord>
          <yCoord>281</yCoord>
        </edgeMap>
        <edgeMap>
          <xCoord>170</xCoord>
          <yCoord>282</yCoord>
        </edgeMap>
        <edgeMap>
          <xCoord>170</xCoord>
          <yCoord>283</yCoord>
        </edgeMap>
        <edgeMap>
          <xCoord>170</xCoord>
          <yCoord>284</yCoord>
        </edgeMap>
        <edgeMap>
          <xCoord>170</xCoord>
          <yCoord>285</yCoord>
        </edgeMap>
      </roi>
      <roi>
        <imageZposition>-56.25</imageZposition>
        <imageSOP_UID>1.3.6.1.4.1.14519.5.2.1.6279.6001.127454564363101750546829960228</imageSOP_UID>
        <inclusion>TRUE</inclusion>
        <edgeMap>
          <xCoord>158</xCoord>
          <yCoord>286</yCoord>
        </edgeMap>
        <edgeMap>
          <xCoord>159</xCoord>
          <yCoord>285</yCoord>
        </edgeMap>
        <edgeMap>
          <xCoord>159</xCoord>
          <yCoord>284</yCoord>
        </edgeMap>
        <edgeMap>
          <xCoord>160</xCoord>
          <yCoord>283</yCoord>
        </edgeMap>
        <edgeMap>
          <xCoord>161</xCoord>
          <yCoord>283</yCoord>
        </edgeMap>
        <edgeMap>
          <xCoord>162</xCoord>
          <yCoord>283</yCoord>
        </edgeMap>
        <edgeMap>
          <xCoord>163</xCoord>
          <yCoord>282</yCoord>
        </edgeMap>
        <edgeMap>
          <xCoord>164</xCoord>
          <yCoord>282</yCoord>
        </edgeMap>
        <edgeMap>
          <xCoord>165</xCoord>
          <yCoord>282</yCoord>
        </edgeMap>
        <edgeMap>
          <xCoord>166</xCoord>
          <yCoord>282</yCoord>
        </edgeMap>
        <edgeMap>
          <xCoord>167</xCoord>
          <yCoord>281</yCoord>
        </edgeMap>
        <edgeMap>
          <xCoord>168</xCoord>
          <yCoord>280</yCoord>
        </edgeMap>
        <edgeMap>
          <xCoord>169</xCoord>
          <yCoord>281</yCoord>
        </edgeMap>
        <edgeMap>
          <xCoord>169</xCoord>
          <yCoord>282</yCoord>
        </edgeMap>
        <edgeMap>
          <xCoord>169</xCoord>
          <yCoord>283</yCoord>
        </edgeMap>
        <edgeMap>
          <xCoord>169</xCoord>
          <yCoord>284</yCoord>
        </edgeMap>
        <edgeMap>
          <xCoord>170</xCoord>
          <yCoord>285</yCoord>
        </edgeMap>
        <edgeMap>
          <xCoord>171</xCoord>
          <yCoord>285</yCoord>
        </edgeMap>
        <edgeMap>
          <xCoord>172</xCoord>
          <yCoord>285</yCoord>
        </edgeMap>
        <edgeMap>
          <xCoord>173</xCoord>
          <yCoord>285</yCoord>
        </edgeMap>
        <edgeMap>
          <xCoord>174</xCoord>
          <yCoord>285</yCoord>
        </edgeMap>
        <edgeMap>
          <xCoord>175</xCoord>
          <yCoord>285</yCoord>
        </edgeMap>
        <edgeMap>
          <xCoord>176</xCoord>
          <yCoord>284</yCoord>
        </edgeMap>
        <edgeMap>
          <xCoord>176</xCoord>
          <yCoord>283</yCoord>
        </edgeMap>
        <edgeMap>
          <xCoord>177</xCoord>
          <yCoord>282</yCoord>
        </edgeMap>
        <edgeMap>
          <xCoord>177</xCoord>
          <yCoord>281</yCoord>
        </edgeMap>
        <edgeMap>
          <xCoord>177</xCoord>
          <yCoord>280</yCoord>
        </edgeMap>
        <edgeMap>
          <xCoord>177</xCoord>
          <yCoord>279</yCoord>
        </edgeMap>
        <edgeMap>
          <xCoord>177</xCoord>
          <yCoord>278</yCoord>
        </edgeMap>
        <edgeMap>
          <xCoord>178</xCoord>
          <yCoord>277</yCoord>
        </edgeMap>
        <edgeMap>
          <xCoord>178</xCoord>
          <yCoord>276</yCoord>
        </edgeMap>
        <edgeMap>
          <xCoord>179</xCoord>
          <yCoord>275</yCoord>
        </edgeMap>
        <edgeMap>
          <xCoord>180</xCoord>
          <yCoord>274</yCoord>
        </edgeMap>
        <edgeMap>
          <xCoord>181</xCoord>
          <yCoord>273</yCoord>
        </edgeMap>
        <edgeMap>
          <xCoord>182</xCoord>
          <yCoord>272</yCoord>
        </edgeMap>
        <edgeMap>
          <xCoord>183</xCoord>
          <yCoord>271</yCoord>
        </edgeMap>
        <edgeMap>
          <xCoord>184</xCoord>
          <yCoord>270</yCoord>
        </edgeMap>
        <edgeMap>
          <xCoord>185</xCoord>
          <yCoord>270</yCoord>
        </edgeMap>
        <edgeMap>
          <xCoord>186</xCoord>
          <yCoord>270</yCoord>
        </edgeMap>
        <edgeMap>
          <xCoord>187</xCoord>
          <yCoord>270</yCoord>
        </edgeMap>
        <edgeMap>
          <xCoord>188</xCoord>
          <yCoord>269</yCoord>
        </edgeMap>
        <edgeMap>
          <xCoord>189</xCoord>
          <yCoord>268</yCoord>
        </edgeMap>
        <edgeMap>
          <xCoord>190</xCoord>
          <yCoord>268</yCoord>
        </edgeMap>
        <edgeMap>
          <xCoord>191</xCoord>
          <yCoord>267</yCoord>
        </edgeMap>
        <edgeMap>
          <xCoord>192</xCoord>
          <yCoord>267</yCoord>
        </edgeMap>
        <edgeMap>
          <xCoord>193</xCoord>
          <yCoord>266</yCoord>
        </edgeMap>
        <edgeMap>
          <xCoord>194</xCoord>
          <yCoord>265</yCoord>
        </edgeMap>
        <edgeMap>
          <xCoord>194</xCoord>
          <yCoord>264</yCoord>
        </edgeMap>
        <edgeMap>
          <xCoord>195</xCoord>
          <yCoord>263</yCoord>
        </edgeMap>
        <edgeMap>
          <xCoord>196</xCoord>
          <yCoord>263</yCoord>
        </edgeMap>
        <edgeMap>
          <xCoord>197</xCoord>
          <yCoord>264</yCoord>
        </edgeMap>
        <edgeMap>
          <xCoord>198</xCoord>
          <yCoord>265</yCoord>
        </edgeMap>
        <edgeMap>
          <xCoord>199</xCoord>
          <yCoord>264</yCoord>
        </edgeMap>
        <edgeMap>
          <xCoord>199</xCoord>
          <yCoord>263</yCoord>
        </edgeMap>
        <edgeMap>
          <xCoord>198</xCoord>
          <yCoord>262</yCoord>
        </edgeMap>
        <edgeMap>
          <xCoord>197</xCoord>
          <yCoord>261</yCoord>
        </edgeMap>
        <edgeMap>
          <xCoord>196</xCoord>
          <yCoord>261</yCoord>
        </edgeMap>
        <edgeMap>
          <xCoord>195</xCoord>
          <yCoord>260</yCoord>
        </edgeMap>
        <edgeMap>
          <xCoord>195</xCoord>
          <yCoord>259</yCoord>
        </edgeMap>
        <edgeMap>
          <xCoord>194</xCoord>
          <yCoord>258</yCoord>
        </edgeMap>
        <edgeMap>
          <xCoord>193</xCoord>
          <yCoord>257</yCoord>
        </edgeMap>
        <edgeMap>
          <xCoord>192</xCoord>
          <yCoord>256</yCoord>
        </edgeMap>
        <edgeMap>
          <xCoord>191</xCoord>
          <yCoord>256</yCoord>
        </edgeMap>
        <edgeMap>
          <xCoord>190</xCoord>
          <yCoord>255</yCoord>
        </edgeMap>
        <edgeMap>
          <xCoord>190</xCoord>
          <yCoord>254</yCoord>
        </edgeMap>
        <edgeMap>
          <xCoord>189</xCoord>
          <yCoord>253</yCoord>
        </edgeMap>
        <edgeMap>
          <xCoord>188</xCoord>
          <yCoord>252</yCoord>
        </edgeMap>
        <edgeMap>
          <xCoord>187</xCoord>
          <yCoord>251</yCoord>
        </edgeMap>
        <edgeMap>
          <xCoord>186</xCoord>
          <yCoord>251</yCoord>
        </edgeMap>
        <edgeMap>
          <xCoord>185</xCoord>
          <yCoord>250</yCoord>
        </edgeMap>
        <edgeMap>
          <xCoord>184</xCoord>
          <yCoord>249</yCoord>
        </edgeMap>
        <edgeMap>
          <xCoord>183</xCoord>
          <yCoord>248</yCoord>
        </edgeMap>
        <edgeMap>
          <xCoord>182</xCoord>
          <yCoord>247</yCoord>
        </edgeMap>
        <edgeMap>
          <xCoord>182</xCoord>
          <yCoord>246</yCoord>
        </edgeMap>
        <edgeMap>
          <xCoord>181</xCoord>
          <yCoord>245</yCoord>
        </edgeMap>
        <edgeMap>
          <xCoord>180</xCoord>
          <yCoord>245</yCoord>
        </edgeMap>
        <edgeMap>
          <xCoord>179</xCoord>
          <yCoord>245</yCoord>
        </edgeMap>
        <edgeMap>
          <xCoord>178</xCoord>
          <yCoord>245</yCoord>
        </edgeMap>
        <edgeMap>
          <xCoord>177</xCoord>
          <yCoord>246</yCoord>
        </edgeMap>
        <edgeMap>
          <xCoord>177</xCoord>
          <yCoord>247</yCoord>
        </edgeMap>
        <edgeMap>
          <xCoord>176</xCoord>
          <yCoord>248</yCoord>
        </edgeMap>
        <edgeMap>
          <xCoord>176</xCoord>
          <yCoord>249</yCoord>
        </edgeMap>
        <edgeMap>
          <xCoord>175</xCoord>
          <yCoord>250</yCoord>
        </edgeMap>
        <edgeMap>
          <xCoord>175</xCoord>
          <yCoord>251</yCoord>
        </edgeMap>
        <edgeMap>
          <xCoord>175</xCoord>
          <yCoord>252</yCoord>
        </edgeMap>
        <edgeMap>
          <xCoord>175</xCoord>
          <yCoord>253</yCoord>
        </edgeMap>
        <edgeMap>
          <xCoord>174</xCoord>
          <yCoord>254</yCoord>
        </edgeMap>
        <edgeMap>
          <xCoord>173</xCoord>
          <yCoord>254</yCoord>
        </edgeMap>
        <edgeMap>
          <xCoord>172</xCoord>
          <yCoord>254</yCoord>
        </edgeMap>
        <edgeMap>
          <xCoord>171</xCoord>
          <yCoord>255</yCoord>
        </edgeMap>
        <edgeMap>
          <xCoord>170</xCoord>
          <yCoord>255</yCoord>
        </edgeMap>
        <edgeMap>
          <xCoord>169</xCoord>
          <yCoord>256</yCoord>
        </edgeMap>
        <edgeMap>
          <xCoord>168</xCoord>
          <yCoord>256</yCoord>
        </edgeMap>
        <edgeMap>
          <xCoord>167</xCoord>
          <yCoord>257</yCoord>
        </edgeMap>
        <edgeMap>
          <xCoord>167</xCoord>
          <yCoord>258</yCoord>
        </edgeMap>
        <edgeMap>
          <xCoord>167</xCoord>
          <yCoord>259</yCoord>
        </edgeMap>
        <edgeMap>
          <xCoord>167</xCoord>
          <yCoord>260</yCoord>
        </edgeMap>
        <edgeMap>
          <xCoord>167</xCoord>
          <yCoord>261</yCoord>
        </edgeMap>
        <edgeMap>
          <xCoord>166</xCoord>
          <yCoord>262</yCoord>
        </edgeMap>
        <edgeMap>
          <xCoord>166</xCoord>
          <yCoord>263</yCoord>
        </edgeMap>
        <edgeMap>
          <xCoord>165</xCoord>
          <yCoord>264</yCoord>
        </edgeMap>
        <edgeMap>
          <xCoord>165</xCoord>
          <yCoord>265</yCoord>
        </edgeMap>
        <edgeMap>
          <xCoord>164</xCoord>
          <yCoord>266</yCoord>
        </edgeMap>
        <edgeMap>
          <xCoord>163</xCoord>
          <yCoord>267</yCoord>
        </edgeMap>
        <edgeMap>
          <xCoord>162</xCoord>
          <yCoord>268</yCoord>
        </edgeMap>
        <edgeMap>
          <xCoord>162</xCoord>
          <yCoord>269</yCoord>
        </edgeMap>
        <edgeMap>
          <xCoord>161</xCoord>
          <yCoord>270</yCoord>
        </edgeMap>
        <edgeMap>
          <xCoord>161</xCoord>
          <yCoord>271</yCoord>
        </edgeMap>
        <edgeMap>
          <xCoord>160</xCoord>
          <yCoord>272</yCoord>
        </edgeMap>
        <edgeMap>
          <xCoord>160</xCoord>
          <yCoord>273</yCoord>
        </edgeMap>
        <edgeMap>
          <xCoord>159</xCoord>
          <yCoord>274</yCoord>
        </edgeMap>
        <edgeMap>
          <xCoord>158</xCoord>
          <yCoord>275</yCoord>
        </edgeMap>
        <edgeMap>
          <xCoord>158</xCoord>
          <yCoord>276</yCoord>
        </edgeMap>
        <edgeMap>
          <xCoord>157</xCoord>
          <yCoord>277</yCoord>
        </edgeMap>
        <edgeMap>
          <xCoord>157</xCoord>
          <yCoord>278</yCoord>
        </edgeMap>
        <edgeMap>
          <xCoord>157</xCoord>
          <yCoord>279</yCoord>
        </edgeMap>
        <edgeMap>
          <xCoord>157</xCoord>
          <yCoord>280</yCoord>
        </edgeMap>
        <edgeMap>
          <xCoord>157</xCoord>
          <yCoord>281</yCoord>
        </edgeMap>
        <edgeMap>
          <xCoord>157</xCoord>
          <yCoord>282</yCoord>
        </edgeMap>
        <edgeMap>
          <xCoord>157</xCoord>
          <yCoord>283</yCoord>
        </edgeMap>
        <edgeMap>
          <xCoord>157</xCoord>
          <yCoord>284</yCoord>
        </edgeMap>
        <edgeMap>
          <xCoord>157</xCoord>
          <yCoord>285</yCoord>
        </edgeMap>
        <edgeMap>
          <xCoord>158</xCoord>
          <yCoord>286</yCoord>
        </edgeMap>
      </roi>
      <roi>
        <imageZposition>-57.5</imageZposition>
        <imageSOP_UID>1.3.6.1.4.1.14519.5.2.1.6279.6001.146839971960293331917044992204</imageSOP_UID>
        <inclusion>TRUE</inclusion>
        <edgeMap>
          <xCoord>166</xCoord>
          <yCoord>293</yCoord>
        </edgeMap>
        <edgeMap>
          <xCoord>167</xCoord>
          <yCoord>292</yCoord>
        </edgeMap>
        <edgeMap>
          <xCoord>168</xCoord>
          <yCoord>291</yCoord>
        </edgeMap>
        <edgeMap>
          <xCoord>169</xCoord>
          <yCoord>291</yCoord>
        </edgeMap>
        <edgeMap>
          <xCoord>170</xCoord>
          <yCoord>290</yCoord>
        </edgeMap>
        <edgeMap>
          <xCoord>171</xCoord>
          <yCoord>289</yCoord>
        </edgeMap>
        <edgeMap>
          <xCoord>172</xCoord>
          <yCoord>288</yCoord>
        </edgeMap>
        <edgeMap>
          <xCoord>173</xCoord>
          <yCoord>287</yCoord>
        </edgeMap>
        <edgeMap>
          <xCoord>173</xCoord>
          <yCoord>286</yCoord>
        </edgeMap>
        <edgeMap>
          <xCoord>174</xCoord>
          <yCoord>285</yCoord>
        </edgeMap>
        <edgeMap>
          <xCoord>175</xCoord>
          <yCoord>285</yCoord>
        </edgeMap>
        <edgeMap>
          <xCoord>176</xCoord>
          <yCoord>284</yCoord>
        </edgeMap>
        <edgeMap>
          <xCoord>177</xCoord>
          <yCoord>283</yCoord>
        </edgeMap>
        <edgeMap>
          <xCoord>178</xCoord>
          <yCoord>282</yCoord>
        </edgeMap>
        <edgeMap>
          <xCoord>179</xCoord>
          <yCoord>281</yCoord>
        </edgeMap>
        <edgeMap>
          <xCoord>180</xCoord>
          <yCoord>280</yCoord>
        </edgeMap>
        <edgeMap>
          <xCoord>180</xCoord>
          <yCoord>279</yCoord>
        </edgeMap>
        <edgeMap>
          <xCoord>181</xCoord>
          <yCoord>278</yCoord>
        </edgeMap>
        <edgeMap>
          <xCoord>181</xCoord>
          <yCoord>277</yCoord>
        </edgeMap>
        <edgeMap>
          <xCoord>182</xCoord>
          <yCoord>276</yCoord>
        </edgeMap>
        <edgeMap>
          <xCoord>183</xCoord>
          <yCoord>276</yCoord>
        </edgeMap>
        <edgeMap>
          <xCoord>184</xCoord>
          <yCoord>276</yCoord>
        </edgeMap>
        <edgeMap>
          <xCoord>185</xCoord>
          <yCoord>277</yCoord>
        </edgeMap>
        <edgeMap>
          <xCoord>186</xCoord>
          <yCoord>276</yCoord>
        </edgeMap>
        <edgeMap>
          <xCoord>187</xCoord>
          <yCoord>275</yCoord>
        </edgeMap>
        <edgeMap>
          <xCoord>188</xCoord>
          <yCoord>274</yCoord>
        </edgeMap>
        <edgeMap>
          <xCoord>189</xCoord>
          <yCoord>273</yCoord>
        </edgeMap>
        <edgeMap>
          <xCoord>189</xCoord>
          <yCoord>272</yCoord>
        </edgeMap>
        <edgeMap>
          <xCoord>189</xCoord>
          <yCoord>271</yCoord>
        </edgeMap>
        <edgeMap>
          <xCoord>190</xCoord>
          <yCoord>270</yCoord>
        </edgeMap>
        <edgeMap>
          <xCoord>191</xCoord>
          <yCoord>269</yCoord>
        </edgeMap>
        <edgeMap>
          <xCoord>191</xCoord>
          <yCoord>268</yCoord>
        </edgeMap>
        <edgeMap>
          <xCoord>192</xCoord>
          <yCoord>267</yCoord>
        </edgeMap>
        <edgeMap>
          <xCoord>192</xCoord>
          <yCoord>266</yCoord>
        </edgeMap>
        <edgeMap>
          <xCoord>193</xCoord>
          <yCoord>265</yCoord>
        </edgeMap>
        <edgeMap>
          <xCoord>193</xCoord>
          <yCoord>264</yCoord>
        </edgeMap>
        <edgeMap>
          <xCoord>193</xCoord>
          <yCoord>263</yCoord>
        </edgeMap>
        <edgeMap>
          <xCoord>194</xCoord>
          <yCoord>262</yCoord>
        </edgeMap>
        <edgeMap>
          <xCoord>194</xCoord>
          <yCoord>261</yCoord>
        </edgeMap>
        <edgeMap>
          <xCoord>195</xCoord>
          <yCoord>260</yCoord>
        </edgeMap>
        <edgeMap>
          <xCoord>194</xCoord>
          <yCoord>259</yCoord>
        </edgeMap>
        <edgeMap>
          <xCoord>193</xCoord>
          <yCoord>258</yCoord>
        </edgeMap>
        <edgeMap>
          <xCoord>192</xCoord>
          <yCoord>258</yCoord>
        </edgeMap>
        <edgeMap>
          <xCoord>191</xCoord>
          <yCoord>258</yCoord>
        </edgeMap>
        <edgeMap>
          <xCoord>190</xCoord>
          <yCoord>257</yCoord>
        </edgeMap>
        <edgeMap>
          <xCoord>190</xCoord>
          <yCoord>256</yCoord>
        </edgeMap>
        <edgeMap>
          <xCoord>190</xCoord>
          <yCoord>255</yCoord>
        </edgeMap>
        <edgeMap>
          <xCoord>189</xCoord>
          <yCoord>254</yCoord>
        </edgeMap>
        <edgeMap>
          <xCoord>189</xCoord>
          <yCoord>253</yCoord>
        </edgeMap>
        <edgeMap>
          <xCoord>189</xCoord>
          <yCoord>252</yCoord>
        </edgeMap>
        <edgeMap>
          <xCoord>188</xCoord>
          <yCoord>251</yCoord>
        </edgeMap>
        <edgeMap>
          <xCoord>189</xCoord>
          <yCoord>250</yCoord>
        </edgeMap>
        <edgeMap>
          <xCoord>190</xCoord>
          <yCoord>249</yCoord>
        </edgeMap>
        <edgeMap>
          <xCoord>191</xCoord>
          <yCoord>249</yCoord>
        </edgeMap>
        <edgeMap>
          <xCoord>192</xCoord>
          <yCoord>248</yCoord>
        </edgeMap>
        <edgeMap>
          <xCoord>191</xCoord>
          <yCoord>247</yCoord>
        </edgeMap>
        <edgeMap>
          <xCoord>190</xCoord>
          <yCoord>246</yCoord>
        </edgeMap>
        <edgeMap>
          <xCoord>190</xCoord>
          <yCoord>245</yCoord>
        </edgeMap>
        <edgeMap>
          <xCoord>190</xCoord>
          <yCoord>244</yCoord>
        </edgeMap>
        <edgeMap>
          <xCoord>189</xCoord>
          <yCoord>243</yCoord>
        </edgeMap>
        <edgeMap>
          <xCoord>188</xCoord>
          <yCoord>244</yCoord>
        </edgeMap>
        <edgeMap>
          <xCoord>187</xCoord>
          <yCoord>245</yCoord>
        </edgeMap>
        <edgeMap>
          <xCoord>186</xCoord>
          <yCoord>246</yCoord>
        </edgeMap>
        <edgeMap>
          <xCoord>185</xCoord>
          <yCoord>247</yCoord>
        </edgeMap>
        <edgeMap>
          <xCoord>184</xCoord>
          <yCoord>247</yCoord>
        </edgeMap>
        <edgeMap>
          <xCoord>183</xCoord>
          <yCoord>247</yCoord>
        </edgeMap>
        <edgeMap>
          <xCoord>182</xCoord>
          <yCoord>246</yCoord>
        </edgeMap>
        <edgeMap>
          <xCoord>182</xCoord>
          <yCoord>245</yCoord>
        </edgeMap>
        <edgeMap>
          <xCoord>182</xCoord>
          <yCoord>244</yCoord>
        </edgeMap>
        <edgeMap>
          <xCoord>182</xCoord>
          <yCoord>243</yCoord>
        </edgeMap>
        <edgeMap>
          <xCoord>183</xCoord>
          <yCoord>242</yCoord>
        </edgeMap>
        <edgeMap>
          <xCoord>183</xCoord>
          <yCoord>241</yCoord>
        </edgeMap>
        <edgeMap>
          <xCoord>184</xCoord>
          <yCoord>240</yCoord>
        </edgeMap>
        <edgeMap>
          <xCoord>183</xCoord>
          <yCoord>239</yCoord>
        </edgeMap>
        <edgeMap>
          <xCoord>182</xCoord>
          <yCoord>239</yCoord>
        </edgeMap>
        <edgeMap>
          <xCoord>181</xCoord>
          <yCoord>240</yCoord>
        </edgeMap>
        <edgeMap>
          <xCoord>180</xCoord>
          <yCoord>241</yCoord>
        </edgeMap>
        <edgeMap>
          <xCoord>179</xCoord>
          <yCoord>242</yCoord>
        </edgeMap>
        <edgeMap>
          <xCoord>178</xCoord>
          <yCoord>242</yCoord>
        </edgeMap>
        <edgeMap>
          <xCoord>177</xCoord>
          <yCoord>242</yCoord>
        </edgeMap>
        <edgeMap>
          <xCoord>176</xCoord>
          <yCoord>243</yCoord>
        </edgeMap>
        <edgeMap>
          <xCoord>176</xCoord>
          <yCoord>244</yCoord>
        </edgeMap>
        <edgeMap>
          <xCoord>176</xCoord>
          <yCoord>245</yCoord>
        </edgeMap>
        <edgeMap>
          <xCoord>176</xCoord>
          <yCoord>246</yCoord>
        </edgeMap>
        <edgeMap>
          <xCoord>176</xCoord>
          <yCoord>247</yCoord>
        </edgeMap>
        <edgeMap>
          <xCoord>175</xCoord>
          <yCoord>248</yCoord>
        </edgeMap>
        <edgeMap>
          <xCoord>174</xCoord>
          <yCoord>249</yCoord>
        </edgeMap>
        <edgeMap>
          <xCoord>173</xCoord>
          <yCoord>250</yCoord>
        </edgeMap>
        <edgeMap>
          <xCoord>172</xCoord>
          <yCoord>251</yCoord>
        </edgeMap>
        <edgeMap>
          <xCoord>171</xCoord>
          <yCoord>252</yCoord>
        </edgeMap>
        <edgeMap>
          <xCoord>170</xCoord>
          <yCoord>253</yCoord>
        </edgeMap>
        <edgeMap>
          <xCoord>169</xCoord>
          <yCoord>254</yCoord>
        </edgeMap>
        <edgeMap>
          <xCoord>168</xCoord>
          <yCoord>255</yCoord>
        </edgeMap>
        <edgeMap>
          <xCoord>168</xCoord>
          <yCoord>256</yCoord>
        </edgeMap>
        <edgeMap>
          <xCoord>167</xCoord>
          <yCoord>257</yCoord>
        </edgeMap>
        <edgeMap>
          <xCoord>167</xCoord>
          <yCoord>258</yCoord>
        </edgeMap>
        <edgeMap>
          <xCoord>167</xCoord>
          <yCoord>259</yCoord>
        </edgeMap>
        <edgeMap>
          <xCoord>166</xCoord>
          <yCoord>260</yCoord>
        </edgeMap>
        <edgeMap>
          <xCoord>165</xCoord>
          <yCoord>261</yCoord>
        </edgeMap>
        <edgeMap>
          <xCoord>165</xCoord>
          <yCoord>262</yCoord>
        </edgeMap>
        <edgeMap>
          <xCoord>165</xCoord>
          <yCoord>263</yCoord>
        </edgeMap>
        <edgeMap>
          <xCoord>164</xCoord>
          <yCoord>264</yCoord>
        </edgeMap>
        <edgeMap>
          <xCoord>164</xCoord>
          <yCoord>265</yCoord>
        </edgeMap>
        <edgeMap>
          <xCoord>163</xCoord>
          <yCoord>266</yCoord>
        </edgeMap>
        <edgeMap>
          <xCoord>162</xCoord>
          <yCoord>267</yCoord>
        </edgeMap>
        <edgeMap>
          <xCoord>163</xCoord>
          <yCoord>268</yCoord>
        </edgeMap>
        <edgeMap>
          <xCoord>164</xCoord>
          <yCoord>269</yCoord>
        </edgeMap>
        <edgeMap>
          <xCoord>163</xCoord>
          <yCoord>270</yCoord>
        </edgeMap>
        <edgeMap>
          <xCoord>162</xCoord>
          <yCoord>271</yCoord>
        </edgeMap>
        <edgeMap>
          <xCoord>162</xCoord>
          <yCoord>272</yCoord>
        </edgeMap>
        <edgeMap>
          <xCoord>161</xCoord>
          <yCoord>273</yCoord>
        </edgeMap>
        <edgeMap>
          <xCoord>160</xCoord>
          <yCoord>274</yCoord>
        </edgeMap>
        <edgeMap>
          <xCoord>159</xCoord>
          <yCoord>275</yCoord>
        </edgeMap>
        <edgeMap>
          <xCoord>158</xCoord>
          <yCoord>276</yCoord>
        </edgeMap>
        <edgeMap>
          <xCoord>158</xCoord>
          <yCoord>277</yCoord>
        </edgeMap>
        <edgeMap>
          <xCoord>158</xCoord>
          <yCoord>278</yCoord>
        </edgeMap>
        <edgeMap>
          <xCoord>157</xCoord>
          <yCoord>279</yCoord>
        </edgeMap>
        <edgeMap>
          <xCoord>157</xCoord>
          <yCoord>280</yCoord>
        </edgeMap>
        <edgeMap>
          <xCoord>157</xCoord>
          <yCoord>281</yCoord>
        </edgeMap>
        <edgeMap>
          <xCoord>157</xCoord>
          <yCoord>282</yCoord>
        </edgeMap>
        <edgeMap>
          <xCoord>157</xCoord>
          <yCoord>283</yCoord>
        </edgeMap>
        <edgeMap>
          <xCoord>157</xCoord>
          <yCoord>284</yCoord>
        </edgeMap>
        <edgeMap>
          <xCoord>157</xCoord>
          <yCoord>285</yCoord>
        </edgeMap>
        <edgeMap>
          <xCoord>157</xCoord>
          <yCoord>286</yCoord>
        </edgeMap>
        <edgeMap>
          <xCoord>158</xCoord>
          <yCoord>287</yCoord>
        </edgeMap>
        <edgeMap>
          <xCoord>159</xCoord>
          <yCoord>288</yCoord>
        </edgeMap>
        <edgeMap>
          <xCoord>160</xCoord>
          <yCoord>289</yCoord>
        </edgeMap>
        <edgeMap>
          <xCoord>161</xCoord>
          <yCoord>290</yCoord>
        </edgeMap>
        <edgeMap>
          <xCoord>162</xCoord>
          <yCoord>291</yCoord>
        </edgeMap>
        <edgeMap>
          <xCoord>163</xCoord>
          <yCoord>292</yCoord>
        </edgeMap>
        <edgeMap>
          <xCoord>164</xCoord>
          <yCoord>293</yCoord>
        </edgeMap>
        <edgeMap>
          <xCoord>165</xCoord>
          <yCoord>293</yCoord>
        </edgeMap>
        <edgeMap>
          <xCoord>166</xCoord>
          <yCoord>293</yCoord>
        </edgeMap>
      </roi>
      <roi>
        <imageZposition>-57.5</imageZposition>
        <imageSOP_UID>1.3.6.1.4.1.14519.5.2.1.6279.6001.146839971960293331917044992204</imageSOP_UID>
        <inclusion>FALSE</inclusion>
        <edgeMap>
          <xCoord>169</xCoord>
          <yCoord>273</yCoord>
        </edgeMap>
        <edgeMap>
          <xCoord>169</xCoord>
          <yCoord>272</yCoord>
        </edgeMap>
        <edgeMap>
          <xCoord>168</xCoord>
          <yCoord>271</yCoord>
        </edgeMap>
        <edgeMap>
          <xCoord>167</xCoord>
          <yCoord>270</yCoord>
        </edgeMap>
        <edgeMap>
          <xCoord>168</xCoord>
          <yCoord>269</yCoord>
        </edgeMap>
        <edgeMap>
          <xCoord>169</xCoord>
          <yCoord>268</yCoord>
        </edgeMap>
        <edgeMap>
          <xCoord>169</xCoord>
          <yCoord>267</yCoord>
        </edgeMap>
        <edgeMap>
          <xCoord>170</xCoord>
          <yCoord>266</yCoord>
        </edgeMap>
        <edgeMap>
          <xCoord>170</xCoord>
          <yCoord>265</yCoord>
        </edgeMap>
        <edgeMap>
          <xCoord>171</xCoord>
          <yCoord>264</yCoord>
        </edgeMap>
        <edgeMap>
          <xCoord>171</xCoord>
          <yCoord>263</yCoord>
        </edgeMap>
        <edgeMap>
          <xCoord>172</xCoord>
          <yCoord>262</yCoord>
        </edgeMap>
        <edgeMap>
          <xCoord>173</xCoord>
          <yCoord>261</yCoord>
        </edgeMap>
        <edgeMap>
          <xCoord>174</xCoord>
          <yCoord>260</yCoord>
        </edgeMap>
        <edgeMap>
          <xCoord>175</xCoord>
          <yCoord>261</yCoord>
        </edgeMap>
        <edgeMap>
          <xCoord>175</xCoord>
          <yCoord>262</yCoord>
        </edgeMap>
        <edgeMap>
          <xCoord>175</xCoord>
          <yCoord>263</yCoord>
        </edgeMap>
        <edgeMap>
          <xCoord>175</xCoord>
          <yCoord>264</yCoord>
        </edgeMap>
        <edgeMap>
          <xCoord>175</xCoord>
          <yCoord>265</yCoord>
        </edgeMap>
        <edgeMap>
          <xCoord>175</xCoord>
          <yCoord>266</yCoord>
        </edgeMap>
        <edgeMap>
          <xCoord>175</xCoord>
          <yCoord>267</yCoord>
        </edgeMap>
        <edgeMap>
          <xCoord>175</xCoord>
          <yCoord>268</yCoord>
        </edgeMap>
        <edgeMap>
          <xCoord>174</xCoord>
          <yCoord>269</yCoord>
        </edgeMap>
        <edgeMap>
          <xCoord>174</xCoord>
          <yCoord>270</yCoord>
        </edgeMap>
        <edgeMap>
          <xCoord>173</xCoord>
          <yCoord>271</yCoord>
        </edgeMap>
        <edgeMap>
          <xCoord>172</xCoord>
          <yCoord>272</yCoord>
        </edgeMap>
        <edgeMap>
          <xCoord>171</xCoord>
          <yCoord>273</yCoord>
        </edgeMap>
        <edgeMap>
          <xCoord>170</xCoord>
          <yCoord>274</yCoord>
        </edgeMap>
        <edgeMap>
          <xCoord>169</xCoord>
          <yCoord>273</yCoord>
        </edgeMap>
      </roi>
      <roi>
        <imageZposition>-58.75</imageZposition>
        <imageSOP_UID>1.3.6.1.4.1.14519.5.2.1.6279.6001.959623731774733893566215073474</imageSOP_UID>
        <inclusion>TRUE</inclusion>
        <edgeMap>
          <xCoord>167</xCoord>
          <yCoord>293</yCoord>
        </edgeMap>
        <edgeMap>
          <xCoord>168</xCoord>
          <yCoord>292</yCoord>
        </edgeMap>
        <edgeMap>
          <xCoord>169</xCoord>
          <yCoord>291</yCoord>
        </edgeMap>
        <edgeMap>
          <xCoord>170</xCoord>
          <yCoord>290</yCoord>
        </edgeMap>
        <edgeMap>
          <xCoord>171</xCoord>
          <yCoord>289</yCoord>
        </edgeMap>
        <edgeMap>
          <xCoord>172</xCoord>
          <yCoord>288</yCoord>
        </edgeMap>
        <edgeMap>
          <xCoord>173</xCoord>
          <yCoord>287</yCoord>
        </edgeMap>
        <edgeMap>
          <xCoord>174</xCoord>
          <yCoord>286</yCoord>
        </edgeMap>
        <edgeMap>
          <xCoord>175</xCoord>
          <yCoord>285</yCoord>
        </edgeMap>
        <edgeMap>
          <xCoord>176</xCoord>
          <yCoord>284</yCoord>
        </edgeMap>
        <edgeMap>
          <xCoord>177</xCoord>
          <yCoord>283</yCoord>
        </edgeMap>
        <edgeMap>
          <xCoord>178</xCoord>
          <yCoord>282</yCoord>
        </edgeMap>
        <edgeMap>
          <xCoord>178</xCoord>
          <yCoord>281</yCoord>
        </edgeMap>
        <edgeMap>
          <xCoord>179</xCoord>
          <yCoord>280</yCoord>
        </edgeMap>
        <edgeMap>
          <xCoord>179</xCoord>
          <yCoord>279</yCoord>
        </edgeMap>
        <edgeMap>
          <xCoord>180</xCoord>
          <yCoord>278</yCoord>
        </edgeMap>
        <edgeMap>
          <xCoord>181</xCoord>
          <yCoord>277</yCoord>
        </edgeMap>
        <edgeMap>
          <xCoord>182</xCoord>
          <yCoord>276</yCoord>
        </edgeMap>
        <edgeMap>
          <xCoord>183</xCoord>
          <yCoord>275</yCoord>
        </edgeMap>
        <edgeMap>
          <xCoord>184</xCoord>
          <yCoord>276</yCoord>
        </edgeMap>
        <edgeMap>
          <xCoord>185</xCoord>
          <yCoord>276</yCoord>
        </edgeMap>
        <edgeMap>
          <xCoord>186</xCoord>
          <yCoord>277</yCoord>
        </edgeMap>
        <edgeMap>
          <xCoord>187</xCoord>
          <yCoord>278</yCoord>
        </edgeMap>
        <edgeMap>
          <xCoord>188</xCoord>
          <yCoord>277</yCoord>
        </edgeMap>
        <edgeMap>
          <xCoord>189</xCoord>
          <yCoord>276</yCoord>
        </edgeMap>
        <edgeMap>
          <xCoord>190</xCoord>
          <yCoord>275</yCoord>
        </edgeMap>
        <edgeMap>
          <xCoord>190</xCoord>
          <yCoord>274</yCoord>
        </edgeMap>
        <edgeMap>
          <xCoord>190</xCoord>
          <yCoord>273</yCoord>
        </edgeMap>
        <edgeMap>
          <xCoord>189</xCoord>
          <yCoord>272</yCoord>
        </edgeMap>
        <edgeMap>
          <xCoord>189</xCoord>
          <yCoord>271</yCoord>
        </edgeMap>
        <edgeMap>
          <xCoord>189</xCoord>
          <yCoord>270</yCoord>
        </edgeMap>
        <edgeMap>
          <xCoord>189</xCoord>
          <yCoord>269</yCoord>
        </edgeMap>
        <edgeMap>
          <xCoord>190</xCoord>
          <yCoord>268</yCoord>
        </edgeMap>
        <edgeMap>
          <xCoord>191</xCoord>
          <yCoord>267</yCoord>
        </edgeMap>
        <edgeMap>
          <xCoord>192</xCoord>
          <yCoord>266</yCoord>
        </edgeMap>
        <edgeMap>
          <xCoord>193</xCoord>
          <yCoord>265</yCoord>
        </edgeMap>
        <edgeMap>
          <xCoord>194</xCoord>
          <yCoord>266</yCoord>
        </edgeMap>
        <edgeMap>
          <xCoord>194</xCoord>
          <yCoord>267</yCoord>
        </edgeMap>
        <edgeMap>
          <xCoord>195</xCoord>
          <yCoord>268</yCoord>
        </edgeMap>
        <edgeMap>
          <xCoord>196</xCoord>
          <yCoord>269</yCoord>
        </edgeMap>
        <edgeMap>
          <xCoord>197</xCoord>
          <yCoord>270</yCoord>
        </edgeMap>
        <edgeMap>
          <xCoord>198</xCoord>
          <yCoord>271</yCoord>
        </edgeMap>
        <edgeMap>
          <xCoord>199</xCoord>
          <yCoord>271</yCoord>
        </edgeMap>
        <edgeMap>
          <xCoord>200</xCoord>
          <yCoord>271</yCoord>
        </edgeMap>
        <edgeMap>
          <xCoord>201</xCoord>
          <yCoord>270</yCoord>
        </edgeMap>
        <edgeMap>
          <xCoord>202</xCoord>
          <yCoord>269</yCoord>
        </edgeMap>
        <edgeMap>
          <xCoord>203</xCoord>
          <yCoord>268</yCoord>
        </edgeMap>
        <edgeMap>
          <xCoord>203</xCoord>
          <yCoord>267</yCoord>
        </edgeMap>
        <edgeMap>
          <xCoord>203</xCoord>
          <yCoord>266</yCoord>
        </edgeMap>
        <edgeMap>
          <xCoord>202</xCoord>
          <yCoord>265</yCoord>
        </edgeMap>
        <edgeMap>
          <xCoord>201</xCoord>
          <yCoord>264</yCoord>
        </edgeMap>
        <edgeMap>
          <xCoord>200</xCoord>
          <yCoord>263</yCoord>
        </edgeMap>
        <edgeMap>
          <xCoord>199</xCoord>
          <yCoord>262</yCoord>
        </edgeMap>
        <edgeMap>
          <xCoord>198</xCoord>
          <yCoord>262</yCoord>
        </edgeMap>
        <edgeMap>
          <xCoord>197</xCoord>
          <yCoord>261</yCoord>
        </edgeMap>
        <edgeMap>
          <xCoord>196</xCoord>
          <yCoord>260</yCoord>
        </edgeMap>
        <edgeMap>
          <xCoord>195</xCoord>
          <yCoord>259</yCoord>
        </edgeMap>
        <edgeMap>
          <xCoord>194</xCoord>
          <yCoord>258</yCoord>
        </edgeMap>
        <edgeMap>
          <xCoord>193</xCoord>
          <yCoord>258</yCoord>
        </edgeMap>
        <edgeMap>
          <xCoord>192</xCoord>
          <yCoord>257</yCoord>
        </edgeMap>
        <edgeMap>
          <xCoord>191</xCoord>
          <yCoord>256</yCoord>
        </edgeMap>
        <edgeMap>
          <xCoord>191</xCoord>
          <yCoord>255</yCoord>
        </edgeMap>
        <edgeMap>
          <xCoord>190</xCoord>
          <yCoord>254</yCoord>
        </edgeMap>
        <edgeMap>
          <xCoord>190</xCoord>
          <yCoord>253</yCoord>
        </edgeMap>
        <edgeMap>
          <xCoord>190</xCoord>
          <yCoord>252</yCoord>
        </edgeMap>
        <edgeMap>
          <xCoord>191</xCoord>
          <yCoord>251</yCoord>
        </edgeMap>
        <edgeMap>
          <xCoord>191</xCoord>
          <yCoord>250</yCoord>
        </edgeMap>
        <edgeMap>
          <xCoord>192</xCoord>
          <yCoord>249</yCoord>
        </edgeMap>
        <edgeMap>
          <xCoord>193</xCoord>
          <yCoord>248</yCoord>
        </edgeMap>
        <edgeMap>
          <xCoord>194</xCoord>
          <yCoord>247</yCoord>
        </edgeMap>
        <edgeMap>
          <xCoord>195</xCoord>
          <yCoord>246</yCoord>
        </edgeMap>
        <edgeMap>
          <xCoord>196</xCoord>
          <yCoord>245</yCoord>
        </edgeMap>
        <edgeMap>
          <xCoord>196</xCoord>
          <yCoord>244</yCoord>
        </edgeMap>
        <edgeMap>
          <xCoord>196</xCoord>
          <yCoord>243</yCoord>
        </edgeMap>
        <edgeMap>
          <xCoord>195</xCoord>
          <yCoord>242</yCoord>
        </edgeMap>
        <edgeMap>
          <xCoord>194</xCoord>
          <yCoord>241</yCoord>
        </edgeMap>
        <edgeMap>
          <xCoord>193</xCoord>
          <yCoord>240</yCoord>
        </edgeMap>
        <edgeMap>
          <xCoord>192</xCoord>
          <yCoord>240</yCoord>
        </edgeMap>
        <edgeMap>
          <xCoord>191</xCoord>
          <yCoord>241</yCoord>
        </edgeMap>
        <edgeMap>
          <xCoord>190</xCoord>
          <yCoord>242</yCoord>
        </edgeMap>
        <edgeMap>
          <xCoord>189</xCoord>
          <yCoord>243</yCoord>
        </edgeMap>
        <edgeMap>
          <xCoord>188</xCoord>
          <yCoord>244</yCoord>
        </edgeMap>
        <edgeMap>
          <xCoord>188</xCoord>
          <yCoord>245</yCoord>
        </edgeMap>
        <edgeMap>
          <xCoord>187</xCoord>
          <yCoord>246</yCoord>
        </edgeMap>
        <edgeMap>
          <xCoord>186</xCoord>
          <yCoord>247</yCoord>
        </edgeMap>
        <edgeMap>
          <xCoord>185</xCoord>
          <yCoord>248</yCoord>
        </edgeMap>
        <edgeMap>
          <xCoord>184</xCoord>
          <yCoord>247</yCoord>
        </edgeMap>
        <edgeMap>
          <xCoord>183</xCoord>
          <yCoord>248</yCoord>
        </edgeMap>
        <edgeMap>
          <xCoord>182</xCoord>
          <yCoord>247</yCoord>
        </edgeMap>
        <edgeMap>
          <xCoord>182</xCoord>
          <yCoord>246</yCoord>
        </edgeMap>
        <edgeMap>
          <xCoord>182</xCoord>
          <yCoord>245</yCoord>
        </edgeMap>
        <edgeMap>
          <xCoord>182</xCoord>
          <yCoord>244</yCoord>
        </edgeMap>
        <edgeMap>
          <xCoord>183</xCoord>
          <yCoord>243</yCoord>
        </edgeMap>
        <edgeMap>
          <xCoord>183</xCoord>
          <yCoord>242</yCoord>
        </edgeMap>
        <edgeMap>
          <xCoord>184</xCoord>
          <yCoord>241</yCoord>
        </edgeMap>
        <edgeMap>
          <xCoord>183</xCoord>
          <yCoord>240</yCoord>
        </edgeMap>
        <edgeMap>
          <xCoord>182</xCoord>
          <yCoord>239</yCoord>
        </edgeMap>
        <edgeMap>
          <xCoord>181</xCoord>
          <yCoord>238</yCoord>
        </edgeMap>
        <edgeMap>
          <xCoord>180</xCoord>
          <yCoord>238</yCoord>
        </edgeMap>
        <edgeMap>
          <xCoord>179</xCoord>
          <yCoord>237</yCoord>
        </edgeMap>
        <edgeMap>
          <xCoord>178</xCoord>
          <yCoord>238</yCoord>
        </edgeMap>
        <edgeMap>
          <xCoord>177</xCoord>
          <yCoord>239</yCoord>
        </edgeMap>
        <edgeMap>
          <xCoord>176</xCoord>
          <yCoord>240</yCoord>
        </edgeMap>
        <edgeMap>
          <xCoord>176</xCoord>
          <yCoord>241</yCoord>
        </edgeMap>
        <edgeMap>
          <xCoord>176</xCoord>
          <yCoord>242</yCoord>
        </edgeMap>
        <edgeMap>
          <xCoord>176</xCoord>
          <yCoord>243</yCoord>
        </edgeMap>
        <edgeMap>
          <xCoord>176</xCoord>
          <yCoord>244</yCoord>
        </edgeMap>
        <edgeMap>
          <xCoord>176</xCoord>
          <yCoord>245</yCoord>
        </edgeMap>
        <edgeMap>
          <xCoord>175</xCoord>
          <yCoord>246</yCoord>
        </edgeMap>
        <edgeMap>
          <xCoord>175</xCoord>
          <yCoord>247</yCoord>
        </edgeMap>
        <edgeMap>
          <xCoord>174</xCoord>
          <yCoord>248</yCoord>
        </edgeMap>
        <edgeMap>
          <xCoord>173</xCoord>
          <yCoord>248</yCoord>
        </edgeMap>
        <edgeMap>
          <xCoord>172</xCoord>
          <yCoord>249</yCoord>
        </edgeMap>
        <edgeMap>
          <xCoord>171</xCoord>
          <yCoord>250</yCoord>
        </edgeMap>
        <edgeMap>
          <xCoord>170</xCoord>
          <yCoord>251</yCoord>
        </edgeMap>
        <edgeMap>
          <xCoord>170</xCoord>
          <yCoord>252</yCoord>
        </edgeMap>
        <edgeMap>
          <xCoord>169</xCoord>
          <yCoord>253</yCoord>
        </edgeMap>
        <edgeMap>
          <xCoord>168</xCoord>
          <yCoord>254</yCoord>
        </edgeMap>
        <edgeMap>
          <xCoord>167</xCoord>
          <yCoord>255</yCoord>
        </edgeMap>
        <edgeMap>
          <xCoord>167</xCoord>
          <yCoord>256</yCoord>
        </edgeMap>
        <edgeMap>
          <xCoord>167</xCoord>
          <yCoord>257</yCoord>
        </edgeMap>
        <edgeMap>
          <xCoord>166</xCoord>
          <yCoord>258</yCoord>
        </edgeMap>
        <edgeMap>
          <xCoord>166</xCoord>
          <yCoord>259</yCoord>
        </edgeMap>
        <edgeMap>
          <xCoord>165</xCoord>
          <yCoord>260</yCoord>
        </edgeMap>
        <edgeMap>
          <xCoord>165</xCoord>
          <yCoord>261</yCoord>
        </edgeMap>
        <edgeMap>
          <xCoord>165</xCoord>
          <yCoord>262</yCoord>
        </edgeMap>
        <edgeMap>
          <xCoord>165</xCoord>
          <yCoord>263</yCoord>
        </edgeMap>
        <edgeMap>
          <xCoord>164</xCoord>
          <yCoord>264</yCoord>
        </edgeMap>
        <edgeMap>
          <xCoord>164</xCoord>
          <yCoord>265</yCoord>
        </edgeMap>
        <edgeMap>
          <xCoord>163</xCoord>
          <yCoord>266</yCoord>
        </edgeMap>
        <edgeMap>
          <xCoord>162</xCoord>
          <yCoord>267</yCoord>
        </edgeMap>
        <edgeMap>
          <xCoord>162</xCoord>
          <yCoord>268</yCoord>
        </edgeMap>
        <edgeMap>
          <xCoord>163</xCoord>
          <yCoord>269</yCoord>
        </edgeMap>
        <edgeMap>
          <xCoord>162</xCoord>
          <yCoord>270</yCoord>
        </edgeMap>
        <edgeMap>
          <xCoord>162</xCoord>
          <yCoord>271</yCoord>
        </edgeMap>
        <edgeMap>
          <xCoord>161</xCoord>
          <yCoord>272</yCoord>
        </edgeMap>
        <edgeMap>
          <xCoord>161</xCoord>
          <yCoord>273</yCoord>
        </edgeMap>
        <edgeMap>
          <xCoord>160</xCoord>
          <yCoord>274</yCoord>
        </edgeMap>
        <edgeMap>
          <xCoord>160</xCoord>
          <yCoord>275</yCoord>
        </edgeMap>
        <edgeMap>
          <xCoord>160</xCoord>
          <yCoord>276</yCoord>
        </edgeMap>
        <edgeMap>
          <xCoord>159</xCoord>
          <yCoord>277</yCoord>
        </edgeMap>
        <edgeMap>
          <xCoord>159</xCoord>
          <yCoord>278</yCoord>
        </edgeMap>
        <edgeMap>
          <xCoord>158</xCoord>
          <yCoord>279</yCoord>
        </edgeMap>
        <edgeMap>
          <xCoord>158</xCoord>
          <yCoord>280</yCoord>
        </edgeMap>
        <edgeMap>
          <xCoord>157</xCoord>
          <yCoord>281</yCoord>
        </edgeMap>
        <edgeMap>
          <xCoord>157</xCoord>
          <yCoord>282</yCoord>
        </edgeMap>
        <edgeMap>
          <xCoord>158</xCoord>
          <yCoord>283</yCoord>
        </edgeMap>
        <edgeMap>
          <xCoord>158</xCoord>
          <yCoord>284</yCoord>
        </edgeMap>
        <edgeMap>
          <xCoord>159</xCoord>
          <yCoord>285</yCoord>
        </edgeMap>
        <edgeMap>
          <xCoord>160</xCoord>
          <yCoord>286</yCoord>
        </edgeMap>
        <edgeMap>
          <xCoord>160</xCoord>
          <yCoord>287</yCoord>
        </edgeMap>
        <edgeMap>
          <xCoord>161</xCoord>
          <yCoord>288</yCoord>
        </edgeMap>
        <edgeMap>
          <xCoord>162</xCoord>
          <yCoord>289</yCoord>
        </edgeMap>
        <edgeMap>
          <xCoord>163</xCoord>
          <yCoord>290</yCoord>
        </edgeMap>
        <edgeMap>
          <xCoord>164</xCoord>
          <yCoord>291</yCoord>
        </edgeMap>
        <edgeMap>
          <xCoord>165</xCoord>
          <yCoord>292</yCoord>
        </edgeMap>
        <edgeMap>
          <xCoord>166</xCoord>
          <yCoord>293</yCoord>
        </edgeMap>
        <edgeMap>
          <xCoord>167</xCoord>
          <yCoord>293</yCoord>
        </edgeMap>
      </roi>
      <roi>
        <imageZposition>-58.75</imageZposition>
        <imageSOP_UID>1.3.6.1.4.1.14519.5.2.1.6279.6001.959623731774733893566215073474</imageSOP_UID>
        <inclusion>FALSE</inclusion>
        <edgeMap>
          <xCoord>170</xCoord>
          <yCoord>270</yCoord>
        </edgeMap>
        <edgeMap>
          <xCoord>170</xCoord>
          <yCoord>269</yCoord>
        </edgeMap>
        <edgeMap>
          <xCoord>170</xCoord>
          <yCoord>268</yCoord>
        </edgeMap>
        <edgeMap>
          <xCoord>171</xCoord>
          <yCoord>267</yCoord>
        </edgeMap>
        <edgeMap>
          <xCoord>172</xCoord>
          <yCoord>267</yCoord>
        </edgeMap>
        <edgeMap>
          <xCoord>173</xCoord>
          <yCoord>268</yCoord>
        </edgeMap>
        <edgeMap>
          <xCoord>172</xCoord>
          <yCoord>269</yCoord>
        </edgeMap>
        <edgeMap>
          <xCoord>172</xCoord>
          <yCoord>270</yCoord>
        </edgeMap>
        <edgeMap>
          <xCoord>171</xCoord>
          <yCoord>271</yCoord>
        </edgeMap>
        <edgeMap>
          <xCoord>170</xCoord>
          <yCoord>270</yCoord>
        </edgeMap>
      </roi>
      <roi>
        <imageZposition>-60.0</imageZposition>
        <imageSOP_UID>1.3.6.1.4.1.14519.5.2.1.6279.6001.123140946520890848128178543637</imageSOP_UID>
        <inclusion>TRUE</inclusion>
        <edgeMap>
          <xCoord>168</xCoord>
          <yCoord>293</yCoord>
        </edgeMap>
        <edgeMap>
          <xCoord>169</xCoord>
          <yCoord>292</yCoord>
        </edgeMap>
        <edgeMap>
          <xCoord>170</xCoord>
          <yCoord>291</yCoord>
        </edgeMap>
        <edgeMap>
          <xCoord>171</xCoord>
          <yCoord>290</yCoord>
        </edgeMap>
        <edgeMap>
          <xCoord>172</xCoord>
          <yCoord>289</yCoord>
        </edgeMap>
        <edgeMap>
          <xCoord>173</xCoord>
          <yCoord>288</yCoord>
        </edgeMap>
        <edgeMap>
          <xCoord>174</xCoord>
          <yCoord>287</yCoord>
        </edgeMap>
        <edgeMap>
          <xCoord>175</xCoord>
          <yCoord>286</yCoord>
        </edgeMap>
        <edgeMap>
          <xCoord>176</xCoord>
          <yCoord>285</yCoord>
        </edgeMap>
        <edgeMap>
          <xCoord>177</xCoord>
          <yCoord>284</yCoord>
        </edgeMap>
        <edgeMap>
          <xCoord>177</xCoord>
          <yCoord>283</yCoord>
        </edgeMap>
        <edgeMap>
          <xCoord>177</xCoord>
          <yCoord>282</yCoord>
        </edgeMap>
        <edgeMap>
          <xCoord>178</xCoord>
          <yCoord>281</yCoord>
        </edgeMap>
        <edgeMap>
          <xCoord>178</xCoord>
          <yCoord>280</yCoord>
        </edgeMap>
        <edgeMap>
          <xCoord>179</xCoord>
          <yCoord>279</yCoord>
        </edgeMap>
        <edgeMap>
          <xCoord>179</xCoord>
          <yCoord>278</yCoord>
        </edgeMap>
        <edgeMap>
          <xCoord>180</xCoord>
          <yCoord>277</yCoord>
        </edgeMap>
        <edgeMap>
          <xCoord>181</xCoord>
          <yCoord>276</yCoord>
        </edgeMap>
        <edgeMap>
          <xCoord>182</xCoord>
          <yCoord>275</yCoord>
        </edgeMap>
        <edgeMap>
          <xCoord>183</xCoord>
          <yCoord>275</yCoord>
        </edgeMap>
        <edgeMap>
          <xCoord>184</xCoord>
          <yCoord>275</yCoord>
        </edgeMap>
        <edgeMap>
          <xCoord>185</xCoord>
          <yCoord>275</yCoord>
        </edgeMap>
        <edgeMap>
          <xCoord>186</xCoord>
          <yCoord>276</yCoord>
        </edgeMap>
        <edgeMap>
          <xCoord>187</xCoord>
          <yCoord>277</yCoord>
        </edgeMap>
        <edgeMap>
          <xCoord>188</xCoord>
          <yCoord>276</yCoord>
        </edgeMap>
        <edgeMap>
          <xCoord>189</xCoord>
          <yCoord>275</yCoord>
        </edgeMap>
        <edgeMap>
          <xCoord>190</xCoord>
          <yCoord>274</yCoord>
        </edgeMap>
        <edgeMap>
          <xCoord>190</xCoord>
          <yCoord>273</yCoord>
        </edgeMap>
        <edgeMap>
          <xCoord>189</xCoord>
          <yCoord>272</yCoord>
        </edgeMap>
        <edgeMap>
          <xCoord>189</xCoord>
          <yCoord>271</yCoord>
        </edgeMap>
        <edgeMap>
          <xCoord>189</xCoord>
          <yCoord>270</yCoord>
        </edgeMap>
        <edgeMap>
          <xCoord>190</xCoord>
          <yCoord>269</yCoord>
        </edgeMap>
        <edgeMap>
          <xCoord>190</xCoord>
          <yCoord>268</yCoord>
        </edgeMap>
        <edgeMap>
          <xCoord>191</xCoord>
          <yCoord>267</yCoord>
        </edgeMap>
        <edgeMap>
          <xCoord>192</xCoord>
          <yCoord>266</yCoord>
        </edgeMap>
        <edgeMap>
          <xCoord>193</xCoord>
          <yCoord>267</yCoord>
        </edgeMap>
        <edgeMap>
          <xCoord>194</xCoord>
          <yCoord>268</yCoord>
        </edgeMap>
        <edgeMap>
          <xCoord>195</xCoord>
          <yCoord>269</yCoord>
        </edgeMap>
        <edgeMap>
          <xCoord>196</xCoord>
          <yCoord>270</yCoord>
        </edgeMap>
        <edgeMap>
          <xCoord>197</xCoord>
          <yCoord>271</yCoord>
        </edgeMap>
        <edgeMap>
          <xCoord>198</xCoord>
          <yCoord>271</yCoord>
        </edgeMap>
        <edgeMap>
          <xCoord>199</xCoord>
          <yCoord>271</yCoord>
        </edgeMap>
        <edgeMap>
          <xCoord>200</xCoord>
          <yCoord>271</yCoord>
        </edgeMap>
        <edgeMap>
          <xCoord>201</xCoord>
          <yCoord>270</yCoord>
        </edgeMap>
        <edgeMap>
          <xCoord>202</xCoord>
          <yCoord>269</yCoord>
        </edgeMap>
        <edgeMap>
          <xCoord>203</xCoord>
          <yCoord>268</yCoord>
        </edgeMap>
        <edgeMap>
          <xCoord>202</xCoord>
          <yCoord>267</yCoord>
        </edgeMap>
        <edgeMap>
          <xCoord>202</xCoord>
          <yCoord>266</yCoord>
        </edgeMap>
        <edgeMap>
          <xCoord>201</xCoord>
          <yCoord>265</yCoord>
        </edgeMap>
        <edgeMap>
          <xCoord>200</xCoord>
          <yCoord>264</yCoord>
        </edgeMap>
        <edgeMap>
          <xCoord>199</xCoord>
          <yCoord>263</yCoord>
        </edgeMap>
        <edgeMap>
          <xCoord>198</xCoord>
          <yCoord>263</yCoord>
        </edgeMap>
        <edgeMap>
          <xCoord>197</xCoord>
          <yCoord>262</yCoord>
        </edgeMap>
        <edgeMap>
          <xCoord>197</xCoord>
          <yCoord>261</yCoord>
        </edgeMap>
        <edgeMap>
          <xCoord>196</xCoord>
          <yCoord>260</yCoord>
        </edgeMap>
        <edgeMap>
          <xCoord>195</xCoord>
          <yCoord>259</yCoord>
        </edgeMap>
        <edgeMap>
          <xCoord>194</xCoord>
          <yCoord>258</yCoord>
        </edgeMap>
        <edgeMap>
          <xCoord>193</xCoord>
          <yCoord>257</yCoord>
        </edgeMap>
        <edgeMap>
          <xCoord>192</xCoord>
          <yCoord>256</yCoord>
        </edgeMap>
        <edgeMap>
          <xCoord>192</xCoord>
          <yCoord>255</yCoord>
        </edgeMap>
        <edgeMap>
          <xCoord>192</xCoord>
          <yCoord>254</yCoord>
        </edgeMap>
        <edgeMap>
          <xCoord>192</xCoord>
          <yCoord>253</yCoord>
        </edgeMap>
        <edgeMap>
          <xCoord>192</xCoord>
          <yCoord>252</yCoord>
        </edgeMap>
        <edgeMap>
          <xCoord>193</xCoord>
          <yCoord>251</yCoord>
        </edgeMap>
        <edgeMap>
          <xCoord>193</xCoord>
          <yCoord>250</yCoord>
        </edgeMap>
        <edgeMap>
          <xCoord>194</xCoord>
          <yCoord>249</yCoord>
        </edgeMap>
        <edgeMap>
          <xCoord>195</xCoord>
          <yCoord>248</yCoord>
        </edgeMap>
        <edgeMap>
          <xCoord>196</xCoord>
          <yCoord>247</yCoord>
        </edgeMap>
        <edgeMap>
          <xCoord>197</xCoord>
          <yCoord>246</yCoord>
        </edgeMap>
        <edgeMap>
          <xCoord>198</xCoord>
          <yCoord>245</yCoord>
        </edgeMap>
        <edgeMap>
          <xCoord>197</xCoord>
          <yCoord>244</yCoord>
        </edgeMap>
        <edgeMap>
          <xCoord>196</xCoord>
          <yCoord>243</yCoord>
        </edgeMap>
        <edgeMap>
          <xCoord>195</xCoord>
          <yCoord>242</yCoord>
        </edgeMap>
        <edgeMap>
          <xCoord>194</xCoord>
          <yCoord>241</yCoord>
        </edgeMap>
        <edgeMap>
          <xCoord>193</xCoord>
          <yCoord>240</yCoord>
        </edgeMap>
        <edgeMap>
          <xCoord>192</xCoord>
          <yCoord>241</yCoord>
        </edgeMap>
        <edgeMap>
          <xCoord>191</xCoord>
          <yCoord>242</yCoord>
        </edgeMap>
        <edgeMap>
          <xCoord>190</xCoord>
          <yCoord>242</yCoord>
        </edgeMap>
        <edgeMap>
          <xCoord>189</xCoord>
          <yCoord>243</yCoord>
        </edgeMap>
        <edgeMap>
          <xCoord>188</xCoord>
          <yCoord>244</yCoord>
        </edgeMap>
        <edgeMap>
          <xCoord>187</xCoord>
          <yCoord>245</yCoord>
        </edgeMap>
        <edgeMap>
          <xCoord>186</xCoord>
          <yCoord>246</yCoord>
        </edgeMap>
        <edgeMap>
          <xCoord>186</xCoord>
          <yCoord>247</yCoord>
        </edgeMap>
        <edgeMap>
          <xCoord>185</xCoord>
          <yCoord>248</yCoord>
        </edgeMap>
        <edgeMap>
          <xCoord>184</xCoord>
          <yCoord>247</yCoord>
        </edgeMap>
        <edgeMap>
          <xCoord>183</xCoord>
          <yCoord>246</yCoord>
        </edgeMap>
        <edgeMap>
          <xCoord>183</xCoord>
          <yCoord>245</yCoord>
        </edgeMap>
        <edgeMap>
          <xCoord>184</xCoord>
          <yCoord>244</yCoord>
        </edgeMap>
        <edgeMap>
          <xCoord>185</xCoord>
          <yCoord>243</yCoord>
        </edgeMap>
        <edgeMap>
          <xCoord>185</xCoord>
          <yCoord>242</yCoord>
        </edgeMap>
        <edgeMap>
          <xCoord>184</xCoord>
          <yCoord>241</yCoord>
        </edgeMap>
        <edgeMap>
          <xCoord>183</xCoord>
          <yCoord>240</yCoord>
        </edgeMap>
        <edgeMap>
          <xCoord>182</xCoord>
          <yCoord>239</yCoord>
        </edgeMap>
        <edgeMap>
          <xCoord>181</xCoord>
          <yCoord>239</yCoord>
        </edgeMap>
        <edgeMap>
          <xCoord>180</xCoord>
          <yCoord>238</yCoord>
        </edgeMap>
        <edgeMap>
          <xCoord>179</xCoord>
          <yCoord>239</yCoord>
        </edgeMap>
        <edgeMap>
          <xCoord>178</xCoord>
          <yCoord>240</yCoord>
        </edgeMap>
        <edgeMap>
          <xCoord>177</xCoord>
          <yCoord>241</yCoord>
        </edgeMap>
        <edgeMap>
          <xCoord>176</xCoord>
          <yCoord>242</yCoord>
        </edgeMap>
        <edgeMap>
          <xCoord>176</xCoord>
          <yCoord>243</yCoord>
        </edgeMap>
        <edgeMap>
          <xCoord>176</xCoord>
          <yCoord>244</yCoord>
        </edgeMap>
        <edgeMap>
          <xCoord>176</xCoord>
          <yCoord>245</yCoord>
        </edgeMap>
        <edgeMap>
          <xCoord>176</xCoord>
          <yCoord>246</yCoord>
        </edgeMap>
        <edgeMap>
          <xCoord>175</xCoord>
          <yCoord>247</yCoord>
        </edgeMap>
        <edgeMap>
          <xCoord>174</xCoord>
          <yCoord>248</yCoord>
        </edgeMap>
        <edgeMap>
          <xCoord>173</xCoord>
          <yCoord>248</yCoord>
        </edgeMap>
        <edgeMap>
          <xCoord>172</xCoord>
          <yCoord>248</yCoord>
        </edgeMap>
        <edgeMap>
          <xCoord>171</xCoord>
          <yCoord>249</yCoord>
        </edgeMap>
        <edgeMap>
          <xCoord>170</xCoord>
          <yCoord>250</yCoord>
        </edgeMap>
        <edgeMap>
          <xCoord>169</xCoord>
          <yCoord>251</yCoord>
        </edgeMap>
        <edgeMap>
          <xCoord>168</xCoord>
          <yCoord>252</yCoord>
        </edgeMap>
        <edgeMap>
          <xCoord>167</xCoord>
          <yCoord>253</yCoord>
        </edgeMap>
        <edgeMap>
          <xCoord>167</xCoord>
          <yCoord>254</yCoord>
        </edgeMap>
        <edgeMap>
          <xCoord>166</xCoord>
          <yCoord>255</yCoord>
        </edgeMap>
        <edgeMap>
          <xCoord>166</xCoord>
          <yCoord>256</yCoord>
        </edgeMap>
        <edgeMap>
          <xCoord>166</xCoord>
          <yCoord>257</yCoord>
        </edgeMap>
        <edgeMap>
          <xCoord>166</xCoord>
          <yCoord>258</yCoord>
        </edgeMap>
        <edgeMap>
          <xCoord>165</xCoord>
          <yCoord>259</yCoord>
        </edgeMap>
        <edgeMap>
          <xCoord>165</xCoord>
          <yCoord>260</yCoord>
        </edgeMap>
        <edgeMap>
          <xCoord>165</xCoord>
          <yCoord>261</yCoord>
        </edgeMap>
        <edgeMap>
          <xCoord>165</xCoord>
          <yCoord>262</yCoord>
        </edgeMap>
        <edgeMap>
          <xCoord>164</xCoord>
          <yCoord>263</yCoord>
        </edgeMap>
        <edgeMap>
          <xCoord>163</xCoord>
          <yCoord>264</yCoord>
        </edgeMap>
        <edgeMap>
          <xCoord>163</xCoord>
          <yCoord>265</yCoord>
        </edgeMap>
        <edgeMap>
          <xCoord>162</xCoord>
          <yCoord>266</yCoord>
        </edgeMap>
        <edgeMap>
          <xCoord>162</xCoord>
          <yCoord>267</yCoord>
        </edgeMap>
        <edgeMap>
          <xCoord>162</xCoord>
          <yCoord>268</yCoord>
        </edgeMap>
        <edgeMap>
          <xCoord>162</xCoord>
          <yCoord>269</yCoord>
        </edgeMap>
        <edgeMap>
          <xCoord>162</xCoord>
          <yCoord>270</yCoord>
        </edgeMap>
        <edgeMap>
          <xCoord>161</xCoord>
          <yCoord>271</yCoord>
        </edgeMap>
        <edgeMap>
          <xCoord>161</xCoord>
          <yCoord>272</yCoord>
        </edgeMap>
        <edgeMap>
          <xCoord>162</xCoord>
          <yCoord>273</yCoord>
        </edgeMap>
        <edgeMap>
          <xCoord>162</xCoord>
          <yCoord>274</yCoord>
        </edgeMap>
        <edgeMap>
          <xCoord>161</xCoord>
          <yCoord>275</yCoord>
        </edgeMap>
        <edgeMap>
          <xCoord>161</xCoord>
          <yCoord>276</yCoord>
        </edgeMap>
        <edgeMap>
          <xCoord>161</xCoord>
          <yCoord>277</yCoord>
        </edgeMap>
        <edgeMap>
          <xCoord>160</xCoord>
          <yCoord>278</yCoord>
        </edgeMap>
        <edgeMap>
          <xCoord>159</xCoord>
          <yCoord>279</yCoord>
        </edgeMap>
        <edgeMap>
          <xCoord>159</xCoord>
          <yCoord>280</yCoord>
        </edgeMap>
        <edgeMap>
          <xCoord>159</xCoord>
          <yCoord>281</yCoord>
        </edgeMap>
        <edgeMap>
          <xCoord>159</xCoord>
          <yCoord>282</yCoord>
        </edgeMap>
        <edgeMap>
          <xCoord>160</xCoord>
          <yCoord>283</yCoord>
        </edgeMap>
        <edgeMap>
          <xCoord>160</xCoord>
          <yCoord>284</yCoord>
        </edgeMap>
        <edgeMap>
          <xCoord>161</xCoord>
          <yCoord>285</yCoord>
        </edgeMap>
        <edgeMap>
          <xCoord>162</xCoord>
          <yCoord>286</yCoord>
        </edgeMap>
        <edgeMap>
          <xCoord>163</xCoord>
          <yCoord>287</yCoord>
        </edgeMap>
        <edgeMap>
          <xCoord>164</xCoord>
          <yCoord>288</yCoord>
        </edgeMap>
        <edgeMap>
          <xCoord>164</xCoord>
          <yCoord>289</yCoord>
        </edgeMap>
        <edgeMap>
          <xCoord>164</xCoord>
          <yCoord>290</yCoord>
        </edgeMap>
        <edgeMap>
          <xCoord>165</xCoord>
          <yCoord>291</yCoord>
        </edgeMap>
        <edgeMap>
          <xCoord>166</xCoord>
          <yCoord>292</yCoord>
        </edgeMap>
        <edgeMap>
          <xCoord>167</xCoord>
          <yCoord>293</yCoord>
        </edgeMap>
        <edgeMap>
          <xCoord>168</xCoord>
          <yCoord>293</yCoord>
        </edgeMap>
      </roi>
      <roi>
        <imageZposition>-61.25</imageZposition>
        <imageSOP_UID>1.3.6.1.4.1.14519.5.2.1.6279.6001.104207797709610055107181642843</imageSOP_UID>
        <inclusion>TRUE</inclusion>
        <edgeMap>
          <xCoord>175</xCoord>
          <yCoord>289</yCoord>
        </edgeMap>
        <edgeMap>
          <xCoord>176</xCoord>
          <yCoord>288</yCoord>
        </edgeMap>
        <edgeMap>
          <xCoord>177</xCoord>
          <yCoord>287</yCoord>
        </edgeMap>
        <edgeMap>
          <xCoord>178</xCoord>
          <yCoord>286</yCoord>
        </edgeMap>
        <edgeMap>
          <xCoord>178</xCoord>
          <yCoord>285</yCoord>
        </edgeMap>
        <edgeMap>
          <xCoord>178</xCoord>
          <yCoord>284</yCoord>
        </edgeMap>
        <edgeMap>
          <xCoord>178</xCoord>
          <yCoord>283</yCoord>
        </edgeMap>
        <edgeMap>
          <xCoord>178</xCoord>
          <yCoord>282</yCoord>
        </edgeMap>
        <edgeMap>
          <xCoord>178</xCoord>
          <yCoord>281</yCoord>
        </edgeMap>
        <edgeMap>
          <xCoord>178</xCoord>
          <yCoord>280</yCoord>
        </edgeMap>
        <edgeMap>
          <xCoord>179</xCoord>
          <yCoord>279</yCoord>
        </edgeMap>
        <edgeMap>
          <xCoord>179</xCoord>
          <yCoord>278</yCoord>
        </edgeMap>
        <edgeMap>
          <xCoord>180</xCoord>
          <yCoord>277</yCoord>
        </edgeMap>
        <edgeMap>
          <xCoord>180</xCoord>
          <yCoord>276</yCoord>
        </edgeMap>
        <edgeMap>
          <xCoord>181</xCoord>
          <yCoord>275</yCoord>
        </edgeMap>
        <edgeMap>
          <xCoord>182</xCoord>
          <yCoord>274</yCoord>
        </edgeMap>
        <edgeMap>
          <xCoord>183</xCoord>
          <yCoord>274</yCoord>
        </edgeMap>
        <edgeMap>
          <xCoord>184</xCoord>
          <yCoord>274</yCoord>
        </edgeMap>
        <edgeMap>
          <xCoord>185</xCoord>
          <yCoord>275</yCoord>
        </edgeMap>
        <edgeMap>
          <xCoord>186</xCoord>
          <yCoord>276</yCoord>
        </edgeMap>
        <edgeMap>
          <xCoord>187</xCoord>
          <yCoord>275</yCoord>
        </edgeMap>
        <edgeMap>
          <xCoord>188</xCoord>
          <yCoord>274</yCoord>
        </edgeMap>
        <edgeMap>
          <xCoord>189</xCoord>
          <yCoord>273</yCoord>
        </edgeMap>
        <edgeMap>
          <xCoord>188</xCoord>
          <yCoord>272</yCoord>
        </edgeMap>
        <edgeMap>
          <xCoord>188</xCoord>
          <yCoord>271</yCoord>
        </edgeMap>
        <edgeMap>
          <xCoord>189</xCoord>
          <yCoord>270</yCoord>
        </edgeMap>
        <edgeMap>
          <xCoord>190</xCoord>
          <yCoord>269</yCoord>
        </edgeMap>
        <edgeMap>
          <xCoord>191</xCoord>
          <yCoord>268</yCoord>
        </edgeMap>
        <edgeMap>
          <xCoord>192</xCoord>
          <yCoord>267</yCoord>
        </edgeMap>
        <edgeMap>
          <xCoord>193</xCoord>
          <yCoord>268</yCoord>
        </edgeMap>
        <edgeMap>
          <xCoord>194</xCoord>
          <yCoord>269</yCoord>
        </edgeMap>
        <edgeMap>
          <xCoord>195</xCoord>
          <yCoord>270</yCoord>
        </edgeMap>
        <edgeMap>
          <xCoord>196</xCoord>
          <yCoord>271</yCoord>
        </edgeMap>
        <edgeMap>
          <xCoord>197</xCoord>
          <yCoord>271</yCoord>
        </edgeMap>
        <edgeMap>
          <xCoord>198</xCoord>
          <yCoord>271</yCoord>
        </edgeMap>
        <edgeMap>
          <xCoord>199</xCoord>
          <yCoord>271</yCoord>
        </edgeMap>
        <edgeMap>
          <xCoord>200</xCoord>
          <yCoord>272</yCoord>
        </edgeMap>
        <edgeMap>
          <xCoord>201</xCoord>
          <yCoord>272</yCoord>
        </edgeMap>
        <edgeMap>
          <xCoord>202</xCoord>
          <yCoord>272</yCoord>
        </edgeMap>
        <edgeMap>
          <xCoord>203</xCoord>
          <yCoord>271</yCoord>
        </edgeMap>
        <edgeMap>
          <xCoord>204</xCoord>
          <yCoord>270</yCoord>
        </edgeMap>
        <edgeMap>
          <xCoord>205</xCoord>
          <yCoord>269</yCoord>
        </edgeMap>
        <edgeMap>
          <xCoord>204</xCoord>
          <yCoord>268</yCoord>
        </edgeMap>
        <edgeMap>
          <xCoord>203</xCoord>
          <yCoord>267</yCoord>
        </edgeMap>
        <edgeMap>
          <xCoord>202</xCoord>
          <yCoord>266</yCoord>
        </edgeMap>
        <edgeMap>
          <xCoord>201</xCoord>
          <yCoord>266</yCoord>
        </edgeMap>
        <edgeMap>
          <xCoord>200</xCoord>
          <yCoord>265</yCoord>
        </edgeMap>
        <edgeMap>
          <xCoord>199</xCoord>
          <yCoord>264</yCoord>
        </edgeMap>
        <edgeMap>
          <xCoord>198</xCoord>
          <yCoord>264</yCoord>
        </edgeMap>
        <edgeMap>
          <xCoord>197</xCoord>
          <yCoord>263</yCoord>
        </edgeMap>
        <edgeMap>
          <xCoord>197</xCoord>
          <yCoord>262</yCoord>
        </edgeMap>
        <edgeMap>
          <xCoord>196</xCoord>
          <yCoord>261</yCoord>
        </edgeMap>
        <edgeMap>
          <xCoord>195</xCoord>
          <yCoord>260</yCoord>
        </edgeMap>
        <edgeMap>
          <xCoord>194</xCoord>
          <yCoord>259</yCoord>
        </edgeMap>
        <edgeMap>
          <xCoord>194</xCoord>
          <yCoord>258</yCoord>
        </edgeMap>
        <edgeMap>
          <xCoord>193</xCoord>
          <yCoord>257</yCoord>
        </edgeMap>
        <edgeMap>
          <xCoord>193</xCoord>
          <yCoord>256</yCoord>
        </edgeMap>
        <edgeMap>
          <xCoord>193</xCoord>
          <yCoord>255</yCoord>
        </edgeMap>
        <edgeMap>
          <xCoord>193</xCoord>
          <yCoord>254</yCoord>
        </edgeMap>
        <edgeMap>
          <xCoord>193</xCoord>
          <yCoord>253</yCoord>
        </edgeMap>
        <edgeMap>
          <xCoord>194</xCoord>
          <yCoord>252</yCoord>
        </edgeMap>
        <edgeMap>
          <xCoord>195</xCoord>
          <yCoord>251</yCoord>
        </edgeMap>
        <edgeMap>
          <xCoord>196</xCoord>
          <yCoord>250</yCoord>
        </edgeMap>
        <edgeMap>
          <xCoord>197</xCoord>
          <yCoord>249</yCoord>
        </edgeMap>
        <edgeMap>
          <xCoord>198</xCoord>
          <yCoord>248</yCoord>
        </edgeMap>
        <edgeMap>
          <xCoord>197</xCoord>
          <yCoord>247</yCoord>
        </edgeMap>
        <edgeMap>
          <xCoord>198</xCoord>
          <yCoord>246</yCoord>
        </edgeMap>
        <edgeMap>
          <xCoord>198</xCoord>
          <yCoord>245</yCoord>
        </edgeMap>
        <edgeMap>
          <xCoord>197</xCoord>
          <yCoord>244</yCoord>
        </edgeMap>
        <edgeMap>
          <xCoord>196</xCoord>
          <yCoord>243</yCoord>
        </edgeMap>
        <edgeMap>
          <xCoord>195</xCoord>
          <yCoord>242</yCoord>
        </edgeMap>
        <edgeMap>
          <xCoord>194</xCoord>
          <yCoord>242</yCoord>
        </edgeMap>
        <edgeMap>
          <xCoord>193</xCoord>
          <yCoord>242</yCoord>
        </edgeMap>
        <edgeMap>
          <xCoord>192</xCoord>
          <yCoord>243</yCoord>
        </edgeMap>
        <edgeMap>
          <xCoord>191</xCoord>
          <yCoord>243</yCoord>
        </edgeMap>
        <edgeMap>
          <xCoord>190</xCoord>
          <yCoord>244</yCoord>
        </edgeMap>
        <edgeMap>
          <xCoord>189</xCoord>
          <yCoord>245</yCoord>
        </edgeMap>
        <edgeMap>
          <xCoord>188</xCoord>
          <yCoord>246</yCoord>
        </edgeMap>
        <edgeMap>
          <xCoord>187</xCoord>
          <yCoord>247</yCoord>
        </edgeMap>
        <edgeMap>
          <xCoord>187</xCoord>
          <yCoord>248</yCoord>
        </edgeMap>
        <edgeMap>
          <xCoord>186</xCoord>
          <yCoord>249</yCoord>
        </edgeMap>
        <edgeMap>
          <xCoord>185</xCoord>
          <yCoord>248</yCoord>
        </edgeMap>
        <edgeMap>
          <xCoord>184</xCoord>
          <yCoord>247</yCoord>
        </edgeMap>
        <edgeMap>
          <xCoord>184</xCoord>
          <yCoord>246</yCoord>
        </edgeMap>
        <edgeMap>
          <xCoord>184</xCoord>
          <yCoord>245</yCoord>
        </edgeMap>
        <edgeMap>
          <xCoord>185</xCoord>
          <yCoord>244</yCoord>
        </edgeMap>
        <edgeMap>
          <xCoord>185</xCoord>
          <yCoord>243</yCoord>
        </edgeMap>
        <edgeMap>
          <xCoord>184</xCoord>
          <yCoord>242</yCoord>
        </edgeMap>
        <edgeMap>
          <xCoord>183</xCoord>
          <yCoord>241</yCoord>
        </edgeMap>
        <edgeMap>
          <xCoord>182</xCoord>
          <yCoord>240</yCoord>
        </edgeMap>
        <edgeMap>
          <xCoord>181</xCoord>
          <yCoord>240</yCoord>
        </edgeMap>
        <edgeMap>
          <xCoord>180</xCoord>
          <yCoord>240</yCoord>
        </edgeMap>
        <edgeMap>
          <xCoord>179</xCoord>
          <yCoord>241</yCoord>
        </edgeMap>
        <edgeMap>
          <xCoord>178</xCoord>
          <yCoord>242</yCoord>
        </edgeMap>
        <edgeMap>
          <xCoord>177</xCoord>
          <yCoord>243</yCoord>
        </edgeMap>
        <edgeMap>
          <xCoord>177</xCoord>
          <yCoord>244</yCoord>
        </edgeMap>
        <edgeMap>
          <xCoord>177</xCoord>
          <yCoord>245</yCoord>
        </edgeMap>
        <edgeMap>
          <xCoord>176</xCoord>
          <yCoord>246</yCoord>
        </edgeMap>
        <edgeMap>
          <xCoord>175</xCoord>
          <yCoord>247</yCoord>
        </edgeMap>
        <edgeMap>
          <xCoord>174</xCoord>
          <yCoord>248</yCoord>
        </edgeMap>
        <edgeMap>
          <xCoord>173</xCoord>
          <yCoord>248</yCoord>
        </edgeMap>
        <edgeMap>
          <xCoord>172</xCoord>
          <yCoord>248</yCoord>
        </edgeMap>
        <edgeMap>
          <xCoord>171</xCoord>
          <yCoord>249</yCoord>
        </edgeMap>
        <edgeMap>
          <xCoord>170</xCoord>
          <yCoord>249</yCoord>
        </edgeMap>
        <edgeMap>
          <xCoord>169</xCoord>
          <yCoord>250</yCoord>
        </edgeMap>
        <edgeMap>
          <xCoord>168</xCoord>
          <yCoord>251</yCoord>
        </edgeMap>
        <edgeMap>
          <xCoord>167</xCoord>
          <yCoord>252</yCoord>
        </edgeMap>
        <edgeMap>
          <xCoord>166</xCoord>
          <yCoord>253</yCoord>
        </edgeMap>
        <edgeMap>
          <xCoord>165</xCoord>
          <yCoord>254</yCoord>
        </edgeMap>
        <edgeMap>
          <xCoord>164</xCoord>
          <yCoord>255</yCoord>
        </edgeMap>
        <edgeMap>
          <xCoord>163</xCoord>
          <yCoord>256</yCoord>
        </edgeMap>
        <edgeMap>
          <xCoord>164</xCoord>
          <yCoord>257</yCoord>
        </edgeMap>
        <edgeMap>
          <xCoord>164</xCoord>
          <yCoord>258</yCoord>
        </edgeMap>
        <edgeMap>
          <xCoord>164</xCoord>
          <yCoord>259</yCoord>
        </edgeMap>
        <edgeMap>
          <xCoord>165</xCoord>
          <yCoord>260</yCoord>
        </edgeMap>
        <edgeMap>
          <xCoord>165</xCoord>
          <yCoord>261</yCoord>
        </edgeMap>
        <edgeMap>
          <xCoord>164</xCoord>
          <yCoord>262</yCoord>
        </edgeMap>
        <edgeMap>
          <xCoord>163</xCoord>
          <yCoord>263</yCoord>
        </edgeMap>
        <edgeMap>
          <xCoord>163</xCoord>
          <yCoord>264</yCoord>
        </edgeMap>
        <edgeMap>
          <xCoord>163</xCoord>
          <yCoord>265</yCoord>
        </edgeMap>
        <edgeMap>
          <xCoord>163</xCoord>
          <yCoord>266</yCoord>
        </edgeMap>
        <edgeMap>
          <xCoord>163</xCoord>
          <yCoord>267</yCoord>
        </edgeMap>
        <edgeMap>
          <xCoord>163</xCoord>
          <yCoord>268</yCoord>
        </edgeMap>
        <edgeMap>
          <xCoord>162</xCoord>
          <yCoord>269</yCoord>
        </edgeMap>
        <edgeMap>
          <xCoord>161</xCoord>
          <yCoord>270</yCoord>
        </edgeMap>
        <edgeMap>
          <xCoord>160</xCoord>
          <yCoord>271</yCoord>
        </edgeMap>
        <edgeMap>
          <xCoord>161</xCoord>
          <yCoord>272</yCoord>
        </edgeMap>
        <edgeMap>
          <xCoord>162</xCoord>
          <yCoord>273</yCoord>
        </edgeMap>
        <edgeMap>
          <xCoord>163</xCoord>
          <yCoord>274</yCoord>
        </edgeMap>
        <edgeMap>
          <xCoord>163</xCoord>
          <yCoord>275</yCoord>
        </edgeMap>
        <edgeMap>
          <xCoord>162</xCoord>
          <yCoord>276</yCoord>
        </edgeMap>
        <edgeMap>
          <xCoord>163</xCoord>
          <yCoord>277</yCoord>
        </edgeMap>
        <edgeMap>
          <xCoord>162</xCoord>
          <yCoord>278</yCoord>
        </edgeMap>
        <edgeMap>
          <xCoord>161</xCoord>
          <yCoord>279</yCoord>
        </edgeMap>
        <edgeMap>
          <xCoord>162</xCoord>
          <yCoord>280</yCoord>
        </edgeMap>
        <edgeMap>
          <xCoord>163</xCoord>
          <yCoord>281</yCoord>
        </edgeMap>
        <edgeMap>
          <xCoord>164</xCoord>
          <yCoord>282</yCoord>
        </edgeMap>
        <edgeMap>
          <xCoord>165</xCoord>
          <yCoord>283</yCoord>
        </edgeMap>
        <edgeMap>
          <xCoord>166</xCoord>
          <yCoord>284</yCoord>
        </edgeMap>
        <edgeMap>
          <xCoord>166</xCoord>
          <yCoord>285</yCoord>
        </edgeMap>
        <edgeMap>
          <xCoord>167</xCoord>
          <yCoord>286</yCoord>
        </edgeMap>
        <edgeMap>
          <xCoord>168</xCoord>
          <yCoord>287</yCoord>
        </edgeMap>
        <edgeMap>
          <xCoord>169</xCoord>
          <yCoord>288</yCoord>
        </edgeMap>
        <edgeMap>
          <xCoord>170</xCoord>
          <yCoord>289</yCoord>
        </edgeMap>
        <edgeMap>
          <xCoord>171</xCoord>
          <yCoord>288</yCoord>
        </edgeMap>
        <edgeMap>
          <xCoord>172</xCoord>
          <yCoord>288</yCoord>
        </edgeMap>
        <edgeMap>
          <xCoord>173</xCoord>
          <yCoord>288</yCoord>
        </edgeMap>
        <edgeMap>
          <xCoord>174</xCoord>
          <yCoord>289</yCoord>
        </edgeMap>
        <edgeMap>
          <xCoord>175</xCoord>
          <yCoord>289</yCoord>
        </edgeMap>
      </roi>
      <roi>
        <imageZposition>-62.5</imageZposition>
        <imageSOP_UID>1.3.6.1.4.1.14519.5.2.1.6279.6001.339758994469688548602905784176</imageSOP_UID>
        <inclusion>TRUE</inclusion>
        <edgeMap>
          <xCoord>174</xCoord>
          <yCoord>289</yCoord>
        </edgeMap>
        <edgeMap>
          <xCoord>175</xCoord>
          <yCoord>288</yCoord>
        </edgeMap>
        <edgeMap>
          <xCoord>176</xCoord>
          <yCoord>287</yCoord>
        </edgeMap>
        <edgeMap>
          <xCoord>177</xCoord>
          <yCoord>287</yCoord>
        </edgeMap>
        <edgeMap>
          <xCoord>178</xCoord>
          <yCoord>286</yCoord>
        </edgeMap>
        <edgeMap>
          <xCoord>179</xCoord>
          <yCoord>285</yCoord>
        </edgeMap>
        <edgeMap>
          <xCoord>180</xCoord>
          <yCoord>284</yCoord>
        </edgeMap>
        <edgeMap>
          <xCoord>180</xCoord>
          <yCoord>283</yCoord>
        </edgeMap>
        <edgeMap>
          <xCoord>180</xCoord>
          <yCoord>282</yCoord>
        </edgeMap>
        <edgeMap>
          <xCoord>180</xCoord>
          <yCoord>281</yCoord>
        </edgeMap>
        <edgeMap>
          <xCoord>179</xCoord>
          <yCoord>280</yCoord>
        </edgeMap>
        <edgeMap>
          <xCoord>179</xCoord>
          <yCoord>279</yCoord>
        </edgeMap>
        <edgeMap>
          <xCoord>179</xCoord>
          <yCoord>278</yCoord>
        </edgeMap>
        <edgeMap>
          <xCoord>180</xCoord>
          <yCoord>277</yCoord>
        </edgeMap>
        <edgeMap>
          <xCoord>181</xCoord>
          <yCoord>276</yCoord>
        </edgeMap>
        <edgeMap>
          <xCoord>182</xCoord>
          <yCoord>275</yCoord>
        </edgeMap>
        <edgeMap>
          <xCoord>183</xCoord>
          <yCoord>274</yCoord>
        </edgeMap>
        <edgeMap>
          <xCoord>184</xCoord>
          <yCoord>274</yCoord>
        </edgeMap>
        <edgeMap>
          <xCoord>185</xCoord>
          <yCoord>275</yCoord>
        </edgeMap>
        <edgeMap>
          <xCoord>186</xCoord>
          <yCoord>276</yCoord>
        </edgeMap>
        <edgeMap>
          <xCoord>187</xCoord>
          <yCoord>275</yCoord>
        </edgeMap>
        <edgeMap>
          <xCoord>188</xCoord>
          <yCoord>274</yCoord>
        </edgeMap>
        <edgeMap>
          <xCoord>189</xCoord>
          <yCoord>273</yCoord>
        </edgeMap>
        <edgeMap>
          <xCoord>188</xCoord>
          <yCoord>272</yCoord>
        </edgeMap>
        <edgeMap>
          <xCoord>189</xCoord>
          <yCoord>271</yCoord>
        </edgeMap>
        <edgeMap>
          <xCoord>190</xCoord>
          <yCoord>271</yCoord>
        </edgeMap>
        <edgeMap>
          <xCoord>191</xCoord>
          <yCoord>271</yCoord>
        </edgeMap>
        <edgeMap>
          <xCoord>192</xCoord>
          <yCoord>271</yCoord>
        </edgeMap>
        <edgeMap>
          <xCoord>193</xCoord>
          <yCoord>271</yCoord>
        </edgeMap>
        <edgeMap>
          <xCoord>194</xCoord>
          <yCoord>271</yCoord>
        </edgeMap>
        <edgeMap>
          <xCoord>195</xCoord>
          <yCoord>272</yCoord>
        </edgeMap>
        <edgeMap>
          <xCoord>196</xCoord>
          <yCoord>272</yCoord>
        </edgeMap>
        <edgeMap>
          <xCoord>197</xCoord>
          <yCoord>272</yCoord>
        </edgeMap>
        <edgeMap>
          <xCoord>198</xCoord>
          <yCoord>271</yCoord>
        </edgeMap>
        <edgeMap>
          <xCoord>199</xCoord>
          <yCoord>271</yCoord>
        </edgeMap>
        <edgeMap>
          <xCoord>200</xCoord>
          <yCoord>271</yCoord>
        </edgeMap>
        <edgeMap>
          <xCoord>201</xCoord>
          <yCoord>272</yCoord>
        </edgeMap>
        <edgeMap>
          <xCoord>202</xCoord>
          <yCoord>272</yCoord>
        </edgeMap>
        <edgeMap>
          <xCoord>203</xCoord>
          <yCoord>271</yCoord>
        </edgeMap>
        <edgeMap>
          <xCoord>204</xCoord>
          <yCoord>270</yCoord>
        </edgeMap>
        <edgeMap>
          <xCoord>205</xCoord>
          <yCoord>269</yCoord>
        </edgeMap>
        <edgeMap>
          <xCoord>204</xCoord>
          <yCoord>268</yCoord>
        </edgeMap>
        <edgeMap>
          <xCoord>203</xCoord>
          <yCoord>267</yCoord>
        </edgeMap>
        <edgeMap>
          <xCoord>202</xCoord>
          <yCoord>266</yCoord>
        </edgeMap>
        <edgeMap>
          <xCoord>201</xCoord>
          <yCoord>266</yCoord>
        </edgeMap>
        <edgeMap>
          <xCoord>200</xCoord>
          <yCoord>266</yCoord>
        </edgeMap>
        <edgeMap>
          <xCoord>199</xCoord>
          <yCoord>265</yCoord>
        </edgeMap>
        <edgeMap>
          <xCoord>198</xCoord>
          <yCoord>265</yCoord>
        </edgeMap>
        <edgeMap>
          <xCoord>197</xCoord>
          <yCoord>264</yCoord>
        </edgeMap>
        <edgeMap>
          <xCoord>196</xCoord>
          <yCoord>263</yCoord>
        </edgeMap>
        <edgeMap>
          <xCoord>195</xCoord>
          <yCoord>262</yCoord>
        </edgeMap>
        <edgeMap>
          <xCoord>194</xCoord>
          <yCoord>261</yCoord>
        </edgeMap>
        <edgeMap>
          <xCoord>194</xCoord>
          <yCoord>260</yCoord>
        </edgeMap>
        <edgeMap>
          <xCoord>193</xCoord>
          <yCoord>259</yCoord>
        </edgeMap>
        <edgeMap>
          <xCoord>193</xCoord>
          <yCoord>258</yCoord>
        </edgeMap>
        <edgeMap>
          <xCoord>193</xCoord>
          <yCoord>257</yCoord>
        </edgeMap>
        <edgeMap>
          <xCoord>194</xCoord>
          <yCoord>256</yCoord>
        </edgeMap>
        <edgeMap>
          <xCoord>194</xCoord>
          <yCoord>255</yCoord>
        </edgeMap>
        <edgeMap>
          <xCoord>194</xCoord>
          <yCoord>254</yCoord>
        </edgeMap>
        <edgeMap>
          <xCoord>195</xCoord>
          <yCoord>253</yCoord>
        </edgeMap>
        <edgeMap>
          <xCoord>196</xCoord>
          <yCoord>253</yCoord>
        </edgeMap>
        <edgeMap>
          <xCoord>197</xCoord>
          <yCoord>252</yCoord>
        </edgeMap>
        <edgeMap>
          <xCoord>198</xCoord>
          <yCoord>251</yCoord>
        </edgeMap>
        <edgeMap>
          <xCoord>199</xCoord>
          <yCoord>250</yCoord>
        </edgeMap>
        <edgeMap>
          <xCoord>200</xCoord>
          <yCoord>249</yCoord>
        </edgeMap>
        <edgeMap>
          <xCoord>199</xCoord>
          <yCoord>248</yCoord>
        </edgeMap>
        <edgeMap>
          <xCoord>198</xCoord>
          <yCoord>247</yCoord>
        </edgeMap>
        <edgeMap>
          <xCoord>197</xCoord>
          <yCoord>246</yCoord>
        </edgeMap>
        <edgeMap>
          <xCoord>196</xCoord>
          <yCoord>246</yCoord>
        </edgeMap>
        <edgeMap>
          <xCoord>195</xCoord>
          <yCoord>245</yCoord>
        </edgeMap>
        <edgeMap>
          <xCoord>194</xCoord>
          <yCoord>245</yCoord>
        </edgeMap>
        <edgeMap>
          <xCoord>193</xCoord>
          <yCoord>245</yCoord>
        </edgeMap>
        <edgeMap>
          <xCoord>192</xCoord>
          <yCoord>246</yCoord>
        </edgeMap>
        <edgeMap>
          <xCoord>191</xCoord>
          <yCoord>247</yCoord>
        </edgeMap>
        <edgeMap>
          <xCoord>190</xCoord>
          <yCoord>248</yCoord>
        </edgeMap>
        <edgeMap>
          <xCoord>189</xCoord>
          <yCoord>249</yCoord>
        </edgeMap>
        <edgeMap>
          <xCoord>188</xCoord>
          <yCoord>250</yCoord>
        </edgeMap>
        <edgeMap>
          <xCoord>187</xCoord>
          <yCoord>249</yCoord>
        </edgeMap>
        <edgeMap>
          <xCoord>186</xCoord>
          <yCoord>248</yCoord>
        </edgeMap>
        <edgeMap>
          <xCoord>185</xCoord>
          <yCoord>247</yCoord>
        </edgeMap>
        <edgeMap>
          <xCoord>184</xCoord>
          <yCoord>247</yCoord>
        </edgeMap>
        <edgeMap>
          <xCoord>183</xCoord>
          <yCoord>246</yCoord>
        </edgeMap>
        <edgeMap>
          <xCoord>182</xCoord>
          <yCoord>246</yCoord>
        </edgeMap>
        <edgeMap>
          <xCoord>181</xCoord>
          <yCoord>245</yCoord>
        </edgeMap>
        <edgeMap>
          <xCoord>180</xCoord>
          <yCoord>245</yCoord>
        </edgeMap>
        <edgeMap>
          <xCoord>179</xCoord>
          <yCoord>245</yCoord>
        </edgeMap>
        <edgeMap>
          <xCoord>178</xCoord>
          <yCoord>246</yCoord>
        </edgeMap>
        <edgeMap>
          <xCoord>177</xCoord>
          <yCoord>247</yCoord>
        </edgeMap>
        <edgeMap>
          <xCoord>176</xCoord>
          <yCoord>247</yCoord>
        </edgeMap>
        <edgeMap>
          <xCoord>175</xCoord>
          <yCoord>248</yCoord>
        </edgeMap>
        <edgeMap>
          <xCoord>174</xCoord>
          <yCoord>248</yCoord>
        </edgeMap>
        <edgeMap>
          <xCoord>173</xCoord>
          <yCoord>248</yCoord>
        </edgeMap>
        <edgeMap>
          <xCoord>172</xCoord>
          <yCoord>248</yCoord>
        </edgeMap>
        <edgeMap>
          <xCoord>171</xCoord>
          <yCoord>249</yCoord>
        </edgeMap>
        <edgeMap>
          <xCoord>170</xCoord>
          <yCoord>249</yCoord>
        </edgeMap>
        <edgeMap>
          <xCoord>169</xCoord>
          <yCoord>249</yCoord>
        </edgeMap>
        <edgeMap>
          <xCoord>168</xCoord>
          <yCoord>249</yCoord>
        </edgeMap>
        <edgeMap>
          <xCoord>167</xCoord>
          <yCoord>250</yCoord>
        </edgeMap>
        <edgeMap>
          <xCoord>166</xCoord>
          <yCoord>251</yCoord>
        </edgeMap>
        <edgeMap>
          <xCoord>165</xCoord>
          <yCoord>252</yCoord>
        </edgeMap>
        <edgeMap>
          <xCoord>165</xCoord>
          <yCoord>253</yCoord>
        </edgeMap>
        <edgeMap>
          <xCoord>165</xCoord>
          <yCoord>254</yCoord>
        </edgeMap>
        <edgeMap>
          <xCoord>164</xCoord>
          <yCoord>255</yCoord>
        </edgeMap>
        <edgeMap>
          <xCoord>163</xCoord>
          <yCoord>256</yCoord>
        </edgeMap>
        <edgeMap>
          <xCoord>164</xCoord>
          <yCoord>257</yCoord>
        </edgeMap>
        <edgeMap>
          <xCoord>164</xCoord>
          <yCoord>258</yCoord>
        </edgeMap>
        <edgeMap>
          <xCoord>164</xCoord>
          <yCoord>259</yCoord>
        </edgeMap>
        <edgeMap>
          <xCoord>163</xCoord>
          <yCoord>260</yCoord>
        </edgeMap>
        <edgeMap>
          <xCoord>163</xCoord>
          <yCoord>261</yCoord>
        </edgeMap>
        <edgeMap>
          <xCoord>163</xCoord>
          <yCoord>262</yCoord>
        </edgeMap>
        <edgeMap>
          <xCoord>163</xCoord>
          <yCoord>263</yCoord>
        </edgeMap>
        <edgeMap>
          <xCoord>163</xCoord>
          <yCoord>264</yCoord>
        </edgeMap>
        <edgeMap>
          <xCoord>163</xCoord>
          <yCoord>265</yCoord>
        </edgeMap>
        <edgeMap>
          <xCoord>162</xCoord>
          <yCoord>266</yCoord>
        </edgeMap>
        <edgeMap>
          <xCoord>163</xCoord>
          <yCoord>267</yCoord>
        </edgeMap>
        <edgeMap>
          <xCoord>163</xCoord>
          <yCoord>268</yCoord>
        </edgeMap>
        <edgeMap>
          <xCoord>164</xCoord>
          <yCoord>269</yCoord>
        </edgeMap>
        <edgeMap>
          <xCoord>165</xCoord>
          <yCoord>270</yCoord>
        </edgeMap>
        <edgeMap>
          <xCoord>164</xCoord>
          <yCoord>271</yCoord>
        </edgeMap>
        <edgeMap>
          <xCoord>163</xCoord>
          <yCoord>272</yCoord>
        </edgeMap>
        <edgeMap>
          <xCoord>163</xCoord>
          <yCoord>273</yCoord>
        </edgeMap>
        <edgeMap>
          <xCoord>164</xCoord>
          <yCoord>274</yCoord>
        </edgeMap>
        <edgeMap>
          <xCoord>165</xCoord>
          <yCoord>275</yCoord>
        </edgeMap>
        <edgeMap>
          <xCoord>166</xCoord>
          <yCoord>276</yCoord>
        </edgeMap>
        <edgeMap>
          <xCoord>167</xCoord>
          <yCoord>277</yCoord>
        </edgeMap>
        <edgeMap>
          <xCoord>167</xCoord>
          <yCoord>278</yCoord>
        </edgeMap>
        <edgeMap>
          <xCoord>166</xCoord>
          <yCoord>279</yCoord>
        </edgeMap>
        <edgeMap>
          <xCoord>167</xCoord>
          <yCoord>280</yCoord>
        </edgeMap>
        <edgeMap>
          <xCoord>168</xCoord>
          <yCoord>281</yCoord>
        </edgeMap>
        <edgeMap>
          <xCoord>168</xCoord>
          <yCoord>282</yCoord>
        </edgeMap>
        <edgeMap>
          <xCoord>168</xCoord>
          <yCoord>283</yCoord>
        </edgeMap>
        <edgeMap>
          <xCoord>168</xCoord>
          <yCoord>284</yCoord>
        </edgeMap>
        <edgeMap>
          <xCoord>168</xCoord>
          <yCoord>285</yCoord>
        </edgeMap>
        <edgeMap>
          <xCoord>169</xCoord>
          <yCoord>286</yCoord>
        </edgeMap>
        <edgeMap>
          <xCoord>170</xCoord>
          <yCoord>287</yCoord>
        </edgeMap>
        <edgeMap>
          <xCoord>171</xCoord>
          <yCoord>288</yCoord>
        </edgeMap>
        <edgeMap>
          <xCoord>172</xCoord>
          <yCoord>288</yCoord>
        </edgeMap>
        <edgeMap>
          <xCoord>173</xCoord>
          <yCoord>288</yCoord>
        </edgeMap>
        <edgeMap>
          <xCoord>174</xCoord>
          <yCoord>289</yCoord>
        </edgeMap>
      </roi>
      <roi>
        <imageZposition>-63.75</imageZposition>
        <imageSOP_UID>1.3.6.1.4.1.14519.5.2.1.6279.6001.951012023722200089460307282061</imageSOP_UID>
        <inclusion>TRUE</inclusion>
        <edgeMap>
          <xCoord>179</xCoord>
          <yCoord>286</yCoord>
        </edgeMap>
        <edgeMap>
          <xCoord>180</xCoord>
          <yCoord>285</yCoord>
        </edgeMap>
        <edgeMap>
          <xCoord>181</xCoord>
          <yCoord>284</yCoord>
        </edgeMap>
        <edgeMap>
          <xCoord>182</xCoord>
          <yCoord>283</yCoord>
        </edgeMap>
        <edgeMap>
          <xCoord>183</xCoord>
          <yCoord>282</yCoord>
        </edgeMap>
        <edgeMap>
          <xCoord>182</xCoord>
          <yCoord>281</yCoord>
        </edgeMap>
        <edgeMap>
          <xCoord>181</xCoord>
          <yCoord>280</yCoord>
        </edgeMap>
        <edgeMap>
          <xCoord>180</xCoord>
          <yCoord>279</yCoord>
        </edgeMap>
        <edgeMap>
          <xCoord>181</xCoord>
          <yCoord>278</yCoord>
        </edgeMap>
        <edgeMap>
          <xCoord>182</xCoord>
          <yCoord>277</yCoord>
        </edgeMap>
        <edgeMap>
          <xCoord>182</xCoord>
          <yCoord>276</yCoord>
        </edgeMap>
        <edgeMap>
          <xCoord>183</xCoord>
          <yCoord>275</yCoord>
        </edgeMap>
        <edgeMap>
          <xCoord>184</xCoord>
          <yCoord>274</yCoord>
        </edgeMap>
        <edgeMap>
          <xCoord>185</xCoord>
          <yCoord>275</yCoord>
        </edgeMap>
        <edgeMap>
          <xCoord>186</xCoord>
          <yCoord>274</yCoord>
        </edgeMap>
        <edgeMap>
          <xCoord>187</xCoord>
          <yCoord>273</yCoord>
        </edgeMap>
        <edgeMap>
          <xCoord>188</xCoord>
          <yCoord>272</yCoord>
        </edgeMap>
        <edgeMap>
          <xCoord>189</xCoord>
          <yCoord>271</yCoord>
        </edgeMap>
        <edgeMap>
          <xCoord>190</xCoord>
          <yCoord>271</yCoord>
        </edgeMap>
        <edgeMap>
          <xCoord>191</xCoord>
          <yCoord>271</yCoord>
        </edgeMap>
        <edgeMap>
          <xCoord>192</xCoord>
          <yCoord>272</yCoord>
        </edgeMap>
        <edgeMap>
          <xCoord>193</xCoord>
          <yCoord>272</yCoord>
        </edgeMap>
        <edgeMap>
          <xCoord>194</xCoord>
          <yCoord>272</yCoord>
        </edgeMap>
        <edgeMap>
          <xCoord>195</xCoord>
          <yCoord>272</yCoord>
        </edgeMap>
        <edgeMap>
          <xCoord>196</xCoord>
          <yCoord>272</yCoord>
        </edgeMap>
        <edgeMap>
          <xCoord>197</xCoord>
          <yCoord>271</yCoord>
        </edgeMap>
        <edgeMap>
          <xCoord>198</xCoord>
          <yCoord>270</yCoord>
        </edgeMap>
        <edgeMap>
          <xCoord>199</xCoord>
          <yCoord>269</yCoord>
        </edgeMap>
        <edgeMap>
          <xCoord>199</xCoord>
          <yCoord>268</yCoord>
        </edgeMap>
        <edgeMap>
          <xCoord>198</xCoord>
          <yCoord>267</yCoord>
        </edgeMap>
        <edgeMap>
          <xCoord>197</xCoord>
          <yCoord>266</yCoord>
        </edgeMap>
        <edgeMap>
          <xCoord>197</xCoord>
          <yCoord>265</yCoord>
        </edgeMap>
        <edgeMap>
          <xCoord>196</xCoord>
          <yCoord>264</yCoord>
        </edgeMap>
        <edgeMap>
          <xCoord>195</xCoord>
          <yCoord>263</yCoord>
        </edgeMap>
        <edgeMap>
          <xCoord>194</xCoord>
          <yCoord>262</yCoord>
        </edgeMap>
        <edgeMap>
          <xCoord>194</xCoord>
          <yCoord>261</yCoord>
        </edgeMap>
        <edgeMap>
          <xCoord>193</xCoord>
          <yCoord>260</yCoord>
        </edgeMap>
        <edgeMap>
          <xCoord>193</xCoord>
          <yCoord>259</yCoord>
        </edgeMap>
        <edgeMap>
          <xCoord>193</xCoord>
          <yCoord>258</yCoord>
        </edgeMap>
        <edgeMap>
          <xCoord>193</xCoord>
          <yCoord>257</yCoord>
        </edgeMap>
        <edgeMap>
          <xCoord>193</xCoord>
          <yCoord>256</yCoord>
        </edgeMap>
        <edgeMap>
          <xCoord>194</xCoord>
          <yCoord>255</yCoord>
        </edgeMap>
        <edgeMap>
          <xCoord>195</xCoord>
          <yCoord>254</yCoord>
        </edgeMap>
        <edgeMap>
          <xCoord>196</xCoord>
          <yCoord>253</yCoord>
        </edgeMap>
        <edgeMap>
          <xCoord>197</xCoord>
          <yCoord>252</yCoord>
        </edgeMap>
        <edgeMap>
          <xCoord>198</xCoord>
          <yCoord>251</yCoord>
        </edgeMap>
        <edgeMap>
          <xCoord>197</xCoord>
          <yCoord>250</yCoord>
        </edgeMap>
        <edgeMap>
          <xCoord>196</xCoord>
          <yCoord>249</yCoord>
        </edgeMap>
        <edgeMap>
          <xCoord>195</xCoord>
          <yCoord>248</yCoord>
        </edgeMap>
        <edgeMap>
          <xCoord>194</xCoord>
          <yCoord>249</yCoord>
        </edgeMap>
        <edgeMap>
          <xCoord>193</xCoord>
          <yCoord>250</yCoord>
        </edgeMap>
        <edgeMap>
          <xCoord>192</xCoord>
          <yCoord>250</yCoord>
        </edgeMap>
        <edgeMap>
          <xCoord>191</xCoord>
          <yCoord>249</yCoord>
        </edgeMap>
        <edgeMap>
          <xCoord>190</xCoord>
          <yCoord>250</yCoord>
        </edgeMap>
        <edgeMap>
          <xCoord>189</xCoord>
          <yCoord>251</yCoord>
        </edgeMap>
        <edgeMap>
          <xCoord>188</xCoord>
          <yCoord>251</yCoord>
        </edgeMap>
        <edgeMap>
          <xCoord>187</xCoord>
          <yCoord>250</yCoord>
        </edgeMap>
        <edgeMap>
          <xCoord>186</xCoord>
          <yCoord>249</yCoord>
        </edgeMap>
        <edgeMap>
          <xCoord>185</xCoord>
          <yCoord>248</yCoord>
        </edgeMap>
        <edgeMap>
          <xCoord>184</xCoord>
          <yCoord>247</yCoord>
        </edgeMap>
        <edgeMap>
          <xCoord>183</xCoord>
          <yCoord>247</yCoord>
        </edgeMap>
        <edgeMap>
          <xCoord>182</xCoord>
          <yCoord>246</yCoord>
        </edgeMap>
        <edgeMap>
          <xCoord>181</xCoord>
          <yCoord>245</yCoord>
        </edgeMap>
        <edgeMap>
          <xCoord>180</xCoord>
          <yCoord>245</yCoord>
        </edgeMap>
        <edgeMap>
          <xCoord>179</xCoord>
          <yCoord>246</yCoord>
        </edgeMap>
        <edgeMap>
          <xCoord>178</xCoord>
          <yCoord>247</yCoord>
        </edgeMap>
        <edgeMap>
          <xCoord>177</xCoord>
          <yCoord>248</yCoord>
        </edgeMap>
        <edgeMap>
          <xCoord>176</xCoord>
          <yCoord>248</yCoord>
        </edgeMap>
        <edgeMap>
          <xCoord>175</xCoord>
          <yCoord>248</yCoord>
        </edgeMap>
        <edgeMap>
          <xCoord>174</xCoord>
          <yCoord>248</yCoord>
        </edgeMap>
        <edgeMap>
          <xCoord>173</xCoord>
          <yCoord>248</yCoord>
        </edgeMap>
        <edgeMap>
          <xCoord>172</xCoord>
          <yCoord>248</yCoord>
        </edgeMap>
        <edgeMap>
          <xCoord>171</xCoord>
          <yCoord>249</yCoord>
        </edgeMap>
        <edgeMap>
          <xCoord>170</xCoord>
          <yCoord>250</yCoord>
        </edgeMap>
        <edgeMap>
          <xCoord>169</xCoord>
          <yCoord>250</yCoord>
        </edgeMap>
        <edgeMap>
          <xCoord>168</xCoord>
          <yCoord>249</yCoord>
        </edgeMap>
        <edgeMap>
          <xCoord>167</xCoord>
          <yCoord>250</yCoord>
        </edgeMap>
        <edgeMap>
          <xCoord>166</xCoord>
          <yCoord>251</yCoord>
        </edgeMap>
        <edgeMap>
          <xCoord>165</xCoord>
          <yCoord>252</yCoord>
        </edgeMap>
        <edgeMap>
          <xCoord>165</xCoord>
          <yCoord>253</yCoord>
        </edgeMap>
        <edgeMap>
          <xCoord>164</xCoord>
          <yCoord>254</yCoord>
        </edgeMap>
        <edgeMap>
          <xCoord>163</xCoord>
          <yCoord>255</yCoord>
        </edgeMap>
        <edgeMap>
          <xCoord>164</xCoord>
          <yCoord>256</yCoord>
        </edgeMap>
        <edgeMap>
          <xCoord>165</xCoord>
          <yCoord>257</yCoord>
        </edgeMap>
        <edgeMap>
          <xCoord>164</xCoord>
          <yCoord>258</yCoord>
        </edgeMap>
        <edgeMap>
          <xCoord>164</xCoord>
          <yCoord>259</yCoord>
        </edgeMap>
        <edgeMap>
          <xCoord>164</xCoord>
          <yCoord>260</yCoord>
        </edgeMap>
        <edgeMap>
          <xCoord>164</xCoord>
          <yCoord>261</yCoord>
        </edgeMap>
        <edgeMap>
          <xCoord>163</xCoord>
          <yCoord>262</yCoord>
        </edgeMap>
        <edgeMap>
          <xCoord>162</xCoord>
          <yCoord>263</yCoord>
        </edgeMap>
        <edgeMap>
          <xCoord>163</xCoord>
          <yCoord>264</yCoord>
        </edgeMap>
        <edgeMap>
          <xCoord>163</xCoord>
          <yCoord>265</yCoord>
        </edgeMap>
        <edgeMap>
          <xCoord>163</xCoord>
          <yCoord>266</yCoord>
        </edgeMap>
        <edgeMap>
          <xCoord>163</xCoord>
          <yCoord>267</yCoord>
        </edgeMap>
        <edgeMap>
          <xCoord>164</xCoord>
          <yCoord>268</yCoord>
        </edgeMap>
        <edgeMap>
          <xCoord>165</xCoord>
          <yCoord>269</yCoord>
        </edgeMap>
        <edgeMap>
          <xCoord>166</xCoord>
          <yCoord>270</yCoord>
        </edgeMap>
        <edgeMap>
          <xCoord>167</xCoord>
          <yCoord>271</yCoord>
        </edgeMap>
        <edgeMap>
          <xCoord>168</xCoord>
          <yCoord>272</yCoord>
        </edgeMap>
        <edgeMap>
          <xCoord>169</xCoord>
          <yCoord>273</yCoord>
        </edgeMap>
        <edgeMap>
          <xCoord>170</xCoord>
          <yCoord>274</yCoord>
        </edgeMap>
        <edgeMap>
          <xCoord>169</xCoord>
          <yCoord>275</yCoord>
        </edgeMap>
        <edgeMap>
          <xCoord>169</xCoord>
          <yCoord>276</yCoord>
        </edgeMap>
        <edgeMap>
          <xCoord>170</xCoord>
          <yCoord>277</yCoord>
        </edgeMap>
        <edgeMap>
          <xCoord>169</xCoord>
          <yCoord>278</yCoord>
        </edgeMap>
        <edgeMap>
          <xCoord>170</xCoord>
          <yCoord>279</yCoord>
        </edgeMap>
        <edgeMap>
          <xCoord>171</xCoord>
          <yCoord>280</yCoord>
        </edgeMap>
        <edgeMap>
          <xCoord>172</xCoord>
          <yCoord>281</yCoord>
        </edgeMap>
        <edgeMap>
          <xCoord>172</xCoord>
          <yCoord>282</yCoord>
        </edgeMap>
        <edgeMap>
          <xCoord>171</xCoord>
          <yCoord>283</yCoord>
        </edgeMap>
        <edgeMap>
          <xCoord>172</xCoord>
          <yCoord>284</yCoord>
        </edgeMap>
        <edgeMap>
          <xCoord>173</xCoord>
          <yCoord>285</yCoord>
        </edgeMap>
        <edgeMap>
          <xCoord>174</xCoord>
          <yCoord>286</yCoord>
        </edgeMap>
        <edgeMap>
          <xCoord>175</xCoord>
          <yCoord>286</yCoord>
        </edgeMap>
        <edgeMap>
          <xCoord>176</xCoord>
          <yCoord>286</yCoord>
        </edgeMap>
        <edgeMap>
          <xCoord>177</xCoord>
          <yCoord>286</yCoord>
        </edgeMap>
        <edgeMap>
          <xCoord>178</xCoord>
          <yCoord>286</yCoord>
        </edgeMap>
        <edgeMap>
          <xCoord>179</xCoord>
          <yCoord>286</yCoord>
        </edgeMap>
      </roi>
      <roi>
        <imageZposition>-65.0</imageZposition>
        <imageSOP_UID>1.3.6.1.4.1.14519.5.2.1.6279.6001.154650310710856889634348419155</imageSOP_UID>
        <inclusion>TRUE</inclusion>
        <edgeMap>
          <xCoord>182</xCoord>
          <yCoord>285</yCoord>
        </edgeMap>
        <edgeMap>
          <xCoord>183</xCoord>
          <yCoord>284</yCoord>
        </edgeMap>
        <edgeMap>
          <xCoord>184</xCoord>
          <yCoord>283</yCoord>
        </edgeMap>
        <edgeMap>
          <xCoord>185</xCoord>
          <yCoord>282</yCoord>
        </edgeMap>
        <edgeMap>
          <xCoord>185</xCoord>
          <yCoord>281</yCoord>
        </edgeMap>
        <edgeMap>
          <xCoord>184</xCoord>
          <yCoord>280</yCoord>
        </edgeMap>
        <edgeMap>
          <xCoord>183</xCoord>
          <yCoord>279</yCoord>
        </edgeMap>
        <edgeMap>
          <xCoord>183</xCoord>
          <yCoord>278</yCoord>
        </edgeMap>
        <edgeMap>
          <xCoord>184</xCoord>
          <yCoord>277</yCoord>
        </edgeMap>
        <edgeMap>
          <xCoord>185</xCoord>
          <yCoord>276</yCoord>
        </edgeMap>
        <edgeMap>
          <xCoord>186</xCoord>
          <yCoord>276</yCoord>
        </edgeMap>
        <edgeMap>
          <xCoord>187</xCoord>
          <yCoord>275</yCoord>
        </edgeMap>
        <edgeMap>
          <xCoord>188</xCoord>
          <yCoord>274</yCoord>
        </edgeMap>
        <edgeMap>
          <xCoord>189</xCoord>
          <yCoord>273</yCoord>
        </edgeMap>
        <edgeMap>
          <xCoord>189</xCoord>
          <yCoord>272</yCoord>
        </edgeMap>
        <edgeMap>
          <xCoord>190</xCoord>
          <yCoord>271</yCoord>
        </edgeMap>
        <edgeMap>
          <xCoord>191</xCoord>
          <yCoord>272</yCoord>
        </edgeMap>
        <edgeMap>
          <xCoord>192</xCoord>
          <yCoord>273</yCoord>
        </edgeMap>
        <edgeMap>
          <xCoord>193</xCoord>
          <yCoord>273</yCoord>
        </edgeMap>
        <edgeMap>
          <xCoord>194</xCoord>
          <yCoord>273</yCoord>
        </edgeMap>
        <edgeMap>
          <xCoord>195</xCoord>
          <yCoord>273</yCoord>
        </edgeMap>
        <edgeMap>
          <xCoord>196</xCoord>
          <yCoord>273</yCoord>
        </edgeMap>
        <edgeMap>
          <xCoord>197</xCoord>
          <yCoord>272</yCoord>
        </edgeMap>
        <edgeMap>
          <xCoord>198</xCoord>
          <yCoord>271</yCoord>
        </edgeMap>
        <edgeMap>
          <xCoord>199</xCoord>
          <yCoord>270</yCoord>
        </edgeMap>
        <edgeMap>
          <xCoord>198</xCoord>
          <yCoord>269</yCoord>
        </edgeMap>
        <edgeMap>
          <xCoord>198</xCoord>
          <yCoord>268</yCoord>
        </edgeMap>
        <edgeMap>
          <xCoord>197</xCoord>
          <yCoord>267</yCoord>
        </edgeMap>
        <edgeMap>
          <xCoord>196</xCoord>
          <yCoord>266</yCoord>
        </edgeMap>
        <edgeMap>
          <xCoord>196</xCoord>
          <yCoord>265</yCoord>
        </edgeMap>
        <edgeMap>
          <xCoord>196</xCoord>
          <yCoord>264</yCoord>
        </edgeMap>
        <edgeMap>
          <xCoord>195</xCoord>
          <yCoord>263</yCoord>
        </edgeMap>
        <edgeMap>
          <xCoord>195</xCoord>
          <yCoord>262</yCoord>
        </edgeMap>
        <edgeMap>
          <xCoord>194</xCoord>
          <yCoord>261</yCoord>
        </edgeMap>
        <edgeMap>
          <xCoord>194</xCoord>
          <yCoord>260</yCoord>
        </edgeMap>
        <edgeMap>
          <xCoord>193</xCoord>
          <yCoord>259</yCoord>
        </edgeMap>
        <edgeMap>
          <xCoord>193</xCoord>
          <yCoord>258</yCoord>
        </edgeMap>
        <edgeMap>
          <xCoord>193</xCoord>
          <yCoord>257</yCoord>
        </edgeMap>
        <edgeMap>
          <xCoord>194</xCoord>
          <yCoord>256</yCoord>
        </edgeMap>
        <edgeMap>
          <xCoord>195</xCoord>
          <yCoord>255</yCoord>
        </edgeMap>
        <edgeMap>
          <xCoord>196</xCoord>
          <yCoord>254</yCoord>
        </edgeMap>
        <edgeMap>
          <xCoord>197</xCoord>
          <yCoord>253</yCoord>
        </edgeMap>
        <edgeMap>
          <xCoord>197</xCoord>
          <yCoord>252</yCoord>
        </edgeMap>
        <edgeMap>
          <xCoord>196</xCoord>
          <yCoord>251</yCoord>
        </edgeMap>
        <edgeMap>
          <xCoord>195</xCoord>
          <yCoord>250</yCoord>
        </edgeMap>
        <edgeMap>
          <xCoord>194</xCoord>
          <yCoord>249</yCoord>
        </edgeMap>
        <edgeMap>
          <xCoord>193</xCoord>
          <yCoord>250</yCoord>
        </edgeMap>
        <edgeMap>
          <xCoord>192</xCoord>
          <yCoord>250</yCoord>
        </edgeMap>
        <edgeMap>
          <xCoord>191</xCoord>
          <yCoord>250</yCoord>
        </edgeMap>
        <edgeMap>
          <xCoord>190</xCoord>
          <yCoord>250</yCoord>
        </edgeMap>
        <edgeMap>
          <xCoord>189</xCoord>
          <yCoord>251</yCoord>
        </edgeMap>
        <edgeMap>
          <xCoord>188</xCoord>
          <yCoord>250</yCoord>
        </edgeMap>
        <edgeMap>
          <xCoord>187</xCoord>
          <yCoord>249</yCoord>
        </edgeMap>
        <edgeMap>
          <xCoord>186</xCoord>
          <yCoord>248</yCoord>
        </edgeMap>
        <edgeMap>
          <xCoord>185</xCoord>
          <yCoord>247</yCoord>
        </edgeMap>
        <edgeMap>
          <xCoord>184</xCoord>
          <yCoord>247</yCoord>
        </edgeMap>
        <edgeMap>
          <xCoord>183</xCoord>
          <yCoord>248</yCoord>
        </edgeMap>
        <edgeMap>
          <xCoord>182</xCoord>
          <yCoord>249</yCoord>
        </edgeMap>
        <edgeMap>
          <xCoord>181</xCoord>
          <yCoord>248</yCoord>
        </edgeMap>
        <edgeMap>
          <xCoord>180</xCoord>
          <yCoord>247</yCoord>
        </edgeMap>
        <edgeMap>
          <xCoord>179</xCoord>
          <yCoord>248</yCoord>
        </edgeMap>
        <edgeMap>
          <xCoord>178</xCoord>
          <yCoord>249</yCoord>
        </edgeMap>
        <edgeMap>
          <xCoord>177</xCoord>
          <yCoord>249</yCoord>
        </edgeMap>
        <edgeMap>
          <xCoord>176</xCoord>
          <yCoord>249</yCoord>
        </edgeMap>
        <edgeMap>
          <xCoord>175</xCoord>
          <yCoord>250</yCoord>
        </edgeMap>
        <edgeMap>
          <xCoord>174</xCoord>
          <yCoord>250</yCoord>
        </edgeMap>
        <edgeMap>
          <xCoord>173</xCoord>
          <yCoord>250</yCoord>
        </edgeMap>
        <edgeMap>
          <xCoord>172</xCoord>
          <yCoord>250</yCoord>
        </edgeMap>
        <edgeMap>
          <xCoord>171</xCoord>
          <yCoord>250</yCoord>
        </edgeMap>
        <edgeMap>
          <xCoord>170</xCoord>
          <yCoord>250</yCoord>
        </edgeMap>
        <edgeMap>
          <xCoord>169</xCoord>
          <yCoord>250</yCoord>
        </edgeMap>
        <edgeMap>
          <xCoord>168</xCoord>
          <yCoord>251</yCoord>
        </edgeMap>
        <edgeMap>
          <xCoord>167</xCoord>
          <yCoord>252</yCoord>
        </edgeMap>
        <edgeMap>
          <xCoord>166</xCoord>
          <yCoord>252</yCoord>
        </edgeMap>
        <edgeMap>
          <xCoord>165</xCoord>
          <yCoord>253</yCoord>
        </edgeMap>
        <edgeMap>
          <xCoord>164</xCoord>
          <yCoord>254</yCoord>
        </edgeMap>
        <edgeMap>
          <xCoord>163</xCoord>
          <yCoord>255</yCoord>
        </edgeMap>
        <edgeMap>
          <xCoord>164</xCoord>
          <yCoord>256</yCoord>
        </edgeMap>
        <edgeMap>
          <xCoord>165</xCoord>
          <yCoord>257</yCoord>
        </edgeMap>
        <edgeMap>
          <xCoord>165</xCoord>
          <yCoord>258</yCoord>
        </edgeMap>
        <edgeMap>
          <xCoord>165</xCoord>
          <yCoord>259</yCoord>
        </edgeMap>
        <edgeMap>
          <xCoord>165</xCoord>
          <yCoord>260</yCoord>
        </edgeMap>
        <edgeMap>
          <xCoord>165</xCoord>
          <yCoord>261</yCoord>
        </edgeMap>
        <edgeMap>
          <xCoord>164</xCoord>
          <yCoord>262</yCoord>
        </edgeMap>
        <edgeMap>
          <xCoord>164</xCoord>
          <yCoord>263</yCoord>
        </edgeMap>
        <edgeMap>
          <xCoord>164</xCoord>
          <yCoord>264</yCoord>
        </edgeMap>
        <edgeMap>
          <xCoord>165</xCoord>
          <yCoord>265</yCoord>
        </edgeMap>
        <edgeMap>
          <xCoord>164</xCoord>
          <yCoord>266</yCoord>
        </edgeMap>
        <edgeMap>
          <xCoord>164</xCoord>
          <yCoord>267</yCoord>
        </edgeMap>
        <edgeMap>
          <xCoord>165</xCoord>
          <yCoord>268</yCoord>
        </edgeMap>
        <edgeMap>
          <xCoord>166</xCoord>
          <yCoord>269</yCoord>
        </edgeMap>
        <edgeMap>
          <xCoord>167</xCoord>
          <yCoord>270</yCoord>
        </edgeMap>
        <edgeMap>
          <xCoord>168</xCoord>
          <yCoord>270</yCoord>
        </edgeMap>
        <edgeMap>
          <xCoord>169</xCoord>
          <yCoord>271</yCoord>
        </edgeMap>
        <edgeMap>
          <xCoord>169</xCoord>
          <yCoord>272</yCoord>
        </edgeMap>
        <edgeMap>
          <xCoord>170</xCoord>
          <yCoord>273</yCoord>
        </edgeMap>
        <edgeMap>
          <xCoord>171</xCoord>
          <yCoord>274</yCoord>
        </edgeMap>
        <edgeMap>
          <xCoord>172</xCoord>
          <yCoord>275</yCoord>
        </edgeMap>
        <edgeMap>
          <xCoord>172</xCoord>
          <yCoord>276</yCoord>
        </edgeMap>
        <edgeMap>
          <xCoord>173</xCoord>
          <yCoord>277</yCoord>
        </edgeMap>
        <edgeMap>
          <xCoord>173</xCoord>
          <yCoord>278</yCoord>
        </edgeMap>
        <edgeMap>
          <xCoord>173</xCoord>
          <yCoord>279</yCoord>
        </edgeMap>
        <edgeMap>
          <xCoord>173</xCoord>
          <yCoord>280</yCoord>
        </edgeMap>
        <edgeMap>
          <xCoord>174</xCoord>
          <yCoord>281</yCoord>
        </edgeMap>
        <edgeMap>
          <xCoord>173</xCoord>
          <yCoord>282</yCoord>
        </edgeMap>
        <edgeMap>
          <xCoord>174</xCoord>
          <yCoord>283</yCoord>
        </edgeMap>
        <edgeMap>
          <xCoord>175</xCoord>
          <yCoord>284</yCoord>
        </edgeMap>
        <edgeMap>
          <xCoord>176</xCoord>
          <yCoord>285</yCoord>
        </edgeMap>
        <edgeMap>
          <xCoord>177</xCoord>
          <yCoord>285</yCoord>
        </edgeMap>
        <edgeMap>
          <xCoord>178</xCoord>
          <yCoord>285</yCoord>
        </edgeMap>
        <edgeMap>
          <xCoord>179</xCoord>
          <yCoord>285</yCoord>
        </edgeMap>
        <edgeMap>
          <xCoord>180</xCoord>
          <yCoord>285</yCoord>
        </edgeMap>
        <edgeMap>
          <xCoord>181</xCoord>
          <yCoord>285</yCoord>
        </edgeMap>
        <edgeMap>
          <xCoord>182</xCoord>
          <yCoord>285</yCoord>
        </edgeMap>
      </roi>
      <roi>
        <imageZposition>-66.25</imageZposition>
        <imageSOP_UID>1.3.6.1.4.1.14519.5.2.1.6279.6001.178838411695183638159007806896</imageSOP_UID>
        <inclusion>TRUE</inclusion>
        <edgeMap>
          <xCoord>186</xCoord>
          <yCoord>285</yCoord>
        </edgeMap>
        <edgeMap>
          <xCoord>187</xCoord>
          <yCoord>284</yCoord>
        </edgeMap>
        <edgeMap>
          <xCoord>188</xCoord>
          <yCoord>283</yCoord>
        </edgeMap>
        <edgeMap>
          <xCoord>189</xCoord>
          <yCoord>282</yCoord>
        </edgeMap>
        <edgeMap>
          <xCoord>189</xCoord>
          <yCoord>281</yCoord>
        </edgeMap>
        <edgeMap>
          <xCoord>189</xCoord>
          <yCoord>280</yCoord>
        </edgeMap>
        <edgeMap>
          <xCoord>189</xCoord>
          <yCoord>279</yCoord>
        </edgeMap>
        <edgeMap>
          <xCoord>190</xCoord>
          <yCoord>278</yCoord>
        </edgeMap>
        <edgeMap>
          <xCoord>191</xCoord>
          <yCoord>277</yCoord>
        </edgeMap>
        <edgeMap>
          <xCoord>191</xCoord>
          <yCoord>276</yCoord>
        </edgeMap>
        <edgeMap>
          <xCoord>191</xCoord>
          <yCoord>275</yCoord>
        </edgeMap>
        <edgeMap>
          <xCoord>191</xCoord>
          <yCoord>274</yCoord>
        </edgeMap>
        <edgeMap>
          <xCoord>192</xCoord>
          <yCoord>273</yCoord>
        </edgeMap>
        <edgeMap>
          <xCoord>193</xCoord>
          <yCoord>274</yCoord>
        </edgeMap>
        <edgeMap>
          <xCoord>194</xCoord>
          <yCoord>274</yCoord>
        </edgeMap>
        <edgeMap>
          <xCoord>195</xCoord>
          <yCoord>274</yCoord>
        </edgeMap>
        <edgeMap>
          <xCoord>196</xCoord>
          <yCoord>274</yCoord>
        </edgeMap>
        <edgeMap>
          <xCoord>197</xCoord>
          <yCoord>273</yCoord>
        </edgeMap>
        <edgeMap>
          <xCoord>198</xCoord>
          <yCoord>272</yCoord>
        </edgeMap>
        <edgeMap>
          <xCoord>199</xCoord>
          <yCoord>271</yCoord>
        </edgeMap>
        <edgeMap>
          <xCoord>199</xCoord>
          <yCoord>270</yCoord>
        </edgeMap>
        <edgeMap>
          <xCoord>198</xCoord>
          <yCoord>269</yCoord>
        </edgeMap>
        <edgeMap>
          <xCoord>197</xCoord>
          <yCoord>268</yCoord>
        </edgeMap>
        <edgeMap>
          <xCoord>196</xCoord>
          <yCoord>267</yCoord>
        </edgeMap>
        <edgeMap>
          <xCoord>196</xCoord>
          <yCoord>266</yCoord>
        </edgeMap>
        <edgeMap>
          <xCoord>197</xCoord>
          <yCoord>265</yCoord>
        </edgeMap>
        <edgeMap>
          <xCoord>197</xCoord>
          <yCoord>264</yCoord>
        </edgeMap>
        <edgeMap>
          <xCoord>196</xCoord>
          <yCoord>263</yCoord>
        </edgeMap>
        <edgeMap>
          <xCoord>196</xCoord>
          <yCoord>262</yCoord>
        </edgeMap>
        <edgeMap>
          <xCoord>195</xCoord>
          <yCoord>261</yCoord>
        </edgeMap>
        <edgeMap>
          <xCoord>195</xCoord>
          <yCoord>260</yCoord>
        </edgeMap>
        <edgeMap>
          <xCoord>194</xCoord>
          <yCoord>259</yCoord>
        </edgeMap>
        <edgeMap>
          <xCoord>194</xCoord>
          <yCoord>258</yCoord>
        </edgeMap>
        <edgeMap>
          <xCoord>194</xCoord>
          <yCoord>257</yCoord>
        </edgeMap>
        <edgeMap>
          <xCoord>195</xCoord>
          <yCoord>256</yCoord>
        </edgeMap>
        <edgeMap>
          <xCoord>196</xCoord>
          <yCoord>255</yCoord>
        </edgeMap>
        <edgeMap>
          <xCoord>197</xCoord>
          <yCoord>254</yCoord>
        </edgeMap>
        <edgeMap>
          <xCoord>197</xCoord>
          <yCoord>253</yCoord>
        </edgeMap>
        <edgeMap>
          <xCoord>196</xCoord>
          <yCoord>252</yCoord>
        </edgeMap>
        <edgeMap>
          <xCoord>195</xCoord>
          <yCoord>251</yCoord>
        </edgeMap>
        <edgeMap>
          <xCoord>194</xCoord>
          <yCoord>250</yCoord>
        </edgeMap>
        <edgeMap>
          <xCoord>193</xCoord>
          <yCoord>250</yCoord>
        </edgeMap>
        <edgeMap>
          <xCoord>192</xCoord>
          <yCoord>251</yCoord>
        </edgeMap>
        <edgeMap>
          <xCoord>191</xCoord>
          <yCoord>250</yCoord>
        </edgeMap>
        <edgeMap>
          <xCoord>190</xCoord>
          <yCoord>250</yCoord>
        </edgeMap>
        <edgeMap>
          <xCoord>189</xCoord>
          <yCoord>249</yCoord>
        </edgeMap>
        <edgeMap>
          <xCoord>188</xCoord>
          <yCoord>248</yCoord>
        </edgeMap>
        <edgeMap>
          <xCoord>187</xCoord>
          <yCoord>248</yCoord>
        </edgeMap>
        <edgeMap>
          <xCoord>186</xCoord>
          <yCoord>247</yCoord>
        </edgeMap>
        <edgeMap>
          <xCoord>185</xCoord>
          <yCoord>248</yCoord>
        </edgeMap>
        <edgeMap>
          <xCoord>184</xCoord>
          <yCoord>249</yCoord>
        </edgeMap>
        <edgeMap>
          <xCoord>183</xCoord>
          <yCoord>250</yCoord>
        </edgeMap>
        <edgeMap>
          <xCoord>182</xCoord>
          <yCoord>251</yCoord>
        </edgeMap>
        <edgeMap>
          <xCoord>181</xCoord>
          <yCoord>250</yCoord>
        </edgeMap>
        <edgeMap>
          <xCoord>180</xCoord>
          <yCoord>249</yCoord>
        </edgeMap>
        <edgeMap>
          <xCoord>179</xCoord>
          <yCoord>249</yCoord>
        </edgeMap>
        <edgeMap>
          <xCoord>178</xCoord>
          <yCoord>249</yCoord>
        </edgeMap>
        <edgeMap>
          <xCoord>177</xCoord>
          <yCoord>250</yCoord>
        </edgeMap>
        <edgeMap>
          <xCoord>176</xCoord>
          <yCoord>250</yCoord>
        </edgeMap>
        <edgeMap>
          <xCoord>175</xCoord>
          <yCoord>251</yCoord>
        </edgeMap>
        <edgeMap>
          <xCoord>174</xCoord>
          <yCoord>251</yCoord>
        </edgeMap>
        <edgeMap>
          <xCoord>173</xCoord>
          <yCoord>251</yCoord>
        </edgeMap>
        <edgeMap>
          <xCoord>172</xCoord>
          <yCoord>251</yCoord>
        </edgeMap>
        <edgeMap>
          <xCoord>171</xCoord>
          <yCoord>251</yCoord>
        </edgeMap>
        <edgeMap>
          <xCoord>170</xCoord>
          <yCoord>250</yCoord>
        </edgeMap>
        <edgeMap>
          <xCoord>169</xCoord>
          <yCoord>251</yCoord>
        </edgeMap>
        <edgeMap>
          <xCoord>168</xCoord>
          <yCoord>252</yCoord>
        </edgeMap>
        <edgeMap>
          <xCoord>167</xCoord>
          <yCoord>253</yCoord>
        </edgeMap>
        <edgeMap>
          <xCoord>167</xCoord>
          <yCoord>254</yCoord>
        </edgeMap>
        <edgeMap>
          <xCoord>166</xCoord>
          <yCoord>255</yCoord>
        </edgeMap>
        <edgeMap>
          <xCoord>166</xCoord>
          <yCoord>256</yCoord>
        </edgeMap>
        <edgeMap>
          <xCoord>167</xCoord>
          <yCoord>257</yCoord>
        </edgeMap>
        <edgeMap>
          <xCoord>166</xCoord>
          <yCoord>258</yCoord>
        </edgeMap>
        <edgeMap>
          <xCoord>166</xCoord>
          <yCoord>259</yCoord>
        </edgeMap>
        <edgeMap>
          <xCoord>165</xCoord>
          <yCoord>260</yCoord>
        </edgeMap>
        <edgeMap>
          <xCoord>165</xCoord>
          <yCoord>261</yCoord>
        </edgeMap>
        <edgeMap>
          <xCoord>165</xCoord>
          <yCoord>262</yCoord>
        </edgeMap>
        <edgeMap>
          <xCoord>165</xCoord>
          <yCoord>263</yCoord>
        </edgeMap>
        <edgeMap>
          <xCoord>166</xCoord>
          <yCoord>264</yCoord>
        </edgeMap>
        <edgeMap>
          <xCoord>166</xCoord>
          <yCoord>265</yCoord>
        </edgeMap>
        <edgeMap>
          <xCoord>166</xCoord>
          <yCoord>266</yCoord>
        </edgeMap>
        <edgeMap>
          <xCoord>167</xCoord>
          <yCoord>267</yCoord>
        </edgeMap>
        <edgeMap>
          <xCoord>168</xCoord>
          <yCoord>268</yCoord>
        </edgeMap>
        <edgeMap>
          <xCoord>168</xCoord>
          <yCoord>269</yCoord>
        </edgeMap>
        <edgeMap>
          <xCoord>168</xCoord>
          <yCoord>270</yCoord>
        </edgeMap>
        <edgeMap>
          <xCoord>169</xCoord>
          <yCoord>271</yCoord>
        </edgeMap>
        <edgeMap>
          <xCoord>170</xCoord>
          <yCoord>272</yCoord>
        </edgeMap>
        <edgeMap>
          <xCoord>171</xCoord>
          <yCoord>273</yCoord>
        </edgeMap>
        <edgeMap>
          <xCoord>172</xCoord>
          <yCoord>273</yCoord>
        </edgeMap>
        <edgeMap>
          <xCoord>173</xCoord>
          <yCoord>274</yCoord>
        </edgeMap>
        <edgeMap>
          <xCoord>174</xCoord>
          <yCoord>275</yCoord>
        </edgeMap>
        <edgeMap>
          <xCoord>174</xCoord>
          <yCoord>276</yCoord>
        </edgeMap>
        <edgeMap>
          <xCoord>174</xCoord>
          <yCoord>277</yCoord>
        </edgeMap>
        <edgeMap>
          <xCoord>174</xCoord>
          <yCoord>278</yCoord>
        </edgeMap>
        <edgeMap>
          <xCoord>175</xCoord>
          <yCoord>279</yCoord>
        </edgeMap>
        <edgeMap>
          <xCoord>176</xCoord>
          <yCoord>280</yCoord>
        </edgeMap>
        <edgeMap>
          <xCoord>177</xCoord>
          <yCoord>281</yCoord>
        </edgeMap>
        <edgeMap>
          <xCoord>178</xCoord>
          <yCoord>282</yCoord>
        </edgeMap>
        <edgeMap>
          <xCoord>179</xCoord>
          <yCoord>283</yCoord>
        </edgeMap>
        <edgeMap>
          <xCoord>180</xCoord>
          <yCoord>284</yCoord>
        </edgeMap>
        <edgeMap>
          <xCoord>181</xCoord>
          <yCoord>284</yCoord>
        </edgeMap>
        <edgeMap>
          <xCoord>182</xCoord>
          <yCoord>284</yCoord>
        </edgeMap>
        <edgeMap>
          <xCoord>183</xCoord>
          <yCoord>285</yCoord>
        </edgeMap>
        <edgeMap>
          <xCoord>184</xCoord>
          <yCoord>285</yCoord>
        </edgeMap>
        <edgeMap>
          <xCoord>185</xCoord>
          <yCoord>285</yCoord>
        </edgeMap>
        <edgeMap>
          <xCoord>186</xCoord>
          <yCoord>285</yCoord>
        </edgeMap>
      </roi>
      <roi>
        <imageZposition>-67.5</imageZposition>
        <imageSOP_UID>1.3.6.1.4.1.14519.5.2.1.6279.6001.666784322846460750238992225490</imageSOP_UID>
        <inclusion>TRUE</inclusion>
        <edgeMap>
          <xCoord>190</xCoord>
          <yCoord>286</yCoord>
        </edgeMap>
        <edgeMap>
          <xCoord>191</xCoord>
          <yCoord>285</yCoord>
        </edgeMap>
        <edgeMap>
          <xCoord>192</xCoord>
          <yCoord>284</yCoord>
        </edgeMap>
        <edgeMap>
          <xCoord>193</xCoord>
          <yCoord>283</yCoord>
        </edgeMap>
        <edgeMap>
          <xCoord>192</xCoord>
          <yCoord>282</yCoord>
        </edgeMap>
        <edgeMap>
          <xCoord>191</xCoord>
          <yCoord>281</yCoord>
        </edgeMap>
        <edgeMap>
          <xCoord>190</xCoord>
          <yCoord>280</yCoord>
        </edgeMap>
        <edgeMap>
          <xCoord>190</xCoord>
          <yCoord>279</yCoord>
        </edgeMap>
        <edgeMap>
          <xCoord>190</xCoord>
          <yCoord>278</yCoord>
        </edgeMap>
        <edgeMap>
          <xCoord>191</xCoord>
          <yCoord>277</yCoord>
        </edgeMap>
        <edgeMap>
          <xCoord>192</xCoord>
          <yCoord>276</yCoord>
        </edgeMap>
        <edgeMap>
          <xCoord>191</xCoord>
          <yCoord>275</yCoord>
        </edgeMap>
        <edgeMap>
          <xCoord>191</xCoord>
          <yCoord>274</yCoord>
        </edgeMap>
        <edgeMap>
          <xCoord>192</xCoord>
          <yCoord>273</yCoord>
        </edgeMap>
        <edgeMap>
          <xCoord>193</xCoord>
          <yCoord>274</yCoord>
        </edgeMap>
        <edgeMap>
          <xCoord>194</xCoord>
          <yCoord>275</yCoord>
        </edgeMap>
        <edgeMap>
          <xCoord>195</xCoord>
          <yCoord>275</yCoord>
        </edgeMap>
        <edgeMap>
          <xCoord>196</xCoord>
          <yCoord>275</yCoord>
        </edgeMap>
        <edgeMap>
          <xCoord>197</xCoord>
          <yCoord>275</yCoord>
        </edgeMap>
        <edgeMap>
          <xCoord>198</xCoord>
          <yCoord>274</yCoord>
        </edgeMap>
        <edgeMap>
          <xCoord>199</xCoord>
          <yCoord>273</yCoord>
        </edgeMap>
        <edgeMap>
          <xCoord>200</xCoord>
          <yCoord>272</yCoord>
        </edgeMap>
        <edgeMap>
          <xCoord>200</xCoord>
          <yCoord>271</yCoord>
        </edgeMap>
        <edgeMap>
          <xCoord>199</xCoord>
          <yCoord>270</yCoord>
        </edgeMap>
        <edgeMap>
          <xCoord>198</xCoord>
          <yCoord>269</yCoord>
        </edgeMap>
        <edgeMap>
          <xCoord>197</xCoord>
          <yCoord>268</yCoord>
        </edgeMap>
        <edgeMap>
          <xCoord>196</xCoord>
          <yCoord>268</yCoord>
        </edgeMap>
        <edgeMap>
          <xCoord>195</xCoord>
          <yCoord>267</yCoord>
        </edgeMap>
        <edgeMap>
          <xCoord>196</xCoord>
          <yCoord>266</yCoord>
        </edgeMap>
        <edgeMap>
          <xCoord>197</xCoord>
          <yCoord>265</yCoord>
        </edgeMap>
        <edgeMap>
          <xCoord>197</xCoord>
          <yCoord>264</yCoord>
        </edgeMap>
        <edgeMap>
          <xCoord>196</xCoord>
          <yCoord>263</yCoord>
        </edgeMap>
        <edgeMap>
          <xCoord>196</xCoord>
          <yCoord>262</yCoord>
        </edgeMap>
        <edgeMap>
          <xCoord>195</xCoord>
          <yCoord>261</yCoord>
        </edgeMap>
        <edgeMap>
          <xCoord>194</xCoord>
          <yCoord>260</yCoord>
        </edgeMap>
        <edgeMap>
          <xCoord>194</xCoord>
          <yCoord>259</yCoord>
        </edgeMap>
        <edgeMap>
          <xCoord>194</xCoord>
          <yCoord>258</yCoord>
        </edgeMap>
        <edgeMap>
          <xCoord>195</xCoord>
          <yCoord>257</yCoord>
        </edgeMap>
        <edgeMap>
          <xCoord>196</xCoord>
          <yCoord>256</yCoord>
        </edgeMap>
        <edgeMap>
          <xCoord>197</xCoord>
          <yCoord>255</yCoord>
        </edgeMap>
        <edgeMap>
          <xCoord>198</xCoord>
          <yCoord>254</yCoord>
        </edgeMap>
        <edgeMap>
          <xCoord>197</xCoord>
          <yCoord>253</yCoord>
        </edgeMap>
        <edgeMap>
          <xCoord>196</xCoord>
          <yCoord>252</yCoord>
        </edgeMap>
        <edgeMap>
          <xCoord>195</xCoord>
          <yCoord>251</yCoord>
        </edgeMap>
        <edgeMap>
          <xCoord>194</xCoord>
          <yCoord>251</yCoord>
        </edgeMap>
        <edgeMap>
          <xCoord>193</xCoord>
          <yCoord>251</yCoord>
        </edgeMap>
        <edgeMap>
          <xCoord>192</xCoord>
          <yCoord>251</yCoord>
        </edgeMap>
        <edgeMap>
          <xCoord>191</xCoord>
          <yCoord>250</yCoord>
        </edgeMap>
        <edgeMap>
          <xCoord>190</xCoord>
          <yCoord>249</yCoord>
        </edgeMap>
        <edgeMap>
          <xCoord>189</xCoord>
          <yCoord>248</yCoord>
        </edgeMap>
        <edgeMap>
          <xCoord>188</xCoord>
          <yCoord>247</yCoord>
        </edgeMap>
        <edgeMap>
          <xCoord>187</xCoord>
          <yCoord>248</yCoord>
        </edgeMap>
        <edgeMap>
          <xCoord>186</xCoord>
          <yCoord>249</yCoord>
        </edgeMap>
        <edgeMap>
          <xCoord>185</xCoord>
          <yCoord>250</yCoord>
        </edgeMap>
        <edgeMap>
          <xCoord>185</xCoord>
          <yCoord>251</yCoord>
        </edgeMap>
        <edgeMap>
          <xCoord>184</xCoord>
          <yCoord>252</yCoord>
        </edgeMap>
        <edgeMap>
          <xCoord>183</xCoord>
          <yCoord>253</yCoord>
        </edgeMap>
        <edgeMap>
          <xCoord>182</xCoord>
          <yCoord>253</yCoord>
        </edgeMap>
        <edgeMap>
          <xCoord>181</xCoord>
          <yCoord>253</yCoord>
        </edgeMap>
        <edgeMap>
          <xCoord>180</xCoord>
          <yCoord>252</yCoord>
        </edgeMap>
        <edgeMap>
          <xCoord>179</xCoord>
          <yCoord>251</yCoord>
        </edgeMap>
        <edgeMap>
          <xCoord>178</xCoord>
          <yCoord>250</yCoord>
        </edgeMap>
        <edgeMap>
          <xCoord>177</xCoord>
          <yCoord>250</yCoord>
        </edgeMap>
        <edgeMap>
          <xCoord>176</xCoord>
          <yCoord>251</yCoord>
        </edgeMap>
        <edgeMap>
          <xCoord>175</xCoord>
          <yCoord>252</yCoord>
        </edgeMap>
        <edgeMap>
          <xCoord>174</xCoord>
          <yCoord>252</yCoord>
        </edgeMap>
        <edgeMap>
          <xCoord>173</xCoord>
          <yCoord>253</yCoord>
        </edgeMap>
        <edgeMap>
          <xCoord>172</xCoord>
          <yCoord>252</yCoord>
        </edgeMap>
        <edgeMap>
          <xCoord>171</xCoord>
          <yCoord>251</yCoord>
        </edgeMap>
        <edgeMap>
          <xCoord>170</xCoord>
          <yCoord>251</yCoord>
        </edgeMap>
        <edgeMap>
          <xCoord>169</xCoord>
          <yCoord>252</yCoord>
        </edgeMap>
        <edgeMap>
          <xCoord>168</xCoord>
          <yCoord>253</yCoord>
        </edgeMap>
        <edgeMap>
          <xCoord>167</xCoord>
          <yCoord>254</yCoord>
        </edgeMap>
        <edgeMap>
          <xCoord>166</xCoord>
          <yCoord>255</yCoord>
        </edgeMap>
        <edgeMap>
          <xCoord>167</xCoord>
          <yCoord>256</yCoord>
        </edgeMap>
        <edgeMap>
          <xCoord>168</xCoord>
          <yCoord>257</yCoord>
        </edgeMap>
        <edgeMap>
          <xCoord>167</xCoord>
          <yCoord>258</yCoord>
        </edgeMap>
        <edgeMap>
          <xCoord>166</xCoord>
          <yCoord>259</yCoord>
        </edgeMap>
        <edgeMap>
          <xCoord>166</xCoord>
          <yCoord>260</yCoord>
        </edgeMap>
        <edgeMap>
          <xCoord>165</xCoord>
          <yCoord>261</yCoord>
        </edgeMap>
        <edgeMap>
          <xCoord>165</xCoord>
          <yCoord>262</yCoord>
        </edgeMap>
        <edgeMap>
          <xCoord>166</xCoord>
          <yCoord>263</yCoord>
        </edgeMap>
        <edgeMap>
          <xCoord>167</xCoord>
          <yCoord>264</yCoord>
        </edgeMap>
        <edgeMap>
          <xCoord>167</xCoord>
          <yCoord>265</yCoord>
        </edgeMap>
        <edgeMap>
          <xCoord>168</xCoord>
          <yCoord>266</yCoord>
        </edgeMap>
        <edgeMap>
          <xCoord>168</xCoord>
          <yCoord>267</yCoord>
        </edgeMap>
        <edgeMap>
          <xCoord>169</xCoord>
          <yCoord>268</yCoord>
        </edgeMap>
        <edgeMap>
          <xCoord>168</xCoord>
          <yCoord>269</yCoord>
        </edgeMap>
        <edgeMap>
          <xCoord>169</xCoord>
          <yCoord>270</yCoord>
        </edgeMap>
        <edgeMap>
          <xCoord>170</xCoord>
          <yCoord>271</yCoord>
        </edgeMap>
        <edgeMap>
          <xCoord>171</xCoord>
          <yCoord>272</yCoord>
        </edgeMap>
        <edgeMap>
          <xCoord>172</xCoord>
          <yCoord>272</yCoord>
        </edgeMap>
        <edgeMap>
          <xCoord>173</xCoord>
          <yCoord>272</yCoord>
        </edgeMap>
        <edgeMap>
          <xCoord>174</xCoord>
          <yCoord>273</yCoord>
        </edgeMap>
        <edgeMap>
          <xCoord>174</xCoord>
          <yCoord>274</yCoord>
        </edgeMap>
        <edgeMap>
          <xCoord>175</xCoord>
          <yCoord>275</yCoord>
        </edgeMap>
        <edgeMap>
          <xCoord>175</xCoord>
          <yCoord>276</yCoord>
        </edgeMap>
        <edgeMap>
          <xCoord>175</xCoord>
          <yCoord>277</yCoord>
        </edgeMap>
        <edgeMap>
          <xCoord>175</xCoord>
          <yCoord>278</yCoord>
        </edgeMap>
        <edgeMap>
          <xCoord>176</xCoord>
          <yCoord>279</yCoord>
        </edgeMap>
        <edgeMap>
          <xCoord>177</xCoord>
          <yCoord>280</yCoord>
        </edgeMap>
        <edgeMap>
          <xCoord>178</xCoord>
          <yCoord>281</yCoord>
        </edgeMap>
        <edgeMap>
          <xCoord>179</xCoord>
          <yCoord>281</yCoord>
        </edgeMap>
        <edgeMap>
          <xCoord>180</xCoord>
          <yCoord>282</yCoord>
        </edgeMap>
        <edgeMap>
          <xCoord>181</xCoord>
          <yCoord>283</yCoord>
        </edgeMap>
        <edgeMap>
          <xCoord>182</xCoord>
          <yCoord>284</yCoord>
        </edgeMap>
        <edgeMap>
          <xCoord>183</xCoord>
          <yCoord>285</yCoord>
        </edgeMap>
        <edgeMap>
          <xCoord>184</xCoord>
          <yCoord>285</yCoord>
        </edgeMap>
        <edgeMap>
          <xCoord>185</xCoord>
          <yCoord>285</yCoord>
        </edgeMap>
        <edgeMap>
          <xCoord>186</xCoord>
          <yCoord>285</yCoord>
        </edgeMap>
        <edgeMap>
          <xCoord>187</xCoord>
          <yCoord>285</yCoord>
        </edgeMap>
        <edgeMap>
          <xCoord>188</xCoord>
          <yCoord>285</yCoord>
        </edgeMap>
        <edgeMap>
          <xCoord>189</xCoord>
          <yCoord>286</yCoord>
        </edgeMap>
        <edgeMap>
          <xCoord>190</xCoord>
          <yCoord>286</yCoord>
        </edgeMap>
      </roi>
      <roi>
        <imageZposition>-68.75</imageZposition>
        <imageSOP_UID>1.3.6.1.4.1.14519.5.2.1.6279.6001.194023816255904072455133027344</imageSOP_UID>
        <inclusion>TRUE</inclusion>
        <edgeMap>
          <xCoord>191</xCoord>
          <yCoord>286</yCoord>
        </edgeMap>
        <edgeMap>
          <xCoord>192</xCoord>
          <yCoord>285</yCoord>
        </edgeMap>
        <edgeMap>
          <xCoord>193</xCoord>
          <yCoord>284</yCoord>
        </edgeMap>
        <edgeMap>
          <xCoord>194</xCoord>
          <yCoord>283</yCoord>
        </edgeMap>
        <edgeMap>
          <xCoord>193</xCoord>
          <yCoord>282</yCoord>
        </edgeMap>
        <edgeMap>
          <xCoord>192</xCoord>
          <yCoord>281</yCoord>
        </edgeMap>
        <edgeMap>
          <xCoord>191</xCoord>
          <yCoord>280</yCoord>
        </edgeMap>
        <edgeMap>
          <xCoord>190</xCoord>
          <yCoord>279</yCoord>
        </edgeMap>
        <edgeMap>
          <xCoord>190</xCoord>
          <yCoord>278</yCoord>
        </edgeMap>
        <edgeMap>
          <xCoord>190</xCoord>
          <yCoord>277</yCoord>
        </edgeMap>
        <edgeMap>
          <xCoord>191</xCoord>
          <yCoord>276</yCoord>
        </edgeMap>
        <edgeMap>
          <xCoord>192</xCoord>
          <yCoord>275</yCoord>
        </edgeMap>
        <edgeMap>
          <xCoord>193</xCoord>
          <yCoord>275</yCoord>
        </edgeMap>
        <edgeMap>
          <xCoord>194</xCoord>
          <yCoord>275</yCoord>
        </edgeMap>
        <edgeMap>
          <xCoord>195</xCoord>
          <yCoord>275</yCoord>
        </edgeMap>
        <edgeMap>
          <xCoord>196</xCoord>
          <yCoord>276</yCoord>
        </edgeMap>
        <edgeMap>
          <xCoord>197</xCoord>
          <yCoord>276</yCoord>
        </edgeMap>
        <edgeMap>
          <xCoord>198</xCoord>
          <yCoord>276</yCoord>
        </edgeMap>
        <edgeMap>
          <xCoord>199</xCoord>
          <yCoord>275</yCoord>
        </edgeMap>
        <edgeMap>
          <xCoord>200</xCoord>
          <yCoord>274</yCoord>
        </edgeMap>
        <edgeMap>
          <xCoord>201</xCoord>
          <yCoord>273</yCoord>
        </edgeMap>
        <edgeMap>
          <xCoord>201</xCoord>
          <yCoord>272</yCoord>
        </edgeMap>
        <edgeMap>
          <xCoord>200</xCoord>
          <yCoord>271</yCoord>
        </edgeMap>
        <edgeMap>
          <xCoord>199</xCoord>
          <yCoord>270</yCoord>
        </edgeMap>
        <edgeMap>
          <xCoord>198</xCoord>
          <yCoord>269</yCoord>
        </edgeMap>
        <edgeMap>
          <xCoord>197</xCoord>
          <yCoord>269</yCoord>
        </edgeMap>
        <edgeMap>
          <xCoord>196</xCoord>
          <yCoord>268</yCoord>
        </edgeMap>
        <edgeMap>
          <xCoord>195</xCoord>
          <yCoord>267</yCoord>
        </edgeMap>
        <edgeMap>
          <xCoord>196</xCoord>
          <yCoord>266</yCoord>
        </edgeMap>
        <edgeMap>
          <xCoord>197</xCoord>
          <yCoord>265</yCoord>
        </edgeMap>
        <edgeMap>
          <xCoord>197</xCoord>
          <yCoord>264</yCoord>
        </edgeMap>
        <edgeMap>
          <xCoord>197</xCoord>
          <yCoord>263</yCoord>
        </edgeMap>
        <edgeMap>
          <xCoord>196</xCoord>
          <yCoord>262</yCoord>
        </edgeMap>
        <edgeMap>
          <xCoord>195</xCoord>
          <yCoord>261</yCoord>
        </edgeMap>
        <edgeMap>
          <xCoord>194</xCoord>
          <yCoord>260</yCoord>
        </edgeMap>
        <edgeMap>
          <xCoord>194</xCoord>
          <yCoord>259</yCoord>
        </edgeMap>
        <edgeMap>
          <xCoord>195</xCoord>
          <yCoord>258</yCoord>
        </edgeMap>
        <edgeMap>
          <xCoord>196</xCoord>
          <yCoord>257</yCoord>
        </edgeMap>
        <edgeMap>
          <xCoord>197</xCoord>
          <yCoord>256</yCoord>
        </edgeMap>
        <edgeMap>
          <xCoord>198</xCoord>
          <yCoord>255</yCoord>
        </edgeMap>
        <edgeMap>
          <xCoord>198</xCoord>
          <yCoord>254</yCoord>
        </edgeMap>
        <edgeMap>
          <xCoord>197</xCoord>
          <yCoord>253</yCoord>
        </edgeMap>
        <edgeMap>
          <xCoord>196</xCoord>
          <yCoord>252</yCoord>
        </edgeMap>
        <edgeMap>
          <xCoord>195</xCoord>
          <yCoord>251</yCoord>
        </edgeMap>
        <edgeMap>
          <xCoord>194</xCoord>
          <yCoord>252</yCoord>
        </edgeMap>
        <edgeMap>
          <xCoord>193</xCoord>
          <yCoord>251</yCoord>
        </edgeMap>
        <edgeMap>
          <xCoord>192</xCoord>
          <yCoord>250</yCoord>
        </edgeMap>
        <edgeMap>
          <xCoord>191</xCoord>
          <yCoord>250</yCoord>
        </edgeMap>
        <edgeMap>
          <xCoord>190</xCoord>
          <yCoord>250</yCoord>
        </edgeMap>
        <edgeMap>
          <xCoord>189</xCoord>
          <yCoord>251</yCoord>
        </edgeMap>
        <edgeMap>
          <xCoord>188</xCoord>
          <yCoord>252</yCoord>
        </edgeMap>
        <edgeMap>
          <xCoord>187</xCoord>
          <yCoord>253</yCoord>
        </edgeMap>
        <edgeMap>
          <xCoord>187</xCoord>
          <yCoord>254</yCoord>
        </edgeMap>
        <edgeMap>
          <xCoord>188</xCoord>
          <yCoord>255</yCoord>
        </edgeMap>
        <edgeMap>
          <xCoord>188</xCoord>
          <yCoord>256</yCoord>
        </edgeMap>
        <edgeMap>
          <xCoord>188</xCoord>
          <yCoord>257</yCoord>
        </edgeMap>
        <edgeMap>
          <xCoord>187</xCoord>
          <yCoord>258</yCoord>
        </edgeMap>
        <edgeMap>
          <xCoord>186</xCoord>
          <yCoord>257</yCoord>
        </edgeMap>
        <edgeMap>
          <xCoord>185</xCoord>
          <yCoord>256</yCoord>
        </edgeMap>
        <edgeMap>
          <xCoord>184</xCoord>
          <yCoord>255</yCoord>
        </edgeMap>
        <edgeMap>
          <xCoord>183</xCoord>
          <yCoord>254</yCoord>
        </edgeMap>
        <edgeMap>
          <xCoord>182</xCoord>
          <yCoord>255</yCoord>
        </edgeMap>
        <edgeMap>
          <xCoord>181</xCoord>
          <yCoord>255</yCoord>
        </edgeMap>
        <edgeMap>
          <xCoord>180</xCoord>
          <yCoord>255</yCoord>
        </edgeMap>
        <edgeMap>
          <xCoord>179</xCoord>
          <yCoord>254</yCoord>
        </edgeMap>
        <edgeMap>
          <xCoord>178</xCoord>
          <yCoord>253</yCoord>
        </edgeMap>
        <edgeMap>
          <xCoord>177</xCoord>
          <yCoord>252</yCoord>
        </edgeMap>
        <edgeMap>
          <xCoord>176</xCoord>
          <yCoord>253</yCoord>
        </edgeMap>
        <edgeMap>
          <xCoord>175</xCoord>
          <yCoord>253</yCoord>
        </edgeMap>
        <edgeMap>
          <xCoord>174</xCoord>
          <yCoord>253</yCoord>
        </edgeMap>
        <edgeMap>
          <xCoord>173</xCoord>
          <yCoord>253</yCoord>
        </edgeMap>
        <edgeMap>
          <xCoord>172</xCoord>
          <yCoord>253</yCoord>
        </edgeMap>
        <edgeMap>
          <xCoord>171</xCoord>
          <yCoord>252</yCoord>
        </edgeMap>
        <edgeMap>
          <xCoord>170</xCoord>
          <yCoord>251</yCoord>
        </edgeMap>
        <edgeMap>
          <xCoord>169</xCoord>
          <yCoord>251</yCoord>
        </edgeMap>
        <edgeMap>
          <xCoord>168</xCoord>
          <yCoord>252</yCoord>
        </edgeMap>
        <edgeMap>
          <xCoord>167</xCoord>
          <yCoord>253</yCoord>
        </edgeMap>
        <edgeMap>
          <xCoord>166</xCoord>
          <yCoord>254</yCoord>
        </edgeMap>
        <edgeMap>
          <xCoord>167</xCoord>
          <yCoord>255</yCoord>
        </edgeMap>
        <edgeMap>
          <xCoord>168</xCoord>
          <yCoord>256</yCoord>
        </edgeMap>
        <edgeMap>
          <xCoord>169</xCoord>
          <yCoord>257</yCoord>
        </edgeMap>
        <edgeMap>
          <xCoord>168</xCoord>
          <yCoord>258</yCoord>
        </edgeMap>
        <edgeMap>
          <xCoord>167</xCoord>
          <yCoord>259</yCoord>
        </edgeMap>
        <edgeMap>
          <xCoord>167</xCoord>
          <yCoord>260</yCoord>
        </edgeMap>
        <edgeMap>
          <xCoord>167</xCoord>
          <yCoord>261</yCoord>
        </edgeMap>
        <edgeMap>
          <xCoord>166</xCoord>
          <yCoord>262</yCoord>
        </edgeMap>
        <edgeMap>
          <xCoord>167</xCoord>
          <yCoord>263</yCoord>
        </edgeMap>
        <edgeMap>
          <xCoord>168</xCoord>
          <yCoord>264</yCoord>
        </edgeMap>
        <edgeMap>
          <xCoord>168</xCoord>
          <yCoord>265</yCoord>
        </edgeMap>
        <edgeMap>
          <xCoord>169</xCoord>
          <yCoord>266</yCoord>
        </edgeMap>
        <edgeMap>
          <xCoord>170</xCoord>
          <yCoord>267</yCoord>
        </edgeMap>
        <edgeMap>
          <xCoord>171</xCoord>
          <yCoord>268</yCoord>
        </edgeMap>
        <edgeMap>
          <xCoord>172</xCoord>
          <yCoord>269</yCoord>
        </edgeMap>
        <edgeMap>
          <xCoord>173</xCoord>
          <yCoord>268</yCoord>
        </edgeMap>
        <edgeMap>
          <xCoord>174</xCoord>
          <yCoord>269</yCoord>
        </edgeMap>
        <edgeMap>
          <xCoord>174</xCoord>
          <yCoord>270</yCoord>
        </edgeMap>
        <edgeMap>
          <xCoord>175</xCoord>
          <yCoord>271</yCoord>
        </edgeMap>
        <edgeMap>
          <xCoord>175</xCoord>
          <yCoord>272</yCoord>
        </edgeMap>
        <edgeMap>
          <xCoord>175</xCoord>
          <yCoord>273</yCoord>
        </edgeMap>
        <edgeMap>
          <xCoord>176</xCoord>
          <yCoord>274</yCoord>
        </edgeMap>
        <edgeMap>
          <xCoord>176</xCoord>
          <yCoord>275</yCoord>
        </edgeMap>
        <edgeMap>
          <xCoord>175</xCoord>
          <yCoord>276</yCoord>
        </edgeMap>
        <edgeMap>
          <xCoord>174</xCoord>
          <yCoord>275</yCoord>
        </edgeMap>
        <edgeMap>
          <xCoord>173</xCoord>
          <yCoord>274</yCoord>
        </edgeMap>
        <edgeMap>
          <xCoord>172</xCoord>
          <yCoord>275</yCoord>
        </edgeMap>
        <edgeMap>
          <xCoord>171</xCoord>
          <yCoord>276</yCoord>
        </edgeMap>
        <edgeMap>
          <xCoord>170</xCoord>
          <yCoord>277</yCoord>
        </edgeMap>
        <edgeMap>
          <xCoord>171</xCoord>
          <yCoord>278</yCoord>
        </edgeMap>
        <edgeMap>
          <xCoord>172</xCoord>
          <yCoord>279</yCoord>
        </edgeMap>
        <edgeMap>
          <xCoord>173</xCoord>
          <yCoord>280</yCoord>
        </edgeMap>
        <edgeMap>
          <xCoord>174</xCoord>
          <yCoord>279</yCoord>
        </edgeMap>
        <edgeMap>
          <xCoord>175</xCoord>
          <yCoord>279</yCoord>
        </edgeMap>
        <edgeMap>
          <xCoord>176</xCoord>
          <yCoord>280</yCoord>
        </edgeMap>
        <edgeMap>
          <xCoord>177</xCoord>
          <yCoord>281</yCoord>
        </edgeMap>
        <edgeMap>
          <xCoord>178</xCoord>
          <yCoord>282</yCoord>
        </edgeMap>
        <edgeMap>
          <xCoord>179</xCoord>
          <yCoord>281</yCoord>
        </edgeMap>
        <edgeMap>
          <xCoord>180</xCoord>
          <yCoord>280</yCoord>
        </edgeMap>
        <edgeMap>
          <xCoord>181</xCoord>
          <yCoord>281</yCoord>
        </edgeMap>
        <edgeMap>
          <xCoord>181</xCoord>
          <yCoord>282</yCoord>
        </edgeMap>
        <edgeMap>
          <xCoord>182</xCoord>
          <yCoord>283</yCoord>
        </edgeMap>
        <edgeMap>
          <xCoord>183</xCoord>
          <yCoord>284</yCoord>
        </edgeMap>
        <edgeMap>
          <xCoord>184</xCoord>
          <yCoord>285</yCoord>
        </edgeMap>
        <edgeMap>
          <xCoord>185</xCoord>
          <yCoord>284</yCoord>
        </edgeMap>
        <edgeMap>
          <xCoord>186</xCoord>
          <yCoord>284</yCoord>
        </edgeMap>
        <edgeMap>
          <xCoord>187</xCoord>
          <yCoord>284</yCoord>
        </edgeMap>
        <edgeMap>
          <xCoord>188</xCoord>
          <yCoord>285</yCoord>
        </edgeMap>
        <edgeMap>
          <xCoord>189</xCoord>
          <yCoord>286</yCoord>
        </edgeMap>
        <edgeMap>
          <xCoord>190</xCoord>
          <yCoord>286</yCoord>
        </edgeMap>
        <edgeMap>
          <xCoord>191</xCoord>
          <yCoord>286</yCoord>
        </edgeMap>
      </roi>
      <roi>
        <imageZposition>-70.0</imageZposition>
        <imageSOP_UID>1.3.6.1.4.1.14519.5.2.1.6279.6001.519485258621351495930411017251</imageSOP_UID>
        <inclusion>TRUE</inclusion>
        <edgeMap>
          <xCoord>190</xCoord>
          <yCoord>281</yCoord>
        </edgeMap>
        <edgeMap>
          <xCoord>191</xCoord>
          <yCoord>280</yCoord>
        </edgeMap>
        <edgeMap>
          <xCoord>192</xCoord>
          <yCoord>279</yCoord>
        </edgeMap>
        <edgeMap>
          <xCoord>192</xCoord>
          <yCoord>278</yCoord>
        </edgeMap>
        <edgeMap>
          <xCoord>192</xCoord>
          <yCoord>277</yCoord>
        </edgeMap>
        <edgeMap>
          <xCoord>191</xCoord>
          <yCoord>276</yCoord>
        </edgeMap>
        <edgeMap>
          <xCoord>192</xCoord>
          <yCoord>275</yCoord>
        </edgeMap>
        <edgeMap>
          <xCoord>192</xCoord>
          <yCoord>274</yCoord>
        </edgeMap>
        <edgeMap>
          <xCoord>193</xCoord>
          <yCoord>273</yCoord>
        </edgeMap>
        <edgeMap>
          <xCoord>193</xCoord>
          <yCoord>272</yCoord>
        </edgeMap>
        <edgeMap>
          <xCoord>193</xCoord>
          <yCoord>271</yCoord>
        </edgeMap>
        <edgeMap>
          <xCoord>193</xCoord>
          <yCoord>270</yCoord>
        </edgeMap>
        <edgeMap>
          <xCoord>192</xCoord>
          <yCoord>269</yCoord>
        </edgeMap>
        <edgeMap>
          <xCoord>191</xCoord>
          <yCoord>268</yCoord>
        </edgeMap>
        <edgeMap>
          <xCoord>191</xCoord>
          <yCoord>267</yCoord>
        </edgeMap>
        <edgeMap>
          <xCoord>191</xCoord>
          <yCoord>266</yCoord>
        </edgeMap>
        <edgeMap>
          <xCoord>191</xCoord>
          <yCoord>265</yCoord>
        </edgeMap>
        <edgeMap>
          <xCoord>192</xCoord>
          <yCoord>264</yCoord>
        </edgeMap>
        <edgeMap>
          <xCoord>193</xCoord>
          <yCoord>263</yCoord>
        </edgeMap>
        <edgeMap>
          <xCoord>194</xCoord>
          <yCoord>263</yCoord>
        </edgeMap>
        <edgeMap>
          <xCoord>195</xCoord>
          <yCoord>263</yCoord>
        </edgeMap>
        <edgeMap>
          <xCoord>196</xCoord>
          <yCoord>263</yCoord>
        </edgeMap>
        <edgeMap>
          <xCoord>197</xCoord>
          <yCoord>263</yCoord>
        </edgeMap>
        <edgeMap>
          <xCoord>198</xCoord>
          <yCoord>264</yCoord>
        </edgeMap>
        <edgeMap>
          <xCoord>199</xCoord>
          <yCoord>263</yCoord>
        </edgeMap>
        <edgeMap>
          <xCoord>199</xCoord>
          <yCoord>262</yCoord>
        </edgeMap>
        <edgeMap>
          <xCoord>198</xCoord>
          <yCoord>261</yCoord>
        </edgeMap>
        <edgeMap>
          <xCoord>197</xCoord>
          <yCoord>261</yCoord>
        </edgeMap>
        <edgeMap>
          <xCoord>196</xCoord>
          <yCoord>261</yCoord>
        </edgeMap>
        <edgeMap>
          <xCoord>195</xCoord>
          <yCoord>260</yCoord>
        </edgeMap>
        <edgeMap>
          <xCoord>194</xCoord>
          <yCoord>259</yCoord>
        </edgeMap>
        <edgeMap>
          <xCoord>193</xCoord>
          <yCoord>258</yCoord>
        </edgeMap>
        <edgeMap>
          <xCoord>192</xCoord>
          <yCoord>257</yCoord>
        </edgeMap>
        <edgeMap>
          <xCoord>191</xCoord>
          <yCoord>256</yCoord>
        </edgeMap>
        <edgeMap>
          <xCoord>191</xCoord>
          <yCoord>255</yCoord>
        </edgeMap>
        <edgeMap>
          <xCoord>191</xCoord>
          <yCoord>254</yCoord>
        </edgeMap>
        <edgeMap>
          <xCoord>190</xCoord>
          <yCoord>253</yCoord>
        </edgeMap>
        <edgeMap>
          <xCoord>189</xCoord>
          <yCoord>253</yCoord>
        </edgeMap>
        <edgeMap>
          <xCoord>188</xCoord>
          <yCoord>254</yCoord>
        </edgeMap>
        <edgeMap>
          <xCoord>188</xCoord>
          <yCoord>255</yCoord>
        </edgeMap>
        <edgeMap>
          <xCoord>188</xCoord>
          <yCoord>256</yCoord>
        </edgeMap>
        <edgeMap>
          <xCoord>188</xCoord>
          <yCoord>257</yCoord>
        </edgeMap>
        <edgeMap>
          <xCoord>187</xCoord>
          <yCoord>258</yCoord>
        </edgeMap>
        <edgeMap>
          <xCoord>186</xCoord>
          <yCoord>258</yCoord>
        </edgeMap>
        <edgeMap>
          <xCoord>185</xCoord>
          <yCoord>258</yCoord>
        </edgeMap>
        <edgeMap>
          <xCoord>184</xCoord>
          <yCoord>258</yCoord>
        </edgeMap>
        <edgeMap>
          <xCoord>183</xCoord>
          <yCoord>258</yCoord>
        </edgeMap>
        <edgeMap>
          <xCoord>182</xCoord>
          <yCoord>258</yCoord>
        </edgeMap>
        <edgeMap>
          <xCoord>181</xCoord>
          <yCoord>258</yCoord>
        </edgeMap>
        <edgeMap>
          <xCoord>180</xCoord>
          <yCoord>257</yCoord>
        </edgeMap>
        <edgeMap>
          <xCoord>179</xCoord>
          <yCoord>256</yCoord>
        </edgeMap>
        <edgeMap>
          <xCoord>178</xCoord>
          <yCoord>255</yCoord>
        </edgeMap>
        <edgeMap>
          <xCoord>177</xCoord>
          <yCoord>255</yCoord>
        </edgeMap>
        <edgeMap>
          <xCoord>176</xCoord>
          <yCoord>255</yCoord>
        </edgeMap>
        <edgeMap>
          <xCoord>175</xCoord>
          <yCoord>255</yCoord>
        </edgeMap>
        <edgeMap>
          <xCoord>174</xCoord>
          <yCoord>255</yCoord>
        </edgeMap>
        <edgeMap>
          <xCoord>173</xCoord>
          <yCoord>254</yCoord>
        </edgeMap>
        <edgeMap>
          <xCoord>172</xCoord>
          <yCoord>254</yCoord>
        </edgeMap>
        <edgeMap>
          <xCoord>171</xCoord>
          <yCoord>254</yCoord>
        </edgeMap>
        <edgeMap>
          <xCoord>170</xCoord>
          <yCoord>255</yCoord>
        </edgeMap>
        <edgeMap>
          <xCoord>170</xCoord>
          <yCoord>256</yCoord>
        </edgeMap>
        <edgeMap>
          <xCoord>170</xCoord>
          <yCoord>257</yCoord>
        </edgeMap>
        <edgeMap>
          <xCoord>170</xCoord>
          <yCoord>258</yCoord>
        </edgeMap>
        <edgeMap>
          <xCoord>170</xCoord>
          <yCoord>259</yCoord>
        </edgeMap>
        <edgeMap>
          <xCoord>169</xCoord>
          <yCoord>260</yCoord>
        </edgeMap>
        <edgeMap>
          <xCoord>169</xCoord>
          <yCoord>261</yCoord>
        </edgeMap>
        <edgeMap>
          <xCoord>169</xCoord>
          <yCoord>262</yCoord>
        </edgeMap>
        <edgeMap>
          <xCoord>169</xCoord>
          <yCoord>263</yCoord>
        </edgeMap>
        <edgeMap>
          <xCoord>170</xCoord>
          <yCoord>264</yCoord>
        </edgeMap>
        <edgeMap>
          <xCoord>171</xCoord>
          <yCoord>264</yCoord>
        </edgeMap>
        <edgeMap>
          <xCoord>172</xCoord>
          <yCoord>264</yCoord>
        </edgeMap>
        <edgeMap>
          <xCoord>173</xCoord>
          <yCoord>264</yCoord>
        </edgeMap>
        <edgeMap>
          <xCoord>174</xCoord>
          <yCoord>264</yCoord>
        </edgeMap>
        <edgeMap>
          <xCoord>175</xCoord>
          <yCoord>264</yCoord>
        </edgeMap>
        <edgeMap>
          <xCoord>176</xCoord>
          <yCoord>264</yCoord>
        </edgeMap>
        <edgeMap>
          <xCoord>177</xCoord>
          <yCoord>265</yCoord>
        </edgeMap>
        <edgeMap>
          <xCoord>178</xCoord>
          <yCoord>265</yCoord>
        </edgeMap>
        <edgeMap>
          <xCoord>179</xCoord>
          <yCoord>265</yCoord>
        </edgeMap>
        <edgeMap>
          <xCoord>180</xCoord>
          <yCoord>266</yCoord>
        </edgeMap>
        <edgeMap>
          <xCoord>181</xCoord>
          <yCoord>267</yCoord>
        </edgeMap>
        <edgeMap>
          <xCoord>181</xCoord>
          <yCoord>268</yCoord>
        </edgeMap>
        <edgeMap>
          <xCoord>181</xCoord>
          <yCoord>269</yCoord>
        </edgeMap>
        <edgeMap>
          <xCoord>181</xCoord>
          <yCoord>270</yCoord>
        </edgeMap>
        <edgeMap>
          <xCoord>181</xCoord>
          <yCoord>271</yCoord>
        </edgeMap>
        <edgeMap>
          <xCoord>181</xCoord>
          <yCoord>272</yCoord>
        </edgeMap>
        <edgeMap>
          <xCoord>180</xCoord>
          <yCoord>273</yCoord>
        </edgeMap>
        <edgeMap>
          <xCoord>180</xCoord>
          <yCoord>274</yCoord>
        </edgeMap>
        <edgeMap>
          <xCoord>179</xCoord>
          <yCoord>275</yCoord>
        </edgeMap>
        <edgeMap>
          <xCoord>179</xCoord>
          <yCoord>276</yCoord>
        </edgeMap>
        <edgeMap>
          <xCoord>180</xCoord>
          <yCoord>277</yCoord>
        </edgeMap>
        <edgeMap>
          <xCoord>181</xCoord>
          <yCoord>277</yCoord>
        </edgeMap>
        <edgeMap>
          <xCoord>182</xCoord>
          <yCoord>278</yCoord>
        </edgeMap>
        <edgeMap>
          <xCoord>183</xCoord>
          <yCoord>278</yCoord>
        </edgeMap>
        <edgeMap>
          <xCoord>184</xCoord>
          <yCoord>278</yCoord>
        </edgeMap>
        <edgeMap>
          <xCoord>185</xCoord>
          <yCoord>279</yCoord>
        </edgeMap>
        <edgeMap>
          <xCoord>186</xCoord>
          <yCoord>280</yCoord>
        </edgeMap>
        <edgeMap>
          <xCoord>187</xCoord>
          <yCoord>281</yCoord>
        </edgeMap>
        <edgeMap>
          <xCoord>188</xCoord>
          <yCoord>281</yCoord>
        </edgeMap>
        <edgeMap>
          <xCoord>189</xCoord>
          <yCoord>281</yCoord>
        </edgeMap>
        <edgeMap>
          <xCoord>190</xCoord>
          <yCoord>281</yCoord>
        </edgeMap>
      </roi>
    </unblindedReadNodule>
    <unblindedReadNodule>
      <noduleID>123236</noduleID>
      <roi>
        <imageZposition>-93.75</imageZposition>
        <imageSOP_UID>1.3.6.1.4.1.14519.5.2.1.6279.6001.736842045667380412765170649498</imageSOP_UID>
        <inclusion>TRUE</inclusion>
        <edgeMap>
          <xCoord>405</xCoord>
          <yCoord>248</yCoord>
        </edgeMap>
      </roi>
    </unblindedReadNodule>
    <unblindedReadNodule>
      <noduleID>123237</noduleID>
      <roi>
        <imageZposition>-212.5</imageZposition>
        <imageSOP_UID>1.3.6.1.4.1.14519.5.2.1.6279.6001.171058826763138712939929943354</imageSOP_UID>
        <inclusion>TRUE</inclusion>
        <edgeMap>
          <xCoord>45</xCoord>
          <yCoord>268</yCoord>
        </edgeMap>
      </roi>
    </unblindedReadNodule>
    <nonNodule>
      <nonNoduleID>123238</nonNoduleID>
      <imageZposition>-115.0</imageZposition>
      <imageSOP_UID>1.3.6.1.4.1.14519.5.2.1.6279.6001.139638274949618049270247486627</imageSOP_UID>
      <locus>
        <xCoord>107</xCoord>
        <yCoord>308</yCoord>
      </locus>
    </nonNodule>
    <nonNodule>
      <nonNoduleID>123239</nonNoduleID>
      <imageZposition>-211.25</imageZposition>
      <imageSOP_UID>1.3.6.1.4.1.14519.5.2.1.6279.6001.353129033356149677298776019282</imageSOP_UID>
      <locus>
        <xCoord>202</xCoord>
        <yCoord>143</yCoord>
      </locus>
    </nonNodule>
    <nonNodule>
      <nonNoduleID>123240</nonNoduleID>
      <imageZposition>-220.0</imageZposition>
      <imageSOP_UID>1.3.6.1.4.1.14519.5.2.1.6279.6001.231945619647463911980900966742</imageSOP_UID>
      <locus>
        <xCoord>434</xCoord>
        <yCoord>296</yCoord>
      </locus>
    </nonNodule>
    <nonNodule>
      <nonNoduleID>123241</nonNoduleID>
      <imageZposition>-232.5</imageZposition>
      <imageSOP_UID>1.3.6.1.4.1.14519.5.2.1.6279.6001.169724085021676296626612406210</imageSOP_UID>
      <locus>
        <xCoord>381</xCoord>
        <yCoord>195</yCoord>
      </locus>
    </nonNodule>
  </readingSession>
  <readingSession>
    <annotationVersion>3.12</annotationVersion>
    <servicingRadiologistID>anon</servicingRadiologistID>
    <unblindedReadNodule>
      <noduleID>Nodule 002</noduleID>
      <characteristics>
        <subtlety>5</subtlety>
        <internalStructure>1</internalStructure>
        <calcification>6</calcification>
        <sphericity>2</sphericity>
        <margin>3</margin>
        <lobulation>2</lobulation>
        <spiculation>4</spiculation>
        <texture>5</texture>
        <malignancy>5</malignancy>
      </characteristics>
      <roi>
        <imageZposition>-72.500000</imageZposition>
        <imageSOP_UID>1.3.6.1.4.1.14519.5.2.1.6279.6001.237628057835772330746360026325</imageSOP_UID>
        <inclusion>TRUE</inclusion>
        <edgeMap>
          <xCoord>187</xCoord>
          <yCoord>263</yCoord>
        </edgeMap>
        <edgeMap>
          <xCoord>186</xCoord>
          <yCoord>264</yCoord>
        </edgeMap>
        <edgeMap>
          <xCoord>186</xCoord>
          <yCoord>265</yCoord>
        </edgeMap>
        <edgeMap>
          <xCoord>186</xCoord>
          <yCoord>266</yCoord>
        </edgeMap>
        <edgeMap>
          <xCoord>186</xCoord>
          <yCoord>267</yCoord>
        </edgeMap>
        <edgeMap>
          <xCoord>186</xCoord>
          <yCoord>268</yCoord>
        </edgeMap>
        <edgeMap>
          <xCoord>186</xCoord>
          <yCoord>269</yCoord>
        </edgeMap>
        <edgeMap>
          <xCoord>186</xCoord>
          <yCoord>270</yCoord>
        </edgeMap>
        <edgeMap>
          <xCoord>185</xCoord>
          <yCoord>270</yCoord>
        </edgeMap>
        <edgeMap>
          <xCoord>184</xCoord>
[truncated: 289,698 more chars]
