# Supplementary material for: An improved V-Net lung nodule segmentation model based on pixel threshold separation and attention mechanism
Source: Sci Rep. 2024 Feb 27;14:4743. doi: 10.1038/s41598-024-55178-3 (PMC10899216; doi:10.1038/s41598-024-55178-3)
Supplement: Supplementary file 1 — Supplementary Information 1. [file 41598_2024_55178_MOESM1_ESM.zip › lidc-xml-only/tcia-lidc-xml/185/216.xml]

<?xml version="1.0" encoding="UTF-8"?>
<LidcReadMessage uid="1.3.6.1.4.1.14519.5.2.1.6279.6001.1307390696150.0" xmlns="http://www.nih.gov" xmlns:xsi="http://www.w3.org/2001/XMLSchema-instance" xsi:schemaLocation="http://www.nih.gov  http://troll.rad.med.umich.edu/lidc/LidcReadMessage.xsd">
<ResponseHeader>
<Version>1.8.1</Version>
<MessageId>1904259429</MessageId>
<DateRequest>2008-05-30</DateRequest>
<TimeRequest>12:06:22</TimeRequest>
<RequestingSite>removed</RequestingSite>
<ServicingSite>removed</ServicingSite>
<TaskDescription>Second unblinded read</TaskDescription>
<CtImageFile>removed</CtImageFile>
<SeriesInstanceUid>1.3.6.1.4.1.14519.5.2.1.6279.6001.279300249795483097365868125932</SeriesInstanceUid>
<DateService>2008-12-16</DateService>
<TimeService>08:00:48</TimeService>
<ResponseDescription>1 - Reading complete</ResponseDescription>
<StudyInstanceUID>1.3.6.1.4.1.14519.5.2.1.6279.6001.271910441918529291689264844963</StudyInstanceUID></ResponseHeader>
<readingSession>
    <annotationVersion>3.12</annotationVersion>
    <servicingRadiologistID>348296516</servicingRadiologistID>
    <unblindedReadNodule>
      <noduleID>Nodule 002</noduleID>
      <characteristics>
        <subtlety>3</subtlety>
        <internalStructure>1</internalStructure>
        <calcification>6</calcification>
        <sphericity>3</sphericity>
        <margin>4</margin>
        <lobulation>2</lobulation>
        <spiculation>1</spiculation>
        <texture>5</texture>
        <malignancy>4</malignancy>
      </characteristics>
      <roi>
        <imageZposition>-209.250000 </imageZposition>
        <imageSOP_UID>1.3.6.1.4.1.14519.5.2.1.6279.6001.134152433712461573838796125988</imageSOP_UID>
        <inclusion>TRUE</inclusion>
        <edgeMap>
          <xCoord>324</xCoord>
          <yCoord>362</yCoord>
        </edgeMap>
        <edgeMap>
          <xCoord>323</xCoord>
          <yCoord>363</yCoord>
        </edgeMap>
        <edgeMap>
          <xCoord>322</xCoord>
          <yCoord>364</yCoord>
        </edgeMap>
        <edgeMap>
          <xCoord>322</xCoord>
          <yCoord>365</yCoord>
        </edgeMap>
        <edgeMap>
          <xCoord>321</xCoord>
          <yCoord>366</yCoord>
        </edgeMap>
        <edgeMap>
          <xCoord>321</xCoord>
          <yCoord>367</yCoord>
        </edgeMap>
        <edgeMap>
          <xCoord>322</xCoord>
          <yCoord>368</yCoord>
        </edgeMap>
        <edgeMap>
          <xCoord>323</xCoord>
          <yCoord>369</yCoord>
        </edgeMap>
        <edgeMap>
          <xCoord>324</xCoord>
          <yCoord>370</yCoord>
        </edgeMap>
        <edgeMap>
          <xCoord>325</xCoord>
          <yCoord>370</yCoord>
        </edgeMap>
        <edgeMap>
          <xCoord>326</xCoord>
          <yCoord>370</yCoord>
        </edgeMap>
        <edgeMap>
          <xCoord>327</xCoord>
          <yCoord>369</yCoord>
        </edgeMap>
        <edgeMap>
          <xCoord>328</xCoord>
          <yCoord>368</yCoord>
        </edgeMap>
        <edgeMap>
          <xCoord>328</xCoord>
          <yCoord>367</yCoord>
        </edgeMap>
        <edgeMap>
          <xCoord>329</xCoord>
          <yCoord>366</yCoord>
        </edgeMap>
        <edgeMap>
          <xCoord>329</xCoord>
          <yCoord>365</yCoord>
        </edgeMap>
        <edgeMap>
          <xCoord>329</xCoord>
          <yCoord>364</yCoord>
        </edgeMap>
        <edgeMap>
          <xCoord>328</xCoord>
          <yCoord>363</yCoord>
        </edgeMap>
        <edgeMap>
          <xCoord>327</xCoord>
          <yCoord>362</yCoord>
        </edgeMap>
        <edgeMap>
          <xCoord>326</xCoord>
          <yCoord>362</yCoord>
        </edgeMap>
        <edgeMap>
          <xCoord>325</xCoord>
          <yCoord>362</yCoord>
        </edgeMap>
        <edgeMap>
          <xCoord>324</xCoord>
          <yCoord>362</yCoord>
        </edgeMap>
      </roi>
      <roi>
        <imageZposition>-206.750000 </imageZposition>
        <imageSOP_UID>1.3.6.1.4.1.14519.5.2.1.6279.6001.191293451312052765661699926236</imageSOP_UID>
        <inclusion>TRUE</inclusion>
        <edgeMap>
          <xCoord>320</xCoord>
          <yCoord>361</yCoord>
        </edgeMap>
        <edgeMap>
          <xCoord>319</xCoord>
          <yCoord>362</yCoord>
        </edgeMap>
        <edgeMap>
          <xCoord>319</xCoord>
          <yCoord>363</yCoord>
        </edgeMap>
        <edgeMap>
          <xCoord>319</xCoord>
          <yCoord>364</yCoord>
        </edgeMap>
        <edgeMap>
          <xCoord>319</xCoord>
          <yCoord>365</yCoord>
        </edgeMap>
        <edgeMap>
          <xCoord>318</xCoord>
          <yCoord>366</yCoord>
        </edgeMap>
        <edgeMap>
          <xCoord>317</xCoord>
          <yCoord>366</yCoord>
        </edgeMap>
        <edgeMap>
          <xCoord>316</xCoord>
          <yCoord>366</yCoord>
        </edgeMap>
        <edgeMap>
          <xCoord>315</xCoord>
          <yCoord>367</yCoord>
        </edgeMap>
        <edgeMap>
          <xCoord>316</xCoord>
          <yCoord>368</yCoord>
        </edgeMap>
        <edgeMap>
          <xCoord>317</xCoord>
          <yCoord>369</yCoord>
        </edgeMap>
        <edgeMap>
          <xCoord>318</xCoord>
          <yCoord>369</yCoord>
        </edgeMap>
        <edgeMap>
          <xCoord>319</xCoord>
          <yCoord>368</yCoord>
        </edgeMap>
        <edgeMap>
          <xCoord>320</xCoord>
          <yCoord>368</yCoord>
        </edgeMap>
        <edgeMap>
          <xCoord>321</xCoord>
          <yCoord>369</yCoord>
        </edgeMap>
        <edgeMap>
          <xCoord>322</xCoord>
          <yCoord>369</yCoord>
        </edgeMap>
        <edgeMap>
          <xCoord>323</xCoord>
          <yCoord>370</yCoord>
        </edgeMap>
        <edgeMap>
          <xCoord>324</xCoord>
          <yCoord>371</yCoord>
        </edgeMap>
        <edgeMap>
          <xCoord>325</xCoord>
          <yCoord>372</yCoord>
        </edgeMap>
        <edgeMap>
          <xCoord>326</xCoord>
          <yCoord>372</yCoord>
        </edgeMap>
        <edgeMap>
          <xCoord>327</xCoord>
          <yCoord>373</yCoord>
        </edgeMap>
        <edgeMap>
          <xCoord>328</xCoord>
          <yCoord>373</yCoord>
        </edgeMap>
        <edgeMap>
          <xCoord>329</xCoord>
          <yCoord>372</yCoord>
        </edgeMap>
        <edgeMap>
          <xCoord>329</xCoord>
          <yCoord>371</yCoord>
        </edgeMap>
        <edgeMap>
          <xCoord>330</xCoord>
          <yCoord>370</yCoord>
        </edgeMap>
        <edgeMap>
          <xCoord>330</xCoord>
          <yCoord>369</yCoord>
        </edgeMap>
        <edgeMap>
          <xCoord>330</xCoord>
          <yCoord>368</yCoord>
        </edgeMap>
        <edgeMap>
          <xCoord>330</xCoord>
          <yCoord>367</yCoord>
        </edgeMap>
        <edgeMap>
          <xCoord>330</xCoord>
          <yCoord>366</yCoord>
        </edgeMap>
        <edgeMap>
          <xCoord>330</xCoord>
          <yCoord>365</yCoord>
        </edgeMap>
        <edgeMap>
          <xCoord>330</xCoord>
          <yCoord>364</yCoord>
        </edgeMap>
        <edgeMap>
          <xCoord>329</xCoord>
          <yCoord>363</yCoord>
        </edgeMap>
        <edgeMap>
          <xCoord>328</xCoord>
          <yCoord>363</yCoord>
        </edgeMap>
        <edgeMap>
          <xCoord>328</xCoord>
          <yCoord>362</yCoord>
        </edgeMap>
        <edgeMap>
          <xCoord>327</xCoord>
          <yCoord>361</yCoord>
        </edgeMap>
        <edgeMap>
          <xCoord>326</xCoord>
          <yCoord>361</yCoord>
        </edgeMap>
        <edgeMap>
          <xCoord>325</xCoord>
          <yCoord>361</yCoord>
        </edgeMap>
        <edgeMap>
          <xCoord>324</xCoord>
          <yCoord>361</yCoord>
        </edgeMap>
        <edgeMap>
          <xCoord>323</xCoord>
          <yCoord>361</yCoord>
        </edgeMap>
        <edgeMap>
          <xCoord>322</xCoord>
          <yCoord>361</yCoord>
        </edgeMap>
        <edgeMap>
          <xCoord>321</xCoord>
          <yCoord>361</yCoord>
        </edgeMap>
        <edgeMap>
          <xCoord>320</xCoord>
          <yCoord>361</yCoord>
        </edgeMap>
      </roi>
    </unblindedReadNodule>
    <unblindedReadNodule>
      <noduleID>Nodule 001</noduleID>
      <characteristics>
        <subtlety>5</subtlety>
        <internalStructure>1</internalStructure>
        <calcification>6</calcification>
        <sphericity>3</sphericity>
        <margin>4</margin>
        <lobulation>2</lobulation>
        <spiculation>1</spiculation>
        <texture>5</texture>
        <malignancy>5</malignancy>
      </characteristics>
      <roi>
        <imageZposition>-91.750000</imageZposition>
        <imageSOP_UID>1.3.6.1.4.1.14519.5.2.1.6279.6001.264558066217777302468195252922</imageSOP_UID>
        <inclusion>TRUE</inclusion>
        <edgeMap>
          <xCoord>339</xCoord>
          <yCoord>251</yCoord>
        </edgeMap>
        <edgeMap>
          <xCoord>338</xCoord>
          <yCoord>252</yCoord>
        </edgeMap>
        <edgeMap>
          <xCoord>337</xCoord>
          <yCoord>253</yCoord>
        </edgeMap>
        <edgeMap>
          <xCoord>337</xCoord>
          <yCoord>254</yCoord>
        </edgeMap>
        <edgeMap>
          <xCoord>337</xCoord>
          <yCoord>255</yCoord>
        </edgeMap>
        <edgeMap>
          <xCoord>337</xCoord>
          <yCoord>256</yCoord>
        </edgeMap>
        <edgeMap>
          <xCoord>337</xCoord>
          <yCoord>257</yCoord>
        </edgeMap>
        <edgeMap>
          <xCoord>337</xCoord>
          <yCoord>258</yCoord>
        </edgeMap>
        <edgeMap>
          <xCoord>337</xCoord>
          <yCoord>259</yCoord>
        </edgeMap>
        <edgeMap>
          <xCoord>336</xCoord>
          <yCoord>260</yCoord>
        </edgeMap>
        <edgeMap>
          <xCoord>335</xCoord>
          <yCoord>261</yCoord>
        </edgeMap>
        <edgeMap>
          <xCoord>335</xCoord>
          <yCoord>262</yCoord>
        </edgeMap>
        <edgeMap>
          <xCoord>335</xCoord>
          <yCoord>263</yCoord>
        </edgeMap>
        <edgeMap>
          <xCoord>335</xCoord>
          <yCoord>264</yCoord>
        </edgeMap>
        <edgeMap>
          <xCoord>335</xCoord>
          <yCoord>265</yCoord>
        </edgeMap>
        <edgeMap>
          <xCoord>335</xCoord>
          <yCoord>266</yCoord>
        </edgeMap>
        <edgeMap>
          <xCoord>335</xCoord>
          <yCoord>267</yCoord>
        </edgeMap>
        <edgeMap>
          <xCoord>335</xCoord>
          <yCoord>268</yCoord>
        </edgeMap>
        <edgeMap>
          <xCoord>335</xCoord>
          <yCoord>269</yCoord>
        </edgeMap>
        <edgeMap>
          <xCoord>335</xCoord>
          <yCoord>270</yCoord>
        </edgeMap>
        <edgeMap>
          <xCoord>336</xCoord>
          <yCoord>271</yCoord>
        </edgeMap>
        <edgeMap>
          <xCoord>336</xCoord>
          <yCoord>272</yCoord>
        </edgeMap>
        <edgeMap>
          <xCoord>337</xCoord>
          <yCoord>273</yCoord>
        </edgeMap>
        <edgeMap>
          <xCoord>338</xCoord>
          <yCoord>274</yCoord>
        </edgeMap>
        <edgeMap>
          <xCoord>339</xCoord>
          <yCoord>274</yCoord>
        </edgeMap>
        <edgeMap>
          <xCoord>340</xCoord>
          <yCoord>275</yCoord>
        </edgeMap>
        <edgeMap>
          <xCoord>341</xCoord>
          <yCoord>275</yCoord>
        </edgeMap>
        <edgeMap>
          <xCoord>342</xCoord>
          <yCoord>275</yCoord>
        </edgeMap>
        <edgeMap>
          <xCoord>343</xCoord>
          <yCoord>274</yCoord>
        </edgeMap>
        <edgeMap>
          <xCoord>343</xCoord>
          <yCoord>273</yCoord>
        </edgeMap>
        <edgeMap>
          <xCoord>343</xCoord>
          <yCoord>272</yCoord>
        </edgeMap>
        <edgeMap>
          <xCoord>343</xCoord>
          <yCoord>271</yCoord>
        </edgeMap>
        <edgeMap>
          <xCoord>343</xCoord>
          <yCoord>270</yCoord>
        </edgeMap>
        <edgeMap>
          <xCoord>343</xCoord>
          <yCoord>269</yCoord>
        </edgeMap>
        <edgeMap>
          <xCoord>343</xCoord>
          <yCoord>268</yCoord>
        </edgeMap>
        <edgeMap>
          <xCoord>344</xCoord>
          <yCoord>267</yCoord>
        </edgeMap>
        <edgeMap>
          <xCoord>345</xCoord>
          <yCoord>266</yCoord>
        </edgeMap>
        <edgeMap>
          <xCoord>346</xCoord>
          <yCoord>265</yCoord>
        </edgeMap>
        <edgeMap>
          <xCoord>347</xCoord>
          <yCoord>264</yCoord>
        </edgeMap>
        <edgeMap>
          <xCoord>348</xCoord>
          <yCoord>263</yCoord>
        </edgeMap>
        <edgeMap>
          <xCoord>349</xCoord>
          <yCoord>262</yCoord>
        </edgeMap>
        <edgeMap>
          <xCoord>349</xCoord>
          <yCoord>261</yCoord>
        </edgeMap>
        <edgeMap>
          <xCoord>348</xCoord>
          <yCoord>260</yCoord>
        </edgeMap>
        <edgeMap>
          <xCoord>347</xCoord>
          <yCoord>260</yCoord>
        </edgeMap>
        <edgeMap>
          <xCoord>346</xCoord>
          <yCoord>260</yCoord>
        </edgeMap>
        <edgeMap>
          <xCoord>345</xCoord>
          <yCoord>260</yCoord>
        </edgeMap>
        <edgeMap>
          <xCoord>345</xCoord>
          <yCoord>259</yCoord>
        </edgeMap>
        <edgeMap>
          <xCoord>345</xCoord>
          <yCoord>258</yCoord>
        </edgeMap>
        <edgeMap>
          <xCoord>345</xCoord>
          <yCoord>257</yCoord>
        </edgeMap>
        <edgeMap>
          <xCoord>345</xCoord>
          <yCoord>256</yCoord>
        </edgeMap>
        <edgeMap>
          <xCoord>345</xCoord>
          <yCoord>255</yCoord>
        </edgeMap>
        <edgeMap>
          <xCoord>345</xCoord>
          <yCoord>254</yCoord>
        </edgeMap>
        <edgeMap>
          <xCoord>345</xCoord>
          <yCoord>253</yCoord>
        </edgeMap>
        <edgeMap>
          <xCoord>344</xCoord>
          <yCoord>252</yCoord>
        </edgeMap>
        <edgeMap>
          <xCoord>343</xCoord>
          <yCoord>252</yCoord>
        </edgeMap>
        <edgeMap>
          <xCoord>342</xCoord>
          <yCoord>252</yCoord>
        </edgeMap>
        <edgeMap>
          <xCoord>341</xCoord>
          <yCoord>251</yCoord>
        </edgeMap>
        <edgeMap>
          <xCoord>340</xCoord>
          <yCoord>251</yCoord>
        </edgeMap>
        <edgeMap>
          <xCoord>339</xCoord>
          <yCoord>251</yCoord>
        </edgeMap>
      </roi>
      <roi>
        <imageZposition>-89.250000</imageZposition>
        <imageSOP_UID>1.3.6.1.4.1.14519.5.2.1.6279.6001.311689098796366664641685672432</imageSOP_UID>
        <inclusion>TRUE</inclusion>
        <edgeMap>
          <xCoord>341</xCoord>
          <yCoord>254</yCoord>
        </edgeMap>
        <edgeMap>
          <xCoord>340</xCoord>
          <yCoord>255</yCoord>
        </edgeMap>
        <edgeMap>
          <xCoord>339</xCoord>
          <yCoord>255</yCoord>
        </edgeMap>
        <edgeMap>
          <xCoord>338</xCoord>
          <yCoord>255</yCoord>
        </edgeMap>
        <edgeMap>
          <xCoord>337</xCoord>
          <yCoord>256</yCoord>
        </edgeMap>
        <edgeMap>
          <xCoord>336</xCoord>
          <yCoord>257</yCoord>
        </edgeMap>
        <edgeMap>
          <xCoord>335</xCoord>
          <yCoord>258</yCoord>
        </edgeMap>
        <edgeMap>
          <xCoord>334</xCoord>
          <yCoord>259</yCoord>
        </edgeMap>
        <edgeMap>
          <xCoord>333</xCoord>
          <yCoord>260</yCoord>
        </edgeMap>
        <edgeMap>
          <xCoord>333</xCoord>
          <yCoord>261</yCoord>
        </edgeMap>
        <edgeMap>
          <xCoord>333</xCoord>
          <yCoord>262</yCoord>
        </edgeMap>
        <edgeMap>
          <xCoord>333</xCoord>
          <yCoord>263</yCoord>
        </edgeMap>
        <edgeMap>
          <xCoord>332</xCoord>
          <yCoord>264</yCoord>
        </edgeMap>
        <edgeMap>
          <xCoord>331</xCoord>
          <yCoord>265</yCoord>
        </edgeMap>
        <edgeMap>
          <xCoord>330</xCoord>
          <yCoord>265</yCoord>
        </edgeMap>
        <edgeMap>
          <xCoord>329</xCoord>
          <yCoord>266</yCoord>
        </edgeMap>
        <edgeMap>
          <xCoord>328</xCoord>
          <yCoord>267</yCoord>
        </edgeMap>
        <edgeMap>
          <xCoord>328</xCoord>
          <yCoord>268</yCoord>
        </edgeMap>
        <edgeMap>
          <xCoord>328</xCoord>
          <yCoord>269</yCoord>
        </edgeMap>
        <edgeMap>
          <xCoord>328</xCoord>
          <yCoord>270</yCoord>
        </edgeMap>
        <edgeMap>
          <xCoord>329</xCoord>
          <yCoord>271</yCoord>
        </edgeMap>
        <edgeMap>
          <xCoord>330</xCoord>
          <yCoord>271</yCoord>
        </edgeMap>
        <edgeMap>
          <xCoord>331</xCoord>
          <yCoord>272</yCoord>
        </edgeMap>
        <edgeMap>
          <xCoord>331</xCoord>
          <yCoord>273</yCoord>
        </edgeMap>
        <edgeMap>
          <xCoord>332</xCoord>
          <yCoord>274</yCoord>
        </edgeMap>
        <edgeMap>
          <xCoord>332</xCoord>
          <yCoord>275</yCoord>
        </edgeMap>
        <edgeMap>
          <xCoord>333</xCoord>
          <yCoord>276</yCoord>
        </edgeMap>
        <edgeMap>
          <xCoord>333</xCoord>
          <yCoord>277</yCoord>
        </edgeMap>
        <edgeMap>
          <xCoord>334</xCoord>
          <yCoord>278</yCoord>
        </edgeMap>
        <edgeMap>
          <xCoord>335</xCoord>
          <yCoord>279</yCoord>
        </edgeMap>
        <edgeMap>
          <xCoord>336</xCoord>
          <yCoord>279</yCoord>
        </edgeMap>
        <edgeMap>
          <xCoord>337</xCoord>
          <yCoord>279</yCoord>
        </edgeMap>
        <edgeMap>
          <xCoord>338</xCoord>
          <yCoord>279</yCoord>
        </edgeMap>
        <edgeMap>
          <xCoord>339</xCoord>
          <yCoord>279</yCoord>
        </edgeMap>
        <edgeMap>
          <xCoord>340</xCoord>
          <yCoord>280</yCoord>
        </edgeMap>
        <edgeMap>
          <xCoord>341</xCoord>
          <yCoord>280</yCoord>
        </edgeMap>
        <edgeMap>
          <xCoord>342</xCoord>
          <yCoord>280</yCoord>
        </edgeMap>
        <edgeMap>
          <xCoord>343</xCoord>
          <yCoord>280</yCoord>
        </edgeMap>
        <edgeMap>
          <xCoord>344</xCoord>
          <yCoord>279</yCoord>
        </edgeMap>
        <edgeMap>
          <xCoord>345</xCoord>
          <yCoord>278</yCoord>
        </edgeMap>
        <edgeMap>
          <xCoord>345</xCoord>
          <yCoord>277</yCoord>
        </edgeMap>
        <edgeMap>
          <xCoord>345</xCoord>
          <yCoord>276</yCoord>
        </edgeMap>
        <edgeMap>
          <xCoord>346</xCoord>
          <yCoord>275</yCoord>
        </edgeMap>
        <edgeMap>
          <xCoord>347</xCoord>
          <yCoord>274</yCoord>
        </edgeMap>
        <edgeMap>
          <xCoord>347</xCoord>
          <yCoord>273</yCoord>
        </edgeMap>
        <edgeMap>
          <xCoord>347</xCoord>
          <yCoord>272</yCoord>
        </edgeMap>
        <edgeMap>
          <xCoord>347</xCoord>
          <yCoord>271</yCoord>
        </edgeMap>
        <edgeMap>
          <xCoord>347</xCoord>
          <yCoord>270</yCoord>
        </edgeMap>
        <edgeMap>
          <xCoord>347</xCoord>
          <yCoord>269</yCoord>
        </edgeMap>
        <edgeMap>
          <xCoord>347</xCoord>
          <yCoord>268</yCoord>
        </edgeMap>
        <edgeMap>
          <xCoord>348</xCoord>
          <yCoord>267</yCoord>
        </edgeMap>
        <edgeMap>
          <xCoord>348</xCoord>
          <yCoord>266</yCoord>
        </edgeMap>
        <edgeMap>
          <xCoord>348</xCoord>
          <yCoord>265</yCoord>
        </edgeMap>
        <edgeMap>
          <xCoord>349</xCoord>
          <yCoord>264</yCoord>
        </edgeMap>
        <edgeMap>
          <xCoord>349</xCoord>
          <yCoord>263</yCoord>
        </edgeMap>
        <edgeMap>
          <xCoord>349</xCoord>
          <yCoord>262</yCoord>
        </edgeMap>
        <edgeMap>
          <xCoord>349</xCoord>
          <yCoord>261</yCoord>
        </edgeMap>
        <edgeMap>
          <xCoord>350</xCoord>
          <yCoord>260</yCoord>
        </edgeMap>
        <edgeMap>
          <xCoord>351</xCoord>
          <yCoord>259</yCoord>
        </edgeMap>
        <edgeMap>
          <xCoord>350</xCoord>
          <yCoord>258</yCoord>
        </edgeMap>
        <edgeMap>
          <xCoord>349</xCoord>
          <yCoord>258</yCoord>
        </edgeMap>
        <edgeMap>
          <xCoord>348</xCoord>
          <yCoord>257</yCoord>
        </edgeMap>
        <edgeMap>
          <xCoord>347</xCoord>
          <yCoord>256</yCoord>
        </edgeMap>
        <edgeMap>
          <xCoord>346</xCoord>
          <yCoord>255</yCoord>
        </edgeMap>
        <edgeMap>
          <xCoord>345</xCoord>
          <yCoord>255</yCoord>
        </edgeMap>
        <edgeMap>
          <xCoord>344</xCoord>
          <yCoord>254</yCoord>
        </edgeMap>
        <edgeMap>
          <xCoord>343</xCoord>
          <yCoord>254</yCoord>
        </edgeMap>
        <edgeMap>
          <xCoord>342</xCoord>
          <yCoord>254</yCoord>
        </edgeMap>
        <edgeMap>
          <xCoord>341</xCoord>
          <yCoord>254</yCoord>
        </edgeMap>
      </roi>
      <roi>
        <imageZposition>-86.750000</imageZposition>
        <imageSOP_UID>1.3.6.1.4.1.14519.5.2.1.6279.6001.115569143060492534528303067877</imageSOP_UID>
        <inclusion>TRUE</inclusion>
        <edgeMap>
          <xCoord>338</xCoord>
          <yCoord>258</yCoord>
        </edgeMap>
        <edgeMap>
          <xCoord>337</xCoord>
          <yCoord>259</yCoord>
        </edgeMap>
        <edgeMap>
          <xCoord>336</xCoord>
          <yCoord>260</yCoord>
        </edgeMap>
        <edgeMap>
          <xCoord>335</xCoord>
          <yCoord>261</yCoord>
        </edgeMap>
        <edgeMap>
          <xCoord>335</xCoord>
          <yCoord>262</yCoord>
        </edgeMap>
        <edgeMap>
          <xCoord>334</xCoord>
          <yCoord>262</yCoord>
        </edgeMap>
        <edgeMap>
          <xCoord>333</xCoord>
          <yCoord>262</yCoord>
        </edgeMap>
        <edgeMap>
          <xCoord>332</xCoord>
          <yCoord>262</yCoord>
        </edgeMap>
        <edgeMap>
          <xCoord>331</xCoord>
          <yCoord>263</yCoord>
        </edgeMap>
        <edgeMap>
          <xCoord>330</xCoord>
          <yCoord>264</yCoord>
        </edgeMap>
        <edgeMap>
          <xCoord>329</xCoord>
          <yCoord>265</yCoord>
        </edgeMap>
        <edgeMap>
          <xCoord>328</xCoord>
          <yCoord>266</yCoord>
        </edgeMap>
        <edgeMap>
          <xCoord>328</xCoord>
          <yCoord>267</yCoord>
        </edgeMap>
        <edgeMap>
          <xCoord>328</xCoord>
          <yCoord>268</yCoord>
        </edgeMap>
        <edgeMap>
          <xCoord>328</xCoord>
          <yCoord>269</yCoord>
        </edgeMap>
        <edgeMap>
          <xCoord>328</xCoord>
          <yCoord>270</yCoord>
        </edgeMap>
        <edgeMap>
          <xCoord>328</xCoord>
          <yCoord>271</yCoord>
        </edgeMap>
        <edgeMap>
          <xCoord>328</xCoord>
          <yCoord>272</yCoord>
        </edgeMap>
        <edgeMap>
          <xCoord>329</xCoord>
          <yCoord>273</yCoord>
        </edgeMap>
        <edgeMap>
          <xCoord>329</xCoord>
          <yCoord>274</yCoord>
        </edgeMap>
        <edgeMap>
          <xCoord>330</xCoord>
          <yCoord>275</yCoord>
        </edgeMap>
        <edgeMap>
          <xCoord>331</xCoord>
          <yCoord>276</yCoord>
        </edgeMap>
        <edgeMap>
          <xCoord>332</xCoord>
          <yCoord>277</yCoord>
        </edgeMap>
        <edgeMap>
          <xCoord>333</xCoord>
          <yCoord>277</yCoord>
        </edgeMap>
        <edgeMap>
          <xCoord>334</xCoord>
          <yCoord>278</yCoord>
        </edgeMap>
        <edgeMap>
          <xCoord>335</xCoord>
          <yCoord>279</yCoord>
        </edgeMap>
        <edgeMap>
          <xCoord>336</xCoord>
          <yCoord>280</yCoord>
        </edgeMap>
        <edgeMap>
          <xCoord>337</xCoord>
          <yCoord>281</yCoord>
        </edgeMap>
        <edgeMap>
          <xCoord>338</xCoord>
          <yCoord>282</yCoord>
        </edgeMap>
        <edgeMap>
          <xCoord>339</xCoord>
          <yCoord>281</yCoord>
        </edgeMap>
        <edgeMap>
          <xCoord>340</xCoord>
          <yCoord>281</yCoord>
        </edgeMap>
        <edgeMap>
          <xCoord>341</xCoord>
          <yCoord>281</yCoord>
        </edgeMap>
        <edgeMap>
          <xCoord>342</xCoord>
          <yCoord>280</yCoord>
        </edgeMap>
        <edgeMap>
          <xCoord>343</xCoord>
          <yCoord>279</yCoord>
        </edgeMap>
        <edgeMap>
          <xCoord>343</xCoord>
          <yCoord>278</yCoord>
        </edgeMap>
        <edgeMap>
          <xCoord>344</xCoord>
          <yCoord>278</yCoord>
        </edgeMap>
        <edgeMap>
          <xCoord>345</xCoord>
          <yCoord>277</yCoord>
        </edgeMap>
        <edgeMap>
          <xCoord>346</xCoord>
          <yCoord>276</yCoord>
        </edgeMap>
        <edgeMap>
          <xCoord>347</xCoord>
          <yCoord>275</yCoord>
        </edgeMap>
        <edgeMap>
          <xCoord>348</xCoord>
          <yCoord>274</yCoord>
        </edgeMap>
        <edgeMap>
          <xCoord>348</xCoord>
          <yCoord>273</yCoord>
        </edgeMap>
        <edgeMap>
          <xCoord>348</xCoord>
          <yCoord>272</yCoord>
        </edgeMap>
        <edgeMap>
          <xCoord>348</xCoord>
          <yCoord>271</yCoord>
        </edgeMap>
        <edgeMap>
          <xCoord>349</xCoord>
          <yCoord>270</yCoord>
        </edgeMap>
        <edgeMap>
          <xCoord>349</xCoord>
          <yCoord>269</yCoord>
        </edgeMap>
        <edgeMap>
          <xCoord>349</xCoord>
          <yCoord>268</yCoord>
        </edgeMap>
        <edgeMap>
          <xCoord>349</xCoord>
          <yCoord>267</yCoord>
        </edgeMap>
        <edgeMap>
          <xCoord>349</xCoord>
          <yCoord>266</yCoord>
        </edgeMap>
        <edgeMap>
          <xCoord>349</xCoord>
          <yCoord>265</yCoord>
        </edgeMap>
        <edgeMap>
          <xCoord>349</xCoord>
          <yCoord>264</yCoord>
        </edgeMap>
        <edgeMap>
          <xCoord>349</xCoord>
          <yCoord>263</yCoord>
        </edgeMap>
        <edgeMap>
          <xCoord>348</xCoord>
          <yCoord>262</yCoord>
        </edgeMap>
        <edgeMap>
          <xCoord>347</xCoord>
          <yCoord>262</yCoord>
        </edgeMap>
        <edgeMap>
          <xCoord>346</xCoord>
          <yCoord>261</yCoord>
        </edgeMap>
        <edgeMap>
          <xCoord>345</xCoord>
          <yCoord>261</yCoord>
        </edgeMap>
        <edgeMap>
          <xCoord>344</xCoord>
          <yCoord>260</yCoord>
        </edgeMap>
        <edgeMap>
          <xCoord>343</xCoord>
          <yCoord>260</yCoord>
        </edgeMap>
        <edgeMap>
          <xCoord>342</xCoord>
          <yCoord>260</yCoord>
        </edgeMap>
        <edgeMap>
          <xCoord>341</xCoord>
          <yCoord>259</yCoord>
        </edgeMap>
        <edgeMap>
          <xCoord>340</xCoord>
          <yCoord>259</yCoord>
        </edgeMap>
        <edgeMap>
          <xCoord>339</xCoord>
          <yCoord>259</yCoord>
        </edgeMap>
        <edgeMap>
          <xCoord>338</xCoord>
          <yCoord>258</yCoord>
        </edgeMap>
      </roi>
      <roi>
        <imageZposition>-84.250000</imageZposition>
        <imageSOP_UID>1.3.6.1.4.1.14519.5.2.1.6279.6001.305369827087229459537872308872</imageSOP_UID>
        <inclusion>TRUE</inclusion>
        <edgeMap>
          <xCoord>335</xCoord>
          <yCoord>263</yCoord>
        </edgeMap>
        <edgeMap>
          <xCoord>334</xCoord>
          <yCoord>264</yCoord>
        </edgeMap>
        <edgeMap>
          <xCoord>333</xCoord>
          <yCoord>265</yCoord>
        </edgeMap>
        <edgeMap>
          <xCoord>332</xCoord>
          <yCoord>266</yCoord>
        </edgeMap>
        <edgeMap>
          <xCoord>331</xCoord>
          <yCoord>267</yCoord>
        </edgeMap>
        <edgeMap>
          <xCoord>330</xCoord>
          <yCoord>268</yCoord>
        </edgeMap>
        <edgeMap>
          <xCoord>329</xCoord>
          <yCoord>269</yCoord>
        </edgeMap>
        <edgeMap>
          <xCoord>329</xCoord>
          <yCoord>270</yCoord>
        </edgeMap>
        <edgeMap>
          <xCoord>329</xCoord>
          <yCoord>271</yCoord>
        </edgeMap>
        <edgeMap>
          <xCoord>329</xCoord>
          <yCoord>272</yCoord>
        </edgeMap>
        <edgeMap>
          <xCoord>329</xCoord>
          <yCoord>273</yCoord>
        </edgeMap>
        <edgeMap>
          <xCoord>329</xCoord>
          <yCoord>274</yCoord>
        </edgeMap>
        <edgeMap>
          <xCoord>329</xCoord>
          <yCoord>275</yCoord>
        </edgeMap>
        <edgeMap>
          <xCoord>330</xCoord>
          <yCoord>276</yCoord>
        </edgeMap>
        <edgeMap>
          <xCoord>331</xCoord>
          <yCoord>277</yCoord>
        </edgeMap>
        <edgeMap>
          <xCoord>332</xCoord>
          <yCoord>278</yCoord>
        </edgeMap>
        <edgeMap>
          <xCoord>333</xCoord>
          <yCoord>278</yCoord>
        </edgeMap>
        <edgeMap>
          <xCoord>334</xCoord>
          <yCoord>279</yCoord>
        </edgeMap>
        <edgeMap>
          <xCoord>334</xCoord>
          <yCoord>280</yCoord>
        </edgeMap>
        <edgeMap>
          <xCoord>335</xCoord>
          <yCoord>281</yCoord>
        </edgeMap>
        <edgeMap>
          <xCoord>336</xCoord>
          <yCoord>281</yCoord>
        </edgeMap>
        <edgeMap>
          <xCoord>337</xCoord>
          <yCoord>282</yCoord>
        </edgeMap>
        <edgeMap>
          <xCoord>338</xCoord>
          <yCoord>283</yCoord>
        </edgeMap>
        <edgeMap>
          <xCoord>339</xCoord>
          <yCoord>283</yCoord>
        </edgeMap>
        <edgeMap>
          <xCoord>340</xCoord>
          <yCoord>283</yCoord>
        </edgeMap>
        <edgeMap>
          <xCoord>341</xCoord>
          <yCoord>283</yCoord>
        </edgeMap>
        <edgeMap>
          <xCoord>342</xCoord>
          <yCoord>282</yCoord>
        </edgeMap>
        <edgeMap>
          <xCoord>343</xCoord>
          <yCoord>281</yCoord>
        </edgeMap>
        <edgeMap>
          <xCoord>344</xCoord>
          <yCoord>281</yCoord>
        </edgeMap>
        <edgeMap>
          <xCoord>345</xCoord>
          <yCoord>281</yCoord>
        </edgeMap>
        <edgeMap>
          <xCoord>346</xCoord>
          <yCoord>280</yCoord>
        </edgeMap>
        <edgeMap>
          <xCoord>346</xCoord>
          <yCoord>279</yCoord>
        </edgeMap>
        <edgeMap>
          <xCoord>346</xCoord>
          <yCoord>278</yCoord>
        </edgeMap>
        <edgeMap>
          <xCoord>346</xCoord>
          <yCoord>277</yCoord>
        </edgeMap>
        <edgeMap>
          <xCoord>346</xCoord>
          <yCoord>276</yCoord>
        </edgeMap>
        <edgeMap>
          <xCoord>346</xCoord>
          <yCoord>275</yCoord>
        </edgeMap>
        <edgeMap>
          <xCoord>345</xCoord>
          <yCoord>274</yCoord>
        </edgeMap>
        <edgeMap>
          <xCoord>345</xCoord>
          <yCoord>273</yCoord>
        </edgeMap>
        <edgeMap>
          <xCoord>344</xCoord>
          <yCoord>272</yCoord>
        </edgeMap>
        <edgeMap>
          <xCoord>344</xCoord>
          <yCoord>271</yCoord>
        </edgeMap>
        <edgeMap>
          <xCoord>343</xCoord>
          <yCoord>270</yCoord>
        </edgeMap>
        <edgeMap>
          <xCoord>343</xCoord>
          <yCoord>269</yCoord>
        </edgeMap>
        <edgeMap>
          <xCoord>342</xCoord>
          <yCoord>268</yCoord>
        </edgeMap>
        <edgeMap>
          <xCoord>342</xCoord>
          <yCoord>267</yCoord>
        </edgeMap>
        <edgeMap>
          <xCoord>341</xCoord>
          <yCoord>266</yCoord>
        </edgeMap>
        <edgeMap>
          <xCoord>340</xCoord>
          <yCoord>265</yCoord>
        </edgeMap>
        <edgeMap>
          <xCoord>339</xCoord>
          <yCoord>264</yCoord>
        </edgeMap>
        <edgeMap>
          <xCoord>338</xCoord>
          <yCoord>264</yCoord>
        </edgeMap>
        <edgeMap>
          <xCoord>337</xCoord>
          <yCoord>264</yCoord>
        </edgeMap>
        <edgeMap>
          <xCoord>336</xCoord>
          <yCoord>263</yCoord>
        </edgeMap>
        <edgeMap>
          <xCoord>335</xCoord>
          <yCoord>263</yCoord>
        </edgeMap>
      </roi>
      <roi>
        <imageZposition>-81.750000</imageZposition>
        <imageSOP_UID>1.3.6.1.4.1.14519.5.2.1.6279.6001.202806046530182980857908937249</imageSOP_UID>
        <inclusion>TRUE</inclusion>
        <edgeMap>
          <xCoord>330</xCoord>
          <yCoord>267</yCoord>
        </edgeMap>
        <edgeMap>
          <xCoord>329</xCoord>
          <yCoord>268</yCoord>
        </edgeMap>
        <edgeMap>
          <xCoord>329</xCoord>
          <yCoord>269</yCoord>
        </edgeMap>
        <edgeMap>
          <xCoord>328</xCoord>
          <yCoord>270</yCoord>
        </edgeMap>
        <edgeMap>
          <xCoord>328</xCoord>
          <yCoord>271</yCoord>
        </edgeMap>
        <edgeMap>
          <xCoord>328</xCoord>
          <yCoord>272</yCoord>
        </edgeMap>
        <edgeMap>
          <xCoord>328</xCoord>
          <yCoord>273</yCoord>
        </edgeMap>
        <edgeMap>
          <xCoord>329</xCoord>
          <yCoord>274</yCoord>
        </edgeMap>
        <edgeMap>
          <xCoord>329</xCoord>
          <yCoord>275</yCoord>
        </edgeMap>
        <edgeMap>
          <xCoord>329</xCoord>
          <yCoord>276</yCoord>
        </edgeMap>
        <edgeMap>
          <xCoord>330</xCoord>
          <yCoord>277</yCoord>
        </edgeMap>
        <edgeMap>
          <xCoord>330</xCoord>
          <yCoord>278</yCoord>
        </edgeMap>
        <edgeMap>
          <xCoord>331</xCoord>
          <yCoord>279</yCoord>
        </edgeMap>
        <edgeMap>
          <xCoord>332</xCoord>
          <yCoord>279</yCoord>
        </edgeMap>
        <edgeMap>
          <xCoord>333</xCoord>
          <yCoord>280</yCoord>
        </edgeMap>
        <edgeMap>
          <xCoord>334</xCoord>
          <yCoord>280</yCoord>
        </edgeMap>
        <edgeMap>
          <xCoord>334</xCoord>
          <yCoord>281</yCoord>
        </edgeMap>
        <edgeMap>
          <xCoord>335</xCoord>
          <yCoord>282</yCoord>
        </edgeMap>
        <edgeMap>
          <xCoord>336</xCoord>
          <yCoord>283</yCoord>
        </edgeMap>
        <edgeMap>
          <xCoord>337</xCoord>
          <yCoord>284</yCoord>
        </edgeMap>
        <edgeMap>
          <xCoord>338</xCoord>
          <yCoord>285</yCoord>
        </edgeMap>
        <edgeMap>
          <xCoord>339</xCoord>
          <yCoord>285</yCoord>
        </edgeMap>
        <edgeMap>
          <xCoord>340</xCoord>
          <yCoord>286</yCoord>
        </edgeMap>
        <edgeMap>
          <xCoord>341</xCoord>
          <yCoord>286</yCoord>
        </edgeMap>
        <edgeMap>
          <xCoord>342</xCoord>
          <yCoord>286</yCoord>
        </edgeMap>
        <edgeMap>
          <xCoord>343</xCoord>
          <yCoord>285</yCoord>
        </edgeMap>
        <edgeMap>
          <xCoord>344</xCoord>
          <yCoord>285</yCoord>
        </edgeMap>
        <edgeMap>
          <xCoord>345</xCoord>
          <yCoord>285</yCoord>
        </edgeMap>
        <edgeMap>
          <xCoord>346</xCoord>
          <yCoord>285</yCoord>
        </edgeMap>
        <edgeMap>
          <xCoord>347</xCoord>
          <yCoord>285</yCoord>
        </edgeMap>
        <edgeMap>
          <xCoord>348</xCoord>
          <yCoord>285</yCoord>
        </edgeMap>
        <edgeMap>
          <xCoord>349</xCoord>
          <yCoord>284</yCoord>
        </edgeMap>
        <edgeMap>
          <xCoord>349</xCoord>
          <yCoord>283</yCoord>
        </edgeMap>
        <edgeMap>
          <xCoord>349</xCoord>
          <yCoord>282</yCoord>
        </edgeMap>
        <edgeMap>
          <xCoord>349</xCoord>
          <yCoord>281</yCoord>
        </edgeMap>
        <edgeMap>
          <xCoord>349</xCoord>
          <yCoord>280</yCoord>
        </edgeMap>
        <edgeMap>
          <xCoord>349</xCoord>
          <yCoord>279</yCoord>
        </edgeMap>
        <edgeMap>
          <xCoord>348</xCoord>
          <yCoord>278</yCoord>
        </edgeMap>
        <edgeMap>
          <xCoord>347</xCoord>
          <yCoord>277</yCoord>
        </edgeMap>
        <edgeMap>
          <xCoord>346</xCoord>
          <yCoord>277</yCoord>
        </edgeMap>
        <edgeMap>
          <xCoord>345</xCoord>
          <yCoord>276</yCoord>
        </edgeMap>
        <edgeMap>
          <xCoord>345</xCoord>
          <yCoord>275</yCoord>
        </edgeMap>
        <edgeMap>
          <xCoord>345</xCoord>
          <yCoord>274</yCoord>
        </edgeMap>
        <edgeMap>
          <xCoord>344</xCoord>
          <yCoord>273</yCoord>
        </edgeMap>
        <edgeMap>
          <xCoord>343</xCoord>
          <yCoord>273</yCoord>
        </edgeMap>
        <edgeMap>
          <xCoord>342</xCoord>
          <yCoord>272</yCoord>
        </edgeMap>
        <edgeMap>
          <xCoord>341</xCoord>
          <yCoord>271</yCoord>
        </edgeMap>
        <edgeMap>
          <xCoord>340</xCoord>
          <yCoord>270</yCoord>
        </edgeMap>
        <edgeMap>
          <xCoord>339</xCoord>
          <yCoord>270</yCoord>
        </edgeMap>
        <edgeMap>
          <xCoord>338</xCoord>
          <yCoord>269</yCoord>
        </edgeMap>
        <edgeMap>
          <xCoord>337</xCoord>
          <yCoord>268</yCoord>
        </edgeMap>
        <edgeMap>
          <xCoord>336</xCoord>
          <yCoord>267</yCoord>
        </edgeMap>
        <edgeMap>
          <xCoord>335</xCoord>
          <yCoord>267</yCoord>
        </edgeMap>
        <edgeMap>
          <xCoord>334</xCoord>
          <yCoord>267</yCoord>
        </edgeMap>
        <edgeMap>
          <xCoord>333</xCoord>
          <yCoord>267</yCoord>
        </edgeMap>
        <edgeMap>
          <xCoord>332</xCoord>
          <yCoord>267</yCoord>
        </edgeMap>
        <edgeMap>
          <xCoord>331</xCoord>
          <yCoord>267</yCoord>
        </edgeMap>
        <edgeMap>
          <xCoord>330</xCoord>
          <yCoord>267</yCoord>
        </edgeMap>
      </roi>
    </unblindedReadNodule>
    <unblindedReadNodule>
      <noduleID>Nodule 003</noduleID>
      <roi>
        <imageZposition>-116.750000 </imageZposition>
        <imageSOP_UID>1.3.6.1.4.1.14519.5.2.1.6279.6001.731582584258068511609903797165</imageSOP_UID>
        <inclusion>TRUE</inclusion>
        <edgeMap>
          <xCoord>362</xCoord>
          <yCoord>226</yCoord>
        </edgeMap>
      </roi>
    </unblindedReadNodule>
    <nonNodule>
      <nonNoduleID>_Non-nodule 001</nonNoduleID>
      <imageZposition>-211.750000 </imageZposition>
      <imageSOP_UID>1.3.6.1.4.1.14519.5.2.1.6279.6001.261835414344140824416423555655</imageSOP_UID>
      <locus>
        <xCoord>182</xCoord>
        <yCoord>350</yCoord>
      </locus>
    </nonNodule>
    <nonNodule>
      <nonNoduleID>_Non-nodule 002</nonNoduleID>
      <imageZposition>-221.750000 </imageZposition>
      <imageSOP_UID>1.3.6.1.4.1.14519.5.2.1.6279.6001.276715953037247228294357352376</imageSOP_UID>
      <locus>
        <xCoord>308</xCoord>
        <yCoord>328</yCoord>
      </locus>
    </nonNodule>
    <nonNodule>
      <nonNoduleID>_Non-nodule 003</nonNoduleID>
      <imageZposition>-176.750000 </imageZposition>
      <imageSOP_UID>1.3.6.1.4.1.14519.5.2.1.6279.6001.518532764578061041538883875589</imageSOP_UID>
      <locus>
        <xCoord>96</xCoord>
        <yCoord>252</yCoord>
      </locus>
    </nonNodule>
    <nonNodule>
      <nonNoduleID>_Non-nodule 004</nonNoduleID>
      <imageZposition>-209.250000 </imageZposition>
      <imageSOP_UID>1.3.6.1.4.1.14519.5.2.1.6279.6001.134152433712461573838796125988</imageSOP_UID>
      <locus>
        <xCoord>130</xCoord>
        <yCoord>195</yCoord>
      </locus>
    </nonNodule>
  </readingSession>
<readingSession>
    <annotationVersion>3.12</annotationVersion>
    <servicingRadiologistID>-217299765</servicingRadiologistID>
    <unblindedReadNodule>
      <noduleID>IL057_160194</noduleID>
      <characteristics>
        <subtlety>4</subtlety>
        <internalStructure>1</internalStructure>
        <calcification>6</calcification>
        <sphericity>5</sphericity>
        <margin>3</margin>
        <lobulation>2</lobulation>
        <spiculation>2</spiculation>
        <texture>5</texture>
        <malignancy>4</malignancy>
      </characteristics>
      <roi>
        <imageZposition>-81.75</imageZposition>
        <imageSOP_UID>1.3.6.1.4.1.14519.5.2.1.6279.6001.202806046530182980857908937249</imageSOP_UID>
        <inclusion>TRUE</inclusion>
        <edgeMap>
          <xCoord>347</xCoord>
          <yCoord>286</yCoord>
        </edgeMap>
        <edgeMap>
          <xCoord>347</xCoord>
          <yCoord>285</yCoord>
        </edgeMap>
        <edgeMap>
          <xCoord>348</xCoord>
          <yCoord>284</yCoord>
        </edgeMap>
        <edgeMap>
          <xCoord>348</xCoord>
          <yCoord>283</yCoord>
        </edgeMap>
        <edgeMap>
          <xCoord>348</xCoord>
          <yCoord>282</yCoord>
        </edgeMap>
        <edgeMap>
          <xCoord>348</xCoord>
          <yCoord>281</yCoord>
        </edgeMap>
        <edgeMap>
          <xCoord>347</xCoord>
          <yCoord>280</yCoord>
        </edgeMap>
        <edgeMap>
          <xCoord>346</xCoord>
          <yCoord>279</yCoord>
        </edgeMap>
        <edgeMap>
          <xCoord>346</xCoord>
          <yCoord>278</yCoord>
        </edgeMap>
        <edgeMap>
          <xCoord>346</xCoord>
          <yCoord>277</yCoord>
        </edgeMap>
        <edgeMap>
          <xCoord>346</xCoord>
          <yCoord>276</yCoord>
        </edgeMap>
        <edgeMap>
          <xCoord>346</xCoord>
          <yCoord>275</yCoord>
        </edgeMap>
        <edgeMap>
          <xCoord>345</xCoord>
          <yCoord>274</yCoord>
        </edgeMap>
        <edgeMap>
          <xCoord>345</xCoord>
          <yCoord>273</yCoord>
        </edgeMap>
        <edgeMap>
          <xCoord>344</xCoord>
          <yCoord>273</yCoord>
        </edgeMap>
        <edgeMap>
          <xCoord>343</xCoord>
          <yCoord>272</yCoord>
        </edgeMap>
        <edgeMap>
          <xCoord>342</xCoord>
          <yCoord>271</yCoord>
        </edgeMap>
        <edgeMap>
          <xCoord>341</xCoord>
          <yCoord>270</yCoord>
        </edgeMap>
        <edgeMap>
          <xCoord>340</xCoord>
          <yCoord>269</yCoord>
        </edgeMap>
        <edgeMap>
          <xCoord>339</xCoord>
          <yCoord>268</yCoord>
        </edgeMap>
        <edgeMap>
          <xCoord>338</xCoord>
          <yCoord>268</yCoord>
        </edgeMap>
        <edgeMap>
          <xCoord>337</xCoord>
          <yCoord>267</yCoord>
        </edgeMap>
        <edgeMap>
          <xCoord>336</xCoord>
          <yCoord>267</yCoord>
        </edgeMap>
        <edgeMap>
          <xCoord>335</xCoord>
          <yCoord>266</yCoord>
        </edgeMap>
        <edgeMap>
          <xCoord>334</xCoord>
          <yCoord>266</yCoord>
        </edgeMap>
        <edgeMap>
          <xCoord>333</xCoord>
          <yCoord>266</yCoord>
        </edgeMap>
        <edgeMap>
          <xCoord>332</xCoord>
          <yCoord>266</yCoord>
        </edgeMap>
        <edgeMap>
          <xCoord>331</xCoord>
          <yCoord>266</yCoord>
        </edgeMap>
        <edgeMap>
          <xCoord>330</xCoord>
          <yCoord>266</yCoord>
        </edgeMap>
        <edgeMap>
          <xCoord>329</xCoord>
          <yCoord>267</yCoord>
        </edgeMap>
        <edgeMap>
          <xCoord>330</xCoord>
          <yCoord>268</yCoord>
        </edgeMap>
        <edgeMap>
          <xCoord>329</xCoord>
          <yCoord>269</yCoord>
        </edgeMap>
        <edgeMap>
          <xCoord>329</xCoord>
          <yCoord>270</yCoord>
        </edgeMap>
        <edgeMap>
          <xCoord>329</xCoord>
          <yCoord>271</yCoord>
        </edgeMap>
        <edgeMap>
          <xCoord>329</xCoord>
          <yCoord>272</yCoord>
        </edgeMap>
        <edgeMap>
          <xCoord>329</xCoord>
          <yCoord>273</yCoord>
        </edgeMap>
        <edgeMap>
          <xCoord>330</xCoord>
          <yCoord>274</yCoord>
        </edgeMap>
        <edgeMap>
          <xCoord>330</xCoord>
          <yCoord>275</yCoord>
        </edgeMap>
        <edgeMap>
          <xCoord>330</xCoord>
          <yCoord>276</yCoord>
        </edgeMap>
        <edgeMap>
          <xCoord>331</xCoord>
          <yCoord>277</yCoord>
        </edgeMap>
        <edgeMap>
          <xCoord>331</xCoord>
          <yCoord>278</yCoord>
        </edgeMap>
        <edgeMap>
          <xCoord>332</xCoord>
          <yCoord>279</yCoord>
        </edgeMap>
        <edgeMap>
          <xCoord>332</xCoord>
          <yCoord>280</yCoord>
        </edgeMap>
        <edgeMap>
          <xCoord>333</xCoord>
          <yCoord>280</yCoord>
        </edgeMap>
        <edgeMap>
          <xCoord>334</xCoord>
          <yCoord>280</yCoord>
        </edgeMap>
        <edgeMap>
          <xCoord>335</xCoord>
          <yCoord>281</yCoord>
        </edgeMap>
        <edgeMap>
          <xCoord>335</xCoord>
          <yCoord>282</yCoord>
        </edgeMap>
        <edgeMap>
          <xCoord>336</xCoord>
          <yCoord>282</yCoord>
        </edgeMap>
        <edgeMap>
          <xCoord>337</xCoord>
          <yCoord>283</yCoord>
        </edgeMap>
        <edgeMap>
          <xCoord>337</xCoord>
          <yCoord>284</yCoord>
        </edgeMap>
        <edgeMap>
          <xCoord>338</xCoord>
          <yCoord>285</yCoord>
        </edgeMap>
        <edgeMap>
          <xCoord>339</xCoord>
          <yCoord>286</yCoord>
        </edgeMap>
        <edgeMap>
          <xCoord>340</xCoord>
          <yCoord>286</yCoord>
        </edgeMap>
        <edgeMap>
          <xCoord>341</xCoord>
          <yCoord>286</yCoord>
        </edgeMap>
        <edgeMap>
          <xCoord>342</xCoord>
          <yCoord>286</yCoord>
        </edgeMap>
        <edgeMap>
          <xCoord>343</xCoord>
          <yCoord>286</yCoord>
        </edgeMap>
        <edgeMap>
          <xCoord>344</xCoord>
          <yCoord>286</yCoord>
        </edgeMap>
        <edgeMap>
          <xCoord>345</xCoord>
          <yCoord>286</yCoord>
        </edgeMap>
        <edgeMap>
          <xCoord>346</xCoord>
          <yCoord>286</yCoord>
        </edgeMap>
        <edgeMap>
          <xCoord>347</xCoord>
          <yCoord>286</yCoord>
        </edgeMap>
      </roi>
      <roi>
        <imageZposition>-84.25</imageZposition>
        <imageSOP_UID>1.3.6.1.4.1.14519.5.2.1.6279.6001.305369827087229459537872308872</imageSOP_UID>
        <inclusion>TRUE</inclusion>
        <edgeMap>
          <xCoord>343</xCoord>
          <yCoord>284</yCoord>
        </edgeMap>
        <edgeMap>
          <xCoord>344</xCoord>
          <yCoord>283</yCoord>
        </edgeMap>
        <edgeMap>
          <xCoord>345</xCoord>
          <yCoord>283</yCoord>
        </edgeMap>
        <edgeMap>
          <xCoord>345</xCoord>
          <yCoord>282</yCoord>
        </edgeMap>
        <edgeMap>
          <xCoord>346</xCoord>
          <yCoord>281</yCoord>
        </edgeMap>
        <edgeMap>
          <xCoord>346</xCoord>
          <yCoord>280</yCoord>
        </edgeMap>
        <edgeMap>
          <xCoord>346</xCoord>
          <yCoord>279</yCoord>
        </edgeMap>
        <edgeMap>
          <xCoord>347</xCoord>
          <yCoord>278</yCoord>
        </edgeMap>
        <edgeMap>
          <xCoord>347</xCoord>
          <yCoord>277</yCoord>
        </edgeMap>
        <edgeMap>
          <xCoord>347</xCoord>
          <yCoord>276</yCoord>
        </edgeMap>
        <edgeMap>
          <xCoord>347</xCoord>
          <yCoord>275</yCoord>
        </edgeMap>
        <edgeMap>
          <xCoord>347</xCoord>
          <yCoord>274</yCoord>
        </edgeMap>
        <edgeMap>
          <xCoord>347</xCoord>
          <yCoord>273</yCoord>
        </edgeMap>
        <edgeMap>
          <xCoord>346</xCoord>
          <yCoord>272</yCoord>
        </edgeMap>
        <edgeMap>
          <xCoord>345</xCoord>
          <yCoord>271</yCoord>
        </edgeMap>
        <edgeMap>
          <xCoord>344</xCoord>
          <yCoord>270</yCoord>
        </edgeMap>
        <edgeMap>
          <xCoord>343</xCoord>
          <yCoord>269</yCoord>
        </edgeMap>
        <edgeMap>
          <xCoord>342</xCoord>
          <yCoord>268</yCoord>
        </edgeMap>
        <edgeMap>
          <xCoord>341</xCoord>
          <yCoord>267</yCoord>
        </edgeMap>
        <edgeMap>
          <xCoord>340</xCoord>
          <yCoord>267</yCoord>
        </edgeMap>
        <edgeMap>
          <xCoord>339</xCoord>
          <yCoord>266</yCoord>
        </edgeMap>
        <edgeMap>
          <xCoord>338</xCoord>
          <yCoord>265</yCoord>
        </edgeMap>
        <edgeMap>
          <xCoord>337</xCoord>
          <yCoord>264</yCoord>
        </edgeMap>
        <edgeMap>
          <xCoord>336</xCoord>
          <yCoord>263</yCoord>
        </edgeMap>
        <edgeMap>
          <xCoord>335</xCoord>
          <yCoord>263</yCoord>
        </edgeMap>
        <edgeMap>
          <xCoord>334</xCoord>
          <yCoord>263</yCoord>
        </edgeMap>
        <edgeMap>
          <xCoord>333</xCoord>
          <yCoord>264</yCoord>
        </edgeMap>
        <edgeMap>
          <xCoord>332</xCoord>
          <yCoord>265</yCoord>
        </edgeMap>
        <edgeMap>
          <xCoord>331</xCoord>
          <yCoord>266</yCoord>
        </edgeMap>
        <edgeMap>
          <xCoord>330</xCoord>
          <yCoord>267</yCoord>
        </edgeMap>
        <edgeMap>
          <xCoord>330</xCoord>
          <yCoord>268</yCoord>
        </edgeMap>
        <edgeMap>
          <xCoord>329</xCoord>
          <yCoord>269</yCoord>
        </edgeMap>
        <edgeMap>
          <xCoord>329</xCoord>
          <yCoord>270</yCoord>
        </edgeMap>
        <edgeMap>
          <xCoord>329</xCoord>
          <yCoord>271</yCoord>
        </edgeMap>
        <edgeMap>
          <xCoord>328</xCoord>
          <yCoord>272</yCoord>
        </edgeMap>
        <edgeMap>
          <xCoord>329</xCoord>
          <yCoord>273</yCoord>
        </edgeMap>
        <edgeMap>
          <xCoord>329</xCoord>
          <yCoord>274</yCoord>
        </edgeMap>
        <edgeMap>
          <xCoord>329</xCoord>
          <yCoord>275</yCoord>
        </edgeMap>
        <edgeMap>
          <xCoord>330</xCoord>
          <yCoord>276</yCoord>
        </edgeMap>
        <edgeMap>
          <xCoord>330</xCoord>
          <yCoord>277</yCoord>
        </edgeMap>
        <edgeMap>
          <xCoord>331</xCoord>
          <yCoord>278</yCoord>
        </edgeMap>
        <edgeMap>
          <xCoord>332</xCoord>
          <yCoord>279</yCoord>
        </edgeMap>
        <edgeMap>
          <xCoord>333</xCoord>
          <yCoord>280</yCoord>
        </edgeMap>
        <edgeMap>
          <xCoord>334</xCoord>
          <yCoord>280</yCoord>
        </edgeMap>
        <edgeMap>
          <xCoord>335</xCoord>
          <yCoord>281</yCoord>
        </edgeMap>
        <edgeMap>
          <xCoord>335</xCoord>
          <yCoord>282</yCoord>
        </edgeMap>
        <edgeMap>
          <xCoord>336</xCoord>
          <yCoord>282</yCoord>
        </edgeMap>
        <edgeMap>
          <xCoord>337</xCoord>
          <yCoord>283</yCoord>
        </edgeMap>
        <edgeMap>
          <xCoord>338</xCoord>
          <yCoord>284</yCoord>
        </edgeMap>
        <edgeMap>
          <xCoord>339</xCoord>
          <yCoord>284</yCoord>
        </edgeMap>
        <edgeMap>
          <xCoord>340</xCoord>
          <yCoord>284</yCoord>
        </edgeMap>
        <edgeMap>
          <xCoord>341</xCoord>
          <yCoord>284</yCoord>
        </edgeMap>
        <edgeMap>
          <xCoord>342</xCoord>
          <yCoord>284</yCoord>
        </edgeMap>
        <edgeMap>
          <xCoord>343</xCoord>
          <yCoord>284</yCoord>
        </edgeMap>
      </roi>
      <roi>
        <imageZposition>-86.75</imageZposition>
        <imageSOP_UID>1.3.6.1.4.1.14519.5.2.1.6279.6001.115569143060492534528303067877</imageSOP_UID>
        <inclusion>TRUE</inclusion>
        <edgeMap>
          <xCoord>342</xCoord>
          <yCoord>284</yCoord>
        </edgeMap>
        <edgeMap>
          <xCoord>343</xCoord>
          <yCoord>283</yCoord>
        </edgeMap>
        <edgeMap>
          <xCoord>344</xCoord>
          <yCoord>282</yCoord>
        </edgeMap>
        <edgeMap>
          <xCoord>345</xCoord>
          <yCoord>282</yCoord>
        </edgeMap>
        <edgeMap>
          <xCoord>346</xCoord>
          <yCoord>281</yCoord>
        </edgeMap>
        <edgeMap>
          <xCoord>347</xCoord>
          <yCoord>280</yCoord>
        </edgeMap>
        <edgeMap>
          <xCoord>348</xCoord>
          <yCoord>279</yCoord>
        </edgeMap>
        <edgeMap>
          <xCoord>349</xCoord>
          <yCoord>278</yCoord>
        </edgeMap>
        <edgeMap>
          <xCoord>350</xCoord>
          <yCoord>278</yCoord>
        </edgeMap>
        <edgeMap>
          <xCoord>351</xCoord>
          <yCoord>278</yCoord>
        </edgeMap>
        <edgeMap>
          <xCoord>352</xCoord>
          <yCoord>277</yCoord>
        </edgeMap>
        <edgeMap>
          <xCoord>352</xCoord>
          <yCoord>276</yCoord>
        </edgeMap>
        <edgeMap>
          <xCoord>352</xCoord>
          <yCoord>275</yCoord>
        </edgeMap>
        <edgeMap>
          <xCoord>352</xCoord>
          <yCoord>274</yCoord>
        </edgeMap>
        <edgeMap>
          <xCoord>352</xCoord>
          <yCoord>273</yCoord>
        </edgeMap>
        <edgeMap>
          <xCoord>351</xCoord>
          <yCoord>273</yCoord>
        </edgeMap>
        <edgeMap>
          <xCoord>350</xCoord>
          <yCoord>273</yCoord>
        </edgeMap>
        <edgeMap>
          <xCoord>349</xCoord>
          <yCoord>273</yCoord>
        </edgeMap>
        <edgeMap>
          <xCoord>348</xCoord>
          <yCoord>272</yCoord>
        </edgeMap>
        <edgeMap>
          <xCoord>349</xCoord>
          <yCoord>271</yCoord>
        </edgeMap>
        <edgeMap>
          <xCoord>350</xCoord>
          <yCoord>271</yCoord>
        </edgeMap>
        <edgeMap>
          <xCoord>351</xCoord>
          <yCoord>270</yCoord>
        </edgeMap>
        <edgeMap>
          <xCoord>352</xCoord>
          <yCoord>269</yCoord>
        </edgeMap>
        <edgeMap>
          <xCoord>351</xCoord>
          <yCoord>268</yCoord>
        </edgeMap>
        <edgeMap>
          <xCoord>351</xCoord>
          <yCoord>267</yCoord>
        </edgeMap>
        <edgeMap>
          <xCoord>351</xCoord>
          <yCoord>266</yCoord>
        </edgeMap>
        <edgeMap>
          <xCoord>350</xCoord>
          <yCoord>265</yCoord>
        </edgeMap>
        <edgeMap>
          <xCoord>350</xCoord>
          <yCoord>264</yCoord>
        </edgeMap>
        <edgeMap>
          <xCoord>350</xCoord>
          <yCoord>263</yCoord>
        </edgeMap>
        <edgeMap>
          <xCoord>349</xCoord>
          <yCoord>262</yCoord>
        </edgeMap>
        <edgeMap>
          <xCoord>348</xCoord>
          <yCoord>262</yCoord>
        </edgeMap>
        <edgeMap>
          <xCoord>347</xCoord>
          <yCoord>261</yCoord>
        </edgeMap>
        <edgeMap>
          <xCoord>346</xCoord>
          <yCoord>261</yCoord>
        </edgeMap>
        <edgeMap>
          <xCoord>345</xCoord>
          <yCoord>260</yCoord>
        </edgeMap>
        <edgeMap>
          <xCoord>344</xCoord>
          <yCoord>260</yCoord>
        </edgeMap>
        <edgeMap>
          <xCoord>343</xCoord>
          <yCoord>260</yCoord>
        </edgeMap>
        <edgeMap>
          <xCoord>342</xCoord>
          <yCoord>260</yCoord>
        </edgeMap>
        <edgeMap>
          <xCoord>341</xCoord>
          <yCoord>260</yCoord>
        </edgeMap>
        <edgeMap>
          <xCoord>340</xCoord>
          <yCoord>260</yCoord>
        </edgeMap>
        <edgeMap>
          <xCoord>339</xCoord>
          <yCoord>260</yCoord>
        </edgeMap>
        <edgeMap>
          <xCoord>338</xCoord>
          <yCoord>260</yCoord>
        </edgeMap>
        <edgeMap>
          <xCoord>337</xCoord>
          <yCoord>260</yCoord>
        </edgeMap>
        <edgeMap>
          <xCoord>336</xCoord>
          <yCoord>260</yCoord>
        </edgeMap>
        <edgeMap>
          <xCoord>335</xCoord>
          <yCoord>261</yCoord>
        </edgeMap>
        <edgeMap>
          <xCoord>334</xCoord>
          <yCoord>262</yCoord>
        </edgeMap>
        <edgeMap>
          <xCoord>333</xCoord>
          <yCoord>263</yCoord>
        </edgeMap>
        <edgeMap>
          <xCoord>332</xCoord>
          <yCoord>264</yCoord>
        </edgeMap>
        <edgeMap>
          <xCoord>331</xCoord>
          <yCoord>265</yCoord>
        </edgeMap>
        <edgeMap>
          <xCoord>330</xCoord>
          <yCoord>265</yCoord>
        </edgeMap>
        <edgeMap>
          <xCoord>329</xCoord>
          <yCoord>265</yCoord>
        </edgeMap>
        <edgeMap>
          <xCoord>328</xCoord>
          <yCoord>264</yCoord>
        </edgeMap>
        <edgeMap>
          <xCoord>327</xCoord>
          <yCoord>264</yCoord>
        </edgeMap>
        <edgeMap>
          <xCoord>326</xCoord>
          <yCoord>264</yCoord>
        </edgeMap>
        <edgeMap>
          <xCoord>325</xCoord>
          <yCoord>264</yCoord>
        </edgeMap>
        <edgeMap>
          <xCoord>324</xCoord>
          <yCoord>263</yCoord>
        </edgeMap>
        <edgeMap>
          <xCoord>323</xCoord>
          <yCoord>262</yCoord>
        </edgeMap>
        <edgeMap>
          <xCoord>322</xCoord>
          <yCoord>263</yCoord>
        </edgeMap>
        <edgeMap>
          <xCoord>322</xCoord>
          <yCoord>264</yCoord>
        </edgeMap>
        <edgeMap>
          <xCoord>322</xCoord>
          <yCoord>265</yCoord>
        </edgeMap>
        <edgeMap>
          <xCoord>321</xCoord>
          <yCoord>266</yCoord>
        </edgeMap>
        <edgeMap>
          <xCoord>321</xCoord>
          <yCoord>267</yCoord>
        </edgeMap>
        <edgeMap>
          <xCoord>321</xCoord>
          <yCoord>268</yCoord>
        </edgeMap>
        <edgeMap>
          <xCoord>322</xCoord>
          <yCoord>269</yCoord>
        </edgeMap>
        <edgeMap>
          <xCoord>323</xCoord>
          <yCoord>269</yCoord>
        </edgeMap>
        <edgeMap>
          <xCoord>324</xCoord>
          <yCoord>268</yCoord>
        </edgeMap>
        <edgeMap>
          <xCoord>325</xCoord>
          <yCoord>268</yCoord>
        </edgeMap>
        <edgeMap>
          <xCoord>326</xCoord>
          <yCoord>269</yCoord>
        </edgeMap>
        <edgeMap>
          <xCoord>327</xCoord>
          <yCoord>270</yCoord>
        </edgeMap>
        <edgeMap>
          <xCoord>328</xCoord>
          <yCoord>271</yCoord>
        </edgeMap>
        <edgeMap>
          <xCoord>329</xCoord>
          <yCoord>272</yCoord>
        </edgeMap>
        <edgeMap>
          <xCoord>329</xCoord>
          <yCoord>273</yCoord>
        </edgeMap>
        <edgeMap>
          <xCoord>329</xCoord>
          <yCoord>274</yCoord>
        </edgeMap>
        <edgeMap>
          <xCoord>329</xCoord>
          <yCoord>275</yCoord>
        </edgeMap>
        <edgeMap>
          <xCoord>328</xCoord>
          <yCoord>276</yCoord>
        </edgeMap>
        <edgeMap>
          <xCoord>329</xCoord>
          <yCoord>277</yCoord>
        </edgeMap>
        <edgeMap>
          <xCoord>330</xCoord>
          <yCoord>277</yCoord>
        </edgeMap>
        <edgeMap>
          <xCoord>331</xCoord>
          <yCoord>278</yCoord>
        </edgeMap>
        <edgeMap>
          <xCoord>332</xCoord>
          <yCoord>279</yCoord>
        </edgeMap>
        <edgeMap>
          <xCoord>332</xCoord>
          <yCoord>280</yCoord>
        </edgeMap>
        <edgeMap>
          <xCoord>331</xCoord>
          <yCoord>281</yCoord>
        </edgeMap>
        <edgeMap>
          <xCoord>330</xCoord>
          <yCoord>282</yCoord>
        </edgeMap>
        <edgeMap>
          <xCoord>330</xCoord>
          <yCoord>283</yCoord>
        </edgeMap>
        <edgeMap>
          <xCoord>331</xCoord>
          <yCoord>284</yCoord>
        </edgeMap>
        <edgeMap>
          <xCoord>332</xCoord>
          <yCoord>284</yCoord>
        </edgeMap>
        <edgeMap>
          <xCoord>333</xCoord>
          <yCoord>284</yCoord>
        </edgeMap>
        <edgeMap>
          <xCoord>334</xCoord>
          <yCoord>283</yCoord>
        </edgeMap>
        <edgeMap>
          <xCoord>335</xCoord>
          <yCoord>282</yCoord>
        </edgeMap>
        <edgeMap>
          <xCoord>336</xCoord>
          <yCoord>282</yCoord>
        </edgeMap>
        <edgeMap>
          <xCoord>337</xCoord>
          <yCoord>283</yCoord>
        </edgeMap>
        <edgeMap>
          <xCoord>338</xCoord>
          <yCoord>283</yCoord>
        </edgeMap>
        <edgeMap>
          <xCoord>339</xCoord>
          <yCoord>283</yCoord>
        </edgeMap>
        <edgeMap>
          <xCoord>340</xCoord>
          <yCoord>283</yCoord>
        </edgeMap>
        <edgeMap>
          <xCoord>341</xCoord>
          <yCoord>284</yCoord>
        </edgeMap>
        <edgeMap>
          <xCoord>342</xCoord>
          <yCoord>284</yCoord>
        </edgeMap>
      </roi>
      <roi>
        <imageZposition>-89.25</imageZposition>
        <imageSOP_UID>1.3.6.1.4.1.14519.5.2.1.6279.6001.311689098796366664641685672432</imageSOP_UID>
        <inclusion>TRUE</inclusion>
        <edgeMap>
          <xCoord>340</xCoord>
          <yCoord>280</yCoord>
        </edgeMap>
        <edgeMap>
          <xCoord>341</xCoord>
          <yCoord>279</yCoord>
        </edgeMap>
        <edgeMap>
          <xCoord>342</xCoord>
          <yCoord>279</yCoord>
        </edgeMap>
        <edgeMap>
          <xCoord>343</xCoord>
          <yCoord>279</yCoord>
        </edgeMap>
        <edgeMap>
          <xCoord>344</xCoord>
          <yCoord>278</yCoord>
        </edgeMap>
        <edgeMap>
          <xCoord>345</xCoord>
          <yCoord>277</yCoord>
        </edgeMap>
        <edgeMap>
          <xCoord>346</xCoord>
          <yCoord>276</yCoord>
        </edgeMap>
        <edgeMap>
          <xCoord>347</xCoord>
          <yCoord>275</yCoord>
        </edgeMap>
        <edgeMap>
          <xCoord>348</xCoord>
          <yCoord>274</yCoord>
        </edgeMap>
        <edgeMap>
          <xCoord>348</xCoord>
          <yCoord>273</yCoord>
        </edgeMap>
        <edgeMap>
          <xCoord>348</xCoord>
          <yCoord>272</yCoord>
        </edgeMap>
        <edgeMap>
          <xCoord>349</xCoord>
          <yCoord>271</yCoord>
        </edgeMap>
        <edgeMap>
          <xCoord>349</xCoord>
          <yCoord>270</yCoord>
        </edgeMap>
        <edgeMap>
          <xCoord>349</xCoord>
          <yCoord>269</yCoord>
        </edgeMap>
        <edgeMap>
          <xCoord>349</xCoord>
          <yCoord>268</yCoord>
        </edgeMap>
        <edgeMap>
          <xCoord>348</xCoord>
          <yCoord>267</yCoord>
        </edgeMap>
        <edgeMap>
          <xCoord>348</xCoord>
          <yCoord>266</yCoord>
        </edgeMap>
        <edgeMap>
          <xCoord>348</xCoord>
          <yCoord>265</yCoord>
        </edgeMap>
        <edgeMap>
          <xCoord>349</xCoord>
          <yCoord>264</yCoord>
        </edgeMap>
        <edgeMap>
          <xCoord>349</xCoord>
          <yCoord>263</yCoord>
        </edgeMap>
        <edgeMap>
          <xCoord>350</xCoord>
          <yCoord>262</yCoord>
        </edgeMap>
        <edgeMap>
          <xCoord>351</xCoord>
          <yCoord>261</yCoord>
        </edgeMap>
        <edgeMap>
          <xCoord>352</xCoord>
          <yCoord>260</yCoord>
        </edgeMap>
        <edgeMap>
          <xCoord>351</xCoord>
          <yCoord>260</yCoord>
        </edgeMap>
        <edgeMap>
          <xCoord>350</xCoord>
          <yCoord>260</yCoord>
        </edgeMap>
        <edgeMap>
          <xCoord>349</xCoord>
          <yCoord>260</yCoord>
        </edgeMap>
        <edgeMap>
          <xCoord>348</xCoord>
          <yCoord>259</yCoord>
        </edgeMap>
        <edgeMap>
          <xCoord>348</xCoord>
          <yCoord>258</yCoord>
        </edgeMap>
        <edgeMap>
          <xCoord>347</xCoord>
          <yCoord>257</yCoord>
        </edgeMap>
        <edgeMap>
          <xCoord>346</xCoord>
          <yCoord>256</yCoord>
        </edgeMap>
        <edgeMap>
          <xCoord>345</xCoord>
          <yCoord>256</yCoord>
        </edgeMap>
        <edgeMap>
          <xCoord>344</xCoord>
          <yCoord>255</yCoord>
        </edgeMap>
        <edgeMap>
          <xCoord>343</xCoord>
          <yCoord>255</yCoord>
        </edgeMap>
        <edgeMap>
          <xCoord>342</xCoord>
          <yCoord>255</yCoord>
        </edgeMap>
        <edgeMap>
          <xCoord>341</xCoord>
          <yCoord>254</yCoord>
        </edgeMap>
        <edgeMap>
          <xCoord>340</xCoord>
          <yCoord>254</yCoord>
        </edgeMap>
        <edgeMap>
          <xCoord>339</xCoord>
          <yCoord>253</yCoord>
        </edgeMap>
        <edgeMap>
          <xCoord>338</xCoord>
          <yCoord>253</yCoord>
        </edgeMap>
        <edgeMap>
          <xCoord>337</xCoord>
          <yCoord>252</yCoord>
        </edgeMap>
        <edgeMap>
          <xCoord>336</xCoord>
          <yCoord>252</yCoord>
        </edgeMap>
        <edgeMap>
          <xCoord>335</xCoord>
          <yCoord>252</yCoord>
        </edgeMap>
        <edgeMap>
          <xCoord>334</xCoord>
          <yCoord>253</yCoord>
        </edgeMap>
        <edgeMap>
          <xCoord>335</xCoord>
          <yCoord>254</yCoord>
        </edgeMap>
        <edgeMap>
          <xCoord>336</xCoord>
          <yCoord>255</yCoord>
        </edgeMap>
        <edgeMap>
          <xCoord>337</xCoord>
          <yCoord>256</yCoord>
        </edgeMap>
        <edgeMap>
          <xCoord>337</xCoord>
          <yCoord>257</yCoord>
        </edgeMap>
        <edgeMap>
          <xCoord>336</xCoord>
          <yCoord>258</yCoord>
        </edgeMap>
        <edgeMap>
          <xCoord>335</xCoord>
          <yCoord>259</yCoord>
        </edgeMap>
        <edgeMap>
          <xCoord>334</xCoord>
          <yCoord>260</yCoord>
        </edgeMap>
        <edgeMap>
          <xCoord>333</xCoord>
          <yCoord>261</yCoord>
        </edgeMap>
        <edgeMap>
          <xCoord>332</xCoord>
          <yCoord>262</yCoord>
        </edgeMap>
        <edgeMap>
          <xCoord>332</xCoord>
          <yCoord>263</yCoord>
        </edgeMap>
        <edgeMap>
          <xCoord>331</xCoord>
          <yCoord>264</yCoord>
        </edgeMap>
        <edgeMap>
          <xCoord>330</xCoord>
          <yCoord>265</yCoord>
        </edgeMap>
        <edgeMap>
          <xCoord>330</xCoord>
          <yCoord>266</yCoord>
        </edgeMap>
        <edgeMap>
          <xCoord>330</xCoord>
          <yCoord>267</yCoord>
        </edgeMap>
        <edgeMap>
          <xCoord>329</xCoord>
          <yCoord>268</yCoord>
        </edgeMap>
        <edgeMap>
          <xCoord>329</xCoord>
          <yCoord>269</yCoord>
        </edgeMap>
        <edgeMap>
          <xCoord>329</xCoord>
          <yCoord>270</yCoord>
        </edgeMap>
        <edgeMap>
          <xCoord>330</xCoord>
          <yCoord>271</yCoord>
        </edgeMap>
        <edgeMap>
          <xCoord>330</xCoord>
          <yCoord>272</yCoord>
        </edgeMap>
        <edgeMap>
          <xCoord>330</xCoord>
          <yCoord>273</yCoord>
        </edgeMap>
        <edgeMap>
          <xCoord>331</xCoord>
          <yCoord>274</yCoord>
        </edgeMap>
        <edgeMap>
          <xCoord>332</xCoord>
          <yCoord>275</yCoord>
        </edgeMap>
        <edgeMap>
          <xCoord>333</xCoord>
          <yCoord>276</yCoord>
        </edgeMap>
        <edgeMap>
          <xCoord>334</xCoord>
          <yCoord>277</yCoord>
        </edgeMap>
        <edgeMap>
          <xCoord>335</xCoord>
          <yCoord>278</yCoord>
        </edgeMap>
        <edgeMap>
          <xCoord>336</xCoord>
          <yCoord>279</yCoord>
        </edgeMap>
        <edgeMap>
          <xCoord>337</xCoord>
          <yCoord>279</yCoord>
        </edgeMap>
        <edgeMap>
          <xCoord>338</xCoord>
          <yCoord>279</yCoord>
        </edgeMap>
        <edgeMap>
          <xCoord>339</xCoord>
          <yCoord>280</yCoord>
        </edgeMap>
        <edgeMap>
          <xCoord>340</xCoord>
          <yCoord>280</yCoord>
        </edgeMap>
      </roi>
      <roi>
        <imageZposition>-91.75</imageZposition>
        <imageSOP_UID>1.3.6.1.4.1.14519.5.2.1.6279.6001.264558066217777302468195252922</imageSOP_UID>
        <inclusion>TRUE</inclusion>
        <edgeMap>
          <xCoord>341</xCoord>
          <yCoord>274</yCoord>
        </edgeMap>
        <edgeMap>
          <xCoord>342</xCoord>
          <yCoord>273</yCoord>
        </edgeMap>
        <edgeMap>
          <xCoord>343</xCoord>
          <yCoord>273</yCoord>
        </edgeMap>
        <edgeMap>
          <xCoord>344</xCoord>
          <yCoord>272</yCoord>
        </edgeMap>
        <edgeMap>
          <xCoord>345</xCoord>
          <yCoord>271</yCoord>
        </edgeMap>
        <edgeMap>
          <xCoord>345</xCoord>
          <yCoord>270</yCoord>
        </edgeMap>
        <edgeMap>
          <xCoord>346</xCoord>
          <yCoord>269</yCoord>
        </edgeMap>
        <edgeMap>
          <xCoord>346</xCoord>
          <yCoord>268</yCoord>
        </edgeMap>
        <edgeMap>
          <xCoord>346</xCoord>
          <yCoord>267</yCoord>
        </edgeMap>
        <edgeMap>
          <xCoord>347</xCoord>
          <yCoord>266</yCoord>
        </edgeMap>
        <edgeMap>
          <xCoord>347</xCoord>
          <yCoord>265</yCoord>
        </edgeMap>
        <edgeMap>
          <xCoord>348</xCoord>
          <yCoord>264</yCoord>
        </edgeMap>
        <edgeMap>
          <xCoord>347</xCoord>
          <yCoord>263</yCoord>
        </edgeMap>
        <edgeMap>
          <xCoord>347</xCoord>
          <yCoord>262</yCoord>
        </edgeMap>
        <edgeMap>
          <xCoord>346</xCoord>
          <yCoord>261</yCoord>
        </edgeMap>
        <edgeMap>
          <xCoord>345</xCoord>
          <yCoord>260</yCoord>
        </edgeMap>
        <edgeMap>
          <xCoord>345</xCoord>
          <yCoord>259</yCoord>
        </edgeMap>
        <edgeMap>
          <xCoord>344</xCoord>
          <yCoord>258</yCoord>
        </edgeMap>
        <edgeMap>
          <xCoord>343</xCoord>
          <yCoord>257</yCoord>
        </edgeMap>
        <edgeMap>
          <xCoord>342</xCoord>
          <yCoord>257</yCoord>
        </edgeMap>
        <edgeMap>
          <xCoord>341</xCoord>
          <yCoord>256</yCoord>
        </edgeMap>
        <edgeMap>
          <xCoord>340</xCoord>
          <yCoord>256</yCoord>
        </edgeMap>
        <edgeMap>
          <xCoord>339</xCoord>
          <yCoord>257</yCoord>
        </edgeMap>
        <edgeMap>
          <xCoord>338</xCoord>
          <yCoord>257</yCoord>
        </edgeMap>
        <edgeMap>
          <xCoord>337</xCoord>
          <yCoord>258</yCoord>
        </edgeMap>
        <edgeMap>
          <xCoord>336</xCoord>
          <yCoord>259</yCoord>
        </edgeMap>
        <edgeMap>
          <xCoord>336</xCoord>
          <yCoord>260</yCoord>
        </edgeMap>
        <edgeMap>
          <xCoord>335</xCoord>
          <yCoord>261</yCoord>
        </edgeMap>
        <edgeMap>
          <xCoord>335</xCoord>
          <yCoord>262</yCoord>
        </edgeMap>
        <edgeMap>
          <xCoord>334</xCoord>
          <yCoord>263</yCoord>
        </edgeMap>
        <edgeMap>
          <xCoord>334</xCoord>
          <yCoord>264</yCoord>
        </edgeMap>
        <edgeMap>
          <xCoord>334</xCoord>
          <yCoord>265</yCoord>
        </edgeMap>
        <edgeMap>
          <xCoord>334</xCoord>
          <yCoord>266</yCoord>
        </edgeMap>
        <edgeMap>
          <xCoord>335</xCoord>
          <yCoord>267</yCoord>
        </edgeMap>
        <edgeMap>
          <xCoord>335</xCoord>
          <yCoord>268</yCoord>
        </edgeMap>
        <edgeMap>
          <xCoord>334</xCoord>
          <yCoord>269</yCoord>
        </edgeMap>
        <edgeMap>
          <xCoord>335</xCoord>
          <yCoord>270</yCoord>
        </edgeMap>
        <edgeMap>
          <xCoord>335</xCoord>
          <yCoord>271</yCoord>
        </edgeMap>
        <edgeMap>
          <xCoord>336</xCoord>
          <yCoord>272</yCoord>
        </edgeMap>
        <edgeMap>
          <xCoord>337</xCoord>
          <yCoord>273</yCoord>
        </edgeMap>
        <edgeMap>
          <xCoord>338</xCoord>
          <yCoord>273</yCoord>
        </edgeMap>
        <edgeMap>
          <xCoord>339</xCoord>
          <yCoord>274</yCoord>
        </edgeMap>
        <edgeMap>
          <xCoord>340</xCoord>
          <yCoord>274</yCoord>
        </edgeMap>
        <edgeMap>
          <xCoord>341</xCoord>
          <yCoord>274</yCoord>
        </edgeMap>
      </roi>
    </unblindedReadNodule>
    <unblindedReadNodule>
      <noduleID>IL057_160202</noduleID>
      <roi>
        <imageZposition>-116.75</imageZposition>
        <imageSOP_UID>1.3.6.1.4.1.14519.5.2.1.6279.6001.731582584258068511609903797165</imageSOP_UID>
        <inclusion>TRUE</inclusion>
        <edgeMap>
          <xCoord>362</xCoord>
          <yCoord>227</yCoord>
        </edgeMap>
      </roi>
    </unblindedReadNodule>
  </readingSession>
<readingSession>
<annotationVersion>3.12</annotationVersion>
<servicingRadiologistID>1219572100</servicingRadiologistID>
<unblindedReadNodule>
<noduleID>MI014_20101</noduleID>
<characteristics>
<subtlety>4</subtlety>
<internalStructure>1</internalStructure>
<calcification>6</calcification>
<sphericity>4</sphericity>
<margin>2</margin>
<lobulation>2</lobulation>
<spiculation>1</spiculation>
<texture>3</texture>
<malignancy>2</malignancy>
</characteristics>
<roi>
<imageZposition>-206.75</imageZposition>
<imageSOP_UID>1.3.6.1.4.1.14519.5.2.1.6279.6001.191293451312052765661699926236</imageSOP_UID>
<inclusion>TRUE</inclusion>
<edgeMap>
<xCoord>327</xCoord>
<yCoord>372</yCoord>
</edgeMap>
<edgeMap>
<xCoord>328</xCoord>
<yCoord>371</yCoord>
</edgeMap>
<edgeMap>
<xCoord>328</xCoord>
<yCoord>370</yCoord>
</edgeMap>
<edgeMap>
<xCoord>329</xCoord>
<yCoord>369</yCoord>
</edgeMap>
<edgeMap>
<xCoord>330</xCoord>
<yCoord>368</yCoord>
</edgeMap>
<edgeMap>
<xCoord>330</xCoord>
<yCoord>367</yCoord>
</edgeMap>
<edgeMap>
<xCoord>330</xCoord>
<yCoord>366</yCoord>
</edgeMap>
<edgeMap>
<xCoord>330</xCoord>
<yCoord>365</yCoord>
</edgeMap>
<edgeMap>
<xCoord>330</xCoord>
<yCoord>364</yCoord>
</edgeMap>
<edgeMap>
<xCoord>330</xCoord>
<yCoord>363</yCoord>
</edgeMap>
<edgeMap>
<xCoord>329</xCoord>
<yCoord>362</yCoord>
</edgeMap>
<edgeMap>
<xCoord>328</xCoord>
<yCoord>362</yCoord>
</edgeMap>
<edgeMap>
<xCoord>327</xCoord>
<yCoord>362</yCoord>
</edgeMap>
<edgeMap>
<xCoord>326</xCoord>
<yCoord>361</yCoord>
</edgeMap>
<edgeMap>
<xCoord>325</xCoord>
<yCoord>361</yCoord>
</edgeMap>
<edgeMap>
<xCoord>324</xCoord>
<yCoord>361</yCoord>
</edgeMap>
<edgeMap>
<xCoord>323</xCoord>
<yCoord>361</yCoord>
</edgeMap>
<edgeMap>
<xCoord>322</xCoord>
<yCoord>361</yCoord>
</edgeMap>
<edgeMap>
<xCoord>321</xCoord>
<yCoord>362</yCoord>
</edgeMap>
<edgeMap>
<xCoord>321</xCoord>
<yCoord>363</yCoord>
</edgeMap>
<edgeMap>
<xCoord>320</xCoord>
<yCoord>364</yCoord>
</edgeMap>
<edgeMap>
<xCoord>319</xCoord>
<yCoord>364</yCoord>
</edgeMap>
<edgeMap>
<xCoord>318</xCoord>
<yCoord>364</yCoord>
</edgeMap>
<edgeMap>
<xCoord>317</xCoord>
<yCoord>365</yCoord>
</edgeMap>
<edgeMap>
<xCoord>317</xCoord>
<yCoord>366</yCoord>
</edgeMap>
<edgeMap>
<xCoord>317</xCoord>
<yCoord>367</yCoord>
</edgeMap>
<edgeMap>
<xCoord>317</xCoord>
<yCoord>368</yCoord>
</edgeMap>
<edgeMap>
<xCoord>318</xCoord>
<yCoord>369</yCoord>
</edgeMap>
<edgeMap>
<xCoord>319</xCoord>
<yCoord>369</yCoord>
</edgeMap>
<edgeMap>
<xCoord>320</xCoord>
<yCoord>369</yCoord>
</edgeMap>
<edgeMap>
<xCoord>321</xCoord>
<yCoord>370</yCoord>
</edgeMap>
<edgeMap>
<xCoord>322</xCoord>
<yCoord>370</yCoord>
</edgeMap>
<edgeMap>
<xCoord>323</xCoord>
<yCoord>371</yCoord>
</edgeMap>
<edgeMap>
<xCoord>324</xCoord>
<yCoord>372</yCoord>
</edgeMap>
<edgeMap>
<xCoord>325</xCoord>
<yCoord>372</yCoord>
</edgeMap>
<edgeMap>
<xCoord>326</xCoord>
<yCoord>372</yCoord>
</edgeMap>
<edgeMap>
<xCoord>327</xCoord>
<yCoord>372</yCoord>
</edgeMap>
</roi>
<roi>
<imageZposition>-209.25</imageZposition>
<imageSOP_UID>1.3.6.1.4.1.14519.5.2.1.6279.6001.134152433712461573838796125988</imageSOP_UID>
<inclusion>TRUE</inclusion>
<edgeMap>
<xCoord>326</xCoord>
<yCoord>370</yCoord>
</edgeMap>
<edgeMap>
<xCoord>327</xCoord>
<yCoord>369</yCoord>
</edgeMap>
<edgeMap>
<xCoord>328</xCoord>
<yCoord>369</yCoord>
</edgeMap>
<edgeMap>
<xCoord>328</xCoord>
<yCoord>368</yCoord>
</edgeMap>
<edgeMap>
<xCoord>329</xCoord>
<yCoord>367</yCoord>
</edgeMap>
<edgeMap>
<xCoord>329</xCoord>
<yCoord>366</yCoord>
</edgeMap>
<edgeMap>
<xCoord>329</xCoord>
<yCoord>365</yCoord>
</edgeMap>
<edgeMap>
<xCoord>329</xCoord>
<yCoord>364</yCoord>
</edgeMap>
<edgeMap>
<xCoord>328</xCoord>
<yCoord>363</yCoord>
</edgeMap>
<edgeMap>
<xCoord>327</xCoord>
<yCoord>363</yCoord>
</edgeMap>
<edgeMap>
<xCoord>326</xCoord>
<yCoord>362</yCoord>
</edgeMap>
<edgeMap>
<xCoord>325</xCoord>
<yCoord>362</yCoord>
</edgeMap>
<edgeMap>
<xCoord>324</xCoord>
<yCoord>362</yCoord>
</edgeMap>
<edgeMap>
<xCoord>323</xCoord>
<yCoord>362</yCoord>
</edgeMap>
<edgeMap>
<xCoord>322</xCoord>
<yCoord>363</yCoord>
</edgeMap>
<edgeMap>
<xCoord>322</xCoord>
<yCoord>364</yCoord>
</edgeMap>
<edgeMap>
<xCoord>321</xCoord>
<yCoord>365</yCoord>
</edgeMap>
<edgeMap>
<xCoord>321</xCoord>
<yCoord>366</yCoord>
</edgeMap>
<edgeMap>
<xCoord>321</xCoord>
<yCoord>367</yCoord>
</edgeMap>
<edgeMap>
<xCoord>322</xCoord>
<yCoord>368</yCoord>
</edgeMap>
<edgeMap>
<xCoord>323</xCoord>
<yCoord>369</yCoord>
</edgeMap>
<edgeMap>
<xCoord>323</xCoord>
<yCoord>370</yCoord>
</edgeMap>
<edgeMap>
<xCoord>324</xCoord>
<yCoord>370</yCoord>
</edgeMap>
<edgeMap>
<xCoord>325</xCoord>
<yCoord>370</yCoord>
</edgeMap>
<edgeMap>
<xCoord>326</xCoord>
<yCoord>370</yCoord>
</edgeMap>
</roi>
</unblindedReadNodule>
<unblindedReadNodule>
<noduleID>MI014_20096</noduleID>
<characteristics>
<subtlety>5</subtlety>
<internalStructure>1</internalStructure>
<calcification>6</calcification>
<sphericity>5</sphericity>
<margin>5</margin>
<lobulation>4</lobulation>
<spiculation>2</spiculation>
<texture>5</texture>
<malignancy>5</malignancy>
</characteristics>
<roi>
<imageZposition>-81.75</imageZposition>
<imageSOP_UID>1.3.6.1.4.1.14519.5.2.1.6279.6001.202806046530182980857908937249</imageSOP_UID>
<inclusion>TRUE</inclusion>
<edgeMap>
<xCoord>344</xCoord>
<yCoord>288</yCoord>
</edgeMap>
<edgeMap>
<xCoord>344</xCoord>
<yCoord>287</yCoord>
</edgeMap>
<edgeMap>
<xCoord>345</xCoord>
<yCoord>286</yCoord>
</edgeMap>
<edgeMap>
<xCoord>346</xCoord>
<yCoord>286</yCoord>
</edgeMap>
<edgeMap>
<xCoord>347</xCoord>
<yCoord>286</yCoord>
</edgeMap>
<edgeMap>
<xCoord>348</xCoord>
<yCoord>286</yCoord>
</edgeMap>
<edgeMap>
<xCoord>349</xCoord>
<yCoord>285</yCoord>
</edgeMap>
<edgeMap>
<xCoord>349</xCoord>
<yCoord>284</yCoord>
</edgeMap>
<edgeMap>
<xCoord>349</xCoord>
<yCoord>283</yCoord>
</edgeMap>
<edgeMap>
<xCoord>349</xCoord>
<yCoord>282</yCoord>
</edgeMap>
<edgeMap>
<xCoord>349</xCoord>
<yCoord>281</yCoord>
</edgeMap>
<edgeMap>
<xCoord>349</xCoord>
<yCoord>280</yCoord>
</edgeMap>
<edgeMap>
<xCoord>349</xCoord>
<yCoord>279</yCoord>
</edgeMap>
<edgeMap>
<xCoord>348</xCoord>
<yCoord>278</yCoord>
</edgeMap>
<edgeMap>
<xCoord>348</xCoord>
<yCoord>277</yCoord>
</edgeMap>
<edgeMap>
<xCoord>347</xCoord>
<yCoord>276</yCoord>
</edgeMap>
<edgeMap>
<xCoord>346</xCoord>
<yCoord>275</yCoord>
</edgeMap>
<edgeMap>
<xCoord>346</xCoord>
<yCoord>274</yCoord>
</edgeMap>
<edgeMap>
<xCoord>346</xCoord>
<yCoord>273</yCoord>
</edgeMap>
<edgeMap>
<xCoord>345</xCoord>
<yCoord>272</yCoord>
</edgeMap>
<edgeMap>
<xCoord>344</xCoord>
<yCoord>271</yCoord>
</edgeMap>
<edgeMap>
<xCoord>343</xCoord>
<yCoord>270</yCoord>
</edgeMap>
<edgeMap>
<xCoord>342</xCoord>
<yCoord>270</yCoord>
</edgeMap>
<edgeMap>
<xCoord>341</xCoord>
<yCoord>269</yCoord>
</edgeMap>
<edgeMap>
<xCoord>340</xCoord>
<yCoord>269</yCoord>
</edgeMap>
<edgeMap>
<xCoord>339</xCoord>
<yCoord>268</yCoord>
</edgeMap>
<edgeMap>
<xCoord>338</xCoord>
<yCoord>268</yCoord>
</edgeMap>
<edgeMap>
<xCoord>337</xCoord>
<yCoord>267</yCoord>
</edgeMap>
<edgeMap>
<xCoord>336</xCoord>
<yCoord>267</yCoord>
</edgeMap>
<edgeMap>
<xCoord>335</xCoord>
<yCoord>267</yCoord>
</edgeMap>
<edgeMap>
<xCoord>334</xCoord>
<yCoord>267</yCoord>
</edgeMap>
<edgeMap>
<xCoord>333</xCoord>
<yCoord>267</yCoord>
</edgeMap>
<edgeMap>
<xCoord>332</xCoord>
<yCoord>267</yCoord>
</edgeMap>
<edgeMap>
<xCoord>331</xCoord>
<yCoord>268</yCoord>
</edgeMap>
<edgeMap>
<xCoord>330</xCoord>
<yCoord>269</yCoord>
</edgeMap>
<edgeMap>
<xCoord>329</xCoord>
<yCoord>270</yCoord>
</edgeMap>
<edgeMap>
<xCoord>328</xCoord>
<yCoord>271</yCoord>
</edgeMap>
<edgeMap>
<xCoord>327</xCoord>
<yCoord>272</yCoord>
</edgeMap>
<edgeMap>
<xCoord>327</xCoord>
<yCoord>273</yCoord>
</edgeMap>
<edgeMap>
<xCoord>327</xCoord>
<yCoord>274</yCoord>
</edgeMap>
<edgeMap>
<xCoord>327</xCoord>
<yCoord>275</yCoord>
</edgeMap>
<edgeMap>
<xCoord>328</xCoord>
<yCoord>276</yCoord>
</edgeMap>
<edgeMap>
<xCoord>328</xCoord>
<yCoord>277</yCoord>
</edgeMap>
<edgeMap>
<xCoord>328</xCoord>
<yCoord>278</yCoord>
</edgeMap>
<edgeMap>
<xCoord>329</xCoord>
<yCoord>279</yCoord>
</edgeMap>
<edgeMap>
<xCoord>329</xCoord>
<yCoord>280</yCoord>
</edgeMap>
<edgeMap>
<xCoord>330</xCoord>
<yCoord>280</yCoord>
</edgeMap>
<edgeMap>
<xCoord>331</xCoord>
<yCoord>281</yCoord>
</edgeMap>
<edgeMap>
<xCoord>331</xCoord>
<yCoord>282</yCoord>
</edgeMap>
<edgeMap>
<xCoord>331</xCoord>
<yCoord>283</yCoord>
</edgeMap>
<edgeMap>
<xCoord>331</xCoord>
<yCoord>284</yCoord>
</edgeMap>
<edgeMap>
<xCoord>332</xCoord>
<yCoord>284</yCoord>
</edgeMap>
<edgeMap>
<xCoord>333</xCoord>
<yCoord>284</yCoord>
</edgeMap>
<edgeMap>
<xCoord>334</xCoord>
<yCoord>283</yCoord>
</edgeMap>
<edgeMap>
<xCoord>335</xCoord>
<yCoord>283</yCoord>
</edgeMap>
<edgeMap>
<xCoord>336</xCoord>
<yCoord>284</yCoord>
</edgeMap>
<edgeMap>
<xCoord>337</xCoord>
<yCoord>285</yCoord>
</edgeMap>
<edgeMap>
<xCoord>338</xCoord>
<yCoord>286</yCoord>
</edgeMap>
<edgeMap>
<xCoord>339</xCoord>
<yCoord>286</yCoord>
</edgeMap>
<edgeMap>
<xCoord>340</xCoord>
<yCoord>287</yCoord>
</edgeMap>
<edgeMap>
<xCoord>340</xCoord>
<yCoord>288</yCoord>
</edgeMap>
<edgeMap>
<xCoord>341</xCoord>
<yCoord>288</yCoord>
</edgeMap>
<edgeMap>
<xCoord>342</xCoord>
<yCoord>288</yCoord>
</edgeMap>
<edgeMap>
<xCoord>343</xCoord>
<yCoord>288</yCoord>
</edgeMap>
<edgeMap>
<xCoord>344</xCoord>
<yCoord>288</yCoord>
</edgeMap>
</roi>
<roi>
<imageZposition>-84.25</imageZposition>
<imageSOP_UID>1.3.6.1.4.1.14519.5.2.1.6279.6001.305369827087229459537872308872</imageSOP_UID>
<inclusion>TRUE</inclusion>
<edgeMap>
<xCoord>340</xCoord>
<yCoord>285</yCoord>
</edgeMap>
<edgeMap>
<xCoord>341</xCoord>
<yCoord>284</yCoord>
</edgeMap>
<edgeMap>
<xCoord>342</xCoord>
<yCoord>284</yCoord>
</edgeMap>
<edgeMap>
<xCoord>343</xCoord>
<yCoord>283</yCoord>
</edgeMap>
<edgeMap>
<xCoord>344</xCoord>
<yCoord>283</yCoord>
</edgeMap>
<edgeMap>
<xCoord>345</xCoord>
<yCoord>282</yCoord>
</edgeMap>
<edgeMap>
<xCoord>346</xCoord>
<yCoord>283</yCoord>
</edgeMap>
<edgeMap>
<xCoord>347</xCoord>
<yCoord>283</yCoord>
</edgeMap>
<edgeMap>
<xCoord>348</xCoord>
<yCoord>282</yCoord>
</edgeMap>
<edgeMap>
<xCoord>349</xCoord>
<yCoord>281</yCoord>
</edgeMap>
<edgeMap>
<xCoord>349</xCoord>
<yCoord>280</yCoord>
</edgeMap>
<edgeMap>
<xCoord>349</xCoord>
<yCoord>279</yCoord>
</edgeMap>
<edgeMap>
<xCoord>348</xCoord>
<yCoord>278</yCoord>
</edgeMap>
<edgeMap>
<xCoord>348</xCoord>
<yCoord>277</yCoord>
</edgeMap>
<edgeMap>
<xCoord>348</xCoord>
<yCoord>276</yCoord>
</edgeMap>
<edgeMap>
<xCoord>347</xCoord>
<yCoord>275</yCoord>
</edgeMap>
<edgeMap>
<xCoord>346</xCoord>
<yCoord>274</yCoord>
</edgeMap>
<edgeMap>
<xCoord>346</xCoord>
<yCoord>273</yCoord>
</edgeMap>
<edgeMap>
<xCoord>347</xCoord>
<yCoord>272</yCoord>
</edgeMap>
<edgeMap>
<xCoord>347</xCoord>
<yCoord>271</yCoord>
</edgeMap>
<edgeMap>
<xCoord>346</xCoord>
<yCoord>270</yCoord>
</edgeMap>
<edgeMap>
<xCoord>345</xCoord>
<yCoord>269</yCoord>
</edgeMap>
<edgeMap>
<xCoord>344</xCoord>
<yCoord>268</yCoord>
</edgeMap>
<edgeMap>
<xCoord>343</xCoord>
<yCoord>267</yCoord>
</edgeMap>
<edgeMap>
<xCoord>342</xCoord>
<yCoord>267</yCoord>
</edgeMap>
<edgeMap>
<xCoord>341</xCoord>
<yCoord>267</yCoord>
</edgeMap>
<edgeMap>
<xCoord>340</xCoord>
<yCoord>266</yCoord>
</edgeMap>
<edgeMap>
<xCoord>339</xCoord>
<yCoord>265</yCoord>
</edgeMap>
<edgeMap>
<xCoord>338</xCoord>
<yCoord>264</yCoord>
</edgeMap>
<edgeMap>
<xCoord>337</xCoord>
<yCoord>264</yCoord>
</edgeMap>
<edgeMap>
<xCoord>336</xCoord>
<yCoord>264</yCoord>
</edgeMap>
<edgeMap>
<xCoord>335</xCoord>
<yCoord>264</yCoord>
</edgeMap>
<edgeMap>
<xCoord>334</xCoord>
<yCoord>265</yCoord>
</edgeMap>
<edgeMap>
<xCoord>333</xCoord>
<yCoord>265</yCoord>
</edgeMap>
<edgeMap>
<xCoord>332</xCoord>
<yCoord>266</yCoord>
</edgeMap>
<edgeMap>
<xCoord>331</xCoord>
<yCoord>267</yCoord>
</edgeMap>
<edgeMap>
<xCoord>331</xCoord>
<yCoord>268</yCoord>
</edgeMap>
<edgeMap>
<xCoord>330</xCoord>
<yCoord>269</yCoord>
</edgeMap>
<edgeMap>
<xCoord>330</xCoord>
<yCoord>270</yCoord>
</edgeMap>
<edgeMap>
<xCoord>329</xCoord>
<yCoord>271</yCoord>
</edgeMap>
<edgeMap>
<xCoord>329</xCoord>
<yCoord>272</yCoord>
</edgeMap>
<edgeMap>
<xCoord>329</xCoord>
<yCoord>273</yCoord>
</edgeMap>
<edgeMap>
<xCoord>329</xCoord>
<yCoord>274</yCoord>
</edgeMap>
<edgeMap>
<xCoord>328</xCoord>
<yCoord>275</yCoord>
</edgeMap>
<edgeMap>
<xCoord>328</xCoord>
<yCoord>276</yCoord>
</edgeMap>
<edgeMap>
<xCoord>328</xCoord>
<yCoord>277</yCoord>
</edgeMap>
<edgeMap>
<xCoord>329</xCoord>
<yCoord>278</yCoord>
</edgeMap>
<edgeMap>
<xCoord>330</xCoord>
<yCoord>278</yCoord>
</edgeMap>
<edgeMap>
<xCoord>331</xCoord>
<yCoord>279</yCoord>
</edgeMap>
<edgeMap>
<xCoord>332</xCoord>
<yCoord>280</yCoord>
</edgeMap>
<edgeMap>
<xCoord>333</xCoord>
<yCoord>280</yCoord>
</edgeMap>
<edgeMap>
<xCoord>334</xCoord>
<yCoord>281</yCoord>
</edgeMap>
<edgeMap>
<xCoord>335</xCoord>
<yCoord>282</yCoord>
</edgeMap>
<edgeMap>
<xCoord>336</xCoord>
<yCoord>283</yCoord>
</edgeMap>
<edgeMap>
<xCoord>337</xCoord>
<yCoord>284</yCoord>
</edgeMap>
<edgeMap>
<xCoord>338</xCoord>
<yCoord>285</yCoord>
</edgeMap>
<edgeMap>
<xCoord>339</xCoord>
<yCoord>285</yCoord>
</edgeMap>
<edgeMap>
<xCoord>340</xCoord>
<yCoord>285</yCoord>
</edgeMap>
</roi>
<roi>
<imageZposition>-86.75</imageZposition>
<imageSOP_UID>1.3.6.1.4.1.14519.5.2.1.6279.6001.115569143060492534528303067877</imageSOP_UID>
<inclusion>TRUE</inclusion>
<edgeMap>
<xCoord>343</xCoord>
<yCoord>282</yCoord>
</edgeMap>
<edgeMap>
<xCoord>344</xCoord>
<yCoord>281</yCoord>
</edgeMap>
<edgeMap>
<xCoord>345</xCoord>
<yCoord>280</yCoord>
</edgeMap>
<edgeMap>
<xCoord>346</xCoord>
<yCoord>279</yCoord>
</edgeMap>
<edgeMap>
<xCoord>347</xCoord>
<yCoord>278</yCoord>
</edgeMap>
<edgeMap>
<xCoord>347</xCoord>
<yCoord>277</yCoord>
</edgeMap>
<edgeMap>
<xCoord>347</xCoord>
<yCoord>276</yCoord>
</edgeMap>
<edgeMap>
<xCoord>347</xCoord>
<yCoord>275</yCoord>
</edgeMap>
<edgeMap>
<xCoord>348</xCoord>
<yCoord>274</yCoord>
</edgeMap>
<edgeMap>
<xCoord>348</xCoord>
<yCoord>273</yCoord>
</edgeMap>
<edgeMap>
<xCoord>349</xCoord>
<yCoord>272</yCoord>
</edgeMap>
<edgeMap>
<xCoord>349</xCoord>
<yCoord>271</yCoord>
</edgeMap>
<edgeMap>
<xCoord>349</xCoord>
<yCoord>270</yCoord>
</edgeMap>
<edgeMap>
<xCoord>349</xCoord>
<yCoord>269</yCoord>
</edgeMap>
<edgeMap>
<xCoord>349</xCoord>
<yCoord>268</yCoord>
</edgeMap>
<edgeMap>
<xCoord>349</xCoord>
<yCoord>267</yCoord>
</edgeMap>
<edgeMap>
<xCoord>349</xCoord>
<yCoord>266</yCoord>
</edgeMap>
<edgeMap>
<xCoord>348</xCoord>
<yCoord>265</yCoord>
</edgeMap>
<edgeMap>
<xCoord>348</xCoord>
<yCoord>264</yCoord>
</edgeMap>
<edgeMap>
<xCoord>348</xCoord>
<yCoord>263</yCoord>
</edgeMap>
<edgeMap>
<xCoord>347</xCoord>
<yCoord>262</yCoord>
</edgeMap>
<edgeMap>
<xCoord>347</xCoord>
<yCoord>261</yCoord>
</edgeMap>
<edgeMap>
<xCoord>346</xCoord>
<yCoord>260</yCoord>
</edgeMap>
<edgeMap>
<xCoord>345</xCoord>
<yCoord>260</yCoord>
</edgeMap>
<edgeMap>
<xCoord>344</xCoord>
<yCoord>260</yCoord>
</edgeMap>
<edgeMap>
<xCoord>343</xCoord>
<yCoord>260</yCoord>
</edgeMap>
<edgeMap>
<xCoord>342</xCoord>
<yCoord>260</yCoord>
</edgeMap>
<edgeMap>
<xCoord>341</xCoord>
<yCoord>259</yCoord>
</edgeMap>
<edgeMap>
<xCoord>340</xCoord>
<yCoord>258</yCoord>
</edgeMap>
<edgeMap>
<xCoord>339</xCoord>
<yCoord>258</yCoord>
</edgeMap>
<edgeMap>
<xCoord>338</xCoord>
<yCoord>258</yCoord>
</edgeMap>
<edgeMap>
<xCoord>337</xCoord>
<yCoord>258</yCoord>
</edgeMap>
<edgeMap>
<xCoord>336</xCoord>
<yCoord>259</yCoord>
</edgeMap>
<edgeMap>
<xCoord>335</xCoord>
<yCoord>260</yCoord>
</edgeMap>
<edgeMap>
<xCoord>335</xCoord>
<yCoord>261</yCoord>
</edgeMap>
<edgeMap>
<xCoord>334</xCoord>
<yCoord>262</yCoord>
</edgeMap>
<edgeMap>
<xCoord>333</xCoord>
<yCoord>262</yCoord>
</edgeMap>
<edgeMap>
<xCoord>333</xCoord>
<yCoord>263</yCoord>
</edgeMap>
<edgeMap>
<xCoord>332</xCoord>
<yCoord>264</yCoord>
</edgeMap>
<edgeMap>
<xCoord>331</xCoord>
<yCoord>265</yCoord>
</edgeMap>
<edgeMap>
<xCoord>330</xCoord>
<yCoord>265</yCoord>
</edgeMap>
<edgeMap>
<xCoord>329</xCoord>
<yCoord>266</yCoord>
</edgeMap>
<edgeMap>
<xCoord>328</xCoord>
<yCoord>266</yCoord>
</edgeMap>
<edgeMap>
<xCoord>327</xCoord>
<yCoord>266</yCoord>
</edgeMap>
<edgeMap>
<xCoord>327</xCoord>
<yCoord>267</yCoord>
</edgeMap>
<edgeMap>
<xCoord>328</xCoord>
<yCoord>268</yCoord>
</edgeMap>
<edgeMap>
<xCoord>328</xCoord>
<yCoord>269</yCoord>
</edgeMap>
<edgeMap>
<xCoord>329</xCoord>
<yCoord>270</yCoord>
</edgeMap>
<edgeMap>
<xCoord>329</xCoord>
<yCoord>271</yCoord>
</edgeMap>
<edgeMap>
<xCoord>329</xCoord>
<yCoord>272</yCoord>
</edgeMap>
<edgeMap>
<xCoord>329</xCoord>
<yCoord>273</yCoord>
</edgeMap>
<edgeMap>
<xCoord>329</xCoord>
<yCoord>274</yCoord>
</edgeMap>
<edgeMap>
<xCoord>329</xCoord>
<yCoord>275</yCoord>
</edgeMap>
<edgeMap>
<xCoord>329</xCoord>
<yCoord>276</yCoord>
</edgeMap>
<edgeMap>
<xCoord>330</xCoord>
<yCoord>277</yCoord>
</edgeMap>
<edgeMap>
<xCoord>331</xCoord>
<yCoord>277</yCoord>
</edgeMap>
<edgeMap>
<xCoord>332</xCoord>
<yCoord>278</yCoord>
</edgeMap>
<edgeMap>
<xCoord>333</xCoord>
<yCoord>279</yCoord>
</edgeMap>
<edgeMap>
<xCoord>334</xCoord>
<yCoord>280</yCoord>
</edgeMap>
<edgeMap>
<xCoord>334</xCoord>
<yCoord>281</yCoord>
</edgeMap>
<edgeMap>
<xCoord>335</xCoord>
<yCoord>281</yCoord>
</edgeMap>
<edgeMap>
<xCoord>336</xCoord>
<yCoord>282</yCoord>
</edgeMap>
<edgeMap>
<xCoord>337</xCoord>
<yCoord>282</yCoord>
</edgeMap>
<edgeMap>
<xCoord>338</xCoord>
<yCoord>282</yCoord>
</edgeMap>
<edgeMap>
<xCoord>339</xCoord>
<yCoord>282</yCoord>
</edgeMap>
<edgeMap>
<xCoord>340</xCoord>
<yCoord>282</yCoord>
</edgeMap>
<edgeMap>
<xCoord>341</xCoord>
<yCoord>282</yCoord>
</edgeMap>
<edgeMap>
<xCoord>342</xCoord>
<yCoord>282</yCoord>
</edgeMap>
<edgeMap>
<xCoord>343</xCoord>
<yCoord>282</yCoord>
</edgeMap>
</roi>
<roi>
<imageZposition>-89.25</imageZposition>
<imageSOP_UID>1.3.6.1.4.1.14519.5.2.1.6279.6001.311689098796366664641685672432</imageSOP_UID>
<inclusion>TRUE</inclusion>
<edgeMap>
<xCoord>342</xCoord>
<yCoord>280</yCoord>
</edgeMap>
<edgeMap>
<xCoord>343</xCoord>
<yCoord>279</yCoord>
</edgeMap>
<edgeMap>
<xCoord>344</xCoord>
<yCoord>278</yCoord>
</edgeMap>
<edgeMap>
<xCoord>344</xCoord>
<yCoord>277</yCoord>
</edgeMap>
<edgeMap>
<xCoord>345</xCoord>
<yCoord>276</yCoord>
</edgeMap>
<edgeMap>
<xCoord>346</xCoord>
<yCoord>275</yCoord>
</edgeMap>
<edgeMap>
<xCoord>347</xCoord>
<yCoord>274</yCoord>
</edgeMap>
<edgeMap>
<xCoord>348</xCoord>
<yCoord>273</yCoord>
</edgeMap>
<edgeMap>
<xCoord>348</xCoord>
<yCoord>272</yCoord>
</edgeMap>
<edgeMap>
<xCoord>348</xCoord>
<yCoord>271</yCoord>
</edgeMap>
<edgeMap>
<xCoord>348</xCoord>
<yCoord>270</yCoord>
</edgeMap>
<edgeMap>
<xCoord>348</xCoord>
<yCoord>269</yCoord>
</edgeMap>
<edgeMap>
<xCoord>348</xCoord>
<yCoord>268</yCoord>
</edgeMap>
<edgeMap>
<xCoord>348</xCoord>
<yCoord>267</yCoord>
</edgeMap>
<edgeMap>
<xCoord>348</xCoord>
<yCoord>266</yCoord>
</edgeMap>
<edgeMap>
<xCoord>348</xCoord>
<yCoord>265</yCoord>
</edgeMap>
<edgeMap>
<xCoord>348</xCoord>
<yCoord>264</yCoord>
</edgeMap>
<edgeMap>
<xCoord>348</xCoord>
<yCoord>263</yCoord>
</edgeMap>
<edgeMap>
<xCoord>348</xCoord>
<yCoord>262</yCoord>
</edgeMap>
<edgeMap>
<xCoord>348</xCoord>
<yCoord>261</yCoord>
</edgeMap>
<edgeMap>
<xCoord>348</xCoord>
<yCoord>260</yCoord>
</edgeMap>
<edgeMap>
<xCoord>348</xCoord>
<yCoord>259</yCoord>
</edgeMap>
<edgeMap>
<xCoord>347</xCoord>
<yCoord>258</yCoord>
</edgeMap>
<edgeMap>
<xCoord>347</xCoord>
<yCoord>257</yCoord>
</edgeMap>
<edgeMap>
<xCoord>346</xCoord>
<yCoord>256</yCoord>
</edgeMap>
<edgeMap>
<xCoord>345</xCoord>
<yCoord>255</yCoord>
</edgeMap>
<edgeMap>
<xCoord>344</xCoord>
<yCoord>254</yCoord>
</edgeMap>
<edgeMap>
<xCoord>343</xCoord>
<yCoord>254</yCoord>
</edgeMap>
<edgeMap>
<xCoord>342</xCoord>
<yCoord>254</yCoord>
</edgeMap>
<edgeMap>
<xCoord>341</xCoord>
<yCoord>254</yCoord>
</edgeMap>
<edgeMap>
<xCoord>340</xCoord>
<yCoord>254</yCoord>
</edgeMap>
<edgeMap>
<xCoord>339</xCoord>
<yCoord>254</yCoord>
</edgeMap>
<edgeMap>
<xCoord>338</xCoord>
<yCoord>255</yCoord>
</edgeMap>
<edgeMap>
<xCoord>337</xCoord>
<yCoord>255</yCoord>
</edgeMap>
<edgeMap>
<xCoord>337</xCoord>
<yCoord>256</yCoord>
</edgeMap>
<edgeMap>
<xCoord>337</xCoord>
<yCoord>257</yCoord>
</edgeMap>
<edgeMap>
<xCoord>336</xCoord>
<yCoord>258</yCoord>
</edgeMap>
<edgeMap>
<xCoord>335</xCoord>
<yCoord>258</yCoord>
</edgeMap>
<edgeMap>
<xCoord>334</xCoord>
<yCoord>259</yCoord>
</edgeMap>
<edgeMap>
<xCoord>333</xCoord>
<yCoord>260</yCoord>
</edgeMap>
<edgeMap>
<xCoord>333</xCoord>
<yCoord>261</yCoord>
</edgeMap>
<edgeMap>
<xCoord>332</xCoord>
<yCoord>262</yCoord>
</edgeMap>
<edgeMap>
<xCoord>331</xCoord>
<yCoord>263</yCoord>
</edgeMap>
<edgeMap>
<xCoord>330</xCoord>
<yCoord>264</yCoord>
</edgeMap>
<edgeMap>
<xCoord>329</xCoord>
<yCoord>265</yCoord>
</edgeMap>
<edgeMap>
<xCoord>328</xCoord>
<yCoord>266</yCoord>
</edgeMap>
<edgeMap>
<xCoord>327</xCoord>
<yCoord>267</yCoord>
</edgeMap>
<edgeMap>
<xCoord>327</xCoord>
<yCoord>268</yCoord>
</edgeMap>
<edgeMap>
<xCoord>326</xCoord>
<yCoord>269</yCoord>
</edgeMap>
<edgeMap>
<xCoord>326</xCoord>
<yCoord>270</yCoord>
</edgeMap>
<edgeMap>
<xCoord>326</xCoord>
<yCoord>271</yCoord>
</edgeMap>
<edgeMap>
<xCoord>327</xCoord>
<yCoord>271</yCoord>
</edgeMap>
<edgeMap>
<xCoord>328</xCoord>
<yCoord>271</yCoord>
</edgeMap>
<edgeMap>
<xCoord>329</xCoord>
<yCoord>272</yCoord>
</edgeMap>
<edgeMap>
<xCoord>329</xCoord>
<yCoord>273</yCoord>
</edgeMap>
<edgeMap>
<xCoord>330</xCoord>
<yCoord>273</yCoord>
</edgeMap>
<edgeMap>
<xCoord>331</xCoord>
<yCoord>274</yCoord>
</edgeMap>
<edgeMap>
<xCoord>332</xCoord>
<yCoord>275</yCoord>
</edgeMap>
<edgeMap>
<xCoord>333</xCoord>
<yCoord>276</yCoord>
</edgeMap>
<edgeMap>
<xCoord>334</xCoord>
<yCoord>277</yCoord>
</edgeMap>
<edgeMap>
<xCoord>335</xCoord>
<yCoord>278</yCoord>
</edgeMap>
<edgeMap>
<xCoord>336</xCoord>
<yCoord>278</yCoord>
</edgeMap>
<edgeMap>
<xCoord>337</xCoord>
<yCoord>279</yCoord>
</edgeMap>
<edgeMap>
<xCoord>338</xCoord>
<yCoord>280</yCoord>
</edgeMap>
<edgeMap>
<xCoord>339</xCoord>
<yCoord>280</yCoord>
</edgeMap>
<edgeMap>
<xCoord>340</xCoord>
<yCoord>280</yCoord>
</edgeMap>
<edgeMap>
<xCoord>341</xCoord>
<yCoord>280</yCoord>
</edgeMap>
<edgeMap>
<xCoord>342</xCoord>
<yCoord>280</yCoord>
</edgeMap>
</roi>
<roi>
<imageZposition>-91.75</imageZposition>
<imageSOP_UID>1.3.6.1.4.1.14519.5.2.1.6279.6001.264558066217777302468195252922</imageSOP_UID>
<inclusion>TRUE</inclusion>
<edgeMap>
<xCoord>342</xCoord>
<yCoord>275</yCoord>
</edgeMap>
<edgeMap>
<xCoord>343</xCoord>
<yCoord>274</yCoord>
</edgeMap>
<edgeMap>
<xCoord>344</xCoord>
<yCoord>273</yCoord>
</edgeMap>
<edgeMap>
<xCoord>344</xCoord>
<yCoord>272</yCoord>
</edgeMap>
<edgeMap>
<xCoord>344</xCoord>
<yCoord>271</yCoord>
</edgeMap>
<edgeMap>
<xCoord>344</xCoord>
<yCoord>270</yCoord>
</edgeMap>
<edgeMap>
<xCoord>344</xCoord>
<yCoord>269</yCoord>
</edgeMap>
<edgeMap>
<xCoord>345</xCoord>
<yCoord>268</yCoord>
</edgeMap>
<edgeMap>
<xCoord>346</xCoord>
<yCoord>268</yCoord>
</edgeMap>
<edgeMap>
<xCoord>347</xCoord>
<yCoord>267</yCoord>
</edgeMap>
<edgeMap>
<xCoord>348</xCoord>
<yCoord>267</yCoord>
</edgeMap>
<edgeMap>
<xCoord>348</xCoord>
<yCoord>266</yCoord>
</edgeMap>
<edgeMap>
<xCoord>349</xCoord>
<yCoord>265</yCoord>
</edgeMap>
<edgeMap>
<xCoord>349</xCoord>
<yCoord>264</yCoord>
</edgeMap>
<edgeMap>
<xCoord>349</xCoord>
<yCoord>263</yCoord>
</edgeMap>
<edgeMap>
<xCoord>348</xCoord>
<yCoord>262</yCoord>
</edgeMap>
<edgeMap>
<xCoord>347</xCoord>
<yCoord>262</yCoord>
</edgeMap>
<edgeMap>
<xCoord>346</xCoord>
<yCoord>261</yCoord>
</edgeMap>
<edgeMap>
<xCoord>346</xCoord>
<yCoord>260</yCoord>
</edgeMap>
<edgeMap>
<xCoord>345</xCoord>
<yCoord>259</yCoord>
</edgeMap>
<edgeMap>
<xCoord>344</xCoord>
<yCoord>258</yCoord>
</edgeMap>
<edgeMap>
<xCoord>343</xCoord>
<yCoord>257</yCoord>
</edgeMap>
<edgeMap>
<xCoord>342</xCoord>
<yCoord>256</yCoord>
</edgeMap>
<edgeMap>
<xCoord>341</xCoord>
<yCoord>255</yCoord>
</edgeMap>
<edgeMap>
<xCoord>340</xCoord>
<yCoord>255</yCoord>
</edgeMap>
<edgeMap>
<xCoord>339</xCoord>
<yCoord>255</yCoord>
</edgeMap>
<edgeMap>
<xCoord>338</xCoord>
<yCoord>256</yCoord>
</edgeMap>
<edgeMap>
<xCoord>337</xCoord>
<yCoord>257</yCoord>
</edgeMap>
<edgeMap>
<xCoord>336</xCoord>
<yCoord>258</yCoord>
</edgeMap>
<edgeMap>
<xCoord>335</xCoord>
<yCoord>258</yCoord>
</edgeMap>
<edgeMap>
<xCoord>335</xCoord>
<yCoord>259</yCoord>
</edgeMap>
<edgeMap>
<xCoord>335</xCoord>
<yCoord>260</yCoord>
</edgeMap>
<edgeMap>
<xCoord>335</xCoord>
<yCoord>261</yCoord>
</edgeMap>
<edgeMap>
<xCoord>334</xCoord>
<yCoord>262</yCoord>
</edgeMap>
<edgeMap>
<xCoord>334</xCoord>
<yCoord>263</yCoord>
</edgeMap>
<edgeMap>
<xCoord>334</xCoord>
<yCoord>264</yCoord>
</edgeMap>
<edgeMap>
<xCoord>334</xCoord>
<yCoord>265</yCoord>
</edgeMap>
<edgeMap>
<xCoord>335</xCoord>
<yCoord>266</yCoord>
</edgeMap>
<edgeMap>
<xCoord>335</xCoord>
<yCoord>267</yCoord>
</edgeMap>
<edgeMap>
<xCoord>335</xCoord>
<yCoord>268</yCoord>
</edgeMap>
<edgeMap>
<xCoord>335</xCoord>
<yCoord>269</yCoord>
</edgeMap>
<edgeMap>
<xCoord>335</xCoord>
<yCoord>270</yCoord>
</edgeMap>
<edgeMap>
<xCoord>336</xCoord>
<yCoord>271</yCoord>
</edgeMap>
<edgeMap>
<xCoord>336</xCoord>
<yCoord>272</yCoord>
</edgeMap>
<edgeMap>
<xCoord>337</xCoord>
<yCoord>273</yCoord>
</edgeMap>
<edgeMap>
<xCoord>338</xCoord>
<yCoord>274</yCoord>
</edgeMap>
<edgeMap>
<xCoord>339</xCoord>
<yCoord>275</yCoord>
</edgeMap>
<edgeMap>
<xCoord>340</xCoord>
<yCoord>275</yCoord>
</edgeMap>
<edgeMap>
<xCoord>341</xCoord>
<yCoord>275</yCoord>
</edgeMap>
<edgeMap>
<xCoord>342</xCoord>
<yCoord>275</yCoord>
</edgeMap>
</roi>
<roi>
<imageZposition>-94.25</imageZposition>
<imageSOP_UID>1.3.6.1.4.1.14519.5.2.1.6279.6001.320186917209870852141411759306</imageSOP_UID>
<inclusion>TRUE</inclusion>
<edgeMap>
<xCoord>340</xCoord>
<yCoord>271</yCoord>
</edgeMap>
<edgeMap>
<xCoord>341</xCoord>
<yCoord>270</yCoord>
</edgeMap>
<edgeMap>
<xCoord>342</xCoord>
<yCoord>270</yCoord>
</edgeMap>
<edgeMap>
<xCoord>342</xCoord>
<yCoord>269</yCoord>
</edgeMap>
<edgeMap>
<xCoord>342</xCoord>
<yCoord>268</yCoord>
</edgeMap>
<edgeMap>
<xCoord>342</xCoord>
<yCoord>267</yCoord>
</edgeMap>
<edgeMap>
<xCoord>343</xCoord>
<yCoord>266</yCoord>
</edgeMap>
<edgeMap>
<xCoord>344</xCoord>
<yCoord>266</yCoord>
</edgeMap>
<edgeMap>
<xCoord>343</xCoord>
<yCoord>266</yCoord>
</edgeMap>
<edgeMap>
<xCoord>342</xCoord>
<yCoord>265</yCoord>
</edgeMap>
<edgeMap>
<xCoord>342</xCoord>
<yCoord>264</yCoord>
</edgeMap>
<edgeMap>
<xCoord>342</xCoord>
<yCoord>263</yCoord>
</edgeMap>
<edgeMap>
<xCoord>342</xCoord>
<yCoord>262</yCoord>
</edgeMap>
<edgeMap>
<xCoord>341</xCoord>
<yCoord>262</yCoord>
</edgeMap>
<edgeMap>
<xCoord>340</xCoord>
<yCoord>261</yCoord>
</edgeMap>
<edgeMap>
<xCoord>339</xCoord>
<yCoord>260</yCoord>
</edgeMap>
<edgeMap>
<xCoord>338</xCoord>
<yCoord>261</yCoord>
</edgeMap>
<edgeMap>
<xCoord>338</xCoord>
<yCoord>262</yCoord>
</edgeMap>
<edgeMap>
<xCoord>338</xCoord>
<yCoord>263</yCoord>
</edgeMap>
<edgeMap>
<xCoord>338</xCoord>
<yCoord>264</yCoord>
</edgeMap>
<edgeMap>
<xCoord>337</xCoord>
<yCoord>265</yCoord>
</edgeMap>
<edgeMap>
<xCoord>337</xCoord>
<yCoord>266</yCoord>
</edgeMap>
<edgeMap>
<xCoord>337</xCoord>
<yCoord>267</yCoord>
</edgeMap>
<edgeMap>
<xCoord>337</xCoord>
<yCoord>268</yCoord>
</edgeMap>
<edgeMap>
<xCoord>337</xCoord>
<yCoord>269</yCoord>
</edgeMap>
<edgeMap>
<xCoord>338</xCoord>
<yCoord>270</yCoord>
</edgeMap>
<edgeMap>
<xCoord>339</xCoord>
<yCoord>271</yCoord>
</edgeMap>
<edgeMap>
<xCoord>340</xCoord>
<yCoord>271</yCoord>
</edgeMap>
</roi>
</unblindedReadNodule>
<unblindedReadNodule>
<noduleID>MI014_20099</noduleID>
<characteristics>
<subtlety>3</subtlety>
<internalStructure>1</internalStructure>
<calcification>6</calcification>
<sphericity>2</sphericity>
<margin>1</margin>
<lobulation>1</lobulation>
<spiculation>1</spiculation>
<texture>3</texture>
<malignancy>1</malignancy>
</characteristics>
<roi>
<imageZposition>-219.25</imageZposition>
<imageSOP_UID>1.3.6.1.4.1.14519.5.2.1.6279.6001.307952359679598998202651973260</imageSOP_UID>
<inclusion>TRUE</inclusion>
<edgeMap>
<xCoord>306</xCoord>
<yCoord>332</yCoord>
</edgeMap>
<edgeMap>
<xCoord>307</xCoord>
<yCoord>331</yCoord>
</edgeMap>
<edgeMap>
<xCoord>308</xCoord>
<yCoord>331</yCoord>
</edgeMap>
<edgeMap>
<xCoord>309</xCoord>
<yCoord>331</yCoord>
</edgeMap>
<edgeMap>
<xCoord>310</xCoord>
<yCoord>331</yCoord>
</edgeMap>
<edgeMap>
<xCoord>311</xCoord>
<yCoord>331</yCoord>
</edgeMap>
<edgeMap>
<xCoord>312</xCoord>
<yCoord>331</yCoord>
</edgeMap>
<edgeMap>
<xCoord>313</xCoord>
<yCoord>330</yCoord>
</edgeMap>
<edgeMap>
<xCoord>314</xCoord>
<yCoord>329</yCoord>
</edgeMap>
<edgeMap>
<xCoord>315</xCoord>
<yCoord>328</yCoord>
</edgeMap>
<edgeMap>
<xCoord>315</xCoord>
<yCoord>327</yCoord>
</edgeMap>
<edgeMap>
<xCoord>315</xCoord>
<yCoord>326</yCoord>
</edgeMap>
<edgeMap>
<xCoord>314</xCoord>
<yCoord>325</yCoord>
</edgeMap>
<edgeMap>
<xCoord>313</xCoord>
<yCoord>324</yCoord>
</edgeMap>
<edgeMap>
<xCoord>312</xCoord>
<yCoord>323</yCoord>
</edgeMap>
<edgeMap>
<xCoord>312</xCoord>
<yCoord>322</yCoord>
</edgeMap>
<edgeMap>
<xCoord>313</xCoord>
<yCoord>321</yCoord>
</edgeMap>
<edgeMap>
<xCoord>313</xCoord>
<yCoord>320</yCoord>
</edgeMap>
<edgeMap>
<xCoord>313</xCoord>
<yCoord>319</yCoord>
</edgeMap>
<edgeMap>
<xCoord>313</xCoord>
<yCoord>318</yCoord>
</edgeMap>
<edgeMap>
<xCoord>312</xCoord>
<yCoord>318</yCoord>
</edgeMap>
<edgeMap>
<xCoord>311</xCoord>
<yCoord>318</yCoord>
</edgeMap>
<edgeMap>
<xCoord>310</xCoord>
<yCoord>318</yCoord>
</edgeMap>
<edgeMap>
<xCoord>309</xCoord>
<yCoord>318</yCoord>
</edgeMap>
<edgeMap>
<xCoord>309</xCoord>
<yCoord>319</yCoord>
</edgeMap>
<edgeMap>
<xCoord>308</xCoord>
<yCoord>320</yCoord>
</edgeMap>
<edgeMap>
<xCoord>307</xCoord>
<yCoord>320</yCoord>
</edgeMap>
<edgeMap>
<xCoord>306</xCoord>
<yCoord>321</yCoord>
</edgeMap>
<edgeMap>
<xCoord>306</xCoord>
<yCoord>322</yCoord>
</edgeMap>
<edgeMap>
<xCoord>305</xCoord>
<yCoord>323</yCoord>
</edgeMap>
<edgeMap>
<xCoord>304</xCoord>
<yCoord>324</yCoord>
</edgeMap>
<edgeMap>
<xCoord>303</xCoord>
<yCoord>324</yCoord>
</edgeMap>
<edgeMap>
<xCoord>302</xCoord>
<yCoord>325</yCoord>
</edgeMap>
<edgeMap>
<xCoord>301</xCoord>
<yCoord>326</yCoord>
</edgeMap>
<edgeMap>
<xCoord>300</xCoord>
<yCoord>327</yCoord>
</edgeMap>
<edgeMap>
<xCoord>299</xCoord>
<yCoord>328</yCoord>
</edgeMap>
<edgeMap>
<xCoord>298</xCoord>
<yCoord>329</yCoord>
</edgeMap>
<edgeMap>
<xCoord>298</xCoord>
<yCoord>330</yCoord>
</edgeMap>
<edgeMap>
<xCoord>298</xCoord>
<yCoord>331</yCoord>
</edgeMap>
<edgeMap>
<xCoord>299</xCoord>
<yCoord>332</yCoord>
</edgeMap>
<edgeMap>
<xCoord>300</xCoord>
<yCoord>332</yCoord>
</edgeMap>
<edgeMap>
<xCoord>301</xCoord>
<yCoord>332</yCoord>
</edgeMap>
<edgeMap>
<xCoord>302</xCoord>
<yCoord>332</yCoord>
</edgeMap>
<edgeMap>
<xCoord>303</xCoord>
<yCoord>332</yCoord>
</edgeMap>
<edgeMap>
<xCoord>304</xCoord>
<yCoord>332</yCoord>
</edgeMap>
<edgeMap>
<xCoord>305</xCoord>
<yCoord>332</yCoord>
</edgeMap>
<edgeMap>
<xCoord>306</xCoord>
<yCoord>332</yCoord>
</edgeMap>
</roi>
<roi>
<imageZposition>-221.75</imageZposition>
<imageSOP_UID>1.3.6.1.4.1.14519.5.2.1.6279.6001.276715953037247228294357352376</imageSOP_UID>
<inclusion>TRUE</inclusion>
<edgeMap>
<xCoord>302</xCoord>
<yCoord>337</yCoord>
</edgeMap>
<edgeMap>
<xCoord>303</xCoord>
<yCoord>336</yCoord>
</edgeMap>
<edgeMap>
<xCoord>304</xCoord>
<yCoord>335</yCoord>
</edgeMap>
<edgeMap>
<xCoord>305</xCoord>
<yCoord>334</yCoord>
</edgeMap>
<edgeMap>
<xCoord>306</xCoord>
<yCoord>334</yCoord>
</edgeMap>
<edgeMap>
<xCoord>307</xCoord>
<yCoord>333</yCoord>
</edgeMap>
<edgeMap>
<xCoord>308</xCoord>
<yCoord>332</yCoord>
</edgeMap>
<edgeMap>
<xCoord>309</xCoord>
<yCoord>333</yCoord>
</edgeMap>
<edgeMap>
<xCoord>310</xCoord>
<yCoord>334</yCoord>
</edgeMap>
<edgeMap>
<xCoord>311</xCoord>
<yCoord>334</yCoord>
</edgeMap>
<edgeMap>
<xCoord>312</xCoord>
<yCoord>334</yCoord>
</edgeMap>
<edgeMap>
<xCoord>313</xCoord>
<yCoord>333</yCoord>
</edgeMap>
<edgeMap>
<xCoord>314</xCoord>
<yCoord>332</yCoord>
</edgeMap>
<edgeMap>
<xCoord>314</xCoord>
<yCoord>331</yCoord>
</edgeMap>
<edgeMap>
<xCoord>314</xCoord>
<yCoord>330</yCoord>
</edgeMap>
<edgeMap>
<xCoord>314</xCoord>
<yCoord>329</yCoord>
</edgeMap>
<edgeMap>
<xCoord>314</xCoord>
<yCoord>328</yCoord>
</edgeMap>
<edgeMap>
<xCoord>313</xCoord>
<yCoord>327</yCoord>
</edgeMap>
<edgeMap>
<xCoord>313</xCoord>
<yCoord>326</yCoord>
</edgeMap>
<edgeMap>
<xCoord>312</xCoord>
<yCoord>325</yCoord>
</edgeMap>
<edgeMap>
<xCoord>312</xCoord>
<yCoord>324</yCoord>
</edgeMap>
<edgeMap>
<xCoord>312</xCoord>
<yCoord>323</yCoord>
</edgeMap>
<edgeMap>
<xCoord>312</xCoord>
<yCoord>322</yCoord>
</edgeMap>
<edgeMap>
<xCoord>311</xCoord>
<yCoord>321</yCoord>
</edgeMap>
<edgeMap>
<xCoord>310</xCoord>
<yCoord>321</yCoord>
</edgeMap>
<edgeMap>
<xCoord>309</xCoord>
<yCoord>321</yCoord>
</edgeMap>
<edgeMap>
<xCoord>308</xCoord>
<yCoord>322</yCoord>
</edgeMap>
<edgeMap>
<xCoord>307</xCoord>
<yCoord>322</yCoord>
</edgeMap>
<edgeMap>
<xCoord>306</xCoord>
<yCoord>323</yCoord>
</edgeMap>
<edgeMap>
<xCoord>305</xCoord>
<yCoord>324</yCoord>
</edgeMap>
<edgeMap>
<xCoord>305</xCoord>
<yCoord>325</yCoord>
</edgeMap>
<edgeMap>
<xCoord>305</xCoord>
<yCoord>326</yCoord>
</edgeMap>
<edgeMap>
<xCoord>304</xCoord>
<yCoord>327</yCoord>
</edgeMap>
<edgeMap>
<xCoord>303</xCoord>
<yCoord>328</yCoord>
</edgeMap>
<edgeMap>
<xCoord>302</xCoord>
<yCoord>328</yCoord>
</edgeMap>
<edgeMap>
<xCoord>301</xCoord>
<yCoord>328</yCoord>
</edgeMap>
<edgeMap>
<xCoord>300</xCoord>
<yCoord>328</yCoord>
</edgeMap>
<edgeMap>
<xCoord>299</xCoord>
<yCoord>328</yCoord>
</edgeMap>
<edgeMap>
<xCoord>298</xCoord>
<yCoord>329</yCoord>
</edgeMap>
<edgeMap>
<xCoord>297</xCoord>
<yCoord>330</yCoord>
</edgeMap>
<edgeMap>
<xCoord>296</xCoord>
<yCoord>331</yCoord>
</edgeMap>
<edgeMap>
<xCoord>295</xCoord>
<yCoord>332</yCoord>
</edgeMap>
<edgeMap>
<xCoord>295</xCoord>
<yCoord>333</yCoord>
</edgeMap>
<edgeMap>
<xCoord>295</xCoord>
<yCoord>334</yCoord>
</edgeMap>
<edgeMap>
<xCoord>295</xCoord>
<yCoord>335</yCoord>
</edgeMap>
<edgeMap>
<xCoord>296</xCoord>
<yCoord>335</yCoord>
</edgeMap>
<edgeMap>
<xCoord>297</xCoord>
<yCoord>335</yCoord>
</edgeMap>
<edgeMap>
<xCoord>298</xCoord>
<yCoord>336</yCoord>
</edgeMap>
<edgeMap>
<xCoord>299</xCoord>
<yCoord>337</yCoord>
</edgeMap>
<edgeMap>
<xCoord>300</xCoord>
<yCoord>337</yCoord>
</edgeMap>
<edgeMap>
<xCoord>301</xCoord>
<yCoord>337</yCoord>
</edgeMap>
<edgeMap>
<xCoord>302</xCoord>
<yCoord>337</yCoord>
</edgeMap>
</roi>
<roi>
<imageZposition>-224.25</imageZposition>
<imageSOP_UID>1.3.6.1.4.1.14519.5.2.1.6279.6001.146306808170220545139362495857</imageSOP_UID>
<inclusion>TRUE</inclusion>
<edgeMap>
<xCoord>307</xCoord>
<yCoord>340</yCoord>
</edgeMap>
<edgeMap>
<xCoord>308</xCoord>
<yCoord>339</yCoord>
</edgeMap>
<edgeMap>
<xCoord>309</xCoord>
<yCoord>339</yCoord>
</edgeMap>
<edgeMap>
<xCoord>310</xCoord>
<yCoord>338</yCoord>
</edgeMap>
<edgeMap>
<xCoord>311</xCoord>
<yCoord>338</yCoord>
</edgeMap>
<edgeMap>
<xCoord>312</xCoord>
<yCoord>337</yCoord>
</edgeMap>
<edgeMap>
<xCoord>313</xCoord>
<yCoord>336</yCoord>
</edgeMap>
<edgeMap>
<xCoord>314</xCoord>
<yCoord>335</yCoord>
</edgeMap>
<edgeMap>
<xCoord>314</xCoord>
<yCoord>334</yCoord>
</edgeMap>
<edgeMap>
<xCoord>314</xCoord>
<yCoord>333</yCoord>
</edgeMap>
<edgeMap>
<xCoord>314</xCoord>
<yCoord>332</yCoord>
</edgeMap>
<edgeMap>
<xCoord>315</xCoord>
<yCoord>331</yCoord>
</edgeMap>
<edgeMap>
<xCoord>315</xCoord>
<yCoord>330</yCoord>
</edgeMap>
<edgeMap>
<xCoord>315</xCoord>
<yCoord>329</yCoord>
</edgeMap>
<edgeMap>
<xCoord>314</xCoord>
<yCoord>328</yCoord>
</edgeMap>
<edgeMap>
<xCoord>313</xCoord>
<yCoord>328</yCoord>
</edgeMap>
<edgeMap>
<xCoord>312</xCoord>
<yCoord>328</yCoord>
</edgeMap>
<edgeMap>
<xCoord>311</xCoord>
<yCoord>328</yCoord>
</edgeMap>
<edgeMap>
<xCoord>310</xCoord>
<yCoord>327</yCoord>
</edgeMap>
<edgeMap>
<xCoord>310</xCoord>
<yCoord>326</yCoord>
</edgeMap>
<edgeMap>
<xCoord>310</xCoord>
<yCoord>325</yCoord>
</edgeMap>
<edgeMap>
<xCoord>309</xCoord>
<yCoord>325</yCoord>
</edgeMap>
<edgeMap>
<xCoord>308</xCoord>
<yCoord>325</yCoord>
</edgeMap>
<edgeMap>
<xCoord>307</xCoord>
<yCoord>325</yCoord>
</edgeMap>
<edgeMap>
<xCoord>306</xCoord>
<yCoord>326</yCoord>
</edgeMap>
<edgeMap>
<xCoord>305</xCoord>
<yCoord>327</yCoord>
</edgeMap>
<edgeMap>
<xCoord>304</xCoord>
<yCoord>327</yCoord>
</edgeMap>
<edgeMap>
<xCoord>303</xCoord>
<yCoord>328</yCoord>
</edgeMap>
<edgeMap>
<xCoord>302</xCoord>
<yCoord>329</yCoord>
</edgeMap>
<edgeMap>
<xCoord>301</xCoord>
<yCoord>330</yCoord>
</edgeMap>
<edgeMap>
<xCoord>300</xCoord>
<yCoord>330</yCoord>
</edgeMap>
<edgeMap>
<xCoord>299</xCoord>
<yCoord>330</yCoord>
</edgeMap>
<edgeMap>
<xCoord>298</xCoord>
<yCoord>330</yCoord>
</edgeMap>
<edgeMap>
<xCoord>297</xCoord>
<yCoord>330</yCoord>
</edgeMap>
<edgeMap>
<xCoord>296</xCoord>
<yCoord>331</yCoord>
</edgeMap>
<edgeMap>
<xCoord>296</xCoord>
<yCoord>332</yCoord>
</edgeMap>
<edgeMap>
<xCoord>295</xCoord>
<yCoord>333</yCoord>
</edgeMap>
<edgeMap>
<xCoord>296</xCoord>
<yCoord>334</yCoord>
</edgeMap>
<edgeMap>
<xCoord>296</xCoord>
<yCoord>335</yCoord>
</edgeMap>
<edgeMap>
<xCoord>296</xCoord>
<yCoord>336</yCoord>
</edgeMap>
<edgeMap>
<xCoord>296</xCoord>
<yCoord>337</yCoord>
</edgeMap>
<edgeMap>
<xCoord>296</xCoord>
<yCoord>338</yCoord>
</edgeMap>
<edgeMap>
<xCoord>297</xCoord>
<yCoord>339</yCoord>
</edgeMap>
<edgeMap>
<xCoord>298</xCoord>
<yCoord>340</yCoord>
</edgeMap>
<edgeMap>
<xCoord>299</xCoord>
<yCoord>340</yCoord>
</edgeMap>
<edgeMap>
<xCoord>300</xCoord>
<yCoord>340</yCoord>
</edgeMap>
<edgeMap>
<xCoord>301</xCoord>
<yCoord>339</yCoord>
</edgeMap>
<edgeMap>
<xCoord>302</xCoord>
<yCoord>339</yCoord>
</edgeMap>
<edgeMap>
<xCoord>303</xCoord>
<yCoord>340</yCoord>
</edgeMap>
<edgeMap>
<xCoord>304</xCoord>
<yCoord>340</yCoord>
</edgeMap>
<edgeMap>
<xCoord>305</xCoord>
<yCoord>340</yCoord>
</edgeMap>
<edgeMap>
<xCoord>306</xCoord>
<yCoord>340</yCoord>
</edgeMap>
<edgeMap>
<xCoord>307</xCoord>
<yCoord>340</yCoord>
</edgeMap>
</roi>
</unblindedReadNodule>
<unblindedReadNodule>
<noduleID>MI014_20105</noduleID>
<roi>
<imageZposition>-116.75</imageZposition>
<imageSOP_UID>1.3.6.1.4.1.14519.5.2.1.6279.6001.731582584258068511609903797165</imageSOP_UID>
<inclusion>TRUE</inclusion>
<edgeMap>
<xCoord>362</xCoord>
<yCoord>227</yCoord>
</edgeMap>
</roi>
</unblindedReadNodule>
<unblindedReadNodule>
<noduleID>MI014_20110</noduleID>
<roi>
<imageZposition>-221.75</imageZposition>
<imageSOP_UID>1.3.6.1.4.1.14519.5.2.1.6279.6001.276715953037247228294357352376</imageSOP_UID>
<inclusion>TRUE</inclusion>
<edgeMap>
<xCoord>334</xCoord>
<yCoord>172</yCoord>
</edgeMap>
</roi>
</unblindedReadNodule>
<nonNodule>
<nonNoduleID>MI014_20106</nonNoduleID>
<imageZposition>-241.75</imageZposition>
<imageSOP_UID>1.3.6.1.4.1.14519.5.2.1.6279.6001.110263919984081088689782646407</imageSOP_UID>
<locus>
<xCoord>152</xCoord>
<yCoord>374</yCoord>
</locus>
</nonNodule>
<nonNodule>
<nonNoduleID>MI014_20107</nonNoduleID>
<imageZposition>-241.75</imageZposition>
<imageSOP_UID>1.3.6.1.4.1.14519.5.2.1.6279.6001.110263919984081088689782646407</imageSOP_UID>
<locus>
<xCoord>116</xCoord>
<yCoord>231</yCoord>
</locus>
</nonNodule>
<nonNodule>
<nonNoduleID>MI014_20108</nonNoduleID>
<imageZposition>-226.75</imageZposition>
<imageSOP_UID>1.3.6.1.4.1.14519.5.2.1.6279.6001.175886790179492616322096523072</imageSOP_UID>
<locus>
<xCoord>191</xCoord>
<yCoord>355</yCoord>
</locus>
</nonNodule>
<nonNodule>
<nonNoduleID>MI014_20109</nonNoduleID>
<imageZposition>-209.25</imageZposition>
<imageSOP_UID>1.3.6.1.4.1.14519.5.2.1.6279.6001.134152433712461573838796125988</imageSOP_UID>
<locus>
<xCoord>130</xCoord>
<yCoord>196</yCoord>
</locus>
</nonNodule>
<nonNodule>
<nonNoduleID>MI014_20103</nonNoduleID>
<imageZposition>-211.75</imageZposition>
<imageSOP_UID>1.3.6.1.4.1.14519.5.2.1.6279.6001.261835414344140824416423555655</imageSOP_UID>
<locus>
<xCoord>182</xCoord>
<yCoord>350</yCoord>
</locus>
</nonNodule>
<nonNodule>
<nonNoduleID>MI014_20104</nonNoduleID>
<imageZposition>-176.75</imageZposition>
<imageSOP_UID>1.3.6.1.4.1.14519.5.2.1.6279.6001.518532764578061041538883875589</imageSOP_UID>
<locus>
<xCoord>96</xCoord>
<yCoord>252</yCoord>
</locus>
</nonNodule>
<nonNodule>
<nonNoduleID>MI014_20111</nonNoduleID>
<imageZposition>-76.75</imageZposition>
<imageSOP_UID>1.3.6.1.4.1.14519.5.2.1.6279.6001.193707318084140416413101174258</imageSOP_UID>
<locus>
<xCoord>185</xCoord>
<yCoord>324</yCoord>
</locus>
</nonNodule>
<nonNodule>
<nonNoduleID>MI014_20112</nonNoduleID>
<imageZposition>-159.25</imageZposition>
<imageSOP_UID>1.3.6.1.4.1.14519.5.2.1.6279.6001.191406979091181195536008683767</imageSOP_UID>
<locus>
<xCoord>158</xCoord>
<yCoord>202</yCoord>
</locus>
</nonNodule>
<nonNodule>
<nonNoduleID>MI014_20113</nonNoduleID>
<imageZposition>-159.25</imageZposition>
<imageSOP_UID>1.3.6.1.4.1.14519.5.2.1.6279.6001.191406979091181195536008683767</imageSOP_UID>
<locus>
<xCoord>171</xCoord>
<yCoord>358</yCoord>
</locus>
</nonNodule>
<nonNodule>
<nonNoduleID>MI014_20093</nonNoduleID>
<imageZposition>-81.75</imageZposition>
<imageSOP_UID>1.3.6.1.4.1.14519.5.2.1.6279.6001.202806046530182980857908937249</imageSOP_UID>
<locus>
<xCoord>285</xCoord>
<yCoord>318</yCoord>
</locus>
</nonNodule>
</readingSession>
<readingSession>
		<annotationVersion>3.12</annotationVersion>
		<servicingRadiologistID>-1663943595</servicingRadiologistID>
			<unblindedReadNodule>
				<noduleID>0</noduleID>
				<characteristics>
					<subtlety>3</subtlety>
					<internalStructure>1</internalStructure>
					<calcification>6</calcification>
					<sphericity>5</sphericity>
					<margin>5</margin>
					<lobulation>1</lobulation>
					<spiculation>1</spiculation>
					<texture>5</texture>
					<malignancy>2</malignancy>
				</characteristics>
				<roi>
					<imageZposition>-81.75</imageZposition>
					<imageSOP_UID>1.3.6.1.4.1.14519.5.2.1.6279.6001.202806046530182980857908937249</imageSOP_UID>
					<inclusion>TRUE</inclusion>
					<edgeMap>
					<xCoord>327</xCoord>
					<yCoord>266</yCoord>
					</edgeMap>
					<edgeMap>
					<xCoord>328</xCoord>
					<yCoord>267</yCoord>
					</edgeMap>
					<edgeMap>
					<xCoord>328</xCoord>
					<yCoord>268</yCoord>
					</edgeMap>
					<edgeMap>
					<xCoord>329</xCoord>
					<yCoord>268</yCoord>
					</edgeMap>
					<edgeMap>
					<xCoord>329</xCoord>
					<yCoord>269</yCoord>
					</edgeMap>
					<edgeMap>
					<xCoord>329</xCoord>
					<yCoord>270</yCoord>
					</edgeMap>
					<edgeMap>
					<xCoord>329</xCoord>
					<yCoord>271</yCoord>
					</edgeMap>
					<edgeMap>
					<xCoord>328</xCoord>
					<yCoord>272</yCoord>
					</edgeMap>
					<edgeMap>
					<xCoord>328</xCoord>
					<yCoord>273</yCoord>
					</edgeMap>
					<edgeMap>
					<xCoord>328</xCoord>
					<yCoord>274</yCoord>
					</edgeMap>
					<edgeMap>
					<xCoord>329</xCoord>
					<yCoord>275</yCoord>
					</edgeMap>
					<edgeMap>
					<xCoord>329</xCoord>
					<yCoord>276</yCoord>
					</edgeMap>
					<edgeMap>
					<xCoord>330</xCoord>
					<yCoord>276</yCoord>
					</edgeMap>
					<edgeMap>
					<xCoord>331</xCoord>
					<yCoord>277</yCoord>
					</edgeMap>
					<edgeMap>
					<xCoord>331</xCoord>
					<yCoord>278</yCoord>
					</edgeMap>
					<edgeMap>
					<xCoord>332</xCoord>
					<yCoord>279</yCoord>
					</edgeMap>
					<edgeMap>
					<xCoord>333</xCoord>
					<yCoord>280</yCoord>
					</edgeMap>
					<edgeMap>
					<xCoord>334</xCoord>
					<yCoord>281</yCoord>
					</edgeMap>
					<edgeMap>
					<xCoord>335</xCoord>
					<yCoord>281</yCoord>
					</edgeMap>
					<edgeMap>
					<xCoord>336</xCoord>
					<yCoord>282</yCoord>
					</edgeMap>
					<edgeMap>
					<xCoord>337</xCoord>
					<yCoord>283</yCoord>
					</edgeMap>
					<edgeMap>
					<xCoord>338</xCoord>
					<yCoord>284</yCoord>
					</edgeMap>
					<edgeMap>
					<xCoord>339</xCoord>
					<yCoord>285</yCoord>
					</edgeMap>
					<edgeMap>
					<xCoord>340</xCoord>
					<yCoord>286</yCoord>
					</edgeMap>
					<edgeMap>
					<xCoord>341</xCoord>
					<yCoord>287</yCoord>
					</edgeMap>
					<edgeMap>
					<xCoord>342</xCoord>
					<yCoord>287</yCoord>
					</edgeMap>
					<edgeMap>
					<xCoord>343</xCoord>
					<yCoord>287</yCoord>
					</edgeMap>
					<edgeMap>
					<xCoord>344</xCoord>
					<yCoord>287</yCoord>
					</edgeMap>
					<edgeMap>
					<xCoord>345</xCoord>
					<yCoord>287</yCoord>
					</edgeMap>
					<edgeMap>
					<xCoord>346</xCoord>
					<yCoord>287</yCoord>
					</edgeMap>
					<edgeMap>
					<xCoord>347</xCoord>
					<yCoord>287</yCoord>
					</edgeMap>
					<edgeMap>
					<xCoord>347</xCoord>
					<yCoord>286</yCoord>
					</edgeMap>
					<edgeMap>
					<xCoord>348</xCoord>
					<yCoord>285</yCoord>
					</edgeMap>
					<edgeMap>
					<xCoord>349</xCoord>
					<yCoord>284</yCoord>
					</edgeMap>
					<edgeMap>
					<xCoord>349</xCoord>
					<yCoord>283</yCoord>
					</edgeMap>
					<edgeMap>
					<xCoord>350</xCoord>
					<yCoord>283</yCoord>
					</edgeMap>
					<edgeMap>
					<xCoord>349</xCoord>
					<yCoord>282</yCoord>
					</edgeMap>
					<edgeMap>
					<xCoord>349</xCoord>
					<yCoord>281</yCoord>
					</edgeMap>
					<edgeMap>
					<xCoord>348</xCoord>
					<yCoord>280</yCoord>
					</edgeMap>
					<edgeMap>
					<xCoord>348</xCoord>
					<yCoord>279</yCoord>
					</edgeMap>
					<edgeMap>
					<xCoord>347</xCoord>
					<yCoord>278</yCoord>
					</edgeMap>
					<edgeMap>
					<xCoord>347</xCoord>
					<yCoord>277</yCoord>
					</edgeMap>
					<edgeMap>
					<xCoord>346</xCoord>
					<yCoord>276</yCoord>
					</edgeMap>
					<edgeMap>
					<xCoord>345</xCoord>
					<yCoord>275</yCoord>
					</edgeMap>
					<edgeMap>
					<xCoord>345</xCoord>
					<yCoord>274</yCoord>
					</edgeMap>
					<edgeMap>
					<xCoord>344</xCoord>
					<yCoord>273</yCoord>
					</edgeMap>
					<edgeMap>
					<xCoord>343</xCoord>
					<yCoord>272</yCoord>
					</edgeMap>
					<edgeMap>
					<xCoord>343</xCoord>
					<yCoord>271</yCoord>
					</edgeMap>
					<edgeMap>
					<xCoord>342</xCoord>
					<yCoord>270</yCoord>
					</edgeMap>
					<edgeMap>
					<xCoord>341</xCoord>
					<yCoord>269</yCoord>
					</edgeMap>
					<edgeMap>
					<xCoord>340</xCoord>
					<yCoord>268</yCoord>
					</edgeMap>
					<edgeMap>
					<xCoord>339</xCoord>
					<yCoord>268</yCoord>
					</edgeMap>
					<edgeMap>
					<xCoord>338</xCoord>
					<yCoord>267</yCoord>
					</edgeMap>
					<edgeMap>
					<xCoord>337</xCoord>
					<yCoord>267</yCoord>
					</edgeMap>
					<edgeMap>
					<xCoord>336</xCoord>
					<yCoord>266</yCoord>
					</edgeMap>
					<edgeMap>
					<xCoord>335</xCoord>
					<yCoord>266</yCoord>
					</edgeMap>
					<edgeMap>
					<xCoord>334</xCoord>
					<yCoord>266</yCoord>
					</edgeMap>
					<edgeMap>
					<xCoord>333</xCoord>
					<yCoord>266</yCoord>
					</edgeMap>
					<edgeMap>
					<xCoord>332</xCoord>
					<yCoord>266</yCoord>
					</edgeMap>
					<edgeMap>
					<xCoord>331</xCoord>
					<yCoord>266</yCoord>
					</edgeMap>
					<edgeMap>
					<xCoord>330</xCoord>
					<yCoord>266</yCoord>
					</edgeMap>
					<edgeMap>
					<xCoord>329</xCoord>
					<yCoord>266</yCoord>
					</edgeMap>
					<edgeMap>
					<xCoord>328</xCoord>
					<yCoord>266</yCoord>
					</edgeMap>
					<edgeMap>
					<xCoord>327</xCoord>
					<yCoord>266</yCoord>
					</edgeMap>
				</roi>
				<roi>
					<imageZposition>-84.25</imageZposition>
					<imageSOP_UID>1.3.6.1.4.1.14519.5.2.1.6279.6001.305369827087229459537872308872</imageSOP_UID>
					<inclusion>TRUE</inclusion>
					<edgeMap>
					<xCoord>335</xCoord>
					<yCoord>262</yCoord>
					</edgeMap>
					<edgeMap>
					<xCoord>335</xCoord>
					<yCoord>263</yCoord>
					</edgeMap>
					<edgeMap>
					<xCoord>334</xCoord>
					<yCoord>264</yCoord>
					</edgeMap>
					<edgeMap>
					<xCoord>333</xCoord>
					<yCoord>265</yCoord>
					</edgeMap>
					<edgeMap>
					<xCoord>332</xCoord>
					<yCoord>265</yCoord>
					</edgeMap>
					<edgeMap>
					<xCoord>331</xCoord>
					<yCoord>265</yCoord>
					</edgeMap>
					<edgeMap>
					<xCoord>330</xCoord>
					<yCoord>265</yCoord>
					</edgeMap>
					<edgeMap>
					<xCoord>329</xCoord>
					<yCoord>265</yCoord>
					</edgeMap>
					<edgeMap>
					<xCoord>328</xCoord>
					<yCoord>265</yCoord>
					</edgeMap>
					<edgeMap>
					<xCoord>327</xCoord>
					<yCoord>264</yCoord>
					</edgeMap>
					<edgeMap>
					<xCoord>326</xCoord>
					<yCoord>263</yCoord>
					</edgeMap>
					<edgeMap>
					<xCoord>326</xCoord>
					<yCoord>262</yCoord>
					</edgeMap>
					<edgeMap>
					<xCoord>325</xCoord>
					<yCoord>261</yCoord>
					</edgeMap>
					<edgeMap>
					<xCoord>324</xCoord>
					<yCoord>260</yCoord>
					</edgeMap>
					<edgeMap>
					<xCoord>324</xCoord>
					<yCoord>259</yCoord>
					</edgeMap>
					<edgeMap>
					<xCoord>323</xCoord>
					<yCoord>258</yCoord>
					</edgeMap>
					<edgeMap>
					<xCoord>323</xCoord>
					<yCoord>257</yCoord>
					</edgeMap>
					<edgeMap>
					<xCoord>322</xCoord>
					<yCoord>257</yCoord>
					</edgeMap>
					<edgeMap>
					<xCoord>321</xCoord>
					<yCoord>258</yCoord>
					</edgeMap>
					<edgeMap>
					<xCoord>320</xCoord>
					<yCoord>258</yCoord>
					</edgeMap>
					<edgeMap>
					<xCoord>319</xCoord>
					<yCoord>259</yCoord>
					</edgeMap>
					<edgeMap>
					<xCoord>318</xCoord>
					<yCoord>260</yCoord>
					</edgeMap>
					<edgeMap>
					<xCoord>318</xCoord>
					<yCoord>261</yCoord>
					</edgeMap>
					<edgeMap>
					<xCoord>318</xCoord>
					<yCoord>262</yCoord>
					</edgeMap>
					<edgeMap>
					<xCoord>317</xCoord>
					<yCoord>262</yCoord>
					</edgeMap>
					<edgeMap>
					<xCoord>318</xCoord>
					<yCoord>263</yCoord>
					</edgeMap>
					<edgeMap>
					<xCoord>319</xCoord>
					<yCoord>264</yCoord>
					</edgeMap>
					<edgeMap>
					<xCoord>319</xCoord>
					<yCoord>265</yCoord>
					</edgeMap>
					<edgeMap>
					<xCoord>320</xCoord>
					<yCoord>266</yCoord>
					</edgeMap>
					<edgeMap>
					<xCoord>321</xCoord>
					<yCoord>267</yCoord>
					</edgeMap>
					<edgeMap>
					<xCoord>322</xCoord>
					<yCoord>268</yCoord>
					</edgeMap>
					<edgeMap>
					<xCoord>323</xCoord>
					<yCoord>268</yCoord>
					</edgeMap>
					<edgeMap>
					<xCoord>324</xCoord>
					<yCoord>268</yCoord>
					</edgeMap>
					<edgeMap>
					<xCoord>325</xCoord>
					<yCoord>269</yCoord>
					</edgeMap>
					<edgeMap>
					<xCoord>326</xCoord>
					<yCoord>270</yCoord>
					</edgeMap>
					<edgeMap>
					<xCoord>327</xCoord>
					<yCoord>271</yCoord>
					</edgeMap>
					<edgeMap>
					<xCoord>328</xCoord>
					<yCoord>271</yCoord>
					</edgeMap>
					<edgeMap>
					<xCoord>328</xCoord>
					<yCoord>272</yCoord>
					</edgeMap>
					<edgeMap>
					<xCoord>329</xCoord>
					<yCoord>273</yCoord>
					</edgeMap>
					<edgeMap>
					<xCoord>330</xCoord>
					<yCoord>273</yCoord>
					</edgeMap>
					<edgeMap>
					<xCoord>330</xCoord>
					<yCoord>274</yCoord>
					</edgeMap>
					<edgeMap>
					<xCoord>330</xCoord>
					<yCoord>275</yCoord>
					</edgeMap>
					<edgeMap>
					<xCoord>331</xCoord>
					<yCoord>276</yCoord>
					</edgeMap>
					<edgeMap>
					<xCoord>331</xCoord>
					<yCoord>277</yCoord>
					</edgeMap>
					<edgeMap>
					<xCoord>331</xCoord>
					<yCoord>278</yCoord>
					</edgeMap>
					<edgeMap>
					<xCoord>332</xCoord>
					<yCoord>279</yCoord>
					</edgeMap>
					<edgeMap>
					<xCoord>332</xCoord>
					<yCoord>280</yCoord>
					</edgeMap>
					<edgeMap>
					<xCoord>333</xCoord>
					<yCoord>281</yCoord>
					</edgeMap>
					<edgeMap>
					<xCoord>334</xCoord>
					<yCoord>282</yCoord>
					</edgeMap>
					<edgeMap>
					<xCoord>335</xCoord>
					<yCoord>282</yCoord>
					</edgeMap>
					<edgeMap>
					<xCoord>336</xCoord>
					<yCoord>283</yCoord>
					</edgeMap>
					<edgeMap>
					<xCoord>337</xCoord>
					<yCoord>283</yCoord>
					</edgeMap>
					<edgeMap>
					<xCoord>338</xCoord>
					<yCoord>284</yCoord>
					</edgeMap>
					<edgeMap>
					<xCoord>339</xCoord>
					<yCoord>284</yCoord>
					</edgeMap>
					<edgeMap>
					<xCoord>340</xCoord>
					<yCoord>285</yCoord>
					</edgeMap>
					<edgeMap>
					<xCoord>341</xCoord>
					<yCoord>285</yCoord>
					</edgeMap>
					<edgeMap>
					<xCoord>342</xCoord>
					<yCoord>285</yCoord>
					</edgeMap>
					<edgeMap>
					<xCoord>343</xCoord>
					<yCoord>285</yCoord>
					</edgeMap>
					<edgeMap>
					<xCoord>344</xCoord>
					<yCoord>284</yCoord>
					</edgeMap>
					<edgeMap>
					<xCoord>345</xCoord>
					<yCoord>284</yCoord>
					</edgeMap>
					<edgeMap>
					<xCoord>345</xCoord>
					<yCoord>283</yCoord>
					</edgeMap>
					<edgeMap>
					<xCoord>346</xCoord>
					<yCoord>284</yCoord>
					</edgeMap>
					<edgeMap>
					<xCoord>346</xCoord>
					<yCoord>283</yCoord>
					</edgeMap>
					<edgeMap>
					<xCoord>346</xCoord>
					<yCoord>282</yCoord>
					</edgeMap>
					<edgeMap>
					<xCoord>346</xCoord>
					<yCoord>281</yCoord>
					</edgeMap>
					<edgeMap>
					<xCoord>347</xCoord>
					<yCoord>280</yCoord>
					</edgeMap>
					<edgeMap>
					<xCoord>347</xCoord>
					<yCoord>279</yCoord>
					</edgeMap>
					<edgeMap>
					<xCoord>347</xCoord>
					<yCoord>278</yCoord>
					</edgeMap>
					<edgeMap>
					<xCoord>348</xCoord>
					<yCoord>277</yCoord>
					</edgeMap>
					<edgeMap>
					<xCoord>347</xCoord>
					<yCoord>276</yCoord>
					</edgeMap>
					<edgeMap>
					<xCoord>346</xCoord>
					<yCoord>275</yCoord>
					</edgeMap>
					<edgeMap>
					<xCoord>346</xCoord>
					<yCoord>274</yCoord>
					</edgeMap>
					<edgeMap>
					<xCoord>345</xCoord>
					<yCoord>273</yCoord>
					</edgeMap>
					<edgeMap>
					<xCoord>344</xCoord>
					<yCoord>272</yCoord>
					</edgeMap>
					<edgeMap>
					<xCoord>343</xCoord>
					<yCoord>271</yCoord>
					</edgeMap>
					<edgeMap>
					<xCoord>344</xCoord>
					<yCoord>271</yCoord>
					</edgeMap>
					<edgeMap>
					<xCoord>345</xCoord>
					<yCoord>272</yCoord>
					</edgeMap>
					<edgeMap>
					<xCoord>346</xCoord>
					<yCoord>272</yCoord>
					</edgeMap>
					<edgeMap>
					<xCoord>347</xCoord>
					<yCoord>272</yCoord>
					</edgeMap>
					<edgeMap>
					<xCoord>348</xCoord>
					<yCoord>272</yCoord>
					</edgeMap>
					<edgeMap>
					<xCoord>349</xCoord>
					<yCoord>272</yCoord>
					</edgeMap>
					<edgeMap>
					<xCoord>348</xCoord>
					<yCoord>271</yCoord>
					</edgeMap>
					<edgeMap>
					<xCoord>348</xCoord>
					<yCoord>270</yCoord>
					</edgeMap>
					<edgeMap>
					<xCoord>348</xCoord>
					<yCoord>269</yCoord>
					</edgeMap>
					<edgeMap>
					<xCoord>347</xCoord>
					<yCoord>268</yCoord>
					</edgeMap>
					<edgeMap>
					<xCoord>346</xCoord>
					<yCoord>268</yCoord>
					</edgeMap>
					<edgeMap>
					<xCoord>345</xCoord>
					<yCoord>267</yCoord>
					</edgeMap>
					<edgeMap>
					<xCoord>344</xCoord>
					<yCoord>267</yCoord>
					</edgeMap>
					<edgeMap>
					<xCoord>344</xCoord>
					<yCoord>266</yCoord>
					</edgeMap>
					<edgeMap>
					<xCoord>343</xCoord>
					<yCoord>266</yCoord>
					</edgeMap>
					<edgeMap>
					<xCoord>342</xCoord>
					<yCoord>266</yCoord>
					</edgeMap>
					<edgeMap>
					<xCoord>341</xCoord>
					<yCoord>265</yCoord>
					</edgeMap>
					<edgeMap>
					<xCoord>340</xCoord>
					<yCoord>265</yCoord>
					</edgeMap>
					<edgeMap>
					<xCoord>339</xCoord>
					<yCoord>265</yCoord>
					</edgeMap>
					<edgeMap>
					<xCoord>338</xCoord>
					<yCoord>265</yCoord>
					</edgeMap>
					<edgeMap>
					<xCoord>337</xCoord>
					<yCoord>264</yCoord>
					</edgeMap>
					<edgeMap>
					<xCoord>336</xCoord>
					<yCoord>263</yCoord>
					</edgeMap>
					<edgeMap>
					<xCoord>335</xCoord>
					<yCoord>262</yCoord>
					</edgeMap>
				</roi>
				<roi>
					<imageZposition>-86.75</imageZposition>
					<imageSOP_UID>1.3.6.1.4.1.14519.5.2.1.6279.6001.115569143060492534528303067877</imageSOP_UID>
					<inclusion>TRUE</inclusion>
					<edgeMap>
					<xCoord>335</xCoord>
					<yCoord>259</yCoord>
					</edgeMap>
					<edgeMap>
					<xCoord>335</xCoord>
					<yCoord>260</yCoord>
					</edgeMap>
					<edgeMap>
					<xCoord>335</xCoord>
					<yCoord>261</yCoord>
					</edgeMap>
					<edgeMap>
					<xCoord>334</xCoord>
					<yCoord>262</yCoord>
					</edgeMap>
					<edgeMap>
					<xCoord>333</xCoord>
					<yCoord>263</yCoord>
					</edgeMap>
					<edgeMap>
					<xCoord>333</xCoord>
					<yCoord>264</yCoord>
					</edgeMap>
					<edgeMap>
					<xCoord>332</xCoord>
					<yCoord>264</yCoord>
					</edgeMap>
					<edgeMap>
					<xCoord>331</xCoord>
					<yCoord>265</yCoord>
					</edgeMap>
					<edgeMap>
					<xCoord>330</xCoord>
					<yCoord>265</yCoord>
					</edgeMap>
					<edgeMap>
					<xCoord>329</xCoord>
					<yCoord>264</yCoord>
					</edgeMap>
					<edgeMap>
					<xCoord>328</xCoord>
					<yCoord>264</yCoord>
					</edgeMap>
					<edgeMap>
					<xCoord>328</xCoord>
					<yCoord>263</yCoord>
					</edgeMap>
					<edgeMap>
					<xCoord>327</xCoord>
					<yCoord>264</yCoord>
					</edgeMap>
					<edgeMap>
					<xCoord>326</xCoord>
					<yCoord>264</yCoord>
					</edgeMap>
					<edgeMap>
					<xCoord>325</xCoord>
					<yCoord>265</yCoord>
					</edgeMap>
					<edgeMap>
					<xCoord>324</xCoord>
					<yCoord>265</yCoord>
					</edgeMap>
					<edgeMap>
					<xCoord>324</xCoord>
					<yCoord>266</yCoord>
					</edgeMap>
					<edgeMap>
					<xCoord>325</xCoord>
					<yCoord>267</yCoord>
					</edgeMap>
					<edgeMap>
					<xCoord>326</xCoord>
					<yCoord>268</yCoord>
					</edgeMap>
					<edgeMap>
					<xCoord>327</xCoord>
					<yCoord>269</yCoord>
					</edgeMap>
					<edgeMap>
					<xCoord>328</xCoord>
					<yCoord>270</yCoord>
					</edgeMap>
					<edgeMap>
					<xCoord>329</xCoord>
					<yCoord>271</yCoord>
					</edgeMap>
					<edgeMap>
					<xCoord>329</xCoord>
					<yCoord>272</yCoord>
					</edgeMap>
					<edgeMap>
					<xCoord>330</xCoord>
					<yCoord>272</yCoord>
					</edgeMap>
					<edgeMap>
					<xCoord>330</xCoord>
					<yCoord>273</yCoord>
					</edgeMap>
					<edgeMap>
					<xCoord>330</xCoord>
					<yCoord>274</yCoord>
					</edgeMap>
					<edgeMap>
					<xCoord>330</xCoord>
					<yCoord>275</yCoord>
					</edgeMap>
					<edgeMap>
					<xCoord>329</xCoord>
					<yCoord>276</yCoord>
					</edgeMap>
					<edgeMap>
					<xCoord>328</xCoord>
					<yCoord>276</yCoord>
					</edgeMap>
					<edgeMap>
					<xCoord>327</xCoord>
					<yCoord>277</yCoord>
					</edgeMap>
					<edgeMap>
					<xCoord>327</xCoord>
					<yCoord>278</yCoord>
					</edgeMap>
					<edgeMap>
					<xCoord>327</xCoord>
					<yCoord>279</yCoord>
					</edgeMap>
					<edgeMap>
					<xCoord>328</xCoord>
					<yCoord>279</yCoord>
					</edgeMap>
					<edgeMap>
					<xCoord>329</xCoord>
					<yCoord>279</yCoord>
					</edgeMap>
					<edgeMap>
					<xCoord>330</xCoord>
					<yCoord>278</yCoord>
					</edgeMap>
					<edgeMap>
					<xCoord>331</xCoord>
					<yCoord>278</yCoord>
					</edgeMap>
					<edgeMap>
					<xCoord>332</xCoord>
					<yCoord>279</yCoord>
					</edgeMap>
					<edgeMap>
					<xCoord>333</xCoord>
					<yCoord>280</yCoord>
					</edgeMap>
					<edgeMap>
					<xCoord>334</xCoord>
					<yCoord>281</yCoord>
					</edgeMap>
					<edgeMap>
					<xCoord>335</xCoord>
					<yCoord>282</yCoord>
					</edgeMap>
					<edgeMap>
					<xCoord>336</xCoord>
					<yCoord>282</yCoord>
					</edgeMap>
					<edgeMap>
					<xCoord>337</xCoord>
					<yCoord>283</yCoord>
					</edgeMap>
					<edgeMap>
					<xCoord>337</xCoord>
					<yCoord>284</yCoord>
					</edgeMap>
					<edgeMap>
					<xCoord>338</xCoord>
					<yCoord>284</yCoord>
					</edgeMap>
					<edgeMap>
					<xCoord>339</xCoord>
					<yCoord>284</yCoord>
					</edgeMap>
					<edgeMap>
					<xCoord>340</xCoord>
					<yCoord>283</yCoord>
					</edgeMap>
					<edgeMap>
					<xCoord>341</xCoord>
					<yCoord>283</yCoord>
					</edgeMap>
					<edgeMap>
					<xCoord>342</xCoord>
					<yCoord>283</yCoord>
					</edgeMap>
					<edgeMap>
					<xCoord>343</xCoord>
					<yCoord>282</yCoord>
					</edgeMap>
					<edgeMap>
					<xCoord>344</xCoord>
					<yCoord>281</yCoord>
					</edgeMap>
					<edgeMap>
					<xCoord>345</xCoord>
					<yCoord>280</yCoord>
					</edgeMap>
					<edgeMap>
					<xCoord>346</xCoord>
					<yCoord>279</yCoord>
					</edgeMap>
					<edgeMap>
					<xCoord>347</xCoord>
					<yCoord>278</yCoord>
					</edgeMap>
					<edgeMap>
					<xCoord>348</xCoord>
					<yCoord>278</yCoord>
					</edgeMap>
					<edgeMap>
					<xCoord>349</xCoord>
					<yCoord>278</yCoord>
					</edgeMap>
					<edgeMap>
					<xCoord>350</xCoord>
					<yCoord>278</yCoord>
					</edgeMap>
					<edgeMap>
					<xCoord>351</xCoord>
					<yCoord>278</yCoord>
					</edgeMap>
					<edgeMap>
					<xCoord>352</xCoord>
					<yCoord>278</yCoord>
					</edgeMap>
					<edgeMap>
					<xCoord>353</xCoord>
					<yCoord>278</yCoord>
					</edgeMap>
					<edgeMap>
					<xCoord>353</xCoord>
					<yCoord>277</yCoord>
					</edgeMap>
					<edgeMap>
					<xCoord>353</xCoord>
					<yCoord>276</yCoord>
					</edgeMap>
					<edgeMap>
					<xCoord>353</xCoord>
					<yCoord>275</yCoord>
					</edgeMap>
					<edgeMap>
					<xCoord>353</xCoord>
					<yCoord>274</yCoord>
					</edgeMap>
					<edgeMap>
					<xCoord>353</xCoord>
					<yCoord>273</yCoord>
					</edgeMap>
					<edgeMap>
					<xCoord>352</xCoord>
					<yCoord>273</yCoord>
					</edgeMap>
					<edgeMap>
					<xCoord>351</xCoord>
					<yCoord>273</yCoord>
					</edgeMap>
					<edgeMap>
					<xCoord>350</xCoord>
					<yCoord>273</yCoord>
					</edgeMap>
					<edgeMap>
					<xCoord>350</xCoord>
					<yCoord>272</yCoord>
					</edgeMap>
					<edgeMap>
					<xCoord>350</xCoord>
					<yCoord>271</yCoord>
					</edgeMap>
					<edgeMap>
					<xCoord>350</xCoord>
					<yCoord>270</yCoord>
					</edgeMap>
					<edgeMap>
					<xCoord>351</xCoord>
					<yCoord>270</yCoord>
					</edgeMap>
					<edgeMap>
					<xCoord>352</xCoord>
					<yCoord>270</yCoord>
					</edgeMap>
					<edgeMap>
					<xCoord>353</xCoord>
					<yCoord>270</yCoord>
					</edgeMap>
					<edgeMap>
					<xCoord>354</xCoord>
					<yCoord>269</yCoord>
					</edgeMap>
					<edgeMap>
					<xCoord>354</xCoord>
					<yCoord>268</yCoord>
					</edgeMap>
					<edgeMap>
					<xCoord>355</xCoord>
					<yCoord>267</yCoord>
					</edgeMap>
					<edgeMap>
					<xCoord>354</xCoord>
					<yCoord>266</yCoord>
					</edgeMap>
					<edgeMap>
					<xCoord>353</xCoord>
					<yCoord>266</yCoord>
					</edgeMap>
					<edgeMap>
					<xCoord>352</xCoord>
					<yCoord>266</yCoord>
					</edgeMap>
					<edgeMap>
					<xCoord>351</xCoord>
					<yCoord>266</yCoord>
					</edgeMap>
					<edgeMap>
					<xCoord>350</xCoord>
					<yCoord>266</yCoord>
					</edgeMap>
					<edgeMap>
					<xCoord>350</xCoord>
					<yCoord>265</yCoord>
					</edgeMap>
					<edgeMap>
					<xCoord>350</xCoord>
					<yCoord>264</yCoord>
					</edgeMap>
					<edgeMap>
					<xCoord>350</xCoord>
					<yCoord>263</yCoord>
					</edgeMap>
					<edgeMap>
					<xCoord>351</xCoord>
					<yCoord>262</yCoord>
					</edgeMap>
					<edgeMap>
					<xCoord>351</xCoord>
					<yCoord>261</yCoord>
					</edgeMap>
					<edgeMap>
					<xCoord>351</xCoord>
					<yCoord>260</yCoord>
					</edgeMap>
					<edgeMap>
					<xCoord>350</xCoord>
					<yCoord>260</yCoord>
					</edgeMap>
					<edgeMap>
					<xCoord>349</xCoord>
					<yCoord>260</yCoord>
					</edgeMap>
					<edgeMap>
					<xCoord>348</xCoord>
					<yCoord>260</yCoord>
					</edgeMap>
					<edgeMap>
					<xCoord>347</xCoord>
					<yCoord>260</yCoord>
					</edgeMap>
					<edgeMap>
					<xCoord>346</xCoord>
					<yCoord>260</yCoord>
					</edgeMap>
					<edgeMap>
					<xCoord>345</xCoord>
					<yCoord>260</yCoord>
					</edgeMap>
					<edgeMap>
					<xCoord>344</xCoord>
					<yCoord>260</yCoord>
					</edgeMap>
					<edgeMap>
					<xCoord>343</xCoord>
					<yCoord>260</yCoord>
					</edgeMap>
					<edgeMap>
					<xCoord>342</xCoord>
					<yCoord>260</yCoord>
					</edgeMap>
					<edgeMap>
					<xCoord>341</xCoord>
					<yCoord>260</yCoord>
					</edgeMap>
					<edgeMap>
					<xCoord>340</xCoord>
					<yCoord>259</yCoord>
					</edgeMap>
					<edgeMap>
					<xCoord>339</xCoord>
					<yCoord>259</yCoord>
					</edgeMap>
					<edgeMap>
					<xCoord>338</xCoord>
					<yCoord>259</yCoord>
					</edgeMap>
					<edgeMap>
					<xCoord>337</xCoord>
					<yCoord>259</yCoord>
					</edgeMap>
					<edgeMap>
					<xCoord>336</xCoord>
					<yCoord>259</yCoord>
					</edgeMap>
					<edgeMap>
					<xCoord>335</xCoord>
					<yCoord>259</yCoord>
					</edgeMap>
				</roi>
				<roi>
					<imageZposition>-89.25</imageZposition>
					<imageSOP_UID>1.3.6.1.4.1.14519.5.2.1.6279.6001.311689098796366664641685672432</imageSOP_UID>
					<inclusion>TRUE</inclusion>
					<edgeMap>
					<xCoord>335</xCoord>
					<yCoord>256</yCoord>
					</edgeMap>
					<edgeMap>
					<xCoord>335</xCoord>
					<yCoord>255</yCoord>
					</edgeMap>
					<edgeMap>
					<xCoord>335</xCoord>
					<yCoord>254</yCoord>
					</edgeMap>
					<edgeMap>
					<xCoord>336</xCoord>
					<yCoord>253</yCoord>
					</edgeMap>
					<edgeMap>
					<xCoord>336</xCoord>
					<yCoord>252</yCoord>
					</edgeMap>
					<edgeMap>
					<xCoord>336</xCoord>
					<yCoord>251</yCoord>
					</edgeMap>
					<edgeMap>
					<xCoord>337</xCoord>
					<yCoord>250</yCoord>
					</edgeMap>
					<edgeMap>
					<xCoord>338</xCoord>
					<yCoord>250</yCoord>
					</edgeMap>
					<edgeMap>
					<xCoord>339</xCoord>
					<yCoord>250</yCoord>
					</edgeMap>
					<edgeMap>
					<xCoord>340</xCoord>
					<yCoord>251</yCoord>
					</edgeMap>
					<edgeMap>
					<xCoord>341</xCoord>
					<yCoord>251</yCoord>
					</edgeMap>
					<edgeMap>
					<xCoord>342</xCoord>
					<yCoord>252</yCoord>
					</edgeMap>
					<edgeMap>
					<xCoord>343</xCoord>
					<yCoord>252</yCoord>
					</edgeMap>
					<edgeMap>
					<xCoord>344</xCoord>
					<yCoord>252</yCoord>
					</edgeMap>
					<edgeMap>
					<xCoord>345</xCoord>
					<yCoord>253</yCoord>
					</edgeMap>
					<edgeMap>
					<xCoord>346</xCoord>
					<yCoord>254</yCoord>
					</edgeMap>
					<edgeMap>
					<xCoord>347</xCoord>
					<yCoord>255</yCoord>
					</edgeMap>
					<edgeMap>
					<xCoord>348</xCoord>
					<yCoord>256</yCoord>
					</edgeMap>
					<edgeMap>
					<xCoord>348</xCoord>
					<yCoord>257</yCoord>
					</edgeMap>
					<edgeMap>
					<xCoord>348</xCoord>
					<yCoord>258</yCoord>
					</edgeMap>
					<edgeMap>
					<xCoord>348</xCoord>
					<yCoord>259</yCoord>
					</edgeMap>
					<edgeMap>
					<xCoord>348</xCoord>
					<yCoord>260</yCoord>
					</edgeMap>
					<edgeMap>
					<xCoord>348</xCoord>
					<yCoord>261</yCoord>
					</edgeMap>
					<edgeMap>
					<xCoord>348</xCoord>
					<yCoord>262</yCoord>
					</edgeMap>
					<edgeMap>
					<xCoord>348</xCoord>
					<yCoord>263</yCoord>
					</edgeMap>
					<edgeMap>
					<xCoord>348</xCoord>
					<yCoord>264</yCoord>
					</edgeMap>
					<edgeMap>
					<xCoord>348</xCoord>
					<yCoord>265</yCoord>
					</edgeMap>
					<edgeMap>
					<xCoord>347</xCoord>
					<yCoord>266</yCoord>
					</edgeMap>
					<edgeMap>
					<xCoord>347</xCoord>
					<yCoord>267</yCoord>
					</edgeMap>
					<edgeMap>
					<xCoord>347</xCoord>
					<yCoord>268</yCoord>
					</edgeMap>
					<edgeMap>
					<xCoord>347</xCoord>
					<yCoord>269</yCoord>
					</edgeMap>
					<edgeMap>
					<xCoord>347</xCoord>
					<yCoord>270</yCoord>
					</edgeMap>
					<edgeMap>
					<xCoord>346</xCoord>
					<yCoord>271</yCoord>
					</edgeMap>
					<edgeMap>
					<xCoord>346</xCoord>
					<yCoord>272</yCoord>
					</edgeMap>
					<edgeMap>
					<xCoord>346</xCoord>
					<yCoord>273</yCoord>
					</edgeMap>
					<edgeMap>
					<xCoord>346</xCoord>
					<yCoord>274</yCoord>
					</edgeMap>
					<edgeMap>
					<xCoord>345</xCoord>
					<yCoord>275</yCoord>
					</edgeMap>
					<edgeMap>
					<xCoord>345</xCoord>
					<yCoord>276</yCoord>
					</edgeMap>
					<edgeMap>
					<xCoord>344</xCoord>
					<yCoord>277</yCoord>
					</edgeMap>
					<edgeMap>
					<xCoord>344</xCoord>
					<yCoord>278</yCoord>
					</edgeMap>
					<edgeMap>
					<xCoord>343</xCoord>
					<yCoord>279</yCoord>
					</edgeMap>
					<edgeMap>
					<xCoord>342</xCoord>
					<yCoord>280</yCoord>
					</edgeMap>
					<edgeMap>
					<xCoord>341</xCoord>
					<yCoord>280</yCoord>
					</edgeMap>
					<edgeMap>
					<xCoord>340</xCoord>
					<yCoord>281</yCoord>
					</edgeMap>
					<edgeMap>
					<xCoord>339</xCoord>
					<yCoord>281</yCoord>
					</edgeMap>
					<edgeMap>
					<xCoord>338</xCoord>
					<yCoord>281</yCoord>
					</edgeMap>
					<edgeMap>
					<xCoord>337</xCoord>
					<yCoord>281</yCoord>
					</edgeMap>
					<edgeMap>
					<xCoord>337</xCoord>
					<yCoord>280</yCoord>
					</edgeMap>
					<edgeMap>
					<xCoord>336</xCoord>
					<yCoord>280</yCoord>
					</edgeMap>
					<edgeMap>
					<xCoord>335</xCoord>
					<yCoord>279</yCoord>
					</edgeMap>
					<edgeMap>
					<xCoord>334</xCoord>
					<yCoord>278</yCoord>
					</edgeMap>
					<edgeMap>
					<xCoord>333</xCoord>
					<yCoord>278</yCoord>
					</edgeMap>
					<edgeMap>
					<xCoord>333</xCoord>
					<yCoord>277</yCoord>
					</edgeMap>
					<edgeMap>
					<xCoord>332</xCoord>
					<yCoord>276</yCoord>
					</edgeMap>
					<edgeMap>
					<xCoord>332</xCoord>
					<yCoord>275</yCoord>
					</edgeMap>
					<edgeMap>
					<xCoord>331</xCoord>
					<yCoord>275</yCoord>
					</edgeMap>
					<edgeMap>
					<xCoord>330</xCoord>
					<yCoord>274</yCoord>
					</edgeMap>
					<edgeMap>
					<xCoord>329</xCoord>
					<yCoord>274</yCoord>
					</edgeMap>
					<edgeMap>
					<xCoord>328</xCoord>
					<yCoord>273</yCoord>
					</edgeMap>
					<edgeMap>
					<xCoord>327</xCoord>
					<yCoord>273</yCoord>
					</edgeMap>
					<edgeMap>
					<xCoord>326</xCoord>
					<yCoord>273</yCoord>
					</edgeMap>
					<edgeMap>
					<xCoord>326</xCoord>
					<yCoord>272</yCoord>
					</edgeMap>
					<edgeMap>
					<xCoord>326</xCoord>
					<yCoord>271</yCoord>
					</edgeMap>
					<edgeMap>
					<xCoord>326</xCoord>
					<yCoord>270</yCoord>
					</edgeMap>
					<edgeMap>
					<xCoord>326</xCoord>
					<yCoord>269</yCoord>
					</edgeMap>
					<edgeMap>
					<xCoord>325</xCoord>
					<yCoord>268</yCoord>
					</edgeMap>
					<edgeMap>
					<xCoord>326</xCoord>
					<yCoord>267</yCoord>
					</edgeMap>
					<edgeMap>
					<xCoord>327</xCoord>
					<yCoord>266</yCoord>
					</edgeMap>
					<edgeMap>
					<xCoord>328</xCoord>
					<yCoord>265</yCoord>
					</edgeMap>
					<edgeMap>
					<xCoord>329</xCoord>
					<yCoord>264</yCoord>
					</edgeMap>
					<edgeMap>
					<xCoord>330</xCoord>
					<yCoord>263</yCoord>
					</edgeMap>
					<edgeMap>
					<xCoord>331</xCoord>
					<yCoord>263</yCoord>
					</edgeMap>
					<edgeMap>
					<xCoord>332</xCoord>
					<yCoord>262</yCoord>
					</edgeMap>
					<edgeMap>
					<xCoord>333</xCoord>
					<yCoord>261</yCoord>
					</edgeMap>
					<edgeMap>
					<xCoord>333</xCoord>
					<yCoord>260</yCoord>
					</edgeMap>
					<edgeMap>
					<xCoord>334</xCoord>
					<yCoord>259</yCoord>
					</edgeMap>
					<edgeMap>
					<xCoord>334</xCoord>
					<yCoord>258</yCoord>
					</edgeMap>
					<edgeMap>
					<xCoord>334</xCoord>
					<yCoord>257</yCoord>
					</edgeMap>
					<edgeMap>
					<xCoord>335</xCoord>
					<yCoord>256</yCoord>
					</edgeMap>
				</roi>
				<roi>
					<imageZposition>-91.75</imageZposition>
					<imageSOP_UID>1.3.6.1.4.1.14519.5.2.1.6279.6001.264558066217777302468195252922</imageSOP_UID>
					<inclusion>TRUE</inclusion>
					<edgeMap>
					<xCoord>335</xCoord>
					<yCoord>249</yCoord>
					</edgeMap>
					<edgeMap>
					<xCoord>335</xCoord>
					<yCoord>250</yCoord>
					</edgeMap>
					<edgeMap>
					<xCoord>335</xCoord>
					<yCoord>251</yCoord>
					</edgeMap>
					<edgeMap>
					<xCoord>334</xCoord>
					<yCoord>252</yCoord>
					</edgeMap>
					<edgeMap>
					<xCoord>334</xCoord>
					<yCoord>253</yCoord>
					</edgeMap>
					<edgeMap>
					<xCoord>334</xCoord>
					<yCoord>254</yCoord>
					</edgeMap>
					<edgeMap>
					<xCoord>333</xCoord>
					<yCoord>255</yCoord>
					</edgeMap>
					<edgeMap>
					<xCoord>332</xCoord>
					<yCoord>256</yCoord>
					</edgeMap>
					<edgeMap>
					<xCoord>331</xCoord>
					<yCoord>257</yCoord>
					</edgeMap>
					<edgeMap>
					<xCoord>330</xCoord>
					<yCoord>258</yCoord>
					</edgeMap>
					<edgeMap>
					<xCoord>329</xCoord>
					<yCoord>259</yCoord>
					</edgeMap>
					<edgeMap>
					<xCoord>328</xCoord>
					<yCoord>260</yCoord>
					</edgeMap>
					<edgeMap>
					<xCoord>328</xCoord>
					<yCoord>261</yCoord>
					</edgeMap>
					<edgeMap>
					<xCoord>328</xCoord>
					<yCoord>262</yCoord>
					</edgeMap>
					<edgeMap>
					<xCoord>329</xCoord>
					<yCoord>263</yCoord>
					</edgeMap>
					<edgeMap>
					<xCoord>329</xCoord>
					<yCoord>264</yCoord>
					</edgeMap>
					<edgeMap>
					<xCoord>330</xCoord>
					<yCoord>265</yCoord>
					</edgeMap>
					<edgeMap>
					<xCoord>330</xCoord>
					<yCoord>266</yCoord>
					</edgeMap>
					<edgeMap>
					<xCoord>331</xCoord>
					<yCoord>267</yCoord>
					</edgeMap>
					<edgeMap>
					<xCoord>331</xCoord>
					<yCoord>268</yCoord>
					</edgeMap>
					<edgeMap>
					<xCoord>332</xCoord>
					<yCoord>269</yCoord>
					</edgeMap>
					<edgeMap>
					<xCoord>333</xCoord>
					<yCoord>270</yCoord>
					</edgeMap>
					<edgeMap>
					<xCoord>334</xCoord>
					<yCoord>271</yCoord>
					</edgeMap>
					<edgeMap>
					<xCoord>334</xCoord>
					<yCoord>272</yCoord>
					</edgeMap>
					<edgeMap>
					<xCoord>335</xCoord>
					<yCoord>273</yCoord>
					</edgeMap>
					<edgeMap>
					<xCoord>336</xCoord>
					<yCoord>274</yCoord>
					</edgeMap>
					<edgeMap>
					<xCoord>337</xCoord>
					<yCoord>275</yCoord>
					</edgeMap>
					<edgeMap>
					<xCoord>338</xCoord>
					<yCoord>276</yCoord>
					</edgeMap>
					<edgeMap>
					<xCoord>338</xCoord>
					<yCoord>277</yCoord>
					</edgeMap>
					<edgeMap>
					<xCoord>339</xCoord>
					<yCoord>278</yCoord>
					</edgeMap>
					<edgeMap>
					<xCoord>339</xCoord>
					<yCoord>279</yCoord>
					</edgeMap>
					<edgeMap>
					<xCoord>340</xCoord>
					<yCoord>279</yCoord>
					</edgeMap>
					<edgeMap>
					<xCoord>341</xCoord>
					<yCoord>279</yCoord>
					</edgeMap>
					<edgeMap>
					<xCoord>342</xCoord>
					<yCoord>280</yCoord>
					</edgeMap>
					<edgeMap>
					<xCoord>343</xCoord>
					<yCoord>279</yCoord>
					</edgeMap>
					<edgeMap>
					<xCoord>344</xCoord>
					<yCoord>278</yCoord>
					</edgeMap>
					<edgeMap>
					<xCoord>345</xCoord>
					<yCoord>277</yCoord>
					</edgeMap>
					<edgeMap>
					<xCoord>345</xCoord>
					<yCoord>276</yCoord>
					</edgeMap>
					<edgeMap>
					<xCoord>345</xCoord>
					<yCoord>275</yCoord>
					</edgeMap>
					<edgeMap>
					<xCoord>345</xCoord>
					<yCoord>274</yCoord>
					</edgeMap>
					<edgeMap>
					<xCoord>346</xCoord>
					<yCoord>274</yCoord>
					</edgeMap>
					<edgeMap>
					<xCoord>346</xCoord>
					<yCoord>273</yCoord>
					</edgeMap>
					<edgeMap>
					<xCoord>346</xCoord>
					<yCoord>272</yCoord>
					</edgeMap>
					<edgeMap>
					<xCoord>346</xCoord>
					<yCoord>271</yCoord>
					</edgeMap>
					<edgeMap>
					<xCoord>346</xCoord>
					<yCoord>270</yCoord>
					</edgeMap>
					<edgeMap>
					<xCoord>346</xCoord>
					<yCoord>269</yCoord>
					</edgeMap>
					<edgeMap>
					<xCoord>346</xCoord>
					<yCoord>268</yCoord>
					</edgeMap>
					<edgeMap>
					<xCoord>346</xCoord>
					<yCoord>267</yCoord>
					</edgeMap>
					<edgeMap>
					<xCoord>347</xCoord>
					<yCoord>266</yCoord>
					</edgeMap>
					<edgeMap>
					<xCoord>347</xCoord>
					<yCoord>265</yCoord>
					</edgeMap>
					<edgeMap>
					<xCoord>348</xCoord>
					<yCoord>264</yCoord>
					</edgeMap>
					<edgeMap>
					<xCoord>348</xCoord>
					<yCoord>263</yCoord>
					</edgeMap>
					<edgeMap>
					<xCoord>349</xCoord>
					<yCoord>262</yCoord>
					</edgeMap>
					<edgeMap>
					<xCoord>349</xCoord>
					<yCoord>261</yCoord>
					</edgeMap>
					<edgeMap>
					<xCoord>350</xCoord>
					<yCoord>260</yCoord>
					</edgeMap>
					<edgeMap>
					<xCoord>350</xCoord>
					<yCoord>259</yCoord>
					</edgeMap>
					<edgeMap>
					<xCoord>350</xCoord>
					<yCoord>258</yCoord>
					</edgeMap>
					<edgeMap>
					<xCoord>350</xCoord>
					<yCoord>257</yCoord>
					</edgeMap>
					<edgeMap>
					<xCoord>350</xCoord>
					<yCoord>256</yCoord>
					</edgeMap>
					<edgeMap>
					<xCoord>349</xCoord>
					<yCoord>255</yCoord>
					</edgeMap>
					<edgeMap>
					<xCoord>349</xCoord>
					<yCoord>254</yCoord>
					</edgeMap>
					<edgeMap>
					<xCoord>349</xCoord>
					<yCoord>253</yCoord>
					</edgeMap>
					<edgeMap>
					<xCoord>348</xCoord>
					<yCoord>252</yCoord>
					</edgeMap>
					<edgeMap>
					<xCoord>347</xCoord>
					<yCoord>251</yCoord>
					</edgeMap>
					<edgeMap>
					<xCoord>346</xCoord>
					<yCoord>250</yCoord>
					</edgeMap>
					<edgeMap>
					<xCoord>345</xCoord>
					<yCoord>250</yCoord>
					</edgeMap>
					<edgeMap>
					<xCoord>344</xCoord>
					<yCoord>249</yCoord>
					</edgeMap>
					<edgeMap>
					<xCoord>343</xCoord>
					<yCoord>249</yCoord>
					</edgeMap>
					<edgeMap>
					<xCoord>342</xCoord>
					<yCoord>249</yCoord>
					</edgeMap>
					<edgeMap>
					<xCoord>341</xCoord>
					<yCoord>248</yCoord>
					</edgeMap>
					<edgeMap>
					<xCoord>340</xCoord>
					<yCoord>248</yCoord>
					</edgeMap>
					<edgeMap>
					<xCoord>339</xCoord>
					<yCoord>248</yCoord>
					</edgeMap>
					<edgeMap>
					<xCoord>338</xCoord>
					<yCoord>248</yCoord>
					</edgeMap>
					<edgeMap>
					<xCoord>337</xCoord>
					<yCoord>249</yCoord>
					</edgeMap>
					<edgeMap>
					<xCoord>336</xCoord>
					<yCoord>249</yCoord>
					</edgeMap>
					<edgeMap>
					<xCoord>335</xCoord>
					<yCoord>249</yCoord>
					</edgeMap>
				</roi>
			</unblindedReadNodule>
			<unblindedReadNodule>
				<noduleID>1</noduleID>
				<roi>
					<imageZposition>-221.75</imageZposition>
					<imageSOP_UID>1.3.6.1.4.1.14519.5.2.1.6279.6001.276715953037247228294357352376</imageSOP_UID>
					<inclusion>TRUE</inclusion>
					<edgeMap>
					<xCoord>334</xCoord>
					<yCoord>172</yCoord>
					</edgeMap>
				</roi>
			</unblindedReadNodule>
			<unblindedReadNodule>
				<noduleID>6</noduleID>
				<roi>
					<imageZposition>-116.75</imageZposition>
					<imageSOP_UID>1.3.6.1.4.1.14519.5.2.1.6279.6001.731582584258068511609903797165</imageSOP_UID>
					<inclusion>TRUE</inclusion>
					<edgeMap>
					<xCoord>360</xCoord>
					<yCoord>226</yCoord>
					</edgeMap>
				</roi>
			</unblindedReadNodule>
			<nonNodule>
				<nonNoduleID>2</nonNoduleID>
				<imageZposition>-76.75</imageZposition>
				<imageSOP_UID>1.3.6.1.4.1.14519.5.2.1.6279.6001.193707318084140416413101174258</imageSOP_UID>
				<locus>
					<xCoord>185</xCoord>
					<yCoord>324</yCoord>
				</locus>
			</nonNodule>
			<nonNodule>
				<nonNoduleID>3</nonNoduleID>
				<imageZposition>-159.25</imageZposition>
				<imageSOP_UID>1.3.6.1.4.1.14519.5.2.1.6279.6001.191406979091181195536008683767</imageSOP_UID>
				<locus>
					<xCoord>158</xCoord>
					<yCoord>202</yCoord>
				</locus>
			</nonNodule>
			<nonNodule>
				<nonNoduleID>4</nonNoduleID>
				<imageZposition>-159.25</imageZposition>
				<imageSOP_UID>1.3.6.1.4.1.14519.5.2.1.6279.6001.191406979091181195536008683767</imageSOP_UID>
				<locus>
					<xCoord>171</xCoord>
					<yCoord>358</yCoord>
				</locus>
			</nonNodule>
			<nonNodule>
				<nonNoduleID>5</nonNoduleID>
				<imageZposition>-224.25</imageZposition>
				<imageSOP_UID>1.3.6.1.4.1.14519.5.2.1.6279.6001.146306808170220545139362495857</imageSOP_UID>
				<locus>
					<xCoord>307</xCoord>
					<yCoord>333</yCoord>
				</locus>
			</nonNodule>
			<nonNodule>
				<nonNoduleID>7</nonNoduleID>
				<imageZposition>-206.75</imageZposition>
				<imageSOP_UID>1.3.6.1.4.1.14519.5.2.1.6279.6001.191293451312052765661699926236</imageSOP_UID>
				<locus>
					<xCoord>325</xCoord>
					<yCoord>366</yCoord>
				</locus>
			</nonNodule>
	</readingSession>
</LidcReadMessage>
