# Supplementary material for: An improved V-Net lung nodule segmentation model based on pixel threshold separation and attention mechanism
Source: Sci Rep. 2024 Feb 27;14:4743. doi: 10.1038/s41598-024-55178-3 (PMC10899216; doi:10.1038/s41598-024-55178-3)
Supplement: Supplementary file 1 — Supplementary Information 1. [file 41598_2024_55178_MOESM1_ESM.zip › lidc-xml-only/tcia-lidc-xml/185/218.xml]

<?xml version="1.0" encoding="UTF-8"?>
<LidcReadMessage uid="1.3.6.1.4.1.14519.5.2.1.6279.6001.1307390730157.0" xmlns="http://www.nih.gov" xmlns:xsi="http://www.w3.org/2001/XMLSchema-instance" xsi:schemaLocation="http://www.nih.gov  http://troll.rad.med.umich.edu/lidc/LidcReadMessage.xsd">
<ResponseHeader>
<Version>1.8.1</Version>
<MessageId>1667832473</MessageId>
<DateRequest>2008-09-16</DateRequest>
<TimeRequest>02:14:08</TimeRequest>
<RequestingSite>removed</RequestingSite>
<ServicingSite>removed</ServicingSite>
<TaskDescription>Second unblinded read</TaskDescription>
<CtImageFile>removed</CtImageFile>
<SeriesInstanceUid>1.3.6.1.4.1.14519.5.2.1.6279.6001.339546614783708685476232944897</SeriesInstanceUid>
<DateService>2009-03-05</DateService>
<TimeService>07:02:42</TimeService>
<ResponseDescription>1 - Reading complete</ResponseDescription>
<StudyInstanceUID>1.3.6.1.4.1.14519.5.2.1.6279.6001.155364374491657276710118621544</StudyInstanceUID></ResponseHeader>
<readingSession>
    <annotationVersion>3.12</annotationVersion>
    <servicingRadiologistID>1868109630</servicingRadiologistID>
    <unblindedReadNodule>
      <noduleID>Nodule 001</noduleID>
      <characteristics>
        <subtlety>5</subtlety>
        <internalStructure>1</internalStructure>
        <calcification>6</calcification>
        <sphericity>3</sphericity>
        <margin>4</margin>
        <lobulation>2</lobulation>
        <spiculation>3</spiculation>
        <texture>5</texture>
        <malignancy>5</malignancy>
      </characteristics>
      <roi>
        <imageZposition>-103.000000 </imageZposition>
        <imageSOP_UID>1.3.6.1.4.1.14519.5.2.1.6279.6001.371118978779571563253095533408</imageSOP_UID>
        <inclusion>TRUE</inclusion>
        <edgeMap>
          <xCoord>166</xCoord>
          <yCoord>237</yCoord>
        </edgeMap>
        <edgeMap>
          <xCoord>165</xCoord>
          <yCoord>238</yCoord>
        </edgeMap>
        <edgeMap>
          <xCoord>165</xCoord>
          <yCoord>239</yCoord>
        </edgeMap>
        <edgeMap>
          <xCoord>164</xCoord>
          <yCoord>239</yCoord>
        </edgeMap>
        <edgeMap>
          <xCoord>163</xCoord>
          <yCoord>239</yCoord>
        </edgeMap>
        <edgeMap>
          <xCoord>162</xCoord>
          <yCoord>239</yCoord>
        </edgeMap>
        <edgeMap>
          <xCoord>161</xCoord>
          <yCoord>240</yCoord>
        </edgeMap>
        <edgeMap>
          <xCoord>161</xCoord>
          <yCoord>241</yCoord>
        </edgeMap>
        <edgeMap>
          <xCoord>161</xCoord>
          <yCoord>242</yCoord>
        </edgeMap>
        <edgeMap>
          <xCoord>162</xCoord>
          <yCoord>243</yCoord>
        </edgeMap>
        <edgeMap>
          <xCoord>162</xCoord>
          <yCoord>244</yCoord>
        </edgeMap>
        <edgeMap>
          <xCoord>163</xCoord>
          <yCoord>245</yCoord>
        </edgeMap>
        <edgeMap>
          <xCoord>164</xCoord>
          <yCoord>246</yCoord>
        </edgeMap>
        <edgeMap>
          <xCoord>165</xCoord>
          <yCoord>247</yCoord>
        </edgeMap>
        <edgeMap>
          <xCoord>166</xCoord>
          <yCoord>247</yCoord>
        </edgeMap>
        <edgeMap>
          <xCoord>167</xCoord>
          <yCoord>248</yCoord>
        </edgeMap>
        <edgeMap>
          <xCoord>168</xCoord>
          <yCoord>248</yCoord>
        </edgeMap>
        <edgeMap>
          <xCoord>169</xCoord>
          <yCoord>249</yCoord>
        </edgeMap>
        <edgeMap>
          <xCoord>170</xCoord>
          <yCoord>249</yCoord>
        </edgeMap>
        <edgeMap>
          <xCoord>171</xCoord>
          <yCoord>249</yCoord>
        </edgeMap>
        <edgeMap>
          <xCoord>172</xCoord>
          <yCoord>248</yCoord>
        </edgeMap>
        <edgeMap>
          <xCoord>173</xCoord>
          <yCoord>247</yCoord>
        </edgeMap>
        <edgeMap>
          <xCoord>174</xCoord>
          <yCoord>246</yCoord>
        </edgeMap>
        <edgeMap>
          <xCoord>175</xCoord>
          <yCoord>246</yCoord>
        </edgeMap>
        <edgeMap>
          <xCoord>176</xCoord>
          <yCoord>246</yCoord>
        </edgeMap>
        <edgeMap>
          <xCoord>177</xCoord>
          <yCoord>246</yCoord>
        </edgeMap>
        <edgeMap>
          <xCoord>178</xCoord>
          <yCoord>246</yCoord>
        </edgeMap>
        <edgeMap>
          <xCoord>179</xCoord>
          <yCoord>246</yCoord>
        </edgeMap>
        <edgeMap>
          <xCoord>180</xCoord>
          <yCoord>245</yCoord>
        </edgeMap>
        <edgeMap>
          <xCoord>179</xCoord>
          <yCoord>244</yCoord>
        </edgeMap>
        <edgeMap>
          <xCoord>179</xCoord>
          <yCoord>243</yCoord>
        </edgeMap>
        <edgeMap>
          <xCoord>178</xCoord>
          <yCoord>242</yCoord>
        </edgeMap>
        <edgeMap>
          <xCoord>177</xCoord>
          <yCoord>241</yCoord>
        </edgeMap>
        <edgeMap>
          <xCoord>176</xCoord>
          <yCoord>241</yCoord>
        </edgeMap>
        <edgeMap>
          <xCoord>175</xCoord>
          <yCoord>240</yCoord>
        </edgeMap>
        <edgeMap>
          <xCoord>174</xCoord>
          <yCoord>240</yCoord>
        </edgeMap>
        <edgeMap>
          <xCoord>173</xCoord>
          <yCoord>239</yCoord>
        </edgeMap>
        <edgeMap>
          <xCoord>172</xCoord>
          <yCoord>239</yCoord>
        </edgeMap>
        <edgeMap>
          <xCoord>171</xCoord>
          <yCoord>238</yCoord>
        </edgeMap>
        <edgeMap>
          <xCoord>170</xCoord>
          <yCoord>238</yCoord>
        </edgeMap>
        <edgeMap>
          <xCoord>169</xCoord>
          <yCoord>238</yCoord>
        </edgeMap>
        <edgeMap>
          <xCoord>168</xCoord>
          <yCoord>238</yCoord>
        </edgeMap>
        <edgeMap>
          <xCoord>167</xCoord>
          <yCoord>238</yCoord>
        </edgeMap>
        <edgeMap>
          <xCoord>166</xCoord>
          <yCoord>237</yCoord>
        </edgeMap>
      </roi>
      <roi>
        <imageZposition>-100.500000 </imageZposition>
        <imageSOP_UID>1.3.6.1.4.1.14519.5.2.1.6279.6001.320311842603234708357350807538</imageSOP_UID>
        <inclusion>TRUE</inclusion>
        <edgeMap>
          <xCoord>175</xCoord>
          <yCoord>232</yCoord>
        </edgeMap>
        <edgeMap>
          <xCoord>174</xCoord>
          <yCoord>233</yCoord>
        </edgeMap>
        <edgeMap>
          <xCoord>173</xCoord>
          <yCoord>234</yCoord>
        </edgeMap>
        <edgeMap>
          <xCoord>172</xCoord>
          <yCoord>235</yCoord>
        </edgeMap>
        <edgeMap>
          <xCoord>171</xCoord>
          <yCoord>236</yCoord>
        </edgeMap>
        <edgeMap>
          <xCoord>170</xCoord>
          <yCoord>237</yCoord>
        </edgeMap>
        <edgeMap>
          <xCoord>170</xCoord>
          <yCoord>238</yCoord>
        </edgeMap>
        <edgeMap>
          <xCoord>169</xCoord>
          <yCoord>238</yCoord>
        </edgeMap>
        <edgeMap>
          <xCoord>168</xCoord>
          <yCoord>239</yCoord>
        </edgeMap>
        <edgeMap>
          <xCoord>167</xCoord>
          <yCoord>240</yCoord>
        </edgeMap>
        <edgeMap>
          <xCoord>166</xCoord>
          <yCoord>240</yCoord>
        </edgeMap>
        <edgeMap>
          <xCoord>165</xCoord>
          <yCoord>241</yCoord>
        </edgeMap>
        <edgeMap>
          <xCoord>164</xCoord>
          <yCoord>242</yCoord>
        </edgeMap>
        <edgeMap>
          <xCoord>164</xCoord>
          <yCoord>243</yCoord>
        </edgeMap>
        <edgeMap>
          <xCoord>164</xCoord>
          <yCoord>244</yCoord>
        </edgeMap>
        <edgeMap>
          <xCoord>165</xCoord>
          <yCoord>245</yCoord>
        </edgeMap>
        <edgeMap>
          <xCoord>166</xCoord>
          <yCoord>246</yCoord>
        </edgeMap>
        <edgeMap>
          <xCoord>167</xCoord>
          <yCoord>246</yCoord>
        </edgeMap>
        <edgeMap>
          <xCoord>168</xCoord>
          <yCoord>247</yCoord>
        </edgeMap>
        <edgeMap>
          <xCoord>169</xCoord>
          <yCoord>247</yCoord>
        </edgeMap>
        <edgeMap>
          <xCoord>170</xCoord>
          <yCoord>247</yCoord>
        </edgeMap>
        <edgeMap>
          <xCoord>171</xCoord>
          <yCoord>247</yCoord>
        </edgeMap>
        <edgeMap>
          <xCoord>172</xCoord>
          <yCoord>247</yCoord>
        </edgeMap>
        <edgeMap>
          <xCoord>173</xCoord>
          <yCoord>247</yCoord>
        </edgeMap>
        <edgeMap>
          <xCoord>174</xCoord>
          <yCoord>248</yCoord>
        </edgeMap>
        <edgeMap>
          <xCoord>174</xCoord>
          <yCoord>249</yCoord>
        </edgeMap>
        <edgeMap>
          <xCoord>175</xCoord>
          <yCoord>250</yCoord>
        </edgeMap>
        <edgeMap>
          <xCoord>176</xCoord>
          <yCoord>251</yCoord>
        </edgeMap>
        <edgeMap>
          <xCoord>177</xCoord>
          <yCoord>252</yCoord>
        </edgeMap>
        <edgeMap>
          <xCoord>178</xCoord>
          <yCoord>252</yCoord>
        </edgeMap>
        <edgeMap>
          <xCoord>179</xCoord>
          <yCoord>253</yCoord>
        </edgeMap>
        <edgeMap>
          <xCoord>180</xCoord>
          <yCoord>253</yCoord>
        </edgeMap>
        <edgeMap>
          <xCoord>181</xCoord>
          <yCoord>253</yCoord>
        </edgeMap>
        <edgeMap>
          <xCoord>182</xCoord>
          <yCoord>252</yCoord>
        </edgeMap>
        <edgeMap>
          <xCoord>181</xCoord>
          <yCoord>251</yCoord>
        </edgeMap>
        <edgeMap>
          <xCoord>181</xCoord>
          <yCoord>250</yCoord>
        </edgeMap>
        <edgeMap>
          <xCoord>181</xCoord>
          <yCoord>249</yCoord>
        </edgeMap>
        <edgeMap>
          <xCoord>181</xCoord>
          <yCoord>248</yCoord>
        </edgeMap>
        <edgeMap>
          <xCoord>180</xCoord>
          <yCoord>247</yCoord>
        </edgeMap>
        <edgeMap>
          <xCoord>180</xCoord>
          <yCoord>246</yCoord>
        </edgeMap>
        <edgeMap>
          <xCoord>180</xCoord>
          <yCoord>245</yCoord>
        </edgeMap>
        <edgeMap>
          <xCoord>180</xCoord>
          <yCoord>244</yCoord>
        </edgeMap>
        <edgeMap>
          <xCoord>180</xCoord>
          <yCoord>243</yCoord>
        </edgeMap>
        <edgeMap>
          <xCoord>180</xCoord>
          <yCoord>242</yCoord>
        </edgeMap>
        <edgeMap>
          <xCoord>181</xCoord>
          <yCoord>241</yCoord>
        </edgeMap>
        <edgeMap>
          <xCoord>182</xCoord>
          <yCoord>241</yCoord>
        </edgeMap>
        <edgeMap>
          <xCoord>183</xCoord>
          <yCoord>241</yCoord>
        </edgeMap>
        <edgeMap>
          <xCoord>184</xCoord>
          <yCoord>241</yCoord>
        </edgeMap>
        <edgeMap>
          <xCoord>185</xCoord>
          <yCoord>241</yCoord>
        </edgeMap>
        <edgeMap>
          <xCoord>186</xCoord>
          <yCoord>241</yCoord>
        </edgeMap>
        <edgeMap>
          <xCoord>187</xCoord>
          <yCoord>241</yCoord>
        </edgeMap>
        <edgeMap>
          <xCoord>188</xCoord>
          <yCoord>241</yCoord>
        </edgeMap>
        <edgeMap>
          <xCoord>189</xCoord>
          <yCoord>241</yCoord>
        </edgeMap>
        <edgeMap>
          <xCoord>190</xCoord>
          <yCoord>241</yCoord>
        </edgeMap>
        <edgeMap>
          <xCoord>191</xCoord>
          <yCoord>240</yCoord>
        </edgeMap>
        <edgeMap>
          <xCoord>190</xCoord>
          <yCoord>239</yCoord>
        </edgeMap>
        <edgeMap>
          <xCoord>189</xCoord>
          <yCoord>239</yCoord>
        </edgeMap>
        <edgeMap>
          <xCoord>188</xCoord>
          <yCoord>239</yCoord>
        </edgeMap>
        <edgeMap>
          <xCoord>187</xCoord>
          <yCoord>239</yCoord>
        </edgeMap>
        <edgeMap>
          <xCoord>186</xCoord>
          <yCoord>239</yCoord>
        </edgeMap>
        <edgeMap>
          <xCoord>185</xCoord>
          <yCoord>239</yCoord>
        </edgeMap>
        <edgeMap>
          <xCoord>184</xCoord>
          <yCoord>239</yCoord>
        </edgeMap>
        <edgeMap>
          <xCoord>183</xCoord>
          <yCoord>239</yCoord>
        </edgeMap>
        <edgeMap>
          <xCoord>182</xCoord>
          <yCoord>239</yCoord>
        </edgeMap>
        <edgeMap>
          <xCoord>181</xCoord>
          <yCoord>239</yCoord>
        </edgeMap>
        <edgeMap>
          <xCoord>181</xCoord>
          <yCoord>238</yCoord>
        </edgeMap>
        <edgeMap>
          <xCoord>180</xCoord>
          <yCoord>237</yCoord>
        </edgeMap>
        <edgeMap>
          <xCoord>179</xCoord>
          <yCoord>237</yCoord>
        </edgeMap>
        <edgeMap>
          <xCoord>178</xCoord>
          <yCoord>238</yCoord>
        </edgeMap>
        <edgeMap>
          <xCoord>177</xCoord>
          <yCoord>238</yCoord>
        </edgeMap>
        <edgeMap>
          <xCoord>177</xCoord>
          <yCoord>237</yCoord>
        </edgeMap>
        <edgeMap>
          <xCoord>177</xCoord>
          <yCoord>236</yCoord>
        </edgeMap>
        <edgeMap>
          <xCoord>177</xCoord>
          <yCoord>235</yCoord>
        </edgeMap>
        <edgeMap>
          <xCoord>177</xCoord>
          <yCoord>234</yCoord>
        </edgeMap>
        <edgeMap>
          <xCoord>176</xCoord>
          <yCoord>233</yCoord>
        </edgeMap>
        <edgeMap>
          <xCoord>175</xCoord>
          <yCoord>232</yCoord>
        </edgeMap>
      </roi>
      <roi>
        <imageZposition>-98.000000</imageZposition>
        <imageSOP_UID>1.3.6.1.4.1.14519.5.2.1.6279.6001.123620468477254102824656548075</imageSOP_UID>
        <inclusion>TRUE</inclusion>
        <edgeMap>
          <xCoord>183</xCoord>
          <yCoord>227</yCoord>
        </edgeMap>
        <edgeMap>
          <xCoord>182</xCoord>
          <yCoord>226</yCoord>
        </edgeMap>
        <edgeMap>
          <xCoord>181</xCoord>
          <yCoord>227</yCoord>
        </edgeMap>
        <edgeMap>
          <xCoord>180</xCoord>
          <yCoord>228</yCoord>
        </edgeMap>
        <edgeMap>
          <xCoord>179</xCoord>
          <yCoord>229</yCoord>
        </edgeMap>
        <edgeMap>
          <xCoord>178</xCoord>
          <yCoord>229</yCoord>
        </edgeMap>
        <edgeMap>
          <xCoord>177</xCoord>
          <yCoord>229</yCoord>
        </edgeMap>
        <edgeMap>
          <xCoord>176</xCoord>
          <yCoord>229</yCoord>
        </edgeMap>
        <edgeMap>
          <xCoord>175</xCoord>
          <yCoord>229</yCoord>
        </edgeMap>
        <edgeMap>
          <xCoord>174</xCoord>
          <yCoord>229</yCoord>
        </edgeMap>
        <edgeMap>
          <xCoord>173</xCoord>
          <yCoord>230</yCoord>
        </edgeMap>
        <edgeMap>
          <xCoord>172</xCoord>
          <yCoord>230</yCoord>
        </edgeMap>
        <edgeMap>
          <xCoord>171</xCoord>
          <yCoord>231</yCoord>
        </edgeMap>
        <edgeMap>
          <xCoord>170</xCoord>
          <yCoord>232</yCoord>
        </edgeMap>
        <edgeMap>
          <xCoord>169</xCoord>
          <yCoord>233</yCoord>
        </edgeMap>
        <edgeMap>
          <xCoord>168</xCoord>
          <yCoord>234</yCoord>
        </edgeMap>
        <edgeMap>
          <xCoord>167</xCoord>
          <yCoord>235</yCoord>
        </edgeMap>
        <edgeMap>
          <xCoord>166</xCoord>
          <yCoord>236</yCoord>
        </edgeMap>
        <edgeMap>
          <xCoord>166</xCoord>
          <yCoord>237</yCoord>
        </edgeMap>
        <edgeMap>
          <xCoord>165</xCoord>
          <yCoord>238</yCoord>
        </edgeMap>
        <edgeMap>
          <xCoord>164</xCoord>
          <yCoord>239</yCoord>
        </edgeMap>
        <edgeMap>
          <xCoord>163</xCoord>
          <yCoord>240</yCoord>
        </edgeMap>
        <edgeMap>
          <xCoord>163</xCoord>
          <yCoord>241</yCoord>
        </edgeMap>
        <edgeMap>
          <xCoord>163</xCoord>
          <yCoord>242</yCoord>
        </edgeMap>
        <edgeMap>
          <xCoord>163</xCoord>
          <yCoord>243</yCoord>
        </edgeMap>
        <edgeMap>
          <xCoord>164</xCoord>
          <yCoord>244</yCoord>
        </edgeMap>
        <edgeMap>
          <xCoord>165</xCoord>
          <yCoord>245</yCoord>
        </edgeMap>
        <edgeMap>
          <xCoord>166</xCoord>
          <yCoord>246</yCoord>
        </edgeMap>
        <edgeMap>
          <xCoord>167</xCoord>
          <yCoord>247</yCoord>
        </edgeMap>
        <edgeMap>
          <xCoord>168</xCoord>
          <yCoord>247</yCoord>
        </edgeMap>
        <edgeMap>
          <xCoord>168</xCoord>
          <yCoord>248</yCoord>
        </edgeMap>
        <edgeMap>
          <xCoord>168</xCoord>
          <yCoord>249</yCoord>
        </edgeMap>
        <edgeMap>
          <xCoord>169</xCoord>
          <yCoord>250</yCoord>
        </edgeMap>
        <edgeMap>
          <xCoord>170</xCoord>
          <yCoord>251</yCoord>
        </edgeMap>
        <edgeMap>
          <xCoord>171</xCoord>
          <yCoord>252</yCoord>
        </edgeMap>
        <edgeMap>
          <xCoord>172</xCoord>
          <yCoord>252</yCoord>
        </edgeMap>
        <edgeMap>
          <xCoord>173</xCoord>
          <yCoord>252</yCoord>
        </edgeMap>
        <edgeMap>
          <xCoord>174</xCoord>
          <yCoord>253</yCoord>
        </edgeMap>
        <edgeMap>
          <xCoord>175</xCoord>
          <yCoord>254</yCoord>
        </edgeMap>
        <edgeMap>
          <xCoord>176</xCoord>
          <yCoord>255</yCoord>
        </edgeMap>
        <edgeMap>
          <xCoord>177</xCoord>
          <yCoord>256</yCoord>
        </edgeMap>
        <edgeMap>
          <xCoord>178</xCoord>
          <yCoord>256</yCoord>
        </edgeMap>
        <edgeMap>
          <xCoord>179</xCoord>
          <yCoord>256</yCoord>
        </edgeMap>
        <edgeMap>
          <xCoord>180</xCoord>
          <yCoord>256</yCoord>
        </edgeMap>
        <edgeMap>
          <xCoord>181</xCoord>
          <yCoord>256</yCoord>
        </edgeMap>
        <edgeMap>
          <xCoord>182</xCoord>
          <yCoord>256</yCoord>
        </edgeMap>
        <edgeMap>
          <xCoord>183</xCoord>
          <yCoord>255</yCoord>
        </edgeMap>
        <edgeMap>
          <xCoord>184</xCoord>
          <yCoord>254</yCoord>
        </edgeMap>
        <edgeMap>
          <xCoord>185</xCoord>
          <yCoord>253</yCoord>
        </edgeMap>
        <edgeMap>
          <xCoord>185</xCoord>
          <yCoord>252</yCoord>
        </edgeMap>
        <edgeMap>
          <xCoord>185</xCoord>
          <yCoord>251</yCoord>
        </edgeMap>
        <edgeMap>
          <xCoord>185</xCoord>
          <yCoord>250</yCoord>
        </edgeMap>
        <edgeMap>
          <xCoord>185</xCoord>
          <yCoord>249</yCoord>
        </edgeMap>
        <edgeMap>
          <xCoord>185</xCoord>
          <yCoord>248</yCoord>
        </edgeMap>
        <edgeMap>
          <xCoord>185</xCoord>
          <yCoord>247</yCoord>
        </edgeMap>
        <edgeMap>
          <xCoord>186</xCoord>
          <yCoord>246</yCoord>
        </edgeMap>
        <edgeMap>
          <xCoord>187</xCoord>
          <yCoord>246</yCoord>
        </edgeMap>
        <edgeMap>
          <xCoord>188</xCoord>
          <yCoord>246</yCoord>
        </edgeMap>
        <edgeMap>
          <xCoord>189</xCoord>
          <yCoord>245</yCoord>
        </edgeMap>
        <edgeMap>
          <xCoord>190</xCoord>
          <yCoord>245</yCoord>
        </edgeMap>
        <edgeMap>
          <xCoord>191</xCoord>
          <yCoord>244</yCoord>
        </edgeMap>
        <edgeMap>
          <xCoord>191</xCoord>
          <yCoord>243</yCoord>
        </edgeMap>
        <edgeMap>
          <xCoord>191</xCoord>
          <yCoord>242</yCoord>
        </edgeMap>
        <edgeMap>
          <xCoord>192</xCoord>
          <yCoord>241</yCoord>
        </edgeMap>
        <edgeMap>
          <xCoord>192</xCoord>
          <yCoord>240</yCoord>
        </edgeMap>
        <edgeMap>
          <xCoord>192</xCoord>
          <yCoord>239</yCoord>
        </edgeMap>
        <edgeMap>
          <xCoord>193</xCoord>
          <yCoord>238</yCoord>
        </edgeMap>
        <edgeMap>
          <xCoord>193</xCoord>
          <yCoord>237</yCoord>
        </edgeMap>
        <edgeMap>
          <xCoord>193</xCoord>
          <yCoord>236</yCoord>
        </edgeMap>
        <edgeMap>
          <xCoord>192</xCoord>
          <yCoord>235</yCoord>
        </edgeMap>
        <edgeMap>
          <xCoord>192</xCoord>
          <yCoord>234</yCoord>
        </edgeMap>
        <edgeMap>
          <xCoord>192</xCoord>
          <yCoord>233</yCoord>
        </edgeMap>
        <edgeMap>
          <xCoord>191</xCoord>
          <yCoord>232</yCoord>
        </edgeMap>
        <edgeMap>
          <xCoord>191</xCoord>
          <yCoord>231</yCoord>
        </edgeMap>
        <edgeMap>
          <xCoord>190</xCoord>
          <yCoord>230</yCoord>
        </edgeMap>
        <edgeMap>
          <xCoord>189</xCoord>
          <yCoord>230</yCoord>
        </edgeMap>
        <edgeMap>
          <xCoord>188</xCoord>
          <yCoord>231</yCoord>
        </edgeMap>
        <edgeMap>
          <xCoord>187</xCoord>
          <yCoord>231</yCoord>
        </edgeMap>
        <edgeMap>
          <xCoord>186</xCoord>
          <yCoord>231</yCoord>
        </edgeMap>
        <edgeMap>
          <xCoord>185</xCoord>
          <yCoord>231</yCoord>
        </edgeMap>
        <edgeMap>
          <xCoord>185</xCoord>
          <yCoord>230</yCoord>
        </edgeMap>
        <edgeMap>
          <xCoord>185</xCoord>
          <yCoord>229</yCoord>
        </edgeMap>
        <edgeMap>
          <xCoord>184</xCoord>
          <yCoord>228</yCoord>
        </edgeMap>
        <edgeMap>
          <xCoord>183</xCoord>
          <yCoord>229</yCoord>
        </edgeMap>
        <edgeMap>
          <xCoord>183</xCoord>
          <yCoord>228</yCoord>
        </edgeMap>
        <edgeMap>
          <xCoord>183</xCoord>
          <yCoord>227</yCoord>
        </edgeMap>
      </roi>
      <roi>
        <imageZposition>-95.500000</imageZposition>
        <imageSOP_UID>1.3.6.1.4.1.14519.5.2.1.6279.6001.168055425561507724392922042104</imageSOP_UID>
        <inclusion>TRUE</inclusion>
        <edgeMap>
          <xCoord>181</xCoord>
          <yCoord>230</yCoord>
        </edgeMap>
        <edgeMap>
          <xCoord>180</xCoord>
          <yCoord>229</yCoord>
        </edgeMap>
        <edgeMap>
          <xCoord>179</xCoord>
          <yCoord>230</yCoord>
        </edgeMap>
        <edgeMap>
          <xCoord>178</xCoord>
          <yCoord>231</yCoord>
        </edgeMap>
        <edgeMap>
          <xCoord>177</xCoord>
          <yCoord>231</yCoord>
        </edgeMap>
        <edgeMap>
          <xCoord>176</xCoord>
          <yCoord>231</yCoord>
        </edgeMap>
        <edgeMap>
          <xCoord>175</xCoord>
          <yCoord>231</yCoord>
        </edgeMap>
        <edgeMap>
          <xCoord>174</xCoord>
          <yCoord>231</yCoord>
        </edgeMap>
        <edgeMap>
          <xCoord>173</xCoord>
          <yCoord>231</yCoord>
        </edgeMap>
        <edgeMap>
          <xCoord>172</xCoord>
          <yCoord>232</yCoord>
        </edgeMap>
        <edgeMap>
          <xCoord>171</xCoord>
          <yCoord>233</yCoord>
        </edgeMap>
        <edgeMap>
          <xCoord>170</xCoord>
          <yCoord>234</yCoord>
        </edgeMap>
        <edgeMap>
          <xCoord>169</xCoord>
          <yCoord>234</yCoord>
        </edgeMap>
        <edgeMap>
          <xCoord>168</xCoord>
          <yCoord>235</yCoord>
        </edgeMap>
        <edgeMap>
          <xCoord>167</xCoord>
          <yCoord>236</yCoord>
        </edgeMap>
        <edgeMap>
          <xCoord>166</xCoord>
          <yCoord>237</yCoord>
        </edgeMap>
        <edgeMap>
          <xCoord>166</xCoord>
          <yCoord>238</yCoord>
        </edgeMap>
        <edgeMap>
          <xCoord>166</xCoord>
          <yCoord>239</yCoord>
        </edgeMap>
        <edgeMap>
          <xCoord>167</xCoord>
          <yCoord>240</yCoord>
        </edgeMap>
        <edgeMap>
          <xCoord>167</xCoord>
          <yCoord>241</yCoord>
        </edgeMap>
        <edgeMap>
          <xCoord>167</xCoord>
          <yCoord>242</yCoord>
        </edgeMap>
        <edgeMap>
          <xCoord>167</xCoord>
          <yCoord>243</yCoord>
        </edgeMap>
        <edgeMap>
          <xCoord>167</xCoord>
          <yCoord>244</yCoord>
        </edgeMap>
        <edgeMap>
          <xCoord>168</xCoord>
          <yCoord>245</yCoord>
        </edgeMap>
        <edgeMap>
          <xCoord>169</xCoord>
          <yCoord>246</yCoord>
        </edgeMap>
        <edgeMap>
          <xCoord>169</xCoord>
          <yCoord>247</yCoord>
        </edgeMap>
        <edgeMap>
          <xCoord>169</xCoord>
          <yCoord>248</yCoord>
        </edgeMap>
        <edgeMap>
          <xCoord>168</xCoord>
          <yCoord>249</yCoord>
        </edgeMap>
        <edgeMap>
          <xCoord>169</xCoord>
          <yCoord>250</yCoord>
        </edgeMap>
        <edgeMap>
          <xCoord>169</xCoord>
          <yCoord>251</yCoord>
        </edgeMap>
        <edgeMap>
          <xCoord>170</xCoord>
          <yCoord>252</yCoord>
        </edgeMap>
        <edgeMap>
          <xCoord>171</xCoord>
          <yCoord>251</yCoord>
        </edgeMap>
        <edgeMap>
          <xCoord>172</xCoord>
          <yCoord>251</yCoord>
        </edgeMap>
        <edgeMap>
          <xCoord>173</xCoord>
          <yCoord>251</yCoord>
        </edgeMap>
        <edgeMap>
          <xCoord>173</xCoord>
          <yCoord>252</yCoord>
        </edgeMap>
        <edgeMap>
          <xCoord>174</xCoord>
          <yCoord>253</yCoord>
        </edgeMap>
        <edgeMap>
          <xCoord>175</xCoord>
          <yCoord>254</yCoord>
        </edgeMap>
        <edgeMap>
          <xCoord>176</xCoord>
          <yCoord>255</yCoord>
        </edgeMap>
        <edgeMap>
          <xCoord>177</xCoord>
          <yCoord>256</yCoord>
        </edgeMap>
        <edgeMap>
          <xCoord>178</xCoord>
          <yCoord>257</yCoord>
        </edgeMap>
        <edgeMap>
          <xCoord>179</xCoord>
          <yCoord>258</yCoord>
        </edgeMap>
        <edgeMap>
          <xCoord>180</xCoord>
          <yCoord>258</yCoord>
        </edgeMap>
        <edgeMap>
          <xCoord>181</xCoord>
          <yCoord>258</yCoord>
        </edgeMap>
        <edgeMap>
          <xCoord>182</xCoord>
          <yCoord>258</yCoord>
        </edgeMap>
        <edgeMap>
          <xCoord>183</xCoord>
          <yCoord>258</yCoord>
        </edgeMap>
        <edgeMap>
          <xCoord>184</xCoord>
          <yCoord>258</yCoord>
        </edgeMap>
        <edgeMap>
          <xCoord>185</xCoord>
          <yCoord>258</yCoord>
        </edgeMap>
        <edgeMap>
          <xCoord>186</xCoord>
          <yCoord>257</yCoord>
        </edgeMap>
        <edgeMap>
          <xCoord>186</xCoord>
          <yCoord>256</yCoord>
        </edgeMap>
        <edgeMap>
          <xCoord>186</xCoord>
          <yCoord>255</yCoord>
        </edgeMap>
        <edgeMap>
          <xCoord>186</xCoord>
          <yCoord>254</yCoord>
        </edgeMap>
        <edgeMap>
          <xCoord>186</xCoord>
          <yCoord>253</yCoord>
        </edgeMap>
        <edgeMap>
          <xCoord>186</xCoord>
          <yCoord>252</yCoord>
        </edgeMap>
        <edgeMap>
          <xCoord>186</xCoord>
          <yCoord>251</yCoord>
        </edgeMap>
        <edgeMap>
          <xCoord>186</xCoord>
          <yCoord>250</yCoord>
        </edgeMap>
        <edgeMap>
          <xCoord>186</xCoord>
          <yCoord>249</yCoord>
        </edgeMap>
        <edgeMap>
          <xCoord>186</xCoord>
          <yCoord>248</yCoord>
        </edgeMap>
        <edgeMap>
          <xCoord>186</xCoord>
          <yCoord>247</yCoord>
        </edgeMap>
        <edgeMap>
          <xCoord>186</xCoord>
          <yCoord>246</yCoord>
        </edgeMap>
        <edgeMap>
          <xCoord>186</xCoord>
          <yCoord>245</yCoord>
        </edgeMap>
        <edgeMap>
          <xCoord>186</xCoord>
          <yCoord>244</yCoord>
        </edgeMap>
        <edgeMap>
          <xCoord>186</xCoord>
          <yCoord>243</yCoord>
        </edgeMap>
        <edgeMap>
          <xCoord>187</xCoord>
          <yCoord>243</yCoord>
        </edgeMap>
        <edgeMap>
          <xCoord>188</xCoord>
          <yCoord>242</yCoord>
        </edgeMap>
        <edgeMap>
          <xCoord>189</xCoord>
          <yCoord>241</yCoord>
        </edgeMap>
        <edgeMap>
          <xCoord>190</xCoord>
          <yCoord>240</yCoord>
        </edgeMap>
        <edgeMap>
          <xCoord>191</xCoord>
          <yCoord>239</yCoord>
        </edgeMap>
        <edgeMap>
          <xCoord>191</xCoord>
          <yCoord>238</yCoord>
        </edgeMap>
        <edgeMap>
          <xCoord>191</xCoord>
          <yCoord>237</yCoord>
        </edgeMap>
        <edgeMap>
          <xCoord>192</xCoord>
          <yCoord>237</yCoord>
        </edgeMap>
        <edgeMap>
          <xCoord>193</xCoord>
          <yCoord>236</yCoord>
        </edgeMap>
        <edgeMap>
          <xCoord>194</xCoord>
          <yCoord>235</yCoord>
        </edgeMap>
        <edgeMap>
          <xCoord>194</xCoord>
          <yCoord>234</yCoord>
        </edgeMap>
        <edgeMap>
          <xCoord>194</xCoord>
          <yCoord>233</yCoord>
        </edgeMap>
        <edgeMap>
          <xCoord>193</xCoord>
          <yCoord>232</yCoord>
        </edgeMap>
        <edgeMap>
          <xCoord>192</xCoord>
          <yCoord>232</yCoord>
        </edgeMap>
        <edgeMap>
          <xCoord>191</xCoord>
          <yCoord>232</yCoord>
        </edgeMap>
        <edgeMap>
          <xCoord>190</xCoord>
          <yCoord>232</yCoord>
        </edgeMap>
        <edgeMap>
          <xCoord>189</xCoord>
          <yCoord>232</yCoord>
        </edgeMap>
        <edgeMap>
          <xCoord>188</xCoord>
          <yCoord>231</yCoord>
        </edgeMap>
        <edgeMap>
          <xCoord>187</xCoord>
          <yCoord>231</yCoord>
        </edgeMap>
        <edgeMap>
          <xCoord>186</xCoord>
          <yCoord>231</yCoord>
        </edgeMap>
        <edgeMap>
          <xCoord>185</xCoord>
          <yCoord>231</yCoord>
        </edgeMap>
        <edgeMap>
          <xCoord>184</xCoord>
          <yCoord>231</yCoord>
        </edgeMap>
        <edgeMap>
          <xCoord>183</xCoord>
          <yCoord>231</yCoord>
        </edgeMap>
        <edgeMap>
          <xCoord>182</xCoord>
          <yCoord>231</yCoord>
        </edgeMap>
        <edgeMap>
          <xCoord>181</xCoord>
          <yCoord>231</yCoord>
        </edgeMap>
        <edgeMap>
          <xCoord>181</xCoord>
          <yCoord>230</yCoord>
        </edgeMap>
      </roi>
      <roi>
        <imageZposition>-93.000000</imageZposition>
        <imageSOP_UID>1.3.6.1.4.1.14519.5.2.1.6279.6001.277811079535363355215028279150</imageSOP_UID>
        <inclusion>TRUE</inclusion>
        <edgeMap>
          <xCoord>180</xCoord>
          <yCoord>228</yCoord>
        </edgeMap>
        <edgeMap>
          <xCoord>179</xCoord>
          <yCoord>229</yCoord>
        </edgeMap>
        <edgeMap>
          <xCoord>178</xCoord>
          <yCoord>229</yCoord>
        </edgeMap>
        <edgeMap>
          <xCoord>177</xCoord>
          <yCoord>230</yCoord>
        </edgeMap>
        <edgeMap>
          <xCoord>176</xCoord>
          <yCoord>231</yCoord>
        </edgeMap>
        <edgeMap>
          <xCoord>175</xCoord>
          <yCoord>232</yCoord>
        </edgeMap>
        <edgeMap>
          <xCoord>174</xCoord>
          <yCoord>233</yCoord>
        </edgeMap>
        <edgeMap>
          <xCoord>173</xCoord>
          <yCoord>234</yCoord>
        </edgeMap>
        <edgeMap>
          <xCoord>172</xCoord>
          <yCoord>234</yCoord>
        </edgeMap>
        <edgeMap>
          <xCoord>171</xCoord>
          <yCoord>234</yCoord>
        </edgeMap>
        <edgeMap>
          <xCoord>170</xCoord>
          <yCoord>234</yCoord>
        </edgeMap>
        <edgeMap>
          <xCoord>169</xCoord>
          <yCoord>235</yCoord>
        </edgeMap>
        <edgeMap>
          <xCoord>168</xCoord>
          <yCoord>236</yCoord>
        </edgeMap>
        <edgeMap>
          <xCoord>167</xCoord>
          <yCoord>237</yCoord>
        </edgeMap>
        <edgeMap>
          <xCoord>167</xCoord>
          <yCoord>238</yCoord>
        </edgeMap>
        <edgeMap>
          <xCoord>166</xCoord>
          <yCoord>239</yCoord>
        </edgeMap>
        <edgeMap>
          <xCoord>167</xCoord>
          <yCoord>240</yCoord>
        </edgeMap>
        <edgeMap>
          <xCoord>167</xCoord>
          <yCoord>241</yCoord>
        </edgeMap>
        <edgeMap>
          <xCoord>168</xCoord>
          <yCoord>242</yCoord>
        </edgeMap>
        <edgeMap>
          <xCoord>169</xCoord>
          <yCoord>243</yCoord>
        </edgeMap>
        <edgeMap>
          <xCoord>170</xCoord>
          <yCoord>244</yCoord>
        </edgeMap>
        <edgeMap>
          <xCoord>171</xCoord>
          <yCoord>244</yCoord>
        </edgeMap>
        <edgeMap>
          <xCoord>171</xCoord>
          <yCoord>245</yCoord>
        </edgeMap>
        <edgeMap>
          <xCoord>171</xCoord>
          <yCoord>246</yCoord>
        </edgeMap>
        <edgeMap>
          <xCoord>171</xCoord>
          <yCoord>247</yCoord>
        </edgeMap>
        <edgeMap>
          <xCoord>171</xCoord>
          <yCoord>248</yCoord>
        </edgeMap>
        <edgeMap>
          <xCoord>171</xCoord>
          <yCoord>249</yCoord>
        </edgeMap>
        <edgeMap>
          <xCoord>172</xCoord>
          <yCoord>250</yCoord>
        </edgeMap>
        <edgeMap>
          <xCoord>173</xCoord>
          <yCoord>251</yCoord>
        </edgeMap>
        <edgeMap>
          <xCoord>174</xCoord>
          <yCoord>251</yCoord>
        </edgeMap>
        <edgeMap>
          <xCoord>175</xCoord>
          <yCoord>252</yCoord>
        </edgeMap>
        <edgeMap>
          <xCoord>176</xCoord>
          <yCoord>252</yCoord>
        </edgeMap>
        <edgeMap>
          <xCoord>177</xCoord>
          <yCoord>253</yCoord>
        </edgeMap>
        <edgeMap>
          <xCoord>178</xCoord>
          <yCoord>254</yCoord>
        </edgeMap>
        <edgeMap>
          <xCoord>179</xCoord>
          <yCoord>254</yCoord>
        </edgeMap>
        <edgeMap>
          <xCoord>180</xCoord>
          <yCoord>254</yCoord>
        </edgeMap>
        <edgeMap>
          <xCoord>181</xCoord>
          <yCoord>253</yCoord>
        </edgeMap>
        <edgeMap>
          <xCoord>181</xCoord>
          <yCoord>252</yCoord>
        </edgeMap>
        <edgeMap>
          <xCoord>181</xCoord>
          <yCoord>251</yCoord>
        </edgeMap>
        <edgeMap>
          <xCoord>181</xCoord>
          <yCoord>250</yCoord>
        </edgeMap>
        <edgeMap>
          <xCoord>182</xCoord>
          <yCoord>249</yCoord>
        </edgeMap>
        <edgeMap>
          <xCoord>182</xCoord>
          <yCoord>248</yCoord>
        </edgeMap>
        <edgeMap>
          <xCoord>183</xCoord>
          <yCoord>247</yCoord>
        </edgeMap>
        <edgeMap>
          <xCoord>183</xCoord>
          <yCoord>246</yCoord>
        </edgeMap>
        <edgeMap>
          <xCoord>184</xCoord>
          <yCoord>245</yCoord>
        </edgeMap>
        <edgeMap>
          <xCoord>185</xCoord>
          <yCoord>244</yCoord>
        </edgeMap>
        <edgeMap>
          <xCoord>186</xCoord>
          <yCoord>244</yCoord>
        </edgeMap>
        <edgeMap>
          <xCoord>187</xCoord>
          <yCoord>244</yCoord>
        </edgeMap>
        <edgeMap>
          <xCoord>188</xCoord>
          <yCoord>244</yCoord>
        </edgeMap>
        <edgeMap>
          <xCoord>189</xCoord>
          <yCoord>244</yCoord>
        </edgeMap>
        <edgeMap>
          <xCoord>190</xCoord>
          <yCoord>244</yCoord>
        </edgeMap>
        <edgeMap>
          <xCoord>191</xCoord>
          <yCoord>244</yCoord>
        </edgeMap>
        <edgeMap>
          <xCoord>192</xCoord>
          <yCoord>244</yCoord>
        </edgeMap>
        <edgeMap>
          <xCoord>193</xCoord>
          <yCoord>244</yCoord>
        </edgeMap>
        <edgeMap>
          <xCoord>194</xCoord>
          <yCoord>244</yCoord>
        </edgeMap>
        <edgeMap>
          <xCoord>195</xCoord>
          <yCoord>243</yCoord>
        </edgeMap>
        <edgeMap>
          <xCoord>195</xCoord>
          <yCoord>242</yCoord>
        </edgeMap>
        <edgeMap>
          <xCoord>195</xCoord>
          <yCoord>241</yCoord>
        </edgeMap>
        <edgeMap>
          <xCoord>195</xCoord>
          <yCoord>240</yCoord>
        </edgeMap>
        <edgeMap>
          <xCoord>195</xCoord>
          <yCoord>239</yCoord>
        </edgeMap>
        <edgeMap>
          <xCoord>195</xCoord>
          <yCoord>238</yCoord>
        </edgeMap>
        <edgeMap>
          <xCoord>195</xCoord>
          <yCoord>237</yCoord>
        </edgeMap>
        <edgeMap>
          <xCoord>195</xCoord>
          <yCoord>236</yCoord>
        </edgeMap>
        <edgeMap>
          <xCoord>194</xCoord>
          <yCoord>235</yCoord>
        </edgeMap>
        <edgeMap>
          <xCoord>193</xCoord>
          <yCoord>235</yCoord>
        </edgeMap>
        <edgeMap>
          <xCoord>193</xCoord>
          <yCoord>234</yCoord>
        </edgeMap>
        <edgeMap>
          <xCoord>193</xCoord>
          <yCoord>233</yCoord>
        </edgeMap>
        <edgeMap>
          <xCoord>193</xCoord>
          <yCoord>232</yCoord>
        </edgeMap>
        <edgeMap>
          <xCoord>193</xCoord>
          <yCoord>231</yCoord>
        </edgeMap>
        <edgeMap>
          <xCoord>193</xCoord>
          <yCoord>230</yCoord>
        </edgeMap>
        <edgeMap>
          <xCoord>192</xCoord>
          <yCoord>229</yCoord>
        </edgeMap>
        <edgeMap>
          <xCoord>191</xCoord>
          <yCoord>228</yCoord>
        </edgeMap>
        <edgeMap>
          <xCoord>190</xCoord>
          <yCoord>229</yCoord>
        </edgeMap>
        <edgeMap>
          <xCoord>189</xCoord>
          <yCoord>229</yCoord>
        </edgeMap>
        <edgeMap>
          <xCoord>188</xCoord>
          <yCoord>230</yCoord>
        </edgeMap>
        <edgeMap>
          <xCoord>188</xCoord>
          <yCoord>229</yCoord>
        </edgeMap>
        <edgeMap>
          <xCoord>187</xCoord>
          <yCoord>228</yCoord>
        </edgeMap>
        <edgeMap>
          <xCoord>186</xCoord>
          <yCoord>228</yCoord>
        </edgeMap>
        <edgeMap>
          <xCoord>185</xCoord>
          <yCoord>229</yCoord>
        </edgeMap>
        <edgeMap>
          <xCoord>184</xCoord>
          <yCoord>230</yCoord>
        </edgeMap>
        <edgeMap>
          <xCoord>183</xCoord>
          <yCoord>230</yCoord>
        </edgeMap>
        <edgeMap>
          <xCoord>182</xCoord>
          <yCoord>229</yCoord>
        </edgeMap>
        <edgeMap>
          <xCoord>181</xCoord>
          <yCoord>228</yCoord>
        </edgeMap>
        <edgeMap>
          <xCoord>180</xCoord>
          <yCoord>228</yCoord>
        </edgeMap>
      </roi>
      <roi>
        <imageZposition>-90.500000</imageZposition>
        <imageSOP_UID>1.3.6.1.4.1.14519.5.2.1.6279.6001.281449690019231968912889951581</imageSOP_UID>
        <inclusion>TRUE</inclusion>
        <edgeMap>
          <xCoord>195</xCoord>
          <yCoord>228</yCoord>
        </edgeMap>
        <edgeMap>
          <xCoord>194</xCoord>
          <yCoord>229</yCoord>
        </edgeMap>
        <edgeMap>
          <xCoord>193</xCoord>
          <yCoord>229</yCoord>
        </edgeMap>
        <edgeMap>
          <xCoord>192</xCoord>
          <yCoord>230</yCoord>
        </edgeMap>
        <edgeMap>
          <xCoord>191</xCoord>
          <yCoord>230</yCoord>
        </edgeMap>
        <edgeMap>
          <xCoord>190</xCoord>
          <yCoord>230</yCoord>
        </edgeMap>
        <edgeMap>
          <xCoord>189</xCoord>
          <yCoord>230</yCoord>
        </edgeMap>
        <edgeMap>
          <xCoord>188</xCoord>
          <yCoord>230</yCoord>
        </edgeMap>
        <edgeMap>
          <xCoord>187</xCoord>
          <yCoord>230</yCoord>
        </edgeMap>
        <edgeMap>
          <xCoord>186</xCoord>
          <yCoord>230</yCoord>
        </edgeMap>
        <edgeMap>
          <xCoord>185</xCoord>
          <yCoord>230</yCoord>
        </edgeMap>
        <edgeMap>
          <xCoord>184</xCoord>
          <yCoord>230</yCoord>
        </edgeMap>
        <edgeMap>
          <xCoord>183</xCoord>
          <yCoord>230</yCoord>
        </edgeMap>
        <edgeMap>
          <xCoord>182</xCoord>
          <yCoord>230</yCoord>
        </edgeMap>
        <edgeMap>
          <xCoord>181</xCoord>
          <yCoord>230</yCoord>
        </edgeMap>
        <edgeMap>
          <xCoord>180</xCoord>
          <yCoord>230</yCoord>
        </edgeMap>
        <edgeMap>
          <xCoord>179</xCoord>
          <yCoord>230</yCoord>
        </edgeMap>
        <edgeMap>
          <xCoord>178</xCoord>
          <yCoord>230</yCoord>
        </edgeMap>
        <edgeMap>
          <xCoord>177</xCoord>
          <yCoord>231</yCoord>
        </edgeMap>
        <edgeMap>
          <xCoord>176</xCoord>
          <yCoord>232</yCoord>
        </edgeMap>
        <edgeMap>
          <xCoord>175</xCoord>
          <yCoord>233</yCoord>
        </edgeMap>
        <edgeMap>
          <xCoord>175</xCoord>
          <yCoord>234</yCoord>
        </edgeMap>
        <edgeMap>
          <xCoord>174</xCoord>
          <yCoord>235</yCoord>
        </edgeMap>
        <edgeMap>
          <xCoord>173</xCoord>
          <yCoord>236</yCoord>
        </edgeMap>
        <edgeMap>
          <xCoord>173</xCoord>
          <yCoord>237</yCoord>
        </edgeMap>
        <edgeMap>
          <xCoord>172</xCoord>
          <yCoord>238</yCoord>
        </edgeMap>
        <edgeMap>
          <xCoord>172</xCoord>
          <yCoord>239</yCoord>
        </edgeMap>
        <edgeMap>
          <xCoord>172</xCoord>
          <yCoord>240</yCoord>
        </edgeMap>
        <edgeMap>
          <xCoord>171</xCoord>
          <yCoord>241</yCoord>
        </edgeMap>
        <edgeMap>
          <xCoord>171</xCoord>
          <yCoord>242</yCoord>
        </edgeMap>
        <edgeMap>
          <xCoord>171</xCoord>
          <yCoord>243</yCoord>
        </edgeMap>
        <edgeMap>
          <xCoord>171</xCoord>
          <yCoord>244</yCoord>
        </edgeMap>
        <edgeMap>
          <xCoord>171</xCoord>
          <yCoord>245</yCoord>
        </edgeMap>
        <edgeMap>
          <xCoord>171</xCoord>
          <yCoord>246</yCoord>
        </edgeMap>
        <edgeMap>
          <xCoord>171</xCoord>
          <yCoord>247</yCoord>
        </edgeMap>
        <edgeMap>
          <xCoord>170</xCoord>
          <yCoord>248</yCoord>
        </edgeMap>
        <edgeMap>
          <xCoord>169</xCoord>
          <yCoord>249</yCoord>
        </edgeMap>
        <edgeMap>
          <xCoord>169</xCoord>
          <yCoord>250</yCoord>
        </edgeMap>
        <edgeMap>
          <xCoord>168</xCoord>
          <yCoord>251</yCoord>
        </edgeMap>
        <edgeMap>
          <xCoord>169</xCoord>
          <yCoord>252</yCoord>
        </edgeMap>
        <edgeMap>
          <xCoord>170</xCoord>
          <yCoord>253</yCoord>
        </edgeMap>
        <edgeMap>
          <xCoord>171</xCoord>
          <yCoord>254</yCoord>
        </edgeMap>
        <edgeMap>
          <xCoord>171</xCoord>
          <yCoord>255</yCoord>
        </edgeMap>
        <edgeMap>
          <xCoord>172</xCoord>
          <yCoord>256</yCoord>
        </edgeMap>
        <edgeMap>
          <xCoord>173</xCoord>
          <yCoord>257</yCoord>
        </edgeMap>
        <edgeMap>
          <xCoord>174</xCoord>
          <yCoord>257</yCoord>
        </edgeMap>
        <edgeMap>
          <xCoord>175</xCoord>
          <yCoord>256</yCoord>
        </edgeMap>
        <edgeMap>
          <xCoord>176</xCoord>
          <yCoord>255</yCoord>
        </edgeMap>
        <edgeMap>
          <xCoord>176</xCoord>
          <yCoord>254</yCoord>
        </edgeMap>
        <edgeMap>
          <xCoord>176</xCoord>
          <yCoord>253</yCoord>
        </edgeMap>
        <edgeMap>
          <xCoord>176</xCoord>
          <yCoord>252</yCoord>
        </edgeMap>
        <edgeMap>
          <xCoord>176</xCoord>
          <yCoord>251</yCoord>
        </edgeMap>
        <edgeMap>
          <xCoord>177</xCoord>
          <yCoord>250</yCoord>
        </edgeMap>
        <edgeMap>
          <xCoord>177</xCoord>
          <yCoord>249</yCoord>
        </edgeMap>
        <edgeMap>
          <xCoord>178</xCoord>
          <yCoord>248</yCoord>
        </edgeMap>
        <edgeMap>
          <xCoord>179</xCoord>
          <yCoord>247</yCoord>
        </edgeMap>
        <edgeMap>
          <xCoord>180</xCoord>
          <yCoord>246</yCoord>
        </edgeMap>
        <edgeMap>
          <xCoord>181</xCoord>
          <yCoord>245</yCoord>
        </edgeMap>
        <edgeMap>
          <xCoord>182</xCoord>
          <yCoord>244</yCoord>
        </edgeMap>
        <edgeMap>
          <xCoord>183</xCoord>
          <yCoord>243</yCoord>
        </edgeMap>
        <edgeMap>
          <xCoord>184</xCoord>
          <yCoord>243</yCoord>
        </edgeMap>
        <edgeMap>
          <xCoord>185</xCoord>
          <yCoord>243</yCoord>
        </edgeMap>
        <edgeMap>
          <xCoord>186</xCoord>
          <yCoord>243</yCoord>
        </edgeMap>
        <edgeMap>
          <xCoord>187</xCoord>
          <yCoord>243</yCoord>
        </edgeMap>
        <edgeMap>
          <xCoord>188</xCoord>
          <yCoord>243</yCoord>
        </edgeMap>
        <edgeMap>
          <xCoord>189</xCoord>
          <yCoord>243</yCoord>
        </edgeMap>
        <edgeMap>
          <xCoord>190</xCoord>
          <yCoord>243</yCoord>
        </edgeMap>
        <edgeMap>
          <xCoord>191</xCoord>
          <yCoord>243</yCoord>
        </edgeMap>
        <edgeMap>
          <xCoord>192</xCoord>
          <yCoord>243</yCoord>
        </edgeMap>
        <edgeMap>
          <xCoord>193</xCoord>
          <yCoord>243</yCoord>
        </edgeMap>
        <edgeMap>
          <xCoord>194</xCoord>
          <yCoord>242</yCoord>
        </edgeMap>
        <edgeMap>
          <xCoord>195</xCoord>
          <yCoord>242</yCoord>
        </edgeMap>
        <edgeMap>
          <xCoord>196</xCoord>
          <yCoord>242</yCoord>
        </edgeMap>
        <edgeMap>
          <xCoord>197</xCoord>
          <yCoord>241</yCoord>
        </edgeMap>
        <edgeMap>
          <xCoord>198</xCoord>
          <yCoord>240</yCoord>
        </edgeMap>
        <edgeMap>
          <xCoord>198</xCoord>
          <yCoord>239</yCoord>
        </edgeMap>
        <edgeMap>
          <xCoord>197</xCoord>
          <yCoord>238</yCoord>
        </edgeMap>
        <edgeMap>
          <xCoord>196</xCoord>
          <yCoord>237</yCoord>
        </edgeMap>
        <edgeMap>
          <xCoord>195</xCoord>
          <yCoord>237</yCoord>
        </edgeMap>
        <edgeMap>
          <xCoord>194</xCoord>
          <yCoord>236</yCoord>
        </edgeMap>
        <edgeMap>
          <xCoord>193</xCoord>
          <yCoord>236</yCoord>
        </edgeMap>
        <edgeMap>
          <xCoord>193</xCoord>
          <yCoord>235</yCoord>
        </edgeMap>
        <edgeMap>
          <xCoord>193</xCoord>
          <yCoord>234</yCoord>
        </edgeMap>
        <edgeMap>
          <xCoord>194</xCoord>
          <yCoord>234</yCoord>
        </edgeMap>
        <edgeMap>
          <xCoord>195</xCoord>
          <yCoord>234</yCoord>
        </edgeMap>
        <edgeMap>
          <xCoord>196</xCoord>
          <yCoord>234</yCoord>
        </edgeMap>
        <edgeMap>
          <xCoord>197</xCoord>
          <yCoord>234</yCoord>
        </edgeMap>
        <edgeMap>
          <xCoord>198</xCoord>
          <yCoord>233</yCoord>
        </edgeMap>
        <edgeMap>
          <xCoord>198</xCoord>
          <yCoord>232</yCoord>
        </edgeMap>
        <edgeMap>
          <xCoord>198</xCoord>
          <yCoord>231</yCoord>
        </edgeMap>
        <edgeMap>
          <xCoord>198</xCoord>
          <yCoord>230</yCoord>
        </edgeMap>
        <edgeMap>
          <xCoord>197</xCoord>
          <yCoord>229</yCoord>
        </edgeMap>
        <edgeMap>
          <xCoord>196</xCoord>
          <yCoord>229</yCoord>
        </edgeMap>
        <edgeMap>
          <xCoord>195</xCoord>
          <yCoord>228</yCoord>
        </edgeMap>
      </roi>
    </unblindedReadNodule>
    <unblindedReadNodule>
      <noduleID>Nodule 002</noduleID>
      <roi>
        <imageZposition>-60.500000</imageZposition>
        <imageSOP_UID>1.3.6.1.4.1.14519.5.2.1.6279.6001.230405107070134863644697240802</imageSOP_UID>
        <inclusion>TRUE</inclusion>
        <edgeMap>
          <xCoord>314</xCoord>
          <yCoord>327</yCoord>
        </edgeMap>
      </roi>
    </unblindedReadNodule>
    <nonNodule>
      <nonNoduleID>_Non-nodule 001</nonNoduleID>
      <imageZposition>-183.000000 </imageZposition>
      <imageSOP_UID>1.3.6.1.4.1.14519.5.2.1.6279.6001.292196753760792311552333739515</imageSOP_UID>
      <locus>
        <xCoord>211</xCoord>
        <yCoord>175</yCoord>
      </locus>
    </nonNodule>
    <nonNodule>
      <nonNoduleID>_Non-nodule 002</nonNoduleID>
      <imageZposition>-158.000000 </imageZposition>
      <imageSOP_UID>1.3.6.1.4.1.14519.5.2.1.6279.6001.219157458727597727179042257897</imageSOP_UID>
      <locus>
        <xCoord>367</xCoord>
        <yCoord>223</yCoord>
      </locus>
    </nonNodule>
    <nonNodule>
      <nonNoduleID>_Non-nodule 003</nonNoduleID>
      <imageZposition>-55.500000</imageZposition>
      <imageSOP_UID>1.3.6.1.4.1.14519.5.2.1.6279.6001.177357788301134012403846229650</imageSOP_UID>
      <locus>
        <xCoord>192</xCoord>
        <yCoord>285</yCoord>
      </locus>
    </nonNodule>
  </readingSession>
<readingSession>
    <annotationVersion>3.12</annotationVersion>
    <servicingRadiologistID>-1370339428</servicingRadiologistID>
    <unblindedReadNodule>
      <noduleID>IL057_201385</noduleID>
      <characteristics>
        <subtlety>5</subtlety>
        <internalStructure>1</internalStructure>
        <calcification>6</calcification>
        <sphericity>4</sphericity>
        <margin>4</margin>
        <lobulation>4</lobulation>
        <spiculation>2</spiculation>
        <texture>5</texture>
        <malignancy>5</malignancy>
      </characteristics>
      <roi>
        <imageZposition>-88.0</imageZposition>
        <imageSOP_UID>1.3.6.1.4.1.14519.5.2.1.6279.6001.134815491195937569514414924641</imageSOP_UID>
        <inclusion>TRUE</inclusion>
        <edgeMap>
          <xCoord>199</xCoord>
          <yCoord>243</yCoord>
        </edgeMap>
        <edgeMap>
          <xCoord>200</xCoord>
          <yCoord>242</yCoord>
        </edgeMap>
        <edgeMap>
          <xCoord>201</xCoord>
          <yCoord>241</yCoord>
        </edgeMap>
        <edgeMap>
          <xCoord>201</xCoord>
          <yCoord>240</yCoord>
        </edgeMap>
        <edgeMap>
          <xCoord>201</xCoord>
          <yCoord>239</yCoord>
        </edgeMap>
        <edgeMap>
          <xCoord>201</xCoord>
          <yCoord>238</yCoord>
        </edgeMap>
        <edgeMap>
          <xCoord>201</xCoord>
          <yCoord>237</yCoord>
        </edgeMap>
        <edgeMap>
          <xCoord>201</xCoord>
          <yCoord>236</yCoord>
        </edgeMap>
        <edgeMap>
          <xCoord>200</xCoord>
          <yCoord>235</yCoord>
        </edgeMap>
        <edgeMap>
          <xCoord>200</xCoord>
          <yCoord>234</yCoord>
        </edgeMap>
        <edgeMap>
          <xCoord>199</xCoord>
          <yCoord>234</yCoord>
        </edgeMap>
        <edgeMap>
          <xCoord>198</xCoord>
          <yCoord>234</yCoord>
        </edgeMap>
        <edgeMap>
          <xCoord>197</xCoord>
          <yCoord>234</yCoord>
        </edgeMap>
        <edgeMap>
          <xCoord>196</xCoord>
          <yCoord>233</yCoord>
        </edgeMap>
        <edgeMap>
          <xCoord>195</xCoord>
          <yCoord>233</yCoord>
        </edgeMap>
        <edgeMap>
          <xCoord>194</xCoord>
          <yCoord>232</yCoord>
        </edgeMap>
        <edgeMap>
          <xCoord>193</xCoord>
          <yCoord>231</yCoord>
        </edgeMap>
        <edgeMap>
          <xCoord>192</xCoord>
          <yCoord>230</yCoord>
        </edgeMap>
        <edgeMap>
          <xCoord>191</xCoord>
          <yCoord>230</yCoord>
        </edgeMap>
        <edgeMap>
          <xCoord>190</xCoord>
          <yCoord>230</yCoord>
        </edgeMap>
        <edgeMap>
          <xCoord>189</xCoord>
          <yCoord>230</yCoord>
        </edgeMap>
        <edgeMap>
          <xCoord>188</xCoord>
          <yCoord>230</yCoord>
        </edgeMap>
        <edgeMap>
          <xCoord>187</xCoord>
          <yCoord>230</yCoord>
        </edgeMap>
        <edgeMap>
          <xCoord>186</xCoord>
          <yCoord>230</yCoord>
        </edgeMap>
        <edgeMap>
          <xCoord>185</xCoord>
          <yCoord>230</yCoord>
        </edgeMap>
        <edgeMap>
          <xCoord>184</xCoord>
          <yCoord>230</yCoord>
        </edgeMap>
        <edgeMap>
          <xCoord>183</xCoord>
          <yCoord>230</yCoord>
        </edgeMap>
        <edgeMap>
          <xCoord>182</xCoord>
          <yCoord>230</yCoord>
        </edgeMap>
        <edgeMap>
          <xCoord>181</xCoord>
          <yCoord>230</yCoord>
        </edgeMap>
        <edgeMap>
          <xCoord>180</xCoord>
          <yCoord>230</yCoord>
        </edgeMap>
        <edgeMap>
          <xCoord>179</xCoord>
          <yCoord>230</yCoord>
        </edgeMap>
        <edgeMap>
          <xCoord>178</xCoord>
          <yCoord>230</yCoord>
        </edgeMap>
        <edgeMap>
          <xCoord>178</xCoord>
          <yCoord>231</yCoord>
        </edgeMap>
        <edgeMap>
          <xCoord>177</xCoord>
          <yCoord>232</yCoord>
        </edgeMap>
        <edgeMap>
          <xCoord>176</xCoord>
          <yCoord>233</yCoord>
        </edgeMap>
        <edgeMap>
          <xCoord>175</xCoord>
          <yCoord>233</yCoord>
        </edgeMap>
        <edgeMap>
          <xCoord>174</xCoord>
          <yCoord>234</yCoord>
        </edgeMap>
        <edgeMap>
          <xCoord>173</xCoord>
          <yCoord>235</yCoord>
        </edgeMap>
        <edgeMap>
          <xCoord>173</xCoord>
          <yCoord>236</yCoord>
        </edgeMap>
        <edgeMap>
          <xCoord>172</xCoord>
          <yCoord>237</yCoord>
        </edgeMap>
        <edgeMap>
          <xCoord>171</xCoord>
          <yCoord>238</yCoord>
        </edgeMap>
        <edgeMap>
          <xCoord>171</xCoord>
          <yCoord>239</yCoord>
        </edgeMap>
        <edgeMap>
          <xCoord>170</xCoord>
          <yCoord>240</yCoord>
        </edgeMap>
        <edgeMap>
          <xCoord>170</xCoord>
          <yCoord>241</yCoord>
        </edgeMap>
        <edgeMap>
          <xCoord>170</xCoord>
          <yCoord>242</yCoord>
        </edgeMap>
        <edgeMap>
          <xCoord>171</xCoord>
          <yCoord>243</yCoord>
        </edgeMap>
        <edgeMap>
          <xCoord>172</xCoord>
          <yCoord>243</yCoord>
        </edgeMap>
        <edgeMap>
          <xCoord>173</xCoord>
          <yCoord>243</yCoord>
        </edgeMap>
        <edgeMap>
          <xCoord>174</xCoord>
          <yCoord>243</yCoord>
        </edgeMap>
        <edgeMap>
          <xCoord>175</xCoord>
          <yCoord>243</yCoord>
        </edgeMap>
        <edgeMap>
          <xCoord>176</xCoord>
          <yCoord>243</yCoord>
        </edgeMap>
        <edgeMap>
          <xCoord>177</xCoord>
          <yCoord>243</yCoord>
        </edgeMap>
        <edgeMap>
          <xCoord>178</xCoord>
          <yCoord>243</yCoord>
        </edgeMap>
        <edgeMap>
          <xCoord>179</xCoord>
          <yCoord>243</yCoord>
        </edgeMap>
        <edgeMap>
          <xCoord>180</xCoord>
          <yCoord>243</yCoord>
        </edgeMap>
        <edgeMap>
          <xCoord>181</xCoord>
          <yCoord>243</yCoord>
        </edgeMap>
        <edgeMap>
          <xCoord>182</xCoord>
          <yCoord>243</yCoord>
        </edgeMap>
        <edgeMap>
          <xCoord>183</xCoord>
          <yCoord>243</yCoord>
        </edgeMap>
        <edgeMap>
          <xCoord>184</xCoord>
          <yCoord>243</yCoord>
        </edgeMap>
        <edgeMap>
          <xCoord>184</xCoord>
          <yCoord>242</yCoord>
        </edgeMap>
        <edgeMap>
          <xCoord>185</xCoord>
          <yCoord>241</yCoord>
        </edgeMap>
        <edgeMap>
          <xCoord>186</xCoord>
          <yCoord>241</yCoord>
        </edgeMap>
        <edgeMap>
          <xCoord>187</xCoord>
          <yCoord>241</yCoord>
        </edgeMap>
        <edgeMap>
          <xCoord>188</xCoord>
          <yCoord>241</yCoord>
        </edgeMap>
        <edgeMap>
          <xCoord>189</xCoord>
          <yCoord>242</yCoord>
        </edgeMap>
        <edgeMap>
          <xCoord>190</xCoord>
          <yCoord>242</yCoord>
        </edgeMap>
        <edgeMap>
          <xCoord>191</xCoord>
          <yCoord>242</yCoord>
        </edgeMap>
        <edgeMap>
          <xCoord>192</xCoord>
          <yCoord>242</yCoord>
        </edgeMap>
        <edgeMap>
          <xCoord>193</xCoord>
          <yCoord>243</yCoord>
        </edgeMap>
        <edgeMap>
          <xCoord>194</xCoord>
          <yCoord>243</yCoord>
        </edgeMap>
        <edgeMap>
          <xCoord>195</xCoord>
          <yCoord>243</yCoord>
        </edgeMap>
        <edgeMap>
          <xCoord>196</xCoord>
          <yCoord>243</yCoord>
        </edgeMap>
        <edgeMap>
          <xCoord>197</xCoord>
          <yCoord>243</yCoord>
        </edgeMap>
        <edgeMap>
          <xCoord>198</xCoord>
          <yCoord>243</yCoord>
        </edgeMap>
        <edgeMap>
          <xCoord>199</xCoord>
          <yCoord>243</yCoord>
        </edgeMap>
      </roi>
      <roi>
        <imageZposition>-90.5</imageZposition>
        <imageSOP_UID>1.3.6.1.4.1.14519.5.2.1.6279.6001.281449690019231968912889951581</imageSOP_UID>
        <inclusion>TRUE</inclusion>
        <edgeMap>
          <xCoord>176</xCoord>
          <yCoord>256</yCoord>
        </edgeMap>
        <edgeMap>
          <xCoord>176</xCoord>
          <yCoord>255</yCoord>
        </edgeMap>
        <edgeMap>
          <xCoord>176</xCoord>
          <yCoord>254</yCoord>
        </edgeMap>
        <edgeMap>
          <xCoord>177</xCoord>
          <yCoord>253</yCoord>
        </edgeMap>
        <edgeMap>
          <xCoord>177</xCoord>
          <yCoord>252</yCoord>
        </edgeMap>
        <edgeMap>
          <xCoord>177</xCoord>
          <yCoord>251</yCoord>
        </edgeMap>
        <edgeMap>
          <xCoord>177</xCoord>
          <yCoord>250</yCoord>
        </edgeMap>
        <edgeMap>
          <xCoord>177</xCoord>
          <yCoord>249</yCoord>
        </edgeMap>
        <edgeMap>
          <xCoord>177</xCoord>
          <yCoord>248</yCoord>
        </edgeMap>
        <edgeMap>
          <xCoord>178</xCoord>
          <yCoord>247</yCoord>
        </edgeMap>
        <edgeMap>
          <xCoord>179</xCoord>
          <yCoord>246</yCoord>
        </edgeMap>
        <edgeMap>
          <xCoord>180</xCoord>
          <yCoord>245</yCoord>
        </edgeMap>
        <edgeMap>
          <xCoord>181</xCoord>
          <yCoord>244</yCoord>
        </edgeMap>
        <edgeMap>
          <xCoord>181</xCoord>
          <yCoord>243</yCoord>
        </edgeMap>
        <edgeMap>
          <xCoord>182</xCoord>
          <yCoord>242</yCoord>
        </edgeMap>
        <edgeMap>
          <xCoord>183</xCoord>
          <yCoord>242</yCoord>
        </edgeMap>
        <edgeMap>
          <xCoord>184</xCoord>
          <yCoord>242</yCoord>
        </edgeMap>
        <edgeMap>
          <xCoord>185</xCoord>
          <yCoord>242</yCoord>
        </edgeMap>
        <edgeMap>
          <xCoord>186</xCoord>
          <yCoord>243</yCoord>
        </edgeMap>
        <edgeMap>
          <xCoord>187</xCoord>
          <yCoord>243</yCoord>
        </edgeMap>
        <edgeMap>
          <xCoord>188</xCoord>
          <yCoord>243</yCoord>
        </edgeMap>
        <edgeMap>
          <xCoord>189</xCoord>
          <yCoord>243</yCoord>
        </edgeMap>
        <edgeMap>
          <xCoord>190</xCoord>
          <yCoord>243</yCoord>
        </edgeMap>
        <edgeMap>
          <xCoord>191</xCoord>
          <yCoord>243</yCoord>
        </edgeMap>
        <edgeMap>
          <xCoord>192</xCoord>
          <yCoord>243</yCoord>
        </edgeMap>
        <edgeMap>
          <xCoord>193</xCoord>
          <yCoord>243</yCoord>
        </edgeMap>
        <edgeMap>
          <xCoord>194</xCoord>
          <yCoord>242</yCoord>
        </edgeMap>
        <edgeMap>
          <xCoord>195</xCoord>
          <yCoord>241</yCoord>
        </edgeMap>
        <edgeMap>
          <xCoord>196</xCoord>
          <yCoord>240</yCoord>
        </edgeMap>
        <edgeMap>
          <xCoord>196</xCoord>
          <yCoord>239</yCoord>
        </edgeMap>
        <edgeMap>
          <xCoord>196</xCoord>
          <yCoord>238</yCoord>
        </edgeMap>
        <edgeMap>
          <xCoord>196</xCoord>
          <yCoord>237</yCoord>
        </edgeMap>
        <edgeMap>
          <xCoord>195</xCoord>
          <yCoord>236</yCoord>
        </edgeMap>
        <edgeMap>
          <xCoord>195</xCoord>
          <yCoord>235</yCoord>
        </edgeMap>
        <edgeMap>
          <xCoord>195</xCoord>
          <yCoord>234</yCoord>
        </edgeMap>
        <edgeMap>
          <xCoord>196</xCoord>
          <yCoord>233</yCoord>
        </edgeMap>
        <edgeMap>
          <xCoord>196</xCoord>
          <yCoord>232</yCoord>
        </edgeMap>
        <edgeMap>
          <xCoord>196</xCoord>
          <yCoord>231</yCoord>
        </edgeMap>
        <edgeMap>
          <xCoord>196</xCoord>
          <yCoord>230</yCoord>
        </edgeMap>
        <edgeMap>
          <xCoord>195</xCoord>
          <yCoord>230</yCoord>
        </edgeMap>
        <edgeMap>
          <xCoord>194</xCoord>
          <yCoord>229</yCoord>
        </edgeMap>
        <edgeMap>
          <xCoord>193</xCoord>
          <yCoord>229</yCoord>
        </edgeMap>
        <edgeMap>
          <xCoord>192</xCoord>
          <yCoord>229</yCoord>
        </edgeMap>
        <edgeMap>
          <xCoord>191</xCoord>
          <yCoord>229</yCoord>
        </edgeMap>
        <edgeMap>
          <xCoord>190</xCoord>
          <yCoord>229</yCoord>
        </edgeMap>
        <edgeMap>
          <xCoord>189</xCoord>
          <yCoord>229</yCoord>
        </edgeMap>
        <edgeMap>
          <xCoord>188</xCoord>
          <yCoord>229</yCoord>
        </edgeMap>
        <edgeMap>
          <xCoord>187</xCoord>
          <yCoord>229</yCoord>
        </edgeMap>
        <edgeMap>
          <xCoord>186</xCoord>
          <yCoord>230</yCoord>
        </edgeMap>
        <edgeMap>
          <xCoord>185</xCoord>
          <yCoord>230</yCoord>
        </edgeMap>
        <edgeMap>
          <xCoord>184</xCoord>
          <yCoord>230</yCoord>
        </edgeMap>
        <edgeMap>
          <xCoord>183</xCoord>
          <yCoord>230</yCoord>
        </edgeMap>
        <edgeMap>
          <xCoord>182</xCoord>
          <yCoord>230</yCoord>
        </edgeMap>
        <edgeMap>
          <xCoord>181</xCoord>
          <yCoord>230</yCoord>
        </edgeMap>
        <edgeMap>
          <xCoord>180</xCoord>
          <yCoord>231</yCoord>
        </edgeMap>
        <edgeMap>
          <xCoord>179</xCoord>
          <yCoord>232</yCoord>
        </edgeMap>
        <edgeMap>
          <xCoord>178</xCoord>
          <yCoord>233</yCoord>
        </edgeMap>
        <edgeMap>
          <xCoord>177</xCoord>
          <yCoord>233</yCoord>
        </edgeMap>
        <edgeMap>
          <xCoord>176</xCoord>
          <yCoord>234</yCoord>
        </edgeMap>
        <edgeMap>
          <xCoord>175</xCoord>
          <yCoord>235</yCoord>
        </edgeMap>
        <edgeMap>
          <xCoord>175</xCoord>
          <yCoord>236</yCoord>
        </edgeMap>
        <edgeMap>
          <xCoord>175</xCoord>
          <yCoord>237</yCoord>
        </edgeMap>
        <edgeMap>
          <xCoord>174</xCoord>
          <yCoord>238</yCoord>
        </edgeMap>
        <edgeMap>
          <xCoord>174</xCoord>
          <yCoord>239</yCoord>
        </edgeMap>
        <edgeMap>
          <xCoord>174</xCoord>
          <yCoord>240</yCoord>
        </edgeMap>
        <edgeMap>
          <xCoord>174</xCoord>
          <yCoord>241</yCoord>
        </edgeMap>
        <edgeMap>
          <xCoord>174</xCoord>
          <yCoord>242</yCoord>
        </edgeMap>
        <edgeMap>
          <xCoord>174</xCoord>
          <yCoord>243</yCoord>
        </edgeMap>
        <edgeMap>
          <xCoord>174</xCoord>
          <yCoord>244</yCoord>
        </edgeMap>
        <edgeMap>
          <xCoord>174</xCoord>
          <yCoord>245</yCoord>
        </edgeMap>
        <edgeMap>
          <xCoord>174</xCoord>
          <yCoord>246</yCoord>
        </edgeMap>
        <edgeMap>
          <xCoord>174</xCoord>
          <yCoord>247</yCoord>
        </edgeMap>
        <edgeMap>
          <xCoord>173</xCoord>
          <yCoord>248</yCoord>
        </edgeMap>
        <edgeMap>
          <xCoord>172</xCoord>
          <yCoord>248</yCoord>
        </edgeMap>
        <edgeMap>
          <xCoord>171</xCoord>
          <yCoord>249</yCoord>
        </edgeMap>
        <edgeMap>
          <xCoord>170</xCoord>
          <yCoord>250</yCoord>
        </edgeMap>
        <edgeMap>
          <xCoord>170</xCoord>
          <yCoord>251</yCoord>
        </edgeMap>
        <edgeMap>
          <xCoord>170</xCoord>
          <yCoord>252</yCoord>
        </edgeMap>
        <edgeMap>
          <xCoord>171</xCoord>
          <yCoord>253</yCoord>
        </edgeMap>
        <edgeMap>
          <xCoord>172</xCoord>
          <yCoord>254</yCoord>
        </edgeMap>
        <edgeMap>
          <xCoord>173</xCoord>
          <yCoord>255</yCoord>
        </edgeMap>
        <edgeMap>
          <xCoord>174</xCoord>
          <yCoord>256</yCoord>
        </edgeMap>
        <edgeMap>
          <xCoord>175</xCoord>
          <yCoord>256</yCoord>
        </edgeMap>
        <edgeMap>
          <xCoord>176</xCoord>
          <yCoord>256</yCoord>
        </edgeMap>
      </roi>
      <roi>
        <imageZposition>-93.0</imageZposition>
        <imageSOP_UID>1.3.6.1.4.1.14519.5.2.1.6279.6001.277811079535363355215028279150</imageSOP_UID>
        <inclusion>TRUE</inclusion>
        <edgeMap>
          <xCoord>176</xCoord>
          <yCoord>256</yCoord>
        </edgeMap>
        <edgeMap>
          <xCoord>177</xCoord>
          <yCoord>255</yCoord>
        </edgeMap>
        <edgeMap>
          <xCoord>178</xCoord>
          <yCoord>255</yCoord>
        </edgeMap>
        <edgeMap>
          <xCoord>179</xCoord>
          <yCoord>255</yCoord>
        </edgeMap>
        <edgeMap>
          <xCoord>180</xCoord>
          <yCoord>255</yCoord>
        </edgeMap>
        <edgeMap>
          <xCoord>181</xCoord>
          <yCoord>254</yCoord>
        </edgeMap>
        <edgeMap>
          <xCoord>181</xCoord>
          <yCoord>253</yCoord>
        </edgeMap>
        <edgeMap>
          <xCoord>181</xCoord>
          <yCoord>252</yCoord>
        </edgeMap>
        <edgeMap>
          <xCoord>181</xCoord>
          <yCoord>251</yCoord>
        </edgeMap>
        <edgeMap>
          <xCoord>181</xCoord>
          <yCoord>250</yCoord>
        </edgeMap>
        <edgeMap>
          <xCoord>181</xCoord>
          <yCoord>249</yCoord>
        </edgeMap>
        <edgeMap>
          <xCoord>182</xCoord>
          <yCoord>248</yCoord>
        </edgeMap>
        <edgeMap>
          <xCoord>183</xCoord>
          <yCoord>247</yCoord>
        </edgeMap>
        <edgeMap>
          <xCoord>184</xCoord>
          <yCoord>247</yCoord>
        </edgeMap>
        <edgeMap>
          <xCoord>185</xCoord>
          <yCoord>246</yCoord>
        </edgeMap>
        <edgeMap>
          <xCoord>186</xCoord>
          <yCoord>245</yCoord>
        </edgeMap>
        <edgeMap>
          <xCoord>187</xCoord>
          <yCoord>245</yCoord>
        </edgeMap>
        <edgeMap>
          <xCoord>188</xCoord>
          <yCoord>245</yCoord>
        </edgeMap>
        <edgeMap>
          <xCoord>189</xCoord>
          <yCoord>245</yCoord>
        </edgeMap>
        <edgeMap>
          <xCoord>190</xCoord>
          <yCoord>245</yCoord>
        </edgeMap>
        <edgeMap>
          <xCoord>191</xCoord>
          <yCoord>245</yCoord>
        </edgeMap>
        <edgeMap>
          <xCoord>192</xCoord>
          <yCoord>245</yCoord>
        </edgeMap>
        <edgeMap>
          <xCoord>193</xCoord>
          <yCoord>245</yCoord>
        </edgeMap>
        <edgeMap>
          <xCoord>194</xCoord>
          <yCoord>245</yCoord>
        </edgeMap>
        <edgeMap>
          <xCoord>195</xCoord>
          <yCoord>244</yCoord>
        </edgeMap>
        <edgeMap>
          <xCoord>195</xCoord>
          <yCoord>243</yCoord>
        </edgeMap>
        <edgeMap>
          <xCoord>195</xCoord>
          <yCoord>242</yCoord>
        </edgeMap>
        <edgeMap>
          <xCoord>195</xCoord>
          <yCoord>241</yCoord>
        </edgeMap>
        <edgeMap>
          <xCoord>195</xCoord>
          <yCoord>240</yCoord>
        </edgeMap>
        <edgeMap>
          <xCoord>195</xCoord>
          <yCoord>239</yCoord>
        </edgeMap>
        <edgeMap>
          <xCoord>195</xCoord>
          <yCoord>238</yCoord>
        </edgeMap>
        <edgeMap>
          <xCoord>195</xCoord>
          <yCoord>237</yCoord>
        </edgeMap>
        <edgeMap>
          <xCoord>195</xCoord>
          <yCoord>236</yCoord>
        </edgeMap>
        <edgeMap>
          <xCoord>195</xCoord>
          <yCoord>235</yCoord>
        </edgeMap>
        <edgeMap>
          <xCoord>194</xCoord>
          <yCoord>234</yCoord>
        </edgeMap>
        <edgeMap>
          <xCoord>193</xCoord>
          <yCoord>233</yCoord>
        </edgeMap>
        <edgeMap>
          <xCoord>192</xCoord>
          <yCoord>232</yCoord>
        </edgeMap>
        <edgeMap>
          <xCoord>191</xCoord>
          <yCoord>231</yCoord>
        </edgeMap>
        <edgeMap>
          <xCoord>190</xCoord>
          <yCoord>230</yCoord>
        </edgeMap>
        <edgeMap>
          <xCoord>189</xCoord>
          <yCoord>229</yCoord>
        </edgeMap>
        <edgeMap>
          <xCoord>188</xCoord>
          <yCoord>228</yCoord>
        </edgeMap>
        <edgeMap>
          <xCoord>187</xCoord>
          <yCoord>228</yCoord>
        </edgeMap>
        <edgeMap>
          <xCoord>186</xCoord>
          <yCoord>227</yCoord>
        </edgeMap>
        <edgeMap>
          <xCoord>185</xCoord>
          <yCoord>227</yCoord>
        </edgeMap>
        <edgeMap>
          <xCoord>184</xCoord>
          <yCoord>227</yCoord>
        </edgeMap>
        <edgeMap>
          <xCoord>183</xCoord>
          <yCoord>227</yCoord>
        </edgeMap>
        <edgeMap>
          <xCoord>182</xCoord>
          <yCoord>227</yCoord>
        </edgeMap>
        <edgeMap>
          <xCoord>182</xCoord>
          <yCoord>228</yCoord>
        </edgeMap>
        <edgeMap>
          <xCoord>181</xCoord>
          <yCoord>229</yCoord>
        </edgeMap>
        <edgeMap>
          <xCoord>180</xCoord>
          <yCoord>229</yCoord>
        </edgeMap>
        <edgeMap>
          <xCoord>179</xCoord>
          <yCoord>230</yCoord>
        </edgeMap>
        <edgeMap>
          <xCoord>178</xCoord>
          <yCoord>230</yCoord>
        </edgeMap>
        <edgeMap>
          <xCoord>177</xCoord>
          <yCoord>231</yCoord>
        </edgeMap>
        <edgeMap>
          <xCoord>176</xCoord>
          <yCoord>232</yCoord>
        </edgeMap>
        <edgeMap>
          <xCoord>176</xCoord>
          <yCoord>233</yCoord>
        </edgeMap>
        <edgeMap>
          <xCoord>175</xCoord>
          <yCoord>234</yCoord>
        </edgeMap>
        <edgeMap>
          <xCoord>175</xCoord>
          <yCoord>235</yCoord>
        </edgeMap>
        <edgeMap>
          <xCoord>174</xCoord>
          <yCoord>236</yCoord>
        </edgeMap>
        <edgeMap>
          <xCoord>173</xCoord>
          <yCoord>237</yCoord>
        </edgeMap>
        <edgeMap>
          <xCoord>172</xCoord>
          <yCoord>238</yCoord>
        </edgeMap>
        <edgeMap>
          <xCoord>171</xCoord>
          <yCoord>239</yCoord>
        </edgeMap>
        <edgeMap>
          <xCoord>170</xCoord>
          <yCoord>240</yCoord>
        </edgeMap>
        <edgeMap>
          <xCoord>170</xCoord>
          <yCoord>241</yCoord>
        </edgeMap>
        <edgeMap>
          <xCoord>170</xCoord>
          <yCoord>242</yCoord>
        </edgeMap>
        <edgeMap>
          <xCoord>170</xCoord>
          <yCoord>243</yCoord>
        </edgeMap>
        <edgeMap>
          <xCoord>170</xCoord>
          <yCoord>244</yCoord>
        </edgeMap>
        <edgeMap>
          <xCoord>170</xCoord>
          <yCoord>245</yCoord>
        </edgeMap>
        <edgeMap>
          <xCoord>170</xCoord>
          <yCoord>246</yCoord>
        </edgeMap>
        <edgeMap>
          <xCoord>171</xCoord>
          <yCoord>247</yCoord>
        </edgeMap>
        <edgeMap>
          <xCoord>171</xCoord>
          <yCoord>248</yCoord>
        </edgeMap>
        <edgeMap>
          <xCoord>171</xCoord>
          <yCoord>249</yCoord>
        </edgeMap>
        <edgeMap>
          <xCoord>172</xCoord>
          <yCoord>250</yCoord>
        </edgeMap>
        <edgeMap>
          <xCoord>172</xCoord>
          <yCoord>251</yCoord>
        </edgeMap>
        <edgeMap>
          <xCoord>172</xCoord>
          <yCoord>252</yCoord>
        </edgeMap>
        <edgeMap>
          <xCoord>171</xCoord>
          <yCoord>253</yCoord>
        </edgeMap>
        <edgeMap>
          <xCoord>171</xCoord>
          <yCoord>254</yCoord>
        </edgeMap>
        <edgeMap>
          <xCoord>171</xCoord>
          <yCoord>255</yCoord>
        </edgeMap>
        <edgeMap>
          <xCoord>171</xCoord>
          <yCoord>256</yCoord>
        </edgeMap>
        <edgeMap>
          <xCoord>172</xCoord>
          <yCoord>256</yCoord>
        </edgeMap>
        <edgeMap>
          <xCoord>173</xCoord>
          <yCoord>256</yCoord>
        </edgeMap>
        <edgeMap>
          <xCoord>174</xCoord>
          <yCoord>256</yCoord>
        </edgeMap>
        <edgeMap>
          <xCoord>175</xCoord>
          <yCoord>256</yCoord>
        </edgeMap>
        <edgeMap>
          <xCoord>176</xCoord>
          <yCoord>256</yCoord>
        </edgeMap>
      </roi>
      <roi>
        <imageZposition>-95.5</imageZposition>
        <imageSOP_UID>1.3.6.1.4.1.14519.5.2.1.6279.6001.168055425561507724392922042104</imageSOP_UID>
        <inclusion>TRUE</inclusion>
        <edgeMap>
          <xCoord>181</xCoord>
          <yCoord>256</yCoord>
        </edgeMap>
        <edgeMap>
          <xCoord>182</xCoord>
          <yCoord>255</yCoord>
        </edgeMap>
        <edgeMap>
          <xCoord>183</xCoord>
          <yCoord>255</yCoord>
        </edgeMap>
        <edgeMap>
          <xCoord>184</xCoord>
          <yCoord>254</yCoord>
        </edgeMap>
        <edgeMap>
          <xCoord>185</xCoord>
          <yCoord>253</yCoord>
        </edgeMap>
        <edgeMap>
          <xCoord>185</xCoord>
          <yCoord>252</yCoord>
        </edgeMap>
        <edgeMap>
          <xCoord>185</xCoord>
          <yCoord>251</yCoord>
        </edgeMap>
        <edgeMap>
          <xCoord>185</xCoord>
          <yCoord>250</yCoord>
        </edgeMap>
        <edgeMap>
          <xCoord>186</xCoord>
          <yCoord>249</yCoord>
        </edgeMap>
        <edgeMap>
          <xCoord>186</xCoord>
          <yCoord>248</yCoord>
        </edgeMap>
        <edgeMap>
          <xCoord>186</xCoord>
          <yCoord>247</yCoord>
        </edgeMap>
        <edgeMap>
          <xCoord>187</xCoord>
          <yCoord>246</yCoord>
        </edgeMap>
        <edgeMap>
          <xCoord>186</xCoord>
          <yCoord>245</yCoord>
        </edgeMap>
        <edgeMap>
          <xCoord>187</xCoord>
          <yCoord>244</yCoord>
        </edgeMap>
        <edgeMap>
          <xCoord>188</xCoord>
          <yCoord>243</yCoord>
        </edgeMap>
        <edgeMap>
          <xCoord>189</xCoord>
          <yCoord>243</yCoord>
        </edgeMap>
        <edgeMap>
          <xCoord>190</xCoord>
          <yCoord>243</yCoord>
        </edgeMap>
        <edgeMap>
          <xCoord>191</xCoord>
          <yCoord>243</yCoord>
        </edgeMap>
        <edgeMap>
          <xCoord>192</xCoord>
          <yCoord>243</yCoord>
        </edgeMap>
        <edgeMap>
          <xCoord>192</xCoord>
          <yCoord>242</yCoord>
        </edgeMap>
        <edgeMap>
          <xCoord>191</xCoord>
          <yCoord>241</yCoord>
        </edgeMap>
        <edgeMap>
          <xCoord>191</xCoord>
          <yCoord>240</yCoord>
        </edgeMap>
        <edgeMap>
          <xCoord>192</xCoord>
          <yCoord>239</yCoord>
        </edgeMap>
        <edgeMap>
          <xCoord>193</xCoord>
          <yCoord>239</yCoord>
        </edgeMap>
        <edgeMap>
          <xCoord>193</xCoord>
          <yCoord>238</yCoord>
        </edgeMap>
        <edgeMap>
          <xCoord>193</xCoord>
          <yCoord>237</yCoord>
        </edgeMap>
        <edgeMap>
          <xCoord>192</xCoord>
          <yCoord>236</yCoord>
        </edgeMap>
        <edgeMap>
          <xCoord>192</xCoord>
          <yCoord>235</yCoord>
        </edgeMap>
        <edgeMap>
          <xCoord>192</xCoord>
          <yCoord>234</yCoord>
        </edgeMap>
        <edgeMap>
          <xCoord>191</xCoord>
          <yCoord>234</yCoord>
        </edgeMap>
        <edgeMap>
          <xCoord>190</xCoord>
          <yCoord>234</yCoord>
        </edgeMap>
        <edgeMap>
          <xCoord>189</xCoord>
          <yCoord>234</yCoord>
        </edgeMap>
        <edgeMap>
          <xCoord>188</xCoord>
          <yCoord>233</yCoord>
        </edgeMap>
        <edgeMap>
          <xCoord>187</xCoord>
          <yCoord>232</yCoord>
        </edgeMap>
        <edgeMap>
          <xCoord>188</xCoord>
          <yCoord>231</yCoord>
        </edgeMap>
        <edgeMap>
          <xCoord>189</xCoord>
          <yCoord>230</yCoord>
        </edgeMap>
        <edgeMap>
          <xCoord>190</xCoord>
          <yCoord>230</yCoord>
        </edgeMap>
        <edgeMap>
          <xCoord>191</xCoord>
          <yCoord>230</yCoord>
        </edgeMap>
        <edgeMap>
          <xCoord>192</xCoord>
          <yCoord>230</yCoord>
        </edgeMap>
        <edgeMap>
          <xCoord>192</xCoord>
          <yCoord>229</yCoord>
        </edgeMap>
        <edgeMap>
          <xCoord>191</xCoord>
          <yCoord>229</yCoord>
        </edgeMap>
        <edgeMap>
          <xCoord>190</xCoord>
          <yCoord>230</yCoord>
        </edgeMap>
        <edgeMap>
          <xCoord>189</xCoord>
          <yCoord>230</yCoord>
        </edgeMap>
        <edgeMap>
          <xCoord>188</xCoord>
          <yCoord>231</yCoord>
        </edgeMap>
        <edgeMap>
          <xCoord>187</xCoord>
          <yCoord>231</yCoord>
        </edgeMap>
        <edgeMap>
          <xCoord>186</xCoord>
          <yCoord>232</yCoord>
        </edgeMap>
        <edgeMap>
          <xCoord>185</xCoord>
          <yCoord>231</yCoord>
        </edgeMap>
        <edgeMap>
          <xCoord>184</xCoord>
          <yCoord>232</yCoord>
        </edgeMap>
        <edgeMap>
          <xCoord>183</xCoord>
          <yCoord>232</yCoord>
        </edgeMap>
        <edgeMap>
          <xCoord>182</xCoord>
          <yCoord>232</yCoord>
        </edgeMap>
        <edgeMap>
          <xCoord>181</xCoord>
          <yCoord>231</yCoord>
        </edgeMap>
        <edgeMap>
          <xCoord>181</xCoord>
          <yCoord>232</yCoord>
        </edgeMap>
        <edgeMap>
          <xCoord>180</xCoord>
          <yCoord>233</yCoord>
        </edgeMap>
        <edgeMap>
          <xCoord>179</xCoord>
          <yCoord>233</yCoord>
        </edgeMap>
        <edgeMap>
          <xCoord>178</xCoord>
          <yCoord>233</yCoord>
        </edgeMap>
        <edgeMap>
          <xCoord>177</xCoord>
          <yCoord>234</yCoord>
        </edgeMap>
        <edgeMap>
          <xCoord>176</xCoord>
          <yCoord>234</yCoord>
        </edgeMap>
        <edgeMap>
          <xCoord>175</xCoord>
          <yCoord>234</yCoord>
        </edgeMap>
        <edgeMap>
          <xCoord>174</xCoord>
          <yCoord>234</yCoord>
        </edgeMap>
        <edgeMap>
          <xCoord>173</xCoord>
          <yCoord>235</yCoord>
        </edgeMap>
        <edgeMap>
          <xCoord>172</xCoord>
          <yCoord>235</yCoord>
        </edgeMap>
        <edgeMap>
          <xCoord>171</xCoord>
          <yCoord>236</yCoord>
        </edgeMap>
        <edgeMap>
          <xCoord>170</xCoord>
          <yCoord>236</yCoord>
        </edgeMap>
        <edgeMap>
          <xCoord>169</xCoord>
          <yCoord>237</yCoord>
        </edgeMap>
        <edgeMap>
          <xCoord>169</xCoord>
          <yCoord>238</yCoord>
        </edgeMap>
        <edgeMap>
          <xCoord>169</xCoord>
          <yCoord>239</yCoord>
        </edgeMap>
        <edgeMap>
          <xCoord>169</xCoord>
          <yCoord>240</yCoord>
        </edgeMap>
        <edgeMap>
          <xCoord>169</xCoord>
          <yCoord>241</yCoord>
        </edgeMap>
        <edgeMap>
          <xCoord>169</xCoord>
          <yCoord>242</yCoord>
        </edgeMap>
        <edgeMap>
          <xCoord>169</xCoord>
          <yCoord>243</yCoord>
        </edgeMap>
        <edgeMap>
          <xCoord>168</xCoord>
          <yCoord>244</yCoord>
        </edgeMap>
        <edgeMap>
          <xCoord>169</xCoord>
          <yCoord>244</yCoord>
        </edgeMap>
        <edgeMap>
          <xCoord>170</xCoord>
          <yCoord>244</yCoord>
        </edgeMap>
        <edgeMap>
          <xCoord>171</xCoord>
          <yCoord>245</yCoord>
        </edgeMap>
        <edgeMap>
          <xCoord>172</xCoord>
          <yCoord>245</yCoord>
        </edgeMap>
        <edgeMap>
          <xCoord>173</xCoord>
          <yCoord>246</yCoord>
        </edgeMap>
        <edgeMap>
          <xCoord>173</xCoord>
          <yCoord>247</yCoord>
        </edgeMap>
        <edgeMap>
          <xCoord>172</xCoord>
          <yCoord>248</yCoord>
        </edgeMap>
        <edgeMap>
          <xCoord>173</xCoord>
          <yCoord>249</yCoord>
        </edgeMap>
        <edgeMap>
          <xCoord>173</xCoord>
          <yCoord>250</yCoord>
        </edgeMap>
        <edgeMap>
          <xCoord>172</xCoord>
          <yCoord>251</yCoord>
        </edgeMap>
        <edgeMap>
          <xCoord>171</xCoord>
          <yCoord>252</yCoord>
        </edgeMap>
        <edgeMap>
          <xCoord>172</xCoord>
          <yCoord>252</yCoord>
        </edgeMap>
        <edgeMap>
          <xCoord>173</xCoord>
          <yCoord>251</yCoord>
        </edgeMap>
        <edgeMap>
          <xCoord>174</xCoord>
          <yCoord>250</yCoord>
        </edgeMap>
        <edgeMap>
          <xCoord>175</xCoord>
          <yCoord>250</yCoord>
        </edgeMap>
        <edgeMap>
          <xCoord>176</xCoord>
          <yCoord>251</yCoord>
        </edgeMap>
        <edgeMap>
          <xCoord>176</xCoord>
          <yCoord>252</yCoord>
        </edgeMap>
        <edgeMap>
          <xCoord>175</xCoord>
          <yCoord>253</yCoord>
        </edgeMap>
        <edgeMap>
          <xCoord>175</xCoord>
          <yCoord>254</yCoord>
        </edgeMap>
        <edgeMap>
          <xCoord>175</xCoord>
          <yCoord>255</yCoord>
        </edgeMap>
        <edgeMap>
          <xCoord>176</xCoord>
          <yCoord>255</yCoord>
        </edgeMap>
        <edgeMap>
          <xCoord>177</xCoord>
          <yCoord>254</yCoord>
        </edgeMap>
        <edgeMap>
          <xCoord>178</xCoord>
          <yCoord>254</yCoord>
        </edgeMap>
        <edgeMap>
          <xCoord>179</xCoord>
          <yCoord>255</yCoord>
        </edgeMap>
        <edgeMap>
          <xCoord>179</xCoord>
          <yCoord>256</yCoord>
        </edgeMap>
        <edgeMap>
          <xCoord>180</xCoord>
          <yCoord>256</yCoord>
        </edgeMap>
        <edgeMap>
          <xCoord>181</xCoord>
          <yCoord>256</yCoord>
        </edgeMap>
      </roi>
      <roi>
        <imageZposition>-98.0</imageZposition>
        <imageSOP_UID>1.3.6.1.4.1.14519.5.2.1.6279.6001.123620468477254102824656548075</imageSOP_UID>
        <inclusion>TRUE</inclusion>
        <edgeMap>
          <xCoord>182</xCoord>
          <yCoord>255</yCoord>
        </edgeMap>
        <edgeMap>
          <xCoord>183</xCoord>
          <yCoord>254</yCoord>
        </edgeMap>
        <edgeMap>
          <xCoord>184</xCoord>
          <yCoord>254</yCoord>
        </edgeMap>
        <edgeMap>
          <xCoord>185</xCoord>
          <yCoord>253</yCoord>
        </edgeMap>
        <edgeMap>
          <xCoord>185</xCoord>
          <yCoord>252</yCoord>
        </edgeMap>
        <edgeMap>
          <xCoord>186</xCoord>
          <yCoord>251</yCoord>
        </edgeMap>
        <edgeMap>
          <xCoord>186</xCoord>
          <yCoord>250</yCoord>
        </edgeMap>
        <edgeMap>
          <xCoord>186</xCoord>
          <yCoord>249</yCoord>
        </edgeMap>
        <edgeMap>
          <xCoord>185</xCoord>
          <yCoord>248</yCoord>
        </edgeMap>
        <edgeMap>
          <xCoord>186</xCoord>
          <yCoord>247</yCoord>
        </edgeMap>
        <edgeMap>
          <xCoord>187</xCoord>
          <yCoord>246</yCoord>
        </edgeMap>
        <edgeMap>
          <xCoord>188</xCoord>
          <yCoord>246</yCoord>
        </edgeMap>
        <edgeMap>
          <xCoord>189</xCoord>
          <yCoord>246</yCoord>
        </edgeMap>
        <edgeMap>
          <xCoord>190</xCoord>
          <yCoord>246</yCoord>
        </edgeMap>
        <edgeMap>
          <xCoord>191</xCoord>
          <yCoord>246</yCoord>
        </edgeMap>
        <edgeMap>
          <xCoord>191</xCoord>
          <yCoord>245</yCoord>
        </edgeMap>
        <edgeMap>
          <xCoord>191</xCoord>
          <yCoord>244</yCoord>
        </edgeMap>
        <edgeMap>
          <xCoord>191</xCoord>
          <yCoord>243</yCoord>
        </edgeMap>
        <edgeMap>
          <xCoord>191</xCoord>
          <yCoord>242</yCoord>
        </edgeMap>
        <edgeMap>
          <xCoord>191</xCoord>
          <yCoord>241</yCoord>
        </edgeMap>
        <edgeMap>
          <xCoord>191</xCoord>
          <yCoord>240</yCoord>
        </edgeMap>
        <edgeMap>
          <xCoord>191</xCoord>
          <yCoord>239</yCoord>
        </edgeMap>
        <edgeMap>
          <xCoord>191</xCoord>
          <yCoord>238</yCoord>
        </edgeMap>
        <edgeMap>
          <xCoord>192</xCoord>
          <yCoord>237</yCoord>
        </edgeMap>
        <edgeMap>
          <xCoord>192</xCoord>
          <yCoord>236</yCoord>
        </edgeMap>
        <edgeMap>
          <xCoord>192</xCoord>
          <yCoord>235</yCoord>
        </edgeMap>
        <edgeMap>
          <xCoord>192</xCoord>
          <yCoord>234</yCoord>
        </edgeMap>
        <edgeMap>
          <xCoord>191</xCoord>
          <yCoord>234</yCoord>
        </edgeMap>
        <edgeMap>
          <xCoord>190</xCoord>
          <yCoord>233</yCoord>
        </edgeMap>
        <edgeMap>
          <xCoord>189</xCoord>
          <yCoord>233</yCoord>
        </edgeMap>
        <edgeMap>
          <xCoord>188</xCoord>
          <yCoord>233</yCoord>
        </edgeMap>
        <edgeMap>
          <xCoord>187</xCoord>
          <yCoord>232</yCoord>
        </edgeMap>
        <edgeMap>
          <xCoord>186</xCoord>
          <yCoord>231</yCoord>
        </edgeMap>
        <edgeMap>
          <xCoord>186</xCoord>
          <yCoord>230</yCoord>
        </edgeMap>
        <edgeMap>
          <xCoord>185</xCoord>
          <yCoord>229</yCoord>
        </edgeMap>
        <edgeMap>
          <xCoord>184</xCoord>
          <yCoord>228</yCoord>
        </edgeMap>
        <edgeMap>
          <xCoord>183</xCoord>
          <yCoord>228</yCoord>
        </edgeMap>
        <edgeMap>
          <xCoord>182</xCoord>
          <yCoord>227</yCoord>
        </edgeMap>
        <edgeMap>
          <xCoord>182</xCoord>
          <yCoord>226</yCoord>
        </edgeMap>
        <edgeMap>
          <xCoord>181</xCoord>
          <yCoord>226</yCoord>
        </edgeMap>
        <edgeMap>
          <xCoord>180</xCoord>
          <yCoord>226</yCoord>
        </edgeMap>
        <edgeMap>
          <xCoord>179</xCoord>
          <yCoord>226</yCoord>
        </edgeMap>
        <edgeMap>
          <xCoord>178</xCoord>
          <yCoord>226</yCoord>
        </edgeMap>
        <edgeMap>
          <xCoord>177</xCoord>
          <yCoord>226</yCoord>
        </edgeMap>
        <edgeMap>
          <xCoord>176</xCoord>
          <yCoord>226</yCoord>
        </edgeMap>
        <edgeMap>
          <xCoord>175</xCoord>
          <yCoord>226</yCoord>
        </edgeMap>
        <edgeMap>
          <xCoord>174</xCoord>
          <yCoord>226</yCoord>
        </edgeMap>
        <edgeMap>
          <xCoord>173</xCoord>
          <yCoord>227</yCoord>
        </edgeMap>
        <edgeMap>
          <xCoord>172</xCoord>
          <yCoord>228</yCoord>
        </edgeMap>
        <edgeMap>
          <xCoord>171</xCoord>
          <yCoord>229</yCoord>
        </edgeMap>
        <edgeMap>
          <xCoord>170</xCoord>
          <yCoord>230</yCoord>
        </edgeMap>
        <edgeMap>
          <xCoord>170</xCoord>
          <yCoord>231</yCoord>
        </edgeMap>
        <edgeMap>
          <xCoord>169</xCoord>
          <yCoord>232</yCoord>
        </edgeMap>
        <edgeMap>
          <xCoord>168</xCoord>
          <yCoord>233</yCoord>
        </edgeMap>
        <edgeMap>
          <xCoord>167</xCoord>
          <yCoord>233</yCoord>
        </edgeMap>
        <edgeMap>
          <xCoord>166</xCoord>
          <yCoord>234</yCoord>
        </edgeMap>
        <edgeMap>
          <xCoord>165</xCoord>
          <yCoord>234</yCoord>
        </edgeMap>
        <edgeMap>
          <xCoord>164</xCoord>
          <yCoord>235</yCoord>
        </edgeMap>
        <edgeMap>
          <xCoord>164</xCoord>
          <yCoord>236</yCoord>
        </edgeMap>
        <edgeMap>
          <xCoord>164</xCoord>
          <yCoord>237</yCoord>
        </edgeMap>
        <edgeMap>
          <xCoord>164</xCoord>
          <yCoord>238</yCoord>
        </edgeMap>
        <edgeMap>
          <xCoord>164</xCoord>
          <yCoord>239</yCoord>
        </edgeMap>
        <edgeMap>
          <xCoord>164</xCoord>
          <yCoord>240</yCoord>
        </edgeMap>
        <edgeMap>
          <xCoord>164</xCoord>
          <yCoord>241</yCoord>
        </edgeMap>
        <edgeMap>
          <xCoord>164</xCoord>
          <yCoord>242</yCoord>
        </edgeMap>
        <edgeMap>
          <xCoord>164</xCoord>
          <yCoord>243</yCoord>
        </edgeMap>
        <edgeMap>
          <xCoord>165</xCoord>
          <yCoord>244</yCoord>
        </edgeMap>
        <edgeMap>
          <xCoord>165</xCoord>
          <yCoord>245</yCoord>
        </edgeMap>
        <edgeMap>
          <xCoord>165</xCoord>
          <yCoord>246</yCoord>
        </edgeMap>
        <edgeMap>
          <xCoord>166</xCoord>
          <yCoord>247</yCoord>
        </edgeMap>
        <edgeMap>
          <xCoord>167</xCoord>
          <yCoord>248</yCoord>
        </edgeMap>
        <edgeMap>
          <xCoord>168</xCoord>
          <yCoord>249</yCoord>
        </edgeMap>
        <edgeMap>
          <xCoord>169</xCoord>
          <yCoord>250</yCoord>
        </edgeMap>
        <edgeMap>
          <xCoord>170</xCoord>
          <yCoord>251</yCoord>
        </edgeMap>
        <edgeMap>
          <xCoord>171</xCoord>
          <yCoord>251</yCoord>
        </edgeMap>
        <edgeMap>
          <xCoord>172</xCoord>
          <yCoord>251</yCoord>
        </edgeMap>
        <edgeMap>
          <xCoord>173</xCoord>
          <yCoord>250</yCoord>
        </edgeMap>
        <edgeMap>
          <xCoord>174</xCoord>
          <yCoord>250</yCoord>
        </edgeMap>
        <edgeMap>
          <xCoord>175</xCoord>
          <yCoord>251</yCoord>
        </edgeMap>
        <edgeMap>
          <xCoord>175</xCoord>
          <yCoord>252</yCoord>
        </edgeMap>
        <edgeMap>
          <xCoord>175</xCoord>
          <yCoord>253</yCoord>
        </edgeMap>
        <edgeMap>
          <xCoord>175</xCoord>
          <yCoord>254</yCoord>
        </edgeMap>
        <edgeMap>
          <xCoord>176</xCoord>
          <yCoord>255</yCoord>
        </edgeMap>
        <edgeMap>
          <xCoord>177</xCoord>
          <yCoord>255</yCoord>
        </edgeMap>
        <edgeMap>
          <xCoord>178</xCoord>
          <yCoord>255</yCoord>
        </edgeMap>
        <edgeMap>
          <xCoord>179</xCoord>
          <yCoord>255</yCoord>
        </edgeMap>
        <edgeMap>
          <xCoord>180</xCoord>
          <yCoord>255</yCoord>
        </edgeMap>
        <edgeMap>
          <xCoord>181</xCoord>
          <yCoord>255</yCoord>
        </edgeMap>
        <edgeMap>
          <xCoord>182</xCoord>
          <yCoord>255</yCoord>
        </edgeMap>
      </roi>
      <roi>
        <imageZposition>-100.5</imageZposition>
        <imageSOP_UID>1.3.6.1.4.1.14519.5.2.1.6279.6001.320311842603234708357350807538</imageSOP_UID>
        <inclusion>TRUE</inclusion>
        <edgeMap>
          <xCoord>182</xCoord>
          <yCoord>257</yCoord>
        </edgeMap>
        <edgeMap>
          <xCoord>182</xCoord>
          <yCoord>256</yCoord>
        </edgeMap>
        <edgeMap>
          <xCoord>182</xCoord>
          <yCoord>255</yCoord>
        </edgeMap>
        <edgeMap>
          <xCoord>182</xCoord>
          <yCoord>254</yCoord>
        </edgeMap>
        <edgeMap>
          <xCoord>182</xCoord>
          <yCoord>253</yCoord>
        </edgeMap>
        <edgeMap>
          <xCoord>182</xCoord>
          <yCoord>252</yCoord>
        </edgeMap>
        <edgeMap>
          <xCoord>182</xCoord>
          <yCoord>251</yCoord>
        </edgeMap>
        <edgeMap>
          <xCoord>182</xCoord>
          <yCoord>250</yCoord>
        </edgeMap>
        <edgeMap>
          <xCoord>182</xCoord>
          <yCoord>249</yCoord>
        </edgeMap>
        <edgeMap>
          <xCoord>182</xCoord>
          <yCoord>248</yCoord>
        </edgeMap>
        <edgeMap>
          <xCoord>181</xCoord>
          <yCoord>247</yCoord>
        </edgeMap>
        <edgeMap>
          <xCoord>181</xCoord>
          <yCoord>246</yCoord>
        </edgeMap>
        <edgeMap>
          <xCoord>180</xCoord>
          <yCoord>245</yCoord>
        </edgeMap>
        <edgeMap>
          <xCoord>180</xCoord>
          <yCoord>244</yCoord>
        </edgeMap>
        <edgeMap>
          <xCoord>180</xCoord>
          <yCoord>243</yCoord>
        </edgeMap>
        <edgeMap>
          <xCoord>180</xCoord>
          <yCoord>242</yCoord>
        </edgeMap>
        <edgeMap>
          <xCoord>180</xCoord>
          <yCoord>241</yCoord>
        </edgeMap>
        <edgeMap>
          <xCoord>180</xCoord>
          <yCoord>240</yCoord>
        </edgeMap>
        <edgeMap>
          <xCoord>180</xCoord>
          <yCoord>239</yCoord>
        </edgeMap>
        <edgeMap>
          <xCoord>180</xCoord>
          <yCoord>238</yCoord>
        </edgeMap>
        <edgeMap>
          <xCoord>179</xCoord>
          <yCoord>237</yCoord>
        </edgeMap>
        <edgeMap>
          <xCoord>178</xCoord>
          <yCoord>237</yCoord>
        </edgeMap>
        <edgeMap>
          <xCoord>177</xCoord>
          <yCoord>238</yCoord>
        </edgeMap>
        <edgeMap>
          <xCoord>176</xCoord>
          <yCoord>239</yCoord>
        </edgeMap>
        <edgeMap>
          <xCoord>175</xCoord>
          <yCoord>238</yCoord>
        </edgeMap>
        <edgeMap>
          <xCoord>174</xCoord>
          <yCoord>237</yCoord>
        </edgeMap>
        <edgeMap>
          <xCoord>174</xCoord>
          <yCoord>236</yCoord>
        </edgeMap>
        <edgeMap>
          <xCoord>174</xCoord>
          <yCoord>235</yCoord>
        </edgeMap>
        <edgeMap>
          <xCoord>173</xCoord>
          <yCoord>235</yCoord>
        </edgeMap>
        <edgeMap>
          <xCoord>172</xCoord>
          <yCoord>235</yCoord>
        </edgeMap>
        <edgeMap>
          <xCoord>171</xCoord>
          <yCoord>236</yCoord>
        </edgeMap>
        <edgeMap>
          <xCoord>171</xCoord>
          <yCoord>237</yCoord>
        </edgeMap>
        <edgeMap>
          <xCoord>171</xCoord>
          <yCoord>238</yCoord>
        </edgeMap>
        <edgeMap>
          <xCoord>170</xCoord>
          <yCoord>239</yCoord>
        </edgeMap>
        <edgeMap>
          <xCoord>169</xCoord>
          <yCoord>239</yCoord>
        </edgeMap>
        <edgeMap>
          <xCoord>168</xCoord>
          <yCoord>240</yCoord>
        </edgeMap>
        <edgeMap>
          <xCoord>167</xCoord>
          <yCoord>241</yCoord>
        </edgeMap>
        <edgeMap>
          <xCoord>166</xCoord>
          <yCoord>241</yCoord>
        </edgeMap>
        <edgeMap>
          <xCoord>165</xCoord>
          <yCoord>241</yCoord>
        </edgeMap>
        <edgeMap>
          <xCoord>165</xCoord>
          <yCoord>242</yCoord>
        </edgeMap>
        <edgeMap>
          <xCoord>165</xCoord>
          <yCoord>243</yCoord>
        </edgeMap>
        <edgeMap>
          <xCoord>165</xCoord>
          <yCoord>244</yCoord>
        </edgeMap>
        <edgeMap>
          <xCoord>164</xCoord>
          <yCoord>245</yCoord>
        </edgeMap>
        <edgeMap>
          <xCoord>165</xCoord>
          <yCoord>245</yCoord>
        </edgeMap>
        <edgeMap>
          <xCoord>166</xCoord>
          <yCoord>246</yCoord>
        </edgeMap>
        <edgeMap>
          <xCoord>167</xCoord>
          <yCoord>246</yCoord>
        </edgeMap>
        <edgeMap>
          <xCoord>168</xCoord>
          <yCoord>246</yCoord>
        </edgeMap>
        <edgeMap>
          <xCoord>169</xCoord>
          <yCoord>247</yCoord>
        </edgeMap>
        <edgeMap>
          <xCoord>169</xCoord>
          <yCoord>248</yCoord>
        </edgeMap>
        <edgeMap>
          <xCoord>170</xCoord>
          <yCoord>248</yCoord>
        </edgeMap>
        <edgeMap>
          <xCoord>171</xCoord>
          <yCoord>248</yCoord>
        </edgeMap>
        <edgeMap>
          <xCoord>172</xCoord>
          <yCoord>248</yCoord>
        </edgeMap>
        <edgeMap>
          <xCoord>173</xCoord>
          <yCoord>249</yCoord>
        </edgeMap>
        <edgeMap>
          <xCoord>174</xCoord>
          <yCoord>249</yCoord>
        </edgeMap>
        <edgeMap>
          <xCoord>175</xCoord>
          <yCoord>249</yCoord>
        </edgeMap>
        <edgeMap>
          <xCoord>176</xCoord>
          <yCoord>250</yCoord>
        </edgeMap>
        <edgeMap>
          <xCoord>176</xCoord>
          <yCoord>251</yCoord>
        </edgeMap>
        <edgeMap>
          <xCoord>176</xCoord>
          <yCoord>252</yCoord>
        </edgeMap>
        <edgeMap>
          <xCoord>176</xCoord>
          <yCoord>253</yCoord>
        </edgeMap>
        <edgeMap>
          <xCoord>177</xCoord>
          <yCoord>254</yCoord>
        </edgeMap>
        <edgeMap>
          <xCoord>177</xCoord>
          <yCoord>255</yCoord>
        </edgeMap>
        <edgeMap>
          <xCoord>178</xCoord>
          <yCoord>256</yCoord>
        </edgeMap>
        <edgeMap>
          <xCoord>179</xCoord>
          <yCoord>257</yCoord>
        </edgeMap>
        <edgeMap>
          <xCoord>180</xCoord>
          <yCoord>257</yCoord>
        </edgeMap>
        <edgeMap>
          <xCoord>181</xCoord>
          <yCoord>257</yCoord>
        </edgeMap>
        <edgeMap>
          <xCoord>182</xCoord>
          <yCoord>257</yCoord>
        </edgeMap>
      </roi>
      <roi>
        <imageZposition>-103.0</imageZposition>
        <imageSOP_UID>1.3.6.1.4.1.14519.5.2.1.6279.6001.371118978779571563253095533408</imageSOP_UID>
        <inclusion>TRUE</inclusion>
        <edgeMap>
          <xCoord>172</xCoord>
          <yCoord>249</yCoord>
        </edgeMap>
        <edgeMap>
          <xCoord>173</xCoord>
          <yCoord>248</yCoord>
        </edgeMap>
        <edgeMap>
          <xCoord>174</xCoord>
          <yCoord>248</yCoord>
        </edgeMap>
        <edgeMap>
          <xCoord>175</xCoord>
          <yCoord>248</yCoord>
        </edgeMap>
        <edgeMap>
          <xCoord>175</xCoord>
          <yCoord>247</yCoord>
        </edgeMap>
        <edgeMap>
          <xCoord>176</xCoord>
          <yCoord>246</yCoord>
        </edgeMap>
        <edgeMap>
          <xCoord>177</xCoord>
          <yCoord>246</yCoord>
        </edgeMap>
        <edgeMap>
          <xCoord>178</xCoord>
          <yCoord>245</yCoord>
        </edgeMap>
        <edgeMap>
          <xCoord>179</xCoord>
          <yCoord>244</yCoord>
        </edgeMap>
        <edgeMap>
          <xCoord>179</xCoord>
          <yCoord>243</yCoord>
        </edgeMap>
        <edgeMap>
          <xCoord>178</xCoord>
          <yCoord>242</yCoord>
        </edgeMap>
        <edgeMap>
          <xCoord>177</xCoord>
          <yCoord>241</yCoord>
        </edgeMap>
        <edgeMap>
          <xCoord>176</xCoord>
          <yCoord>241</yCoord>
        </edgeMap>
        <edgeMap>
          <xCoord>175</xCoord>
          <yCoord>241</yCoord>
        </edgeMap>
        <edgeMap>
          <xCoord>174</xCoord>
          <yCoord>240</yCoord>
        </edgeMap>
        <edgeMap>
          <xCoord>173</xCoord>
          <yCoord>240</yCoord>
        </edgeMap>
        <edgeMap>
          <xCoord>172</xCoord>
          <yCoord>239</yCoord>
        </edgeMap>
        <edgeMap>
          <xCoord>171</xCoord>
          <yCoord>239</yCoord>
        </edgeMap>
        <edgeMap>
          <xCoord>170</xCoord>
          <yCoord>239</yCoord>
        </edgeMap>
        <edgeMap>
          <xCoord>169</xCoord>
          <yCoord>239</yCoord>
        </edgeMap>
        <edgeMap>
          <xCoord>168</xCoord>
          <yCoord>239</yCoord>
        </edgeMap>
        <edgeMap>
          <xCoord>167</xCoord>
          <yCoord>239</yCoord>
        </edgeMap>
        <edgeMap>
          <xCoord>166</xCoord>
          <yCoord>239</yCoord>
        </edgeMap>
        <edgeMap>
          <xCoord>165</xCoord>
          <yCoord>239</yCoord>
        </edgeMap>
        <edgeMap>
          <xCoord>164</xCoord>
          <yCoord>239</yCoord>
        </edgeMap>
        <edgeMap>
          <xCoord>163</xCoord>
          <yCoord>240</yCoord>
        </edgeMap>
        <edgeMap>
          <xCoord>163</xCoord>
          <yCoord>241</yCoord>
        </edgeMap>
        <edgeMap>
          <xCoord>163</xCoord>
          <yCoord>242</yCoord>
        </edgeMap>
        <edgeMap>
          <xCoord>164</xCoord>
          <yCoord>243</yCoord>
        </edgeMap>
        <edgeMap>
          <xCoord>165</xCoord>
          <yCoord>243</yCoord>
        </edgeMap>
        <edgeMap>
          <xCoord>166</xCoord>
          <yCoord>244</yCoord>
        </edgeMap>
        <edgeMap>
          <xCoord>166</xCoord>
          <yCoord>245</yCoord>
        </edgeMap>
        <edgeMap>
          <xCoord>166</xCoord>
          <yCoord>246</yCoord>
        </edgeMap>
        <edgeMap>
          <xCoord>167</xCoord>
          <yCoord>247</yCoord>
        </edgeMap>
        <edgeMap>
          <xCoord>167</xCoord>
          <yCoord>248</yCoord>
        </edgeMap>
        <edgeMap>
          <xCoord>168</xCoord>
          <yCoord>248</yCoord>
        </edgeMap>
        <edgeMap>
          <xCoord>169</xCoord>
          <yCoord>248</yCoord>
        </edgeMap>
        <edgeMap>
          <xCoord>170</xCoord>
          <yCoord>248</yCoord>
        </edgeMap>
        <edgeMap>
          <xCoord>171</xCoord>
          <yCoord>249</yCoord>
        </edgeMap>
        <edgeMap>
          <xCoord>172</xCoord>
          <yCoord>249</yCoord>
        </edgeMap>
      </roi>
    </unblindedReadNodule>
    <unblindedReadNodule>
      <noduleID>IL057_201392</noduleID>
      <roi>
        <imageZposition>-60.5</imageZposition>
        <imageSOP_UID>1.3.6.1.4.1.14519.5.2.1.6279.6001.230405107070134863644697240802</imageSOP_UID>
        <inclusion>TRUE</inclusion>
        <edgeMap>
          <xCoord>313</xCoord>
          <yCoord>326</yCoord>
        </edgeMap>
      </roi>
    </unblindedReadNodule>
    <nonNodule>
      <nonNoduleID>IL057_201389</nonNoduleID>
      <imageZposition>-155.5</imageZposition>
      <imageSOP_UID>1.3.6.1.4.1.14519.5.2.1.6279.6001.302942800247415895954626640692</imageSOP_UID>
      <locus>
        <xCoord>368</xCoord>
        <yCoord>225</yCoord>
      </locus>
    </nonNodule>
    <nonNodule>
      <nonNoduleID>IL057_201390</nonNoduleID>
      <imageZposition>-55.5</imageZposition>
      <imageSOP_UID>1.3.6.1.4.1.14519.5.2.1.6279.6001.177357788301134012403846229650</imageSOP_UID>
      <locus>
        <xCoord>193</xCoord>
        <yCoord>286</yCoord>
      </locus>
    </nonNodule>
    <nonNodule>
      <nonNoduleID>IL057_201391</nonNoduleID>
      <imageZposition>-55.5</imageZposition>
      <imageSOP_UID>1.3.6.1.4.1.14519.5.2.1.6279.6001.177357788301134012403846229650</imageSOP_UID>
      <locus>
        <xCoord>320</xCoord>
        <yCoord>310</yCoord>
      </locus>
    </nonNodule>
  </readingSession>
<readingSession>
<annotationVersion>3.12</annotationVersion>
<servicingRadiologistID>760559800</servicingRadiologistID>
<unblindedReadNodule>
<noduleID>MI014_14818</noduleID>
<roi>
<imageZposition>-60.5</imageZposition>
<imageSOP_UID>1.3.6.1.4.1.14519.5.2.1.6279.6001.230405107070134863644697240802</imageSOP_UID>
<inclusion>TRUE</inclusion>
<edgeMap>
<xCoord>313</xCoord>
<yCoord>326</yCoord>
</edgeMap>
</roi>
</unblindedReadNodule>
<unblindedReadNodule>
<noduleID>MI014_14820</noduleID>
<roi>
<imageZposition>-133.0</imageZposition>
<imageSOP_UID>1.3.6.1.4.1.14519.5.2.1.6279.6001.116864605964223790001129863615</imageSOP_UID>
<inclusion>TRUE</inclusion>
<edgeMap>
<xCoord>129</xCoord>
<yCoord>298</yCoord>
</edgeMap>
</roi>
</unblindedReadNodule>
<unblindedReadNodule>
<noduleID>MI014_14819</noduleID>
<roi>
<imageZposition>-105.5</imageZposition>
<imageSOP_UID>1.3.6.1.4.1.14519.5.2.1.6279.6001.196935128438940404101755772524</imageSOP_UID>
<inclusion>TRUE</inclusion>
<edgeMap>
<xCoord>179</xCoord>
<yCoord>231</yCoord>
</edgeMap>
</roi>
</unblindedReadNodule>
<nonNodule>
<nonNoduleID>MI014_14821</nonNoduleID>
<imageZposition>-85.5</imageZposition>
<imageSOP_UID>1.3.6.1.4.1.14519.5.2.1.6279.6001.188778112282881438712757487068</imageSOP_UID>
<locus>
<xCoord>297</xCoord>
<yCoord>355</yCoord>
</locus>
</nonNodule>
<nonNodule>
<nonNoduleID>MI014_14813</nonNoduleID>
<imageZposition>-98.0</imageZposition>
<imageSOP_UID>1.3.6.1.4.1.14519.5.2.1.6279.6001.123620468477254102824656548075</imageSOP_UID>
<locus>
<xCoord>176</xCoord>
<yCoord>242</yCoord>
</locus>
</nonNodule>
<nonNodule>
<nonNoduleID>MI014_14822</nonNoduleID>
<imageZposition>-158.0</imageZposition>
<imageSOP_UID>1.3.6.1.4.1.14519.5.2.1.6279.6001.219157458727597727179042257897</imageSOP_UID>
<locus>
<xCoord>368</xCoord>
<yCoord>224</yCoord>
</locus>
</nonNodule>
<nonNodule>
<nonNoduleID>MI014_14823</nonNoduleID>
<imageZposition>-183.0</imageZposition>
<imageSOP_UID>1.3.6.1.4.1.14519.5.2.1.6279.6001.292196753760792311552333739515</imageSOP_UID>
<locus>
<xCoord>210</xCoord>
<yCoord>175</yCoord>
</locus>
</nonNodule>
<nonNodule>
<nonNoduleID>MI014_14815</nonNoduleID>
<imageZposition>-155.5</imageZposition>
<imageSOP_UID>1.3.6.1.4.1.14519.5.2.1.6279.6001.302942800247415895954626640692</imageSOP_UID>
<locus>
<xCoord>368</xCoord>
<yCoord>225</yCoord>
</locus>
</nonNodule>
<nonNodule>
<nonNoduleID>MI014_14816</nonNoduleID>
<imageZposition>-55.5</imageZposition>
<imageSOP_UID>1.3.6.1.4.1.14519.5.2.1.6279.6001.177357788301134012403846229650</imageSOP_UID>
<locus>
<xCoord>193</xCoord>
<yCoord>286</yCoord>
</locus>
</nonNodule>
<nonNodule>
<nonNoduleID>MI014_14817</nonNoduleID>
<imageZposition>-55.5</imageZposition>
<imageSOP_UID>1.3.6.1.4.1.14519.5.2.1.6279.6001.177357788301134012403846229650</imageSOP_UID>
<locus>
<xCoord>320</xCoord>
<yCoord>310</yCoord>
</locus>
</nonNodule>
<nonNodule>
<nonNoduleID>MI014_14824</nonNoduleID>
<imageZposition>-53.0</imageZposition>
<imageSOP_UID>1.3.6.1.4.1.14519.5.2.1.6279.6001.611775822990615458608701755675</imageSOP_UID>
<locus>
<xCoord>317</xCoord>
<yCoord>304</yCoord>
</locus>
</nonNodule>
<nonNodule>
<nonNoduleID>MI014_14825</nonNoduleID>
<imageZposition>-55.5</imageZposition>
<imageSOP_UID>1.3.6.1.4.1.14519.5.2.1.6279.6001.177357788301134012403846229650</imageSOP_UID>
<locus>
<xCoord>189</xCoord>
<yCoord>284</yCoord>
</locus>
</nonNodule>
</readingSession>
<readingSession>
		<annotationVersion>3.12</annotationVersion>
		<servicingRadiologistID>-1060548689</servicingRadiologistID>
			<unblindedReadNodule>
				<noduleID>0</noduleID>
				<characteristics>
					<subtlety>5</subtlety>
					<internalStructure>1</internalStructure>
					<calcification>6</calcification>
					<sphericity>3</sphericity>
					<margin>5</margin>
					<lobulation>2</lobulation>
					<spiculation>2</spiculation>
					<texture>5</texture>
					<malignancy>2</malignancy>
				</characteristics>
				<roi>
					<imageZposition>-90.5</imageZposition>
					<imageSOP_UID>1.3.6.1.4.1.14519.5.2.1.6279.6001.281449690019231968912889951581</imageSOP_UID>
					<inclusion>TRUE</inclusion>
					<edgeMap>
					<xCoord>181</xCoord>
					<yCoord>233</yCoord>
					</edgeMap>
					<edgeMap>
					<xCoord>180</xCoord>
					<yCoord>234</yCoord>
					</edgeMap>
					<edgeMap>
					<xCoord>179</xCoord>
					<yCoord>235</yCoord>
					</edgeMap>
					<edgeMap>
					<xCoord>178</xCoord>
					<yCoord>235</yCoord>
					</edgeMap>
					<edgeMap>
					<xCoord>177</xCoord>
					<yCoord>236</yCoord>
					</edgeMap>
					<edgeMap>
					<xCoord>176</xCoord>
					<yCoord>237</yCoord>
					</edgeMap>
					<edgeMap>
					<xCoord>175</xCoord>
					<yCoord>238</yCoord>
					</edgeMap>
					<edgeMap>
					<xCoord>175</xCoord>
					<yCoord>239</yCoord>
					</edgeMap>
					<edgeMap>
					<xCoord>175</xCoord>
					<yCoord>240</yCoord>
					</edgeMap>
					<edgeMap>
					<xCoord>174</xCoord>
					<yCoord>241</yCoord>
					</edgeMap>
					<edgeMap>
					<xCoord>174</xCoord>
					<yCoord>242</yCoord>
					</edgeMap>
					<edgeMap>
					<xCoord>173</xCoord>
					<yCoord>243</yCoord>
					</edgeMap>
					<edgeMap>
					<xCoord>173</xCoord>
					<yCoord>244</yCoord>
					</edgeMap>
					<edgeMap>
					<xCoord>173</xCoord>
					<yCoord>245</yCoord>
					</edgeMap>
					<edgeMap>
					<xCoord>173</xCoord>
					<yCoord>246</yCoord>
					</edgeMap>
					<edgeMap>
					<xCoord>172</xCoord>
					<yCoord>247</yCoord>
					</edgeMap>
					<edgeMap>
					<xCoord>172</xCoord>
					<yCoord>248</yCoord>
					</edgeMap>
					<edgeMap>
					<xCoord>172</xCoord>
					<yCoord>249</yCoord>
					</edgeMap>
					<edgeMap>
					<xCoord>172</xCoord>
					<yCoord>250</yCoord>
					</edgeMap>
					<edgeMap>
					<xCoord>172</xCoord>
					<yCoord>251</yCoord>
					</edgeMap>
					<edgeMap>
					<xCoord>171</xCoord>
					<yCoord>252</yCoord>
					</edgeMap>
					<edgeMap>
					<xCoord>171</xCoord>
					<yCoord>253</yCoord>
					</edgeMap>
					<edgeMap>
					<xCoord>171</xCoord>
					<yCoord>254</yCoord>
					</edgeMap>
					<edgeMap>
					<xCoord>171</xCoord>
					<yCoord>255</yCoord>
					</edgeMap>
					<edgeMap>
					<xCoord>171</xCoord>
					<yCoord>256</yCoord>
					</edgeMap>
					<edgeMap>
					<xCoord>172</xCoord>
					<yCoord>256</yCoord>
					</edgeMap>
					<edgeMap>
					<xCoord>173</xCoord>
					<yCoord>255</yCoord>
					</edgeMap>
					<edgeMap>
					<xCoord>174</xCoord>
					<yCoord>255</yCoord>
					</edgeMap>
					<edgeMap>
					<xCoord>175</xCoord>
					<yCoord>254</yCoord>
					</edgeMap>
					<edgeMap>
					<xCoord>175</xCoord>
					<yCoord>253</yCoord>
					</edgeMap>
					<edgeMap>
					<xCoord>176</xCoord>
					<yCoord>252</yCoord>
					</edgeMap>
					<edgeMap>
					<xCoord>177</xCoord>
					<yCoord>251</yCoord>
					</edgeMap>
					<edgeMap>
					<xCoord>177</xCoord>
					<yCoord>250</yCoord>
					</edgeMap>
					<edgeMap>
					<xCoord>178</xCoord>
					<yCoord>249</yCoord>
					</edgeMap>
					<edgeMap>
					<xCoord>179</xCoord>
					<yCoord>249</yCoord>
					</edgeMap>
					<edgeMap>
					<xCoord>179</xCoord>
					<yCoord>248</yCoord>
					</edgeMap>
					<edgeMap>
					<xCoord>180</xCoord>
					<yCoord>247</yCoord>
					</edgeMap>
					<edgeMap>
					<xCoord>181</xCoord>
					<yCoord>246</yCoord>
					</edgeMap>
					<edgeMap>
					<xCoord>182</xCoord>
					<yCoord>245</yCoord>
					</edgeMap>
					<edgeMap>
					<xCoord>182</xCoord>
					<yCoord>244</yCoord>
					</edgeMap>
					<edgeMap>
					<xCoord>183</xCoord>
					<yCoord>244</yCoord>
					</edgeMap>
					<edgeMap>
					<xCoord>184</xCoord>
					<yCoord>243</yCoord>
					</edgeMap>
					<edgeMap>
					<xCoord>185</xCoord>
					<yCoord>243</yCoord>
					</edgeMap>
					<edgeMap>
					<xCoord>186</xCoord>
					<yCoord>243</yCoord>
					</edgeMap>
					<edgeMap>
					<xCoord>187</xCoord>
					<yCoord>242</yCoord>
					</edgeMap>
					<edgeMap>
					<xCoord>188</xCoord>
					<yCoord>242</yCoord>
					</edgeMap>
					<edgeMap>
					<xCoord>189</xCoord>
					<yCoord>242</yCoord>
					</edgeMap>
					<edgeMap>
					<xCoord>190</xCoord>
					<yCoord>242</yCoord>
					</edgeMap>
					<edgeMap>
					<xCoord>191</xCoord>
					<yCoord>242</yCoord>
					</edgeMap>
					<edgeMap>
					<xCoord>192</xCoord>
					<yCoord>242</yCoord>
					</edgeMap>
					<edgeMap>
					<xCoord>193</xCoord>
					<yCoord>242</yCoord>
					</edgeMap>
					<edgeMap>
					<xCoord>194</xCoord>
					<yCoord>242</yCoord>
					</edgeMap>
					<edgeMap>
					<xCoord>194</xCoord>
					<yCoord>241</yCoord>
					</edgeMap>
					<edgeMap>
					<xCoord>195</xCoord>
					<yCoord>240</yCoord>
					</edgeMap>
					<edgeMap>
					<xCoord>195</xCoord>
					<yCoord>239</yCoord>
					</edgeMap>
					<edgeMap>
					<xCoord>195</xCoord>
					<yCoord>238</yCoord>
					</edgeMap>
					<edgeMap>
					<xCoord>195</xCoord>
					<yCoord>237</yCoord>
					</edgeMap>
					<edgeMap>
					<xCoord>195</xCoord>
					<yCoord>236</yCoord>
					</edgeMap>
					<edgeMap>
					<xCoord>195</xCoord>
					<yCoord>235</yCoord>
					</edgeMap>
					<edgeMap>
					<xCoord>195</xCoord>
					<yCoord>234</yCoord>
					</edgeMap>
					<edgeMap>
					<xCoord>196</xCoord>
					<yCoord>233</yCoord>
					</edgeMap>
					<edgeMap>
					<xCoord>196</xCoord>
					<yCoord>232</yCoord>
					</edgeMap>
					<edgeMap>
					<xCoord>195</xCoord>
					<yCoord>232</yCoord>
					</edgeMap>
					<edgeMap>
					<xCoord>194</xCoord>
					<yCoord>231</yCoord>
					</edgeMap>
					<edgeMap>
					<xCoord>193</xCoord>
					<yCoord>231</yCoord>
					</edgeMap>
					<edgeMap>
					<xCoord>192</xCoord>
					<yCoord>231</yCoord>
					</edgeMap>
					<edgeMap>
					<xCoord>192</xCoord>
					<yCoord>230</yCoord>
					</edgeMap>
					<edgeMap>
					<xCoord>191</xCoord>
					<yCoord>231</yCoord>
					</edgeMap>
					<edgeMap>
					<xCoord>190</xCoord>
					<yCoord>231</yCoord>
					</edgeMap>
					<edgeMap>
					<xCoord>189</xCoord>
					<yCoord>231</yCoord>
					</edgeMap>
					<edgeMap>
					<xCoord>188</xCoord>
					<yCoord>231</yCoord>
					</edgeMap>
					<edgeMap>
					<xCoord>187</xCoord>
					<yCoord>232</yCoord>
					</edgeMap>
					<edgeMap>
					<xCoord>186</xCoord>
					<yCoord>232</yCoord>
					</edgeMap>
					<edgeMap>
					<xCoord>185</xCoord>
					<yCoord>232</yCoord>
					</edgeMap>
					<edgeMap>
					<xCoord>184</xCoord>
					<yCoord>232</yCoord>
					</edgeMap>
					<edgeMap>
					<xCoord>183</xCoord>
					<yCoord>233</yCoord>
					</edgeMap>
					<edgeMap>
					<xCoord>182</xCoord>
					<yCoord>233</yCoord>
					</edgeMap>
					<edgeMap>
					<xCoord>181</xCoord>
					<yCoord>233</yCoord>
					</edgeMap>
				</roi>
				<roi>
					<imageZposition>-93.0</imageZposition>
					<imageSOP_UID>1.3.6.1.4.1.14519.5.2.1.6279.6001.277811079535363355215028279150</imageSOP_UID>
					<inclusion>TRUE</inclusion>
					<edgeMap>
					<xCoord>190</xCoord>
					<yCoord>233</yCoord>
					</edgeMap>
					<edgeMap>
					<xCoord>189</xCoord>
					<yCoord>233</yCoord>
					</edgeMap>
					<edgeMap>
					<xCoord>188</xCoord>
					<yCoord>232</yCoord>
					</edgeMap>
					<edgeMap>
					<xCoord>187</xCoord>
					<yCoord>232</yCoord>
					</edgeMap>
					<edgeMap>
					<xCoord>186</xCoord>
					<yCoord>232</yCoord>
					</edgeMap>
					<edgeMap>
					<xCoord>185</xCoord>
					<yCoord>232</yCoord>
					</edgeMap>
					<edgeMap>
					<xCoord>184</xCoord>
					<yCoord>232</yCoord>
					</edgeMap>
					<edgeMap>
					<xCoord>183</xCoord>
					<yCoord>232</yCoord>
					</edgeMap>
					<edgeMap>
					<xCoord>182</xCoord>
					<yCoord>232</yCoord>
					</edgeMap>
					<edgeMap>
					<xCoord>181</xCoord>
					<yCoord>231</yCoord>
					</edgeMap>
					<edgeMap>
					<xCoord>180</xCoord>
					<yCoord>231</yCoord>
					</edgeMap>
					<edgeMap>
					<xCoord>179</xCoord>
					<yCoord>231</yCoord>
					</edgeMap>
					<edgeMap>
					<xCoord>178</xCoord>
					<yCoord>231</yCoord>
					</edgeMap>
					<edgeMap>
					<xCoord>177</xCoord>
					<yCoord>232</yCoord>
					</edgeMap>
					<edgeMap>
					<xCoord>176</xCoord>
					<yCoord>233</yCoord>
					</edgeMap>
					<edgeMap>
					<xCoord>175</xCoord>
					<yCoord>233</yCoord>
					</edgeMap>
					<edgeMap>
					<xCoord>174</xCoord>
					<yCoord>234</yCoord>
					</edgeMap>
					<edgeMap>
					<xCoord>174</xCoord>
					<yCoord>235</yCoord>
					</edgeMap>
					<edgeMap>
					<xCoord>173</xCoord>
					<yCoord>236</yCoord>
					</edgeMap>
					<edgeMap>
					<xCoord>173</xCoord>
					<yCoord>237</yCoord>
					</edgeMap>
					<edgeMap>
					<xCoord>173</xCoord>
					<yCoord>238</yCoord>
					</edgeMap>
					<edgeMap>
					<xCoord>173</xCoord>
					<yCoord>239</yCoord>
					</edgeMap>
					<edgeMap>
					<xCoord>173</xCoord>
					<yCoord>240</yCoord>
					</edgeMap>
					<edgeMap>
					<xCoord>173</xCoord>
					<yCoord>241</yCoord>
					</edgeMap>
					<edgeMap>
					<xCoord>173</xCoord>
					<yCoord>242</yCoord>
					</edgeMap>
					<edgeMap>
					<xCoord>173</xCoord>
					<yCoord>243</yCoord>
					</edgeMap>
					<edgeMap>
					<xCoord>172</xCoord>
					<yCoord>244</yCoord>
					</edgeMap>
					<edgeMap>
					<xCoord>172</xCoord>
					<yCoord>245</yCoord>
					</edgeMap>
					<edgeMap>
					<xCoord>172</xCoord>
					<yCoord>246</yCoord>
					</edgeMap>
					<edgeMap>
					<xCoord>172</xCoord>
					<yCoord>247</yCoord>
					</edgeMap>
					<edgeMap>
					<xCoord>171</xCoord>
					<yCoord>248</yCoord>
					</edgeMap>
					<edgeMap>
					<xCoord>171</xCoord>
					<yCoord>249</yCoord>
					</edgeMap>
					<edgeMap>
					<xCoord>172</xCoord>
					<yCoord>250</yCoord>
					</edgeMap>
					<edgeMap>
					<xCoord>172</xCoord>
					<yCoord>251</yCoord>
					</edgeMap>
					<edgeMap>
					<xCoord>172</xCoord>
					<yCoord>252</yCoord>
					</edgeMap>
					<edgeMap>
					<xCoord>173</xCoord>
					<yCoord>253</yCoord>
					</edgeMap>
					<edgeMap>
					<xCoord>173</xCoord>
					<yCoord>254</yCoord>
					</edgeMap>
					<edgeMap>
					<xCoord>174</xCoord>
					<yCoord>254</yCoord>
					</edgeMap>
					<edgeMap>
					<xCoord>175</xCoord>
					<yCoord>254</yCoord>
					</edgeMap>
					<edgeMap>
					<xCoord>176</xCoord>
					<yCoord>255</yCoord>
					</edgeMap>
					<edgeMap>
					<xCoord>177</xCoord>
					<yCoord>255</yCoord>
					</edgeMap>
					<edgeMap>
					<xCoord>178</xCoord>
					<yCoord>255</yCoord>
					</edgeMap>
					<edgeMap>
					<xCoord>179</xCoord>
					<yCoord>255</yCoord>
					</edgeMap>
					<edgeMap>
					<xCoord>180</xCoord>
					<yCoord>255</yCoord>
					</edgeMap>
					<edgeMap>
					<xCoord>181</xCoord>
					<yCoord>254</yCoord>
					</edgeMap>
					<edgeMap>
					<xCoord>182</xCoord>
					<yCoord>253</yCoord>
					</edgeMap>
					<edgeMap>
					<xCoord>183</xCoord>
					<yCoord>252</yCoord>
					</edgeMap>
					<edgeMap>
					<xCoord>183</xCoord>
					<yCoord>251</yCoord>
					</edgeMap>
					<edgeMap>
					<xCoord>184</xCoord>
					<yCoord>250</yCoord>
					</edgeMap>
					<edgeMap>
					<xCoord>184</xCoord>
					<yCoord>249</yCoord>
					</edgeMap>
					<edgeMap>
					<xCoord>185</xCoord>
					<yCoord>248</yCoord>
					</edgeMap>
					<edgeMap>
					<xCoord>185</xCoord>
					<yCoord>247</yCoord>
					</edgeMap>
					<edgeMap>
					<xCoord>186</xCoord>
					<yCoord>246</yCoord>
					</edgeMap>
					<edgeMap>
					<xCoord>187</xCoord>
					<yCoord>246</yCoord>
					</edgeMap>
					<edgeMap>
					<xCoord>188</xCoord>
					<yCoord>245</yCoord>
					</edgeMap>
					<edgeMap>
					<xCoord>189</xCoord>
					<yCoord>245</yCoord>
					</edgeMap>
					<edgeMap>
					<xCoord>190</xCoord>
					<yCoord>245</yCoord>
					</edgeMap>
					<edgeMap>
					<xCoord>191</xCoord>
					<yCoord>244</yCoord>
					</edgeMap>
					<edgeMap>
					<xCoord>192</xCoord>
					<yCoord>244</yCoord>
					</edgeMap>
					<edgeMap>
					<xCoord>193</xCoord>
					<yCoord>243</yCoord>
					</edgeMap>
					<edgeMap>
					<xCoord>193</xCoord>
					<yCoord>242</yCoord>
					</edgeMap>
					<edgeMap>
					<xCoord>193</xCoord>
					<yCoord>241</yCoord>
					</edgeMap>
					<edgeMap>
					<xCoord>193</xCoord>
					<yCoord>240</yCoord>
					</edgeMap>
					<edgeMap>
					<xCoord>192</xCoord>
					<yCoord>239</yCoord>
					</edgeMap>
					<edgeMap>
					<xCoord>192</xCoord>
					<yCoord>238</yCoord>
					</edgeMap>
					<edgeMap>
					<xCoord>192</xCoord>
					<yCoord>237</yCoord>
					</edgeMap>
					<edgeMap>
					<xCoord>191</xCoord>
					<yCoord>236</yCoord>
					</edgeMap>
					<edgeMap>
					<xCoord>191</xCoord>
					<yCoord>235</yCoord>
					</edgeMap>
					<edgeMap>
					<xCoord>191</xCoord>
					<yCoord>234</yCoord>
					</edgeMap>
					<edgeMap>
					<xCoord>190</xCoord>
					<yCoord>233</yCoord>
					</edgeMap>
				</roi>
				<roi>
					<imageZposition>-95.5</imageZposition>
					<imageSOP_UID>1.3.6.1.4.1.14519.5.2.1.6279.6001.168055425561507724392922042104</imageSOP_UID>
					<inclusion>TRUE</inclusion>
					<edgeMap>
					<xCoord>180</xCoord>
					<yCoord>230</yCoord>
					</edgeMap>
					<edgeMap>
					<xCoord>179</xCoord>
					<yCoord>231</yCoord>
					</edgeMap>
					<edgeMap>
					<xCoord>178</xCoord>
					<yCoord>232</yCoord>
					</edgeMap>
					<edgeMap>
					<xCoord>177</xCoord>
					<yCoord>232</yCoord>
					</edgeMap>
					<edgeMap>
					<xCoord>176</xCoord>
					<yCoord>233</yCoord>
					</edgeMap>
					<edgeMap>
					<xCoord>175</xCoord>
					<yCoord>234</yCoord>
					</edgeMap>
					<edgeMap>
					<xCoord>174</xCoord>
					<yCoord>234</yCoord>
					</edgeMap>
					<edgeMap>
					<xCoord>173</xCoord>
					<yCoord>235</yCoord>
					</edgeMap>
					<edgeMap>
					<xCoord>172</xCoord>
					<yCoord>236</yCoord>
					</edgeMap>
					<edgeMap>
					<xCoord>172</xCoord>
					<yCoord>237</yCoord>
					</edgeMap>
					<edgeMap>
					<xCoord>171</xCoord>
					<yCoord>238</yCoord>
					</edgeMap>
					<edgeMap>
					<xCoord>171</xCoord>
					<yCoord>239</yCoord>
					</edgeMap>
					<edgeMap>
					<xCoord>170</xCoord>
					<yCoord>240</yCoord>
					</edgeMap>
					<edgeMap>
					<xCoord>170</xCoord>
					<yCoord>241</yCoord>
					</edgeMap>
					<edgeMap>
					<xCoord>169</xCoord>
					<yCoord>242</yCoord>
					</edgeMap>
					<edgeMap>
					<xCoord>169</xCoord>
					<yCoord>243</yCoord>
					</edgeMap>
					<edgeMap>
					<xCoord>170</xCoord>
					<yCoord>244</yCoord>
					</edgeMap>
					<edgeMap>
					<xCoord>170</xCoord>
					<yCoord>245</yCoord>
					</edgeMap>
					<edgeMap>
					<xCoord>171</xCoord>
					<yCoord>246</yCoord>
					</edgeMap>
					<edgeMap>
					<xCoord>171</xCoord>
					<yCoord>247</yCoord>
					</edgeMap>
					<edgeMap>
					<xCoord>172</xCoord>
					<yCoord>248</yCoord>
					</edgeMap>
					<edgeMap>
					<xCoord>173</xCoord>
					<yCoord>249</yCoord>
					</edgeMap>
					<edgeMap>
					<xCoord>173</xCoord>
					<yCoord>250</yCoord>
					</edgeMap>
					<edgeMap>
					<xCoord>174</xCoord>
					<yCoord>251</yCoord>
					</edgeMap>
					<edgeMap>
					<xCoord>175</xCoord>
					<yCoord>252</yCoord>
					</edgeMap>
					<edgeMap>
					<xCoord>176</xCoord>
					<yCoord>253</yCoord>
					</edgeMap>
					<edgeMap>
					<xCoord>177</xCoord>
					<yCoord>254</yCoord>
					</edgeMap>
					<edgeMap>
					<xCoord>177</xCoord>
					<yCoord>255</yCoord>
					</edgeMap>
					<edgeMap>
					<xCoord>178</xCoord>
					<yCoord>255</yCoord>
					</edgeMap>
					<edgeMap>
					<xCoord>179</xCoord>
					<yCoord>256</yCoord>
					</edgeMap>
					<edgeMap>
					<xCoord>180</xCoord>
					<yCoord>257</yCoord>
					</edgeMap>
					<edgeMap>
					<xCoord>181</xCoord>
					<yCoord>257</yCoord>
					</edgeMap>
					<edgeMap>
					<xCoord>182</xCoord>
					<yCoord>258</yCoord>
					</edgeMap>
					<edgeMap>
					<xCoord>182</xCoord>
					<yCoord>257</yCoord>
					</edgeMap>
					<edgeMap>
					<xCoord>183</xCoord>
					<yCoord>256</yCoord>
					</edgeMap>
					<edgeMap>
					<xCoord>183</xCoord>
					<yCoord>255</yCoord>
					</edgeMap>
					<edgeMap>
					<xCoord>183</xCoord>
					<yCoord>254</yCoord>
					</edgeMap>
					<edgeMap>
					<xCoord>184</xCoord>
					<yCoord>254</yCoord>
					</edgeMap>
					<edgeMap>
					<xCoord>184</xCoord>
					<yCoord>253</yCoord>
					</edgeMap>
					<edgeMap>
					<xCoord>185</xCoord>
					<yCoord>252</yCoord>
					</edgeMap>
					<edgeMap>
					<xCoord>185</xCoord>
					<yCoord>251</yCoord>
					</edgeMap>
					<edgeMap>
					<xCoord>186</xCoord>
					<yCoord>250</yCoord>
					</edgeMap>
					<edgeMap>
					<xCoord>186</xCoord>
					<yCoord>249</yCoord>
					</edgeMap>
					<edgeMap>
					<xCoord>186</xCoord>
					<yCoord>248</yCoord>
					</edgeMap>
					<edgeMap>
					<xCoord>186</xCoord>
					<yCoord>247</yCoord>
					</edgeMap>
					<edgeMap>
					<xCoord>186</xCoord>
					<yCoord>246</yCoord>
					</edgeMap>
					<edgeMap>
					<xCoord>186</xCoord>
					<yCoord>245</yCoord>
					</edgeMap>
					<edgeMap>
					<xCoord>187</xCoord>
					<yCoord>245</yCoord>
					</edgeMap>
					<edgeMap>
					<xCoord>188</xCoord>
					<yCoord>244</yCoord>
					</edgeMap>
					<edgeMap>
					<xCoord>189</xCoord>
					<yCoord>244</yCoord>
					</edgeMap>
					<edgeMap>
					<xCoord>190</xCoord>
					<yCoord>244</yCoord>
					</edgeMap>
					<edgeMap>
					<xCoord>191</xCoord>
					<yCoord>243</yCoord>
					</edgeMap>
					<edgeMap>
					<xCoord>191</xCoord>
					<yCoord>242</yCoord>
					</edgeMap>
					<edgeMap>
					<xCoord>192</xCoord>
					<yCoord>241</yCoord>
					</edgeMap>
					<edgeMap>
					<xCoord>193</xCoord>
					<yCoord>240</yCoord>
					</edgeMap>
					<edgeMap>
					<xCoord>193</xCoord>
					<yCoord>239</yCoord>
					</edgeMap>
					<edgeMap>
					<xCoord>193</xCoord>
					<yCoord>238</yCoord>
					</edgeMap>
					<edgeMap>
					<xCoord>193</xCoord>
					<yCoord>237</yCoord>
					</edgeMap>
					<edgeMap>
					<xCoord>193</xCoord>
					<yCoord>236</yCoord>
					</edgeMap>
					<edgeMap>
					<xCoord>193</xCoord>
					<yCoord>235</yCoord>
					</edgeMap>
					<edgeMap>
					<xCoord>192</xCoord>
					<yCoord>234</yCoord>
					</edgeMap>
					<edgeMap>
					<xCoord>191</xCoord>
					<yCoord>233</yCoord>
					</edgeMap>
					<edgeMap>
					<xCoord>190</xCoord>
					<yCoord>233</yCoord>
					</edgeMap>
					<edgeMap>
					<xCoord>189</xCoord>
					<yCoord>232</yCoord>
					</edgeMap>
					<edgeMap>
					<xCoord>188</xCoord>
					<yCoord>232</yCoord>
					</edgeMap>
					<edgeMap>
					<xCoord>187</xCoord>
					<yCoord>232</yCoord>
					</edgeMap>
					<edgeMap>
					<xCoord>186</xCoord>
					<yCoord>232</yCoord>
					</edgeMap>
					<edgeMap>
					<xCoord>185</xCoord>
					<yCoord>232</yCoord>
					</edgeMap>
					<edgeMap>
					<xCoord>184</xCoord>
					<yCoord>231</yCoord>
					</edgeMap>
					<edgeMap>
					<xCoord>183</xCoord>
					<yCoord>231</yCoord>
					</edgeMap>
					<edgeMap>
					<xCoord>182</xCoord>
					<yCoord>231</yCoord>
					</edgeMap>
					<edgeMap>
					<xCoord>181</xCoord>
					<yCoord>231</yCoord>
					</edgeMap>
					<edgeMap>
					<xCoord>180</xCoord>
					<yCoord>230</yCoord>
					</edgeMap>
				</roi>
				<roi>
					<imageZposition>-98.0</imageZposition>
					<imageSOP_UID>1.3.6.1.4.1.14519.5.2.1.6279.6001.123620468477254102824656548075</imageSOP_UID>
					<inclusion>TRUE</inclusion>
					<edgeMap>
					<xCoord>184</xCoord>
					<yCoord>225</yCoord>
					</edgeMap>
					<edgeMap>
					<xCoord>184</xCoord>
					<yCoord>226</yCoord>
					</edgeMap>
					<edgeMap>
					<xCoord>185</xCoord>
					<yCoord>227</yCoord>
					</edgeMap>
					<edgeMap>
					<xCoord>185</xCoord>
					<yCoord>228</yCoord>
					</edgeMap>
					<edgeMap>
					<xCoord>186</xCoord>
					<yCoord>229</yCoord>
					</edgeMap>
					<edgeMap>
					<xCoord>186</xCoord>
					<yCoord>230</yCoord>
					</edgeMap>
					<edgeMap>
					<xCoord>187</xCoord>
					<yCoord>231</yCoord>
					</edgeMap>
					<edgeMap>
					<xCoord>187</xCoord>
					<yCoord>232</yCoord>
					</edgeMap>
					<edgeMap>
					<xCoord>188</xCoord>
					<yCoord>233</yCoord>
					</edgeMap>
					<edgeMap>
					<xCoord>189</xCoord>
					<yCoord>234</yCoord>
					</edgeMap>
					<edgeMap>
					<xCoord>190</xCoord>
					<yCoord>234</yCoord>
					</edgeMap>
					<edgeMap>
					<xCoord>191</xCoord>
					<yCoord>235</yCoord>
					</edgeMap>
					<edgeMap>
					<xCoord>192</xCoord>
					<yCoord>236</yCoord>
					</edgeMap>
					<edgeMap>
					<xCoord>193</xCoord>
					<yCoord>236</yCoord>
					</edgeMap>
					<edgeMap>
					<xCoord>192</xCoord>
					<yCoord>237</yCoord>
					</edgeMap>
					<edgeMap>
					<xCoord>192</xCoord>
					<yCoord>238</yCoord>
					</edgeMap>
					<edgeMap>
					<xCoord>192</xCoord>
					<yCoord>239</yCoord>
					</edgeMap>
					<edgeMap>
					<xCoord>191</xCoord>
					<yCoord>240</yCoord>
					</edgeMap>
					<edgeMap>
					<xCoord>191</xCoord>
					<yCoord>241</yCoord>
					</edgeMap>
					<edgeMap>
					<xCoord>191</xCoord>
					<yCoord>242</yCoord>
					</edgeMap>
					<edgeMap>
					<xCoord>190</xCoord>
					<yCoord>243</yCoord>
					</edgeMap>
					<edgeMap>
					<xCoord>190</xCoord>
					<yCoord>244</yCoord>
					</edgeMap>
					<edgeMap>
					<xCoord>190</xCoord>
					<yCoord>245</yCoord>
					</edgeMap>
					<edgeMap>
					<xCoord>189</xCoord>
					<yCoord>246</yCoord>
					</edgeMap>
					<edgeMap>
					<xCoord>188</xCoord>
					<yCoord>246</yCoord>
					</edgeMap>
					<edgeMap>
					<xCoord>187</xCoord>
					<yCoord>246</yCoord>
					</edgeMap>
					<edgeMap>
					<xCoord>187</xCoord>
					<yCoord>247</yCoord>
					</edgeMap>
					<edgeMap>
					<xCoord>187</xCoord>
					<yCoord>248</yCoord>
					</edgeMap>
					<edgeMap>
					<xCoord>186</xCoord>
					<yCoord>249</yCoord>
					</edgeMap>
					<edgeMap>
					<xCoord>186</xCoord>
					<yCoord>250</yCoord>
					</edgeMap>
					<edgeMap>
					<xCoord>185</xCoord>
					<yCoord>251</yCoord>
					</edgeMap>
					<edgeMap>
					<xCoord>185</xCoord>
					<yCoord>252</yCoord>
					</edgeMap>
					<edgeMap>
					<xCoord>185</xCoord>
					<yCoord>253</yCoord>
					</edgeMap>
					<edgeMap>
					<xCoord>184</xCoord>
					<yCoord>253</yCoord>
					</edgeMap>
					<edgeMap>
					<xCoord>183</xCoord>
					<yCoord>254</yCoord>
					</edgeMap>
					<edgeMap>
					<xCoord>182</xCoord>
					<yCoord>255</yCoord>
					</edgeMap>
					<edgeMap>
					<xCoord>181</xCoord>
					<yCoord>256</yCoord>
					</edgeMap>
					<edgeMap>
					<xCoord>180</xCoord>
					<yCoord>256</yCoord>
					</edgeMap>
					<edgeMap>
					<xCoord>179</xCoord>
					<yCoord>256</yCoord>
					</edgeMap>
					<edgeMap>
					<xCoord>178</xCoord>
					<yCoord>256</yCoord>
					</edgeMap>
					<edgeMap>
					<xCoord>177</xCoord>
					<yCoord>256</yCoord>
					</edgeMap>
					<edgeMap>
					<xCoord>176</xCoord>
					<yCoord>256</yCoord>
					</edgeMap>
					<edgeMap>
					<xCoord>175</xCoord>
					<yCoord>255</yCoord>
					</edgeMap>
					<edgeMap>
					<xCoord>175</xCoord>
					<yCoord>254</yCoord>
					</edgeMap>
					<edgeMap>
					<xCoord>174</xCoord>
					<yCoord>253</yCoord>
					</edgeMap>
					<edgeMap>
					<xCoord>174</xCoord>
					<yCoord>252</yCoord>
					</edgeMap>
					<edgeMap>
					<xCoord>173</xCoord>
					<yCoord>251</yCoord>
					</edgeMap>
					<edgeMap>
					<xCoord>172</xCoord>
					<yCoord>250</yCoord>
					</edgeMap>
					<edgeMap>
					<xCoord>171</xCoord>
					<yCoord>250</yCoord>
					</edgeMap>
					<edgeMap>
					<xCoord>170</xCoord>
					<yCoord>249</yCoord>
					</edgeMap>
					<edgeMap>
					<xCoord>170</xCoord>
					<yCoord>248</yCoord>
					</edgeMap>
					<edgeMap>
					<xCoord>169</xCoord>
					<yCoord>247</yCoord>
					</edgeMap>
					<edgeMap>
					<xCoord>169</xCoord>
					<yCoord>246</yCoord>
					</edgeMap>
					<edgeMap>
					<xCoord>168</xCoord>
					<yCoord>245</yCoord>
					</edgeMap>
					<edgeMap>
					<xCoord>168</xCoord>
					<yCoord>244</yCoord>
					</edgeMap>
					<edgeMap>
					<xCoord>167</xCoord>
					<yCoord>243</yCoord>
					</edgeMap>
					<edgeMap>
					<xCoord>167</xCoord>
					<yCoord>242</yCoord>
					</edgeMap>
					<edgeMap>
					<xCoord>167</xCoord>
					<yCoord>241</yCoord>
					</edgeMap>
					<edgeMap>
					<xCoord>167</xCoord>
					<yCoord>240</yCoord>
					</edgeMap>
					<edgeMap>
					<xCoord>167</xCoord>
					<yCoord>239</yCoord>
					</edgeMap>
					<edgeMap>
					<xCoord>168</xCoord>
					<yCoord>238</yCoord>
					</edgeMap>
					<edgeMap>
					<xCoord>168</xCoord>
					<yCoord>237</yCoord>
					</edgeMap>
					<edgeMap>
					<xCoord>168</xCoord>
					<yCoord>236</yCoord>
					</edgeMap>
					<edgeMap>
					<xCoord>169</xCoord>
					<yCoord>235</yCoord>
					</edgeMap>
					<edgeMap>
					<xCoord>170</xCoord>
					<yCoord>234</yCoord>
					</edgeMap>
					<edgeMap>
					<xCoord>171</xCoord>
					<yCoord>233</yCoord>
					</edgeMap>
					<edgeMap>
					<xCoord>172</xCoord>
					<yCoord>233</yCoord>
					</edgeMap>
					<edgeMap>
					<xCoord>173</xCoord>
					<yCoord>232</yCoord>
					</edgeMap>
					<edgeMap>
					<xCoord>174</xCoord>
					<yCoord>231</yCoord>
					</edgeMap>
					<edgeMap>
					<xCoord>175</xCoord>
					<yCoord>230</yCoord>
					</edgeMap>
					<edgeMap>
					<xCoord>176</xCoord>
					<yCoord>230</yCoord>
					</edgeMap>
					<edgeMap>
					<xCoord>177</xCoord>
					<yCoord>229</yCoord>
					</edgeMap>
					<edgeMap>
					<xCoord>178</xCoord>
					<yCoord>228</yCoord>
					</edgeMap>
					<edgeMap>
					<xCoord>179</xCoord>
					<yCoord>227</yCoord>
					</edgeMap>
					<edgeMap>
					<xCoord>180</xCoord>
					<yCoord>226</yCoord>
					</edgeMap>
					<edgeMap>
					<xCoord>181</xCoord>
					<yCoord>226</yCoord>
					</edgeMap>
					<edgeMap>
					<xCoord>182</xCoord>
					<yCoord>226</yCoord>
					</edgeMap>
					<edgeMap>
					<xCoord>183</xCoord>
					<yCoord>226</yCoord>
					</edgeMap>
					<edgeMap>
					<xCoord>184</xCoord>
					<yCoord>225</yCoord>
					</edgeMap>
				</roi>
				<roi>
					<imageZposition>-100.5</imageZposition>
					<imageSOP_UID>1.3.6.1.4.1.14519.5.2.1.6279.6001.320311842603234708357350807538</imageSOP_UID>
					<inclusion>TRUE</inclusion>
					<edgeMap>
					<xCoord>176</xCoord>
					<yCoord>229</yCoord>
					</edgeMap>
					<edgeMap>
					<xCoord>175</xCoord>
					<yCoord>230</yCoord>
					</edgeMap>
					<edgeMap>
					<xCoord>174</xCoord>
					<yCoord>231</yCoord>
					</edgeMap>
					<edgeMap>
					<xCoord>173</xCoord>
					<yCoord>232</yCoord>
					</edgeMap>
					<edgeMap>
					<xCoord>172</xCoord>
					<yCoord>233</yCoord>
					</edgeMap>
					<edgeMap>
					<xCoord>172</xCoord>
					<yCoord>234</yCoord>
					</edgeMap>
					<edgeMap>
					<xCoord>171</xCoord>
					<yCoord>235</yCoord>
					</edgeMap>
					<edgeMap>
					<xCoord>171</xCoord>
					<yCoord>236</yCoord>
					</edgeMap>
					<edgeMap>
					<xCoord>170</xCoord>
					<yCoord>237</yCoord>
					</edgeMap>
					<edgeMap>
					<xCoord>169</xCoord>
					<yCoord>238</yCoord>
					</edgeMap>
					<edgeMap>
					<xCoord>168</xCoord>
					<yCoord>239</yCoord>
					</edgeMap>
					<edgeMap>
					<xCoord>167</xCoord>
					<yCoord>240</yCoord>
					</edgeMap>
					<edgeMap>
					<xCoord>166</xCoord>
					<yCoord>241</yCoord>
					</edgeMap>
					<edgeMap>
					<xCoord>166</xCoord>
					<yCoord>242</yCoord>
					</edgeMap>
					<edgeMap>
					<xCoord>165</xCoord>
					<yCoord>243</yCoord>
					</edgeMap>
					<edgeMap>
					<xCoord>164</xCoord>
					<yCoord>243</yCoord>
					</edgeMap>
					<edgeMap>
					<xCoord>165</xCoord>
					<yCoord>244</yCoord>
					</edgeMap>
					<edgeMap>
					<xCoord>166</xCoord>
					<yCoord>244</yCoord>
					</edgeMap>
					<edgeMap>
					<xCoord>167</xCoord>
					<yCoord>245</yCoord>
					</edgeMap>
					<edgeMap>
					<xCoord>168</xCoord>
					<yCoord>246</yCoord>
					</edgeMap>
					<edgeMap>
					<xCoord>169</xCoord>
					<yCoord>246</yCoord>
					</edgeMap>
					<edgeMap>
					<xCoord>170</xCoord>
					<yCoord>247</yCoord>
					</edgeMap>
					<edgeMap>
					<xCoord>171</xCoord>
					<yCoord>247</yCoord>
					</edgeMap>
					<edgeMap>
					<xCoord>172</xCoord>
					<yCoord>248</yCoord>
					</edgeMap>
					<edgeMap>
					<xCoord>173</xCoord>
					<yCoord>248</yCoord>
					</edgeMap>
					<edgeMap>
					<xCoord>174</xCoord>
					<yCoord>249</yCoord>
					</edgeMap>
					<edgeMap>
					<xCoord>175</xCoord>
					<yCoord>249</yCoord>
					</edgeMap>
					<edgeMap>
					<xCoord>176</xCoord>
					<yCoord>249</yCoord>
					</edgeMap>
					<edgeMap>
					<xCoord>177</xCoord>
					<yCoord>250</yCoord>
					</edgeMap>
					<edgeMap>
					<xCoord>178</xCoord>
					<yCoord>250</yCoord>
					</edgeMap>
					<edgeMap>
					<xCoord>179</xCoord>
					<yCoord>251</yCoord>
					</edgeMap>
					<edgeMap>
					<xCoord>180</xCoord>
					<yCoord>251</yCoord>
					</edgeMap>
					<edgeMap>
					<xCoord>181</xCoord>
					<yCoord>251</yCoord>
					</edgeMap>
					<edgeMap>
					<xCoord>181</xCoord>
					<yCoord>252</yCoord>
					</edgeMap>
					<edgeMap>
					<xCoord>182</xCoord>
					<yCoord>253</yCoord>
					</edgeMap>
					<edgeMap>
					<xCoord>183</xCoord>
					<yCoord>254</yCoord>
					</edgeMap>
					<edgeMap>
					<xCoord>183</xCoord>
					<yCoord>255</yCoord>
					</edgeMap>
					<edgeMap>
					<xCoord>183</xCoord>
					<yCoord>253</yCoord>
					</edgeMap>
					<edgeMap>
					<xCoord>183</xCoord>
					<yCoord>252</yCoord>
					</edgeMap>
					<edgeMap>
					<xCoord>183</xCoord>
					<yCoord>251</yCoord>
					</edgeMap>
					<edgeMap>
					<xCoord>182</xCoord>
					<yCoord>250</yCoord>
					</edgeMap>
					<edgeMap>
					<xCoord>182</xCoord>
					<yCoord>249</yCoord>
					</edgeMap>
					<edgeMap>
					<xCoord>182</xCoord>
					<yCoord>248</yCoord>
					</edgeMap>
					<edgeMap>
					<xCoord>182</xCoord>
					<yCoord>247</yCoord>
					</edgeMap>
					<edgeMap>
					<xCoord>182</xCoord>
					<yCoord>246</yCoord>
					</edgeMap>
					<edgeMap>
					<xCoord>182</xCoord>
					<yCoord>245</yCoord>
					</edgeMap>
					<edgeMap>
					<xCoord>182</xCoord>
					<yCoord>244</yCoord>
					</edgeMap>
					<edgeMap>
					<xCoord>182</xCoord>
					<yCoord>243</yCoord>
					</edgeMap>
					<edgeMap>
					<xCoord>182</xCoord>
					<yCoord>242</yCoord>
					</edgeMap>
					<edgeMap>
					<xCoord>183</xCoord>
					<yCoord>241</yCoord>
					</edgeMap>
					<edgeMap>
					<xCoord>184</xCoord>
					<yCoord>240</yCoord>
					</edgeMap>
					<edgeMap>
					<xCoord>183</xCoord>
					<yCoord>239</yCoord>
					</edgeMap>
					<edgeMap>
					<xCoord>182</xCoord>
					<yCoord>239</yCoord>
					</edgeMap>
					<edgeMap>
					<xCoord>181</xCoord>
					<yCoord>238</yCoord>
					</edgeMap>
					<edgeMap>
					<xCoord>180</xCoord>
					<yCoord>237</yCoord>
					</edgeMap>
					<edgeMap>
					<xCoord>179</xCoord>
					<yCoord>236</yCoord>
					</edgeMap>
					<edgeMap>
					<xCoord>178</xCoord>
					<yCoord>236</yCoord>
					</edgeMap>
					<edgeMap>
					<xCoord>178</xCoord>
					<yCoord>235</yCoord>
					</edgeMap>
					<edgeMap>
					<xCoord>178</xCoord>
					<yCoord>234</yCoord>
					</edgeMap>
					<edgeMap>
					<xCoord>177</xCoord>
					<yCoord>233</yCoord>
					</edgeMap>
					<edgeMap>
					<xCoord>177</xCoord>
					<yCoord>232</yCoord>
					</edgeMap>
					<edgeMap>
					<xCoord>176</xCoord>
					<yCoord>231</yCoord>
					</edgeMap>
					<edgeMap>
					<xCoord>176</xCoord>
					<yCoord>230</yCoord>
					</edgeMap>
					<edgeMap>
					<xCoord>176</xCoord>
					<yCoord>229</yCoord>
					</edgeMap>
				</roi>
				<roi>
					<imageZposition>-103.0</imageZposition>
					<imageSOP_UID>1.3.6.1.4.1.14519.5.2.1.6279.6001.371118978779571563253095533408</imageSOP_UID>
					<inclusion>TRUE</inclusion>
					<edgeMap>
					<xCoord>177</xCoord>
					<yCoord>242</yCoord>
					</edgeMap>
					<edgeMap>
					<xCoord>176</xCoord>
					<yCoord>242</yCoord>
					</edgeMap>
					<edgeMap>
					<xCoord>175</xCoord>
					<yCoord>242</yCoord>
					</edgeMap>
					<edgeMap>
					<xCoord>174</xCoord>
					<yCoord>241</yCoord>
					</edgeMap>
					<edgeMap>
					<xCoord>173</xCoord>
					<yCoord>241</yCoord>
					</edgeMap>
					<edgeMap>
					<xCoord>172</xCoord>
					<yCoord>241</yCoord>
					</edgeMap>
					<edgeMap>
					<xCoord>171</xCoord>
					<yCoord>241</yCoord>
					</edgeMap>
					<edgeMap>
					<xCoord>170</xCoord>
					<yCoord>240</yCoord>
					</edgeMap>
					<edgeMap>
					<xCoord>169</xCoord>
					<yCoord>240</yCoord>
					</edgeMap>
					<edgeMap>
					<xCoord>168</xCoord>
					<yCoord>240</yCoord>
					</edgeMap>
					<edgeMap>
					<xCoord>167</xCoord>
					<yCoord>240</yCoord>
					</edgeMap>
					<edgeMap>
					<xCoord>167</xCoord>
					<yCoord>239</yCoord>
					</edgeMap>
					<edgeMap>
					<xCoord>166</xCoord>
					<yCoord>240</yCoord>
					</edgeMap>
					<edgeMap>
					<xCoord>165</xCoord>
					<yCoord>241</yCoord>
					</edgeMap>
					<edgeMap>
					<xCoord>165</xCoord>
					<yCoord>242</yCoord>
					</edgeMap>
					<edgeMap>
					<xCoord>164</xCoord>
					<yCoord>243</yCoord>
					</edgeMap>
					<edgeMap>
					<xCoord>164</xCoord>
					<yCoord>244</yCoord>
					</edgeMap>
					<edgeMap>
					<xCoord>164</xCoord>
					<yCoord>245</yCoord>
					</edgeMap>
					<edgeMap>
					<xCoord>165</xCoord>
					<yCoord>246</yCoord>
					</edgeMap>
					<edgeMap>
					<xCoord>166</xCoord>
					<yCoord>247</yCoord>
					</edgeMap>
					<edgeMap>
					<xCoord>167</xCoord>
					<yCoord>248</yCoord>
					</edgeMap>
					<edgeMap>
					<xCoord>168</xCoord>
					<yCoord>249</yCoord>
					</edgeMap>
					<edgeMap>
					<xCoord>169</xCoord>
					<yCoord>250</yCoord>
					</edgeMap>
					<edgeMap>
					<xCoord>170</xCoord>
					<yCoord>251</yCoord>
					</edgeMap>
					<edgeMap>
					<xCoord>171</xCoord>
					<yCoord>250</yCoord>
					</edgeMap>
					<edgeMap>
					<xCoord>172</xCoord>
					<yCoord>249</yCoord>
					</edgeMap>
					<edgeMap>
					<xCoord>173</xCoord>
					<yCoord>249</yCoord>
					</edgeMap>
					<edgeMap>
					<xCoord>174</xCoord>
					<yCoord>248</yCoord>
					</edgeMap>
					<edgeMap>
					<xCoord>175</xCoord>
					<yCoord>247</yCoord>
					</edgeMap>
					<edgeMap>
					<xCoord>176</xCoord>
					<yCoord>247</yCoord>
					</edgeMap>
					<edgeMap>
					<xCoord>177</xCoord>
					<yCoord>248</yCoord>
					</edgeMap>
					<edgeMap>
					<xCoord>178</xCoord>
					<yCoord>248</yCoord>
					</edgeMap>
					<edgeMap>
					<xCoord>179</xCoord>
					<yCoord>247</yCoord>
					</edgeMap>
					<edgeMap>
					<xCoord>180</xCoord>
					<yCoord>246</yCoord>
					</edgeMap>
					<edgeMap>
					<xCoord>180</xCoord>
					<yCoord>245</yCoord>
					</edgeMap>
					<edgeMap>
					<xCoord>179</xCoord>
					<yCoord>244</yCoord>
					</edgeMap>
					<edgeMap>
					<xCoord>178</xCoord>
					<yCoord>243</yCoord>
					</edgeMap>
					<edgeMap>
					<xCoord>178</xCoord>
					<yCoord>242</yCoord>
					</edgeMap>
					<edgeMap>
					<xCoord>177</xCoord>
					<yCoord>242</yCoord>
					</edgeMap>
				</roi>
			</unblindedReadNodule>
			<unblindedReadNodule>
				<noduleID>3</noduleID>
				<roi>
					<imageZposition>-60.5</imageZposition>
					<imageSOP_UID>1.3.6.1.4.1.14519.5.2.1.6279.6001.230405107070134863644697240802</imageSOP_UID>
					<inclusion>TRUE</inclusion>
					<edgeMap>
					<xCoord>313</xCoord>
					<yCoord>326</yCoord>
					</edgeMap>
				</roi>
			</unblindedReadNodule>
			<nonNodule>
				<nonNoduleID>1</nonNoduleID>
				<imageZposition>-55.5</imageZposition>
				<imageSOP_UID>1.3.6.1.4.1.14519.5.2.1.6279.6001.177357788301134012403846229650</imageSOP_UID>
				<locus>
					<xCoord>189</xCoord>
					<yCoord>284</yCoord>
				</locus>
			</nonNodule>
			<nonNodule>
				<nonNoduleID>2</nonNoduleID>
				<imageZposition>-53.0</imageZposition>
				<imageSOP_UID>1.3.6.1.4.1.14519.5.2.1.6279.6001.611775822990615458608701755675</imageSOP_UID>
				<locus>
					<xCoord>317</xCoord>
					<yCoord>304</yCoord>
				</locus>
			</nonNodule>
	</readingSession>
</LidcReadMessage>
