# Supplementary material for: An improved V-Net lung nodule segmentation model based on pixel threshold separation and attention mechanism
Source: Sci Rep. 2024 Feb 27;14:4743. doi: 10.1038/s41598-024-55178-3 (PMC10899216; doi:10.1038/s41598-024-55178-3)
Supplement: Supplementary file 1 — Supplementary Information 1. [file 41598_2024_55178_MOESM1_ESM.zip › lidc-xml-only/tcia-lidc-xml/185/223.xml]

<?xml version="1.0" encoding="UTF-8"?>
<LidcReadMessage uid="1.3.6.1.4.1.14519.5.2.1.6279.6001.1307390724836.0" xmlns="http://www.nih.gov" xmlns:xsi="http://www.w3.org/2001/XMLSchema-instance" xsi:schemaLocation="http://www.nih.gov  http://troll.rad.med.umich.edu/lidc/LidcReadMessage.xsd">
<ResponseHeader>
<Version>1.8.1</Version>
<MessageId>-1428463588</MessageId>
<DateRequest>2008-09-16</DateRequest>
<TimeRequest>02:15:20</TimeRequest>
<RequestingSite>removed</RequestingSite>
<ServicingSite>removed</ServicingSite>
<TaskDescription>Second unblinded read</TaskDescription>
<CtImageFile>removed</CtImageFile>
<SeriesInstanceUid>1.3.6.1.4.1.14519.5.2.1.6279.6001.479402560265137632920333093071</SeriesInstanceUid>
<DateService>2009-04-10</DateService>
<TimeService>07:43:15</TimeService>
<ResponseDescription>1 - Reading complete</ResponseDescription>
<StudyInstanceUID>1.3.6.1.4.1.14519.5.2.1.6279.6001.669072071991651987864331187685</StudyInstanceUID></ResponseHeader>
<readingSession>
    <annotationVersion>3.12</annotationVersion>
    <servicingRadiologistID>-604177824</servicingRadiologistID>
    <unblindedReadNodule>
      <noduleID>Nodule 001</noduleID>
      <characteristics>
        <subtlety>4</subtlety>
        <internalStructure>1</internalStructure>
        <calcification>6</calcification>
        <sphericity>3</sphericity>
        <margin>4</margin>
        <lobulation>1</lobulation>
        <spiculation>2</spiculation>
        <texture>5</texture>
        <malignancy>4</malignancy>
      </characteristics>
      <roi>
        <imageZposition>-277.500</imageZposition>
        <imageSOP_UID>1.3.6.1.4.1.14519.5.2.1.6279.6001.234576241899965322387196399903</imageSOP_UID>
        <inclusion>TRUE</inclusion>
        <edgeMap>
          <xCoord>75</xCoord>
          <yCoord>282</yCoord>
        </edgeMap>
        <edgeMap>
          <xCoord>74</xCoord>
          <yCoord>281</yCoord>
        </edgeMap>
        <edgeMap>
          <xCoord>73</xCoord>
          <yCoord>282</yCoord>
        </edgeMap>
        <edgeMap>
          <xCoord>72</xCoord>
          <yCoord>283</yCoord>
        </edgeMap>
        <edgeMap>
          <xCoord>72</xCoord>
          <yCoord>284</yCoord>
        </edgeMap>
        <edgeMap>
          <xCoord>71</xCoord>
          <yCoord>285</yCoord>
        </edgeMap>
        <edgeMap>
          <xCoord>70</xCoord>
          <yCoord>286</yCoord>
        </edgeMap>
        <edgeMap>
          <xCoord>70</xCoord>
          <yCoord>287</yCoord>
        </edgeMap>
        <edgeMap>
          <xCoord>70</xCoord>
          <yCoord>288</yCoord>
        </edgeMap>
        <edgeMap>
          <xCoord>71</xCoord>
          <yCoord>289</yCoord>
        </edgeMap>
        <edgeMap>
          <xCoord>72</xCoord>
          <yCoord>289</yCoord>
        </edgeMap>
        <edgeMap>
          <xCoord>73</xCoord>
          <yCoord>288</yCoord>
        </edgeMap>
        <edgeMap>
          <xCoord>74</xCoord>
          <yCoord>288</yCoord>
        </edgeMap>
        <edgeMap>
          <xCoord>75</xCoord>
          <yCoord>288</yCoord>
        </edgeMap>
        <edgeMap>
          <xCoord>76</xCoord>
          <yCoord>287</yCoord>
        </edgeMap>
        <edgeMap>
          <xCoord>77</xCoord>
          <yCoord>286</yCoord>
        </edgeMap>
        <edgeMap>
          <xCoord>77</xCoord>
          <yCoord>285</yCoord>
        </edgeMap>
        <edgeMap>
          <xCoord>76</xCoord>
          <yCoord>284</yCoord>
        </edgeMap>
        <edgeMap>
          <xCoord>75</xCoord>
          <yCoord>283</yCoord>
        </edgeMap>
        <edgeMap>
          <xCoord>75</xCoord>
          <yCoord>282</yCoord>
        </edgeMap>
      </roi>
      <roi>
        <imageZposition>-276.250</imageZposition>
        <imageSOP_UID>1.3.6.1.4.1.14519.5.2.1.6279.6001.322553709197903924436231130499</imageSOP_UID>
        <inclusion>TRUE</inclusion>
        <edgeMap>
          <xCoord>72</xCoord>
          <yCoord>280</yCoord>
        </edgeMap>
        <edgeMap>
          <xCoord>71</xCoord>
          <yCoord>281</yCoord>
        </edgeMap>
        <edgeMap>
          <xCoord>70</xCoord>
          <yCoord>282</yCoord>
        </edgeMap>
        <edgeMap>
          <xCoord>70</xCoord>
          <yCoord>283</yCoord>
        </edgeMap>
        <edgeMap>
          <xCoord>69</xCoord>
          <yCoord>284</yCoord>
        </edgeMap>
        <edgeMap>
          <xCoord>68</xCoord>
          <yCoord>285</yCoord>
        </edgeMap>
        <edgeMap>
          <xCoord>68</xCoord>
          <yCoord>286</yCoord>
        </edgeMap>
        <edgeMap>
          <xCoord>68</xCoord>
          <yCoord>287</yCoord>
        </edgeMap>
        <edgeMap>
          <xCoord>69</xCoord>
          <yCoord>288</yCoord>
        </edgeMap>
        <edgeMap>
          <xCoord>70</xCoord>
          <yCoord>288</yCoord>
        </edgeMap>
        <edgeMap>
          <xCoord>71</xCoord>
          <yCoord>289</yCoord>
        </edgeMap>
        <edgeMap>
          <xCoord>72</xCoord>
          <yCoord>290</yCoord>
        </edgeMap>
        <edgeMap>
          <xCoord>73</xCoord>
          <yCoord>290</yCoord>
        </edgeMap>
        <edgeMap>
          <xCoord>74</xCoord>
          <yCoord>290</yCoord>
        </edgeMap>
        <edgeMap>
          <xCoord>75</xCoord>
          <yCoord>289</yCoord>
        </edgeMap>
        <edgeMap>
          <xCoord>76</xCoord>
          <yCoord>289</yCoord>
        </edgeMap>
        <edgeMap>
          <xCoord>77</xCoord>
          <yCoord>288</yCoord>
        </edgeMap>
        <edgeMap>
          <xCoord>78</xCoord>
          <yCoord>287</yCoord>
        </edgeMap>
        <edgeMap>
          <xCoord>78</xCoord>
          <yCoord>286</yCoord>
        </edgeMap>
        <edgeMap>
          <xCoord>78</xCoord>
          <yCoord>285</yCoord>
        </edgeMap>
        <edgeMap>
          <xCoord>77</xCoord>
          <yCoord>284</yCoord>
        </edgeMap>
        <edgeMap>
          <xCoord>76</xCoord>
          <yCoord>283</yCoord>
        </edgeMap>
        <edgeMap>
          <xCoord>76</xCoord>
          <yCoord>282</yCoord>
        </edgeMap>
        <edgeMap>
          <xCoord>75</xCoord>
          <yCoord>281</yCoord>
        </edgeMap>
        <edgeMap>
          <xCoord>74</xCoord>
          <yCoord>280</yCoord>
        </edgeMap>
        <edgeMap>
          <xCoord>73</xCoord>
          <yCoord>280</yCoord>
        </edgeMap>
        <edgeMap>
          <xCoord>72</xCoord>
          <yCoord>280</yCoord>
        </edgeMap>
      </roi>
      <roi>
        <imageZposition>-275.000</imageZposition>
        <imageSOP_UID>1.3.6.1.4.1.14519.5.2.1.6279.6001.269544273262617529912380905081</imageSOP_UID>
        <inclusion>TRUE</inclusion>
        <edgeMap>
          <xCoord>73</xCoord>
          <yCoord>280</yCoord>
        </edgeMap>
        <edgeMap>
          <xCoord>72</xCoord>
          <yCoord>281</yCoord>
        </edgeMap>
        <edgeMap>
          <xCoord>71</xCoord>
          <yCoord>282</yCoord>
        </edgeMap>
        <edgeMap>
          <xCoord>70</xCoord>
          <yCoord>283</yCoord>
        </edgeMap>
        <edgeMap>
          <xCoord>69</xCoord>
          <yCoord>284</yCoord>
        </edgeMap>
        <edgeMap>
          <xCoord>68</xCoord>
          <yCoord>285</yCoord>
        </edgeMap>
        <edgeMap>
          <xCoord>68</xCoord>
          <yCoord>286</yCoord>
        </edgeMap>
        <edgeMap>
          <xCoord>67</xCoord>
          <yCoord>287</yCoord>
        </edgeMap>
        <edgeMap>
          <xCoord>68</xCoord>
          <yCoord>288</yCoord>
        </edgeMap>
        <edgeMap>
          <xCoord>69</xCoord>
          <yCoord>289</yCoord>
        </edgeMap>
        <edgeMap>
          <xCoord>70</xCoord>
          <yCoord>289</yCoord>
        </edgeMap>
        <edgeMap>
          <xCoord>71</xCoord>
          <yCoord>290</yCoord>
        </edgeMap>
        <edgeMap>
          <xCoord>72</xCoord>
          <yCoord>290</yCoord>
        </edgeMap>
        <edgeMap>
          <xCoord>73</xCoord>
          <yCoord>290</yCoord>
        </edgeMap>
        <edgeMap>
          <xCoord>74</xCoord>
          <yCoord>290</yCoord>
        </edgeMap>
        <edgeMap>
          <xCoord>75</xCoord>
          <yCoord>290</yCoord>
        </edgeMap>
        <edgeMap>
          <xCoord>76</xCoord>
          <yCoord>289</yCoord>
        </edgeMap>
        <edgeMap>
          <xCoord>77</xCoord>
          <yCoord>288</yCoord>
        </edgeMap>
        <edgeMap>
          <xCoord>78</xCoord>
          <yCoord>288</yCoord>
        </edgeMap>
        <edgeMap>
          <xCoord>79</xCoord>
          <yCoord>288</yCoord>
        </edgeMap>
        <edgeMap>
          <xCoord>80</xCoord>
          <yCoord>287</yCoord>
        </edgeMap>
        <edgeMap>
          <xCoord>80</xCoord>
          <yCoord>286</yCoord>
        </edgeMap>
        <edgeMap>
          <xCoord>79</xCoord>
          <yCoord>285</yCoord>
        </edgeMap>
        <edgeMap>
          <xCoord>78</xCoord>
          <yCoord>284</yCoord>
        </edgeMap>
        <edgeMap>
          <xCoord>77</xCoord>
          <yCoord>283</yCoord>
        </edgeMap>
        <edgeMap>
          <xCoord>76</xCoord>
          <yCoord>282</yCoord>
        </edgeMap>
        <edgeMap>
          <xCoord>75</xCoord>
          <yCoord>281</yCoord>
        </edgeMap>
        <edgeMap>
          <xCoord>74</xCoord>
          <yCoord>280</yCoord>
        </edgeMap>
        <edgeMap>
          <xCoord>73</xCoord>
          <yCoord>280</yCoord>
        </edgeMap>
      </roi>
      <roi>
        <imageZposition>-273.750</imageZposition>
        <imageSOP_UID>1.3.6.1.4.1.14519.5.2.1.6279.6001.219215335801516161982421179797</imageSOP_UID>
        <inclusion>TRUE</inclusion>
        <edgeMap>
          <xCoord>72</xCoord>
          <yCoord>279</yCoord>
        </edgeMap>
        <edgeMap>
          <xCoord>71</xCoord>
          <yCoord>280</yCoord>
        </edgeMap>
        <edgeMap>
          <xCoord>71</xCoord>
          <yCoord>281</yCoord>
        </edgeMap>
        <edgeMap>
          <xCoord>70</xCoord>
          <yCoord>282</yCoord>
        </edgeMap>
        <edgeMap>
          <xCoord>69</xCoord>
          <yCoord>283</yCoord>
        </edgeMap>
        <edgeMap>
          <xCoord>68</xCoord>
          <yCoord>284</yCoord>
        </edgeMap>
        <edgeMap>
          <xCoord>68</xCoord>
          <yCoord>285</yCoord>
        </edgeMap>
        <edgeMap>
          <xCoord>68</xCoord>
          <yCoord>286</yCoord>
        </edgeMap>
        <edgeMap>
          <xCoord>68</xCoord>
          <yCoord>287</yCoord>
        </edgeMap>
        <edgeMap>
          <xCoord>69</xCoord>
          <yCoord>288</yCoord>
        </edgeMap>
        <edgeMap>
          <xCoord>70</xCoord>
          <yCoord>289</yCoord>
        </edgeMap>
        <edgeMap>
          <xCoord>71</xCoord>
          <yCoord>290</yCoord>
        </edgeMap>
        <edgeMap>
          <xCoord>72</xCoord>
          <yCoord>290</yCoord>
        </edgeMap>
        <edgeMap>
          <xCoord>73</xCoord>
          <yCoord>290</yCoord>
        </edgeMap>
        <edgeMap>
          <xCoord>74</xCoord>
          <yCoord>290</yCoord>
        </edgeMap>
        <edgeMap>
          <xCoord>75</xCoord>
          <yCoord>290</yCoord>
        </edgeMap>
        <edgeMap>
          <xCoord>76</xCoord>
          <yCoord>290</yCoord>
        </edgeMap>
        <edgeMap>
          <xCoord>77</xCoord>
          <yCoord>290</yCoord>
        </edgeMap>
        <edgeMap>
          <xCoord>78</xCoord>
          <yCoord>289</yCoord>
        </edgeMap>
        <edgeMap>
          <xCoord>78</xCoord>
          <yCoord>288</yCoord>
        </edgeMap>
        <edgeMap>
          <xCoord>78</xCoord>
          <yCoord>287</yCoord>
        </edgeMap>
        <edgeMap>
          <xCoord>78</xCoord>
          <yCoord>286</yCoord>
        </edgeMap>
        <edgeMap>
          <xCoord>77</xCoord>
          <yCoord>285</yCoord>
        </edgeMap>
        <edgeMap>
          <xCoord>77</xCoord>
          <yCoord>284</yCoord>
        </edgeMap>
        <edgeMap>
          <xCoord>76</xCoord>
          <yCoord>283</yCoord>
        </edgeMap>
        <edgeMap>
          <xCoord>76</xCoord>
          <yCoord>282</yCoord>
        </edgeMap>
        <edgeMap>
          <xCoord>76</xCoord>
          <yCoord>281</yCoord>
        </edgeMap>
        <edgeMap>
          <xCoord>75</xCoord>
          <yCoord>280</yCoord>
        </edgeMap>
        <edgeMap>
          <xCoord>74</xCoord>
          <yCoord>279</yCoord>
        </edgeMap>
        <edgeMap>
          <xCoord>73</xCoord>
          <yCoord>279</yCoord>
        </edgeMap>
        <edgeMap>
          <xCoord>72</xCoord>
          <yCoord>279</yCoord>
        </edgeMap>
      </roi>
      <roi>
        <imageZposition>-272.500</imageZposition>
        <imageSOP_UID>1.3.6.1.4.1.14519.5.2.1.6279.6001.315912936294400482973930190181</imageSOP_UID>
        <inclusion>TRUE</inclusion>
        <edgeMap>
          <xCoord>73</xCoord>
          <yCoord>279</yCoord>
        </edgeMap>
        <edgeMap>
          <xCoord>72</xCoord>
          <yCoord>280</yCoord>
        </edgeMap>
        <edgeMap>
          <xCoord>71</xCoord>
          <yCoord>281</yCoord>
        </edgeMap>
        <edgeMap>
          <xCoord>70</xCoord>
          <yCoord>282</yCoord>
        </edgeMap>
        <edgeMap>
          <xCoord>69</xCoord>
          <yCoord>283</yCoord>
        </edgeMap>
        <edgeMap>
          <xCoord>68</xCoord>
          <yCoord>284</yCoord>
        </edgeMap>
        <edgeMap>
          <xCoord>69</xCoord>
          <yCoord>285</yCoord>
        </edgeMap>
        <edgeMap>
          <xCoord>70</xCoord>
          <yCoord>286</yCoord>
        </edgeMap>
        <edgeMap>
          <xCoord>70</xCoord>
          <yCoord>287</yCoord>
        </edgeMap>
        <edgeMap>
          <xCoord>71</xCoord>
          <yCoord>288</yCoord>
        </edgeMap>
        <edgeMap>
          <xCoord>71</xCoord>
          <yCoord>289</yCoord>
        </edgeMap>
        <edgeMap>
          <xCoord>72</xCoord>
          <yCoord>290</yCoord>
        </edgeMap>
        <edgeMap>
          <xCoord>73</xCoord>
          <yCoord>290</yCoord>
        </edgeMap>
        <edgeMap>
          <xCoord>74</xCoord>
          <yCoord>290</yCoord>
        </edgeMap>
        <edgeMap>
          <xCoord>75</xCoord>
          <yCoord>290</yCoord>
        </edgeMap>
        <edgeMap>
          <xCoord>76</xCoord>
          <yCoord>289</yCoord>
        </edgeMap>
        <edgeMap>
          <xCoord>77</xCoord>
          <yCoord>289</yCoord>
        </edgeMap>
        <edgeMap>
          <xCoord>78</xCoord>
          <yCoord>288</yCoord>
        </edgeMap>
        <edgeMap>
          <xCoord>79</xCoord>
          <yCoord>287</yCoord>
        </edgeMap>
        <edgeMap>
          <xCoord>79</xCoord>
          <yCoord>286</yCoord>
        </edgeMap>
        <edgeMap>
          <xCoord>79</xCoord>
          <yCoord>285</yCoord>
        </edgeMap>
        <edgeMap>
          <xCoord>79</xCoord>
          <yCoord>284</yCoord>
        </edgeMap>
        <edgeMap>
          <xCoord>78</xCoord>
          <yCoord>283</yCoord>
        </edgeMap>
        <edgeMap>
          <xCoord>78</xCoord>
          <yCoord>282</yCoord>
        </edgeMap>
        <edgeMap>
          <xCoord>77</xCoord>
          <yCoord>281</yCoord>
        </edgeMap>
        <edgeMap>
          <xCoord>77</xCoord>
          <yCoord>280</yCoord>
        </edgeMap>
        <edgeMap>
          <xCoord>76</xCoord>
          <yCoord>279</yCoord>
        </edgeMap>
        <edgeMap>
          <xCoord>75</xCoord>
          <yCoord>279</yCoord>
        </edgeMap>
        <edgeMap>
          <xCoord>74</xCoord>
          <yCoord>279</yCoord>
        </edgeMap>
        <edgeMap>
          <xCoord>73</xCoord>
          <yCoord>279</yCoord>
        </edgeMap>
      </roi>
      <roi>
        <imageZposition>-271.250</imageZposition>
        <imageSOP_UID>1.3.6.1.4.1.14519.5.2.1.6279.6001.268854547888591450658024853106</imageSOP_UID>
        <inclusion>TRUE</inclusion>
        <edgeMap>
          <xCoord>73</xCoord>
          <yCoord>283</yCoord>
        </edgeMap>
        <edgeMap>
          <xCoord>72</xCoord>
          <yCoord>284</yCoord>
        </edgeMap>
        <edgeMap>
          <xCoord>72</xCoord>
          <yCoord>285</yCoord>
        </edgeMap>
        <edgeMap>
          <xCoord>72</xCoord>
          <yCoord>286</yCoord>
        </edgeMap>
        <edgeMap>
          <xCoord>73</xCoord>
          <yCoord>287</yCoord>
        </edgeMap>
        <edgeMap>
          <xCoord>74</xCoord>
          <yCoord>288</yCoord>
        </edgeMap>
        <edgeMap>
          <xCoord>75</xCoord>
          <yCoord>288</yCoord>
        </edgeMap>
        <edgeMap>
          <xCoord>76</xCoord>
          <yCoord>288</yCoord>
        </edgeMap>
        <edgeMap>
          <xCoord>77</xCoord>
          <yCoord>287</yCoord>
        </edgeMap>
        <edgeMap>
          <xCoord>78</xCoord>
          <yCoord>287</yCoord>
        </edgeMap>
        <edgeMap>
          <xCoord>79</xCoord>
          <yCoord>286</yCoord>
        </edgeMap>
        <edgeMap>
          <xCoord>78</xCoord>
          <yCoord>285</yCoord>
        </edgeMap>
        <edgeMap>
          <xCoord>77</xCoord>
          <yCoord>285</yCoord>
        </edgeMap>
        <edgeMap>
          <xCoord>76</xCoord>
          <yCoord>284</yCoord>
        </edgeMap>
        <edgeMap>
          <xCoord>75</xCoord>
          <yCoord>284</yCoord>
        </edgeMap>
        <edgeMap>
          <xCoord>74</xCoord>
          <yCoord>283</yCoord>
        </edgeMap>
        <edgeMap>
          <xCoord>73</xCoord>
          <yCoord>283</yCoord>
        </edgeMap>
      </roi>
    </unblindedReadNodule>
    <unblindedReadNodule>
      <noduleID>Nodule 003</noduleID>
      <characteristics>
        <subtlety>4</subtlety>
        <internalStructure>1</internalStructure>
        <calcification>6</calcification>
        <sphericity>4</sphericity>
        <margin>5</margin>
        <lobulation>1</lobulation>
        <spiculation>1</spiculation>
        <texture>2</texture>
        <malignancy>4</malignancy>
      </characteristics>
      <roi>
        <imageZposition>-208.750</imageZposition>
        <imageSOP_UID>1.3.6.1.4.1.14519.5.2.1.6279.6001.648211462394057832196606738755</imageSOP_UID>
        <inclusion>TRUE</inclusion>
        <edgeMap>
          <xCoord>88</xCoord>
          <yCoord>286</yCoord>
        </edgeMap>
        <edgeMap>
          <xCoord>87</xCoord>
          <yCoord>287</yCoord>
        </edgeMap>
        <edgeMap>
          <xCoord>87</xCoord>
          <yCoord>288</yCoord>
        </edgeMap>
        <edgeMap>
          <xCoord>87</xCoord>
          <yCoord>289</yCoord>
        </edgeMap>
        <edgeMap>
          <xCoord>87</xCoord>
          <yCoord>290</yCoord>
        </edgeMap>
        <edgeMap>
          <xCoord>87</xCoord>
          <yCoord>291</yCoord>
        </edgeMap>
        <edgeMap>
          <xCoord>88</xCoord>
          <yCoord>292</yCoord>
        </edgeMap>
        <edgeMap>
          <xCoord>89</xCoord>
          <yCoord>291</yCoord>
        </edgeMap>
        <edgeMap>
          <xCoord>90</xCoord>
          <yCoord>291</yCoord>
        </edgeMap>
        <edgeMap>
          <xCoord>91</xCoord>
          <yCoord>291</yCoord>
        </edgeMap>
        <edgeMap>
          <xCoord>92</xCoord>
          <yCoord>290</yCoord>
        </edgeMap>
        <edgeMap>
          <xCoord>92</xCoord>
          <yCoord>289</yCoord>
        </edgeMap>
        <edgeMap>
          <xCoord>91</xCoord>
          <yCoord>288</yCoord>
        </edgeMap>
        <edgeMap>
          <xCoord>90</xCoord>
          <yCoord>287</yCoord>
        </edgeMap>
        <edgeMap>
          <xCoord>89</xCoord>
          <yCoord>286</yCoord>
        </edgeMap>
        <edgeMap>
          <xCoord>88</xCoord>
          <yCoord>286</yCoord>
        </edgeMap>
      </roi>
      <roi>
        <imageZposition>-207.500</imageZposition>
        <imageSOP_UID>1.3.6.1.4.1.14519.5.2.1.6279.6001.203887049800118462173619652880</imageSOP_UID>
        <inclusion>TRUE</inclusion>
        <edgeMap>
          <xCoord>87</xCoord>
          <yCoord>284</yCoord>
        </edgeMap>
        <edgeMap>
          <xCoord>86</xCoord>
          <yCoord>285</yCoord>
        </edgeMap>
        <edgeMap>
          <xCoord>85</xCoord>
          <yCoord>286</yCoord>
        </edgeMap>
        <edgeMap>
          <xCoord>85</xCoord>
          <yCoord>287</yCoord>
        </edgeMap>
        <edgeMap>
          <xCoord>85</xCoord>
          <yCoord>288</yCoord>
        </edgeMap>
        <edgeMap>
          <xCoord>85</xCoord>
          <yCoord>289</yCoord>
        </edgeMap>
        <edgeMap>
          <xCoord>85</xCoord>
          <yCoord>290</yCoord>
        </edgeMap>
        <edgeMap>
          <xCoord>86</xCoord>
          <yCoord>291</yCoord>
        </edgeMap>
        <edgeMap>
          <xCoord>87</xCoord>
          <yCoord>291</yCoord>
        </edgeMap>
        <edgeMap>
          <xCoord>88</xCoord>
          <yCoord>292</yCoord>
        </edgeMap>
        <edgeMap>
          <xCoord>89</xCoord>
          <yCoord>293</yCoord>
        </edgeMap>
        <edgeMap>
          <xCoord>90</xCoord>
          <yCoord>292</yCoord>
        </edgeMap>
        <edgeMap>
          <xCoord>91</xCoord>
          <yCoord>291</yCoord>
        </edgeMap>
        <edgeMap>
          <xCoord>91</xCoord>
          <yCoord>290</yCoord>
        </edgeMap>
        <edgeMap>
          <xCoord>91</xCoord>
          <yCoord>289</yCoord>
        </edgeMap>
        <edgeMap>
          <xCoord>91</xCoord>
          <yCoord>288</yCoord>
        </edgeMap>
        <edgeMap>
          <xCoord>91</xCoord>
          <yCoord>287</yCoord>
        </edgeMap>
        <edgeMap>
          <xCoord>91</xCoord>
          <yCoord>286</yCoord>
        </edgeMap>
        <edgeMap>
          <xCoord>90</xCoord>
          <yCoord>285</yCoord>
        </edgeMap>
        <edgeMap>
          <xCoord>89</xCoord>
          <yCoord>285</yCoord>
        </edgeMap>
        <edgeMap>
          <xCoord>88</xCoord>
          <yCoord>284</yCoord>
        </edgeMap>
        <edgeMap>
          <xCoord>87</xCoord>
          <yCoord>284</yCoord>
        </edgeMap>
      </roi>
      <roi>
        <imageZposition>-206.250</imageZposition>
        <imageSOP_UID>1.3.6.1.4.1.14519.5.2.1.6279.6001.322354151314497974037606828970</imageSOP_UID>
        <inclusion>TRUE</inclusion>
        <edgeMap>
          <xCoord>88</xCoord>
          <yCoord>284</yCoord>
        </edgeMap>
        <edgeMap>
          <xCoord>87</xCoord>
          <yCoord>285</yCoord>
        </edgeMap>
        <edgeMap>
          <xCoord>86</xCoord>
          <yCoord>286</yCoord>
        </edgeMap>
        <edgeMap>
          <xCoord>85</xCoord>
          <yCoord>287</yCoord>
        </edgeMap>
        <edgeMap>
          <xCoord>85</xCoord>
          <yCoord>288</yCoord>
        </edgeMap>
        <edgeMap>
          <xCoord>85</xCoord>
          <yCoord>289</yCoord>
        </edgeMap>
        <edgeMap>
          <xCoord>85</xCoord>
          <yCoord>290</yCoord>
        </edgeMap>
        <edgeMap>
          <xCoord>85</xCoord>
          <yCoord>291</yCoord>
        </edgeMap>
        <edgeMap>
          <xCoord>85</xCoord>
          <yCoord>292</yCoord>
        </edgeMap>
        <edgeMap>
          <xCoord>86</xCoord>
          <yCoord>293</yCoord>
        </edgeMap>
        <edgeMap>
          <xCoord>87</xCoord>
          <yCoord>294</yCoord>
        </edgeMap>
        <edgeMap>
          <xCoord>88</xCoord>
          <yCoord>294</yCoord>
        </edgeMap>
        <edgeMap>
          <xCoord>89</xCoord>
          <yCoord>293</yCoord>
        </edgeMap>
        <edgeMap>
          <xCoord>90</xCoord>
          <yCoord>293</yCoord>
        </edgeMap>
        <edgeMap>
          <xCoord>91</xCoord>
          <yCoord>292</yCoord>
        </edgeMap>
        <edgeMap>
          <xCoord>91</xCoord>
          <yCoord>291</yCoord>
        </edgeMap>
        <edgeMap>
          <xCoord>91</xCoord>
          <yCoord>290</yCoord>
        </edgeMap>
        <edgeMap>
          <xCoord>92</xCoord>
          <yCoord>289</yCoord>
        </edgeMap>
        <edgeMap>
          <xCoord>92</xCoord>
          <yCoord>288</yCoord>
        </edgeMap>
        <edgeMap>
          <xCoord>91</xCoord>
          <yCoord>287</yCoord>
        </edgeMap>
        <edgeMap>
          <xCoord>90</xCoord>
          <yCoord>286</yCoord>
        </edgeMap>
        <edgeMap>
          <xCoord>89</xCoord>
          <yCoord>285</yCoord>
        </edgeMap>
        <edgeMap>
          <xCoord>88</xCoord>
          <yCoord>284</yCoord>
        </edgeMap>
      </roi>
      <roi>
        <imageZposition>-205.000</imageZposition>
        <imageSOP_UID>1.3.6.1.4.1.14519.5.2.1.6279.6001.175645068938461150083168552997</imageSOP_UID>
        <inclusion>TRUE</inclusion>
        <edgeMap>
          <xCoord>87</xCoord>
          <yCoord>284</yCoord>
        </edgeMap>
        <edgeMap>
          <xCoord>86</xCoord>
          <yCoord>285</yCoord>
        </edgeMap>
        <edgeMap>
          <xCoord>85</xCoord>
          <yCoord>286</yCoord>
        </edgeMap>
        <edgeMap>
          <xCoord>85</xCoord>
          <yCoord>287</yCoord>
        </edgeMap>
        <edgeMap>
          <xCoord>85</xCoord>
          <yCoord>288</yCoord>
        </edgeMap>
        <edgeMap>
          <xCoord>85</xCoord>
          <yCoord>289</yCoord>
        </edgeMap>
        <edgeMap>
          <xCoord>85</xCoord>
          <yCoord>290</yCoord>
        </edgeMap>
        <edgeMap>
          <xCoord>85</xCoord>
          <yCoord>291</yCoord>
        </edgeMap>
        <edgeMap>
          <xCoord>85</xCoord>
          <yCoord>292</yCoord>
        </edgeMap>
        <edgeMap>
          <xCoord>86</xCoord>
          <yCoord>293</yCoord>
        </edgeMap>
        <edgeMap>
          <xCoord>87</xCoord>
          <yCoord>293</yCoord>
        </edgeMap>
        <edgeMap>
          <xCoord>88</xCoord>
          <yCoord>294</yCoord>
        </edgeMap>
        <edgeMap>
          <xCoord>89</xCoord>
          <yCoord>294</yCoord>
        </edgeMap>
        <edgeMap>
          <xCoord>90</xCoord>
          <yCoord>295</yCoord>
        </edgeMap>
        <edgeMap>
          <xCoord>91</xCoord>
          <yCoord>294</yCoord>
        </edgeMap>
        <edgeMap>
          <xCoord>91</xCoord>
          <yCoord>293</yCoord>
        </edgeMap>
        <edgeMap>
          <xCoord>92</xCoord>
          <yCoord>292</yCoord>
        </edgeMap>
        <edgeMap>
          <xCoord>92</xCoord>
          <yCoord>291</yCoord>
        </edgeMap>
        <edgeMap>
          <xCoord>92</xCoord>
          <yCoord>290</yCoord>
        </edgeMap>
        <edgeMap>
          <xCoord>92</xCoord>
          <yCoord>289</yCoord>
        </edgeMap>
        <edgeMap>
          <xCoord>92</xCoord>
          <yCoord>288</yCoord>
        </edgeMap>
        <edgeMap>
          <xCoord>91</xCoord>
          <yCoord>287</yCoord>
        </edgeMap>
        <edgeMap>
          <xCoord>90</xCoord>
          <yCoord>286</yCoord>
        </edgeMap>
        <edgeMap>
          <xCoord>89</xCoord>
          <yCoord>285</yCoord>
        </edgeMap>
        <edgeMap>
          <xCoord>88</xCoord>
          <yCoord>285</yCoord>
        </edgeMap>
        <edgeMap>
          <xCoord>87</xCoord>
          <yCoord>284</yCoord>
        </edgeMap>
      </roi>
      <roi>
        <imageZposition>-203.750</imageZposition>
        <imageSOP_UID>1.3.6.1.4.1.14519.5.2.1.6279.6001.151870575720089913933639315726</imageSOP_UID>
        <inclusion>TRUE</inclusion>
        <edgeMap>
          <xCoord>87</xCoord>
          <yCoord>285</yCoord>
        </edgeMap>
        <edgeMap>
          <xCoord>86</xCoord>
          <yCoord>286</yCoord>
        </edgeMap>
        <edgeMap>
          <xCoord>85</xCoord>
          <yCoord>287</yCoord>
        </edgeMap>
        <edgeMap>
          <xCoord>84</xCoord>
          <yCoord>288</yCoord>
        </edgeMap>
        <edgeMap>
          <xCoord>84</xCoord>
          <yCoord>289</yCoord>
        </edgeMap>
        <edgeMap>
          <xCoord>84</xCoord>
          <yCoord>290</yCoord>
        </edgeMap>
        <edgeMap>
          <xCoord>84</xCoord>
          <yCoord>291</yCoord>
        </edgeMap>
        <edgeMap>
          <xCoord>85</xCoord>
          <yCoord>292</yCoord>
        </edgeMap>
        <edgeMap>
          <xCoord>86</xCoord>
          <yCoord>292</yCoord>
        </edgeMap>
        <edgeMap>
          <xCoord>87</xCoord>
          <yCoord>293</yCoord>
        </edgeMap>
        <edgeMap>
          <xCoord>88</xCoord>
          <yCoord>294</yCoord>
        </edgeMap>
        <edgeMap>
          <xCoord>89</xCoord>
          <yCoord>294</yCoord>
        </edgeMap>
        <edgeMap>
          <xCoord>90</xCoord>
          <yCoord>293</yCoord>
        </edgeMap>
        <edgeMap>
          <xCoord>91</xCoord>
          <yCoord>292</yCoord>
        </edgeMap>
        <edgeMap>
          <xCoord>91</xCoord>
          <yCoord>291</yCoord>
        </edgeMap>
        <edgeMap>
          <xCoord>91</xCoord>
          <yCoord>290</yCoord>
        </edgeMap>
        <edgeMap>
          <xCoord>91</xCoord>
          <yCoord>289</yCoord>
        </edgeMap>
        <edgeMap>
          <xCoord>91</xCoord>
          <yCoord>288</yCoord>
        </edgeMap>
        <edgeMap>
          <xCoord>90</xCoord>
          <yCoord>287</yCoord>
        </edgeMap>
        <edgeMap>
          <xCoord>89</xCoord>
          <yCoord>286</yCoord>
        </edgeMap>
        <edgeMap>
          <xCoord>88</xCoord>
          <yCoord>285</yCoord>
        </edgeMap>
        <edgeMap>
          <xCoord>87</xCoord>
          <yCoord>285</yCoord>
        </edgeMap>
      </roi>
      <roi>
        <imageZposition>-202.500</imageZposition>
        <imageSOP_UID>1.3.6.1.4.1.14519.5.2.1.6279.6001.447042640111500655693346665380</imageSOP_UID>
        <inclusion>TRUE</inclusion>
        <edgeMap>
          <xCoord>86</xCoord>
          <yCoord>288</yCoord>
        </edgeMap>
        <edgeMap>
          <xCoord>85</xCoord>
          <yCoord>289</yCoord>
        </edgeMap>
        <edgeMap>
          <xCoord>85</xCoord>
          <yCoord>290</yCoord>
        </edgeMap>
        <edgeMap>
          <xCoord>86</xCoord>
          <yCoord>291</yCoord>
        </edgeMap>
        <edgeMap>
          <xCoord>87</xCoord>
          <yCoord>291</yCoord>
        </edgeMap>
        <edgeMap>
          <xCoord>88</xCoord>
          <yCoord>292</yCoord>
        </edgeMap>
        <edgeMap>
          <xCoord>89</xCoord>
          <yCoord>292</yCoord>
        </edgeMap>
        <edgeMap>
          <xCoord>90</xCoord>
          <yCoord>291</yCoord>
        </edgeMap>
        <edgeMap>
          <xCoord>91</xCoord>
          <yCoord>290</yCoord>
        </edgeMap>
        <edgeMap>
          <xCoord>90</xCoord>
          <yCoord>289</yCoord>
        </edgeMap>
        <edgeMap>
          <xCoord>89</xCoord>
          <yCoord>289</yCoord>
        </edgeMap>
        <edgeMap>
          <xCoord>88</xCoord>
          <yCoord>288</yCoord>
        </edgeMap>
        <edgeMap>
          <xCoord>87</xCoord>
          <yCoord>288</yCoord>
        </edgeMap>
        <edgeMap>
          <xCoord>86</xCoord>
          <yCoord>288</yCoord>
        </edgeMap>
      </roi>
    </unblindedReadNodule>
    <unblindedReadNodule>
      <noduleID>Nodule 002</noduleID>
      <roi>
        <imageZposition>-153.750</imageZposition>
        <imageSOP_UID>1.3.6.1.4.1.14519.5.2.1.6279.6001.972558678481718654779669970480</imageSOP_UID>
        <inclusion>TRUE</inclusion>
        <edgeMap>
          <xCoord>213</xCoord>
          <yCoord>175</yCoord>
        </edgeMap>
      </roi>
    </unblindedReadNodule>
    <unblindedReadNodule>
      <noduleID>Nodule 004</noduleID>
      <roi>
        <imageZposition>-141.250</imageZposition>
        <imageSOP_UID>1.3.6.1.4.1.14519.5.2.1.6279.6001.905512426853279552442674490397</imageSOP_UID>
        <inclusion>TRUE</inclusion>
        <edgeMap>
          <xCoord>115</xCoord>
          <yCoord>333</yCoord>
        </edgeMap>
      </roi>
    </unblindedReadNodule>
    <unblindedReadNodule>
      <noduleID>Nodule 005</noduleID>
      <roi>
        <imageZposition>-201.250</imageZposition>
        <imageSOP_UID>1.3.6.1.4.1.14519.5.2.1.6279.6001.112609633477377220007559796861</imageSOP_UID>
        <inclusion>TRUE</inclusion>
        <edgeMap>
          <xCoord>114</xCoord>
          <yCoord>307</yCoord>
        </edgeMap>
      </roi>
    </unblindedReadNodule>
    <nonNodule>
      <nonNoduleID>_Non-nodule 001</nonNoduleID>
      <imageZposition>-128.750</imageZposition>
      <imageSOP_UID>1.3.6.1.4.1.14519.5.2.1.6279.6001.711038799442516681061005709862</imageSOP_UID>
      <locus>
        <xCoord>183</xCoord>
        <yCoord>186</yCoord>
      </locus>
    </nonNodule>
    <nonNodule>
      <nonNoduleID>_Non-nodule 002</nonNoduleID>
      <imageZposition>-110.000</imageZposition>
      <imageSOP_UID>1.3.6.1.4.1.14519.5.2.1.6279.6001.117604764457539493945240900732</imageSOP_UID>
      <locus>
        <xCoord>150</xCoord>
        <yCoord>374</yCoord>
      </locus>
    </nonNodule>
    <nonNodule>
      <nonNoduleID>_Non-nodule 003</nonNoduleID>
      <imageZposition>-55.000 </imageZposition>
      <imageSOP_UID>1.3.6.1.4.1.14519.5.2.1.6279.6001.210554778783184653905959685059</imageSOP_UID>
      <locus>
        <xCoord>312</xCoord>
        <yCoord>323</yCoord>
      </locus>
    </nonNodule>
    <nonNodule>
      <nonNoduleID>_Non-nodule 004</nonNoduleID>
      <imageZposition>-60.000 </imageZposition>
      <imageSOP_UID>1.3.6.1.4.1.14519.5.2.1.6279.6001.213690561877794848873527935937</imageSOP_UID>
      <locus>
        <xCoord>178</xCoord>
        <yCoord>335</yCoord>
      </locus>
    </nonNodule>
  </readingSession>
<readingSession>
    <annotationVersion>3.12</annotationVersion>
    <servicingRadiologistID>1827298878</servicingRadiologistID>
    <unblindedReadNodule>
      <noduleID>IL057_201509</noduleID>
      <characteristics>
        <subtlety>3</subtlety>
        <internalStructure>1</internalStructure>
        <calcification>6</calcification>
        <sphericity>3</sphericity>
        <margin>3</margin>
        <lobulation>1</lobulation>
        <spiculation>1</spiculation>
        <texture>1</texture>
        <malignancy>3</malignancy>
      </characteristics>
      <roi>
        <imageZposition>-202.5</imageZposition>
        <imageSOP_UID>1.3.6.1.4.1.14519.5.2.1.6279.6001.447042640111500655693346665380</imageSOP_UID>
        <inclusion>TRUE</inclusion>
        <edgeMap>
          <xCoord>89</xCoord>
          <yCoord>291</yCoord>
        </edgeMap>
        <edgeMap>
          <xCoord>90</xCoord>
          <yCoord>290</yCoord>
        </edgeMap>
        <edgeMap>
          <xCoord>90</xCoord>
          <yCoord>289</yCoord>
        </edgeMap>
        <edgeMap>
          <xCoord>89</xCoord>
          <yCoord>288</yCoord>
        </edgeMap>
        <edgeMap>
          <xCoord>88</xCoord>
          <yCoord>288</yCoord>
        </edgeMap>
        <edgeMap>
          <xCoord>87</xCoord>
          <yCoord>288</yCoord>
        </edgeMap>
        <edgeMap>
          <xCoord>86</xCoord>
          <yCoord>289</yCoord>
        </edgeMap>
        <edgeMap>
          <xCoord>86</xCoord>
          <yCoord>290</yCoord>
        </edgeMap>
        <edgeMap>
          <xCoord>87</xCoord>
          <yCoord>291</yCoord>
        </edgeMap>
        <edgeMap>
          <xCoord>88</xCoord>
          <yCoord>291</yCoord>
        </edgeMap>
        <edgeMap>
          <xCoord>89</xCoord>
          <yCoord>291</yCoord>
        </edgeMap>
      </roi>
      <roi>
        <imageZposition>-203.75</imageZposition>
        <imageSOP_UID>1.3.6.1.4.1.14519.5.2.1.6279.6001.151870575720089913933639315726</imageSOP_UID>
        <inclusion>TRUE</inclusion>
        <edgeMap>
          <xCoord>89</xCoord>
          <yCoord>293</yCoord>
        </edgeMap>
        <edgeMap>
          <xCoord>90</xCoord>
          <yCoord>292</yCoord>
        </edgeMap>
        <edgeMap>
          <xCoord>91</xCoord>
          <yCoord>291</yCoord>
        </edgeMap>
        <edgeMap>
          <xCoord>91</xCoord>
          <yCoord>290</yCoord>
        </edgeMap>
        <edgeMap>
          <xCoord>91</xCoord>
          <yCoord>289</yCoord>
        </edgeMap>
        <edgeMap>
          <xCoord>91</xCoord>
          <yCoord>288</yCoord>
        </edgeMap>
        <edgeMap>
          <xCoord>91</xCoord>
          <yCoord>287</yCoord>
        </edgeMap>
        <edgeMap>
          <xCoord>90</xCoord>
          <yCoord>286</yCoord>
        </edgeMap>
        <edgeMap>
          <xCoord>89</xCoord>
          <yCoord>286</yCoord>
        </edgeMap>
        <edgeMap>
          <xCoord>88</xCoord>
          <yCoord>286</yCoord>
        </edgeMap>
        <edgeMap>
          <xCoord>87</xCoord>
          <yCoord>286</yCoord>
        </edgeMap>
        <edgeMap>
          <xCoord>86</xCoord>
          <yCoord>287</yCoord>
        </edgeMap>
        <edgeMap>
          <xCoord>85</xCoord>
          <yCoord>288</yCoord>
        </edgeMap>
        <edgeMap>
          <xCoord>85</xCoord>
          <yCoord>289</yCoord>
        </edgeMap>
        <edgeMap>
          <xCoord>85</xCoord>
          <yCoord>290</yCoord>
        </edgeMap>
        <edgeMap>
          <xCoord>85</xCoord>
          <yCoord>291</yCoord>
        </edgeMap>
        <edgeMap>
          <xCoord>86</xCoord>
          <yCoord>292</yCoord>
        </edgeMap>
        <edgeMap>
          <xCoord>87</xCoord>
          <yCoord>292</yCoord>
        </edgeMap>
        <edgeMap>
          <xCoord>88</xCoord>
          <yCoord>292</yCoord>
        </edgeMap>
        <edgeMap>
          <xCoord>89</xCoord>
          <yCoord>293</yCoord>
        </edgeMap>
      </roi>
      <roi>
        <imageZposition>-205.0</imageZposition>
        <imageSOP_UID>1.3.6.1.4.1.14519.5.2.1.6279.6001.175645068938461150083168552997</imageSOP_UID>
        <inclusion>TRUE</inclusion>
        <edgeMap>
          <xCoord>89</xCoord>
          <yCoord>294</yCoord>
        </edgeMap>
        <edgeMap>
          <xCoord>90</xCoord>
          <yCoord>293</yCoord>
        </edgeMap>
        <edgeMap>
          <xCoord>91</xCoord>
          <yCoord>292</yCoord>
        </edgeMap>
        <edgeMap>
          <xCoord>92</xCoord>
          <yCoord>291</yCoord>
        </edgeMap>
        <edgeMap>
          <xCoord>92</xCoord>
          <yCoord>290</yCoord>
        </edgeMap>
        <edgeMap>
          <xCoord>92</xCoord>
          <yCoord>289</yCoord>
        </edgeMap>
        <edgeMap>
          <xCoord>92</xCoord>
          <yCoord>288</yCoord>
        </edgeMap>
        <edgeMap>
          <xCoord>91</xCoord>
          <yCoord>287</yCoord>
        </edgeMap>
        <edgeMap>
          <xCoord>90</xCoord>
          <yCoord>286</yCoord>
        </edgeMap>
        <edgeMap>
          <xCoord>89</xCoord>
          <yCoord>285</yCoord>
        </edgeMap>
        <edgeMap>
          <xCoord>88</xCoord>
          <yCoord>284</yCoord>
        </edgeMap>
        <edgeMap>
          <xCoord>87</xCoord>
          <yCoord>284</yCoord>
        </edgeMap>
        <edgeMap>
          <xCoord>86</xCoord>
          <yCoord>285</yCoord>
        </edgeMap>
        <edgeMap>
          <xCoord>85</xCoord>
          <yCoord>286</yCoord>
        </edgeMap>
        <edgeMap>
          <xCoord>85</xCoord>
          <yCoord>287</yCoord>
        </edgeMap>
        <edgeMap>
          <xCoord>85</xCoord>
          <yCoord>288</yCoord>
        </edgeMap>
        <edgeMap>
          <xCoord>85</xCoord>
          <yCoord>289</yCoord>
        </edgeMap>
        <edgeMap>
          <xCoord>85</xCoord>
          <yCoord>290</yCoord>
        </edgeMap>
        <edgeMap>
          <xCoord>85</xCoord>
          <yCoord>291</yCoord>
        </edgeMap>
        <edgeMap>
          <xCoord>86</xCoord>
          <yCoord>292</yCoord>
        </edgeMap>
        <edgeMap>
          <xCoord>87</xCoord>
          <yCoord>292</yCoord>
        </edgeMap>
        <edgeMap>
          <xCoord>88</xCoord>
          <yCoord>293</yCoord>
        </edgeMap>
        <edgeMap>
          <xCoord>89</xCoord>
          <yCoord>294</yCoord>
        </edgeMap>
      </roi>
      <roi>
        <imageZposition>-206.25</imageZposition>
        <imageSOP_UID>1.3.6.1.4.1.14519.5.2.1.6279.6001.322354151314497974037606828970</imageSOP_UID>
        <inclusion>TRUE</inclusion>
        <edgeMap>
          <xCoord>90</xCoord>
          <yCoord>294</yCoord>
        </edgeMap>
        <edgeMap>
          <xCoord>91</xCoord>
          <yCoord>293</yCoord>
        </edgeMap>
        <edgeMap>
          <xCoord>91</xCoord>
          <yCoord>292</yCoord>
        </edgeMap>
        <edgeMap>
          <xCoord>92</xCoord>
          <yCoord>291</yCoord>
        </edgeMap>
        <edgeMap>
          <xCoord>92</xCoord>
          <yCoord>290</yCoord>
        </edgeMap>
        <edgeMap>
          <xCoord>92</xCoord>
          <yCoord>289</yCoord>
        </edgeMap>
        <edgeMap>
          <xCoord>92</xCoord>
          <yCoord>288</yCoord>
        </edgeMap>
        <edgeMap>
          <xCoord>92</xCoord>
          <yCoord>287</yCoord>
        </edgeMap>
        <edgeMap>
          <xCoord>91</xCoord>
          <yCoord>286</yCoord>
        </edgeMap>
        <edgeMap>
          <xCoord>90</xCoord>
          <yCoord>285</yCoord>
        </edgeMap>
        <edgeMap>
          <xCoord>89</xCoord>
          <yCoord>284</yCoord>
        </edgeMap>
        <edgeMap>
          <xCoord>88</xCoord>
          <yCoord>284</yCoord>
        </edgeMap>
        <edgeMap>
          <xCoord>87</xCoord>
          <yCoord>284</yCoord>
        </edgeMap>
        <edgeMap>
          <xCoord>86</xCoord>
          <yCoord>285</yCoord>
        </edgeMap>
        <edgeMap>
          <xCoord>85</xCoord>
          <yCoord>286</yCoord>
        </edgeMap>
        <edgeMap>
          <xCoord>85</xCoord>
          <yCoord>287</yCoord>
        </edgeMap>
        <edgeMap>
          <xCoord>85</xCoord>
          <yCoord>288</yCoord>
        </edgeMap>
        <edgeMap>
          <xCoord>85</xCoord>
          <yCoord>289</yCoord>
        </edgeMap>
        <edgeMap>
          <xCoord>86</xCoord>
          <yCoord>290</yCoord>
        </edgeMap>
        <edgeMap>
          <xCoord>87</xCoord>
          <yCoord>291</yCoord>
        </edgeMap>
        <edgeMap>
          <xCoord>87</xCoord>
          <yCoord>292</yCoord>
        </edgeMap>
        <edgeMap>
          <xCoord>87</xCoord>
          <yCoord>293</yCoord>
        </edgeMap>
        <edgeMap>
          <xCoord>88</xCoord>
          <yCoord>294</yCoord>
        </edgeMap>
        <edgeMap>
          <xCoord>89</xCoord>
          <yCoord>294</yCoord>
        </edgeMap>
        <edgeMap>
          <xCoord>90</xCoord>
          <yCoord>294</yCoord>
        </edgeMap>
      </roi>
      <roi>
        <imageZposition>-207.5</imageZposition>
        <imageSOP_UID>1.3.6.1.4.1.14519.5.2.1.6279.6001.203887049800118462173619652880</imageSOP_UID>
        <inclusion>TRUE</inclusion>
        <edgeMap>
          <xCoord>90</xCoord>
          <yCoord>292</yCoord>
        </edgeMap>
        <edgeMap>
          <xCoord>91</xCoord>
          <yCoord>291</yCoord>
        </edgeMap>
        <edgeMap>
          <xCoord>91</xCoord>
          <yCoord>290</yCoord>
        </edgeMap>
        <edgeMap>
          <xCoord>92</xCoord>
          <yCoord>289</yCoord>
        </edgeMap>
        <edgeMap>
          <xCoord>92</xCoord>
          <yCoord>288</yCoord>
        </edgeMap>
        <edgeMap>
          <xCoord>91</xCoord>
          <yCoord>287</yCoord>
        </edgeMap>
        <edgeMap>
          <xCoord>90</xCoord>
          <yCoord>286</yCoord>
        </edgeMap>
        <edgeMap>
          <xCoord>89</xCoord>
          <yCoord>285</yCoord>
        </edgeMap>
        <edgeMap>
          <xCoord>88</xCoord>
          <yCoord>285</yCoord>
        </edgeMap>
        <edgeMap>
          <xCoord>87</xCoord>
          <yCoord>285</yCoord>
        </edgeMap>
        <edgeMap>
          <xCoord>86</xCoord>
          <yCoord>286</yCoord>
        </edgeMap>
        <edgeMap>
          <xCoord>85</xCoord>
          <yCoord>287</yCoord>
        </edgeMap>
        <edgeMap>
          <xCoord>85</xCoord>
          <yCoord>288</yCoord>
        </edgeMap>
        <edgeMap>
          <xCoord>86</xCoord>
          <yCoord>289</yCoord>
        </edgeMap>
        <edgeMap>
          <xCoord>87</xCoord>
          <yCoord>290</yCoord>
        </edgeMap>
        <edgeMap>
          <xCoord>87</xCoord>
          <yCoord>291</yCoord>
        </edgeMap>
        <edgeMap>
          <xCoord>88</xCoord>
          <yCoord>292</yCoord>
        </edgeMap>
        <edgeMap>
          <xCoord>89</xCoord>
          <yCoord>292</yCoord>
        </edgeMap>
        <edgeMap>
          <xCoord>90</xCoord>
          <yCoord>292</yCoord>
        </edgeMap>
      </roi>
      <roi>
        <imageZposition>-208.75</imageZposition>
        <imageSOP_UID>1.3.6.1.4.1.14519.5.2.1.6279.6001.648211462394057832196606738755</imageSOP_UID>
        <inclusion>TRUE</inclusion>
        <edgeMap>
          <xCoord>90</xCoord>
          <yCoord>291</yCoord>
        </edgeMap>
        <edgeMap>
          <xCoord>91</xCoord>
          <yCoord>290</yCoord>
        </edgeMap>
        <edgeMap>
          <xCoord>92</xCoord>
          <yCoord>289</yCoord>
        </edgeMap>
        <edgeMap>
          <xCoord>92</xCoord>
          <yCoord>288</yCoord>
        </edgeMap>
        <edgeMap>
          <xCoord>91</xCoord>
          <yCoord>287</yCoord>
        </edgeMap>
        <edgeMap>
          <xCoord>91</xCoord>
          <yCoord>286</yCoord>
        </edgeMap>
        <edgeMap>
          <xCoord>90</xCoord>
          <yCoord>285</yCoord>
        </edgeMap>
        <edgeMap>
          <xCoord>89</xCoord>
          <yCoord>284</yCoord>
        </edgeMap>
        <edgeMap>
          <xCoord>88</xCoord>
          <yCoord>285</yCoord>
        </edgeMap>
        <edgeMap>
          <xCoord>87</xCoord>
          <yCoord>286</yCoord>
        </edgeMap>
        <edgeMap>
          <xCoord>87</xCoord>
          <yCoord>287</yCoord>
        </edgeMap>
        <edgeMap>
          <xCoord>87</xCoord>
          <yCoord>288</yCoord>
        </edgeMap>
        <edgeMap>
          <xCoord>88</xCoord>
          <yCoord>289</yCoord>
        </edgeMap>
        <edgeMap>
          <xCoord>88</xCoord>
          <yCoord>290</yCoord>
        </edgeMap>
        <edgeMap>
          <xCoord>89</xCoord>
          <yCoord>291</yCoord>
        </edgeMap>
        <edgeMap>
          <xCoord>90</xCoord>
          <yCoord>291</yCoord>
        </edgeMap>
      </roi>
    </unblindedReadNodule>
    <unblindedReadNodule>
      <noduleID>IL057_201518</noduleID>
      <roi>
        <imageZposition>-201.25</imageZposition>
        <imageSOP_UID>1.3.6.1.4.1.14519.5.2.1.6279.6001.112609633477377220007559796861</imageSOP_UID>
        <inclusion>TRUE</inclusion>
        <edgeMap>
          <xCoord>115</xCoord>
          <yCoord>308</yCoord>
        </edgeMap>
      </roi>
    </unblindedReadNodule>
    <unblindedReadNodule>
      <noduleID>IL057_201505</noduleID>
      <characteristics>
        <subtlety>5</subtlety>
        <internalStructure>1</internalStructure>
        <calcification>6</calcification>
        <sphericity>4</sphericity>
        <margin>5</margin>
        <lobulation>1</lobulation>
        <spiculation>1</spiculation>
        <texture>5</texture>
        <malignancy>3</malignancy>
      </characteristics>
      <roi>
        <imageZposition>-271.25</imageZposition>
        <imageSOP_UID>1.3.6.1.4.1.14519.5.2.1.6279.6001.268854547888591450658024853106</imageSOP_UID>
        <inclusion>TRUE</inclusion>
        <edgeMap>
          <xCoord>76</xCoord>
          <yCoord>290</yCoord>
        </edgeMap>
        <edgeMap>
          <xCoord>77</xCoord>
          <yCoord>289</yCoord>
        </edgeMap>
        <edgeMap>
          <xCoord>78</xCoord>
          <yCoord>288</yCoord>
        </edgeMap>
        <edgeMap>
          <xCoord>79</xCoord>
          <yCoord>287</yCoord>
        </edgeMap>
        <edgeMap>
          <xCoord>80</xCoord>
          <yCoord>286</yCoord>
        </edgeMap>
        <edgeMap>
          <xCoord>79</xCoord>
          <yCoord>285</yCoord>
        </edgeMap>
        <edgeMap>
          <xCoord>78</xCoord>
          <yCoord>284</yCoord>
        </edgeMap>
        <edgeMap>
          <xCoord>77</xCoord>
          <yCoord>283</yCoord>
        </edgeMap>
        <edgeMap>
          <xCoord>76</xCoord>
          <yCoord>283</yCoord>
        </edgeMap>
        <edgeMap>
          <xCoord>75</xCoord>
          <yCoord>283</yCoord>
        </edgeMap>
        <edgeMap>
          <xCoord>74</xCoord>
          <yCoord>284</yCoord>
        </edgeMap>
        <edgeMap>
          <xCoord>73</xCoord>
          <yCoord>284</yCoord>
        </edgeMap>
        <edgeMap>
          <xCoord>72</xCoord>
          <yCoord>285</yCoord>
        </edgeMap>
        <edgeMap>
          <xCoord>71</xCoord>
          <yCoord>286</yCoord>
        </edgeMap>
        <edgeMap>
          <xCoord>72</xCoord>
          <yCoord>287</yCoord>
        </edgeMap>
        <edgeMap>
          <xCoord>72</xCoord>
          <yCoord>288</yCoord>
        </edgeMap>
        <edgeMap>
          <xCoord>72</xCoord>
          <yCoord>289</yCoord>
        </edgeMap>
        <edgeMap>
          <xCoord>73</xCoord>
          <yCoord>290</yCoord>
        </edgeMap>
        <edgeMap>
          <xCoord>74</xCoord>
          <yCoord>290</yCoord>
        </edgeMap>
        <edgeMap>
          <xCoord>75</xCoord>
          <yCoord>290</yCoord>
        </edgeMap>
        <edgeMap>
          <xCoord>76</xCoord>
          <yCoord>290</yCoord>
        </edgeMap>
      </roi>
      <roi>
        <imageZposition>-272.5</imageZposition>
        <imageSOP_UID>1.3.6.1.4.1.14519.5.2.1.6279.6001.315912936294400482973930190181</imageSOP_UID>
        <inclusion>TRUE</inclusion>
        <edgeMap>
          <xCoord>75</xCoord>
          <yCoord>291</yCoord>
        </edgeMap>
        <edgeMap>
          <xCoord>76</xCoord>
          <yCoord>290</yCoord>
        </edgeMap>
        <edgeMap>
          <xCoord>77</xCoord>
          <yCoord>290</yCoord>
        </edgeMap>
        <edgeMap>
          <xCoord>78</xCoord>
          <yCoord>289</yCoord>
        </edgeMap>
        <edgeMap>
          <xCoord>79</xCoord>
          <yCoord>288</yCoord>
        </edgeMap>
        <edgeMap>
          <xCoord>79</xCoord>
          <yCoord>287</yCoord>
        </edgeMap>
        <edgeMap>
          <xCoord>80</xCoord>
          <yCoord>286</yCoord>
        </edgeMap>
        <edgeMap>
          <xCoord>79</xCoord>
          <yCoord>285</yCoord>
        </edgeMap>
        <edgeMap>
          <xCoord>78</xCoord>
          <yCoord>284</yCoord>
        </edgeMap>
        <edgeMap>
          <xCoord>77</xCoord>
          <yCoord>283</yCoord>
        </edgeMap>
        <edgeMap>
          <xCoord>77</xCoord>
          <yCoord>282</yCoord>
        </edgeMap>
        <edgeMap>
          <xCoord>77</xCoord>
          <yCoord>281</yCoord>
        </edgeMap>
        <edgeMap>
          <xCoord>77</xCoord>
          <yCoord>280</yCoord>
        </edgeMap>
        <edgeMap>
          <xCoord>76</xCoord>
          <yCoord>279</yCoord>
        </edgeMap>
        <edgeMap>
          <xCoord>75</xCoord>
          <yCoord>279</yCoord>
        </edgeMap>
        <edgeMap>
          <xCoord>74</xCoord>
          <yCoord>279</yCoord>
        </edgeMap>
        <edgeMap>
          <xCoord>73</xCoord>
          <yCoord>279</yCoord>
        </edgeMap>
        <edgeMap>
          <xCoord>72</xCoord>
          <yCoord>280</yCoord>
        </edgeMap>
        <edgeMap>
          <xCoord>71</xCoord>
          <yCoord>281</yCoord>
        </edgeMap>
        <edgeMap>
          <xCoord>71</xCoord>
          <yCoord>282</yCoord>
        </edgeMap>
        <edgeMap>
          <xCoord>71</xCoord>
          <yCoord>283</yCoord>
        </edgeMap>
        <edgeMap>
          <xCoord>70</xCoord>
          <yCoord>284</yCoord>
        </edgeMap>
        <edgeMap>
          <xCoord>69</xCoord>
          <yCoord>285</yCoord>
        </edgeMap>
        <edgeMap>
          <xCoord>69</xCoord>
          <yCoord>286</yCoord>
        </edgeMap>
        <edgeMap>
          <xCoord>69</xCoord>
          <yCoord>287</yCoord>
        </edgeMap>
        <edgeMap>
          <xCoord>70</xCoord>
          <yCoord>288</yCoord>
        </edgeMap>
        <edgeMap>
          <xCoord>70</xCoord>
          <yCoord>289</yCoord>
        </edgeMap>
        <edgeMap>
          <xCoord>70</xCoord>
          <yCoord>290</yCoord>
        </edgeMap>
        <edgeMap>
          <xCoord>71</xCoord>
          <yCoord>291</yCoord>
        </edgeMap>
        <edgeMap>
          <xCoord>72</xCoord>
          <yCoord>291</yCoord>
        </edgeMap>
        <edgeMap>
          <xCoord>73</xCoord>
          <yCoord>291</yCoord>
        </edgeMap>
        <edgeMap>
          <xCoord>74</xCoord>
          <yCoord>291</yCoord>
        </edgeMap>
        <edgeMap>
          <xCoord>75</xCoord>
          <yCoord>291</yCoord>
        </edgeMap>
      </roi>
      <roi>
        <imageZposition>-273.75</imageZposition>
        <imageSOP_UID>1.3.6.1.4.1.14519.5.2.1.6279.6001.219215335801516161982421179797</imageSOP_UID>
        <inclusion>TRUE</inclusion>
        <edgeMap>
          <xCoord>75</xCoord>
          <yCoord>291</yCoord>
        </edgeMap>
        <edgeMap>
          <xCoord>76</xCoord>
          <yCoord>290</yCoord>
        </edgeMap>
        <edgeMap>
          <xCoord>77</xCoord>
          <yCoord>290</yCoord>
        </edgeMap>
        <edgeMap>
          <xCoord>78</xCoord>
          <yCoord>289</yCoord>
        </edgeMap>
        <edgeMap>
          <xCoord>79</xCoord>
          <yCoord>288</yCoord>
        </edgeMap>
        <edgeMap>
          <xCoord>79</xCoord>
          <yCoord>287</yCoord>
        </edgeMap>
        <edgeMap>
          <xCoord>80</xCoord>
          <yCoord>286</yCoord>
        </edgeMap>
        <edgeMap>
          <xCoord>79</xCoord>
          <yCoord>285</yCoord>
        </edgeMap>
        <edgeMap>
          <xCoord>78</xCoord>
          <yCoord>284</yCoord>
        </edgeMap>
        <edgeMap>
          <xCoord>77</xCoord>
          <yCoord>283</yCoord>
        </edgeMap>
        <edgeMap>
          <xCoord>77</xCoord>
          <yCoord>282</yCoord>
        </edgeMap>
        <edgeMap>
          <xCoord>76</xCoord>
          <yCoord>281</yCoord>
        </edgeMap>
        <edgeMap>
          <xCoord>75</xCoord>
          <yCoord>280</yCoord>
        </edgeMap>
        <edgeMap>
          <xCoord>74</xCoord>
          <yCoord>279</yCoord>
        </edgeMap>
        <edgeMap>
          <xCoord>73</xCoord>
          <yCoord>280</yCoord>
        </edgeMap>
        <edgeMap>
          <xCoord>72</xCoord>
          <yCoord>281</yCoord>
        </edgeMap>
        <edgeMap>
          <xCoord>71</xCoord>
          <yCoord>282</yCoord>
        </edgeMap>
        <edgeMap>
          <xCoord>71</xCoord>
          <yCoord>283</yCoord>
        </edgeMap>
        <edgeMap>
          <xCoord>70</xCoord>
          <yCoord>284</yCoord>
        </edgeMap>
        <edgeMap>
          <xCoord>69</xCoord>
          <yCoord>285</yCoord>
        </edgeMap>
        <edgeMap>
          <xCoord>68</xCoord>
          <yCoord>286</yCoord>
        </edgeMap>
        <edgeMap>
          <xCoord>67</xCoord>
          <yCoord>287</yCoord>
        </edgeMap>
        <edgeMap>
          <xCoord>67</xCoord>
          <yCoord>288</yCoord>
        </edgeMap>
        <edgeMap>
          <xCoord>68</xCoord>
          <yCoord>289</yCoord>
        </edgeMap>
        <edgeMap>
          <xCoord>69</xCoord>
          <yCoord>290</yCoord>
        </edgeMap>
        <edgeMap>
          <xCoord>70</xCoord>
          <yCoord>291</yCoord>
        </edgeMap>
        <edgeMap>
          <xCoord>71</xCoord>
          <yCoord>291</yCoord>
        </edgeMap>
        <edgeMap>
          <xCoord>72</xCoord>
          <yCoord>291</yCoord>
        </edgeMap>
        <edgeMap>
          <xCoord>73</xCoord>
          <yCoord>291</yCoord>
        </edgeMap>
        <edgeMap>
          <xCoord>74</xCoord>
          <yCoord>291</yCoord>
        </edgeMap>
        <edgeMap>
          <xCoord>75</xCoord>
          <yCoord>291</yCoord>
        </edgeMap>
      </roi>
      <roi>
        <imageZposition>-275.0</imageZposition>
        <imageSOP_UID>1.3.6.1.4.1.14519.5.2.1.6279.6001.269544273262617529912380905081</imageSOP_UID>
        <inclusion>TRUE</inclusion>
        <edgeMap>
          <xCoord>74</xCoord>
          <yCoord>291</yCoord>
        </edgeMap>
        <edgeMap>
          <xCoord>75</xCoord>
          <yCoord>290</yCoord>
        </edgeMap>
        <edgeMap>
          <xCoord>76</xCoord>
          <yCoord>290</yCoord>
        </edgeMap>
        <edgeMap>
          <xCoord>77</xCoord>
          <yCoord>289</yCoord>
        </edgeMap>
        <edgeMap>
          <xCoord>78</xCoord>
          <yCoord>288</yCoord>
        </edgeMap>
        <edgeMap>
          <xCoord>79</xCoord>
          <yCoord>288</yCoord>
        </edgeMap>
        <edgeMap>
          <xCoord>80</xCoord>
          <yCoord>287</yCoord>
        </edgeMap>
        <edgeMap>
          <xCoord>80</xCoord>
          <yCoord>286</yCoord>
        </edgeMap>
        <edgeMap>
          <xCoord>80</xCoord>
          <yCoord>285</yCoord>
        </edgeMap>
        <edgeMap>
          <xCoord>79</xCoord>
          <yCoord>284</yCoord>
        </edgeMap>
        <edgeMap>
          <xCoord>78</xCoord>
          <yCoord>283</yCoord>
        </edgeMap>
        <edgeMap>
          <xCoord>77</xCoord>
          <yCoord>283</yCoord>
        </edgeMap>
        <edgeMap>
          <xCoord>76</xCoord>
          <yCoord>282</yCoord>
        </edgeMap>
        <edgeMap>
          <xCoord>75</xCoord>
          <yCoord>281</yCoord>
        </edgeMap>
        <edgeMap>
          <xCoord>74</xCoord>
          <yCoord>280</yCoord>
        </edgeMap>
        <edgeMap>
          <xCoord>73</xCoord>
          <yCoord>280</yCoord>
        </edgeMap>
        <edgeMap>
          <xCoord>72</xCoord>
          <yCoord>281</yCoord>
        </edgeMap>
        <edgeMap>
          <xCoord>71</xCoord>
          <yCoord>282</yCoord>
        </edgeMap>
        <edgeMap>
          <xCoord>70</xCoord>
          <yCoord>283</yCoord>
        </edgeMap>
        <edgeMap>
          <xCoord>69</xCoord>
          <yCoord>284</yCoord>
        </edgeMap>
        <edgeMap>
          <xCoord>69</xCoord>
          <yCoord>285</yCoord>
        </edgeMap>
        <edgeMap>
          <xCoord>68</xCoord>
          <yCoord>286</yCoord>
        </edgeMap>
        <edgeMap>
          <xCoord>67</xCoord>
          <yCoord>287</yCoord>
        </edgeMap>
        <edgeMap>
          <xCoord>67</xCoord>
          <yCoord>288</yCoord>
        </edgeMap>
        <edgeMap>
          <xCoord>68</xCoord>
          <yCoord>289</yCoord>
        </edgeMap>
        <edgeMap>
          <xCoord>69</xCoord>
          <yCoord>289</yCoord>
        </edgeMap>
        <edgeMap>
          <xCoord>70</xCoord>
          <yCoord>290</yCoord>
        </edgeMap>
        <edgeMap>
          <xCoord>71</xCoord>
          <yCoord>291</yCoord>
        </edgeMap>
        <edgeMap>
          <xCoord>72</xCoord>
          <yCoord>291</yCoord>
        </edgeMap>
        <edgeMap>
          <xCoord>73</xCoord>
          <yCoord>291</yCoord>
        </edgeMap>
        <edgeMap>
          <xCoord>74</xCoord>
          <yCoord>291</yCoord>
        </edgeMap>
      </roi>
      <roi>
        <imageZposition>-276.25</imageZposition>
        <imageSOP_UID>1.3.6.1.4.1.14519.5.2.1.6279.6001.322553709197903924436231130499</imageSOP_UID>
        <inclusion>TRUE</inclusion>
        <edgeMap>
          <xCoord>75</xCoord>
          <yCoord>290</yCoord>
        </edgeMap>
        <edgeMap>
          <xCoord>76</xCoord>
          <yCoord>289</yCoord>
        </edgeMap>
        <edgeMap>
          <xCoord>77</xCoord>
          <yCoord>288</yCoord>
        </edgeMap>
        <edgeMap>
          <xCoord>78</xCoord>
          <yCoord>287</yCoord>
        </edgeMap>
        <edgeMap>
          <xCoord>79</xCoord>
          <yCoord>286</yCoord>
        </edgeMap>
        <edgeMap>
          <xCoord>79</xCoord>
          <yCoord>285</yCoord>
        </edgeMap>
        <edgeMap>
          <xCoord>78</xCoord>
          <yCoord>284</yCoord>
        </edgeMap>
        <edgeMap>
          <xCoord>77</xCoord>
          <yCoord>283</yCoord>
        </edgeMap>
        <edgeMap>
          <xCoord>76</xCoord>
          <yCoord>282</yCoord>
        </edgeMap>
        <edgeMap>
          <xCoord>75</xCoord>
          <yCoord>281</yCoord>
        </edgeMap>
        <edgeMap>
          <xCoord>74</xCoord>
          <yCoord>280</yCoord>
        </edgeMap>
        <edgeMap>
          <xCoord>73</xCoord>
          <yCoord>280</yCoord>
        </edgeMap>
        <edgeMap>
          <xCoord>72</xCoord>
          <yCoord>281</yCoord>
        </edgeMap>
        <edgeMap>
          <xCoord>71</xCoord>
          <yCoord>282</yCoord>
        </edgeMap>
        <edgeMap>
          <xCoord>71</xCoord>
          <yCoord>283</yCoord>
        </edgeMap>
        <edgeMap>
          <xCoord>70</xCoord>
          <yCoord>284</yCoord>
        </edgeMap>
        <edgeMap>
          <xCoord>69</xCoord>
          <yCoord>285</yCoord>
        </edgeMap>
        <edgeMap>
          <xCoord>69</xCoord>
          <yCoord>286</yCoord>
        </edgeMap>
        <edgeMap>
          <xCoord>68</xCoord>
          <yCoord>287</yCoord>
        </edgeMap>
        <edgeMap>
          <xCoord>68</xCoord>
          <yCoord>288</yCoord>
        </edgeMap>
        <edgeMap>
          <xCoord>69</xCoord>
          <yCoord>289</yCoord>
        </edgeMap>
        <edgeMap>
          <xCoord>70</xCoord>
          <yCoord>290</yCoord>
        </edgeMap>
        <edgeMap>
          <xCoord>71</xCoord>
          <yCoord>290</yCoord>
        </edgeMap>
        <edgeMap>
          <xCoord>72</xCoord>
          <yCoord>290</yCoord>
        </edgeMap>
        <edgeMap>
          <xCoord>73</xCoord>
          <yCoord>290</yCoord>
        </edgeMap>
        <edgeMap>
          <xCoord>74</xCoord>
          <yCoord>290</yCoord>
        </edgeMap>
        <edgeMap>
          <xCoord>75</xCoord>
          <yCoord>290</yCoord>
        </edgeMap>
      </roi>
      <roi>
        <imageZposition>-277.5</imageZposition>
        <imageSOP_UID>1.3.6.1.4.1.14519.5.2.1.6279.6001.234576241899965322387196399903</imageSOP_UID>
        <inclusion>TRUE</inclusion>
        <edgeMap>
          <xCoord>74</xCoord>
          <yCoord>289</yCoord>
        </edgeMap>
        <edgeMap>
          <xCoord>75</xCoord>
          <yCoord>288</yCoord>
        </edgeMap>
        <edgeMap>
          <xCoord>76</xCoord>
          <yCoord>288</yCoord>
        </edgeMap>
        <edgeMap>
          <xCoord>77</xCoord>
          <yCoord>287</yCoord>
        </edgeMap>
        <edgeMap>
          <xCoord>77</xCoord>
          <yCoord>286</yCoord>
        </edgeMap>
        <edgeMap>
          <xCoord>78</xCoord>
          <yCoord>285</yCoord>
        </edgeMap>
        <edgeMap>
          <xCoord>77</xCoord>
          <yCoord>284</yCoord>
        </edgeMap>
        <edgeMap>
          <xCoord>76</xCoord>
          <yCoord>283</yCoord>
        </edgeMap>
        <edgeMap>
          <xCoord>75</xCoord>
          <yCoord>283</yCoord>
        </edgeMap>
        <edgeMap>
          <xCoord>74</xCoord>
          <yCoord>282</yCoord>
        </edgeMap>
        <edgeMap>
          <xCoord>73</xCoord>
          <yCoord>281</yCoord>
        </edgeMap>
        <edgeMap>
          <xCoord>72</xCoord>
          <yCoord>282</yCoord>
        </edgeMap>
        <edgeMap>
          <xCoord>71</xCoord>
          <yCoord>283</yCoord>
        </edgeMap>
        <edgeMap>
          <xCoord>71</xCoord>
          <yCoord>284</yCoord>
        </edgeMap>
        <edgeMap>
          <xCoord>70</xCoord>
          <yCoord>285</yCoord>
        </edgeMap>
        <edgeMap>
          <xCoord>70</xCoord>
          <yCoord>286</yCoord>
        </edgeMap>
        <edgeMap>
          <xCoord>69</xCoord>
          <yCoord>287</yCoord>
        </edgeMap>
        <edgeMap>
          <xCoord>69</xCoord>
          <yCoord>288</yCoord>
        </edgeMap>
        <edgeMap>
          <xCoord>70</xCoord>
          <yCoord>289</yCoord>
        </edgeMap>
        <edgeMap>
          <xCoord>71</xCoord>
          <yCoord>289</yCoord>
        </edgeMap>
        <edgeMap>
          <xCoord>72</xCoord>
          <yCoord>289</yCoord>
        </edgeMap>
        <edgeMap>
          <xCoord>73</xCoord>
          <yCoord>289</yCoord>
        </edgeMap>
        <edgeMap>
          <xCoord>74</xCoord>
          <yCoord>289</yCoord>
        </edgeMap>
      </roi>
      <roi>
        <imageZposition>-278.75</imageZposition>
        <imageSOP_UID>1.3.6.1.4.1.14519.5.2.1.6279.6001.128754313398523814876736128856</imageSOP_UID>
        <inclusion>TRUE</inclusion>
        <edgeMap>
          <xCoord>73</xCoord>
          <yCoord>287</yCoord>
        </edgeMap>
        <edgeMap>
          <xCoord>74</xCoord>
          <yCoord>286</yCoord>
        </edgeMap>
        <edgeMap>
          <xCoord>75</xCoord>
          <yCoord>285</yCoord>
        </edgeMap>
        <edgeMap>
          <xCoord>74</xCoord>
          <yCoord>284</yCoord>
        </edgeMap>
        <edgeMap>
          <xCoord>73</xCoord>
          <yCoord>283</yCoord>
        </edgeMap>
        <edgeMap>
          <xCoord>72</xCoord>
          <yCoord>284</yCoord>
        </edgeMap>
        <edgeMap>
          <xCoord>71</xCoord>
          <yCoord>285</yCoord>
        </edgeMap>
        <edgeMap>
          <xCoord>72</xCoord>
          <yCoord>286</yCoord>
        </edgeMap>
        <edgeMap>
          <xCoord>73</xCoord>
          <yCoord>287</yCoord>
        </edgeMap>
      </roi>
    </unblindedReadNodule>
    <unblindedReadNodule>
      <noduleID>IL057_201521</noduleID>
      <roi>
        <imageZposition>-153.75</imageZposition>
        <imageSOP_UID>1.3.6.1.4.1.14519.5.2.1.6279.6001.972558678481718654779669970480</imageSOP_UID>
        <inclusion>TRUE</inclusion>
        <edgeMap>
          <xCoord>213</xCoord>
          <yCoord>175</yCoord>
        </edgeMap>
      </roi>
    </unblindedReadNodule>
    <nonNodule>
      <nonNoduleID>IL057_201519</nonNoduleID>
      <imageZposition>-60.0</imageZposition>
      <imageSOP_UID>1.3.6.1.4.1.14519.5.2.1.6279.6001.213690561877794848873527935937</imageSOP_UID>
      <locus>
        <xCoord>179</xCoord>
        <yCoord>335</yCoord>
      </locus>
    </nonNodule>
    <nonNodule>
      <nonNoduleID>IL057_201520</nonNoduleID>
      <imageZposition>-57.5</imageZposition>
      <imageSOP_UID>1.3.6.1.4.1.14519.5.2.1.6279.6001.187299923145143416953233149517</imageSOP_UID>
      <locus>
        <xCoord>308</xCoord>
        <yCoord>324</yCoord>
      </locus>
    </nonNodule>
    <nonNodule>
      <nonNoduleID>IL057_201515</nonNoduleID>
      <imageZposition>-111.25</imageZposition>
      <imageSOP_UID>1.3.6.1.4.1.14519.5.2.1.6279.6001.219324001382805108066356267553</imageSOP_UID>
      <locus>
        <xCoord>152</xCoord>
        <yCoord>375</yCoord>
      </locus>
    </nonNodule>
  </readingSession>
<readingSession>
<annotationVersion>3.12</annotationVersion>
<servicingRadiologistID>1693011122</servicingRadiologistID>
<unblindedReadNodule>
<noduleID>MI014_20659</noduleID>
<roi>
<imageZposition>-153.75</imageZposition>
<imageSOP_UID>1.3.6.1.4.1.14519.5.2.1.6279.6001.972558678481718654779669970480</imageSOP_UID>
<inclusion>TRUE</inclusion>
<edgeMap>
<xCoord>213</xCoord>
<yCoord>175</yCoord>
</edgeMap>
</roi>
</unblindedReadNodule>
<unblindedReadNodule>
<noduleID>MI014_20642</noduleID>
<characteristics>
<subtlety>3</subtlety>
<internalStructure>1</internalStructure>
<calcification>6</calcification>
<sphericity>4</sphericity>
<margin>3</margin>
<lobulation>4</lobulation>
<spiculation>1</spiculation>
<texture>4</texture>
<malignancy>3</malignancy>
</characteristics>
<roi>
<imageZposition>-270.0</imageZposition>
<imageSOP_UID>1.3.6.1.4.1.14519.5.2.1.6279.6001.304015505313444907956799439867</imageSOP_UID>
<inclusion>TRUE</inclusion>
<edgeMap>
<xCoord>76</xCoord>
<yCoord>290</yCoord>
</edgeMap>
<edgeMap>
<xCoord>77</xCoord>
<yCoord>289</yCoord>
</edgeMap>
<edgeMap>
<xCoord>76</xCoord>
<yCoord>288</yCoord>
</edgeMap>
<edgeMap>
<xCoord>76</xCoord>
<yCoord>287</yCoord>
</edgeMap>
<edgeMap>
<xCoord>75</xCoord>
<yCoord>287</yCoord>
</edgeMap>
<edgeMap>
<xCoord>74</xCoord>
<yCoord>287</yCoord>
</edgeMap>
<edgeMap>
<xCoord>73</xCoord>
<yCoord>287</yCoord>
</edgeMap>
<edgeMap>
<xCoord>73</xCoord>
<yCoord>288</yCoord>
</edgeMap>
<edgeMap>
<xCoord>73</xCoord>
<yCoord>289</yCoord>
</edgeMap>
<edgeMap>
<xCoord>73</xCoord>
<yCoord>290</yCoord>
</edgeMap>
<edgeMap>
<xCoord>74</xCoord>
<yCoord>290</yCoord>
</edgeMap>
<edgeMap>
<xCoord>75</xCoord>
<yCoord>290</yCoord>
</edgeMap>
<edgeMap>
<xCoord>76</xCoord>
<yCoord>290</yCoord>
</edgeMap>
</roi>
<roi>
<imageZposition>-271.25</imageZposition>
<imageSOP_UID>1.3.6.1.4.1.14519.5.2.1.6279.6001.268854547888591450658024853106</imageSOP_UID>
<inclusion>TRUE</inclusion>
<edgeMap>
<xCoord>77</xCoord>
<yCoord>290</yCoord>
</edgeMap>
<edgeMap>
<xCoord>78</xCoord>
<yCoord>289</yCoord>
</edgeMap>
<edgeMap>
<xCoord>79</xCoord>
<yCoord>288</yCoord>
</edgeMap>
<edgeMap>
<xCoord>79</xCoord>
<yCoord>287</yCoord>
</edgeMap>
<edgeMap>
<xCoord>80</xCoord>
<yCoord>286</yCoord>
</edgeMap>
<edgeMap>
<xCoord>80</xCoord>
<yCoord>285</yCoord>
</edgeMap>
<edgeMap>
<xCoord>79</xCoord>
<yCoord>284</yCoord>
</edgeMap>
<edgeMap>
<xCoord>78</xCoord>
<yCoord>283</yCoord>
</edgeMap>
<edgeMap>
<xCoord>77</xCoord>
<yCoord>283</yCoord>
</edgeMap>
<edgeMap>
<xCoord>76</xCoord>
<yCoord>283</yCoord>
</edgeMap>
<edgeMap>
<xCoord>75</xCoord>
<yCoord>283</yCoord>
</edgeMap>
<edgeMap>
<xCoord>74</xCoord>
<yCoord>283</yCoord>
</edgeMap>
<edgeMap>
<xCoord>73</xCoord>
<yCoord>283</yCoord>
</edgeMap>
<edgeMap>
<xCoord>72</xCoord>
<yCoord>284</yCoord>
</edgeMap>
<edgeMap>
<xCoord>71</xCoord>
<yCoord>284</yCoord>
</edgeMap>
<edgeMap>
<xCoord>70</xCoord>
<yCoord>284</yCoord>
</edgeMap>
<edgeMap>
<xCoord>70</xCoord>
<yCoord>285</yCoord>
</edgeMap>
<edgeMap>
<xCoord>70</xCoord>
<yCoord>286</yCoord>
</edgeMap>
<edgeMap>
<xCoord>70</xCoord>
<yCoord>287</yCoord>
</edgeMap>
<edgeMap>
<xCoord>71</xCoord>
<yCoord>288</yCoord>
</edgeMap>
<edgeMap>
<xCoord>72</xCoord>
<yCoord>289</yCoord>
</edgeMap>
<edgeMap>
<xCoord>73</xCoord>
<yCoord>290</yCoord>
</edgeMap>
<edgeMap>
<xCoord>74</xCoord>
<yCoord>290</yCoord>
</edgeMap>
<edgeMap>
<xCoord>75</xCoord>
<yCoord>290</yCoord>
</edgeMap>
<edgeMap>
<xCoord>76</xCoord>
<yCoord>290</yCoord>
</edgeMap>
<edgeMap>
<xCoord>77</xCoord>
<yCoord>290</yCoord>
</edgeMap>
</roi>
<roi>
<imageZposition>-272.5</imageZposition>
<imageSOP_UID>1.3.6.1.4.1.14519.5.2.1.6279.6001.315912936294400482973930190181</imageSOP_UID>
<inclusion>TRUE</inclusion>
<edgeMap>
<xCoord>77</xCoord>
<yCoord>291</yCoord>
</edgeMap>
<edgeMap>
<xCoord>77</xCoord>
<yCoord>290</yCoord>
</edgeMap>
<edgeMap>
<xCoord>78</xCoord>
<yCoord>289</yCoord>
</edgeMap>
<edgeMap>
<xCoord>79</xCoord>
<yCoord>288</yCoord>
</edgeMap>
<edgeMap>
<xCoord>79</xCoord>
<yCoord>287</yCoord>
</edgeMap>
<edgeMap>
<xCoord>80</xCoord>
<yCoord>286</yCoord>
</edgeMap>
<edgeMap>
<xCoord>80</xCoord>
<yCoord>285</yCoord>
</edgeMap>
<edgeMap>
<xCoord>80</xCoord>
<yCoord>284</yCoord>
</edgeMap>
<edgeMap>
<xCoord>79</xCoord>
<yCoord>283</yCoord>
</edgeMap>
<edgeMap>
<xCoord>78</xCoord>
<yCoord>283</yCoord>
</edgeMap>
<edgeMap>
<xCoord>77</xCoord>
<yCoord>282</yCoord>
</edgeMap>
<edgeMap>
<xCoord>77</xCoord>
<yCoord>281</yCoord>
</edgeMap>
<edgeMap>
<xCoord>77</xCoord>
<yCoord>280</yCoord>
</edgeMap>
<edgeMap>
<xCoord>77</xCoord>
<yCoord>279</yCoord>
</edgeMap>
<edgeMap>
<xCoord>77</xCoord>
<yCoord>278</yCoord>
</edgeMap>
<edgeMap>
<xCoord>76</xCoord>
<yCoord>278</yCoord>
</edgeMap>
<edgeMap>
<xCoord>75</xCoord>
<yCoord>278</yCoord>
</edgeMap>
<edgeMap>
<xCoord>74</xCoord>
<yCoord>278</yCoord>
</edgeMap>
<edgeMap>
<xCoord>73</xCoord>
<yCoord>278</yCoord>
</edgeMap>
<edgeMap>
<xCoord>72</xCoord>
<yCoord>279</yCoord>
</edgeMap>
<edgeMap>
<xCoord>71</xCoord>
<yCoord>280</yCoord>
</edgeMap>
<edgeMap>
<xCoord>71</xCoord>
<yCoord>281</yCoord>
</edgeMap>
<edgeMap>
<xCoord>70</xCoord>
<yCoord>282</yCoord>
</edgeMap>
<edgeMap>
<xCoord>70</xCoord>
<yCoord>283</yCoord>
</edgeMap>
<edgeMap>
<xCoord>69</xCoord>
<yCoord>284</yCoord>
</edgeMap>
<edgeMap>
<xCoord>69</xCoord>
<yCoord>285</yCoord>
</edgeMap>
<edgeMap>
<xCoord>69</xCoord>
<yCoord>286</yCoord>
</edgeMap>
<edgeMap>
<xCoord>69</xCoord>
<yCoord>287</yCoord>
</edgeMap>
<edgeMap>
<xCoord>69</xCoord>
<yCoord>288</yCoord>
</edgeMap>
<edgeMap>
<xCoord>70</xCoord>
<yCoord>289</yCoord>
</edgeMap>
<edgeMap>
<xCoord>71</xCoord>
<yCoord>290</yCoord>
</edgeMap>
<edgeMap>
<xCoord>72</xCoord>
<yCoord>291</yCoord>
</edgeMap>
<edgeMap>
<xCoord>73</xCoord>
<yCoord>291</yCoord>
</edgeMap>
<edgeMap>
<xCoord>74</xCoord>
<yCoord>291</yCoord>
</edgeMap>
<edgeMap>
<xCoord>75</xCoord>
<yCoord>291</yCoord>
</edgeMap>
<edgeMap>
<xCoord>76</xCoord>
<yCoord>291</yCoord>
</edgeMap>
<edgeMap>
<xCoord>77</xCoord>
<yCoord>291</yCoord>
</edgeMap>
</roi>
<roi>
<imageZposition>-273.75</imageZposition>
<imageSOP_UID>1.3.6.1.4.1.14519.5.2.1.6279.6001.219215335801516161982421179797</imageSOP_UID>
<inclusion>TRUE</inclusion>
<edgeMap>
<xCoord>76</xCoord>
<yCoord>291</yCoord>
</edgeMap>
<edgeMap>
<xCoord>77</xCoord>
<yCoord>290</yCoord>
</edgeMap>
<edgeMap>
<xCoord>78</xCoord>
<yCoord>289</yCoord>
</edgeMap>
<edgeMap>
<xCoord>79</xCoord>
<yCoord>288</yCoord>
</edgeMap>
<edgeMap>
<xCoord>80</xCoord>
<yCoord>287</yCoord>
</edgeMap>
<edgeMap>
<xCoord>79</xCoord>
<yCoord>286</yCoord>
</edgeMap>
<edgeMap>
<xCoord>79</xCoord>
<yCoord>285</yCoord>
</edgeMap>
<edgeMap>
<xCoord>79</xCoord>
<yCoord>284</yCoord>
</edgeMap>
<edgeMap>
<xCoord>78</xCoord>
<yCoord>284</yCoord>
</edgeMap>
<edgeMap>
<xCoord>77</xCoord>
<yCoord>283</yCoord>
</edgeMap>
<edgeMap>
<xCoord>77</xCoord>
<yCoord>282</yCoord>
</edgeMap>
<edgeMap>
<xCoord>76</xCoord>
<yCoord>281</yCoord>
</edgeMap>
<edgeMap>
<xCoord>76</xCoord>
<yCoord>280</yCoord>
</edgeMap>
<edgeMap>
<xCoord>75</xCoord>
<yCoord>279</yCoord>
</edgeMap>
<edgeMap>
<xCoord>74</xCoord>
<yCoord>279</yCoord>
</edgeMap>
<edgeMap>
<xCoord>73</xCoord>
<yCoord>279</yCoord>
</edgeMap>
<edgeMap>
<xCoord>72</xCoord>
<yCoord>280</yCoord>
</edgeMap>
<edgeMap>
<xCoord>71</xCoord>
<yCoord>281</yCoord>
</edgeMap>
<edgeMap>
<xCoord>70</xCoord>
<yCoord>282</yCoord>
</edgeMap>
<edgeMap>
<xCoord>69</xCoord>
<yCoord>283</yCoord>
</edgeMap>
<edgeMap>
<xCoord>68</xCoord>
<yCoord>284</yCoord>
</edgeMap>
<edgeMap>
<xCoord>67</xCoord>
<yCoord>285</yCoord>
</edgeMap>
<edgeMap>
<xCoord>67</xCoord>
<yCoord>286</yCoord>
</edgeMap>
<edgeMap>
<xCoord>67</xCoord>
<yCoord>287</yCoord>
</edgeMap>
<edgeMap>
<xCoord>67</xCoord>
<yCoord>288</yCoord>
</edgeMap>
<edgeMap>
<xCoord>68</xCoord>
<yCoord>289</yCoord>
</edgeMap>
<edgeMap>
<xCoord>68</xCoord>
<yCoord>290</yCoord>
</edgeMap>
<edgeMap>
<xCoord>69</xCoord>
<yCoord>291</yCoord>
</edgeMap>
<edgeMap>
<xCoord>70</xCoord>
<yCoord>291</yCoord>
</edgeMap>
<edgeMap>
<xCoord>71</xCoord>
<yCoord>291</yCoord>
</edgeMap>
<edgeMap>
<xCoord>72</xCoord>
<yCoord>291</yCoord>
</edgeMap>
<edgeMap>
<xCoord>73</xCoord>
<yCoord>291</yCoord>
</edgeMap>
<edgeMap>
<xCoord>74</xCoord>
<yCoord>291</yCoord>
</edgeMap>
<edgeMap>
<xCoord>75</xCoord>
<yCoord>291</yCoord>
</edgeMap>
<edgeMap>
<xCoord>76</xCoord>
<yCoord>291</yCoord>
</edgeMap>
</roi>
<roi>
<imageZposition>-275.0</imageZposition>
<imageSOP_UID>1.3.6.1.4.1.14519.5.2.1.6279.6001.269544273262617529912380905081</imageSOP_UID>
<inclusion>TRUE</inclusion>
<edgeMap>
<xCoord>74</xCoord>
<yCoord>291</yCoord>
</edgeMap>
<edgeMap>
<xCoord>75</xCoord>
<yCoord>290</yCoord>
</edgeMap>
<edgeMap>
<xCoord>76</xCoord>
<yCoord>290</yCoord>
</edgeMap>
<edgeMap>
<xCoord>77</xCoord>
<yCoord>289</yCoord>
</edgeMap>
<edgeMap>
<xCoord>78</xCoord>
<yCoord>289</yCoord>
</edgeMap>
<edgeMap>
<xCoord>79</xCoord>
<yCoord>288</yCoord>
</edgeMap>
<edgeMap>
<xCoord>80</xCoord>
<yCoord>288</yCoord>
</edgeMap>
<edgeMap>
<xCoord>80</xCoord>
<yCoord>287</yCoord>
</edgeMap>
<edgeMap>
<xCoord>80</xCoord>
<yCoord>286</yCoord>
</edgeMap>
<edgeMap>
<xCoord>80</xCoord>
<yCoord>285</yCoord>
</edgeMap>
<edgeMap>
<xCoord>80</xCoord>
<yCoord>284</yCoord>
</edgeMap>
<edgeMap>
<xCoord>79</xCoord>
<yCoord>283</yCoord>
</edgeMap>
<edgeMap>
<xCoord>78</xCoord>
<yCoord>282</yCoord>
</edgeMap>
<edgeMap>
<xCoord>77</xCoord>
<yCoord>282</yCoord>
</edgeMap>
<edgeMap>
<xCoord>76</xCoord>
<yCoord>281</yCoord>
</edgeMap>
<edgeMap>
<xCoord>76</xCoord>
<yCoord>280</yCoord>
</edgeMap>
<edgeMap>
<xCoord>75</xCoord>
<yCoord>280</yCoord>
</edgeMap>
<edgeMap>
<xCoord>74</xCoord>
<yCoord>279</yCoord>
</edgeMap>
<edgeMap>
<xCoord>73</xCoord>
<yCoord>279</yCoord>
</edgeMap>
<edgeMap>
<xCoord>72</xCoord>
<yCoord>280</yCoord>
</edgeMap>
<edgeMap>
<xCoord>71</xCoord>
<yCoord>281</yCoord>
</edgeMap>
<edgeMap>
<xCoord>71</xCoord>
<yCoord>282</yCoord>
</edgeMap>
<edgeMap>
<xCoord>70</xCoord>
<yCoord>283</yCoord>
</edgeMap>
<edgeMap>
<xCoord>69</xCoord>
<yCoord>284</yCoord>
</edgeMap>
<edgeMap>
<xCoord>68</xCoord>
<yCoord>285</yCoord>
</edgeMap>
<edgeMap>
<xCoord>67</xCoord>
<yCoord>286</yCoord>
</edgeMap>
<edgeMap>
<xCoord>67</xCoord>
<yCoord>287</yCoord>
</edgeMap>
<edgeMap>
<xCoord>67</xCoord>
<yCoord>288</yCoord>
</edgeMap>
<edgeMap>
<xCoord>68</xCoord>
<yCoord>289</yCoord>
</edgeMap>
<edgeMap>
<xCoord>69</xCoord>
<yCoord>290</yCoord>
</edgeMap>
<edgeMap>
<xCoord>70</xCoord>
<yCoord>291</yCoord>
</edgeMap>
<edgeMap>
<xCoord>71</xCoord>
<yCoord>291</yCoord>
</edgeMap>
<edgeMap>
<xCoord>72</xCoord>
<yCoord>291</yCoord>
</edgeMap>
<edgeMap>
<xCoord>73</xCoord>
<yCoord>291</yCoord>
</edgeMap>
<edgeMap>
<xCoord>74</xCoord>
<yCoord>291</yCoord>
</edgeMap>
</roi>
<roi>
<imageZposition>-276.25</imageZposition>
<imageSOP_UID>1.3.6.1.4.1.14519.5.2.1.6279.6001.322553709197903924436231130499</imageSOP_UID>
<inclusion>TRUE</inclusion>
<edgeMap>
<xCoord>75</xCoord>
<yCoord>290</yCoord>
</edgeMap>
<edgeMap>
<xCoord>76</xCoord>
<yCoord>289</yCoord>
</edgeMap>
<edgeMap>
<xCoord>77</xCoord>
<yCoord>289</yCoord>
</edgeMap>
<edgeMap>
<xCoord>78</xCoord>
<yCoord>288</yCoord>
</edgeMap>
<edgeMap>
<xCoord>79</xCoord>
<yCoord>287</yCoord>
</edgeMap>
<edgeMap>
<xCoord>79</xCoord>
<yCoord>286</yCoord>
</edgeMap>
<edgeMap>
<xCoord>79</xCoord>
<yCoord>285</yCoord>
</edgeMap>
<edgeMap>
<xCoord>79</xCoord>
<yCoord>284</yCoord>
</edgeMap>
<edgeMap>
<xCoord>78</xCoord>
<yCoord>283</yCoord>
</edgeMap>
<edgeMap>
<xCoord>77</xCoord>
<yCoord>282</yCoord>
</edgeMap>
<edgeMap>
<xCoord>76</xCoord>
<yCoord>281</yCoord>
</edgeMap>
<edgeMap>
<xCoord>75</xCoord>
<yCoord>280</yCoord>
</edgeMap>
<edgeMap>
<xCoord>74</xCoord>
<yCoord>280</yCoord>
</edgeMap>
<edgeMap>
<xCoord>73</xCoord>
<yCoord>280</yCoord>
</edgeMap>
<edgeMap>
<xCoord>72</xCoord>
<yCoord>280</yCoord>
</edgeMap>
<edgeMap>
<xCoord>72</xCoord>
<yCoord>281</yCoord>
</edgeMap>
<edgeMap>
<xCoord>71</xCoord>
<yCoord>282</yCoord>
</edgeMap>
<edgeMap>
<xCoord>70</xCoord>
<yCoord>283</yCoord>
</edgeMap>
<edgeMap>
<xCoord>69</xCoord>
<yCoord>284</yCoord>
</edgeMap>
<edgeMap>
<xCoord>68</xCoord>
<yCoord>285</yCoord>
</edgeMap>
<edgeMap>
<xCoord>68</xCoord>
<yCoord>286</yCoord>
</edgeMap>
<edgeMap>
<xCoord>68</xCoord>
<yCoord>287</yCoord>
</edgeMap>
<edgeMap>
<xCoord>68</xCoord>
<yCoord>288</yCoord>
</edgeMap>
<edgeMap>
<xCoord>68</xCoord>
<yCoord>289</yCoord>
</edgeMap>
<edgeMap>
<xCoord>69</xCoord>
<yCoord>290</yCoord>
</edgeMap>
<edgeMap>
<xCoord>70</xCoord>
<yCoord>290</yCoord>
</edgeMap>
<edgeMap>
<xCoord>71</xCoord>
<yCoord>290</yCoord>
</edgeMap>
<edgeMap>
<xCoord>72</xCoord>
<yCoord>290</yCoord>
</edgeMap>
<edgeMap>
<xCoord>73</xCoord>
<yCoord>290</yCoord>
</edgeMap>
<edgeMap>
<xCoord>74</xCoord>
<yCoord>290</yCoord>
</edgeMap>
<edgeMap>
<xCoord>75</xCoord>
<yCoord>290</yCoord>
</edgeMap>
</roi>
<roi>
<imageZposition>-277.5</imageZposition>
<imageSOP_UID>1.3.6.1.4.1.14519.5.2.1.6279.6001.234576241899965322387196399903</imageSOP_UID>
<inclusion>TRUE</inclusion>
<edgeMap>
<xCoord>74</xCoord>
<yCoord>290</yCoord>
</edgeMap>
<edgeMap>
<xCoord>75</xCoord>
<yCoord>289</yCoord>
</edgeMap>
<edgeMap>
<xCoord>76</xCoord>
<yCoord>288</yCoord>
</edgeMap>
<edgeMap>
<xCoord>77</xCoord>
<yCoord>288</yCoord>
</edgeMap>
<edgeMap>
<xCoord>78</xCoord>
<yCoord>287</yCoord>
</edgeMap>
<edgeMap>
<xCoord>78</xCoord>
<yCoord>286</yCoord>
</edgeMap>
<edgeMap>
<xCoord>78</xCoord>
<yCoord>285</yCoord>
</edgeMap>
<edgeMap>
<xCoord>78</xCoord>
<yCoord>284</yCoord>
</edgeMap>
<edgeMap>
<xCoord>77</xCoord>
<yCoord>283</yCoord>
</edgeMap>
<edgeMap>
<xCoord>76</xCoord>
<yCoord>282</yCoord>
</edgeMap>
<edgeMap>
<xCoord>75</xCoord>
<yCoord>282</yCoord>
</edgeMap>
<edgeMap>
<xCoord>74</xCoord>
<yCoord>281</yCoord>
</edgeMap>
<edgeMap>
<xCoord>73</xCoord>
<yCoord>281</yCoord>
</edgeMap>
<edgeMap>
<xCoord>72</xCoord>
<yCoord>281</yCoord>
</edgeMap>
<edgeMap>
<xCoord>71</xCoord>
<yCoord>282</yCoord>
</edgeMap>
<edgeMap>
<xCoord>71</xCoord>
<yCoord>283</yCoord>
</edgeMap>
<edgeMap>
<xCoord>70</xCoord>
<yCoord>284</yCoord>
</edgeMap>
<edgeMap>
<xCoord>69</xCoord>
<yCoord>285</yCoord>
</edgeMap>
<edgeMap>
<xCoord>69</xCoord>
<yCoord>286</yCoord>
</edgeMap>
<edgeMap>
<xCoord>69</xCoord>
<yCoord>287</yCoord>
</edgeMap>
<edgeMap>
<xCoord>69</xCoord>
<yCoord>288</yCoord>
</edgeMap>
<edgeMap>
<xCoord>69</xCoord>
<yCoord>289</yCoord>
</edgeMap>
<edgeMap>
<xCoord>69</xCoord>
<yCoord>290</yCoord>
</edgeMap>
<edgeMap>
<xCoord>70</xCoord>
<yCoord>290</yCoord>
</edgeMap>
<edgeMap>
<xCoord>71</xCoord>
<yCoord>290</yCoord>
</edgeMap>
<edgeMap>
<xCoord>72</xCoord>
<yCoord>290</yCoord>
</edgeMap>
<edgeMap>
<xCoord>73</xCoord>
<yCoord>290</yCoord>
</edgeMap>
<edgeMap>
<xCoord>74</xCoord>
<yCoord>290</yCoord>
</edgeMap>
</roi>
<roi>
<imageZposition>-278.75</imageZposition>
<imageSOP_UID>1.3.6.1.4.1.14519.5.2.1.6279.6001.128754313398523814876736128856</imageSOP_UID>
<inclusion>TRUE</inclusion>
<edgeMap>
<xCoord>74</xCoord>
<yCoord>288</yCoord>
</edgeMap>
<edgeMap>
<xCoord>74</xCoord>
<yCoord>287</yCoord>
</edgeMap>
<edgeMap>
<xCoord>75</xCoord>
<yCoord>286</yCoord>
</edgeMap>
<edgeMap>
<xCoord>75</xCoord>
<yCoord>285</yCoord>
</edgeMap>
<edgeMap>
<xCoord>75</xCoord>
<yCoord>284</yCoord>
</edgeMap>
<edgeMap>
<xCoord>74</xCoord>
<yCoord>283</yCoord>
</edgeMap>
<edgeMap>
<xCoord>73</xCoord>
<yCoord>283</yCoord>
</edgeMap>
<edgeMap>
<xCoord>72</xCoord>
<yCoord>283</yCoord>
</edgeMap>
<edgeMap>
<xCoord>71</xCoord>
<yCoord>284</yCoord>
</edgeMap>
<edgeMap>
<xCoord>71</xCoord>
<yCoord>285</yCoord>
</edgeMap>
<edgeMap>
<xCoord>71</xCoord>
<yCoord>286</yCoord>
</edgeMap>
<edgeMap>
<xCoord>71</xCoord>
<yCoord>287</yCoord>
</edgeMap>
<edgeMap>
<xCoord>72</xCoord>
<yCoord>288</yCoord>
</edgeMap>
<edgeMap>
<xCoord>73</xCoord>
<yCoord>288</yCoord>
</edgeMap>
<edgeMap>
<xCoord>74</xCoord>
<yCoord>288</yCoord>
</edgeMap>
</roi>
</unblindedReadNodule>
<unblindedReadNodule>
<noduleID>MI014_20646</noduleID>
<characteristics>
<subtlety>3</subtlety>
<internalStructure>1</internalStructure>
<calcification>6</calcification>
<sphericity>3</sphericity>
<margin>1</margin>
<lobulation>1</lobulation>
<spiculation>1</spiculation>
<texture>3</texture>
<malignancy>3</malignancy>
</characteristics>
<roi>
<imageZposition>-202.5</imageZposition>
<imageSOP_UID>1.3.6.1.4.1.14519.5.2.1.6279.6001.447042640111500655693346665380</imageSOP_UID>
<inclusion>TRUE</inclusion>
<edgeMap>
<xCoord>89</xCoord>
<yCoord>292</yCoord>
</edgeMap>
<edgeMap>
<xCoord>90</xCoord>
<yCoord>291</yCoord>
</edgeMap>
<edgeMap>
<xCoord>90</xCoord>
<yCoord>290</yCoord>
</edgeMap>
<edgeMap>
<xCoord>90</xCoord>
<yCoord>289</yCoord>
</edgeMap>
<edgeMap>
<xCoord>90</xCoord>
<yCoord>288</yCoord>
</edgeMap>
<edgeMap>
<xCoord>89</xCoord>
<yCoord>287</yCoord>
</edgeMap>
<edgeMap>
<xCoord>88</xCoord>
<yCoord>287</yCoord>
</edgeMap>
<edgeMap>
<xCoord>87</xCoord>
<yCoord>287</yCoord>
</edgeMap>
<edgeMap>
<xCoord>86</xCoord>
<yCoord>287</yCoord>
</edgeMap>
<edgeMap>
<xCoord>86</xCoord>
<yCoord>288</yCoord>
</edgeMap>
<edgeMap>
<xCoord>86</xCoord>
<yCoord>289</yCoord>
</edgeMap>
<edgeMap>
<xCoord>86</xCoord>
<yCoord>290</yCoord>
</edgeMap>
<edgeMap>
<xCoord>86</xCoord>
<yCoord>291</yCoord>
</edgeMap>
<edgeMap>
<xCoord>87</xCoord>
<yCoord>292</yCoord>
</edgeMap>
<edgeMap>
<xCoord>88</xCoord>
<yCoord>292</yCoord>
</edgeMap>
<edgeMap>
<xCoord>89</xCoord>
<yCoord>292</yCoord>
</edgeMap>
</roi>
<roi>
<imageZposition>-203.75</imageZposition>
<imageSOP_UID>1.3.6.1.4.1.14519.5.2.1.6279.6001.151870575720089913933639315726</imageSOP_UID>
<inclusion>TRUE</inclusion>
<edgeMap>
<xCoord>90</xCoord>
<yCoord>292</yCoord>
</edgeMap>
<edgeMap>
<xCoord>91</xCoord>
<yCoord>291</yCoord>
</edgeMap>
<edgeMap>
<xCoord>91</xCoord>
<yCoord>290</yCoord>
</edgeMap>
<edgeMap>
<xCoord>91</xCoord>
<yCoord>289</yCoord>
</edgeMap>
<edgeMap>
<xCoord>90</xCoord>
<yCoord>288</yCoord>
</edgeMap>
<edgeMap>
<xCoord>90</xCoord>
<yCoord>287</yCoord>
</edgeMap>
<edgeMap>
<xCoord>90</xCoord>
<yCoord>286</yCoord>
</edgeMap>
<edgeMap>
<xCoord>89</xCoord>
<yCoord>286</yCoord>
</edgeMap>
<edgeMap>
<xCoord>88</xCoord>
<yCoord>285</yCoord>
</edgeMap>
<edgeMap>
<xCoord>87</xCoord>
<yCoord>285</yCoord>
</edgeMap>
<edgeMap>
<xCoord>86</xCoord>
<yCoord>285</yCoord>
</edgeMap>
<edgeMap>
<xCoord>85</xCoord>
<yCoord>286</yCoord>
</edgeMap>
<edgeMap>
<xCoord>85</xCoord>
<yCoord>287</yCoord>
</edgeMap>
<edgeMap>
<xCoord>84</xCoord>
<yCoord>288</yCoord>
</edgeMap>
<edgeMap>
<xCoord>84</xCoord>
<yCoord>289</yCoord>
</edgeMap>
<edgeMap>
<xCoord>84</xCoord>
<yCoord>290</yCoord>
</edgeMap>
<edgeMap>
<xCoord>85</xCoord>
<yCoord>291</yCoord>
</edgeMap>
<edgeMap>
<xCoord>85</xCoord>
<yCoord>292</yCoord>
</edgeMap>
<edgeMap>
<xCoord>86</xCoord>
<yCoord>292</yCoord>
</edgeMap>
<edgeMap>
<xCoord>87</xCoord>
<yCoord>292</yCoord>
</edgeMap>
<edgeMap>
<xCoord>88</xCoord>
<yCoord>292</yCoord>
</edgeMap>
<edgeMap>
<xCoord>89</xCoord>
<yCoord>292</yCoord>
</edgeMap>
<edgeMap>
<xCoord>90</xCoord>
<yCoord>292</yCoord>
</edgeMap>
</roi>
<roi>
<imageZposition>-205.0</imageZposition>
<imageSOP_UID>1.3.6.1.4.1.14519.5.2.1.6279.6001.175645068938461150083168552997</imageSOP_UID>
<inclusion>TRUE</inclusion>
<edgeMap>
<xCoord>90</xCoord>
<yCoord>294</yCoord>
</edgeMap>
<edgeMap>
<xCoord>91</xCoord>
<yCoord>293</yCoord>
</edgeMap>
<edgeMap>
<xCoord>91</xCoord>
<yCoord>292</yCoord>
</edgeMap>
<edgeMap>
<xCoord>91</xCoord>
<yCoord>291</yCoord>
</edgeMap>
<edgeMap>
<xCoord>91</xCoord>
<yCoord>290</yCoord>
</edgeMap>
<edgeMap>
<xCoord>92</xCoord>
<yCoord>289</yCoord>
</edgeMap>
<edgeMap>
<xCoord>92</xCoord>
<yCoord>288</yCoord>
</edgeMap>
<edgeMap>
<xCoord>92</xCoord>
<yCoord>287</yCoord>
</edgeMap>
<edgeMap>
<xCoord>92</xCoord>
<yCoord>286</yCoord>
</edgeMap>
<edgeMap>
<xCoord>91</xCoord>
<yCoord>285</yCoord>
</edgeMap>
<edgeMap>
<xCoord>90</xCoord>
<yCoord>284</yCoord>
</edgeMap>
<edgeMap>
<xCoord>89</xCoord>
<yCoord>284</yCoord>
</edgeMap>
<edgeMap>
<xCoord>88</xCoord>
<yCoord>283</yCoord>
</edgeMap>
<edgeMap>
<xCoord>87</xCoord>
<yCoord>283</yCoord>
</edgeMap>
<edgeMap>
<xCoord>86</xCoord>
<yCoord>284</yCoord>
</edgeMap>
<edgeMap>
<xCoord>85</xCoord>
<yCoord>285</yCoord>
</edgeMap>
<edgeMap>
<xCoord>85</xCoord>
<yCoord>286</yCoord>
</edgeMap>
<edgeMap>
<xCoord>85</xCoord>
<yCoord>287</yCoord>
</edgeMap>
<edgeMap>
<xCoord>85</xCoord>
<yCoord>288</yCoord>
</edgeMap>
<edgeMap>
<xCoord>85</xCoord>
<yCoord>289</yCoord>
</edgeMap>
<edgeMap>
<xCoord>85</xCoord>
<yCoord>290</yCoord>
</edgeMap>
<edgeMap>
<xCoord>85</xCoord>
<yCoord>291</yCoord>
</edgeMap>
<edgeMap>
<xCoord>86</xCoord>
<yCoord>292</yCoord>
</edgeMap>
<edgeMap>
<xCoord>87</xCoord>
<yCoord>293</yCoord>
</edgeMap>
<edgeMap>
<xCoord>88</xCoord>
<yCoord>294</yCoord>
</edgeMap>
<edgeMap>
<xCoord>89</xCoord>
<yCoord>294</yCoord>
</edgeMap>
<edgeMap>
<xCoord>90</xCoord>
<yCoord>294</yCoord>
</edgeMap>
</roi>
<roi>
<imageZposition>-206.25</imageZposition>
<imageSOP_UID>1.3.6.1.4.1.14519.5.2.1.6279.6001.322354151314497974037606828970</imageSOP_UID>
<inclusion>TRUE</inclusion>
<edgeMap>
<xCoord>91</xCoord>
<yCoord>294</yCoord>
</edgeMap>
<edgeMap>
<xCoord>91</xCoord>
<yCoord>293</yCoord>
</edgeMap>
<edgeMap>
<xCoord>92</xCoord>
<yCoord>292</yCoord>
</edgeMap>
<edgeMap>
<xCoord>92</xCoord>
<yCoord>291</yCoord>
</edgeMap>
<edgeMap>
<xCoord>92</xCoord>
<yCoord>290</yCoord>
</edgeMap>
<edgeMap>
<xCoord>92</xCoord>
<yCoord>289</yCoord>
</edgeMap>
<edgeMap>
<xCoord>92</xCoord>
<yCoord>288</yCoord>
</edgeMap>
<edgeMap>
<xCoord>92</xCoord>
<yCoord>287</yCoord>
</edgeMap>
<edgeMap>
<xCoord>92</xCoord>
<yCoord>286</yCoord>
</edgeMap>
<edgeMap>
<xCoord>92</xCoord>
<yCoord>285</yCoord>
</edgeMap>
<edgeMap>
<xCoord>91</xCoord>
<yCoord>284</yCoord>
</edgeMap>
<edgeMap>
<xCoord>90</xCoord>
<yCoord>284</yCoord>
</edgeMap>
<edgeMap>
<xCoord>89</xCoord>
<yCoord>283</yCoord>
</edgeMap>
<edgeMap>
<xCoord>88</xCoord>
<yCoord>283</yCoord>
</edgeMap>
<edgeMap>
<xCoord>87</xCoord>
<yCoord>283</yCoord>
</edgeMap>
<edgeMap>
<xCoord>86</xCoord>
<yCoord>284</yCoord>
</edgeMap>
<edgeMap>
<xCoord>85</xCoord>
<yCoord>285</yCoord>
</edgeMap>
<edgeMap>
<xCoord>84</xCoord>
<yCoord>286</yCoord>
</edgeMap>
<edgeMap>
<xCoord>84</xCoord>
<yCoord>287</yCoord>
</edgeMap>
<edgeMap>
<xCoord>84</xCoord>
<yCoord>288</yCoord>
</edgeMap>
<edgeMap>
<xCoord>84</xCoord>
<yCoord>289</yCoord>
</edgeMap>
<edgeMap>
<xCoord>85</xCoord>
<yCoord>290</yCoord>
</edgeMap>
<edgeMap>
<xCoord>85</xCoord>
<yCoord>291</yCoord>
</edgeMap>
<edgeMap>
<xCoord>86</xCoord>
<yCoord>291</yCoord>
</edgeMap>
<edgeMap>
<xCoord>87</xCoord>
<yCoord>292</yCoord>
</edgeMap>
<edgeMap>
<xCoord>87</xCoord>
<yCoord>293</yCoord>
</edgeMap>
<edgeMap>
<xCoord>88</xCoord>
<yCoord>293</yCoord>
</edgeMap>
<edgeMap>
<xCoord>89</xCoord>
<yCoord>294</yCoord>
</edgeMap>
<edgeMap>
<xCoord>90</xCoord>
<yCoord>294</yCoord>
</edgeMap>
<edgeMap>
<xCoord>91</xCoord>
<yCoord>294</yCoord>
</edgeMap>
</roi>
<roi>
<imageZposition>-207.5</imageZposition>
<imageSOP_UID>1.3.6.1.4.1.14519.5.2.1.6279.6001.203887049800118462173619652880</imageSOP_UID>
<inclusion>TRUE</inclusion>
<edgeMap>
<xCoord>91</xCoord>
<yCoord>292</yCoord>
</edgeMap>
<edgeMap>
<xCoord>91</xCoord>
<yCoord>291</yCoord>
</edgeMap>
<edgeMap>
<xCoord>91</xCoord>
<yCoord>290</yCoord>
</edgeMap>
<edgeMap>
<xCoord>92</xCoord>
<yCoord>289</yCoord>
</edgeMap>
<edgeMap>
<xCoord>92</xCoord>
<yCoord>288</yCoord>
</edgeMap>
<edgeMap>
<xCoord>92</xCoord>
<yCoord>287</yCoord>
</edgeMap>
<edgeMap>
<xCoord>92</xCoord>
<yCoord>286</yCoord>
</edgeMap>
<edgeMap>
<xCoord>91</xCoord>
<yCoord>285</yCoord>
</edgeMap>
<edgeMap>
<xCoord>90</xCoord>
<yCoord>284</yCoord>
</edgeMap>
<edgeMap>
<xCoord>89</xCoord>
<yCoord>284</yCoord>
</edgeMap>
<edgeMap>
<xCoord>88</xCoord>
<yCoord>284</yCoord>
</edgeMap>
<edgeMap>
<xCoord>87</xCoord>
<yCoord>284</yCoord>
</edgeMap>
<edgeMap>
<xCoord>86</xCoord>
<yCoord>284</yCoord>
</edgeMap>
<edgeMap>
<xCoord>85</xCoord>
<yCoord>285</yCoord>
</edgeMap>
<edgeMap>
<xCoord>85</xCoord>
<yCoord>286</yCoord>
</edgeMap>
<edgeMap>
<xCoord>85</xCoord>
<yCoord>287</yCoord>
</edgeMap>
<edgeMap>
<xCoord>85</xCoord>
<yCoord>288</yCoord>
</edgeMap>
<edgeMap>
<xCoord>85</xCoord>
<yCoord>289</yCoord>
</edgeMap>
<edgeMap>
<xCoord>86</xCoord>
<yCoord>290</yCoord>
</edgeMap>
<edgeMap>
<xCoord>86</xCoord>
<yCoord>291</yCoord>
</edgeMap>
<edgeMap>
<xCoord>87</xCoord>
<yCoord>291</yCoord>
</edgeMap>
<edgeMap>
<xCoord>88</xCoord>
<yCoord>292</yCoord>
</edgeMap>
<edgeMap>
<xCoord>89</xCoord>
<yCoord>292</yCoord>
</edgeMap>
<edgeMap>
<xCoord>90</xCoord>
<yCoord>292</yCoord>
</edgeMap>
<edgeMap>
<xCoord>91</xCoord>
<yCoord>292</yCoord>
</edgeMap>
</roi>
<roi>
<imageZposition>-208.75</imageZposition>
<imageSOP_UID>1.3.6.1.4.1.14519.5.2.1.6279.6001.648211462394057832196606738755</imageSOP_UID>
<inclusion>TRUE</inclusion>
<edgeMap>
<xCoord>90</xCoord>
<yCoord>290</yCoord>
</edgeMap>
<edgeMap>
<xCoord>91</xCoord>
<yCoord>289</yCoord>
</edgeMap>
<edgeMap>
<xCoord>91</xCoord>
<yCoord>288</yCoord>
</edgeMap>
<edgeMap>
<xCoord>90</xCoord>
<yCoord>287</yCoord>
</edgeMap>
<edgeMap>
<xCoord>90</xCoord>
<yCoord>286</yCoord>
</edgeMap>
<edgeMap>
<xCoord>89</xCoord>
<yCoord>285</yCoord>
</edgeMap>
<edgeMap>
<xCoord>88</xCoord>
<yCoord>286</yCoord>
</edgeMap>
<edgeMap>
<xCoord>88</xCoord>
<yCoord>287</yCoord>
</edgeMap>
<edgeMap>
<xCoord>88</xCoord>
<yCoord>288</yCoord>
</edgeMap>
<edgeMap>
<xCoord>89</xCoord>
<yCoord>289</yCoord>
</edgeMap>
<edgeMap>
<xCoord>89</xCoord>
<yCoord>290</yCoord>
</edgeMap>
<edgeMap>
<xCoord>90</xCoord>
<yCoord>290</yCoord>
</edgeMap>
</roi>
</unblindedReadNodule>
<unblindedReadNodule>
<noduleID>MI014_20655</noduleID>
<roi>
<imageZposition>-201.25</imageZposition>
<imageSOP_UID>1.3.6.1.4.1.14519.5.2.1.6279.6001.112609633477377220007559796861</imageSOP_UID>
<inclusion>TRUE</inclusion>
<edgeMap>
<xCoord>115</xCoord>
<yCoord>308</yCoord>
</edgeMap>
</roi>
</unblindedReadNodule>
<nonNodule>
<nonNoduleID>MI014_20651</nonNoduleID>
<imageZposition>-128.75</imageZposition>
<imageSOP_UID>1.3.6.1.4.1.14519.5.2.1.6279.6001.711038799442516681061005709862</imageSOP_UID>
<locus>
<xCoord>183</xCoord>
<yCoord>186</yCoord>
</locus>
</nonNodule>
<nonNodule>
<nonNoduleID>MI014_20660</nonNoduleID>
<imageZposition>-141.25</imageZposition>
<imageSOP_UID>1.3.6.1.4.1.14519.5.2.1.6279.6001.905512426853279552442674490397</imageSOP_UID>
<locus>
<xCoord>116</xCoord>
<yCoord>333</yCoord>
</locus>
</nonNodule>
<nonNodule>
<nonNoduleID>MI014_20652</nonNoduleID>
<imageZposition>-110.0</imageZposition>
<imageSOP_UID>1.3.6.1.4.1.14519.5.2.1.6279.6001.117604764457539493945240900732</imageSOP_UID>
<locus>
<xCoord>150</xCoord>
<yCoord>374</yCoord>
</locus>
</nonNodule>
<nonNodule>
<nonNoduleID>MI014_20654</nonNoduleID>
<imageZposition>-55.0</imageZposition>
<imageSOP_UID>1.3.6.1.4.1.14519.5.2.1.6279.6001.210554778783184653905959685059</imageSOP_UID>
<locus>
<xCoord>312</xCoord>
<yCoord>323</yCoord>
</locus>
</nonNodule>
<nonNodule>
<nonNoduleID>MI014_20656</nonNoduleID>
<imageZposition>-60.0</imageZposition>
<imageSOP_UID>1.3.6.1.4.1.14519.5.2.1.6279.6001.213690561877794848873527935937</imageSOP_UID>
<locus>
<xCoord>179</xCoord>
<yCoord>335</yCoord>
</locus>
</nonNodule>
<nonNodule>
<nonNoduleID>MI014_20657</nonNoduleID>
<imageZposition>-57.5</imageZposition>
<imageSOP_UID>1.3.6.1.4.1.14519.5.2.1.6279.6001.187299923145143416953233149517</imageSOP_UID>
<locus>
<xCoord>308</xCoord>
<yCoord>324</yCoord>
</locus>
</nonNodule>
<nonNodule>
<nonNoduleID>MI014_20658</nonNoduleID>
<imageZposition>-111.25</imageZposition>
<imageSOP_UID>1.3.6.1.4.1.14519.5.2.1.6279.6001.219324001382805108066356267553</imageSOP_UID>
<locus>
<xCoord>152</xCoord>
<yCoord>375</yCoord>
</locus>
</nonNodule>
<nonNodule>
<nonNoduleID>MI014_20661</nonNoduleID>
<imageZposition>-55.0</imageZposition>
<imageSOP_UID>1.3.6.1.4.1.14519.5.2.1.6279.6001.210554778783184653905959685059</imageSOP_UID>
<locus>
<xCoord>178</xCoord>
<yCoord>311</yCoord>
</locus>
</nonNodule>
</readingSession>
<readingSession>
		<annotationVersion>3.12</annotationVersion>
		<servicingRadiologistID>-2112555050</servicingRadiologistID>
			<unblindedReadNodule>
				<noduleID>0</noduleID>
				<characteristics>
					<subtlety>5</subtlety>
					<internalStructure>1</internalStructure>
					<calcification>6</calcification>
					<sphericity>4</sphericity>
					<margin>5</margin>
					<lobulation>1</lobulation>
					<spiculation>1</spiculation>
					<texture>5</texture>
					<malignancy>1</malignancy>
				</characteristics>
				<roi>
					<imageZposition>-271.25</imageZposition>
					<imageSOP_UID>1.3.6.1.4.1.14519.5.2.1.6279.6001.268854547888591450658024853106</imageSOP_UID>
					<inclusion>TRUE</inclusion>
					<edgeMap>
					<xCoord>70</xCoord>
					<yCoord>287</yCoord>
					</edgeMap>
					<edgeMap>
					<xCoord>69</xCoord>
					<yCoord>286</yCoord>
					</edgeMap>
					<edgeMap>
					<xCoord>68</xCoord>
					<yCoord>285</yCoord>
					</edgeMap>
					<edgeMap>
					<xCoord>69</xCoord>
					<yCoord>284</yCoord>
					</edgeMap>
					<edgeMap>
					<xCoord>70</xCoord>
					<yCoord>284</yCoord>
					</edgeMap>
					<edgeMap>
					<xCoord>71</xCoord>
					<yCoord>284</yCoord>
					</edgeMap>
					<edgeMap>
					<xCoord>72</xCoord>
					<yCoord>284</yCoord>
					</edgeMap>
					<edgeMap>
					<xCoord>73</xCoord>
					<yCoord>284</yCoord>
					</edgeMap>
					<edgeMap>
					<xCoord>74</xCoord>
					<yCoord>283</yCoord>
					</edgeMap>
					<edgeMap>
					<xCoord>75</xCoord>
					<yCoord>283</yCoord>
					</edgeMap>
					<edgeMap>
					<xCoord>76</xCoord>
					<yCoord>283</yCoord>
					</edgeMap>
					<edgeMap>
					<xCoord>77</xCoord>
					<yCoord>283</yCoord>
					</edgeMap>
					<edgeMap>
					<xCoord>78</xCoord>
					<yCoord>283</yCoord>
					</edgeMap>
					<edgeMap>
					<xCoord>79</xCoord>
					<yCoord>284</yCoord>
					</edgeMap>
					<edgeMap>
					<xCoord>80</xCoord>
					<yCoord>285</yCoord>
					</edgeMap>
					<edgeMap>
					<xCoord>79</xCoord>
					<yCoord>286</yCoord>
					</edgeMap>
					<edgeMap>
					<xCoord>78</xCoord>
					<yCoord>287</yCoord>
					</edgeMap>
					<edgeMap>
					<xCoord>77</xCoord>
					<yCoord>288</yCoord>
					</edgeMap>
					<edgeMap>
					<xCoord>77</xCoord>
					<yCoord>289</yCoord>
					</edgeMap>
					<edgeMap>
					<xCoord>76</xCoord>
					<yCoord>290</yCoord>
					</edgeMap>
					<edgeMap>
					<xCoord>75</xCoord>
					<yCoord>290</yCoord>
					</edgeMap>
					<edgeMap>
					<xCoord>74</xCoord>
					<yCoord>290</yCoord>
					</edgeMap>
					<edgeMap>
					<xCoord>73</xCoord>
					<yCoord>290</yCoord>
					</edgeMap>
					<edgeMap>
					<xCoord>72</xCoord>
					<yCoord>289</yCoord>
					</edgeMap>
					<edgeMap>
					<xCoord>72</xCoord>
					<yCoord>288</yCoord>
					</edgeMap>
					<edgeMap>
					<xCoord>71</xCoord>
					<yCoord>287</yCoord>
					</edgeMap>
					<edgeMap>
					<xCoord>70</xCoord>
					<yCoord>287</yCoord>
					</edgeMap>
				</roi>
				<roi>
					<imageZposition>-272.5</imageZposition>
					<imageSOP_UID>1.3.6.1.4.1.14519.5.2.1.6279.6001.315912936294400482973930190181</imageSOP_UID>
					<inclusion>TRUE</inclusion>
					<edgeMap>
					<xCoord>69</xCoord>
					<yCoord>286</yCoord>
					</edgeMap>
					<edgeMap>
					<xCoord>70</xCoord>
					<yCoord>285</yCoord>
					</edgeMap>
					<edgeMap>
					<xCoord>70</xCoord>
					<yCoord>284</yCoord>
					</edgeMap>
					<edgeMap>
					<xCoord>71</xCoord>
					<yCoord>283</yCoord>
					</edgeMap>
					<edgeMap>
					<xCoord>71</xCoord>
					<yCoord>282</yCoord>
					</edgeMap>
					<edgeMap>
					<xCoord>72</xCoord>
					<yCoord>282</yCoord>
					</edgeMap>
					<edgeMap>
					<xCoord>73</xCoord>
					<yCoord>281</yCoord>
					</edgeMap>
					<edgeMap>
					<xCoord>73</xCoord>
					<yCoord>280</yCoord>
					</edgeMap>
					<edgeMap>
					<xCoord>74</xCoord>
					<yCoord>279</yCoord>
					</edgeMap>
					<edgeMap>
					<xCoord>75</xCoord>
					<yCoord>279</yCoord>
					</edgeMap>
					<edgeMap>
					<xCoord>76</xCoord>
					<yCoord>280</yCoord>
					</edgeMap>
					<edgeMap>
					<xCoord>76</xCoord>
					<yCoord>281</yCoord>
					</edgeMap>
					<edgeMap>
					<xCoord>77</xCoord>
					<yCoord>282</yCoord>
					</edgeMap>
					<edgeMap>
					<xCoord>77</xCoord>
					<yCoord>283</yCoord>
					</edgeMap>
					<edgeMap>
					<xCoord>76</xCoord>
					<yCoord>283</yCoord>
					</edgeMap>
					<edgeMap>
					<xCoord>76</xCoord>
					<yCoord>284</yCoord>
					</edgeMap>
					<edgeMap>
					<xCoord>77</xCoord>
					<yCoord>285</yCoord>
					</edgeMap>
					<edgeMap>
					<xCoord>78</xCoord>
					<yCoord>285</yCoord>
					</edgeMap>
					<edgeMap>
					<xCoord>79</xCoord>
					<yCoord>286</yCoord>
					</edgeMap>
					<edgeMap>
					<xCoord>79</xCoord>
					<yCoord>287</yCoord>
					</edgeMap>
					<edgeMap>
					<xCoord>79</xCoord>
					<yCoord>288</yCoord>
					</edgeMap>
					<edgeMap>
					<xCoord>78</xCoord>
					<yCoord>289</yCoord>
					</edgeMap>
					<edgeMap>
					<xCoord>77</xCoord>
					<yCoord>290</yCoord>
					</edgeMap>
					<edgeMap>
					<xCoord>76</xCoord>
					<yCoord>290</yCoord>
					</edgeMap>
					<edgeMap>
					<xCoord>75</xCoord>
					<yCoord>290</yCoord>
					</edgeMap>
					<edgeMap>
					<xCoord>74</xCoord>
					<yCoord>291</yCoord>
					</edgeMap>
					<edgeMap>
					<xCoord>73</xCoord>
					<yCoord>291</yCoord>
					</edgeMap>
					<edgeMap>
					<xCoord>72</xCoord>
					<yCoord>291</yCoord>
					</edgeMap>
					<edgeMap>
					<xCoord>71</xCoord>
					<yCoord>290</yCoord>
					</edgeMap>
					<edgeMap>
					<xCoord>70</xCoord>
					<yCoord>289</yCoord>
					</edgeMap>
					<edgeMap>
					<xCoord>70</xCoord>
					<yCoord>288</yCoord>
					</edgeMap>
					<edgeMap>
					<xCoord>70</xCoord>
					<yCoord>287</yCoord>
					</edgeMap>
					<edgeMap>
					<xCoord>69</xCoord>
					<yCoord>286</yCoord>
					</edgeMap>
				</roi>
				<roi>
					<imageZposition>-273.75</imageZposition>
					<imageSOP_UID>1.3.6.1.4.1.14519.5.2.1.6279.6001.219215335801516161982421179797</imageSOP_UID>
					<inclusion>TRUE</inclusion>
					<edgeMap>
					<xCoord>68</xCoord>
					<yCoord>289</yCoord>
					</edgeMap>
					<edgeMap>
					<xCoord>68</xCoord>
					<yCoord>288</yCoord>
					</edgeMap>
					<edgeMap>
					<xCoord>68</xCoord>
					<yCoord>287</yCoord>
					</edgeMap>
					<edgeMap>
					<xCoord>68</xCoord>
					<yCoord>286</yCoord>
					</edgeMap>
					<edgeMap>
					<xCoord>69</xCoord>
					<yCoord>285</yCoord>
					</edgeMap>
					<edgeMap>
					<xCoord>70</xCoord>
					<yCoord>284</yCoord>
					</edgeMap>
					<edgeMap>
					<xCoord>71</xCoord>
					<yCoord>283</yCoord>
					</edgeMap>
					<edgeMap>
					<xCoord>72</xCoord>
					<yCoord>282</yCoord>
					</edgeMap>
					<edgeMap>
					<xCoord>73</xCoord>
					<yCoord>281</yCoord>
					</edgeMap>
					<edgeMap>
					<xCoord>73</xCoord>
					<yCoord>280</yCoord>
					</edgeMap>
					<edgeMap>
					<xCoord>74</xCoord>
					<yCoord>279</yCoord>
					</edgeMap>
					<edgeMap>
					<xCoord>75</xCoord>
					<yCoord>280</yCoord>
					</edgeMap>
					<edgeMap>
					<xCoord>76</xCoord>
					<yCoord>281</yCoord>
					</edgeMap>
					<edgeMap>
					<xCoord>77</xCoord>
					<yCoord>281</yCoord>
					</edgeMap>
					<edgeMap>
					<xCoord>77</xCoord>
					<yCoord>282</yCoord>
					</edgeMap>
					<edgeMap>
					<xCoord>78</xCoord>
					<yCoord>283</yCoord>
					</edgeMap>
					<edgeMap>
					<xCoord>79</xCoord>
					<yCoord>284</yCoord>
					</edgeMap>
					<edgeMap>
					<xCoord>79</xCoord>
					<yCoord>285</yCoord>
					</edgeMap>
					<edgeMap>
					<xCoord>79</xCoord>
					<yCoord>286</yCoord>
					</edgeMap>
					<edgeMap>
					<xCoord>78</xCoord>
					<yCoord>287</yCoord>
					</edgeMap>
					<edgeMap>
					<xCoord>78</xCoord>
					<yCoord>288</yCoord>
					</edgeMap>
					<edgeMap>
					<xCoord>78</xCoord>
					<yCoord>289</yCoord>
					</edgeMap>
					<edgeMap>
					<xCoord>77</xCoord>
					<yCoord>289</yCoord>
					</edgeMap>
					<edgeMap>
					<xCoord>77</xCoord>
					<yCoord>290</yCoord>
					</edgeMap>
					<edgeMap>
					<xCoord>76</xCoord>
					<yCoord>290</yCoord>
					</edgeMap>
					<edgeMap>
					<xCoord>75</xCoord>
					<yCoord>290</yCoord>
					</edgeMap>
					<edgeMap>
					<xCoord>74</xCoord>
					<yCoord>290</yCoord>
					</edgeMap>
					<edgeMap>
					<xCoord>73</xCoord>
					<yCoord>291</yCoord>
					</edgeMap>
					<edgeMap>
					<xCoord>72</xCoord>
					<yCoord>291</yCoord>
					</edgeMap>
					<edgeMap>
					<xCoord>71</xCoord>
					<yCoord>290</yCoord>
					</edgeMap>
					<edgeMap>
					<xCoord>70</xCoord>
					<yCoord>290</yCoord>
					</edgeMap>
					<edgeMap>
					<xCoord>69</xCoord>
					<yCoord>289</yCoord>
					</edgeMap>
					<edgeMap>
					<xCoord>68</xCoord>
					<yCoord>289</yCoord>
					</edgeMap>
				</roi>
				<roi>
					<imageZposition>-275.0</imageZposition>
					<imageSOP_UID>1.3.6.1.4.1.14519.5.2.1.6279.6001.269544273262617529912380905081</imageSOP_UID>
					<inclusion>TRUE</inclusion>
					<edgeMap>
					<xCoord>67</xCoord>
					<yCoord>287</yCoord>
					</edgeMap>
					<edgeMap>
					<xCoord>68</xCoord>
					<yCoord>286</yCoord>
					</edgeMap>
					<edgeMap>
					<xCoord>69</xCoord>
					<yCoord>285</yCoord>
					</edgeMap>
					<edgeMap>
					<xCoord>70</xCoord>
					<yCoord>284</yCoord>
					</edgeMap>
					<edgeMap>
					<xCoord>70</xCoord>
					<yCoord>283</yCoord>
					</edgeMap>
					<edgeMap>
					<xCoord>71</xCoord>
					<yCoord>282</yCoord>
					</edgeMap>
					<edgeMap>
					<xCoord>72</xCoord>
					<yCoord>281</yCoord>
					</edgeMap>
					<edgeMap>
					<xCoord>73</xCoord>
					<yCoord>280</yCoord>
					</edgeMap>
					<edgeMap>
					<xCoord>73</xCoord>
					<yCoord>279</yCoord>
					</edgeMap>
					<edgeMap>
					<xCoord>74</xCoord>
					<yCoord>280</yCoord>
					</edgeMap>
					<edgeMap>
					<xCoord>75</xCoord>
					<yCoord>280</yCoord>
					</edgeMap>
					<edgeMap>
					<xCoord>75</xCoord>
					<yCoord>281</yCoord>
					</edgeMap>
					<edgeMap>
					<xCoord>76</xCoord>
					<yCoord>282</yCoord>
					</edgeMap>
					<edgeMap>
					<xCoord>76</xCoord>
					<yCoord>283</yCoord>
					</edgeMap>
					<edgeMap>
					<xCoord>77</xCoord>
					<yCoord>283</yCoord>
					</edgeMap>
					<edgeMap>
					<xCoord>78</xCoord>
					<yCoord>284</yCoord>
					</edgeMap>
					<edgeMap>
					<xCoord>79</xCoord>
					<yCoord>284</yCoord>
					</edgeMap>
					<edgeMap>
					<xCoord>80</xCoord>
					<yCoord>285</yCoord>
					</edgeMap>
					<edgeMap>
					<xCoord>80</xCoord>
					<yCoord>286</yCoord>
					</edgeMap>
					<edgeMap>
					<xCoord>80</xCoord>
					<yCoord>287</yCoord>
					</edgeMap>
					<edgeMap>
					<xCoord>80</xCoord>
					<yCoord>288</yCoord>
					</edgeMap>
					<edgeMap>
					<xCoord>79</xCoord>
					<yCoord>289</yCoord>
					</edgeMap>
					<edgeMap>
					<xCoord>78</xCoord>
					<yCoord>289</yCoord>
					</edgeMap>
					<edgeMap>
					<xCoord>77</xCoord>
					<yCoord>290</yCoord>
					</edgeMap>
					<edgeMap>
					<xCoord>76</xCoord>
					<yCoord>290</yCoord>
					</edgeMap>
					<edgeMap>
					<xCoord>75</xCoord>
					<yCoord>290</yCoord>
					</edgeMap>
					<edgeMap>
					<xCoord>74</xCoord>
					<yCoord>290</yCoord>
					</edgeMap>
					<edgeMap>
					<xCoord>73</xCoord>
					<yCoord>290</yCoord>
					</edgeMap>
					<edgeMap>
					<xCoord>72</xCoord>
					<yCoord>290</yCoord>
					</edgeMap>
					<edgeMap>
					<xCoord>71</xCoord>
					<yCoord>290</yCoord>
					</edgeMap>
					<edgeMap>
					<xCoord>70</xCoord>
					<yCoord>290</yCoord>
					</edgeMap>
					<edgeMap>
					<xCoord>69</xCoord>
					<yCoord>289</yCoord>
					</edgeMap>
					<edgeMap>
					<xCoord>68</xCoord>
					<yCoord>289</yCoord>
					</edgeMap>
					<edgeMap>
					<xCoord>68</xCoord>
					<yCoord>288</yCoord>
					</edgeMap>
					<edgeMap>
					<xCoord>67</xCoord>
					<yCoord>287</yCoord>
					</edgeMap>
				</roi>
				<roi>
					<imageZposition>-276.25</imageZposition>
					<imageSOP_UID>1.3.6.1.4.1.14519.5.2.1.6279.6001.322553709197903924436231130499</imageSOP_UID>
					<inclusion>TRUE</inclusion>
					<edgeMap>
					<xCoord>68</xCoord>
					<yCoord>287</yCoord>
					</edgeMap>
					<edgeMap>
					<xCoord>69</xCoord>
					<yCoord>286</yCoord>
					</edgeMap>
					<edgeMap>
					<xCoord>69</xCoord>
					<yCoord>285</yCoord>
					</edgeMap>
					<edgeMap>
					<xCoord>70</xCoord>
					<yCoord>284</yCoord>
					</edgeMap>
					<edgeMap>
					<xCoord>71</xCoord>
					<yCoord>283</yCoord>
					</edgeMap>
					<edgeMap>
					<xCoord>71</xCoord>
					<yCoord>282</yCoord>
					</edgeMap>
					<edgeMap>
					<xCoord>72</xCoord>
					<yCoord>281</yCoord>
					</edgeMap>
					<edgeMap>
					<xCoord>72</xCoord>
					<yCoord>280</yCoord>
					</edgeMap>
					<edgeMap>
					<xCoord>73</xCoord>
					<yCoord>281</yCoord>
					</edgeMap>
					<edgeMap>
					<xCoord>74</xCoord>
					<yCoord>281</yCoord>
					</edgeMap>
					<edgeMap>
					<xCoord>75</xCoord>
					<yCoord>281</yCoord>
					</edgeMap>
					<edgeMap>
					<xCoord>76</xCoord>
					<yCoord>282</yCoord>
					</edgeMap>
					<edgeMap>
					<xCoord>77</xCoord>
					<yCoord>283</yCoord>
					</edgeMap>
					<edgeMap>
					<xCoord>78</xCoord>
					<yCoord>284</yCoord>
					</edgeMap>
					<edgeMap>
					<xCoord>78</xCoord>
					<yCoord>285</yCoord>
					</edgeMap>
					<edgeMap>
					<xCoord>79</xCoord>
					<yCoord>286</yCoord>
					</edgeMap>
					<edgeMap>
					<xCoord>79</xCoord>
					<yCoord>287</yCoord>
					</edgeMap>
					<edgeMap>
					<xCoord>78</xCoord>
					<yCoord>288</yCoord>
					</edgeMap>
					<edgeMap>
					<xCoord>77</xCoord>
					<yCoord>289</yCoord>
					</edgeMap>
					<edgeMap>
					<xCoord>76</xCoord>
					<yCoord>289</yCoord>
					</edgeMap>
					<edgeMap>
					<xCoord>75</xCoord>
					<yCoord>290</yCoord>
					</edgeMap>
					<edgeMap>
					<xCoord>74</xCoord>
					<yCoord>290</yCoord>
					</edgeMap>
					<edgeMap>
					<xCoord>73</xCoord>
					<yCoord>290</yCoord>
					</edgeMap>
					<edgeMap>
					<xCoord>72</xCoord>
					<yCoord>290</yCoord>
					</edgeMap>
					<edgeMap>
					<xCoord>71</xCoord>
					<yCoord>290</yCoord>
					</edgeMap>
					<edgeMap>
					<xCoord>70</xCoord>
					<yCoord>290</yCoord>
					</edgeMap>
					<edgeMap>
					<xCoord>69</xCoord>
					<yCoord>289</yCoord>
					</edgeMap>
					<edgeMap>
					<xCoord>69</xCoord>
					<yCoord>288</yCoord>
					</edgeMap>
					<edgeMap>
					<xCoord>68</xCoord>
					<yCoord>287</yCoord>
					</edgeMap>
				</roi>
				<roi>
					<imageZposition>-277.5</imageZposition>
					<imageSOP_UID>1.3.6.1.4.1.14519.5.2.1.6279.6001.234576241899965322387196399903</imageSOP_UID>
					<inclusion>TRUE</inclusion>
					<edgeMap>
					<xCoord>69</xCoord>
					<yCoord>288</yCoord>
					</edgeMap>
					<edgeMap>
					<xCoord>69</xCoord>
					<yCoord>287</yCoord>
					</edgeMap>
					<edgeMap>
					<xCoord>70</xCoord>
					<yCoord>286</yCoord>
					</edgeMap>
					<edgeMap>
					<xCoord>71</xCoord>
					<yCoord>285</yCoord>
					</edgeMap>
					<edgeMap>
					<xCoord>71</xCoord>
					<yCoord>284</yCoord>
					</edgeMap>
					<edgeMap>
					<xCoord>72</xCoord>
					<yCoord>284</yCoord>
					</edgeMap>
					<edgeMap>
					<xCoord>72</xCoord>
					<yCoord>283</yCoord>
					</edgeMap>
					<edgeMap>
					<xCoord>72</xCoord>
					<yCoord>282</yCoord>
					</edgeMap>
					<edgeMap>
					<xCoord>72</xCoord>
					<yCoord>281</yCoord>
					</edgeMap>
					<edgeMap>
					<xCoord>73</xCoord>
					<yCoord>282</yCoord>
					</edgeMap>
					<edgeMap>
					<xCoord>74</xCoord>
					<yCoord>283</yCoord>
					</edgeMap>
					<edgeMap>
					<xCoord>75</xCoord>
					<yCoord>283</yCoord>
					</edgeMap>
					<edgeMap>
					<xCoord>76</xCoord>
					<yCoord>283</yCoord>
					</edgeMap>
					<edgeMap>
					<xCoord>77</xCoord>
					<yCoord>284</yCoord>
					</edgeMap>
					<edgeMap>
					<xCoord>78</xCoord>
					<yCoord>284</yCoord>
					</edgeMap>
					<edgeMap>
					<xCoord>78</xCoord>
					<yCoord>285</yCoord>
					</edgeMap>
					<edgeMap>
					<xCoord>78</xCoord>
					<yCoord>286</yCoord>
					</edgeMap>
					<edgeMap>
					<xCoord>77</xCoord>
					<yCoord>287</yCoord>
					</edgeMap>
					<edgeMap>
					<xCoord>77</xCoord>
					<yCoord>288</yCoord>
					</edgeMap>
					<edgeMap>
					<xCoord>76</xCoord>
					<yCoord>288</yCoord>
					</edgeMap>
					<edgeMap>
					<xCoord>75</xCoord>
					<yCoord>289</yCoord>
					</edgeMap>
					<edgeMap>
					<xCoord>74</xCoord>
					<yCoord>289</yCoord>
					</edgeMap>
					<edgeMap>
					<xCoord>73</xCoord>
					<yCoord>289</yCoord>
					</edgeMap>
					<edgeMap>
					<xCoord>72</xCoord>
					<yCoord>289</yCoord>
					</edgeMap>
					<edgeMap>
					<xCoord>71</xCoord>
					<yCoord>289</yCoord>
					</edgeMap>
					<edgeMap>
					<xCoord>70</xCoord>
					<yCoord>289</yCoord>
					</edgeMap>
					<edgeMap>
					<xCoord>69</xCoord>
					<yCoord>288</yCoord>
					</edgeMap>
				</roi>
			</unblindedReadNodule>
			<unblindedReadNodule>
				<noduleID>2</noduleID>
				<characteristics>
					<subtlety>1</subtlety>
					<internalStructure>1</internalStructure>
					<calcification>6</calcification>
					<sphericity>5</sphericity>
					<margin>2</margin>
					<lobulation>1</lobulation>
					<spiculation>1</spiculation>
					<texture>1</texture>
					<malignancy>2</malignancy>
				</characteristics>
				<roi>
					<imageZposition>-202.5</imageZposition>
					<imageSOP_UID>1.3.6.1.4.1.14519.5.2.1.6279.6001.447042640111500655693346665380</imageSOP_UID>
					<inclusion>TRUE</inclusion>
					<edgeMap>
					<xCoord>86</xCoord>
					<yCoord>291</yCoord>
					</edgeMap>
					<edgeMap>
					<xCoord>86</xCoord>
					<yCoord>290</yCoord>
					</edgeMap>
					<edgeMap>
					<xCoord>85</xCoord>
					<yCoord>290</yCoord>
					</edgeMap>
					<edgeMap>
					<xCoord>86</xCoord>
					<yCoord>289</yCoord>
					</edgeMap>
					<edgeMap>
					<xCoord>86</xCoord>
					<yCoord>288</yCoord>
					</edgeMap>
					<edgeMap>
					<xCoord>87</xCoord>
					<yCoord>287</yCoord>
					</edgeMap>
					<edgeMap>
					<xCoord>87</xCoord>
					<yCoord>286</yCoord>
					</edgeMap>
					<edgeMap>
					<xCoord>88</xCoord>
					<yCoord>287</yCoord>
					</edgeMap>
					<edgeMap>
					<xCoord>89</xCoord>
					<yCoord>287</yCoord>
					</edgeMap>
					<edgeMap>
					<xCoord>90</xCoord>
					<yCoord>288</yCoord>
					</edgeMap>
					<edgeMap>
					<xCoord>90</xCoord>
					<yCoord>289</yCoord>
					</edgeMap>
					<edgeMap>
					<xCoord>90</xCoord>
					<yCoord>290</yCoord>
					</edgeMap>
					<edgeMap>
					<xCoord>90</xCoord>
					<yCoord>291</yCoord>
					</edgeMap>
					<edgeMap>
					<xCoord>89</xCoord>
					<yCoord>292</yCoord>
					</edgeMap>
					<edgeMap>
					<xCoord>88</xCoord>
					<yCoord>292</yCoord>
					</edgeMap>
					<edgeMap>
					<xCoord>87</xCoord>
					<yCoord>292</yCoord>
					</edgeMap>
					<edgeMap>
					<xCoord>86</xCoord>
					<yCoord>291</yCoord>
					</edgeMap>
				</roi>
				<roi>
					<imageZposition>-203.75</imageZposition>
					<imageSOP_UID>1.3.6.1.4.1.14519.5.2.1.6279.6001.151870575720089913933639315726</imageSOP_UID>
					<inclusion>TRUE</inclusion>
					<edgeMap>
					<xCoord>86</xCoord>
					<yCoord>291</yCoord>
					</edgeMap>
					<edgeMap>
					<xCoord>86</xCoord>
					<yCoord>290</yCoord>
					</edgeMap>
					<edgeMap>
					<xCoord>85</xCoord>
					<yCoord>289</yCoord>
					</edgeMap>
					<edgeMap>
					<xCoord>86</xCoord>
					<yCoord>288</yCoord>
					</edgeMap>
					<edgeMap>
					<xCoord>86</xCoord>
					<yCoord>287</yCoord>
					</edgeMap>
					<edgeMap>
					<xCoord>87</xCoord>
					<yCoord>286</yCoord>
					</edgeMap>
					<edgeMap>
					<xCoord>88</xCoord>
					<yCoord>285</yCoord>
					</edgeMap>
					<edgeMap>
					<xCoord>89</xCoord>
					<yCoord>285</yCoord>
					</edgeMap>
					<edgeMap>
					<xCoord>90</xCoord>
					<yCoord>286</yCoord>
					</edgeMap>
					<edgeMap>
					<xCoord>91</xCoord>
					<yCoord>287</yCoord>
					</edgeMap>
					<edgeMap>
					<xCoord>92</xCoord>
					<yCoord>287</yCoord>
					</edgeMap>
					<edgeMap>
					<xCoord>92</xCoord>
					<yCoord>288</yCoord>
					</edgeMap>
					<edgeMap>
					<xCoord>92</xCoord>
					<yCoord>289</yCoord>
					</edgeMap>
					<edgeMap>
					<xCoord>92</xCoord>
					<yCoord>290</yCoord>
					</edgeMap>
					<edgeMap>
					<xCoord>91</xCoord>
					<yCoord>291</yCoord>
					</edgeMap>
					<edgeMap>
					<xCoord>90</xCoord>
					<yCoord>292</yCoord>
					</edgeMap>
					<edgeMap>
					<xCoord>89</xCoord>
					<yCoord>293</yCoord>
					</edgeMap>
					<edgeMap>
					<xCoord>88</xCoord>
					<yCoord>293</yCoord>
					</edgeMap>
					<edgeMap>
					<xCoord>87</xCoord>
					<yCoord>292</yCoord>
					</edgeMap>
					<edgeMap>
					<xCoord>86</xCoord>
					<yCoord>291</yCoord>
					</edgeMap>
				</roi>
				<roi>
					<imageZposition>-205.0</imageZposition>
					<imageSOP_UID>1.3.6.1.4.1.14519.5.2.1.6279.6001.175645068938461150083168552997</imageSOP_UID>
					<inclusion>TRUE</inclusion>
					<edgeMap>
					<xCoord>86</xCoord>
					<yCoord>292</yCoord>
					</edgeMap>
					<edgeMap>
					<xCoord>86</xCoord>
					<yCoord>291</yCoord>
					</edgeMap>
					<edgeMap>
					<xCoord>85</xCoord>
					<yCoord>290</yCoord>
					</edgeMap>
					<edgeMap>
					<xCoord>85</xCoord>
					<yCoord>289</yCoord>
					</edgeMap>
					<edgeMap>
					<xCoord>85</xCoord>
					<yCoord>288</yCoord>
					</edgeMap>
					<edgeMap>
					<xCoord>85</xCoord>
					<yCoord>287</yCoord>
					</edgeMap>
					<edgeMap>
					<xCoord>86</xCoord>
					<yCoord>287</yCoord>
					</edgeMap>
					<edgeMap>
					<xCoord>86</xCoord>
					<yCoord>286</yCoord>
					</edgeMap>
					<edgeMap>
					<xCoord>86</xCoord>
					<yCoord>285</yCoord>
					</edgeMap>
					<edgeMap>
					<xCoord>87</xCoord>
					<yCoord>284</yCoord>
					</edgeMap>
					<edgeMap>
					<xCoord>87</xCoord>
					<yCoord>283</yCoord>
					</edgeMap>
					<edgeMap>
					<xCoord>88</xCoord>
					<yCoord>284</yCoord>
					</edgeMap>
					<edgeMap>
					<xCoord>89</xCoord>
					<yCoord>284</yCoord>
					</edgeMap>
					<edgeMap>
					<xCoord>90</xCoord>
					<yCoord>285</yCoord>
					</edgeMap>
					<edgeMap>
					<xCoord>91</xCoord>
					<yCoord>286</yCoord>
					</edgeMap>
					<edgeMap>
					<xCoord>91</xCoord>
					<yCoord>287</yCoord>
					</edgeMap>
					<edgeMap>
					<xCoord>92</xCoord>
					<yCoord>288</yCoord>
					</edgeMap>
					<edgeMap>
					<xCoord>92</xCoord>
					<yCoord>289</yCoord>
					</edgeMap>
					<edgeMap>
					<xCoord>92</xCoord>
					<yCoord>290</yCoord>
					</edgeMap>
					<edgeMap>
					<xCoord>91</xCoord>
					<yCoord>291</yCoord>
					</edgeMap>
					<edgeMap>
					<xCoord>91</xCoord>
					<yCoord>292</yCoord>
					</edgeMap>
					<edgeMap>
					<xCoord>91</xCoord>
					<yCoord>293</yCoord>
					</edgeMap>
					<edgeMap>
					<xCoord>90</xCoord>
					<yCoord>293</yCoord>
					</edgeMap>
					<edgeMap>
					<xCoord>89</xCoord>
					<yCoord>294</yCoord>
					</edgeMap>
					<edgeMap>
					<xCoord>88</xCoord>
					<yCoord>293</yCoord>
					</edgeMap>
					<edgeMap>
					<xCoord>87</xCoord>
					<yCoord>292</yCoord>
					</edgeMap>
					<edgeMap>
					<xCoord>86</xCoord>
					<yCoord>292</yCoord>
					</edgeMap>
				</roi>
				<roi>
					<imageZposition>-206.25</imageZposition>
					<imageSOP_UID>1.3.6.1.4.1.14519.5.2.1.6279.6001.322354151314497974037606828970</imageSOP_UID>
					<inclusion>TRUE</inclusion>
					<edgeMap>
					<xCoord>86</xCoord>
					<yCoord>290</yCoord>
					</edgeMap>
					<edgeMap>
					<xCoord>86</xCoord>
					<yCoord>289</yCoord>
					</edgeMap>
					<edgeMap>
					<xCoord>86</xCoord>
					<yCoord>288</yCoord>
					</edgeMap>
					<edgeMap>
					<xCoord>86</xCoord>
					<yCoord>287</yCoord>
					</edgeMap>
					<edgeMap>
					<xCoord>86</xCoord>
					<yCoord>286</yCoord>
					</edgeMap>
					<edgeMap>
					<xCoord>86</xCoord>
					<yCoord>285</yCoord>
					</edgeMap>
					<edgeMap>
					<xCoord>87</xCoord>
					<yCoord>284</yCoord>
					</edgeMap>
					<edgeMap>
					<xCoord>88</xCoord>
					<yCoord>284</yCoord>
					</edgeMap>
					<edgeMap>
					<xCoord>89</xCoord>
					<yCoord>284</yCoord>
					</edgeMap>
					<edgeMap>
					<xCoord>90</xCoord>
					<yCoord>284</yCoord>
					</edgeMap>
					<edgeMap>
					<xCoord>91</xCoord>
					<yCoord>285</yCoord>
					</edgeMap>
					<edgeMap>
					<xCoord>91</xCoord>
					<yCoord>286</yCoord>
					</edgeMap>
					<edgeMap>
					<xCoord>92</xCoord>
					<yCoord>287</yCoord>
					</edgeMap>
					<edgeMap>
					<xCoord>92</xCoord>
					<yCoord>288</yCoord>
					</edgeMap>
					<edgeMap>
					<xCoord>92</xCoord>
					<yCoord>289</yCoord>
					</edgeMap>
					<edgeMap>
					<xCoord>92</xCoord>
					<yCoord>290</yCoord>
					</edgeMap>
					<edgeMap>
					<xCoord>92</xCoord>
					<yCoord>291</yCoord>
					</edgeMap>
					<edgeMap>
					<xCoord>92</xCoord>
					<yCoord>292</yCoord>
					</edgeMap>
					<edgeMap>
					<xCoord>91</xCoord>
					<yCoord>293</yCoord>
					</edgeMap>
					<edgeMap>
					<xCoord>90</xCoord>
					<yCoord>294</yCoord>
					</edgeMap>
					<edgeMap>
					<xCoord>89</xCoord>
					<yCoord>294</yCoord>
					</edgeMap>
					<edgeMap>
					<xCoord>88</xCoord>
					<yCoord>294</yCoord>
					</edgeMap>
					<edgeMap>
					<xCoord>87</xCoord>
					<yCoord>293</yCoord>
					</edgeMap>
					<edgeMap>
					<xCoord>87</xCoord>
					<yCoord>292</yCoord>
					</edgeMap>
					<edgeMap>
					<xCoord>87</xCoord>
					<yCoord>291</yCoord>
					</edgeMap>
					<edgeMap>
					<xCoord>86</xCoord>
					<yCoord>290</yCoord>
					</edgeMap>
				</roi>
				<roi>
					<imageZposition>-207.5</imageZposition>
					<imageSOP_UID>1.3.6.1.4.1.14519.5.2.1.6279.6001.203887049800118462173619652880</imageSOP_UID>
					<inclusion>TRUE</inclusion>
					<edgeMap>
					<xCoord>87</xCoord>
					<yCoord>290</yCoord>
					</edgeMap>
					<edgeMap>
					<xCoord>86</xCoord>
					<yCoord>289</yCoord>
					</edgeMap>
					<edgeMap>
					<xCoord>86</xCoord>
					<yCoord>288</yCoord>
					</edgeMap>
					<edgeMap>
					<xCoord>86</xCoord>
					<yCoord>287</yCoord>
					</edgeMap>
					<edgeMap>
					<xCoord>86</xCoord>
					<yCoord>286</yCoord>
					</edgeMap>
					<edgeMap>
					<xCoord>87</xCoord>
					<yCoord>285</yCoord>
					</edgeMap>
					<edgeMap>
					<xCoord>88</xCoord>
					<yCoord>284</yCoord>
					</edgeMap>
					<edgeMap>
					<xCoord>89</xCoord>
					<yCoord>284</yCoord>
					</edgeMap>
					<edgeMap>
					<xCoord>90</xCoord>
					<yCoord>284</yCoord>
					</edgeMap>
					<edgeMap>
					<xCoord>91</xCoord>
					<yCoord>285</yCoord>
					</edgeMap>
					<edgeMap>
					<xCoord>91</xCoord>
					<yCoord>286</yCoord>
					</edgeMap>
					<edgeMap>
					<xCoord>92</xCoord>
					<yCoord>287</yCoord>
					</edgeMap>
					<edgeMap>
					<xCoord>92</xCoord>
					<yCoord>288</yCoord>
					</edgeMap>
					<edgeMap>
					<xCoord>92</xCoord>
					<yCoord>289</yCoord>
					</edgeMap>
					<edgeMap>
					<xCoord>92</xCoord>
					<yCoord>290</yCoord>
					</edgeMap>
					<edgeMap>
					<xCoord>91</xCoord>
					<yCoord>291</yCoord>
					</edgeMap>
					<edgeMap>
					<xCoord>90</xCoord>
					<yCoord>292</yCoord>
					</edgeMap>
					<edgeMap>
					<xCoord>89</xCoord>
					<yCoord>293</yCoord>
					</edgeMap>
					<edgeMap>
					<xCoord>88</xCoord>
					<yCoord>293</yCoord>
					</edgeMap>
					<edgeMap>
					<xCoord>87</xCoord>
					<yCoord>292</yCoord>
					</edgeMap>
					<edgeMap>
					<xCoord>87</xCoord>
					<yCoord>291</yCoord>
					</edgeMap>
					<edgeMap>
					<xCoord>87</xCoord>
					<yCoord>290</yCoord>
					</edgeMap>
				</roi>
			</unblindedReadNodule>
			<unblindedReadNodule>
				<noduleID>4</noduleID>
				<roi>
					<imageZposition>-153.75</imageZposition>
					<imageSOP_UID>1.3.6.1.4.1.14519.5.2.1.6279.6001.972558678481718654779669970480</imageSOP_UID>
					<inclusion>TRUE</inclusion>
					<edgeMap>
					<xCoord>213</xCoord>
					<yCoord>174</yCoord>
					</edgeMap>
				</roi>
			</unblindedReadNodule>
			<nonNodule>
				<nonNoduleID>1</nonNoduleID>
				<imageZposition>-55.0</imageZposition>
				<imageSOP_UID>1.3.6.1.4.1.14519.5.2.1.6279.6001.210554778783184653905959685059</imageSOP_UID>
				<locus>
					<xCoord>178</xCoord>
					<yCoord>311</yCoord>
				</locus>
			</nonNodule>
			<nonNodule>
				<nonNoduleID>3</nonNoduleID>
				<imageZposition>-110.0</imageZposition>
				<imageSOP_UID>1.3.6.1.4.1.14519.5.2.1.6279.6001.117604764457539493945240900732</imageSOP_UID>
				<locus>
					<xCoord>149</xCoord>
					<yCoord>373</yCoord>
				</locus>
			</nonNodule>
	</readingSession>
</LidcReadMessage>
