# Supplementary material for: An improved V-Net lung nodule segmentation model based on pixel threshold separation and attention mechanism
Source: Sci Rep. 2024 Feb 27;14:4743. doi: 10.1038/s41598-024-55178-3 (PMC10899216; doi:10.1038/s41598-024-55178-3)
Supplement: Supplementary file 1 — Supplementary Information 1. [file 41598_2024_55178_MOESM1_ESM.zip › lidc-xml-only/tcia-lidc-xml/185/224.xml]

<?xml version="1.0" encoding="UTF-8"?>
<LidcReadMessage uid="1.3.6.1.4.1.14519.5.2.1.6279.6001.1307390651584.0" xmlns="http://www.nih.gov" xmlns:xsi="http://www.w3.org/2001/XMLSchema-instance" xsi:schemaLocation="http://www.nih.gov  http://troll.rad.med.umich.edu/lidc/LidcReadMessage.xsd">
<ResponseHeader>
<Version>1.8.1</Version>
<MessageId>1016231429</MessageId>
<DateRequest>2008-09-16</DateRequest>
<TimeRequest>02:14:20</TimeRequest>
<RequestingSite>removed</RequestingSite>
<ServicingSite>removed</ServicingSite>
<TaskDescription>Second unblinded read</TaskDescription>
<CtImageFile>removed</CtImageFile>
<SeriesInstanceUid>1.3.6.1.4.1.14519.5.2.1.6279.6001.669435869708883155232318480131</SeriesInstanceUid>
<DateService>2009-03-05</DateService>
<TimeService>07:03:44</TimeService>
<ResponseDescription>1 - Reading complete</ResponseDescription>
<StudyInstanceUID>1.3.6.1.4.1.14519.5.2.1.6279.6001.220440176952423273988539874706</StudyInstanceUID></ResponseHeader>
<readingSession>
    <annotationVersion>3.12</annotationVersion>
    <servicingRadiologistID>1220597898</servicingRadiologistID>
    <unblindedReadNodule>
      <noduleID>Nodule 001</noduleID>
      <characteristics>
        <subtlety>5</subtlety>
        <internalStructure>1</internalStructure>
        <calcification>6</calcification>
        <sphericity>4</sphericity>
        <margin>4</margin>
        <lobulation>2</lobulation>
        <spiculation>2</spiculation>
        <texture>5</texture>
        <malignancy>5</malignancy>
      </characteristics>
      <roi>
        <imageZposition>-191.500</imageZposition>
        <imageSOP_UID>1.3.6.1.4.1.14519.5.2.1.6279.6001.169208383161712907735255008857</imageSOP_UID>
        <inclusion>TRUE</inclusion>
        <edgeMap>
          <xCoord>219</xCoord>
          <yCoord>285</yCoord>
        </edgeMap>
        <edgeMap>
          <xCoord>218</xCoord>
          <yCoord>286</yCoord>
        </edgeMap>
        <edgeMap>
          <xCoord>217</xCoord>
          <yCoord>287</yCoord>
        </edgeMap>
        <edgeMap>
          <xCoord>216</xCoord>
          <yCoord>287</yCoord>
        </edgeMap>
        <edgeMap>
          <xCoord>215</xCoord>
          <yCoord>288</yCoord>
        </edgeMap>
        <edgeMap>
          <xCoord>214</xCoord>
          <yCoord>289</yCoord>
        </edgeMap>
        <edgeMap>
          <xCoord>214</xCoord>
          <yCoord>290</yCoord>
        </edgeMap>
        <edgeMap>
          <xCoord>214</xCoord>
          <yCoord>291</yCoord>
        </edgeMap>
        <edgeMap>
          <xCoord>215</xCoord>
          <yCoord>292</yCoord>
        </edgeMap>
        <edgeMap>
          <xCoord>215</xCoord>
          <yCoord>293</yCoord>
        </edgeMap>
        <edgeMap>
          <xCoord>216</xCoord>
          <yCoord>294</yCoord>
        </edgeMap>
        <edgeMap>
          <xCoord>217</xCoord>
          <yCoord>295</yCoord>
        </edgeMap>
        <edgeMap>
          <xCoord>217</xCoord>
          <yCoord>296</yCoord>
        </edgeMap>
        <edgeMap>
          <xCoord>218</xCoord>
          <yCoord>297</yCoord>
        </edgeMap>
        <edgeMap>
          <xCoord>219</xCoord>
          <yCoord>297</yCoord>
        </edgeMap>
        <edgeMap>
          <xCoord>220</xCoord>
          <yCoord>298</yCoord>
        </edgeMap>
        <edgeMap>
          <xCoord>221</xCoord>
          <yCoord>298</yCoord>
        </edgeMap>
        <edgeMap>
          <xCoord>222</xCoord>
          <yCoord>298</yCoord>
        </edgeMap>
        <edgeMap>
          <xCoord>223</xCoord>
          <yCoord>298</yCoord>
        </edgeMap>
        <edgeMap>
          <xCoord>224</xCoord>
          <yCoord>298</yCoord>
        </edgeMap>
        <edgeMap>
          <xCoord>225</xCoord>
          <yCoord>298</yCoord>
        </edgeMap>
        <edgeMap>
          <xCoord>226</xCoord>
          <yCoord>298</yCoord>
        </edgeMap>
        <edgeMap>
          <xCoord>227</xCoord>
          <yCoord>298</yCoord>
        </edgeMap>
        <edgeMap>
          <xCoord>228</xCoord>
          <yCoord>298</yCoord>
        </edgeMap>
        <edgeMap>
          <xCoord>229</xCoord>
          <yCoord>297</yCoord>
        </edgeMap>
        <edgeMap>
          <xCoord>229</xCoord>
          <yCoord>296</yCoord>
        </edgeMap>
        <edgeMap>
          <xCoord>230</xCoord>
          <yCoord>295</yCoord>
        </edgeMap>
        <edgeMap>
          <xCoord>230</xCoord>
          <yCoord>294</yCoord>
        </edgeMap>
        <edgeMap>
          <xCoord>230</xCoord>
          <yCoord>293</yCoord>
        </edgeMap>
        <edgeMap>
          <xCoord>231</xCoord>
          <yCoord>292</yCoord>
        </edgeMap>
        <edgeMap>
          <xCoord>231</xCoord>
          <yCoord>291</yCoord>
        </edgeMap>
        <edgeMap>
          <xCoord>230</xCoord>
          <yCoord>290</yCoord>
        </edgeMap>
        <edgeMap>
          <xCoord>229</xCoord>
          <yCoord>289</yCoord>
        </edgeMap>
        <edgeMap>
          <xCoord>228</xCoord>
          <yCoord>288</yCoord>
        </edgeMap>
        <edgeMap>
          <xCoord>227</xCoord>
          <yCoord>288</yCoord>
        </edgeMap>
        <edgeMap>
          <xCoord>226</xCoord>
          <yCoord>287</yCoord>
        </edgeMap>
        <edgeMap>
          <xCoord>225</xCoord>
          <yCoord>286</yCoord>
        </edgeMap>
        <edgeMap>
          <xCoord>224</xCoord>
          <yCoord>285</yCoord>
        </edgeMap>
        <edgeMap>
          <xCoord>223</xCoord>
          <yCoord>285</yCoord>
        </edgeMap>
        <edgeMap>
          <xCoord>222</xCoord>
          <yCoord>285</yCoord>
        </edgeMap>
        <edgeMap>
          <xCoord>221</xCoord>
          <yCoord>285</yCoord>
        </edgeMap>
        <edgeMap>
          <xCoord>220</xCoord>
          <yCoord>285</yCoord>
        </edgeMap>
        <edgeMap>
          <xCoord>219</xCoord>
          <yCoord>285</yCoord>
        </edgeMap>
      </roi>
      <roi>
        <imageZposition>-189.000</imageZposition>
        <imageSOP_UID>1.3.6.1.4.1.14519.5.2.1.6279.6001.298837420653087277763958036357</imageSOP_UID>
        <inclusion>TRUE</inclusion>
        <edgeMap>
          <xCoord>218</xCoord>
          <yCoord>280</yCoord>
        </edgeMap>
        <edgeMap>
          <xCoord>217</xCoord>
          <yCoord>281</yCoord>
        </edgeMap>
        <edgeMap>
          <xCoord>216</xCoord>
          <yCoord>282</yCoord>
        </edgeMap>
        <edgeMap>
          <xCoord>215</xCoord>
          <yCoord>283</yCoord>
        </edgeMap>
        <edgeMap>
          <xCoord>214</xCoord>
          <yCoord>284</yCoord>
        </edgeMap>
        <edgeMap>
          <xCoord>213</xCoord>
          <yCoord>285</yCoord>
        </edgeMap>
        <edgeMap>
          <xCoord>212</xCoord>
          <yCoord>286</yCoord>
        </edgeMap>
        <edgeMap>
          <xCoord>212</xCoord>
          <yCoord>287</yCoord>
        </edgeMap>
        <edgeMap>
          <xCoord>212</xCoord>
          <yCoord>288</yCoord>
        </edgeMap>
        <edgeMap>
          <xCoord>212</xCoord>
          <yCoord>289</yCoord>
        </edgeMap>
        <edgeMap>
          <xCoord>212</xCoord>
          <yCoord>290</yCoord>
        </edgeMap>
        <edgeMap>
          <xCoord>212</xCoord>
          <yCoord>291</yCoord>
        </edgeMap>
        <edgeMap>
          <xCoord>212</xCoord>
          <yCoord>292</yCoord>
        </edgeMap>
        <edgeMap>
          <xCoord>212</xCoord>
          <yCoord>293</yCoord>
        </edgeMap>
        <edgeMap>
          <xCoord>212</xCoord>
          <yCoord>294</yCoord>
        </edgeMap>
        <edgeMap>
          <xCoord>213</xCoord>
          <yCoord>295</yCoord>
        </edgeMap>
        <edgeMap>
          <xCoord>213</xCoord>
          <yCoord>296</yCoord>
        </edgeMap>
        <edgeMap>
          <xCoord>214</xCoord>
          <yCoord>297</yCoord>
        </edgeMap>
        <edgeMap>
          <xCoord>215</xCoord>
          <yCoord>297</yCoord>
        </edgeMap>
        <edgeMap>
          <xCoord>216</xCoord>
          <yCoord>298</yCoord>
        </edgeMap>
        <edgeMap>
          <xCoord>217</xCoord>
          <yCoord>299</yCoord>
        </edgeMap>
        <edgeMap>
          <xCoord>218</xCoord>
          <yCoord>299</yCoord>
        </edgeMap>
        <edgeMap>
          <xCoord>219</xCoord>
          <yCoord>300</yCoord>
        </edgeMap>
        <edgeMap>
          <xCoord>220</xCoord>
          <yCoord>300</yCoord>
        </edgeMap>
        <edgeMap>
          <xCoord>221</xCoord>
          <yCoord>300</yCoord>
        </edgeMap>
        <edgeMap>
          <xCoord>222</xCoord>
          <yCoord>300</yCoord>
        </edgeMap>
        <edgeMap>
          <xCoord>223</xCoord>
          <yCoord>300</yCoord>
        </edgeMap>
        <edgeMap>
          <xCoord>224</xCoord>
          <yCoord>300</yCoord>
        </edgeMap>
        <edgeMap>
          <xCoord>225</xCoord>
          <yCoord>300</yCoord>
        </edgeMap>
        <edgeMap>
          <xCoord>226</xCoord>
          <yCoord>300</yCoord>
        </edgeMap>
        <edgeMap>
          <xCoord>227</xCoord>
          <yCoord>299</yCoord>
        </edgeMap>
        <edgeMap>
          <xCoord>228</xCoord>
          <yCoord>298</yCoord>
        </edgeMap>
        <edgeMap>
          <xCoord>229</xCoord>
          <yCoord>298</yCoord>
        </edgeMap>
        <edgeMap>
          <xCoord>230</xCoord>
          <yCoord>297</yCoord>
        </edgeMap>
        <edgeMap>
          <xCoord>231</xCoord>
          <yCoord>296</yCoord>
        </edgeMap>
        <edgeMap>
          <xCoord>232</xCoord>
          <yCoord>295</yCoord>
        </edgeMap>
        <edgeMap>
          <xCoord>232</xCoord>
          <yCoord>294</yCoord>
        </edgeMap>
        <edgeMap>
          <xCoord>232</xCoord>
          <yCoord>293</yCoord>
        </edgeMap>
        <edgeMap>
          <xCoord>232</xCoord>
          <yCoord>292</yCoord>
        </edgeMap>
        <edgeMap>
          <xCoord>232</xCoord>
          <yCoord>291</yCoord>
        </edgeMap>
        <edgeMap>
          <xCoord>232</xCoord>
          <yCoord>290</yCoord>
        </edgeMap>
        <edgeMap>
          <xCoord>232</xCoord>
          <yCoord>289</yCoord>
        </edgeMap>
        <edgeMap>
          <xCoord>232</xCoord>
          <yCoord>288</yCoord>
        </edgeMap>
        <edgeMap>
          <xCoord>232</xCoord>
          <yCoord>287</yCoord>
        </edgeMap>
        <edgeMap>
          <xCoord>232</xCoord>
          <yCoord>286</yCoord>
        </edgeMap>
        <edgeMap>
          <xCoord>232</xCoord>
          <yCoord>285</yCoord>
        </edgeMap>
        <edgeMap>
          <xCoord>231</xCoord>
          <yCoord>284</yCoord>
        </edgeMap>
        <edgeMap>
          <xCoord>230</xCoord>
          <yCoord>284</yCoord>
        </edgeMap>
        <edgeMap>
          <xCoord>229</xCoord>
          <yCoord>283</yCoord>
        </edgeMap>
        <edgeMap>
          <xCoord>228</xCoord>
          <yCoord>283</yCoord>
        </edgeMap>
        <edgeMap>
          <xCoord>227</xCoord>
          <yCoord>282</yCoord>
        </edgeMap>
        <edgeMap>
          <xCoord>226</xCoord>
          <yCoord>282</yCoord>
        </edgeMap>
        <edgeMap>
          <xCoord>225</xCoord>
          <yCoord>281</yCoord>
        </edgeMap>
        <edgeMap>
          <xCoord>224</xCoord>
          <yCoord>281</yCoord>
        </edgeMap>
        <edgeMap>
          <xCoord>223</xCoord>
          <yCoord>280</yCoord>
        </edgeMap>
        <edgeMap>
          <xCoord>222</xCoord>
          <yCoord>280</yCoord>
        </edgeMap>
        <edgeMap>
          <xCoord>221</xCoord>
          <yCoord>280</yCoord>
        </edgeMap>
        <edgeMap>
          <xCoord>220</xCoord>
          <yCoord>280</yCoord>
        </edgeMap>
        <edgeMap>
          <xCoord>219</xCoord>
          <yCoord>280</yCoord>
        </edgeMap>
        <edgeMap>
          <xCoord>218</xCoord>
          <yCoord>280</yCoord>
        </edgeMap>
      </roi>
      <roi>
        <imageZposition>-186.500</imageZposition>
        <imageSOP_UID>1.3.6.1.4.1.14519.5.2.1.6279.6001.102268378203087331857987516712</imageSOP_UID>
        <inclusion>TRUE</inclusion>
        <edgeMap>
          <xCoord>219</xCoord>
          <yCoord>273</yCoord>
        </edgeMap>
        <edgeMap>
          <xCoord>218</xCoord>
          <yCoord>274</yCoord>
        </edgeMap>
        <edgeMap>
          <xCoord>217</xCoord>
          <yCoord>275</yCoord>
        </edgeMap>
        <edgeMap>
          <xCoord>216</xCoord>
          <yCoord>276</yCoord>
        </edgeMap>
        <edgeMap>
          <xCoord>215</xCoord>
          <yCoord>277</yCoord>
        </edgeMap>
        <edgeMap>
          <xCoord>214</xCoord>
          <yCoord>277</yCoord>
        </edgeMap>
        <edgeMap>
          <xCoord>213</xCoord>
          <yCoord>278</yCoord>
        </edgeMap>
        <edgeMap>
          <xCoord>212</xCoord>
          <yCoord>279</yCoord>
        </edgeMap>
        <edgeMap>
          <xCoord>211</xCoord>
          <yCoord>280</yCoord>
        </edgeMap>
        <edgeMap>
          <xCoord>211</xCoord>
          <yCoord>281</yCoord>
        </edgeMap>
        <edgeMap>
          <xCoord>211</xCoord>
          <yCoord>282</yCoord>
        </edgeMap>
        <edgeMap>
          <xCoord>211</xCoord>
          <yCoord>283</yCoord>
        </edgeMap>
        <edgeMap>
          <xCoord>211</xCoord>
          <yCoord>284</yCoord>
        </edgeMap>
        <edgeMap>
          <xCoord>210</xCoord>
          <yCoord>285</yCoord>
        </edgeMap>
        <edgeMap>
          <xCoord>210</xCoord>
          <yCoord>286</yCoord>
        </edgeMap>
        <edgeMap>
          <xCoord>210</xCoord>
          <yCoord>287</yCoord>
        </edgeMap>
        <edgeMap>
          <xCoord>210</xCoord>
          <yCoord>288</yCoord>
        </edgeMap>
        <edgeMap>
          <xCoord>210</xCoord>
          <yCoord>289</yCoord>
        </edgeMap>
        <edgeMap>
          <xCoord>210</xCoord>
          <yCoord>290</yCoord>
        </edgeMap>
        <edgeMap>
          <xCoord>210</xCoord>
          <yCoord>291</yCoord>
        </edgeMap>
        <edgeMap>
          <xCoord>210</xCoord>
          <yCoord>292</yCoord>
        </edgeMap>
        <edgeMap>
          <xCoord>210</xCoord>
          <yCoord>293</yCoord>
        </edgeMap>
        <edgeMap>
          <xCoord>210</xCoord>
          <yCoord>294</yCoord>
        </edgeMap>
        <edgeMap>
          <xCoord>210</xCoord>
          <yCoord>295</yCoord>
        </edgeMap>
        <edgeMap>
          <xCoord>210</xCoord>
          <yCoord>296</yCoord>
        </edgeMap>
        <edgeMap>
          <xCoord>211</xCoord>
          <yCoord>297</yCoord>
        </edgeMap>
        <edgeMap>
          <xCoord>212</xCoord>
          <yCoord>298</yCoord>
        </edgeMap>
        <edgeMap>
          <xCoord>213</xCoord>
          <yCoord>298</yCoord>
        </edgeMap>
        <edgeMap>
          <xCoord>214</xCoord>
          <yCoord>299</yCoord>
        </edgeMap>
        <edgeMap>
          <xCoord>215</xCoord>
          <yCoord>299</yCoord>
        </edgeMap>
        <edgeMap>
          <xCoord>216</xCoord>
          <yCoord>300</yCoord>
        </edgeMap>
        <edgeMap>
          <xCoord>217</xCoord>
          <yCoord>300</yCoord>
        </edgeMap>
        <edgeMap>
          <xCoord>218</xCoord>
          <yCoord>301</yCoord>
        </edgeMap>
        <edgeMap>
          <xCoord>219</xCoord>
          <yCoord>302</yCoord>
        </edgeMap>
        <edgeMap>
          <xCoord>220</xCoord>
          <yCoord>303</yCoord>
        </edgeMap>
        <edgeMap>
          <xCoord>221</xCoord>
          <yCoord>303</yCoord>
        </edgeMap>
        <edgeMap>
          <xCoord>222</xCoord>
          <yCoord>303</yCoord>
        </edgeMap>
        <edgeMap>
          <xCoord>223</xCoord>
          <yCoord>303</yCoord>
        </edgeMap>
        <edgeMap>
          <xCoord>224</xCoord>
          <yCoord>302</yCoord>
        </edgeMap>
        <edgeMap>
          <xCoord>225</xCoord>
          <yCoord>302</yCoord>
        </edgeMap>
        <edgeMap>
          <xCoord>226</xCoord>
          <yCoord>301</yCoord>
        </edgeMap>
        <edgeMap>
          <xCoord>227</xCoord>
          <yCoord>301</yCoord>
        </edgeMap>
        <edgeMap>
          <xCoord>228</xCoord>
          <yCoord>301</yCoord>
        </edgeMap>
        <edgeMap>
          <xCoord>229</xCoord>
          <yCoord>301</yCoord>
        </edgeMap>
        <edgeMap>
          <xCoord>230</xCoord>
          <yCoord>301</yCoord>
        </edgeMap>
        <edgeMap>
          <xCoord>231</xCoord>
          <yCoord>300</yCoord>
        </edgeMap>
        <edgeMap>
          <xCoord>232</xCoord>
          <yCoord>299</yCoord>
        </edgeMap>
        <edgeMap>
          <xCoord>233</xCoord>
          <yCoord>298</yCoord>
        </edgeMap>
        <edgeMap>
          <xCoord>233</xCoord>
          <yCoord>297</yCoord>
        </edgeMap>
        <edgeMap>
          <xCoord>234</xCoord>
          <yCoord>296</yCoord>
        </edgeMap>
        <edgeMap>
          <xCoord>234</xCoord>
          <yCoord>295</yCoord>
        </edgeMap>
        <edgeMap>
          <xCoord>234</xCoord>
          <yCoord>294</yCoord>
        </edgeMap>
        <edgeMap>
          <xCoord>234</xCoord>
          <yCoord>293</yCoord>
        </edgeMap>
        <edgeMap>
          <xCoord>234</xCoord>
          <yCoord>292</yCoord>
        </edgeMap>
        <edgeMap>
          <xCoord>234</xCoord>
          <yCoord>291</yCoord>
        </edgeMap>
        <edgeMap>
          <xCoord>233</xCoord>
          <yCoord>290</yCoord>
        </edgeMap>
        <edgeMap>
          <xCoord>232</xCoord>
          <yCoord>289</yCoord>
        </edgeMap>
        <edgeMap>
          <xCoord>232</xCoord>
          <yCoord>288</yCoord>
        </edgeMap>
        <edgeMap>
          <xCoord>231</xCoord>
          <yCoord>287</yCoord>
        </edgeMap>
        <edgeMap>
          <xCoord>230</xCoord>
          <yCoord>286</yCoord>
        </edgeMap>
        <edgeMap>
          <xCoord>230</xCoord>
          <yCoord>285</yCoord>
        </edgeMap>
        <edgeMap>
          <xCoord>230</xCoord>
          <yCoord>284</yCoord>
        </edgeMap>
        <edgeMap>
          <xCoord>230</xCoord>
          <yCoord>283</yCoord>
        </edgeMap>
        <edgeMap>
          <xCoord>229</xCoord>
          <yCoord>282</yCoord>
        </edgeMap>
        <edgeMap>
          <xCoord>229</xCoord>
          <yCoord>281</yCoord>
        </edgeMap>
        <edgeMap>
          <xCoord>229</xCoord>
          <yCoord>280</yCoord>
        </edgeMap>
        <edgeMap>
          <xCoord>228</xCoord>
          <yCoord>279</yCoord>
        </edgeMap>
        <edgeMap>
          <xCoord>228</xCoord>
          <yCoord>278</yCoord>
        </edgeMap>
        <edgeMap>
          <xCoord>227</xCoord>
          <yCoord>277</yCoord>
        </edgeMap>
        <edgeMap>
          <xCoord>226</xCoord>
          <yCoord>276</yCoord>
        </edgeMap>
        <edgeMap>
          <xCoord>225</xCoord>
          <yCoord>275</yCoord>
        </edgeMap>
        <edgeMap>
          <xCoord>225</xCoord>
          <yCoord>274</yCoord>
        </edgeMap>
        <edgeMap>
          <xCoord>224</xCoord>
          <yCoord>273</yCoord>
        </edgeMap>
        <edgeMap>
          <xCoord>223</xCoord>
          <yCoord>273</yCoord>
        </edgeMap>
        <edgeMap>
          <xCoord>222</xCoord>
          <yCoord>273</yCoord>
        </edgeMap>
        <edgeMap>
          <xCoord>221</xCoord>
          <yCoord>273</yCoord>
        </edgeMap>
        <edgeMap>
          <xCoord>220</xCoord>
          <yCoord>273</yCoord>
        </edgeMap>
        <edgeMap>
          <xCoord>219</xCoord>
          <yCoord>273</yCoord>
        </edgeMap>
      </roi>
      <roi>
        <imageZposition>-184.000</imageZposition>
        <imageSOP_UID>1.3.6.1.4.1.14519.5.2.1.6279.6001.127881086309780658405200633408</imageSOP_UID>
        <inclusion>TRUE</inclusion>
        <edgeMap>
          <xCoord>217</xCoord>
          <yCoord>274</yCoord>
        </edgeMap>
        <edgeMap>
          <xCoord>216</xCoord>
          <yCoord>275</yCoord>
        </edgeMap>
        <edgeMap>
          <xCoord>215</xCoord>
          <yCoord>276</yCoord>
        </edgeMap>
        <edgeMap>
          <xCoord>214</xCoord>
          <yCoord>277</yCoord>
        </edgeMap>
        <edgeMap>
          <xCoord>213</xCoord>
          <yCoord>277</yCoord>
        </edgeMap>
        <edgeMap>
          <xCoord>212</xCoord>
          <yCoord>278</yCoord>
        </edgeMap>
        <edgeMap>
          <xCoord>211</xCoord>
          <yCoord>279</yCoord>
        </edgeMap>
        <edgeMap>
          <xCoord>210</xCoord>
          <yCoord>280</yCoord>
        </edgeMap>
        <edgeMap>
          <xCoord>210</xCoord>
          <yCoord>281</yCoord>
        </edgeMap>
        <edgeMap>
          <xCoord>210</xCoord>
          <yCoord>282</yCoord>
        </edgeMap>
        <edgeMap>
          <xCoord>209</xCoord>
          <yCoord>283</yCoord>
        </edgeMap>
        <edgeMap>
          <xCoord>208</xCoord>
          <yCoord>284</yCoord>
        </edgeMap>
        <edgeMap>
          <xCoord>207</xCoord>
          <yCoord>285</yCoord>
        </edgeMap>
        <edgeMap>
          <xCoord>207</xCoord>
          <yCoord>286</yCoord>
        </edgeMap>
        <edgeMap>
          <xCoord>207</xCoord>
          <yCoord>287</yCoord>
        </edgeMap>
        <edgeMap>
          <xCoord>207</xCoord>
          <yCoord>288</yCoord>
        </edgeMap>
        <edgeMap>
          <xCoord>206</xCoord>
          <yCoord>289</yCoord>
        </edgeMap>
        <edgeMap>
          <xCoord>206</xCoord>
          <yCoord>290</yCoord>
        </edgeMap>
        <edgeMap>
          <xCoord>206</xCoord>
          <yCoord>291</yCoord>
        </edgeMap>
        <edgeMap>
          <xCoord>206</xCoord>
          <yCoord>292</yCoord>
        </edgeMap>
        <edgeMap>
          <xCoord>207</xCoord>
          <yCoord>293</yCoord>
        </edgeMap>
        <edgeMap>
          <xCoord>207</xCoord>
          <yCoord>294</yCoord>
        </edgeMap>
        <edgeMap>
          <xCoord>208</xCoord>
          <yCoord>295</yCoord>
        </edgeMap>
        <edgeMap>
          <xCoord>209</xCoord>
          <yCoord>296</yCoord>
        </edgeMap>
        <edgeMap>
          <xCoord>210</xCoord>
          <yCoord>297</yCoord>
        </edgeMap>
        <edgeMap>
          <xCoord>211</xCoord>
          <yCoord>298</yCoord>
        </edgeMap>
        <edgeMap>
          <xCoord>212</xCoord>
          <yCoord>299</yCoord>
        </edgeMap>
        <edgeMap>
          <xCoord>212</xCoord>
          <yCoord>300</yCoord>
        </edgeMap>
        <edgeMap>
          <xCoord>213</xCoord>
          <yCoord>301</yCoord>
        </edgeMap>
        <edgeMap>
          <xCoord>214</xCoord>
          <yCoord>301</yCoord>
        </edgeMap>
        <edgeMap>
          <xCoord>215</xCoord>
          <yCoord>302</yCoord>
        </edgeMap>
        <edgeMap>
          <xCoord>216</xCoord>
          <yCoord>303</yCoord>
        </edgeMap>
        <edgeMap>
          <xCoord>217</xCoord>
          <yCoord>303</yCoord>
        </edgeMap>
        <edgeMap>
          <xCoord>218</xCoord>
          <yCoord>303</yCoord>
        </edgeMap>
        <edgeMap>
          <xCoord>219</xCoord>
          <yCoord>303</yCoord>
        </edgeMap>
        <edgeMap>
          <xCoord>220</xCoord>
          <yCoord>303</yCoord>
        </edgeMap>
        <edgeMap>
          <xCoord>221</xCoord>
          <yCoord>303</yCoord>
        </edgeMap>
        <edgeMap>
          <xCoord>222</xCoord>
          <yCoord>303</yCoord>
        </edgeMap>
        <edgeMap>
          <xCoord>223</xCoord>
          <yCoord>303</yCoord>
        </edgeMap>
        <edgeMap>
          <xCoord>224</xCoord>
          <yCoord>303</yCoord>
        </edgeMap>
        <edgeMap>
          <xCoord>225</xCoord>
          <yCoord>303</yCoord>
        </edgeMap>
        <edgeMap>
          <xCoord>226</xCoord>
          <yCoord>303</yCoord>
        </edgeMap>
        <edgeMap>
          <xCoord>227</xCoord>
          <yCoord>303</yCoord>
        </edgeMap>
        <edgeMap>
          <xCoord>228</xCoord>
          <yCoord>302</yCoord>
        </edgeMap>
        <edgeMap>
          <xCoord>229</xCoord>
          <yCoord>301</yCoord>
        </edgeMap>
        <edgeMap>
          <xCoord>230</xCoord>
          <yCoord>300</yCoord>
        </edgeMap>
        <edgeMap>
          <xCoord>231</xCoord>
          <yCoord>299</yCoord>
        </edgeMap>
        <edgeMap>
          <xCoord>232</xCoord>
          <yCoord>298</yCoord>
        </edgeMap>
        <edgeMap>
          <xCoord>232</xCoord>
          <yCoord>297</yCoord>
        </edgeMap>
        <edgeMap>
          <xCoord>232</xCoord>
          <yCoord>296</yCoord>
        </edgeMap>
        <edgeMap>
          <xCoord>232</xCoord>
          <yCoord>295</yCoord>
        </edgeMap>
        <edgeMap>
          <xCoord>232</xCoord>
          <yCoord>294</yCoord>
        </edgeMap>
        <edgeMap>
          <xCoord>232</xCoord>
          <yCoord>293</yCoord>
        </edgeMap>
        <edgeMap>
          <xCoord>232</xCoord>
          <yCoord>292</yCoord>
        </edgeMap>
        <edgeMap>
          <xCoord>233</xCoord>
          <yCoord>291</yCoord>
        </edgeMap>
        <edgeMap>
          <xCoord>234</xCoord>
          <yCoord>290</yCoord>
        </edgeMap>
        <edgeMap>
          <xCoord>234</xCoord>
          <yCoord>289</yCoord>
        </edgeMap>
        <edgeMap>
          <xCoord>234</xCoord>
          <yCoord>288</yCoord>
        </edgeMap>
        <edgeMap>
          <xCoord>234</xCoord>
          <yCoord>287</yCoord>
        </edgeMap>
        <edgeMap>
          <xCoord>234</xCoord>
          <yCoord>286</yCoord>
        </edgeMap>
        <edgeMap>
          <xCoord>234</xCoord>
          <yCoord>285</yCoord>
        </edgeMap>
        <edgeMap>
          <xCoord>233</xCoord>
          <yCoord>284</yCoord>
        </edgeMap>
        <edgeMap>
          <xCoord>232</xCoord>
          <yCoord>284</yCoord>
        </edgeMap>
        <edgeMap>
          <xCoord>231</xCoord>
          <yCoord>283</yCoord>
        </edgeMap>
        <edgeMap>
          <xCoord>230</xCoord>
          <yCoord>282</yCoord>
        </edgeMap>
        <edgeMap>
          <xCoord>229</xCoord>
          <yCoord>281</yCoord>
        </edgeMap>
        <edgeMap>
          <xCoord>229</xCoord>
          <yCoord>280</yCoord>
        </edgeMap>
        <edgeMap>
          <xCoord>229</xCoord>
          <yCoord>279</yCoord>
        </edgeMap>
        <edgeMap>
          <xCoord>229</xCoord>
          <yCoord>278</yCoord>
        </edgeMap>
        <edgeMap>
          <xCoord>229</xCoord>
          <yCoord>277</yCoord>
        </edgeMap>
        <edgeMap>
          <xCoord>228</xCoord>
          <yCoord>276</yCoord>
        </edgeMap>
        <edgeMap>
          <xCoord>227</xCoord>
          <yCoord>276</yCoord>
        </edgeMap>
        <edgeMap>
          <xCoord>226</xCoord>
          <yCoord>275</yCoord>
        </edgeMap>
        <edgeMap>
          <xCoord>225</xCoord>
          <yCoord>275</yCoord>
        </edgeMap>
        <edgeMap>
          <xCoord>224</xCoord>
          <yCoord>275</yCoord>
        </edgeMap>
        <edgeMap>
          <xCoord>223</xCoord>
          <yCoord>275</yCoord>
        </edgeMap>
        <edgeMap>
          <xCoord>222</xCoord>
          <yCoord>275</yCoord>
        </edgeMap>
        <edgeMap>
          <xCoord>221</xCoord>
          <yCoord>275</yCoord>
        </edgeMap>
        <edgeMap>
          <xCoord>220</xCoord>
          <yCoord>274</yCoord>
        </edgeMap>
        <edgeMap>
          <xCoord>219</xCoord>
          <yCoord>274</yCoord>
        </edgeMap>
        <edgeMap>
          <xCoord>218</xCoord>
          <yCoord>274</yCoord>
        </edgeMap>
        <edgeMap>
          <xCoord>217</xCoord>
          <yCoord>274</yCoord>
        </edgeMap>
      </roi>
      <roi>
        <imageZposition>-181.500</imageZposition>
        <imageSOP_UID>1.3.6.1.4.1.14519.5.2.1.6279.6001.999965626166387475417265964001</imageSOP_UID>
        <inclusion>TRUE</inclusion>
        <edgeMap>
          <xCoord>217</xCoord>
          <yCoord>274</yCoord>
        </edgeMap>
        <edgeMap>
          <xCoord>216</xCoord>
          <yCoord>275</yCoord>
        </edgeMap>
        <edgeMap>
          <xCoord>215</xCoord>
          <yCoord>276</yCoord>
        </edgeMap>
        <edgeMap>
          <xCoord>214</xCoord>
          <yCoord>276</yCoord>
        </edgeMap>
        <edgeMap>
          <xCoord>213</xCoord>
          <yCoord>277</yCoord>
        </edgeMap>
        <edgeMap>
          <xCoord>212</xCoord>
          <yCoord>277</yCoord>
        </edgeMap>
        <edgeMap>
          <xCoord>211</xCoord>
          <yCoord>277</yCoord>
        </edgeMap>
        <edgeMap>
          <xCoord>210</xCoord>
          <yCoord>278</yCoord>
        </edgeMap>
        <edgeMap>
          <xCoord>209</xCoord>
          <yCoord>279</yCoord>
        </edgeMap>
        <edgeMap>
          <xCoord>208</xCoord>
          <yCoord>280</yCoord>
        </edgeMap>
        <edgeMap>
          <xCoord>208</xCoord>
          <yCoord>281</yCoord>
        </edgeMap>
        <edgeMap>
          <xCoord>207</xCoord>
          <yCoord>282</yCoord>
        </edgeMap>
        <edgeMap>
          <xCoord>206</xCoord>
          <yCoord>283</yCoord>
        </edgeMap>
        <edgeMap>
          <xCoord>206</xCoord>
          <yCoord>284</yCoord>
        </edgeMap>
        <edgeMap>
          <xCoord>206</xCoord>
          <yCoord>285</yCoord>
        </edgeMap>
        <edgeMap>
          <xCoord>206</xCoord>
          <yCoord>286</yCoord>
        </edgeMap>
        <edgeMap>
          <xCoord>206</xCoord>
          <yCoord>287</yCoord>
        </edgeMap>
        <edgeMap>
          <xCoord>206</xCoord>
          <yCoord>288</yCoord>
        </edgeMap>
        <edgeMap>
          <xCoord>206</xCoord>
          <yCoord>289</yCoord>
        </edgeMap>
        <edgeMap>
          <xCoord>206</xCoord>
          <yCoord>290</yCoord>
        </edgeMap>
        <edgeMap>
          <xCoord>206</xCoord>
          <yCoord>291</yCoord>
        </edgeMap>
        <edgeMap>
          <xCoord>206</xCoord>
          <yCoord>292</yCoord>
        </edgeMap>
        <edgeMap>
          <xCoord>206</xCoord>
          <yCoord>293</yCoord>
        </edgeMap>
        <edgeMap>
          <xCoord>206</xCoord>
          <yCoord>294</yCoord>
        </edgeMap>
        <edgeMap>
          <xCoord>207</xCoord>
          <yCoord>295</yCoord>
        </edgeMap>
        <edgeMap>
          <xCoord>207</xCoord>
          <yCoord>296</yCoord>
        </edgeMap>
        <edgeMap>
          <xCoord>207</xCoord>
          <yCoord>297</yCoord>
        </edgeMap>
        <edgeMap>
          <xCoord>208</xCoord>
          <yCoord>298</yCoord>
        </edgeMap>
        <edgeMap>
          <xCoord>209</xCoord>
          <yCoord>299</yCoord>
        </edgeMap>
        <edgeMap>
          <xCoord>210</xCoord>
          <yCoord>300</yCoord>
        </edgeMap>
        <edgeMap>
          <xCoord>211</xCoord>
          <yCoord>301</yCoord>
        </edgeMap>
        <edgeMap>
          <xCoord>212</xCoord>
          <yCoord>302</yCoord>
        </edgeMap>
        <edgeMap>
          <xCoord>213</xCoord>
          <yCoord>303</yCoord>
        </edgeMap>
        <edgeMap>
          <xCoord>214</xCoord>
          <yCoord>303</yCoord>
        </edgeMap>
        <edgeMap>
          <xCoord>215</xCoord>
          <yCoord>304</yCoord>
        </edgeMap>
        <edgeMap>
          <xCoord>216</xCoord>
          <yCoord>304</yCoord>
        </edgeMap>
        <edgeMap>
          <xCoord>217</xCoord>
          <yCoord>305</yCoord>
        </edgeMap>
        <edgeMap>
          <xCoord>218</xCoord>
          <yCoord>305</yCoord>
        </edgeMap>
        <edgeMap>
          <xCoord>219</xCoord>
          <yCoord>306</yCoord>
        </edgeMap>
        <edgeMap>
          <xCoord>220</xCoord>
          <yCoord>306</yCoord>
        </edgeMap>
        <edgeMap>
          <xCoord>221</xCoord>
          <yCoord>306</yCoord>
        </edgeMap>
        <edgeMap>
          <xCoord>222</xCoord>
          <yCoord>306</yCoord>
        </edgeMap>
        <edgeMap>
          <xCoord>223</xCoord>
          <yCoord>306</yCoord>
        </edgeMap>
        <edgeMap>
          <xCoord>224</xCoord>
          <yCoord>306</yCoord>
        </edgeMap>
        <edgeMap>
          <xCoord>225</xCoord>
          <yCoord>305</yCoord>
        </edgeMap>
        <edgeMap>
          <xCoord>226</xCoord>
          <yCoord>304</yCoord>
        </edgeMap>
        <edgeMap>
          <xCoord>227</xCoord>
          <yCoord>303</yCoord>
        </edgeMap>
        <edgeMap>
          <xCoord>228</xCoord>
          <yCoord>302</yCoord>
        </edgeMap>
        <edgeMap>
          <xCoord>229</xCoord>
          <yCoord>301</yCoord>
        </edgeMap>
        <edgeMap>
          <xCoord>230</xCoord>
          <yCoord>300</yCoord>
        </edgeMap>
        <edgeMap>
          <xCoord>231</xCoord>
          <yCoord>299</yCoord>
        </edgeMap>
        <edgeMap>
          <xCoord>232</xCoord>
          <yCoord>298</yCoord>
        </edgeMap>
        <edgeMap>
          <xCoord>233</xCoord>
          <yCoord>297</yCoord>
        </edgeMap>
        <edgeMap>
          <xCoord>233</xCoord>
          <yCoord>296</yCoord>
        </edgeMap>
        <edgeMap>
          <xCoord>233</xCoord>
          <yCoord>295</yCoord>
        </edgeMap>
        <edgeMap>
          <xCoord>233</xCoord>
          <yCoord>294</yCoord>
        </edgeMap>
        <edgeMap>
          <xCoord>233</xCoord>
          <yCoord>293</yCoord>
        </edgeMap>
        <edgeMap>
          <xCoord>233</xCoord>
          <yCoord>292</yCoord>
        </edgeMap>
        <edgeMap>
          <xCoord>233</xCoord>
          <yCoord>291</yCoord>
        </edgeMap>
        <edgeMap>
          <xCoord>233</xCoord>
          <yCoord>290</yCoord>
        </edgeMap>
        <edgeMap>
          <xCoord>233</xCoord>
          <yCoord>289</yCoord>
        </edgeMap>
        <edgeMap>
          <xCoord>233</xCoord>
          <yCoord>288</yCoord>
        </edgeMap>
        <edgeMap>
          <xCoord>233</xCoord>
          <yCoord>287</yCoord>
        </edgeMap>
        <edgeMap>
          <xCoord>233</xCoord>
          <yCoord>286</yCoord>
        </edgeMap>
        <edgeMap>
          <xCoord>233</xCoord>
          <yCoord>285</yCoord>
        </edgeMap>
        <edgeMap>
          <xCoord>233</xCoord>
          <yCoord>284</yCoord>
        </edgeMap>
        <edgeMap>
          <xCoord>233</xCoord>
          <yCoord>283</yCoord>
        </edgeMap>
        <edgeMap>
          <xCoord>233</xCoord>
          <yCoord>282</yCoord>
        </edgeMap>
        <edgeMap>
          <xCoord>233</xCoord>
          <yCoord>281</yCoord>
        </edgeMap>
        <edgeMap>
          <xCoord>233</xCoord>
          <yCoord>280</yCoord>
        </edgeMap>
        <edgeMap>
          <xCoord>232</xCoord>
          <yCoord>279</yCoord>
        </edgeMap>
        <edgeMap>
          <xCoord>231</xCoord>
          <yCoord>278</yCoord>
        </edgeMap>
        <edgeMap>
          <xCoord>230</xCoord>
          <yCoord>277</yCoord>
        </edgeMap>
        <edgeMap>
          <xCoord>229</xCoord>
          <yCoord>276</yCoord>
        </edgeMap>
        <edgeMap>
          <xCoord>228</xCoord>
          <yCoord>275</yCoord>
        </edgeMap>
        <edgeMap>
          <xCoord>227</xCoord>
          <yCoord>274</yCoord>
        </edgeMap>
        <edgeMap>
          <xCoord>226</xCoord>
          <yCoord>274</yCoord>
        </edgeMap>
        <edgeMap>
          <xCoord>225</xCoord>
          <yCoord>274</yCoord>
        </edgeMap>
        <edgeMap>
          <xCoord>224</xCoord>
          <yCoord>274</yCoord>
        </edgeMap>
        <edgeMap>
          <xCoord>223</xCoord>
          <yCoord>274</yCoord>
        </edgeMap>
        <edgeMap>
          <xCoord>222</xCoord>
          <yCoord>274</yCoord>
        </edgeMap>
        <edgeMap>
          <xCoord>221</xCoord>
          <yCoord>274</yCoord>
        </edgeMap>
        <edgeMap>
          <xCoord>220</xCoord>
          <yCoord>274</yCoord>
        </edgeMap>
        <edgeMap>
          <xCoord>219</xCoord>
          <yCoord>274</yCoord>
        </edgeMap>
        <edgeMap>
          <xCoord>218</xCoord>
          <yCoord>274</yCoord>
        </edgeMap>
        <edgeMap>
          <xCoord>217</xCoord>
          <yCoord>274</yCoord>
        </edgeMap>
      </roi>
      <roi>
        <imageZposition>-179.000</imageZposition>
        <imageSOP_UID>1.3.6.1.4.1.14519.5.2.1.6279.6001.891695456940121828650689156890</imageSOP_UID>
        <inclusion>TRUE</inclusion>
        <edgeMap>
          <xCoord>216</xCoord>
          <yCoord>272</yCoord>
        </edgeMap>
        <edgeMap>
          <xCoord>215</xCoord>
          <yCoord>273</yCoord>
        </edgeMap>
        <edgeMap>
          <xCoord>214</xCoord>
          <yCoord>274</yCoord>
        </edgeMap>
        <edgeMap>
          <xCoord>213</xCoord>
          <yCoord>275</yCoord>
        </edgeMap>
        <edgeMap>
          <xCoord>212</xCoord>
          <yCoord>276</yCoord>
        </edgeMap>
        <edgeMap>
          <xCoord>211</xCoord>
          <yCoord>277</yCoord>
        </edgeMap>
        <edgeMap>
          <xCoord>210</xCoord>
          <yCoord>278</yCoord>
        </edgeMap>
        <edgeMap>
          <xCoord>209</xCoord>
          <yCoord>279</yCoord>
        </edgeMap>
        <edgeMap>
          <xCoord>208</xCoord>
          <yCoord>280</yCoord>
        </edgeMap>
        <edgeMap>
          <xCoord>207</xCoord>
          <yCoord>281</yCoord>
        </edgeMap>
        <edgeMap>
          <xCoord>206</xCoord>
          <yCoord>282</yCoord>
        </edgeMap>
        <edgeMap>
          <xCoord>205</xCoord>
          <yCoord>283</yCoord>
        </edgeMap>
        <edgeMap>
          <xCoord>205</xCoord>
          <yCoord>284</yCoord>
        </edgeMap>
        <edgeMap>
          <xCoord>205</xCoord>
          <yCoord>285</yCoord>
        </edgeMap>
        <edgeMap>
          <xCoord>205</xCoord>
          <yCoord>286</yCoord>
        </edgeMap>
        <edgeMap>
          <xCoord>205</xCoord>
          <yCoord>287</yCoord>
        </edgeMap>
        <edgeMap>
          <xCoord>205</xCoord>
          <yCoord>288</yCoord>
        </edgeMap>
        <edgeMap>
          <xCoord>205</xCoord>
          <yCoord>289</yCoord>
        </edgeMap>
        <edgeMap>
          <xCoord>205</xCoord>
          <yCoord>290</yCoord>
        </edgeMap>
        <edgeMap>
          <xCoord>205</xCoord>
          <yCoord>291</yCoord>
        </edgeMap>
        <edgeMap>
          <xCoord>205</xCoord>
          <yCoord>292</yCoord>
        </edgeMap>
        <edgeMap>
          <xCoord>205</xCoord>
          <yCoord>293</yCoord>
        </edgeMap>
        <edgeMap>
          <xCoord>206</xCoord>
          <yCoord>294</yCoord>
        </edgeMap>
        <edgeMap>
          <xCoord>206</xCoord>
          <yCoord>295</yCoord>
        </edgeMap>
        <edgeMap>
          <xCoord>207</xCoord>
          <yCoord>296</yCoord>
        </edgeMap>
        <edgeMap>
          <xCoord>208</xCoord>
          <yCoord>297</yCoord>
        </edgeMap>
        <edgeMap>
          <xCoord>209</xCoord>
          <yCoord>297</yCoord>
        </edgeMap>
        <edgeMap>
          <xCoord>210</xCoord>
          <yCoord>298</yCoord>
        </edgeMap>
        <edgeMap>
          <xCoord>211</xCoord>
          <yCoord>299</yCoord>
        </edgeMap>
        <edgeMap>
          <xCoord>212</xCoord>
          <yCoord>300</yCoord>
        </edgeMap>
        <edgeMap>
          <xCoord>212</xCoord>
          <yCoord>301</yCoord>
        </edgeMap>
        <edgeMap>
          <xCoord>213</xCoord>
          <yCoord>302</yCoord>
        </edgeMap>
        <edgeMap>
          <xCoord>214</xCoord>
          <yCoord>303</yCoord>
        </edgeMap>
        <edgeMap>
          <xCoord>214</xCoord>
          <yCoord>304</yCoord>
        </edgeMap>
        <edgeMap>
          <xCoord>215</xCoord>
          <yCoord>305</yCoord>
        </edgeMap>
        <edgeMap>
          <xCoord>216</xCoord>
          <yCoord>305</yCoord>
        </edgeMap>
        <edgeMap>
          <xCoord>217</xCoord>
          <yCoord>305</yCoord>
        </edgeMap>
        <edgeMap>
          <xCoord>218</xCoord>
          <yCoord>305</yCoord>
        </edgeMap>
        <edgeMap>
          <xCoord>219</xCoord>
          <yCoord>305</yCoord>
        </edgeMap>
        <edgeMap>
          <xCoord>220</xCoord>
          <yCoord>305</yCoord>
        </edgeMap>
        <edgeMap>
          <xCoord>221</xCoord>
          <yCoord>305</yCoord>
        </edgeMap>
        <edgeMap>
          <xCoord>222</xCoord>
          <yCoord>305</yCoord>
        </edgeMap>
        <edgeMap>
          <xCoord>223</xCoord>
          <yCoord>305</yCoord>
        </edgeMap>
        <edgeMap>
          <xCoord>224</xCoord>
          <yCoord>305</yCoord>
        </edgeMap>
        <edgeMap>
          <xCoord>225</xCoord>
          <yCoord>305</yCoord>
        </edgeMap>
        <edgeMap>
          <xCoord>226</xCoord>
          <yCoord>305</yCoord>
        </edgeMap>
        <edgeMap>
          <xCoord>227</xCoord>
          <yCoord>305</yCoord>
        </edgeMap>
        <edgeMap>
          <xCoord>228</xCoord>
          <yCoord>304</yCoord>
        </edgeMap>
        <edgeMap>
          <xCoord>229</xCoord>
          <yCoord>303</yCoord>
        </edgeMap>
        <edgeMap>
          <xCoord>229</xCoord>
          <yCoord>302</yCoord>
        </edgeMap>
        <edgeMap>
          <xCoord>229</xCoord>
          <yCoord>301</yCoord>
        </edgeMap>
        <edgeMap>
          <xCoord>229</xCoord>
          <yCoord>300</yCoord>
        </edgeMap>
        <edgeMap>
          <xCoord>229</xCoord>
          <yCoord>299</yCoord>
        </edgeMap>
        <edgeMap>
          <xCoord>230</xCoord>
          <yCoord>298</yCoord>
        </edgeMap>
        <edgeMap>
          <xCoord>231</xCoord>
          <yCoord>297</yCoord>
        </edgeMap>
        <edgeMap>
          <xCoord>232</xCoord>
          <yCoord>296</yCoord>
        </edgeMap>
        <edgeMap>
          <xCoord>233</xCoord>
          <yCoord>295</yCoord>
        </edgeMap>
        <edgeMap>
          <xCoord>233</xCoord>
          <yCoord>294</yCoord>
        </edgeMap>
        <edgeMap>
          <xCoord>233</xCoord>
          <yCoord>293</yCoord>
        </edgeMap>
        <edgeMap>
          <xCoord>233</xCoord>
          <yCoord>292</yCoord>
        </edgeMap>
        <edgeMap>
          <xCoord>233</xCoord>
          <yCoord>291</yCoord>
        </edgeMap>
        <edgeMap>
          <xCoord>233</xCoord>
          <yCoord>290</yCoord>
        </edgeMap>
        <edgeMap>
          <xCoord>233</xCoord>
          <yCoord>289</yCoord>
        </edgeMap>
        <edgeMap>
          <xCoord>233</xCoord>
          <yCoord>288</yCoord>
        </edgeMap>
        <edgeMap>
          <xCoord>233</xCoord>
          <yCoord>287</yCoord>
        </edgeMap>
        <edgeMap>
          <xCoord>233</xCoord>
          <yCoord>286</yCoord>
        </edgeMap>
        <edgeMap>
          <xCoord>233</xCoord>
          <yCoord>285</yCoord>
        </edgeMap>
        <edgeMap>
          <xCoord>233</xCoord>
          <yCoord>284</yCoord>
        </edgeMap>
        <edgeMap>
          <xCoord>233</xCoord>
          <yCoord>283</yCoord>
        </edgeMap>
        <edgeMap>
          <xCoord>233</xCoord>
          <yCoord>282</yCoord>
        </edgeMap>
        <edgeMap>
          <xCoord>233</xCoord>
          <yCoord>281</yCoord>
        </edgeMap>
        <edgeMap>
          <xCoord>233</xCoord>
          <yCoord>280</yCoord>
        </edgeMap>
        <edgeMap>
          <xCoord>233</xCoord>
          <yCoord>279</yCoord>
        </edgeMap>
        <edgeMap>
          <xCoord>233</xCoord>
          <yCoord>278</yCoord>
        </edgeMap>
        <edgeMap>
          <xCoord>232</xCoord>
          <yCoord>277</yCoord>
        </edgeMap>
        <edgeMap>
          <xCoord>231</xCoord>
          <yCoord>277</yCoord>
        </edgeMap>
        <edgeMap>
          <xCoord>230</xCoord>
          <yCoord>276</yCoord>
        </edgeMap>
        <edgeMap>
          <xCoord>229</xCoord>
          <yCoord>275</yCoord>
        </edgeMap>
        <edgeMap>
          <xCoord>228</xCoord>
          <yCoord>274</yCoord>
        </edgeMap>
        <edgeMap>
          <xCoord>227</xCoord>
          <yCoord>274</yCoord>
        </edgeMap>
        <edgeMap>
          <xCoord>226</xCoord>
          <yCoord>273</yCoord>
        </edgeMap>
        <edgeMap>
          <xCoord>225</xCoord>
          <yCoord>273</yCoord>
        </edgeMap>
        <edgeMap>
          <xCoord>224</xCoord>
          <yCoord>273</yCoord>
        </edgeMap>
        <edgeMap>
          <xCoord>223</xCoord>
          <yCoord>273</yCoord>
        </edgeMap>
        <edgeMap>
          <xCoord>222</xCoord>
          <yCoord>273</yCoord>
        </edgeMap>
        <edgeMap>
          <xCoord>221</xCoord>
          <yCoord>273</yCoord>
        </edgeMap>
        <edgeMap>
          <xCoord>220</xCoord>
          <yCoord>273</yCoord>
        </edgeMap>
        <edgeMap>
          <xCoord>219</xCoord>
          <yCoord>272</yCoord>
        </edgeMap>
        <edgeMap>
          <xCoord>218</xCoord>
          <yCoord>272</yCoord>
        </edgeMap>
        <edgeMap>
          <xCoord>217</xCoord>
          <yCoord>272</yCoord>
        </edgeMap>
        <edgeMap>
          <xCoord>216</xCoord>
          <yCoord>272</yCoord>
        </edgeMap>
      </roi>
      <roi>
        <imageZposition>-176.500</imageZposition>
        <imageSOP_UID>1.3.6.1.4.1.14519.5.2.1.6279.6001.590194167945193021048013608368</imageSOP_UID>
        <inclusion>TRUE</inclusion>
        <edgeMap>
          <xCoord>215</xCoord>
          <yCoord>272</yCoord>
        </edgeMap>
        <edgeMap>
          <xCoord>214</xCoord>
          <yCoord>273</yCoord>
        </edgeMap>
        <edgeMap>
          <xCoord>213</xCoord>
          <yCoord>274</yCoord>
        </edgeMap>
        <edgeMap>
          <xCoord>212</xCoord>
          <yCoord>275</yCoord>
        </edgeMap>
        <edgeMap>
          <xCoord>211</xCoord>
          <yCoord>276</yCoord>
        </edgeMap>
        <edgeMap>
          <xCoord>211</xCoord>
          <yCoord>277</yCoord>
        </edgeMap>
        <edgeMap>
          <xCoord>210</xCoord>
          <yCoord>278</yCoord>
        </edgeMap>
        <edgeMap>
          <xCoord>210</xCoord>
          <yCoord>279</yCoord>
        </edgeMap>
        <edgeMap>
          <xCoord>209</xCoord>
          <yCoord>280</yCoord>
        </edgeMap>
        <edgeMap>
          <xCoord>208</xCoord>
          <yCoord>281</yCoord>
        </edgeMap>
        <edgeMap>
          <xCoord>207</xCoord>
          <yCoord>282</yCoord>
        </edgeMap>
        <edgeMap>
          <xCoord>207</xCoord>
          <yCoord>283</yCoord>
        </edgeMap>
        <edgeMap>
          <xCoord>206</xCoord>
          <yCoord>284</yCoord>
        </edgeMap>
        <edgeMap>
          <xCoord>206</xCoord>
          <yCoord>285</yCoord>
        </edgeMap>
        <edgeMap>
          <xCoord>206</xCoord>
          <yCoord>286</yCoord>
        </edgeMap>
        <edgeMap>
          <xCoord>206</xCoord>
          <yCoord>287</yCoord>
        </edgeMap>
        <edgeMap>
          <xCoord>206</xCoord>
          <yCoord>288</yCoord>
        </edgeMap>
        <edgeMap>
          <xCoord>207</xCoord>
          <yCoord>289</yCoord>
        </edgeMap>
        <edgeMap>
          <xCoord>207</xCoord>
          <yCoord>290</yCoord>
        </edgeMap>
        <edgeMap>
          <xCoord>207</xCoord>
          <yCoord>291</yCoord>
        </edgeMap>
        <edgeMap>
          <xCoord>207</xCoord>
          <yCoord>292</yCoord>
        </edgeMap>
        <edgeMap>
          <xCoord>208</xCoord>
          <yCoord>293</yCoord>
        </edgeMap>
        <edgeMap>
          <xCoord>208</xCoord>
          <yCoord>294</yCoord>
        </edgeMap>
        <edgeMap>
          <xCoord>208</xCoord>
          <yCoord>295</yCoord>
        </edgeMap>
        <edgeMap>
          <xCoord>208</xCoord>
          <yCoord>296</yCoord>
        </edgeMap>
        <edgeMap>
          <xCoord>209</xCoord>
          <yCoord>297</yCoord>
        </edgeMap>
        <edgeMap>
          <xCoord>209</xCoord>
          <yCoord>298</yCoord>
        </edgeMap>
        <edgeMap>
          <xCoord>210</xCoord>
          <yCoord>299</yCoord>
        </edgeMap>
        <edgeMap>
          <xCoord>210</xCoord>
          <yCoord>300</yCoord>
        </edgeMap>
        <edgeMap>
          <xCoord>211</xCoord>
          <yCoord>301</yCoord>
        </edgeMap>
        <edgeMap>
          <xCoord>212</xCoord>
          <yCoord>302</yCoord>
        </edgeMap>
        <edgeMap>
          <xCoord>213</xCoord>
          <yCoord>303</yCoord>
        </edgeMap>
        <edgeMap>
          <xCoord>214</xCoord>
          <yCoord>304</yCoord>
        </edgeMap>
        <edgeMap>
          <xCoord>215</xCoord>
          <yCoord>304</yCoord>
        </edgeMap>
        <edgeMap>
          <xCoord>216</xCoord>
          <yCoord>305</yCoord>
        </edgeMap>
        <edgeMap>
          <xCoord>217</xCoord>
          <yCoord>305</yCoord>
        </edgeMap>
        <edgeMap>
          <xCoord>218</xCoord>
          <yCoord>306</yCoord>
        </edgeMap>
        <edgeMap>
          <xCoord>219</xCoord>
          <yCoord>306</yCoord>
        </edgeMap>
        <edgeMap>
          <xCoord>220</xCoord>
          <yCoord>306</yCoord>
        </edgeMap>
        <edgeMap>
          <xCoord>221</xCoord>
          <yCoord>306</yCoord>
        </edgeMap>
        <edgeMap>
          <xCoord>222</xCoord>
          <yCoord>306</yCoord>
        </edgeMap>
        <edgeMap>
          <xCoord>223</xCoord>
          <yCoord>306</yCoord>
        </edgeMap>
        <edgeMap>
          <xCoord>224</xCoord>
          <yCoord>305</yCoord>
        </edgeMap>
        <edgeMap>
          <xCoord>225</xCoord>
          <yCoord>304</yCoord>
        </edgeMap>
        <edgeMap>
          <xCoord>226</xCoord>
          <yCoord>304</yCoord>
        </edgeMap>
        <edgeMap>
          <xCoord>227</xCoord>
          <yCoord>304</yCoord>
        </edgeMap>
        <edgeMap>
          <xCoord>228</xCoord>
          <yCoord>303</yCoord>
        </edgeMap>
        <edgeMap>
          <xCoord>229</xCoord>
          <yCoord>302</yCoord>
        </edgeMap>
        <edgeMap>
          <xCoord>230</xCoord>
          <yCoord>302</yCoord>
        </edgeMap>
        <edgeMap>
          <xCoord>231</xCoord>
          <yCoord>301</yCoord>
        </edgeMap>
        <edgeMap>
          <xCoord>232</xCoord>
          <yCoord>301</yCoord>
        </edgeMap>
        <edgeMap>
          <xCoord>233</xCoord>
          <yCoord>301</yCoord>
        </edgeMap>
        <edgeMap>
          <xCoord>234</xCoord>
          <yCoord>300</yCoord>
        </edgeMap>
        <edgeMap>
          <xCoord>234</xCoord>
          <yCoord>299</yCoord>
        </edgeMap>
        <edgeMap>
          <xCoord>234</xCoord>
          <yCoord>298</yCoord>
        </edgeMap>
        <edgeMap>
          <xCoord>234</xCoord>
          <yCoord>297</yCoord>
        </edgeMap>
        <edgeMap>
          <xCoord>234</xCoord>
          <yCoord>296</yCoord>
        </edgeMap>
        <edgeMap>
          <xCoord>234</xCoord>
          <yCoord>295</yCoord>
        </edgeMap>
        <edgeMap>
          <xCoord>234</xCoord>
          <yCoord>294</yCoord>
        </edgeMap>
        <edgeMap>
          <xCoord>234</xCoord>
          <yCoord>293</yCoord>
        </edgeMap>
        <edgeMap>
          <xCoord>234</xCoord>
          <yCoord>292</yCoord>
        </edgeMap>
        <edgeMap>
          <xCoord>234</xCoord>
          <yCoord>291</yCoord>
        </edgeMap>
        <edgeMap>
          <xCoord>235</xCoord>
          <yCoord>290</yCoord>
        </edgeMap>
        <edgeMap>
          <xCoord>235</xCoord>
          <yCoord>289</yCoord>
        </edgeMap>
        <edgeMap>
          <xCoord>235</xCoord>
          <yCoord>288</yCoord>
        </edgeMap>
        <edgeMap>
          <xCoord>235</xCoord>
          <yCoord>287</yCoord>
        </edgeMap>
        <edgeMap>
          <xCoord>235</xCoord>
          <yCoord>286</yCoord>
        </edgeMap>
        <edgeMap>
          <xCoord>235</xCoord>
          <yCoord>285</yCoord>
        </edgeMap>
        <edgeMap>
          <xCoord>234</xCoord>
          <yCoord>284</yCoord>
        </edgeMap>
        <edgeMap>
          <xCoord>234</xCoord>
          <yCoord>283</yCoord>
        </edgeMap>
        <edgeMap>
          <xCoord>233</xCoord>
          <yCoord>282</yCoord>
        </edgeMap>
        <edgeMap>
          <xCoord>233</xCoord>
          <yCoord>281</yCoord>
        </edgeMap>
        <edgeMap>
          <xCoord>232</xCoord>
          <yCoord>280</yCoord>
        </edgeMap>
        <edgeMap>
          <xCoord>232</xCoord>
          <yCoord>279</yCoord>
        </edgeMap>
        <edgeMap>
          <xCoord>231</xCoord>
          <yCoord>278</yCoord>
        </edgeMap>
        <edgeMap>
          <xCoord>231</xCoord>
          <yCoord>277</yCoord>
        </edgeMap>
        <edgeMap>
          <xCoord>230</xCoord>
          <yCoord>276</yCoord>
        </edgeMap>
        <edgeMap>
          <xCoord>229</xCoord>
          <yCoord>275</yCoord>
        </edgeMap>
        <edgeMap>
          <xCoord>228</xCoord>
          <yCoord>275</yCoord>
        </edgeMap>
        <edgeMap>
          <xCoord>227</xCoord>
          <yCoord>275</yCoord>
        </edgeMap>
        <edgeMap>
          <xCoord>226</xCoord>
          <yCoord>275</yCoord>
        </edgeMap>
        <edgeMap>
          <xCoord>225</xCoord>
          <yCoord>274</yCoord>
        </edgeMap>
        <edgeMap>
          <xCoord>224</xCoord>
          <yCoord>274</yCoord>
        </edgeMap>
        <edgeMap>
          <xCoord>223</xCoord>
          <yCoord>273</yCoord>
        </edgeMap>
        <edgeMap>
          <xCoord>222</xCoord>
          <yCoord>273</yCoord>
        </edgeMap>
        <edgeMap>
          <xCoord>221</xCoord>
          <yCoord>272</yCoord>
        </edgeMap>
        <edgeMap>
          <xCoord>220</xCoord>
          <yCoord>272</yCoord>
        </edgeMap>
        <edgeMap>
          <xCoord>219</xCoord>
          <yCoord>272</yCoord>
        </edgeMap>
        <edgeMap>
          <xCoord>218</xCoord>
          <yCoord>272</yCoord>
        </edgeMap>
        <edgeMap>
          <xCoord>217</xCoord>
          <yCoord>272</yCoord>
        </edgeMap>
        <edgeMap>
          <xCoord>216</xCoord>
          <yCoord>272</yCoord>
        </edgeMap>
        <edgeMap>
          <xCoord>215</xCoord>
          <yCoord>272</yCoord>
        </edgeMap>
      </roi>
      <roi>
        <imageZposition>-174.000</imageZposition>
        <imageSOP_UID>1.3.6.1.4.1.14519.5.2.1.6279.6001.308523772182667473163430727496</imageSOP_UID>
        <inclusion>TRUE</inclusion>
        <edgeMap>
          <xCoord>216</xCoord>
          <yCoord>273</yCoord>
        </edgeMap>
        <edgeMap>
          <xCoord>215</xCoord>
          <yCoord>274</yCoord>
        </edgeMap>
        <edgeMap>
          <xCoord>214</xCoord>
          <yCoord>274</yCoord>
        </edgeMap>
        <edgeMap>
          <xCoord>213</xCoord>
          <yCoord>275</yCoord>
        </edgeMap>
        <edgeMap>
          <xCoord>212</xCoord>
          <yCoord>276</yCoord>
        </edgeMap>
        <edgeMap>
          <xCoord>212</xCoord>
          <yCoord>277</yCoord>
        </edgeMap>
        <edgeMap>
          <xCoord>211</xCoord>
          <yCoord>278</yCoord>
        </edgeMap>
        <edgeMap>
          <xCoord>210</xCoord>
          <yCoord>279</yCoord>
        </edgeMap>
        <edgeMap>
          <xCoord>209</xCoord>
          <yCoord>280</yCoord>
        </edgeMap>
        <edgeMap>
          <xCoord>208</xCoord>
          <yCoord>281</yCoord>
        </edgeMap>
        <edgeMap>
          <xCoord>208</xCoord>
          <yCoord>282</yCoord>
        </edgeMap>
        <edgeMap>
          <xCoord>208</xCoord>
          <yCoord>283</yCoord>
        </edgeMap>
        <edgeMap>
          <xCoord>208</xCoord>
          <yCoord>284</yCoord>
        </edgeMap>
        <edgeMap>
          <xCoord>208</xCoord>
          <yCoord>285</yCoord>
        </edgeMap>
        <edgeMap>
          <xCoord>208</xCoord>
          <yCoord>286</yCoord>
        </edgeMap>
        <edgeMap>
          <xCoord>208</xCoord>
          <yCoord>287</yCoord>
        </edgeMap>
        <edgeMap>
          <xCoord>208</xCoord>
          <yCoord>288</yCoord>
        </edgeMap>
        <edgeMap>
          <xCoord>208</xCoord>
          <yCoord>289</yCoord>
        </edgeMap>
        <edgeMap>
          <xCoord>208</xCoord>
          <yCoord>290</yCoord>
        </edgeMap>
        <edgeMap>
          <xCoord>208</xCoord>
          <yCoord>291</yCoord>
        </edgeMap>
        <edgeMap>
          <xCoord>209</xCoord>
          <yCoord>292</yCoord>
        </edgeMap>
        <edgeMap>
          <xCoord>209</xCoord>
          <yCoord>293</yCoord>
        </edgeMap>
        <edgeMap>
          <xCoord>210</xCoord>
          <yCoord>294</yCoord>
        </edgeMap>
        <edgeMap>
          <xCoord>210</xCoord>
          <yCoord>295</yCoord>
        </edgeMap>
        <edgeMap>
          <xCoord>211</xCoord>
          <yCoord>296</yCoord>
        </edgeMap>
        <edgeMap>
          <xCoord>211</xCoord>
          <yCoord>297</yCoord>
        </edgeMap>
        <edgeMap>
          <xCoord>211</xCoord>
          <yCoord>298</yCoord>
        </edgeMap>
        <edgeMap>
          <xCoord>212</xCoord>
          <yCoord>299</yCoord>
        </edgeMap>
        <edgeMap>
          <xCoord>213</xCoord>
          <yCoord>300</yCoord>
        </edgeMap>
        <edgeMap>
          <xCoord>213</xCoord>
          <yCoord>301</yCoord>
        </edgeMap>
        <edgeMap>
          <xCoord>214</xCoord>
          <yCoord>302</yCoord>
        </edgeMap>
        <edgeMap>
          <xCoord>215</xCoord>
          <yCoord>303</yCoord>
        </edgeMap>
        <edgeMap>
          <xCoord>216</xCoord>
          <yCoord>303</yCoord>
        </edgeMap>
        <edgeMap>
          <xCoord>217</xCoord>
          <yCoord>304</yCoord>
        </edgeMap>
        <edgeMap>
          <xCoord>218</xCoord>
          <yCoord>304</yCoord>
        </edgeMap>
        <edgeMap>
          <xCoord>219</xCoord>
          <yCoord>304</yCoord>
        </edgeMap>
        <edgeMap>
          <xCoord>220</xCoord>
          <yCoord>304</yCoord>
        </edgeMap>
        <edgeMap>
          <xCoord>221</xCoord>
          <yCoord>304</yCoord>
        </edgeMap>
        <edgeMap>
          <xCoord>222</xCoord>
          <yCoord>304</yCoord>
        </edgeMap>
        <edgeMap>
          <xCoord>223</xCoord>
          <yCoord>304</yCoord>
        </edgeMap>
        <edgeMap>
          <xCoord>224</xCoord>
          <yCoord>304</yCoord>
        </edgeMap>
        <edgeMap>
          <xCoord>225</xCoord>
          <yCoord>303</yCoord>
        </edgeMap>
        <edgeMap>
          <xCoord>226</xCoord>
          <yCoord>303</yCoord>
        </edgeMap>
        <edgeMap>
          <xCoord>227</xCoord>
          <yCoord>302</yCoord>
        </edgeMap>
        <edgeMap>
          <xCoord>228</xCoord>
          <yCoord>301</yCoord>
        </edgeMap>
        <edgeMap>
          <xCoord>229</xCoord>
          <yCoord>301</yCoord>
        </edgeMap>
        <edgeMap>
          <xCoord>230</xCoord>
          <yCoord>301</yCoord>
        </edgeMap>
        <edgeMap>
          <xCoord>231</xCoord>
          <yCoord>301</yCoord>
        </edgeMap>
        <edgeMap>
          <xCoord>232</xCoord>
          <yCoord>301</yCoord>
        </edgeMap>
        <edgeMap>
          <xCoord>233</xCoord>
          <yCoord>300</yCoord>
        </edgeMap>
        <edgeMap>
          <xCoord>234</xCoord>
          <yCoord>299</yCoord>
        </edgeMap>
        <edgeMap>
          <xCoord>234</xCoord>
          <yCoord>298</yCoord>
        </edgeMap>
        <edgeMap>
          <xCoord>234</xCoord>
          <yCoord>297</yCoord>
        </edgeMap>
        <edgeMap>
          <xCoord>234</xCoord>
          <yCoord>296</yCoord>
        </edgeMap>
        <edgeMap>
          <xCoord>234</xCoord>
          <yCoord>295</yCoord>
        </edgeMap>
        <edgeMap>
          <xCoord>234</xCoord>
          <yCoord>294</yCoord>
        </edgeMap>
        <edgeMap>
          <xCoord>234</xCoord>
          <yCoord>293</yCoord>
        </edgeMap>
        <edgeMap>
          <xCoord>234</xCoord>
          <yCoord>292</yCoord>
        </edgeMap>
        <edgeMap>
          <xCoord>234</xCoord>
          <yCoord>291</yCoord>
        </edgeMap>
        <edgeMap>
          <xCoord>234</xCoord>
          <yCoord>290</yCoord>
        </edgeMap>
        <edgeMap>
          <xCoord>235</xCoord>
          <yCoord>289</yCoord>
        </edgeMap>
        <edgeMap>
          <xCoord>235</xCoord>
          <yCoord>288</yCoord>
        </edgeMap>
        <edgeMap>
          <xCoord>234</xCoord>
          <yCoord>287</yCoord>
        </edgeMap>
        <edgeMap>
          <xCoord>234</xCoord>
          <yCoord>286</yCoord>
        </edgeMap>
        <edgeMap>
          <xCoord>233</xCoord>
          <yCoord>285</yCoord>
        </edgeMap>
        <edgeMap>
          <xCoord>233</xCoord>
          <yCoord>284</yCoord>
        </edgeMap>
        <edgeMap>
          <xCoord>232</xCoord>
          <yCoord>283</yCoord>
        </edgeMap>
        <edgeMap>
          <xCoord>232</xCoord>
          <yCoord>282</yCoord>
        </edgeMap>
        <edgeMap>
          <xCoord>231</xCoord>
          <yCoord>281</yCoord>
        </edgeMap>
        <edgeMap>
          <xCoord>231</xCoord>
          <yCoord>280</yCoord>
        </edgeMap>
        <edgeMap>
          <xCoord>230</xCoord>
          <yCoord>279</yCoord>
        </edgeMap>
        <edgeMap>
          <xCoord>230</xCoord>
          <yCoord>278</yCoord>
        </edgeMap>
        <edgeMap>
          <xCoord>230</xCoord>
          <yCoord>277</yCoord>
        </edgeMap>
        <edgeMap>
          <xCoord>229</xCoord>
          <yCoord>276</yCoord>
        </edgeMap>
        <edgeMap>
          <xCoord>228</xCoord>
          <yCoord>276</yCoord>
        </edgeMap>
        <edgeMap>
          <xCoord>227</xCoord>
          <yCoord>276</yCoord>
        </edgeMap>
        <edgeMap>
          <xCoord>226</xCoord>
          <yCoord>276</yCoord>
        </edgeMap>
        <edgeMap>
          <xCoord>225</xCoord>
          <yCoord>276</yCoord>
        </edgeMap>
        <edgeMap>
          <xCoord>224</xCoord>
          <yCoord>275</yCoord>
        </edgeMap>
        <edgeMap>
          <xCoord>223</xCoord>
          <yCoord>274</yCoord>
        </edgeMap>
        <edgeMap>
          <xCoord>222</xCoord>
          <yCoord>274</yCoord>
        </edgeMap>
        <edgeMap>
          <xCoord>221</xCoord>
          <yCoord>274</yCoord>
        </edgeMap>
        <edgeMap>
          <xCoord>220</xCoord>
          <yCoord>274</yCoord>
        </edgeMap>
        <edgeMap>
          <xCoord>219</xCoord>
          <yCoord>273</yCoord>
        </edgeMap>
        <edgeMap>
          <xCoord>218</xCoord>
          <yCoord>273</yCoord>
        </edgeMap>
        <edgeMap>
          <xCoord>217</xCoord>
          <yCoord>273</yCoord>
        </edgeMap>
        <edgeMap>
          <xCoord>216</xCoord>
          <yCoord>273</yCoord>
        </edgeMap>
      </roi>
      <roi>
        <imageZposition>-171.500</imageZposition>
        <imageSOP_UID>1.3.6.1.4.1.14519.5.2.1.6279.6001.115742111905067437196793913492</imageSOP_UID>
        <inclusion>TRUE</inclusion>
        <edgeMap>
          <xCoord>217</xCoord>
          <yCoord>274</yCoord>
        </edgeMap>
        <edgeMap>
          <xCoord>216</xCoord>
          <yCoord>275</yCoord>
        </edgeMap>
        <edgeMap>
          <xCoord>215</xCoord>
          <yCoord>276</yCoord>
        </edgeMap>
        <edgeMap>
          <xCoord>214</xCoord>
          <yCoord>277</yCoord>
        </edgeMap>
        <edgeMap>
          <xCoord>213</xCoord>
          <yCoord>278</yCoord>
        </edgeMap>
        <edgeMap>
          <xCoord>212</xCoord>
          <yCoord>279</yCoord>
        </edgeMap>
        <edgeMap>
          <xCoord>212</xCoord>
          <yCoord>280</yCoord>
        </edgeMap>
        <edgeMap>
          <xCoord>212</xCoord>
          <yCoord>281</yCoord>
        </edgeMap>
        <edgeMap>
          <xCoord>212</xCoord>
          <yCoord>282</yCoord>
        </edgeMap>
        <edgeMap>
          <xCoord>212</xCoord>
          <yCoord>283</yCoord>
        </edgeMap>
        <edgeMap>
          <xCoord>212</xCoord>
          <yCoord>284</yCoord>
        </edgeMap>
        <edgeMap>
          <xCoord>212</xCoord>
          <yCoord>285</yCoord>
        </edgeMap>
        <edgeMap>
          <xCoord>212</xCoord>
          <yCoord>286</yCoord>
        </edgeMap>
        <edgeMap>
          <xCoord>212</xCoord>
          <yCoord>287</yCoord>
        </edgeMap>
        <edgeMap>
          <xCoord>212</xCoord>
          <yCoord>288</yCoord>
        </edgeMap>
        <edgeMap>
          <xCoord>212</xCoord>
          <yCoord>289</yCoord>
        </edgeMap>
        <edgeMap>
          <xCoord>212</xCoord>
          <yCoord>290</yCoord>
        </edgeMap>
        <edgeMap>
          <xCoord>212</xCoord>
          <yCoord>291</yCoord>
        </edgeMap>
        <edgeMap>
          <xCoord>213</xCoord>
          <yCoord>292</yCoord>
        </edgeMap>
        <edgeMap>
          <xCoord>213</xCoord>
          <yCoord>293</yCoord>
        </edgeMap>
        <edgeMap>
          <xCoord>214</xCoord>
          <yCoord>294</yCoord>
        </edgeMap>
        <edgeMap>
          <xCoord>214</xCoord>
          <yCoord>295</yCoord>
        </edgeMap>
        <edgeMap>
          <xCoord>215</xCoord>
          <yCoord>296</yCoord>
        </edgeMap>
        <edgeMap>
          <xCoord>216</xCoord>
          <yCoord>297</yCoord>
        </edgeMap>
        <edgeMap>
          <xCoord>217</xCoord>
          <yCoord>298</yCoord>
        </edgeMap>
        <edgeMap>
          <xCoord>218</xCoord>
          <yCoord>299</yCoord>
        </edgeMap>
        <edgeMap>
          <xCoord>219</xCoord>
          <yCoord>300</yCoord>
        </edgeMap>
        <edgeMap>
          <xCoord>220</xCoord>
          <yCoord>301</yCoord>
        </edgeMap>
        <edgeMap>
          <xCoord>221</xCoord>
          <yCoord>301</yCoord>
        </edgeMap>
        <edgeMap>
          <xCoord>222</xCoord>
          <yCoord>301</yCoord>
        </edgeMap>
        <edgeMap>
          <xCoord>223</xCoord>
          <yCoord>301</yCoord>
        </edgeMap>
        <edgeMap>
          <xCoord>224</xCoord>
          <yCoord>301</yCoord>
        </edgeMap>
        <edgeMap>
          <xCoord>225</xCoord>
          <yCoord>301</yCoord>
        </edgeMap>
        <edgeMap>
          <xCoord>226</xCoord>
          <yCoord>301</yCoord>
        </edgeMap>
        <edgeMap>
          <xCoord>227</xCoord>
          <yCoord>300</yCoord>
        </edgeMap>
        <edgeMap>
          <xCoord>228</xCoord>
          <yCoord>299</yCoord>
        </edgeMap>
        <edgeMap>
          <xCoord>229</xCoord>
          <yCoord>299</yCoord>
        </edgeMap>
        <edgeMap>
          <xCoord>230</xCoord>
          <yCoord>298</yCoord>
        </edgeMap>
        <edgeMap>
          <xCoord>231</xCoord>
          <yCoord>297</yCoord>
        </edgeMap>
        <edgeMap>
          <xCoord>232</xCoord>
          <yCoord>296</yCoord>
        </edgeMap>
        <edgeMap>
          <xCoord>232</xCoord>
          <yCoord>295</yCoord>
        </edgeMap>
        <edgeMap>
          <xCoord>233</xCoord>
          <yCoord>294</yCoord>
        </edgeMap>
        <edgeMap>
          <xCoord>233</xCoord>
          <yCoord>293</yCoord>
        </edgeMap>
        <edgeMap>
          <xCoord>233</xCoord>
          <yCoord>292</yCoord>
        </edgeMap>
        <edgeMap>
          <xCoord>233</xCoord>
          <yCoord>291</yCoord>
        </edgeMap>
        <edgeMap>
          <xCoord>233</xCoord>
          <yCoord>290</yCoord>
        </edgeMap>
        <edgeMap>
          <xCoord>232</xCoord>
          <yCoord>289</yCoord>
        </edgeMap>
        <edgeMap>
          <xCoord>232</xCoord>
          <yCoord>288</yCoord>
        </edgeMap>
        <edgeMap>
          <xCoord>232</xCoord>
          <yCoord>287</yCoord>
        </edgeMap>
        <edgeMap>
          <xCoord>232</xCoord>
          <yCoord>286</yCoord>
        </edgeMap>
        <edgeMap>
          <xCoord>232</xCoord>
          <yCoord>285</yCoord>
        </edgeMap>
        <edgeMap>
          <xCoord>232</xCoord>
          <yCoord>284</yCoord>
        </edgeMap>
        <edgeMap>
          <xCoord>231</xCoord>
          <yCoord>283</yCoord>
        </edgeMap>
        <edgeMap>
          <xCoord>231</xCoord>
          <yCoord>282</yCoord>
        </edgeMap>
        <edgeMap>
          <xCoord>231</xCoord>
          <yCoord>281</yCoord>
        </edgeMap>
        <edgeMap>
          <xCoord>230</xCoord>
          <yCoord>280</yCoord>
        </edgeMap>
        <edgeMap>
          <xCoord>229</xCoord>
          <yCoord>279</yCoord>
        </edgeMap>
        <edgeMap>
          <xCoord>228</xCoord>
          <yCoord>279</yCoord>
        </edgeMap>
        <edgeMap>
          <xCoord>228</xCoord>
          <yCoord>278</yCoord>
        </edgeMap>
        <edgeMap>
          <xCoord>227</xCoord>
          <yCoord>277</yCoord>
        </edgeMap>
        <edgeMap>
          <xCoord>226</xCoord>
          <yCoord>276</yCoord>
        </edgeMap>
        <edgeMap>
          <xCoord>225</xCoord>
          <yCoord>276</yCoord>
        </edgeMap>
        <edgeMap>
          <xCoord>224</xCoord>
          <yCoord>275</yCoord>
        </edgeMap>
        <edgeMap>
          <xCoord>223</xCoord>
          <yCoord>274</yCoord>
        </edgeMap>
        <edgeMap>
          <xCoord>222</xCoord>
          <yCoord>274</yCoord>
        </edgeMap>
        <edgeMap>
          <xCoord>221</xCoord>
          <yCoord>274</yCoord>
        </edgeMap>
        <edgeMap>
          <xCoord>220</xCoord>
          <yCoord>274</yCoord>
        </edgeMap>
        <edgeMap>
          <xCoord>219</xCoord>
          <yCoord>274</yCoord>
        </edgeMap>
        <edgeMap>
          <xCoord>218</xCoord>
          <yCoord>274</yCoord>
        </edgeMap>
        <edgeMap>
          <xCoord>217</xCoord>
          <yCoord>274</yCoord>
        </edgeMap>
      </roi>
      <roi>
        <imageZposition>-169.000</imageZposition>
        <imageSOP_UID>1.3.6.1.4.1.14519.5.2.1.6279.6001.218407433752268581160681084639</imageSOP_UID>
        <inclusion>TRUE</inclusion>
        <edgeMap>
          <xCoord>218</xCoord>
          <yCoord>280</yCoord>
        </edgeMap>
        <edgeMap>
          <xCoord>217</xCoord>
          <yCoord>281</yCoord>
        </edgeMap>
        <edgeMap>
          <xCoord>216</xCoord>
          <yCoord>282</yCoord>
        </edgeMap>
        <edgeMap>
          <xCoord>216</xCoord>
          <yCoord>283</yCoord>
        </edgeMap>
        <edgeMap>
          <xCoord>216</xCoord>
          <yCoord>284</yCoord>
        </edgeMap>
        <edgeMap>
          <xCoord>216</xCoord>
          <yCoord>285</yCoord>
        </edgeMap>
        <edgeMap>
          <xCoord>217</xCoord>
          <yCoord>286</yCoord>
        </edgeMap>
        <edgeMap>
          <xCoord>218</xCoord>
          <yCoord>287</yCoord>
        </edgeMap>
        <edgeMap>
          <xCoord>218</xCoord>
          <yCoord>288</yCoord>
        </edgeMap>
        <edgeMap>
          <xCoord>218</xCoord>
          <yCoord>289</yCoord>
        </edgeMap>
        <edgeMap>
          <xCoord>218</xCoord>
          <yCoord>290</yCoord>
        </edgeMap>
        <edgeMap>
          <xCoord>218</xCoord>
          <yCoord>291</yCoord>
        </edgeMap>
        <edgeMap>
          <xCoord>218</xCoord>
          <yCoord>292</yCoord>
        </edgeMap>
        <edgeMap>
          <xCoord>218</xCoord>
          <yCoord>293</yCoord>
        </edgeMap>
        <edgeMap>
          <xCoord>218</xCoord>
          <yCoord>294</yCoord>
        </edgeMap>
        <edgeMap>
          <xCoord>219</xCoord>
          <yCoord>295</yCoord>
        </edgeMap>
        <edgeMap>
          <xCoord>220</xCoord>
          <yCoord>296</yCoord>
        </edgeMap>
        <edgeMap>
          <xCoord>221</xCoord>
          <yCoord>297</yCoord>
        </edgeMap>
        <edgeMap>
          <xCoord>222</xCoord>
          <yCoord>297</yCoord>
        </edgeMap>
        <edgeMap>
          <xCoord>223</xCoord>
          <yCoord>297</yCoord>
        </edgeMap>
        <edgeMap>
          <xCoord>224</xCoord>
          <yCoord>297</yCoord>
        </edgeMap>
        <edgeMap>
          <xCoord>225</xCoord>
          <yCoord>297</yCoord>
        </edgeMap>
        <edgeMap>
          <xCoord>226</xCoord>
          <yCoord>296</yCoord>
        </edgeMap>
        <edgeMap>
          <xCoord>227</xCoord>
          <yCoord>295</yCoord>
        </edgeMap>
        <edgeMap>
          <xCoord>228</xCoord>
          <yCoord>294</yCoord>
        </edgeMap>
        <edgeMap>
          <xCoord>228</xCoord>
          <yCoord>293</yCoord>
        </edgeMap>
        <edgeMap>
          <xCoord>229</xCoord>
          <yCoord>292</yCoord>
        </edgeMap>
        <edgeMap>
          <xCoord>230</xCoord>
          <yCoord>291</yCoord>
        </edgeMap>
        <edgeMap>
          <xCoord>230</xCoord>
          <yCoord>290</yCoord>
        </edgeMap>
        <edgeMap>
          <xCoord>230</xCoord>
          <yCoord>289</yCoord>
        </edgeMap>
        <edgeMap>
          <xCoord>230</xCoord>
          <yCoord>288</yCoord>
        </edgeMap>
        <edgeMap>
          <xCoord>230</xCoord>
          <yCoord>287</yCoord>
        </edgeMap>
        <edgeMap>
          <xCoord>230</xCoord>
          <yCoord>286</yCoord>
        </edgeMap>
        <edgeMap>
          <xCoord>230</xCoord>
          <yCoord>285</yCoord>
        </edgeMap>
        <edgeMap>
          <xCoord>229</xCoord>
          <yCoord>284</yCoord>
        </edgeMap>
        <edgeMap>
          <xCoord>228</xCoord>
          <yCoord>283</yCoord>
        </edgeMap>
        <edgeMap>
          <xCoord>227</xCoord>
          <yCoord>283</yCoord>
        </edgeMap>
        <edgeMap>
          <xCoord>226</xCoord>
          <yCoord>282</yCoord>
        </edgeMap>
        <edgeMap>
          <xCoord>225</xCoord>
          <yCoord>282</yCoord>
        </edgeMap>
        <edgeMap>
          <xCoord>224</xCoord>
          <yCoord>281</yCoord>
        </edgeMap>
        <edgeMap>
          <xCoord>223</xCoord>
          <yCoord>281</yCoord>
        </edgeMap>
        <edgeMap>
          <xCoord>222</xCoord>
          <yCoord>280</yCoord>
        </edgeMap>
        <edgeMap>
          <xCoord>221</xCoord>
          <yCoord>280</yCoord>
        </edgeMap>
        <edgeMap>
          <xCoord>220</xCoord>
          <yCoord>280</yCoord>
        </edgeMap>
        <edgeMap>
          <xCoord>219</xCoord>
          <yCoord>280</yCoord>
        </edgeMap>
        <edgeMap>
          <xCoord>218</xCoord>
          <yCoord>280</yCoord>
        </edgeMap>
      </roi>
    </unblindedReadNodule>
    <unblindedReadNodule>
      <noduleID>Nodule 002</noduleID>
      <roi>
        <imageZposition>-131.500</imageZposition>
        <imageSOP_UID>1.3.6.1.4.1.14519.5.2.1.6279.6001.840835683048139292204031507097</imageSOP_UID>
        <inclusion>TRUE</inclusion>
        <edgeMap>
          <xCoord>122</xCoord>
          <yCoord>315</yCoord>
        </edgeMap>
      </roi>
    </unblindedReadNodule>
    <unblindedReadNodule>
      <noduleID>Nodule 003</noduleID>
      <roi>
        <imageZposition>-116.500</imageZposition>
        <imageSOP_UID>1.3.6.1.4.1.14519.5.2.1.6279.6001.157174520143696682423368959919</imageSOP_UID>
        <inclusion>TRUE</inclusion>
        <edgeMap>
          <xCoord>410</xCoord>
          <yCoord>218</yCoord>
        </edgeMap>
      </roi>
    </unblindedReadNodule>
    <unblindedReadNodule>
      <noduleID>Nodule 004</noduleID>
      <roi>
        <imageZposition>-101.500</imageZposition>
        <imageSOP_UID>1.3.6.1.4.1.14519.5.2.1.6279.6001.231544034057214525990853173054</imageSOP_UID>
        <inclusion>TRUE</inclusion>
        <edgeMap>
          <xCoord>344</xCoord>
          <yCoord>346</yCoord>
        </edgeMap>
      </roi>
    </unblindedReadNodule>
    <unblindedReadNodule>
      <noduleID>Nodule 005</noduleID>
      <roi>
        <imageZposition>-71.500 </imageZposition>
        <imageSOP_UID>1.3.6.1.4.1.14519.5.2.1.6279.6001.166814238584270294003310698638</imageSOP_UID>
        <inclusion>TRUE</inclusion>
        <edgeMap>
          <xCoord>214</xCoord>
          <yCoord>295</yCoord>
        </edgeMap>
      </roi>
    </unblindedReadNodule>
    <nonNodule>
      <nonNoduleID>_Non-nodule 001</nonNoduleID>
      <imageZposition>-199.000</imageZposition>
      <imageSOP_UID>1.3.6.1.4.1.14519.5.2.1.6279.6001.233705967175249447132152355751</imageSOP_UID>
      <locus>
        <xCoord>426</xCoord>
        <yCoord>219</yCoord>
      </locus>
    </nonNodule>
    <nonNodule>
      <nonNoduleID>_Non-nodule 002</nonNoduleID>
      <imageZposition>-239.000</imageZposition>
      <imageSOP_UID>1.3.6.1.4.1.14519.5.2.1.6279.6001.998743929236166394805517054226</imageSOP_UID>
      <locus>
        <xCoord>140</xCoord>
        <yCoord>380</yCoord>
      </locus>
    </nonNodule>
    <nonNodule>
      <nonNoduleID>_Non-nodule 003</nonNoduleID>
      <imageZposition>-229.000</imageZposition>
      <imageSOP_UID>1.3.6.1.4.1.14519.5.2.1.6279.6001.277522099111140175508608839191</imageSOP_UID>
      <locus>
        <xCoord>422</xCoord>
        <yCoord>230</yCoord>
      </locus>
    </nonNodule>
    <nonNodule>
      <nonNoduleID>_Non-nodule 004</nonNoduleID>
      <imageZposition>-169.000</imageZposition>
      <imageSOP_UID>1.3.6.1.4.1.14519.5.2.1.6279.6001.218407433752268581160681084639</imageSOP_UID>
      <locus>
        <xCoord>173</xCoord>
        <yCoord>374</yCoord>
      </locus>
    </nonNodule>
    <nonNodule>
      <nonNoduleID>_Non-nodule 005</nonNoduleID>
      <imageZposition>-104.000</imageZposition>
      <imageSOP_UID>1.3.6.1.4.1.14519.5.2.1.6279.6001.428325146204231792047126186307</imageSOP_UID>
      <locus>
        <xCoord>142</xCoord>
        <yCoord>266</yCoord>
      </locus>
    </nonNodule>
    <nonNodule>
      <nonNoduleID>_Non-nodule 006</nonNoduleID>
      <imageZposition>-149.000</imageZposition>
      <imageSOP_UID>1.3.6.1.4.1.14519.5.2.1.6279.6001.272177253299638637364110211017</imageSOP_UID>
      <locus>
        <xCoord>326</xCoord>
        <yCoord>364</yCoord>
      </locus>
    </nonNodule>
    <nonNodule>
      <nonNoduleID>_Non-nodule 007</nonNoduleID>
      <imageZposition>-259.000</imageZposition>
      <imageSOP_UID>1.3.6.1.4.1.14519.5.2.1.6279.6001.150578968451351027685248931877</imageSOP_UID>
      <locus>
        <xCoord>359</xCoord>
        <yCoord>370</yCoord>
      </locus>
    </nonNodule>
  </readingSession>
<readingSession>
    <annotationVersion>3.12</annotationVersion>
    <servicingRadiologistID>592822248</servicingRadiologistID>
    <unblindedReadNodule>
      <noduleID>IL057_201403</noduleID>
      <characteristics>
        <subtlety>5</subtlety>
        <internalStructure>1</internalStructure>
        <calcification>6</calcification>
        <sphericity>5</sphericity>
        <margin>5</margin>
        <lobulation>1</lobulation>
        <spiculation>1</spiculation>
        <texture>5</texture>
        <malignancy>5</malignancy>
      </characteristics>
      <roi>
        <imageZposition>-169.0</imageZposition>
        <imageSOP_UID>1.3.6.1.4.1.14519.5.2.1.6279.6001.218407433752268581160681084639</imageSOP_UID>
        <inclusion>TRUE</inclusion>
        <edgeMap>
          <xCoord>223</xCoord>
          <yCoord>298</yCoord>
        </edgeMap>
        <edgeMap>
          <xCoord>224</xCoord>
          <yCoord>297</yCoord>
        </edgeMap>
        <edgeMap>
          <xCoord>225</xCoord>
          <yCoord>296</yCoord>
        </edgeMap>
        <edgeMap>
          <xCoord>226</xCoord>
          <yCoord>297</yCoord>
        </edgeMap>
        <edgeMap>
          <xCoord>227</xCoord>
          <yCoord>297</yCoord>
        </edgeMap>
        <edgeMap>
          <xCoord>227</xCoord>
          <yCoord>296</yCoord>
        </edgeMap>
        <edgeMap>
          <xCoord>228</xCoord>
          <yCoord>295</yCoord>
        </edgeMap>
        <edgeMap>
          <xCoord>228</xCoord>
          <yCoord>294</yCoord>
        </edgeMap>
        <edgeMap>
          <xCoord>228</xCoord>
          <yCoord>293</yCoord>
        </edgeMap>
        <edgeMap>
          <xCoord>228</xCoord>
          <yCoord>292</yCoord>
        </edgeMap>
        <edgeMap>
          <xCoord>228</xCoord>
          <yCoord>291</yCoord>
        </edgeMap>
        <edgeMap>
          <xCoord>228</xCoord>
          <yCoord>290</yCoord>
        </edgeMap>
        <edgeMap>
          <xCoord>227</xCoord>
          <yCoord>289</yCoord>
        </edgeMap>
        <edgeMap>
          <xCoord>227</xCoord>
          <yCoord>288</yCoord>
        </edgeMap>
        <edgeMap>
          <xCoord>226</xCoord>
          <yCoord>288</yCoord>
        </edgeMap>
        <edgeMap>
          <xCoord>225</xCoord>
          <yCoord>288</yCoord>
        </edgeMap>
        <edgeMap>
          <xCoord>224</xCoord>
          <yCoord>288</yCoord>
        </edgeMap>
        <edgeMap>
          <xCoord>223</xCoord>
          <yCoord>287</yCoord>
        </edgeMap>
        <edgeMap>
          <xCoord>222</xCoord>
          <yCoord>287</yCoord>
        </edgeMap>
        <edgeMap>
          <xCoord>221</xCoord>
          <yCoord>287</yCoord>
        </edgeMap>
        <edgeMap>
          <xCoord>220</xCoord>
          <yCoord>288</yCoord>
        </edgeMap>
        <edgeMap>
          <xCoord>219</xCoord>
          <yCoord>288</yCoord>
        </edgeMap>
        <edgeMap>
          <xCoord>220</xCoord>
          <yCoord>289</yCoord>
        </edgeMap>
        <edgeMap>
          <xCoord>221</xCoord>
          <yCoord>290</yCoord>
        </edgeMap>
        <edgeMap>
          <xCoord>221</xCoord>
          <yCoord>291</yCoord>
        </edgeMap>
        <edgeMap>
          <xCoord>220</xCoord>
          <yCoord>292</yCoord>
        </edgeMap>
        <edgeMap>
          <xCoord>219</xCoord>
          <yCoord>293</yCoord>
        </edgeMap>
        <edgeMap>
          <xCoord>220</xCoord>
          <yCoord>294</yCoord>
        </edgeMap>
        <edgeMap>
          <xCoord>220</xCoord>
          <yCoord>295</yCoord>
        </edgeMap>
        <edgeMap>
          <xCoord>221</xCoord>
          <yCoord>296</yCoord>
        </edgeMap>
        <edgeMap>
          <xCoord>222</xCoord>
          <yCoord>297</yCoord>
        </edgeMap>
        <edgeMap>
          <xCoord>223</xCoord>
          <yCoord>298</yCoord>
        </edgeMap>
      </roi>
      <roi>
        <imageZposition>-171.5</imageZposition>
        <imageSOP_UID>1.3.6.1.4.1.14519.5.2.1.6279.6001.115742111905067437196793913492</imageSOP_UID>
        <inclusion>TRUE</inclusion>
        <edgeMap>
          <xCoord>225</xCoord>
          <yCoord>301</yCoord>
        </edgeMap>
        <edgeMap>
          <xCoord>226</xCoord>
          <yCoord>300</yCoord>
        </edgeMap>
        <edgeMap>
          <xCoord>227</xCoord>
          <yCoord>300</yCoord>
        </edgeMap>
        <edgeMap>
          <xCoord>228</xCoord>
          <yCoord>299</yCoord>
        </edgeMap>
        <edgeMap>
          <xCoord>229</xCoord>
          <yCoord>298</yCoord>
        </edgeMap>
        <edgeMap>
          <xCoord>230</xCoord>
          <yCoord>298</yCoord>
        </edgeMap>
        <edgeMap>
          <xCoord>230</xCoord>
          <yCoord>297</yCoord>
        </edgeMap>
        <edgeMap>
          <xCoord>231</xCoord>
          <yCoord>296</yCoord>
        </edgeMap>
        <edgeMap>
          <xCoord>231</xCoord>
          <yCoord>295</yCoord>
        </edgeMap>
        <edgeMap>
          <xCoord>232</xCoord>
          <yCoord>294</yCoord>
        </edgeMap>
        <edgeMap>
          <xCoord>232</xCoord>
          <yCoord>293</yCoord>
        </edgeMap>
        <edgeMap>
          <xCoord>232</xCoord>
          <yCoord>292</yCoord>
        </edgeMap>
        <edgeMap>
          <xCoord>231</xCoord>
          <yCoord>291</yCoord>
        </edgeMap>
        <edgeMap>
          <xCoord>231</xCoord>
          <yCoord>290</yCoord>
        </edgeMap>
        <edgeMap>
          <xCoord>232</xCoord>
          <yCoord>289</yCoord>
        </edgeMap>
        <edgeMap>
          <xCoord>233</xCoord>
          <yCoord>290</yCoord>
        </edgeMap>
        <edgeMap>
          <xCoord>233</xCoord>
          <yCoord>289</yCoord>
        </edgeMap>
        <edgeMap>
          <xCoord>234</xCoord>
          <yCoord>288</yCoord>
        </edgeMap>
        <edgeMap>
          <xCoord>234</xCoord>
          <yCoord>287</yCoord>
        </edgeMap>
        <edgeMap>
          <xCoord>233</xCoord>
          <yCoord>287</yCoord>
        </edgeMap>
        <edgeMap>
          <xCoord>232</xCoord>
          <yCoord>287</yCoord>
        </edgeMap>
        <edgeMap>
          <xCoord>231</xCoord>
          <yCoord>286</yCoord>
        </edgeMap>
        <edgeMap>
          <xCoord>230</xCoord>
          <yCoord>285</yCoord>
        </edgeMap>
        <edgeMap>
          <xCoord>230</xCoord>
          <yCoord>284</yCoord>
        </edgeMap>
        <edgeMap>
          <xCoord>229</xCoord>
          <yCoord>283</yCoord>
        </edgeMap>
        <edgeMap>
          <xCoord>228</xCoord>
          <yCoord>282</yCoord>
        </edgeMap>
        <edgeMap>
          <xCoord>228</xCoord>
          <yCoord>281</yCoord>
        </edgeMap>
        <edgeMap>
          <xCoord>227</xCoord>
          <yCoord>280</yCoord>
        </edgeMap>
        <edgeMap>
          <xCoord>226</xCoord>
          <yCoord>280</yCoord>
        </edgeMap>
        <edgeMap>
          <xCoord>225</xCoord>
          <yCoord>279</yCoord>
        </edgeMap>
        <edgeMap>
          <xCoord>224</xCoord>
          <yCoord>278</yCoord>
        </edgeMap>
        <edgeMap>
          <xCoord>223</xCoord>
          <yCoord>278</yCoord>
        </edgeMap>
        <edgeMap>
          <xCoord>222</xCoord>
          <yCoord>277</yCoord>
        </edgeMap>
        <edgeMap>
          <xCoord>221</xCoord>
          <yCoord>277</yCoord>
        </edgeMap>
        <edgeMap>
          <xCoord>220</xCoord>
          <yCoord>278</yCoord>
        </edgeMap>
        <edgeMap>
          <xCoord>219</xCoord>
          <yCoord>277</yCoord>
        </edgeMap>
        <edgeMap>
          <xCoord>218</xCoord>
          <yCoord>278</yCoord>
        </edgeMap>
        <edgeMap>
          <xCoord>217</xCoord>
          <yCoord>279</yCoord>
        </edgeMap>
        <edgeMap>
          <xCoord>216</xCoord>
          <yCoord>279</yCoord>
        </edgeMap>
        <edgeMap>
          <xCoord>216</xCoord>
          <yCoord>280</yCoord>
        </edgeMap>
        <edgeMap>
          <xCoord>215</xCoord>
          <yCoord>281</yCoord>
        </edgeMap>
        <edgeMap>
          <xCoord>214</xCoord>
          <yCoord>281</yCoord>
        </edgeMap>
        <edgeMap>
          <xCoord>213</xCoord>
          <yCoord>282</yCoord>
        </edgeMap>
        <edgeMap>
          <xCoord>213</xCoord>
          <yCoord>283</yCoord>
        </edgeMap>
        <edgeMap>
          <xCoord>212</xCoord>
          <yCoord>284</yCoord>
        </edgeMap>
        <edgeMap>
          <xCoord>211</xCoord>
          <yCoord>285</yCoord>
        </edgeMap>
        <edgeMap>
          <xCoord>212</xCoord>
          <yCoord>286</yCoord>
        </edgeMap>
        <edgeMap>
          <xCoord>213</xCoord>
          <yCoord>287</yCoord>
        </edgeMap>
        <edgeMap>
          <xCoord>213</xCoord>
          <yCoord>288</yCoord>
        </edgeMap>
        <edgeMap>
          <xCoord>213</xCoord>
          <yCoord>289</yCoord>
        </edgeMap>
        <edgeMap>
          <xCoord>212</xCoord>
          <yCoord>290</yCoord>
        </edgeMap>
        <edgeMap>
          <xCoord>212</xCoord>
          <yCoord>291</yCoord>
        </edgeMap>
        <edgeMap>
          <xCoord>212</xCoord>
          <yCoord>292</yCoord>
        </edgeMap>
        <edgeMap>
          <xCoord>212</xCoord>
          <yCoord>293</yCoord>
        </edgeMap>
        <edgeMap>
          <xCoord>212</xCoord>
          <yCoord>294</yCoord>
        </edgeMap>
        <edgeMap>
          <xCoord>212</xCoord>
          <yCoord>295</yCoord>
        </edgeMap>
        <edgeMap>
          <xCoord>212</xCoord>
          <yCoord>296</yCoord>
        </edgeMap>
        <edgeMap>
          <xCoord>212</xCoord>
          <yCoord>297</yCoord>
        </edgeMap>
        <edgeMap>
          <xCoord>212</xCoord>
          <yCoord>298</yCoord>
        </edgeMap>
        <edgeMap>
          <xCoord>212</xCoord>
          <yCoord>299</yCoord>
        </edgeMap>
        <edgeMap>
          <xCoord>213</xCoord>
          <yCoord>300</yCoord>
        </edgeMap>
        <edgeMap>
          <xCoord>214</xCoord>
          <yCoord>299</yCoord>
        </edgeMap>
        <edgeMap>
          <xCoord>215</xCoord>
          <yCoord>298</yCoord>
        </edgeMap>
        <edgeMap>
          <xCoord>216</xCoord>
          <yCoord>297</yCoord>
        </edgeMap>
        <edgeMap>
          <xCoord>217</xCoord>
          <yCoord>298</yCoord>
        </edgeMap>
        <edgeMap>
          <xCoord>218</xCoord>
          <yCoord>299</yCoord>
        </edgeMap>
        <edgeMap>
          <xCoord>219</xCoord>
          <yCoord>300</yCoord>
        </edgeMap>
        <edgeMap>
          <xCoord>220</xCoord>
          <yCoord>300</yCoord>
        </edgeMap>
        <edgeMap>
          <xCoord>221</xCoord>
          <yCoord>301</yCoord>
        </edgeMap>
        <edgeMap>
          <xCoord>222</xCoord>
          <yCoord>301</yCoord>
        </edgeMap>
        <edgeMap>
          <xCoord>223</xCoord>
          <yCoord>301</yCoord>
        </edgeMap>
        <edgeMap>
          <xCoord>224</xCoord>
          <yCoord>301</yCoord>
        </edgeMap>
        <edgeMap>
          <xCoord>225</xCoord>
          <yCoord>301</yCoord>
        </edgeMap>
      </roi>
      <roi>
        <imageZposition>-174.0</imageZposition>
        <imageSOP_UID>1.3.6.1.4.1.14519.5.2.1.6279.6001.308523772182667473163430727496</imageSOP_UID>
        <inclusion>TRUE</inclusion>
        <edgeMap>
          <xCoord>224</xCoord>
          <yCoord>303</yCoord>
        </edgeMap>
        <edgeMap>
          <xCoord>225</xCoord>
          <yCoord>302</yCoord>
        </edgeMap>
        <edgeMap>
          <xCoord>226</xCoord>
          <yCoord>302</yCoord>
        </edgeMap>
        <edgeMap>
          <xCoord>227</xCoord>
          <yCoord>302</yCoord>
        </edgeMap>
        <edgeMap>
          <xCoord>228</xCoord>
          <yCoord>302</yCoord>
        </edgeMap>
        <edgeMap>
          <xCoord>229</xCoord>
          <yCoord>301</yCoord>
        </edgeMap>
        <edgeMap>
          <xCoord>230</xCoord>
          <yCoord>300</yCoord>
        </edgeMap>
        <edgeMap>
          <xCoord>231</xCoord>
          <yCoord>299</yCoord>
        </edgeMap>
        <edgeMap>
          <xCoord>232</xCoord>
          <yCoord>298</yCoord>
        </edgeMap>
        <edgeMap>
          <xCoord>233</xCoord>
          <yCoord>297</yCoord>
        </edgeMap>
        <edgeMap>
          <xCoord>233</xCoord>
          <yCoord>296</yCoord>
        </edgeMap>
        <edgeMap>
          <xCoord>233</xCoord>
          <yCoord>295</yCoord>
        </edgeMap>
        <edgeMap>
          <xCoord>233</xCoord>
          <yCoord>294</yCoord>
        </edgeMap>
        <edgeMap>
          <xCoord>234</xCoord>
          <yCoord>293</yCoord>
        </edgeMap>
        <edgeMap>
          <xCoord>234</xCoord>
          <yCoord>292</yCoord>
        </edgeMap>
        <edgeMap>
          <xCoord>234</xCoord>
          <yCoord>291</yCoord>
        </edgeMap>
        <edgeMap>
          <xCoord>234</xCoord>
          <yCoord>290</yCoord>
        </edgeMap>
        <edgeMap>
          <xCoord>234</xCoord>
          <yCoord>289</yCoord>
        </edgeMap>
        <edgeMap>
          <xCoord>234</xCoord>
          <yCoord>288</yCoord>
        </edgeMap>
        <edgeMap>
          <xCoord>233</xCoord>
          <yCoord>287</yCoord>
        </edgeMap>
        <edgeMap>
          <xCoord>233</xCoord>
          <yCoord>286</yCoord>
        </edgeMap>
        <edgeMap>
          <xCoord>233</xCoord>
          <yCoord>285</yCoord>
        </edgeMap>
        <edgeMap>
          <xCoord>233</xCoord>
          <yCoord>284</yCoord>
        </edgeMap>
        <edgeMap>
          <xCoord>232</xCoord>
          <yCoord>283</yCoord>
        </edgeMap>
        <edgeMap>
          <xCoord>232</xCoord>
          <yCoord>282</yCoord>
        </edgeMap>
        <edgeMap>
          <xCoord>231</xCoord>
          <yCoord>281</yCoord>
        </edgeMap>
        <edgeMap>
          <xCoord>230</xCoord>
          <yCoord>280</yCoord>
        </edgeMap>
        <edgeMap>
          <xCoord>229</xCoord>
          <yCoord>279</yCoord>
        </edgeMap>
        <edgeMap>
          <xCoord>228</xCoord>
          <yCoord>278</yCoord>
        </edgeMap>
        <edgeMap>
          <xCoord>227</xCoord>
          <yCoord>277</yCoord>
        </edgeMap>
        <edgeMap>
          <xCoord>226</xCoord>
          <yCoord>277</yCoord>
        </edgeMap>
        <edgeMap>
          <xCoord>225</xCoord>
          <yCoord>276</yCoord>
        </edgeMap>
        <edgeMap>
          <xCoord>224</xCoord>
          <yCoord>276</yCoord>
        </edgeMap>
        <edgeMap>
          <xCoord>223</xCoord>
          <yCoord>276</yCoord>
        </edgeMap>
        <edgeMap>
          <xCoord>222</xCoord>
          <yCoord>276</yCoord>
        </edgeMap>
        <edgeMap>
          <xCoord>221</xCoord>
          <yCoord>275</yCoord>
        </edgeMap>
        <edgeMap>
          <xCoord>220</xCoord>
          <yCoord>275</yCoord>
        </edgeMap>
        <edgeMap>
          <xCoord>219</xCoord>
          <yCoord>275</yCoord>
        </edgeMap>
        <edgeMap>
          <xCoord>218</xCoord>
          <yCoord>276</yCoord>
        </edgeMap>
        <edgeMap>
          <xCoord>217</xCoord>
          <yCoord>276</yCoord>
        </edgeMap>
        <edgeMap>
          <xCoord>216</xCoord>
          <yCoord>276</yCoord>
        </edgeMap>
        <edgeMap>
          <xCoord>215</xCoord>
          <yCoord>276</yCoord>
        </edgeMap>
        <edgeMap>
          <xCoord>214</xCoord>
          <yCoord>277</yCoord>
        </edgeMap>
        <edgeMap>
          <xCoord>213</xCoord>
          <yCoord>277</yCoord>
        </edgeMap>
        <edgeMap>
          <xCoord>213</xCoord>
          <yCoord>278</yCoord>
        </edgeMap>
        <edgeMap>
          <xCoord>213</xCoord>
          <yCoord>279</yCoord>
        </edgeMap>
        <edgeMap>
          <xCoord>213</xCoord>
          <yCoord>280</yCoord>
        </edgeMap>
        <edgeMap>
          <xCoord>213</xCoord>
          <yCoord>281</yCoord>
        </edgeMap>
        <edgeMap>
          <xCoord>213</xCoord>
          <yCoord>282</yCoord>
        </edgeMap>
        <edgeMap>
          <xCoord>213</xCoord>
          <yCoord>283</yCoord>
        </edgeMap>
        <edgeMap>
          <xCoord>213</xCoord>
          <yCoord>284</yCoord>
        </edgeMap>
        <edgeMap>
          <xCoord>213</xCoord>
          <yCoord>285</yCoord>
        </edgeMap>
        <edgeMap>
          <xCoord>213</xCoord>
          <yCoord>286</yCoord>
        </edgeMap>
        <edgeMap>
          <xCoord>212</xCoord>
          <yCoord>287</yCoord>
        </edgeMap>
        <edgeMap>
          <xCoord>212</xCoord>
          <yCoord>288</yCoord>
        </edgeMap>
        <edgeMap>
          <xCoord>212</xCoord>
          <yCoord>289</yCoord>
        </edgeMap>
        <edgeMap>
          <xCoord>211</xCoord>
          <yCoord>290</yCoord>
        </edgeMap>
        <edgeMap>
          <xCoord>210</xCoord>
          <yCoord>291</yCoord>
        </edgeMap>
        <edgeMap>
          <xCoord>210</xCoord>
          <yCoord>292</yCoord>
        </edgeMap>
        <edgeMap>
          <xCoord>210</xCoord>
          <yCoord>293</yCoord>
        </edgeMap>
        <edgeMap>
          <xCoord>210</xCoord>
          <yCoord>294</yCoord>
        </edgeMap>
        <edgeMap>
          <xCoord>211</xCoord>
          <yCoord>295</yCoord>
        </edgeMap>
        <edgeMap>
          <xCoord>212</xCoord>
          <yCoord>296</yCoord>
        </edgeMap>
        <edgeMap>
          <xCoord>212</xCoord>
          <yCoord>297</yCoord>
        </edgeMap>
        <edgeMap>
          <xCoord>213</xCoord>
          <yCoord>298</yCoord>
        </edgeMap>
        <edgeMap>
          <xCoord>214</xCoord>
          <yCoord>299</yCoord>
        </edgeMap>
        <edgeMap>
          <xCoord>215</xCoord>
          <yCoord>300</yCoord>
        </edgeMap>
        <edgeMap>
          <xCoord>216</xCoord>
          <yCoord>301</yCoord>
        </edgeMap>
        <edgeMap>
          <xCoord>217</xCoord>
          <yCoord>302</yCoord>
        </edgeMap>
        <edgeMap>
          <xCoord>218</xCoord>
          <yCoord>302</yCoord>
        </edgeMap>
        <edgeMap>
          <xCoord>219</xCoord>
          <yCoord>302</yCoord>
        </edgeMap>
        <edgeMap>
          <xCoord>220</xCoord>
          <yCoord>302</yCoord>
        </edgeMap>
        <edgeMap>
          <xCoord>221</xCoord>
          <yCoord>303</yCoord>
        </edgeMap>
        <edgeMap>
          <xCoord>222</xCoord>
          <yCoord>303</yCoord>
        </edgeMap>
        <edgeMap>
          <xCoord>223</xCoord>
          <yCoord>303</yCoord>
        </edgeMap>
        <edgeMap>
          <xCoord>224</xCoord>
          <yCoord>303</yCoord>
        </edgeMap>
      </roi>
      <roi>
        <imageZposition>-176.5</imageZposition>
        <imageSOP_UID>1.3.6.1.4.1.14519.5.2.1.6279.6001.590194167945193021048013608368</imageSOP_UID>
        <inclusion>TRUE</inclusion>
        <edgeMap>
          <xCoord>224</xCoord>
          <yCoord>306</yCoord>
        </edgeMap>
        <edgeMap>
          <xCoord>225</xCoord>
          <yCoord>305</yCoord>
        </edgeMap>
        <edgeMap>
          <xCoord>226</xCoord>
          <yCoord>305</yCoord>
        </edgeMap>
        <edgeMap>
          <xCoord>227</xCoord>
          <yCoord>304</yCoord>
        </edgeMap>
        <edgeMap>
          <xCoord>228</xCoord>
          <yCoord>304</yCoord>
        </edgeMap>
        <edgeMap>
          <xCoord>229</xCoord>
          <yCoord>303</yCoord>
        </edgeMap>
        <edgeMap>
          <xCoord>230</xCoord>
          <yCoord>302</yCoord>
        </edgeMap>
        <edgeMap>
          <xCoord>231</xCoord>
          <yCoord>301</yCoord>
        </edgeMap>
        <edgeMap>
          <xCoord>232</xCoord>
          <yCoord>301</yCoord>
        </edgeMap>
        <edgeMap>
          <xCoord>233</xCoord>
          <yCoord>300</yCoord>
        </edgeMap>
        <edgeMap>
          <xCoord>234</xCoord>
          <yCoord>299</yCoord>
        </edgeMap>
        <edgeMap>
          <xCoord>234</xCoord>
          <yCoord>298</yCoord>
        </edgeMap>
        <edgeMap>
          <xCoord>234</xCoord>
          <yCoord>297</yCoord>
        </edgeMap>
        <edgeMap>
          <xCoord>234</xCoord>
          <yCoord>296</yCoord>
        </edgeMap>
        <edgeMap>
          <xCoord>233</xCoord>
          <yCoord>295</yCoord>
        </edgeMap>
        <edgeMap>
          <xCoord>233</xCoord>
          <yCoord>294</yCoord>
        </edgeMap>
        <edgeMap>
          <xCoord>234</xCoord>
          <yCoord>293</yCoord>
        </edgeMap>
        <edgeMap>
          <xCoord>235</xCoord>
          <yCoord>293</yCoord>
        </edgeMap>
        <edgeMap>
          <xCoord>236</xCoord>
          <yCoord>292</yCoord>
        </edgeMap>
        <edgeMap>
          <xCoord>235</xCoord>
          <yCoord>291</yCoord>
        </edgeMap>
        <edgeMap>
          <xCoord>234</xCoord>
          <yCoord>290</yCoord>
        </edgeMap>
        <edgeMap>
          <xCoord>234</xCoord>
          <yCoord>289</yCoord>
        </edgeMap>
        <edgeMap>
          <xCoord>234</xCoord>
          <yCoord>288</yCoord>
        </edgeMap>
        <edgeMap>
          <xCoord>234</xCoord>
          <yCoord>287</yCoord>
        </edgeMap>
        <edgeMap>
          <xCoord>235</xCoord>
          <yCoord>286</yCoord>
        </edgeMap>
        <edgeMap>
          <xCoord>235</xCoord>
          <yCoord>285</yCoord>
        </edgeMap>
        <edgeMap>
          <xCoord>235</xCoord>
          <yCoord>284</yCoord>
        </edgeMap>
        <edgeMap>
          <xCoord>235</xCoord>
          <yCoord>283</yCoord>
        </edgeMap>
        <edgeMap>
          <xCoord>236</xCoord>
          <yCoord>282</yCoord>
        </edgeMap>
        <edgeMap>
          <xCoord>235</xCoord>
          <yCoord>282</yCoord>
        </edgeMap>
        <edgeMap>
          <xCoord>234</xCoord>
          <yCoord>283</yCoord>
        </edgeMap>
        <edgeMap>
          <xCoord>233</xCoord>
          <yCoord>282</yCoord>
        </edgeMap>
        <edgeMap>
          <xCoord>233</xCoord>
          <yCoord>281</yCoord>
        </edgeMap>
        <edgeMap>
          <xCoord>232</xCoord>
          <yCoord>280</yCoord>
        </edgeMap>
        <edgeMap>
          <xCoord>232</xCoord>
          <yCoord>279</yCoord>
        </edgeMap>
        <edgeMap>
          <xCoord>231</xCoord>
          <yCoord>278</yCoord>
        </edgeMap>
        <edgeMap>
          <xCoord>230</xCoord>
          <yCoord>277</yCoord>
        </edgeMap>
        <edgeMap>
          <xCoord>229</xCoord>
          <yCoord>276</yCoord>
        </edgeMap>
        <edgeMap>
          <xCoord>228</xCoord>
          <yCoord>276</yCoord>
        </edgeMap>
        <edgeMap>
          <xCoord>227</xCoord>
          <yCoord>275</yCoord>
        </edgeMap>
        <edgeMap>
          <xCoord>226</xCoord>
          <yCoord>274</yCoord>
        </edgeMap>
        <edgeMap>
          <xCoord>225</xCoord>
          <yCoord>274</yCoord>
        </edgeMap>
        <edgeMap>
          <xCoord>224</xCoord>
          <yCoord>273</yCoord>
        </edgeMap>
        <edgeMap>
          <xCoord>223</xCoord>
          <yCoord>273</yCoord>
        </edgeMap>
        <edgeMap>
          <xCoord>222</xCoord>
          <yCoord>273</yCoord>
        </edgeMap>
        <edgeMap>
          <xCoord>221</xCoord>
          <yCoord>273</yCoord>
        </edgeMap>
        <edgeMap>
          <xCoord>220</xCoord>
          <yCoord>272</yCoord>
        </edgeMap>
        <edgeMap>
          <xCoord>219</xCoord>
          <yCoord>272</yCoord>
        </edgeMap>
        <edgeMap>
          <xCoord>218</xCoord>
          <yCoord>273</yCoord>
        </edgeMap>
        <edgeMap>
          <xCoord>218</xCoord>
          <yCoord>274</yCoord>
        </edgeMap>
        <edgeMap>
          <xCoord>218</xCoord>
          <yCoord>275</yCoord>
        </edgeMap>
        <edgeMap>
          <xCoord>218</xCoord>
          <yCoord>276</yCoord>
        </edgeMap>
        <edgeMap>
          <xCoord>218</xCoord>
          <yCoord>277</yCoord>
        </edgeMap>
        <edgeMap>
          <xCoord>217</xCoord>
          <yCoord>278</yCoord>
        </edgeMap>
        <edgeMap>
          <xCoord>216</xCoord>
          <yCoord>278</yCoord>
        </edgeMap>
        <edgeMap>
          <xCoord>215</xCoord>
          <yCoord>278</yCoord>
        </edgeMap>
        <edgeMap>
          <xCoord>214</xCoord>
          <yCoord>279</yCoord>
        </edgeMap>
        <edgeMap>
          <xCoord>213</xCoord>
          <yCoord>280</yCoord>
        </edgeMap>
        <edgeMap>
          <xCoord>212</xCoord>
          <yCoord>281</yCoord>
        </edgeMap>
        <edgeMap>
          <xCoord>212</xCoord>
          <yCoord>282</yCoord>
        </edgeMap>
        <edgeMap>
          <xCoord>212</xCoord>
          <yCoord>283</yCoord>
        </edgeMap>
        <edgeMap>
          <xCoord>212</xCoord>
          <yCoord>284</yCoord>
        </edgeMap>
        <edgeMap>
          <xCoord>211</xCoord>
          <yCoord>285</yCoord>
        </edgeMap>
        <edgeMap>
          <xCoord>211</xCoord>
          <yCoord>286</yCoord>
        </edgeMap>
        <edgeMap>
          <xCoord>210</xCoord>
          <yCoord>287</yCoord>
        </edgeMap>
        <edgeMap>
          <xCoord>209</xCoord>
          <yCoord>288</yCoord>
        </edgeMap>
        <edgeMap>
          <xCoord>208</xCoord>
          <yCoord>288</yCoord>
        </edgeMap>
        <edgeMap>
          <xCoord>207</xCoord>
          <yCoord>289</yCoord>
        </edgeMap>
        <edgeMap>
          <xCoord>207</xCoord>
          <yCoord>290</yCoord>
        </edgeMap>
        <edgeMap>
          <xCoord>207</xCoord>
          <yCoord>291</yCoord>
        </edgeMap>
        <edgeMap>
          <xCoord>207</xCoord>
          <yCoord>292</yCoord>
        </edgeMap>
        <edgeMap>
          <xCoord>208</xCoord>
          <yCoord>293</yCoord>
        </edgeMap>
        <edgeMap>
          <xCoord>208</xCoord>
          <yCoord>294</yCoord>
        </edgeMap>
        <edgeMap>
          <xCoord>208</xCoord>
          <yCoord>295</yCoord>
        </edgeMap>
        <edgeMap>
          <xCoord>207</xCoord>
          <yCoord>296</yCoord>
        </edgeMap>
        <edgeMap>
          <xCoord>207</xCoord>
          <yCoord>297</yCoord>
        </edgeMap>
        <edgeMap>
          <xCoord>207</xCoord>
          <yCoord>296</yCoord>
        </edgeMap>
        <edgeMap>
          <xCoord>208</xCoord>
          <yCoord>295</yCoord>
        </edgeMap>
        <edgeMap>
          <xCoord>209</xCoord>
          <yCoord>296</yCoord>
        </edgeMap>
        <edgeMap>
          <xCoord>210</xCoord>
          <yCoord>297</yCoord>
        </edgeMap>
        <edgeMap>
          <xCoord>210</xCoord>
          <yCoord>298</yCoord>
        </edgeMap>
        <edgeMap>
          <xCoord>210</xCoord>
          <yCoord>299</yCoord>
        </edgeMap>
        <edgeMap>
          <xCoord>211</xCoord>
          <yCoord>299</yCoord>
        </edgeMap>
        <edgeMap>
          <xCoord>212</xCoord>
          <yCoord>300</yCoord>
        </edgeMap>
        <edgeMap>
          <xCoord>212</xCoord>
          <yCoord>301</yCoord>
        </edgeMap>
        <edgeMap>
          <xCoord>213</xCoord>
          <yCoord>302</yCoord>
        </edgeMap>
        <edgeMap>
          <xCoord>213</xCoord>
          <yCoord>303</yCoord>
        </edgeMap>
        <edgeMap>
          <xCoord>213</xCoord>
          <yCoord>304</yCoord>
        </edgeMap>
        <edgeMap>
          <xCoord>214</xCoord>
          <yCoord>305</yCoord>
        </edgeMap>
        <edgeMap>
          <xCoord>215</xCoord>
          <yCoord>305</yCoord>
        </edgeMap>
        <edgeMap>
          <xCoord>216</xCoord>
          <yCoord>304</yCoord>
        </edgeMap>
        <edgeMap>
          <xCoord>217</xCoord>
          <yCoord>304</yCoord>
        </edgeMap>
        <edgeMap>
          <xCoord>218</xCoord>
          <yCoord>305</yCoord>
        </edgeMap>
        <edgeMap>
          <xCoord>219</xCoord>
          <yCoord>306</yCoord>
        </edgeMap>
        <edgeMap>
          <xCoord>220</xCoord>
          <yCoord>306</yCoord>
        </edgeMap>
        <edgeMap>
          <xCoord>221</xCoord>
          <yCoord>306</yCoord>
        </edgeMap>
        <edgeMap>
          <xCoord>222</xCoord>
          <yCoord>306</yCoord>
        </edgeMap>
        <edgeMap>
          <xCoord>223</xCoord>
          <yCoord>306</yCoord>
        </edgeMap>
        <edgeMap>
          <xCoord>224</xCoord>
          <yCoord>306</yCoord>
        </edgeMap>
      </roi>
      <roi>
        <imageZposition>-179.0</imageZposition>
        <imageSOP_UID>1.3.6.1.4.1.14519.5.2.1.6279.6001.891695456940121828650689156890</imageSOP_UID>
        <inclusion>TRUE</inclusion>
        <edgeMap>
          <xCoord>222</xCoord>
          <yCoord>306</yCoord>
        </edgeMap>
        <edgeMap>
          <xCoord>223</xCoord>
          <yCoord>305</yCoord>
        </edgeMap>
        <edgeMap>
          <xCoord>224</xCoord>
          <yCoord>305</yCoord>
        </edgeMap>
        <edgeMap>
          <xCoord>225</xCoord>
          <yCoord>305</yCoord>
        </edgeMap>
        <edgeMap>
          <xCoord>226</xCoord>
          <yCoord>304</yCoord>
        </edgeMap>
        <edgeMap>
          <xCoord>227</xCoord>
          <yCoord>304</yCoord>
        </edgeMap>
        <edgeMap>
          <xCoord>228</xCoord>
          <yCoord>303</yCoord>
        </edgeMap>
        <edgeMap>
          <xCoord>229</xCoord>
          <yCoord>302</yCoord>
        </edgeMap>
        <edgeMap>
          <xCoord>230</xCoord>
          <yCoord>301</yCoord>
        </edgeMap>
        <edgeMap>
          <xCoord>230</xCoord>
          <yCoord>300</yCoord>
        </edgeMap>
        <edgeMap>
          <xCoord>231</xCoord>
          <yCoord>299</yCoord>
        </edgeMap>
        <edgeMap>
          <xCoord>231</xCoord>
          <yCoord>298</yCoord>
        </edgeMap>
        <edgeMap>
          <xCoord>231</xCoord>
          <yCoord>297</yCoord>
        </edgeMap>
        <edgeMap>
          <xCoord>232</xCoord>
          <yCoord>296</yCoord>
        </edgeMap>
        <edgeMap>
          <xCoord>232</xCoord>
          <yCoord>295</yCoord>
        </edgeMap>
        <edgeMap>
          <xCoord>231</xCoord>
          <yCoord>294</yCoord>
        </edgeMap>
        <edgeMap>
          <xCoord>231</xCoord>
          <yCoord>293</yCoord>
        </edgeMap>
        <edgeMap>
          <xCoord>232</xCoord>
          <yCoord>292</yCoord>
        </edgeMap>
        <edgeMap>
          <xCoord>232</xCoord>
          <yCoord>291</yCoord>
        </edgeMap>
        <edgeMap>
          <xCoord>233</xCoord>
          <yCoord>290</yCoord>
        </edgeMap>
        <edgeMap>
          <xCoord>233</xCoord>
          <yCoord>289</yCoord>
        </edgeMap>
        <edgeMap>
          <xCoord>233</xCoord>
          <yCoord>288</yCoord>
        </edgeMap>
        <edgeMap>
          <xCoord>234</xCoord>
          <yCoord>287</yCoord>
        </edgeMap>
        <edgeMap>
          <xCoord>234</xCoord>
          <yCoord>286</yCoord>
        </edgeMap>
        <edgeMap>
          <xCoord>234</xCoord>
          <yCoord>285</yCoord>
        </edgeMap>
        <edgeMap>
          <xCoord>234</xCoord>
          <yCoord>284</yCoord>
        </edgeMap>
        <edgeMap>
          <xCoord>234</xCoord>
          <yCoord>283</yCoord>
        </edgeMap>
        <edgeMap>
          <xCoord>233</xCoord>
          <yCoord>282</yCoord>
        </edgeMap>
        <edgeMap>
          <xCoord>233</xCoord>
          <yCoord>281</yCoord>
        </edgeMap>
        <edgeMap>
          <xCoord>233</xCoord>
          <yCoord>280</yCoord>
        </edgeMap>
        <edgeMap>
          <xCoord>232</xCoord>
          <yCoord>279</yCoord>
        </edgeMap>
        <edgeMap>
          <xCoord>232</xCoord>
          <yCoord>278</yCoord>
        </edgeMap>
        <edgeMap>
          <xCoord>231</xCoord>
          <yCoord>277</yCoord>
        </edgeMap>
        <edgeMap>
          <xCoord>230</xCoord>
          <yCoord>276</yCoord>
        </edgeMap>
        <edgeMap>
          <xCoord>229</xCoord>
          <yCoord>277</yCoord>
        </edgeMap>
        <edgeMap>
          <xCoord>228</xCoord>
          <yCoord>276</yCoord>
        </edgeMap>
        <edgeMap>
          <xCoord>227</xCoord>
          <yCoord>276</yCoord>
        </edgeMap>
        <edgeMap>
          <xCoord>226</xCoord>
          <yCoord>276</yCoord>
        </edgeMap>
        <edgeMap>
          <xCoord>225</xCoord>
          <yCoord>275</yCoord>
        </edgeMap>
        <edgeMap>
          <xCoord>224</xCoord>
          <yCoord>275</yCoord>
        </edgeMap>
        <edgeMap>
          <xCoord>223</xCoord>
          <yCoord>275</yCoord>
        </edgeMap>
        <edgeMap>
          <xCoord>222</xCoord>
          <yCoord>275</yCoord>
        </edgeMap>
        <edgeMap>
          <xCoord>221</xCoord>
          <yCoord>274</yCoord>
        </edgeMap>
        <edgeMap>
          <xCoord>220</xCoord>
          <yCoord>273</yCoord>
        </edgeMap>
        <edgeMap>
          <xCoord>219</xCoord>
          <yCoord>273</yCoord>
        </edgeMap>
        <edgeMap>
          <xCoord>218</xCoord>
          <yCoord>273</yCoord>
        </edgeMap>
        <edgeMap>
          <xCoord>217</xCoord>
          <yCoord>274</yCoord>
        </edgeMap>
        <edgeMap>
          <xCoord>216</xCoord>
          <yCoord>275</yCoord>
        </edgeMap>
        <edgeMap>
          <xCoord>215</xCoord>
          <yCoord>275</yCoord>
        </edgeMap>
        <edgeMap>
          <xCoord>214</xCoord>
          <yCoord>276</yCoord>
        </edgeMap>
        <edgeMap>
          <xCoord>214</xCoord>
          <yCoord>277</yCoord>
        </edgeMap>
        <edgeMap>
          <xCoord>213</xCoord>
          <yCoord>278</yCoord>
        </edgeMap>
        <edgeMap>
          <xCoord>212</xCoord>
          <yCoord>278</yCoord>
        </edgeMap>
        <edgeMap>
          <xCoord>212</xCoord>
          <yCoord>279</yCoord>
        </edgeMap>
        <edgeMap>
          <xCoord>212</xCoord>
          <yCoord>280</yCoord>
        </edgeMap>
        <edgeMap>
          <xCoord>212</xCoord>
          <yCoord>281</yCoord>
        </edgeMap>
        <edgeMap>
          <xCoord>211</xCoord>
          <yCoord>282</yCoord>
        </edgeMap>
        <edgeMap>
          <xCoord>210</xCoord>
          <yCoord>282</yCoord>
        </edgeMap>
        <edgeMap>
          <xCoord>209</xCoord>
          <yCoord>283</yCoord>
        </edgeMap>
        <edgeMap>
          <xCoord>208</xCoord>
          <yCoord>284</yCoord>
        </edgeMap>
        <edgeMap>
          <xCoord>207</xCoord>
          <yCoord>285</yCoord>
        </edgeMap>
        <edgeMap>
          <xCoord>207</xCoord>
          <yCoord>286</yCoord>
        </edgeMap>
        <edgeMap>
          <xCoord>207</xCoord>
          <yCoord>287</yCoord>
        </edgeMap>
        <edgeMap>
          <xCoord>206</xCoord>
          <yCoord>288</yCoord>
        </edgeMap>
        <edgeMap>
          <xCoord>207</xCoord>
          <yCoord>289</yCoord>
        </edgeMap>
        <edgeMap>
          <xCoord>207</xCoord>
          <yCoord>290</yCoord>
        </edgeMap>
        <edgeMap>
          <xCoord>207</xCoord>
          <yCoord>291</yCoord>
        </edgeMap>
        <edgeMap>
          <xCoord>208</xCoord>
          <yCoord>292</yCoord>
        </edgeMap>
        <edgeMap>
          <xCoord>208</xCoord>
          <yCoord>293</yCoord>
        </edgeMap>
        <edgeMap>
          <xCoord>209</xCoord>
          <yCoord>294</yCoord>
        </edgeMap>
        <edgeMap>
          <xCoord>209</xCoord>
          <yCoord>295</yCoord>
        </edgeMap>
        <edgeMap>
          <xCoord>209</xCoord>
          <yCoord>296</yCoord>
        </edgeMap>
        <edgeMap>
          <xCoord>209</xCoord>
          <yCoord>297</yCoord>
        </edgeMap>
        <edgeMap>
          <xCoord>210</xCoord>
          <yCoord>298</yCoord>
        </edgeMap>
        <edgeMap>
          <xCoord>210</xCoord>
          <yCoord>299</yCoord>
        </edgeMap>
        <edgeMap>
          <xCoord>211</xCoord>
          <yCoord>300</yCoord>
        </edgeMap>
        <edgeMap>
          <xCoord>212</xCoord>
          <yCoord>301</yCoord>
        </edgeMap>
        <edgeMap>
          <xCoord>213</xCoord>
          <yCoord>302</yCoord>
        </edgeMap>
        <edgeMap>
          <xCoord>214</xCoord>
          <yCoord>303</yCoord>
        </edgeMap>
        <edgeMap>
          <xCoord>215</xCoord>
          <yCoord>304</yCoord>
        </edgeMap>
        <edgeMap>
          <xCoord>216</xCoord>
          <yCoord>304</yCoord>
        </edgeMap>
        <edgeMap>
          <xCoord>217</xCoord>
          <yCoord>305</yCoord>
        </edgeMap>
        <edgeMap>
          <xCoord>218</xCoord>
          <yCoord>305</yCoord>
        </edgeMap>
        <edgeMap>
          <xCoord>219</xCoord>
          <yCoord>305</yCoord>
        </edgeMap>
        <edgeMap>
          <xCoord>220</xCoord>
          <yCoord>306</yCoord>
        </edgeMap>
        <edgeMap>
          <xCoord>221</xCoord>
          <yCoord>306</yCoord>
        </edgeMap>
        <edgeMap>
          <xCoord>222</xCoord>
          <yCoord>306</yCoord>
        </edgeMap>
      </roi>
      <roi>
        <imageZposition>-181.5</imageZposition>
        <imageSOP_UID>1.3.6.1.4.1.14519.5.2.1.6279.6001.999965626166387475417265964001</imageSOP_UID>
        <inclusion>TRUE</inclusion>
        <edgeMap>
          <xCoord>224</xCoord>
          <yCoord>305</yCoord>
        </edgeMap>
        <edgeMap>
          <xCoord>225</xCoord>
          <yCoord>304</yCoord>
        </edgeMap>
        <edgeMap>
          <xCoord>226</xCoord>
          <yCoord>304</yCoord>
        </edgeMap>
        <edgeMap>
          <xCoord>227</xCoord>
          <yCoord>303</yCoord>
        </edgeMap>
        <edgeMap>
          <xCoord>228</xCoord>
          <yCoord>302</yCoord>
        </edgeMap>
        <edgeMap>
          <xCoord>229</xCoord>
          <yCoord>302</yCoord>
        </edgeMap>
        <edgeMap>
          <xCoord>230</xCoord>
          <yCoord>302</yCoord>
        </edgeMap>
        <edgeMap>
          <xCoord>230</xCoord>
          <yCoord>301</yCoord>
        </edgeMap>
        <edgeMap>
          <xCoord>230</xCoord>
          <yCoord>300</yCoord>
        </edgeMap>
        <edgeMap>
          <xCoord>231</xCoord>
          <yCoord>299</yCoord>
        </edgeMap>
        <edgeMap>
          <xCoord>232</xCoord>
          <yCoord>298</yCoord>
        </edgeMap>
        <edgeMap>
          <xCoord>232</xCoord>
          <yCoord>297</yCoord>
        </edgeMap>
        <edgeMap>
          <xCoord>232</xCoord>
          <yCoord>296</yCoord>
        </edgeMap>
        <edgeMap>
          <xCoord>232</xCoord>
          <yCoord>295</yCoord>
        </edgeMap>
        <edgeMap>
          <xCoord>232</xCoord>
          <yCoord>294</yCoord>
        </edgeMap>
        <edgeMap>
          <xCoord>232</xCoord>
          <yCoord>293</yCoord>
        </edgeMap>
        <edgeMap>
          <xCoord>232</xCoord>
          <yCoord>292</yCoord>
        </edgeMap>
        <edgeMap>
          <xCoord>232</xCoord>
          <yCoord>291</yCoord>
        </edgeMap>
        <edgeMap>
          <xCoord>232</xCoord>
          <yCoord>290</yCoord>
        </edgeMap>
        <edgeMap>
          <xCoord>232</xCoord>
          <yCoord>289</yCoord>
        </edgeMap>
        <edgeMap>
          <xCoord>232</xCoord>
          <yCoord>288</yCoord>
        </edgeMap>
        <edgeMap>
          <xCoord>233</xCoord>
          <yCoord>287</yCoord>
        </edgeMap>
        <edgeMap>
          <xCoord>233</xCoord>
          <yCoord>286</yCoord>
        </edgeMap>
        <edgeMap>
          <xCoord>233</xCoord>
          <yCoord>285</yCoord>
        </edgeMap>
        <edgeMap>
          <xCoord>233</xCoord>
          <yCoord>284</yCoord>
        </edgeMap>
        <edgeMap>
          <xCoord>233</xCoord>
          <yCoord>283</yCoord>
        </edgeMap>
        <edgeMap>
          <xCoord>233</xCoord>
          <yCoord>282</yCoord>
        </edgeMap>
        <edgeMap>
          <xCoord>233</xCoord>
          <yCoord>281</yCoord>
        </edgeMap>
        <edgeMap>
          <xCoord>233</xCoord>
          <yCoord>280</yCoord>
        </edgeMap>
        <edgeMap>
          <xCoord>233</xCoord>
          <yCoord>279</yCoord>
        </edgeMap>
        <edgeMap>
          <xCoord>232</xCoord>
          <yCoord>278</yCoord>
        </edgeMap>
        <edgeMap>
          <xCoord>232</xCoord>
          <yCoord>277</yCoord>
        </edgeMap>
        <edgeMap>
          <xCoord>231</xCoord>
          <yCoord>276</yCoord>
        </edgeMap>
        <edgeMap>
          <xCoord>230</xCoord>
          <yCoord>275</yCoord>
        </edgeMap>
        <edgeMap>
          <xCoord>229</xCoord>
          <yCoord>274</yCoord>
        </edgeMap>
        <edgeMap>
          <xCoord>229</xCoord>
          <yCoord>273</yCoord>
        </edgeMap>
        <edgeMap>
          <xCoord>228</xCoord>
          <yCoord>273</yCoord>
        </edgeMap>
        <edgeMap>
          <xCoord>227</xCoord>
          <yCoord>272</yCoord>
        </edgeMap>
        <edgeMap>
          <xCoord>226</xCoord>
          <yCoord>272</yCoord>
        </edgeMap>
        <edgeMap>
          <xCoord>225</xCoord>
          <yCoord>272</yCoord>
        </edgeMap>
        <edgeMap>
          <xCoord>225</xCoord>
          <yCoord>273</yCoord>
        </edgeMap>
        <edgeMap>
          <xCoord>224</xCoord>
          <yCoord>274</yCoord>
        </edgeMap>
        <edgeMap>
          <xCoord>223</xCoord>
          <yCoord>274</yCoord>
        </edgeMap>
        <edgeMap>
          <xCoord>222</xCoord>
          <yCoord>275</yCoord>
        </edgeMap>
        <edgeMap>
          <xCoord>221</xCoord>
          <yCoord>275</yCoord>
        </edgeMap>
        <edgeMap>
          <xCoord>220</xCoord>
          <yCoord>275</yCoord>
        </edgeMap>
        <edgeMap>
          <xCoord>219</xCoord>
          <yCoord>276</yCoord>
        </edgeMap>
        <edgeMap>
          <xCoord>218</xCoord>
          <yCoord>276</yCoord>
        </edgeMap>
        <edgeMap>
          <xCoord>217</xCoord>
          <yCoord>277</yCoord>
        </edgeMap>
        <edgeMap>
          <xCoord>216</xCoord>
          <yCoord>278</yCoord>
        </edgeMap>
        <edgeMap>
          <xCoord>215</xCoord>
          <yCoord>279</yCoord>
        </edgeMap>
        <edgeMap>
          <xCoord>214</xCoord>
          <yCoord>280</yCoord>
        </edgeMap>
        <edgeMap>
          <xCoord>213</xCoord>
          <yCoord>281</yCoord>
        </edgeMap>
        <edgeMap>
          <xCoord>212</xCoord>
          <yCoord>281</yCoord>
        </edgeMap>
        <edgeMap>
          <xCoord>211</xCoord>
          <yCoord>281</yCoord>
        </edgeMap>
        <edgeMap>
          <xCoord>210</xCoord>
          <yCoord>282</yCoord>
        </edgeMap>
        <edgeMap>
          <xCoord>209</xCoord>
          <yCoord>282</yCoord>
        </edgeMap>
        <edgeMap>
          <xCoord>209</xCoord>
          <yCoord>283</yCoord>
        </edgeMap>
        <edgeMap>
          <xCoord>209</xCoord>
          <yCoord>284</yCoord>
        </edgeMap>
        <edgeMap>
          <xCoord>209</xCoord>
          <yCoord>285</yCoord>
        </edgeMap>
        <edgeMap>
          <xCoord>208</xCoord>
          <yCoord>286</yCoord>
        </edgeMap>
        <edgeMap>
          <xCoord>207</xCoord>
          <yCoord>286</yCoord>
        </edgeMap>
        <edgeMap>
          <xCoord>206</xCoord>
          <yCoord>286</yCoord>
        </edgeMap>
        <edgeMap>
          <xCoord>206</xCoord>
          <yCoord>287</yCoord>
        </edgeMap>
        <edgeMap>
          <xCoord>206</xCoord>
          <yCoord>288</yCoord>
        </edgeMap>
        <edgeMap>
          <xCoord>206</xCoord>
          <yCoord>289</yCoord>
        </edgeMap>
        <edgeMap>
          <xCoord>206</xCoord>
          <yCoord>290</yCoord>
        </edgeMap>
        <edgeMap>
          <xCoord>206</xCoord>
          <yCoord>291</yCoord>
        </edgeMap>
        <edgeMap>
          <xCoord>206</xCoord>
          <yCoord>292</yCoord>
        </edgeMap>
        <edgeMap>
          <xCoord>206</xCoord>
          <yCoord>293</yCoord>
        </edgeMap>
        <edgeMap>
          <xCoord>206</xCoord>
          <yCoord>294</yCoord>
        </edgeMap>
        <edgeMap>
          <xCoord>206</xCoord>
          <yCoord>295</yCoord>
        </edgeMap>
        <edgeMap>
          <xCoord>207</xCoord>
          <yCoord>296</yCoord>
        </edgeMap>
        <edgeMap>
          <xCoord>208</xCoord>
          <yCoord>297</yCoord>
        </edgeMap>
        <edgeMap>
          <xCoord>208</xCoord>
          <yCoord>298</yCoord>
        </edgeMap>
        <edgeMap>
          <xCoord>209</xCoord>
          <yCoord>299</yCoord>
        </edgeMap>
        <edgeMap>
          <xCoord>210</xCoord>
          <yCoord>299</yCoord>
        </edgeMap>
        <edgeMap>
          <xCoord>211</xCoord>
          <yCoord>300</yCoord>
        </edgeMap>
        <edgeMap>
          <xCoord>211</xCoord>
          <yCoord>301</yCoord>
        </edgeMap>
        <edgeMap>
          <xCoord>212</xCoord>
          <yCoord>302</yCoord>
        </edgeMap>
        <edgeMap>
          <xCoord>212</xCoord>
          <yCoord>303</yCoord>
        </edgeMap>
        <edgeMap>
          <xCoord>213</xCoord>
          <yCoord>304</yCoord>
        </edgeMap>
        <edgeMap>
          <xCoord>214</xCoord>
          <yCoord>304</yCoord>
        </edgeMap>
        <edgeMap>
          <xCoord>215</xCoord>
          <yCoord>304</yCoord>
        </edgeMap>
        <edgeMap>
          <xCoord>216</xCoord>
          <yCoord>304</yCoord>
        </edgeMap>
        <edgeMap>
          <xCoord>217</xCoord>
          <yCoord>305</yCoord>
        </edgeMap>
        <edgeMap>
          <xCoord>218</xCoord>
          <yCoord>305</yCoord>
        </edgeMap>
        <edgeMap>
          <xCoord>219</xCoord>
          <yCoord>305</yCoord>
        </edgeMap>
        <edgeMap>
          <xCoord>220</xCoord>
          <yCoord>305</yCoord>
        </edgeMap>
        <edgeMap>
          <xCoord>221</xCoord>
          <yCoord>305</yCoord>
        </edgeMap>
        <edgeMap>
          <xCoord>222</xCoord>
          <yCoord>305</yCoord>
        </edgeMap>
        <edgeMap>
          <xCoord>223</xCoord>
          <yCoord>305</yCoord>
        </edgeMap>
        <edgeMap>
          <xCoord>224</xCoord>
          <yCoord>305</yCoord>
        </edgeMap>
      </roi>
      <roi>
        <imageZposition>-184.0</imageZposition>
        <imageSOP_UID>1.3.6.1.4.1.14519.5.2.1.6279.6001.127881086309780658405200633408</imageSOP_UID>
        <inclusion>TRUE</inclusion>
        <edgeMap>
          <xCoord>225</xCoord>
          <yCoord>304</yCoord>
        </edgeMap>
        <edgeMap>
          <xCoord>226</xCoord>
          <yCoord>303</yCoord>
        </edgeMap>
        <edgeMap>
          <xCoord>227</xCoord>
          <yCoord>303</yCoord>
        </edgeMap>
        <edgeMap>
          <xCoord>228</xCoord>
          <yCoord>303</yCoord>
        </edgeMap>
        <edgeMap>
          <xCoord>229</xCoord>
          <yCoord>302</yCoord>
        </edgeMap>
        <edgeMap>
          <xCoord>230</xCoord>
          <yCoord>301</yCoord>
        </edgeMap>
        <edgeMap>
          <xCoord>231</xCoord>
          <yCoord>300</yCoord>
        </edgeMap>
        <edgeMap>
          <xCoord>232</xCoord>
          <yCoord>299</yCoord>
        </edgeMap>
        <edgeMap>
          <xCoord>232</xCoord>
          <yCoord>298</yCoord>
        </edgeMap>
        <edgeMap>
          <xCoord>232</xCoord>
          <yCoord>297</yCoord>
        </edgeMap>
        <edgeMap>
          <xCoord>232</xCoord>
          <yCoord>296</yCoord>
        </edgeMap>
        <edgeMap>
          <xCoord>232</xCoord>
          <yCoord>295</yCoord>
        </edgeMap>
        <edgeMap>
          <xCoord>232</xCoord>
          <yCoord>294</yCoord>
        </edgeMap>
        <edgeMap>
          <xCoord>232</xCoord>
          <yCoord>293</yCoord>
        </edgeMap>
        <edgeMap>
          <xCoord>232</xCoord>
          <yCoord>292</yCoord>
        </edgeMap>
        <edgeMap>
          <xCoord>233</xCoord>
          <yCoord>291</yCoord>
        </edgeMap>
        <edgeMap>
          <xCoord>233</xCoord>
          <yCoord>290</yCoord>
        </edgeMap>
        <edgeMap>
          <xCoord>233</xCoord>
          <yCoord>289</yCoord>
        </edgeMap>
        <edgeMap>
          <xCoord>233</xCoord>
          <yCoord>288</yCoord>
        </edgeMap>
        <edgeMap>
          <xCoord>234</xCoord>
          <yCoord>287</yCoord>
        </edgeMap>
        <edgeMap>
          <xCoord>234</xCoord>
          <yCoord>286</yCoord>
        </edgeMap>
        <edgeMap>
          <xCoord>234</xCoord>
          <yCoord>285</yCoord>
        </edgeMap>
        <edgeMap>
          <xCoord>234</xCoord>
          <yCoord>284</yCoord>
        </edgeMap>
        <edgeMap>
          <xCoord>233</xCoord>
          <yCoord>284</yCoord>
        </edgeMap>
        <edgeMap>
          <xCoord>232</xCoord>
          <yCoord>283</yCoord>
        </edgeMap>
        <edgeMap>
          <xCoord>232</xCoord>
          <yCoord>282</yCoord>
        </edgeMap>
        <edgeMap>
          <xCoord>231</xCoord>
          <yCoord>281</yCoord>
        </edgeMap>
        <edgeMap>
          <xCoord>230</xCoord>
          <yCoord>280</yCoord>
        </edgeMap>
        <edgeMap>
          <xCoord>230</xCoord>
          <yCoord>279</yCoord>
        </edgeMap>
        <edgeMap>
          <xCoord>229</xCoord>
          <yCoord>278</yCoord>
        </edgeMap>
        <edgeMap>
          <xCoord>228</xCoord>
          <yCoord>277</yCoord>
        </edgeMap>
        <edgeMap>
          <xCoord>227</xCoord>
          <yCoord>276</yCoord>
        </edgeMap>
        <edgeMap>
          <xCoord>226</xCoord>
          <yCoord>276</yCoord>
        </edgeMap>
        <edgeMap>
          <xCoord>225</xCoord>
          <yCoord>276</yCoord>
        </edgeMap>
        <edgeMap>
          <xCoord>224</xCoord>
          <yCoord>276</yCoord>
        </edgeMap>
        <edgeMap>
          <xCoord>223</xCoord>
          <yCoord>276</yCoord>
        </edgeMap>
        <edgeMap>
          <xCoord>222</xCoord>
          <yCoord>276</yCoord>
        </edgeMap>
        <edgeMap>
          <xCoord>221</xCoord>
          <yCoord>276</yCoord>
        </edgeMap>
        <edgeMap>
          <xCoord>220</xCoord>
          <yCoord>276</yCoord>
        </edgeMap>
        <edgeMap>
          <xCoord>219</xCoord>
          <yCoord>276</yCoord>
        </edgeMap>
        <edgeMap>
          <xCoord>218</xCoord>
          <yCoord>276</yCoord>
        </edgeMap>
        <edgeMap>
          <xCoord>217</xCoord>
          <yCoord>276</yCoord>
        </edgeMap>
        <edgeMap>
          <xCoord>216</xCoord>
          <yCoord>276</yCoord>
        </edgeMap>
        <edgeMap>
          <xCoord>215</xCoord>
          <yCoord>277</yCoord>
        </edgeMap>
        <edgeMap>
          <xCoord>214</xCoord>
          <yCoord>277</yCoord>
        </edgeMap>
        <edgeMap>
          <xCoord>213</xCoord>
          <yCoord>278</yCoord>
        </edgeMap>
        <edgeMap>
          <xCoord>212</xCoord>
          <yCoord>279</yCoord>
        </edgeMap>
        <edgeMap>
          <xCoord>211</xCoord>
          <yCoord>280</yCoord>
        </edgeMap>
        <edgeMap>
          <xCoord>211</xCoord>
          <yCoord>281</yCoord>
        </edgeMap>
        <edgeMap>
          <xCoord>210</xCoord>
          <yCoord>282</yCoord>
        </edgeMap>
        <edgeMap>
          <xCoord>209</xCoord>
          <yCoord>283</yCoord>
        </edgeMap>
        <edgeMap>
          <xCoord>209</xCoord>
          <yCoord>284</yCoord>
        </edgeMap>
        <edgeMap>
          <xCoord>209</xCoord>
          <yCoord>285</yCoord>
        </edgeMap>
        <edgeMap>
          <xCoord>208</xCoord>
          <yCoord>286</yCoord>
        </edgeMap>
        <edgeMap>
          <xCoord>208</xCoord>
          <yCoord>287</yCoord>
        </edgeMap>
        <edgeMap>
          <xCoord>208</xCoord>
          <yCoord>288</yCoord>
        </edgeMap>
        <edgeMap>
          <xCoord>207</xCoord>
          <yCoord>289</yCoord>
        </edgeMap>
        <edgeMap>
          <xCoord>207</xCoord>
          <yCoord>290</yCoord>
        </edgeMap>
        <edgeMap>
          <xCoord>207</xCoord>
          <yCoord>291</yCoord>
        </edgeMap>
        <edgeMap>
          <xCoord>208</xCoord>
          <yCoord>292</yCoord>
        </edgeMap>
        <edgeMap>
          <xCoord>208</xCoord>
          <yCoord>293</yCoord>
        </edgeMap>
        <edgeMap>
          <xCoord>208</xCoord>
          <yCoord>294</yCoord>
        </edgeMap>
        <edgeMap>
          <xCoord>208</xCoord>
          <yCoord>295</yCoord>
        </edgeMap>
        <edgeMap>
          <xCoord>208</xCoord>
          <yCoord>296</yCoord>
        </edgeMap>
        <edgeMap>
          <xCoord>208</xCoord>
          <yCoord>297</yCoord>
        </edgeMap>
        <edgeMap>
          <xCoord>209</xCoord>
          <yCoord>297</yCoord>
        </edgeMap>
        <edgeMap>
          <xCoord>210</xCoord>
          <yCoord>298</yCoord>
        </edgeMap>
        <edgeMap>
          <xCoord>211</xCoord>
          <yCoord>298</yCoord>
        </edgeMap>
        <edgeMap>
          <xCoord>212</xCoord>
          <yCoord>299</yCoord>
        </edgeMap>
        <edgeMap>
          <xCoord>213</xCoord>
          <yCoord>300</yCoord>
        </edgeMap>
        <edgeMap>
          <xCoord>214</xCoord>
          <yCoord>300</yCoord>
        </edgeMap>
        <edgeMap>
          <xCoord>215</xCoord>
          <yCoord>301</yCoord>
        </edgeMap>
        <edgeMap>
          <xCoord>215</xCoord>
          <yCoord>302</yCoord>
        </edgeMap>
        <edgeMap>
          <xCoord>216</xCoord>
          <yCoord>302</yCoord>
        </edgeMap>
        <edgeMap>
          <xCoord>217</xCoord>
          <yCoord>302</yCoord>
        </edgeMap>
        <edgeMap>
          <xCoord>218</xCoord>
          <yCoord>303</yCoord>
        </edgeMap>
        <edgeMap>
          <xCoord>219</xCoord>
          <yCoord>303</yCoord>
        </edgeMap>
        <edgeMap>
          <xCoord>220</xCoord>
          <yCoord>303</yCoord>
        </edgeMap>
        <edgeMap>
          <xCoord>221</xCoord>
          <yCoord>303</yCoord>
        </edgeMap>
        <edgeMap>
          <xCoord>222</xCoord>
          <yCoord>304</yCoord>
        </edgeMap>
        <edgeMap>
          <xCoord>223</xCoord>
          <yCoord>304</yCoord>
        </edgeMap>
        <edgeMap>
          <xCoord>224</xCoord>
          <yCoord>304</yCoord>
        </edgeMap>
        <edgeMap>
          <xCoord>225</xCoord>
          <yCoord>304</yCoord>
        </edgeMap>
      </roi>
      <roi>
        <imageZposition>-186.5</imageZposition>
        <imageSOP_UID>1.3.6.1.4.1.14519.5.2.1.6279.6001.102268378203087331857987516712</imageSOP_UID>
        <inclusion>TRUE</inclusion>
        <edgeMap>
          <xCoord>227</xCoord>
          <yCoord>302</yCoord>
        </edgeMap>
        <edgeMap>
          <xCoord>228</xCoord>
          <yCoord>301</yCoord>
        </edgeMap>
        <edgeMap>
          <xCoord>229</xCoord>
          <yCoord>300</yCoord>
        </edgeMap>
        <edgeMap>
          <xCoord>230</xCoord>
          <yCoord>299</yCoord>
        </edgeMap>
        <edgeMap>
          <xCoord>231</xCoord>
          <yCoord>298</yCoord>
        </edgeMap>
        <edgeMap>
          <xCoord>232</xCoord>
          <yCoord>298</yCoord>
        </edgeMap>
        <edgeMap>
          <xCoord>232</xCoord>
          <yCoord>297</yCoord>
        </edgeMap>
        <edgeMap>
          <xCoord>232</xCoord>
          <yCoord>296</yCoord>
        </edgeMap>
        <edgeMap>
          <xCoord>232</xCoord>
          <yCoord>295</yCoord>
        </edgeMap>
        <edgeMap>
          <xCoord>232</xCoord>
          <yCoord>294</yCoord>
        </edgeMap>
        <edgeMap>
          <xCoord>232</xCoord>
          <yCoord>293</yCoord>
        </edgeMap>
        <edgeMap>
          <xCoord>232</xCoord>
          <yCoord>292</yCoord>
        </edgeMap>
        <edgeMap>
          <xCoord>232</xCoord>
          <yCoord>291</yCoord>
        </edgeMap>
        <edgeMap>
          <xCoord>232</xCoord>
          <yCoord>290</yCoord>
        </edgeMap>
        <edgeMap>
          <xCoord>232</xCoord>
          <yCoord>289</yCoord>
        </edgeMap>
        <edgeMap>
          <xCoord>232</xCoord>
          <yCoord>288</yCoord>
        </edgeMap>
        <edgeMap>
          <xCoord>232</xCoord>
          <yCoord>287</yCoord>
        </edgeMap>
        <edgeMap>
          <xCoord>231</xCoord>
          <yCoord>286</yCoord>
        </edgeMap>
        <edgeMap>
          <xCoord>230</xCoord>
          <yCoord>285</yCoord>
        </edgeMap>
        <edgeMap>
          <xCoord>230</xCoord>
          <yCoord>284</yCoord>
        </edgeMap>
        <edgeMap>
          <xCoord>229</xCoord>
          <yCoord>283</yCoord>
        </edgeMap>
        <edgeMap>
          <xCoord>229</xCoord>
          <yCoord>282</yCoord>
        </edgeMap>
        <edgeMap>
          <xCoord>228</xCoord>
          <yCoord>281</yCoord>
        </edgeMap>
        <edgeMap>
          <xCoord>228</xCoord>
          <yCoord>280</yCoord>
        </edgeMap>
        <edgeMap>
          <xCoord>228</xCoord>
          <yCoord>279</yCoord>
        </edgeMap>
        <edgeMap>
          <xCoord>227</xCoord>
          <yCoord>278</yCoord>
        </edgeMap>
        <edgeMap>
          <xCoord>226</xCoord>
          <yCoord>277</yCoord>
        </edgeMap>
        <edgeMap>
          <xCoord>225</xCoord>
          <yCoord>276</yCoord>
        </edgeMap>
        <edgeMap>
          <xCoord>224</xCoord>
          <yCoord>276</yCoord>
        </edgeMap>
        <edgeMap>
          <xCoord>223</xCoord>
          <yCoord>276</yCoord>
        </edgeMap>
        <edgeMap>
          <xCoord>222</xCoord>
          <yCoord>277</yCoord>
        </edgeMap>
        <edgeMap>
          <xCoord>221</xCoord>
          <yCoord>278</yCoord>
        </edgeMap>
        <edgeMap>
          <xCoord>220</xCoord>
          <yCoord>278</yCoord>
        </edgeMap>
        <edgeMap>
          <xCoord>219</xCoord>
          <yCoord>278</yCoord>
        </edgeMap>
        <edgeMap>
          <xCoord>218</xCoord>
          <yCoord>279</yCoord>
        </edgeMap>
        <edgeMap>
          <xCoord>217</xCoord>
          <yCoord>279</yCoord>
        </edgeMap>
        <edgeMap>
          <xCoord>216</xCoord>
          <yCoord>279</yCoord>
        </edgeMap>
        <edgeMap>
          <xCoord>215</xCoord>
          <yCoord>279</yCoord>
        </edgeMap>
        <edgeMap>
          <xCoord>214</xCoord>
          <yCoord>279</yCoord>
        </edgeMap>
        <edgeMap>
          <xCoord>213</xCoord>
          <yCoord>280</yCoord>
        </edgeMap>
        <edgeMap>
          <xCoord>213</xCoord>
          <yCoord>281</yCoord>
        </edgeMap>
        <edgeMap>
          <xCoord>212</xCoord>
          <yCoord>282</yCoord>
        </edgeMap>
        <edgeMap>
          <xCoord>212</xCoord>
          <yCoord>283</yCoord>
        </edgeMap>
        <edgeMap>
          <xCoord>212</xCoord>
          <yCoord>284</yCoord>
        </edgeMap>
        <edgeMap>
          <xCoord>211</xCoord>
          <yCoord>285</yCoord>
        </edgeMap>
        <edgeMap>
          <xCoord>211</xCoord>
          <yCoord>286</yCoord>
        </edgeMap>
        <edgeMap>
          <xCoord>211</xCoord>
          <yCoord>287</yCoord>
        </edgeMap>
        <edgeMap>
          <xCoord>211</xCoord>
          <yCoord>288</yCoord>
        </edgeMap>
        <edgeMap>
          <xCoord>211</xCoord>
          <yCoord>289</yCoord>
        </edgeMap>
        <edgeMap>
          <xCoord>211</xCoord>
          <yCoord>290</yCoord>
        </edgeMap>
        <edgeMap>
          <xCoord>211</xCoord>
          <yCoord>291</yCoord>
        </edgeMap>
        <edgeMap>
          <xCoord>211</xCoord>
          <yCoord>292</yCoord>
        </edgeMap>
        <edgeMap>
          <xCoord>211</xCoord>
          <yCoord>293</yCoord>
        </edgeMap>
        <edgeMap>
          <xCoord>211</xCoord>
          <yCoord>294</yCoord>
        </edgeMap>
        <edgeMap>
          <xCoord>211</xCoord>
          <yCoord>295</yCoord>
        </edgeMap>
        <edgeMap>
          <xCoord>211</xCoord>
          <yCoord>296</yCoord>
        </edgeMap>
        <edgeMap>
          <xCoord>211</xCoord>
          <yCoord>297</yCoord>
        </edgeMap>
        <edgeMap>
          <xCoord>211</xCoord>
          <yCoord>298</yCoord>
        </edgeMap>
        <edgeMap>
          <xCoord>212</xCoord>
          <yCoord>298</yCoord>
        </edgeMap>
        <edgeMap>
          <xCoord>213</xCoord>
          <yCoord>298</yCoord>
        </edgeMap>
        <edgeMap>
          <xCoord>214</xCoord>
          <yCoord>299</yCoord>
        </edgeMap>
        <edgeMap>
          <xCoord>215</xCoord>
          <yCoord>300</yCoord>
        </edgeMap>
        <edgeMap>
          <xCoord>216</xCoord>
          <yCoord>301</yCoord>
        </edgeMap>
        <edgeMap>
          <xCoord>217</xCoord>
          <yCoord>301</yCoord>
        </edgeMap>
        <edgeMap>
          <xCoord>218</xCoord>
          <yCoord>301</yCoord>
        </edgeMap>
        <edgeMap>
          <xCoord>219</xCoord>
          <yCoord>302</yCoord>
        </edgeMap>
        <edgeMap>
          <xCoord>220</xCoord>
          <yCoord>302</yCoord>
        </edgeMap>
        <edgeMap>
          <xCoord>221</xCoord>
          <yCoord>302</yCoord>
        </edgeMap>
        <edgeMap>
          <xCoord>222</xCoord>
          <yCoord>302</yCoord>
        </edgeMap>
        <edgeMap>
          <xCoord>223</xCoord>
          <yCoord>302</yCoord>
        </edgeMap>
        <edgeMap>
          <xCoord>224</xCoord>
          <yCoord>302</yCoord>
        </edgeMap>
        <edgeMap>
          <xCoord>225</xCoord>
          <yCoord>302</yCoord>
        </edgeMap>
        <edgeMap>
          <xCoord>226</xCoord>
          <yCoord>302</yCoord>
        </edgeMap>
        <edgeMap>
          <xCoord>227</xCoord>
          <yCoord>302</yCoord>
        </edgeMap>
      </roi>
      <roi>
        <imageZposition>-189.0</imageZposition>
        <imageSOP_UID>1.3.6.1.4.1.14519.5.2.1.6279.6001.298837420653087277763958036357</imageSOP_UID>
        <inclusion>TRUE</inclusion>
        <edgeMap>
          <xCoord>225</xCoord>
          <yCoord>301</yCoord>
        </edgeMap>
        <edgeMap>
          <xCoord>226</xCoord>
          <yCoord>300</yCoord>
        </edgeMap>
        <edgeMap>
          <xCoord>227</xCoord>
          <yCoord>299</yCoord>
        </edgeMap>
        <edgeMap>
          <xCoord>228</xCoord>
          <yCoord>299</yCoord>
        </edgeMap>
        <edgeMap>
          <xCoord>229</xCoord>
          <yCoord>298</yCoord>
        </edgeMap>
        <edgeMap>
          <xCoord>230</xCoord>
          <yCoord>298</yCoord>
        </edgeMap>
        <edgeMap>
          <xCoord>230</xCoord>
          <yCoord>297</yCoord>
        </edgeMap>
        <edgeMap>
          <xCoord>231</xCoord>
          <yCoord>296</yCoord>
        </edgeMap>
        <edgeMap>
          <xCoord>231</xCoord>
          <yCoord>295</yCoord>
        </edgeMap>
        <edgeMap>
          <xCoord>231</xCoord>
          <yCoord>294</yCoord>
        </edgeMap>
        <edgeMap>
          <xCoord>231</xCoord>
          <yCoord>293</yCoord>
        </edgeMap>
        <edgeMap>
          <xCoord>231</xCoord>
          <yCoord>292</yCoord>
        </edgeMap>
        <edgeMap>
          <xCoord>231</xCoord>
          <yCoord>291</yCoord>
        </edgeMap>
        <edgeMap>
          <xCoord>231</xCoord>
          <yCoord>290</yCoord>
        </edgeMap>
        <edgeMap>
          <xCoord>231</xCoord>
          <yCoord>289</yCoord>
        </edgeMap>
        <edgeMap>
          <xCoord>231</xCoord>
          <yCoord>288</yCoord>
        </edgeMap>
        <edgeMap>
          <xCoord>231</xCoord>
          <yCoord>287</yCoord>
        </edgeMap>
        <edgeMap>
          <xCoord>231</xCoord>
          <yCoord>286</yCoord>
        </edgeMap>
        <edgeMap>
          <xCoord>231</xCoord>
          <yCoord>285</yCoord>
        </edgeMap>
        <edgeMap>
          <xCoord>230</xCoord>
          <yCoord>284</yCoord>
        </edgeMap>
        <edgeMap>
          <xCoord>229</xCoord>
          <yCoord>284</yCoord>
        </edgeMap>
        <edgeMap>
          <xCoord>228</xCoord>
          <yCoord>284</yCoord>
        </edgeMap>
        <edgeMap>
          <xCoord>227</xCoord>
          <yCoord>284</yCoord>
        </edgeMap>
        <edgeMap>
          <xCoord>226</xCoord>
          <yCoord>283</yCoord>
        </edgeMap>
        <edgeMap>
          <xCoord>225</xCoord>
          <yCoord>283</yCoord>
        </edgeMap>
        <edgeMap>
          <xCoord>224</xCoord>
          <yCoord>283</yCoord>
        </edgeMap>
        <edgeMap>
          <xCoord>223</xCoord>
          <yCoord>283</yCoord>
        </edgeMap>
        <edgeMap>
          <xCoord>222</xCoord>
          <yCoord>283</yCoord>
        </edgeMap>
        <edgeMap>
          <xCoord>221</xCoord>
          <yCoord>283</yCoord>
        </edgeMap>
        <edgeMap>
          <xCoord>220</xCoord>
          <yCoord>283</yCoord>
        </edgeMap>
        <edgeMap>
          <xCoord>219</xCoord>
          <yCoord>283</yCoord>
        </edgeMap>
        <edgeMap>
          <xCoord>218</xCoord>
          <yCoord>283</yCoord>
        </edgeMap>
        <edgeMap>
          <xCoord>217</xCoord>
          <yCoord>284</yCoord>
        </edgeMap>
        <edgeMap>
          <xCoord>217</xCoord>
          <yCoord>285</yCoord>
        </edgeMap>
        <edgeMap>
          <xCoord>216</xCoord>
          <yCoord>286</yCoord>
        </edgeMap>
        <edgeMap>
          <xCoord>215</xCoord>
          <yCoord>286</yCoord>
        </edgeMap>
        <edgeMap>
          <xCoord>214</xCoord>
          <yCoord>286</yCoord>
        </edgeMap>
        <edgeMap>
          <xCoord>214</xCoord>
          <yCoord>287</yCoord>
        </edgeMap>
        <edgeMap>
          <xCoord>213</xCoord>
          <yCoord>288</yCoord>
        </edgeMap>
        <edgeMap>
          <xCoord>213</xCoord>
          <yCoord>289</yCoord>
        </edgeMap>
        <edgeMap>
          <xCoord>213</xCoord>
          <yCoord>290</yCoord>
        </edgeMap>
        <edgeMap>
          <xCoord>213</xCoord>
          <yCoord>291</yCoord>
        </edgeMap>
        <edgeMap>
          <xCoord>213</xCoord>
          <yCoord>292</yCoord>
        </edgeMap>
        <edgeMap>
          <xCoord>213</xCoord>
          <yCoord>293</yCoord>
        </edgeMap>
        <edgeMap>
          <xCoord>213</xCoord>
          <yCoord>294</yCoord>
        </edgeMap>
        <edgeMap>
          <xCoord>213</xCoord>
          <yCoord>295</yCoord>
        </edgeMap>
        <edgeMap>
          <xCoord>213</xCoord>
          <yCoord>296</yCoord>
        </edgeMap>
        <edgeMap>
          <xCoord>214</xCoord>
          <yCoord>296</yCoord>
        </edgeMap>
        <edgeMap>
          <xCoord>215</xCoord>
          <yCoord>296</yCoord>
        </edgeMap>
        <edgeMap>
          <xCoord>216</xCoord>
          <yCoord>297</yCoord>
        </edgeMap>
        <edgeMap>
          <xCoord>217</xCoord>
          <yCoord>297</yCoord>
        </edgeMap>
        <edgeMap>
          <xCoord>218</xCoord>
          <yCoord>298</yCoord>
        </edgeMap>
        <edgeMap>
          <xCoord>219</xCoord>
          <yCoord>299</yCoord>
        </edgeMap>
        <edgeMap>
          <xCoord>220</xCoord>
          <yCoord>299</yCoord>
        </edgeMap>
        <edgeMap>
          <xCoord>221</xCoord>
          <yCoord>300</yCoord>
        </edgeMap>
        <edgeMap>
          <xCoord>222</xCoord>
          <yCoord>301</yCoord>
        </edgeMap>
        <edgeMap>
          <xCoord>223</xCoord>
          <yCoord>301</yCoord>
        </edgeMap>
        <edgeMap>
          <xCoord>224</xCoord>
          <yCoord>301</yCoord>
        </edgeMap>
        <edgeMap>
          <xCoord>225</xCoord>
          <yCoord>301</yCoord>
        </edgeMap>
      </roi>
      <roi>
        <imageZposition>-191.5</imageZposition>
        <imageSOP_UID>1.3.6.1.4.1.14519.5.2.1.6279.6001.169208383161712907735255008857</imageSOP_UID>
        <inclusion>TRUE</inclusion>
        <edgeMap>
          <xCoord>227</xCoord>
          <yCoord>299</yCoord>
        </edgeMap>
        <edgeMap>
          <xCoord>227</xCoord>
          <yCoord>298</yCoord>
        </edgeMap>
        <edgeMap>
          <xCoord>227</xCoord>
          <yCoord>297</yCoord>
        </edgeMap>
        <edgeMap>
          <xCoord>227</xCoord>
          <yCoord>296</yCoord>
        </edgeMap>
        <edgeMap>
          <xCoord>227</xCoord>
          <yCoord>295</yCoord>
        </edgeMap>
        <edgeMap>
          <xCoord>228</xCoord>
          <yCoord>294</yCoord>
        </edgeMap>
        <edgeMap>
          <xCoord>229</xCoord>
          <yCoord>293</yCoord>
        </edgeMap>
        <edgeMap>
          <xCoord>229</xCoord>
          <yCoord>292</yCoord>
        </edgeMap>
        <edgeMap>
          <xCoord>229</xCoord>
          <yCoord>291</yCoord>
        </edgeMap>
        <edgeMap>
          <xCoord>229</xCoord>
          <yCoord>290</yCoord>
        </edgeMap>
        <edgeMap>
          <xCoord>229</xCoord>
          <yCoord>289</yCoord>
        </edgeMap>
        <edgeMap>
          <xCoord>228</xCoord>
          <yCoord>288</yCoord>
        </edgeMap>
        <edgeMap>
          <xCoord>227</xCoord>
          <yCoord>288</yCoord>
        </edgeMap>
        <edgeMap>
          <xCoord>226</xCoord>
          <yCoord>288</yCoord>
        </edgeMap>
        <edgeMap>
          <xCoord>225</xCoord>
          <yCoord>288</yCoord>
        </edgeMap>
        <edgeMap>
          <xCoord>224</xCoord>
          <yCoord>287</yCoord>
        </edgeMap>
        <edgeMap>
          <xCoord>223</xCoord>
          <yCoord>287</yCoord>
        </edgeMap>
        <edgeMap>
          <xCoord>222</xCoord>
          <yCoord>287</yCoord>
        </edgeMap>
        <edgeMap>
          <xCoord>221</xCoord>
          <yCoord>287</yCoord>
        </edgeMap>
        <edgeMap>
          <xCoord>220</xCoord>
          <yCoord>287</yCoord>
        </edgeMap>
        <edgeMap>
          <xCoord>219</xCoord>
          <yCoord>287</yCoord>
        </edgeMap>
        <edgeMap>
          <xCoord>218</xCoord>
          <yCoord>287</yCoord>
        </edgeMap>
        <edgeMap>
          <xCoord>217</xCoord>
          <yCoord>288</yCoord>
        </edgeMap>
        <edgeMap>
          <xCoord>216</xCoord>
          <yCoord>288</yCoord>
        </edgeMap>
        <edgeMap>
          <xCoord>215</xCoord>
          <yCoord>289</yCoord>
        </edgeMap>
        <edgeMap>
          <xCoord>214</xCoord>
          <yCoord>290</yCoord>
        </edgeMap>
        <edgeMap>
          <xCoord>214</xCoord>
          <yCoord>291</yCoord>
        </edgeMap>
        <edgeMap>
          <xCoord>214</xCoord>
          <yCoord>292</yCoord>
        </edgeMap>
        <edgeMap>
          <xCoord>214</xCoord>
          <yCoord>293</yCoord>
        </edgeMap>
        <edgeMap>
          <xCoord>215</xCoord>
          <yCoord>294</yCoord>
        </edgeMap>
        <edgeMap>
          <xCoord>215</xCoord>
          <yCoord>295</yCoord>
        </edgeMap>
        <edgeMap>
          <xCoord>216</xCoord>
          <yCoord>296</yCoord>
        </edgeMap>
        <edgeMap>
          <xCoord>216</xCoord>
          <yCoord>297</yCoord>
        </edgeMap>
        <edgeMap>
          <xCoord>217</xCoord>
          <yCoord>297</yCoord>
        </edgeMap>
        <edgeMap>
          <xCoord>218</xCoord>
          <yCoord>297</yCoord>
        </edgeMap>
        <edgeMap>
          <xCoord>219</xCoord>
          <yCoord>298</yCoord>
        </edgeMap>
        <edgeMap>
          <xCoord>220</xCoord>
          <yCoord>298</yCoord>
        </edgeMap>
        <edgeMap>
          <xCoord>221</xCoord>
          <yCoord>298</yCoord>
        </edgeMap>
        <edgeMap>
          <xCoord>222</xCoord>
          <yCoord>299</yCoord>
        </edgeMap>
        <edgeMap>
          <xCoord>223</xCoord>
          <yCoord>299</yCoord>
        </edgeMap>
        <edgeMap>
          <xCoord>224</xCoord>
          <yCoord>299</yCoord>
        </edgeMap>
        <edgeMap>
          <xCoord>225</xCoord>
          <yCoord>299</yCoord>
        </edgeMap>
        <edgeMap>
          <xCoord>226</xCoord>
          <yCoord>299</yCoord>
        </edgeMap>
        <edgeMap>
          <xCoord>227</xCoord>
          <yCoord>299</yCoord>
        </edgeMap>
      </roi>
    </unblindedReadNodule>
    <unblindedReadNodule>
      <noduleID>IL057_201406</noduleID>
      <roi>
        <imageZposition>-131.5</imageZposition>
        <imageSOP_UID>1.3.6.1.4.1.14519.5.2.1.6279.6001.840835683048139292204031507097</imageSOP_UID>
        <inclusion>TRUE</inclusion>
        <edgeMap>
          <xCoord>122</xCoord>
          <yCoord>315</yCoord>
        </edgeMap>
      </roi>
    </unblindedReadNodule>
    <unblindedReadNodule>
      <noduleID>IL057_201407</noduleID>
      <roi>
        <imageZposition>-116.5</imageZposition>
        <imageSOP_UID>1.3.6.1.4.1.14519.5.2.1.6279.6001.157174520143696682423368959919</imageSOP_UID>
        <inclusion>TRUE</inclusion>
        <edgeMap>
          <xCoord>410</xCoord>
          <yCoord>218</yCoord>
        </edgeMap>
      </roi>
    </unblindedReadNodule>
    <unblindedReadNodule>
      <noduleID>IL057_201425</noduleID>
      <roi>
        <imageZposition>-101.5</imageZposition>
        <imageSOP_UID>1.3.6.1.4.1.14519.5.2.1.6279.6001.231544034057214525990853173054</imageSOP_UID>
        <inclusion>TRUE</inclusion>
        <edgeMap>
          <xCoord>344</xCoord>
          <yCoord>347</yCoord>
        </edgeMap>
      </roi>
    </unblindedReadNodule>
    <unblindedReadNodule>
      <noduleID>IL057_201430</noduleID>
      <roi>
        <imageZposition>-116.5</imageZposition>
        <imageSOP_UID>1.3.6.1.4.1.14519.5.2.1.6279.6001.157174520143696682423368959919</imageSOP_UID>
        <inclusion>TRUE</inclusion>
        <edgeMap>
          <xCoord>167</xCoord>
          <yCoord>349</yCoord>
        </edgeMap>
      </roi>
    </unblindedReadNodule>
    <nonNodule>
      <nonNoduleID>IL057_201418</nonNoduleID>
      <imageZposition>-104.0</imageZposition>
      <imageSOP_UID>1.3.6.1.4.1.14519.5.2.1.6279.6001.428325146204231792047126186307</imageSOP_UID>
      <locus>
        <xCoord>149</xCoord>
        <yCoord>267</yCoord>
      </locus>
    </nonNodule>
    <nonNodule>
      <nonNoduleID>IL057_201421</nonNoduleID>
      <imageZposition>-259.0</imageZposition>
      <imageSOP_UID>1.3.6.1.4.1.14519.5.2.1.6279.6001.150578968451351027685248931877</imageSOP_UID>
      <locus>
        <xCoord>359</xCoord>
        <yCoord>369</yCoord>
      </locus>
    </nonNodule>
    <nonNodule>
      <nonNoduleID>IL057_201422</nonNoduleID>
      <imageZposition>-231.5</imageZposition>
      <imageSOP_UID>1.3.6.1.4.1.14519.5.2.1.6279.6001.128501039770100324220153938525</imageSOP_UID>
      <locus>
        <xCoord>421</xCoord>
        <yCoord>230</yCoord>
      </locus>
    </nonNodule>
    <nonNodule>
      <nonNoduleID>IL057_201411</nonNoduleID>
      <imageZposition>-199.0</imageZposition>
      <imageSOP_UID>1.3.6.1.4.1.14519.5.2.1.6279.6001.233705967175249447132152355751</imageSOP_UID>
      <locus>
        <xCoord>424</xCoord>
        <yCoord>219</yCoord>
      </locus>
    </nonNodule>
    <nonNodule>
      <nonNoduleID>IL057_201424</nonNoduleID>
      <imageZposition>-151.5</imageZposition>
      <imageSOP_UID>1.3.6.1.4.1.14519.5.2.1.6279.6001.125735962017624087107113253022</imageSOP_UID>
      <locus>
        <xCoord>330</xCoord>
        <yCoord>366</yCoord>
      </locus>
    </nonNodule>
  </readingSession>
<readingSession>
<annotationVersion>3.12</annotationVersion>
<servicingRadiologistID>320898365</servicingRadiologistID>
<unblindedReadNodule>
<noduleID>MI014_20539</noduleID>
<characteristics>
<subtlety>5</subtlety>
<internalStructure>1</internalStructure>
<calcification>6</calcification>
<sphericity>5</sphericity>
<margin>5</margin>
<lobulation>4</lobulation>
<spiculation>1</spiculation>
<texture>5</texture>
<malignancy>5</malignancy>
</characteristics>
<roi>
<imageZposition>-169.0</imageZposition>
<imageSOP_UID>1.3.6.1.4.1.14519.5.2.1.6279.6001.218407433752268581160681084639</imageSOP_UID>
<inclusion>TRUE</inclusion>
<edgeMap>
<xCoord>227</xCoord>
<yCoord>300</yCoord>
</edgeMap>
<edgeMap>
<xCoord>228</xCoord>
<yCoord>299</yCoord>
</edgeMap>
<edgeMap>
<xCoord>229</xCoord>
<yCoord>298</yCoord>
</edgeMap>
<edgeMap>
<xCoord>230</xCoord>
<yCoord>297</yCoord>
</edgeMap>
<edgeMap>
<xCoord>230</xCoord>
<yCoord>296</yCoord>
</edgeMap>
<edgeMap>
<xCoord>230</xCoord>
<yCoord>295</yCoord>
</edgeMap>
<edgeMap>
<xCoord>230</xCoord>
<yCoord>294</yCoord>
</edgeMap>
<edgeMap>
<xCoord>230</xCoord>
<yCoord>293</yCoord>
</edgeMap>
<edgeMap>
<xCoord>230</xCoord>
<yCoord>292</yCoord>
</edgeMap>
<edgeMap>
<xCoord>230</xCoord>
<yCoord>291</yCoord>
</edgeMap>
<edgeMap>
<xCoord>229</xCoord>
<yCoord>290</yCoord>
</edgeMap>
<edgeMap>
<xCoord>229</xCoord>
<yCoord>289</yCoord>
</edgeMap>
<edgeMap>
<xCoord>228</xCoord>
<yCoord>288</yCoord>
</edgeMap>
<edgeMap>
<xCoord>227</xCoord>
<yCoord>287</yCoord>
</edgeMap>
<edgeMap>
<xCoord>226</xCoord>
<yCoord>286</yCoord>
</edgeMap>
<edgeMap>
<xCoord>225</xCoord>
<yCoord>285</yCoord>
</edgeMap>
<edgeMap>
<xCoord>224</xCoord>
<yCoord>284</yCoord>
</edgeMap>
<edgeMap>
<xCoord>224</xCoord>
<yCoord>283</yCoord>
</edgeMap>
<edgeMap>
<xCoord>223</xCoord>
<yCoord>282</yCoord>
</edgeMap>
<edgeMap>
<xCoord>222</xCoord>
<yCoord>282</yCoord>
</edgeMap>
<edgeMap>
<xCoord>221</xCoord>
<yCoord>281</yCoord>
</edgeMap>
<edgeMap>
<xCoord>220</xCoord>
<yCoord>281</yCoord>
</edgeMap>
<edgeMap>
<xCoord>219</xCoord>
<yCoord>281</yCoord>
</edgeMap>
<edgeMap>
<xCoord>218</xCoord>
<yCoord>282</yCoord>
</edgeMap>
<edgeMap>
<xCoord>217</xCoord>
<yCoord>282</yCoord>
</edgeMap>
<edgeMap>
<xCoord>216</xCoord>
<yCoord>283</yCoord>
</edgeMap>
<edgeMap>
<xCoord>216</xCoord>
<yCoord>284</yCoord>
</edgeMap>
<edgeMap>
<xCoord>215</xCoord>
<yCoord>285</yCoord>
</edgeMap>
<edgeMap>
<xCoord>215</xCoord>
<yCoord>286</yCoord>
</edgeMap>
<edgeMap>
<xCoord>215</xCoord>
<yCoord>287</yCoord>
</edgeMap>
<edgeMap>
<xCoord>216</xCoord>
<yCoord>288</yCoord>
</edgeMap>
<edgeMap>
<xCoord>217</xCoord>
<yCoord>289</yCoord>
</edgeMap>
<edgeMap>
<xCoord>217</xCoord>
<yCoord>290</yCoord>
</edgeMap>
<edgeMap>
<xCoord>217</xCoord>
<yCoord>291</yCoord>
</edgeMap>
<edgeMap>
<xCoord>218</xCoord>
<yCoord>292</yCoord>
</edgeMap>
<edgeMap>
<xCoord>218</xCoord>
<yCoord>293</yCoord>
</edgeMap>
<edgeMap>
<xCoord>218</xCoord>
<yCoord>294</yCoord>
</edgeMap>
<edgeMap>
<xCoord>218</xCoord>
<yCoord>295</yCoord>
</edgeMap>
<edgeMap>
<xCoord>218</xCoord>
<yCoord>296</yCoord>
</edgeMap>
<edgeMap>
<xCoord>218</xCoord>
<yCoord>297</yCoord>
</edgeMap>
<edgeMap>
<xCoord>218</xCoord>
<yCoord>298</yCoord>
</edgeMap>
<edgeMap>
<xCoord>219</xCoord>
<yCoord>299</yCoord>
</edgeMap>
<edgeMap>
<xCoord>220</xCoord>
<yCoord>299</yCoord>
</edgeMap>
<edgeMap>
<xCoord>221</xCoord>
<yCoord>299</yCoord>
</edgeMap>
<edgeMap>
<xCoord>222</xCoord>
<yCoord>299</yCoord>
</edgeMap>
<edgeMap>
<xCoord>223</xCoord>
<yCoord>300</yCoord>
</edgeMap>
<edgeMap>
<xCoord>224</xCoord>
<yCoord>300</yCoord>
</edgeMap>
<edgeMap>
<xCoord>225</xCoord>
<yCoord>300</yCoord>
</edgeMap>
<edgeMap>
<xCoord>226</xCoord>
<yCoord>300</yCoord>
</edgeMap>
<edgeMap>
<xCoord>227</xCoord>
<yCoord>300</yCoord>
</edgeMap>
</roi>
<roi>
<imageZposition>-171.5</imageZposition>
<imageSOP_UID>1.3.6.1.4.1.14519.5.2.1.6279.6001.115742111905067437196793913492</imageSOP_UID>
<inclusion>TRUE</inclusion>
<edgeMap>
<xCoord>225</xCoord>
<yCoord>302</yCoord>
</edgeMap>
<edgeMap>
<xCoord>226</xCoord>
<yCoord>301</yCoord>
</edgeMap>
<edgeMap>
<xCoord>227</xCoord>
<yCoord>300</yCoord>
</edgeMap>
<edgeMap>
<xCoord>228</xCoord>
<yCoord>300</yCoord>
</edgeMap>
<edgeMap>
<xCoord>229</xCoord>
<yCoord>299</yCoord>
</edgeMap>
<edgeMap>
<xCoord>230</xCoord>
<yCoord>298</yCoord>
</edgeMap>
<edgeMap>
<xCoord>231</xCoord>
<yCoord>298</yCoord>
</edgeMap>
<edgeMap>
<xCoord>231</xCoord>
<yCoord>297</yCoord>
</edgeMap>
<edgeMap>
<xCoord>231</xCoord>
<yCoord>296</yCoord>
</edgeMap>
<edgeMap>
<xCoord>231</xCoord>
<yCoord>295</yCoord>
</edgeMap>
<edgeMap>
<xCoord>231</xCoord>
<yCoord>294</yCoord>
</edgeMap>
<edgeMap>
<xCoord>231</xCoord>
<yCoord>293</yCoord>
</edgeMap>
<edgeMap>
<xCoord>231</xCoord>
<yCoord>292</yCoord>
</edgeMap>
<edgeMap>
<xCoord>231</xCoord>
<yCoord>291</yCoord>
</edgeMap>
<edgeMap>
<xCoord>231</xCoord>
<yCoord>290</yCoord>
</edgeMap>
<edgeMap>
<xCoord>231</xCoord>
<yCoord>289</yCoord>
</edgeMap>
<edgeMap>
<xCoord>231</xCoord>
<yCoord>288</yCoord>
</edgeMap>
<edgeMap>
<xCoord>231</xCoord>
<yCoord>287</yCoord>
</edgeMap>
<edgeMap>
<xCoord>231</xCoord>
<yCoord>286</yCoord>
</edgeMap>
<edgeMap>
<xCoord>231</xCoord>
<yCoord>285</yCoord>
</edgeMap>
<edgeMap>
<xCoord>230</xCoord>
<yCoord>284</yCoord>
</edgeMap>
<edgeMap>
<xCoord>230</xCoord>
<yCoord>283</yCoord>
</edgeMap>
<edgeMap>
<xCoord>229</xCoord>
<yCoord>282</yCoord>
</edgeMap>
<edgeMap>
<xCoord>228</xCoord>
<yCoord>281</yCoord>
</edgeMap>
<edgeMap>
<xCoord>227</xCoord>
<yCoord>280</yCoord>
</edgeMap>
<edgeMap>
<xCoord>226</xCoord>
<yCoord>279</yCoord>
</edgeMap>
<edgeMap>
<xCoord>225</xCoord>
<yCoord>279</yCoord>
</edgeMap>
<edgeMap>
<xCoord>224</xCoord>
<yCoord>278</yCoord>
</edgeMap>
<edgeMap>
<xCoord>223</xCoord>
<yCoord>278</yCoord>
</edgeMap>
<edgeMap>
<xCoord>222</xCoord>
<yCoord>277</yCoord>
</edgeMap>
<edgeMap>
<xCoord>221</xCoord>
<yCoord>277</yCoord>
</edgeMap>
<edgeMap>
<xCoord>220</xCoord>
<yCoord>277</yCoord>
</edgeMap>
<edgeMap>
<xCoord>219</xCoord>
<yCoord>277</yCoord>
</edgeMap>
<edgeMap>
<xCoord>218</xCoord>
<yCoord>277</yCoord>
</edgeMap>
<edgeMap>
<xCoord>217</xCoord>
<yCoord>278</yCoord>
</edgeMap>
<edgeMap>
<xCoord>216</xCoord>
<yCoord>279</yCoord>
</edgeMap>
<edgeMap>
<xCoord>215</xCoord>
<yCoord>279</yCoord>
</edgeMap>
<edgeMap>
<xCoord>215</xCoord>
<yCoord>280</yCoord>
</edgeMap>
<edgeMap>
<xCoord>214</xCoord>
<yCoord>281</yCoord>
</edgeMap>
<edgeMap>
<xCoord>213</xCoord>
<yCoord>281</yCoord>
</edgeMap>
<edgeMap>
<xCoord>213</xCoord>
<yCoord>282</yCoord>
</edgeMap>
<edgeMap>
<xCoord>213</xCoord>
<yCoord>283</yCoord>
</edgeMap>
<edgeMap>
<xCoord>212</xCoord>
<yCoord>284</yCoord>
</edgeMap>
<edgeMap>
<xCoord>211</xCoord>
<yCoord>285</yCoord>
</edgeMap>
<edgeMap>
<xCoord>212</xCoord>
<yCoord>286</yCoord>
</edgeMap>
<edgeMap>
<xCoord>212</xCoord>
<yCoord>287</yCoord>
</edgeMap>
<edgeMap>
<xCoord>212</xCoord>
<yCoord>288</yCoord>
</edgeMap>
<edgeMap>
<xCoord>213</xCoord>
<yCoord>289</yCoord>
</edgeMap>
<edgeMap>
<xCoord>212</xCoord>
<yCoord>290</yCoord>
</edgeMap>
<edgeMap>
<xCoord>212</xCoord>
<yCoord>291</yCoord>
</edgeMap>
<edgeMap>
<xCoord>212</xCoord>
<yCoord>292</yCoord>
</edgeMap>
<edgeMap>
<xCoord>213</xCoord>
<yCoord>293</yCoord>
</edgeMap>
<edgeMap>
<xCoord>214</xCoord>
<yCoord>294</yCoord>
</edgeMap>
<edgeMap>
<xCoord>214</xCoord>
<yCoord>295</yCoord>
</edgeMap>
<edgeMap>
<xCoord>215</xCoord>
<yCoord>296</yCoord>
</edgeMap>
<edgeMap>
<xCoord>216</xCoord>
<yCoord>296</yCoord>
</edgeMap>
<edgeMap>
<xCoord>217</xCoord>
<yCoord>297</yCoord>
</edgeMap>
<edgeMap>
<xCoord>218</xCoord>
<yCoord>298</yCoord>
</edgeMap>
<edgeMap>
<xCoord>219</xCoord>
<yCoord>299</yCoord>
</edgeMap>
<edgeMap>
<xCoord>220</xCoord>
<yCoord>299</yCoord>
</edgeMap>
<edgeMap>
<xCoord>221</xCoord>
<yCoord>300</yCoord>
</edgeMap>
<edgeMap>
<xCoord>222</xCoord>
<yCoord>301</yCoord>
</edgeMap>
<edgeMap>
<xCoord>223</xCoord>
<yCoord>301</yCoord>
</edgeMap>
<edgeMap>
<xCoord>224</xCoord>
<yCoord>301</yCoord>
</edgeMap>
<edgeMap>
<xCoord>225</xCoord>
<yCoord>302</yCoord>
</edgeMap>
</roi>
<roi>
<imageZposition>-174.0</imageZposition>
<imageSOP_UID>1.3.6.1.4.1.14519.5.2.1.6279.6001.308523772182667473163430727496</imageSOP_UID>
<inclusion>TRUE</inclusion>
<edgeMap>
<xCoord>227</xCoord>
<yCoord>304</yCoord>
</edgeMap>
<edgeMap>
<xCoord>228</xCoord>
<yCoord>303</yCoord>
</edgeMap>
<edgeMap>
<xCoord>229</xCoord>
<yCoord>303</yCoord>
</edgeMap>
<edgeMap>
<xCoord>230</xCoord>
<yCoord>302</yCoord>
</edgeMap>
<edgeMap>
<xCoord>231</xCoord>
<yCoord>301</yCoord>
</edgeMap>
<edgeMap>
<xCoord>232</xCoord>
<yCoord>300</yCoord>
</edgeMap>
<edgeMap>
<xCoord>233</xCoord>
<yCoord>299</yCoord>
</edgeMap>
<edgeMap>
<xCoord>233</xCoord>
<yCoord>298</yCoord>
</edgeMap>
<edgeMap>
<xCoord>234</xCoord>
<yCoord>297</yCoord>
</edgeMap>
<edgeMap>
<xCoord>234</xCoord>
<yCoord>296</yCoord>
</edgeMap>
<edgeMap>
<xCoord>235</xCoord>
<yCoord>295</yCoord>
</edgeMap>
<edgeMap>
<xCoord>235</xCoord>
<yCoord>294</yCoord>
</edgeMap>
<edgeMap>
<xCoord>235</xCoord>
<yCoord>293</yCoord>
</edgeMap>
<edgeMap>
<xCoord>235</xCoord>
<yCoord>292</yCoord>
</edgeMap>
<edgeMap>
<xCoord>235</xCoord>
<yCoord>291</yCoord>
</edgeMap>
<edgeMap>
<xCoord>235</xCoord>
<yCoord>290</yCoord>
</edgeMap>
<edgeMap>
<xCoord>235</xCoord>
<yCoord>289</yCoord>
</edgeMap>
<edgeMap>
<xCoord>235</xCoord>
<yCoord>288</yCoord>
</edgeMap>
<edgeMap>
<xCoord>234</xCoord>
<yCoord>287</yCoord>
</edgeMap>
<edgeMap>
<xCoord>234</xCoord>
<yCoord>286</yCoord>
</edgeMap>
<edgeMap>
<xCoord>234</xCoord>
<yCoord>285</yCoord>
</edgeMap>
<edgeMap>
<xCoord>233</xCoord>
<yCoord>284</yCoord>
</edgeMap>
<edgeMap>
<xCoord>233</xCoord>
<yCoord>283</yCoord>
</edgeMap>
<edgeMap>
<xCoord>233</xCoord>
<yCoord>282</yCoord>
</edgeMap>
<edgeMap>
<xCoord>232</xCoord>
<yCoord>281</yCoord>
</edgeMap>
<edgeMap>
<xCoord>232</xCoord>
<yCoord>280</yCoord>
</edgeMap>
<edgeMap>
<xCoord>231</xCoord>
<yCoord>279</yCoord>
</edgeMap>
<edgeMap>
<xCoord>230</xCoord>
<yCoord>279</yCoord>
</edgeMap>
<edgeMap>
<xCoord>229</xCoord>
<yCoord>278</yCoord>
</edgeMap>
<edgeMap>
<xCoord>228</xCoord>
<yCoord>277</yCoord>
</edgeMap>
<edgeMap>
<xCoord>227</xCoord>
<yCoord>276</yCoord>
</edgeMap>
<edgeMap>
<xCoord>226</xCoord>
<yCoord>276</yCoord>
</edgeMap>
<edgeMap>
<xCoord>225</xCoord>
<yCoord>275</yCoord>
</edgeMap>
<edgeMap>
<xCoord>224</xCoord>
<yCoord>274</yCoord>
</edgeMap>
<edgeMap>
<xCoord>223</xCoord>
<yCoord>273</yCoord>
</edgeMap>
<edgeMap>
<xCoord>222</xCoord>
<yCoord>273</yCoord>
</edgeMap>
<edgeMap>
<xCoord>221</xCoord>
<yCoord>273</yCoord>
</edgeMap>
<edgeMap>
<xCoord>220</xCoord>
<yCoord>273</yCoord>
</edgeMap>
<edgeMap>
<xCoord>219</xCoord>
<yCoord>273</yCoord>
</edgeMap>
<edgeMap>
<xCoord>218</xCoord>
<yCoord>274</yCoord>
</edgeMap>
<edgeMap>
<xCoord>217</xCoord>
<yCoord>274</yCoord>
</edgeMap>
<edgeMap>
<xCoord>216</xCoord>
<yCoord>274</yCoord>
</edgeMap>
<edgeMap>
<xCoord>215</xCoord>
<yCoord>275</yCoord>
</edgeMap>
<edgeMap>
<xCoord>214</xCoord>
<yCoord>275</yCoord>
</edgeMap>
<edgeMap>
<xCoord>213</xCoord>
<yCoord>276</yCoord>
</edgeMap>
<edgeMap>
<xCoord>213</xCoord>
<yCoord>277</yCoord>
</edgeMap>
<edgeMap>
<xCoord>212</xCoord>
<yCoord>278</yCoord>
</edgeMap>
<edgeMap>
<xCoord>211</xCoord>
<yCoord>279</yCoord>
</edgeMap>
<edgeMap>
<xCoord>211</xCoord>
<yCoord>280</yCoord>
</edgeMap>
<edgeMap>
<xCoord>211</xCoord>
<yCoord>281</yCoord>
</edgeMap>
<edgeMap>
<xCoord>211</xCoord>
<yCoord>282</yCoord>
</edgeMap>
<edgeMap>
<xCoord>211</xCoord>
<yCoord>283</yCoord>
</edgeMap>
<edgeMap>
<xCoord>211</xCoord>
<yCoord>284</yCoord>
</edgeMap>
<edgeMap>
<xCoord>211</xCoord>
<yCoord>285</yCoord>
</edgeMap>
<edgeMap>
<xCoord>210</xCoord>
<yCoord>286</yCoord>
</edgeMap>
<edgeMap>
<xCoord>209</xCoord>
<yCoord>287</yCoord>
</edgeMap>
<edgeMap>
<xCoord>209</xCoord>
<yCoord>288</yCoord>
</edgeMap>
<edgeMap>
<xCoord>209</xCoord>
<yCoord>289</yCoord>
</edgeMap>
<edgeMap>
<xCoord>209</xCoord>
<yCoord>290</yCoord>
</edgeMap>
<edgeMap>
<xCoord>209</xCoord>
<yCoord>291</yCoord>
</edgeMap>
<edgeMap>
<xCoord>209</xCoord>
<yCoord>292</yCoord>
</edgeMap>
<edgeMap>
<xCoord>209</xCoord>
<yCoord>293</yCoord>
</edgeMap>
<edgeMap>
<xCoord>209</xCoord>
<yCoord>294</yCoord>
</edgeMap>
<edgeMap>
<xCoord>210</xCoord>
<yCoord>295</yCoord>
</edgeMap>
<edgeMap>
<xCoord>210</xCoord>
<yCoord>296</yCoord>
</edgeMap>
<edgeMap>
<xCoord>210</xCoord>
<yCoord>297</yCoord>
</edgeMap>
<edgeMap>
<xCoord>211</xCoord>
<yCoord>297</yCoord>
</edgeMap>
<edgeMap>
<xCoord>212</xCoord>
<yCoord>298</yCoord>
</edgeMap>
<edgeMap>
<xCoord>213</xCoord>
<yCoord>299</yCoord>
</edgeMap>
<edgeMap>
<xCoord>214</xCoord>
<yCoord>300</yCoord>
</edgeMap>
<edgeMap>
<xCoord>215</xCoord>
<yCoord>301</yCoord>
</edgeMap>
<edgeMap>
<xCoord>215</xCoord>
<yCoord>302</yCoord>
</edgeMap>
<edgeMap>
<xCoord>216</xCoord>
<yCoord>302</yCoord>
</edgeMap>
<edgeMap>
<xCoord>217</xCoord>
<yCoord>303</yCoord>
</edgeMap>
<edgeMap>
<xCoord>218</xCoord>
<yCoord>303</yCoord>
</edgeMap>
<edgeMap>
<xCoord>219</xCoord>
<yCoord>303</yCoord>
</edgeMap>
<edgeMap>
<xCoord>220</xCoord>
<yCoord>304</yCoord>
</edgeMap>
<edgeMap>
<xCoord>221</xCoord>
<yCoord>304</yCoord>
</edgeMap>
<edgeMap>
<xCoord>222</xCoord>
<yCoord>304</yCoord>
</edgeMap>
<edgeMap>
<xCoord>223</xCoord>
<yCoord>304</yCoord>
</edgeMap>
<edgeMap>
<xCoord>224</xCoord>
<yCoord>304</yCoord>
</edgeMap>
<edgeMap>
<xCoord>225</xCoord>
<yCoord>304</yCoord>
</edgeMap>
<edgeMap>
<xCoord>226</xCoord>
<yCoord>304</yCoord>
</edgeMap>
<edgeMap>
<xCoord>227</xCoord>
<yCoord>304</yCoord>
</edgeMap>
</roi>
<roi>
<imageZposition>-176.5</imageZposition>
<imageSOP_UID>1.3.6.1.4.1.14519.5.2.1.6279.6001.590194167945193021048013608368</imageSOP_UID>
<inclusion>TRUE</inclusion>
<edgeMap>
<xCoord>226</xCoord>
<yCoord>307</yCoord>
</edgeMap>
<edgeMap>
<xCoord>227</xCoord>
<yCoord>306</yCoord>
</edgeMap>
<edgeMap>
<xCoord>228</xCoord>
<yCoord>305</yCoord>
</edgeMap>
<edgeMap>
<xCoord>229</xCoord>
<yCoord>304</yCoord>
</edgeMap>
<edgeMap>
<xCoord>230</xCoord>
<yCoord>303</yCoord>
</edgeMap>
<edgeMap>
<xCoord>231</xCoord>
<yCoord>302</yCoord>
</edgeMap>
<edgeMap>
<xCoord>232</xCoord>
<yCoord>301</yCoord>
</edgeMap>
<edgeMap>
<xCoord>233</xCoord>
<yCoord>300</yCoord>
</edgeMap>
<edgeMap>
<xCoord>234</xCoord>
<yCoord>300</yCoord>
</edgeMap>
<edgeMap>
<xCoord>234</xCoord>
<yCoord>299</yCoord>
</edgeMap>
<edgeMap>
<xCoord>234</xCoord>
<yCoord>298</yCoord>
</edgeMap>
<edgeMap>
<xCoord>234</xCoord>
<yCoord>297</yCoord>
</edgeMap>
<edgeMap>
<xCoord>234</xCoord>
<yCoord>296</yCoord>
</edgeMap>
<edgeMap>
<xCoord>234</xCoord>
<yCoord>295</yCoord>
</edgeMap>
<edgeMap>
<xCoord>234</xCoord>
<yCoord>294</yCoord>
</edgeMap>
<edgeMap>
<xCoord>234</xCoord>
<yCoord>293</yCoord>
</edgeMap>
<edgeMap>
<xCoord>234</xCoord>
<yCoord>292</yCoord>
</edgeMap>
<edgeMap>
<xCoord>234</xCoord>
<yCoord>291</yCoord>
</edgeMap>
<edgeMap>
<xCoord>235</xCoord>
<yCoord>290</yCoord>
</edgeMap>
<edgeMap>
<xCoord>235</xCoord>
<yCoord>289</yCoord>
</edgeMap>
<edgeMap>
<xCoord>235</xCoord>
<yCoord>288</yCoord>
</edgeMap>
<edgeMap>
<xCoord>235</xCoord>
<yCoord>287</yCoord>
</edgeMap>
<edgeMap>
<xCoord>235</xCoord>
<yCoord>286</yCoord>
</edgeMap>
<edgeMap>
<xCoord>235</xCoord>
<yCoord>285</yCoord>
</edgeMap>
<edgeMap>
<xCoord>235</xCoord>
<yCoord>284</yCoord>
</edgeMap>
<edgeMap>
<xCoord>234</xCoord>
<yCoord>283</yCoord>
</edgeMap>
<edgeMap>
<xCoord>234</xCoord>
<yCoord>282</yCoord>
</edgeMap>
<edgeMap>
<xCoord>233</xCoord>
<yCoord>281</yCoord>
</edgeMap>
<edgeMap>
<xCoord>233</xCoord>
<yCoord>280</yCoord>
</edgeMap>
<edgeMap>
<xCoord>233</xCoord>
<yCoord>279</yCoord>
</edgeMap>
<edgeMap>
<xCoord>232</xCoord>
<yCoord>278</yCoord>
</edgeMap>
<edgeMap>
<xCoord>231</xCoord>
<yCoord>277</yCoord>
</edgeMap>
<edgeMap>
<xCoord>230</xCoord>
<yCoord>276</yCoord>
</edgeMap>
<edgeMap>
<xCoord>229</xCoord>
<yCoord>276</yCoord>
</edgeMap>
<edgeMap>
<xCoord>228</xCoord>
<yCoord>275</yCoord>
</edgeMap>
<edgeMap>
<xCoord>227</xCoord>
<yCoord>274</yCoord>
</edgeMap>
<edgeMap>
<xCoord>226</xCoord>
<yCoord>273</yCoord>
</edgeMap>
<edgeMap>
<xCoord>225</xCoord>
<yCoord>273</yCoord>
</edgeMap>
<edgeMap>
<xCoord>224</xCoord>
<yCoord>272</yCoord>
</edgeMap>
<edgeMap>
<xCoord>223</xCoord>
<yCoord>271</yCoord>
</edgeMap>
<edgeMap>
<xCoord>222</xCoord>
<yCoord>271</yCoord>
</edgeMap>
<edgeMap>
<xCoord>221</xCoord>
<yCoord>271</yCoord>
</edgeMap>
<edgeMap>
<xCoord>220</xCoord>
<yCoord>271</yCoord>
</edgeMap>
<edgeMap>
<xCoord>219</xCoord>
<yCoord>272</yCoord>
</edgeMap>
<edgeMap>
<xCoord>218</xCoord>
<yCoord>273</yCoord>
</edgeMap>
<edgeMap>
<xCoord>217</xCoord>
<yCoord>274</yCoord>
</edgeMap>
<edgeMap>
<xCoord>216</xCoord>
<yCoord>275</yCoord>
</edgeMap>
<edgeMap>
<xCoord>215</xCoord>
<yCoord>275</yCoord>
</edgeMap>
<edgeMap>
<xCoord>214</xCoord>
<yCoord>276</yCoord>
</edgeMap>
<edgeMap>
<xCoord>213</xCoord>
<yCoord>276</yCoord>
</edgeMap>
<edgeMap>
<xCoord>213</xCoord>
<yCoord>277</yCoord>
</edgeMap>
<edgeMap>
<xCoord>212</xCoord>
<yCoord>278</yCoord>
</edgeMap>
<edgeMap>
<xCoord>211</xCoord>
<yCoord>278</yCoord>
</edgeMap>
<edgeMap>
<xCoord>211</xCoord>
<yCoord>279</yCoord>
</edgeMap>
<edgeMap>
<xCoord>210</xCoord>
<yCoord>280</yCoord>
</edgeMap>
<edgeMap>
<xCoord>209</xCoord>
<yCoord>281</yCoord>
</edgeMap>
<edgeMap>
<xCoord>209</xCoord>
<yCoord>282</yCoord>
</edgeMap>
<edgeMap>
<xCoord>208</xCoord>
<yCoord>283</yCoord>
</edgeMap>
<edgeMap>
<xCoord>208</xCoord>
<yCoord>284</yCoord>
</edgeMap>
<edgeMap>
<xCoord>208</xCoord>
<yCoord>285</yCoord>
</edgeMap>
<edgeMap>
<xCoord>208</xCoord>
<yCoord>286</yCoord>
</edgeMap>
<edgeMap>
<xCoord>208</xCoord>
<yCoord>287</yCoord>
</edgeMap>
<edgeMap>
<xCoord>208</xCoord>
<yCoord>288</yCoord>
</edgeMap>
<edgeMap>
<xCoord>208</xCoord>
<yCoord>289</yCoord>
</edgeMap>
<edgeMap>
<xCoord>208</xCoord>
<yCoord>290</yCoord>
</edgeMap>
<edgeMap>
<xCoord>208</xCoord>
<yCoord>291</yCoord>
</edgeMap>
<edgeMap>
<xCoord>209</xCoord>
<yCoord>292</yCoord>
</edgeMap>
<edgeMap>
<xCoord>209</xCoord>
<yCoord>293</yCoord>
</edgeMap>
<edgeMap>
<xCoord>210</xCoord>
<yCoord>294</yCoord>
</edgeMap>
<edgeMap>
<xCoord>211</xCoord>
<yCoord>295</yCoord>
</edgeMap>
<edgeMap>
<xCoord>212</xCoord>
<yCoord>296</yCoord>
</edgeMap>
<edgeMap>
<xCoord>212</xCoord>
<yCoord>297</yCoord>
</edgeMap>
<edgeMap>
<xCoord>212</xCoord>
<yCoord>298</yCoord>
</edgeMap>
<edgeMap>
<xCoord>213</xCoord>
<yCoord>299</yCoord>
</edgeMap>
<edgeMap>
<xCoord>213</xCoord>
<yCoord>300</yCoord>
</edgeMap>
<edgeMap>
<xCoord>214</xCoord>
<yCoord>301</yCoord>
</edgeMap>
<edgeMap>
<xCoord>214</xCoord>
<yCoord>302</yCoord>
</edgeMap>
<edgeMap>
<xCoord>215</xCoord>
<yCoord>303</yCoord>
</edgeMap>
<edgeMap>
<xCoord>216</xCoord>
<yCoord>304</yCoord>
</edgeMap>
<edgeMap>
<xCoord>216</xCoord>
<yCoord>305</yCoord>
</edgeMap>
<edgeMap>
<xCoord>217</xCoord>
<yCoord>305</yCoord>
</edgeMap>
<edgeMap>
<xCoord>218</xCoord>
<yCoord>306</yCoord>
</edgeMap>
<edgeMap>
<xCoord>219</xCoord>
<yCoord>307</yCoord>
</edgeMap>
<edgeMap>
<xCoord>220</xCoord>
<yCoord>307</yCoord>
</edgeMap>
<edgeMap>
<xCoord>221</xCoord>
<yCoord>307</yCoord>
</edgeMap>
<edgeMap>
<xCoord>222</xCoord>
<yCoord>307</yCoord>
</edgeMap>
<edgeMap>
<xCoord>223</xCoord>
<yCoord>307</yCoord>
</edgeMap>
<edgeMap>
<xCoord>224</xCoord>
<yCoord>307</yCoord>
</edgeMap>
<edgeMap>
<xCoord>225</xCoord>
<yCoord>307</yCoord>
</edgeMap>
<edgeMap>
<xCoord>226</xCoord>
<yCoord>307</yCoord>
</edgeMap>
</roi>
<roi>
<imageZposition>-179.0</imageZposition>
<imageSOP_UID>1.3.6.1.4.1.14519.5.2.1.6279.6001.891695456940121828650689156890</imageSOP_UID>
<inclusion>TRUE</inclusion>
<edgeMap>
<xCoord>225</xCoord>
<yCoord>307</yCoord>
</edgeMap>
<edgeMap>
<xCoord>226</xCoord>
<yCoord>306</yCoord>
</edgeMap>
<edgeMap>
<xCoord>227</xCoord>
<yCoord>305</yCoord>
</edgeMap>
<edgeMap>
<xCoord>228</xCoord>
<yCoord>304</yCoord>
</edgeMap>
<edgeMap>
<xCoord>229</xCoord>
<yCoord>303</yCoord>
</edgeMap>
<edgeMap>
<xCoord>230</xCoord>
<yCoord>302</yCoord>
</edgeMap>
<edgeMap>
<xCoord>231</xCoord>
<yCoord>301</yCoord>
</edgeMap>
<edgeMap>
<xCoord>231</xCoord>
<yCoord>300</yCoord>
</edgeMap>
<edgeMap>
<xCoord>232</xCoord>
<yCoord>299</yCoord>
</edgeMap>
<edgeMap>
<xCoord>232</xCoord>
<yCoord>298</yCoord>
</edgeMap>
<edgeMap>
<xCoord>233</xCoord>
<yCoord>297</yCoord>
</edgeMap>
<edgeMap>
<xCoord>233</xCoord>
<yCoord>296</yCoord>
</edgeMap>
<edgeMap>
<xCoord>233</xCoord>
<yCoord>295</yCoord>
</edgeMap>
<edgeMap>
<xCoord>232</xCoord>
<yCoord>294</yCoord>
</edgeMap>
<edgeMap>
<xCoord>232</xCoord>
<yCoord>293</yCoord>
</edgeMap>
<edgeMap>
<xCoord>233</xCoord>
<yCoord>292</yCoord>
</edgeMap>
<edgeMap>
<xCoord>233</xCoord>
<yCoord>291</yCoord>
</edgeMap>
<edgeMap>
<xCoord>234</xCoord>
<yCoord>290</yCoord>
</edgeMap>
<edgeMap>
<xCoord>234</xCoord>
<yCoord>289</yCoord>
</edgeMap>
<edgeMap>
<xCoord>235</xCoord>
<yCoord>288</yCoord>
</edgeMap>
<edgeMap>
<xCoord>235</xCoord>
<yCoord>287</yCoord>
</edgeMap>
<edgeMap>
<xCoord>235</xCoord>
<yCoord>286</yCoord>
</edgeMap>
<edgeMap>
<xCoord>235</xCoord>
<yCoord>285</yCoord>
</edgeMap>
<edgeMap>
<xCoord>235</xCoord>
<yCoord>284</yCoord>
</edgeMap>
<edgeMap>
<xCoord>235</xCoord>
<yCoord>283</yCoord>
</edgeMap>
<edgeMap>
<xCoord>234</xCoord>
<yCoord>282</yCoord>
</edgeMap>
<edgeMap>
<xCoord>234</xCoord>
<yCoord>281</yCoord>
</edgeMap>
<edgeMap>
<xCoord>234</xCoord>
<yCoord>280</yCoord>
</edgeMap>
<edgeMap>
<xCoord>234</xCoord>
<yCoord>279</yCoord>
</edgeMap>
<edgeMap>
<xCoord>233</xCoord>
<yCoord>278</yCoord>
</edgeMap>
<edgeMap>
<xCoord>232</xCoord>
<yCoord>277</yCoord>
</edgeMap>
<edgeMap>
<xCoord>231</xCoord>
<yCoord>276</yCoord>
</edgeMap>
<edgeMap>
<xCoord>230</xCoord>
<yCoord>275</yCoord>
</edgeMap>
<edgeMap>
<xCoord>229</xCoord>
<yCoord>274</yCoord>
</edgeMap>
<edgeMap>
<xCoord>228</xCoord>
<yCoord>273</yCoord>
</edgeMap>
<edgeMap>
<xCoord>227</xCoord>
<yCoord>272</yCoord>
</edgeMap>
<edgeMap>
<xCoord>226</xCoord>
<yCoord>271</yCoord>
</edgeMap>
<edgeMap>
<xCoord>225</xCoord>
<yCoord>271</yCoord>
</edgeMap>
<edgeMap>
<xCoord>224</xCoord>
<yCoord>271</yCoord>
</edgeMap>
<edgeMap>
<xCoord>223</xCoord>
<yCoord>272</yCoord>
</edgeMap>
<edgeMap>
<xCoord>222</xCoord>
<yCoord>272</yCoord>
</edgeMap>
<edgeMap>
<xCoord>221</xCoord>
<yCoord>272</yCoord>
</edgeMap>
<edgeMap>
<xCoord>220</xCoord>
<yCoord>273</yCoord>
</edgeMap>
<edgeMap>
<xCoord>219</xCoord>
<yCoord>274</yCoord>
</edgeMap>
<edgeMap>
<xCoord>218</xCoord>
<yCoord>274</yCoord>
</edgeMap>
<edgeMap>
<xCoord>218</xCoord>
<yCoord>275</yCoord>
</edgeMap>
<edgeMap>
<xCoord>217</xCoord>
<yCoord>276</yCoord>
</edgeMap>
<edgeMap>
<xCoord>216</xCoord>
<yCoord>276</yCoord>
</edgeMap>
<edgeMap>
<xCoord>215</xCoord>
<yCoord>277</yCoord>
</edgeMap>
<edgeMap>
<xCoord>214</xCoord>
<yCoord>278</yCoord>
</edgeMap>
<edgeMap>
<xCoord>213</xCoord>
<yCoord>278</yCoord>
</edgeMap>
<edgeMap>
<xCoord>212</xCoord>
<yCoord>279</yCoord>
</edgeMap>
<edgeMap>
<xCoord>211</xCoord>
<yCoord>280</yCoord>
</edgeMap>
<edgeMap>
<xCoord>211</xCoord>
<yCoord>281</yCoord>
</edgeMap>
<edgeMap>
<xCoord>210</xCoord>
<yCoord>282</yCoord>
</edgeMap>
<edgeMap>
<xCoord>210</xCoord>
<yCoord>283</yCoord>
</edgeMap>
<edgeMap>
<xCoord>209</xCoord>
<yCoord>284</yCoord>
</edgeMap>
<edgeMap>
<xCoord>208</xCoord>
<yCoord>285</yCoord>
</edgeMap>
<edgeMap>
<xCoord>207</xCoord>
<yCoord>286</yCoord>
</edgeMap>
<edgeMap>
<xCoord>207</xCoord>
<yCoord>287</yCoord>
</edgeMap>
<edgeMap>
<xCoord>207</xCoord>
<yCoord>288</yCoord>
</edgeMap>
<edgeMap>
<xCoord>207</xCoord>
<yCoord>289</yCoord>
</edgeMap>
<edgeMap>
<xCoord>207</xCoord>
<yCoord>290</yCoord>
</edgeMap>
<edgeMap>
<xCoord>207</xCoord>
<yCoord>291</yCoord>
</edgeMap>
<edgeMap>
<xCoord>207</xCoord>
<yCoord>292</yCoord>
</edgeMap>
<edgeMap>
<xCoord>207</xCoord>
<yCoord>293</yCoord>
</edgeMap>
<edgeMap>
<xCoord>207</xCoord>
<yCoord>294</yCoord>
</edgeMap>
<edgeMap>
<xCoord>207</xCoord>
<yCoord>295</yCoord>
</edgeMap>
<edgeMap>
<xCoord>208</xCoord>
<yCoord>296</yCoord>
</edgeMap>
<edgeMap>
<xCoord>208</xCoord>
<yCoord>297</yCoord>
</edgeMap>
<edgeMap>
<xCoord>208</xCoord>
<yCoord>298</yCoord>
</edgeMap>
<edgeMap>
<xCoord>209</xCoord>
<yCoord>299</yCoord>
</edgeMap>
<edgeMap>
<xCoord>210</xCoord>
<yCoord>300</yCoord>
</edgeMap>
<edgeMap>
<xCoord>211</xCoord>
<yCoord>301</yCoord>
</edgeMap>
<edgeMap>
<xCoord>212</xCoord>
<yCoord>302</yCoord>
</edgeMap>
<edgeMap>
<xCoord>213</xCoord>
<yCoord>303</yCoord>
</edgeMap>
<edgeMap>
<xCoord>213</xCoord>
<yCoord>304</yCoord>
</edgeMap>
<edgeMap>
<xCoord>214</xCoord>
<yCoord>304</yCoord>
</edgeMap>
<edgeMap>
<xCoord>215</xCoord>
<yCoord>304</yCoord>
</edgeMap>
<edgeMap>
<xCoord>216</xCoord>
<yCoord>305</yCoord>
</edgeMap>
<edgeMap>
<xCoord>217</xCoord>
<yCoord>305</yCoord>
</edgeMap>
<edgeMap>
<xCoord>218</xCoord>
<yCoord>306</yCoord>
</edgeMap>
<edgeMap>
<xCoord>219</xCoord>
<yCoord>306</yCoord>
</edgeMap>
<edgeMap>
<xCoord>220</xCoord>
<yCoord>307</yCoord>
</edgeMap>
<edgeMap>
<xCoord>221</xCoord>
<yCoord>307</yCoord>
</edgeMap>
<edgeMap>
<xCoord>222</xCoord>
<yCoord>307</yCoord>
</edgeMap>
<edgeMap>
<xCoord>223</xCoord>
<yCoord>307</yCoord>
</edgeMap>
<edgeMap>
<xCoord>224</xCoord>
<yCoord>307</yCoord>
</edgeMap>
<edgeMap>
<xCoord>225</xCoord>
<yCoord>307</yCoord>
</edgeMap>
</roi>
<roi>
<imageZposition>-181.5</imageZposition>
<imageSOP_UID>1.3.6.1.4.1.14519.5.2.1.6279.6001.999965626166387475417265964001</imageSOP_UID>
<inclusion>TRUE</inclusion>
<edgeMap>
<xCoord>225</xCoord>
<yCoord>306</yCoord>
</edgeMap>
<edgeMap>
<xCoord>225</xCoord>
<yCoord>305</yCoord>
</edgeMap>
<edgeMap>
<xCoord>226</xCoord>
<yCoord>304</yCoord>
</edgeMap>
<edgeMap>
<xCoord>227</xCoord>
<yCoord>304</yCoord>
</edgeMap>
<edgeMap>
<xCoord>228</xCoord>
<yCoord>304</yCoord>
</edgeMap>
<edgeMap>
<xCoord>229</xCoord>
<yCoord>303</yCoord>
</edgeMap>
<edgeMap>
<xCoord>230</xCoord>
<yCoord>302</yCoord>
</edgeMap>
<edgeMap>
<xCoord>231</xCoord>
<yCoord>301</yCoord>
</edgeMap>
<edgeMap>
<xCoord>231</xCoord>
<yCoord>300</yCoord>
</edgeMap>
<edgeMap>
<xCoord>232</xCoord>
<yCoord>299</yCoord>
</edgeMap>
<edgeMap>
<xCoord>233</xCoord>
<yCoord>298</yCoord>
</edgeMap>
<edgeMap>
<xCoord>233</xCoord>
<yCoord>297</yCoord>
</edgeMap>
<edgeMap>
<xCoord>233</xCoord>
<yCoord>296</yCoord>
</edgeMap>
<edgeMap>
<xCoord>233</xCoord>
<yCoord>295</yCoord>
</edgeMap>
<edgeMap>
<xCoord>233</xCoord>
<yCoord>294</yCoord>
</edgeMap>
<edgeMap>
<xCoord>233</xCoord>
<yCoord>293</yCoord>
</edgeMap>
<edgeMap>
<xCoord>233</xCoord>
<yCoord>292</yCoord>
</edgeMap>
<edgeMap>
<xCoord>234</xCoord>
<yCoord>291</yCoord>
</edgeMap>
<edgeMap>
<xCoord>234</xCoord>
<yCoord>290</yCoord>
</edgeMap>
<edgeMap>
<xCoord>234</xCoord>
<yCoord>289</yCoord>
</edgeMap>
<edgeMap>
<xCoord>234</xCoord>
<yCoord>288</yCoord>
</edgeMap>
<edgeMap>
<xCoord>234</xCoord>
<yCoord>287</yCoord>
</edgeMap>
<edgeMap>
<xCoord>234</xCoord>
<yCoord>286</yCoord>
</edgeMap>
<edgeMap>
<xCoord>234</xCoord>
<yCoord>285</yCoord>
</edgeMap>
<edgeMap>
<xCoord>234</xCoord>
<yCoord>284</yCoord>
</edgeMap>
<edgeMap>
<xCoord>234</xCoord>
<yCoord>283</yCoord>
</edgeMap>
<edgeMap>
<xCoord>233</xCoord>
<yCoord>282</yCoord>
</edgeMap>
<edgeMap>
<xCoord>234</xCoord>
<yCoord>281</yCoord>
</edgeMap>
<edgeMap>
<xCoord>234</xCoord>
<yCoord>280</yCoord>
</edgeMap>
<edgeMap>
<xCoord>233</xCoord>
<yCoord>279</yCoord>
</edgeMap>
<edgeMap>
<xCoord>232</xCoord>
<yCoord>278</yCoord>
</edgeMap>
<edgeMap>
<xCoord>231</xCoord>
<yCoord>277</yCoord>
</edgeMap>
<edgeMap>
<xCoord>230</xCoord>
<yCoord>276</yCoord>
</edgeMap>
<edgeMap>
<xCoord>229</xCoord>
<yCoord>276</yCoord>
</edgeMap>
<edgeMap>
<xCoord>228</xCoord>
<yCoord>275</yCoord>
</edgeMap>
<edgeMap>
<xCoord>227</xCoord>
<yCoord>275</yCoord>
</edgeMap>
<edgeMap>
<xCoord>226</xCoord>
<yCoord>275</yCoord>
</edgeMap>
<edgeMap>
<xCoord>225</xCoord>
<yCoord>275</yCoord>
</edgeMap>
<edgeMap>
<xCoord>224</xCoord>
<yCoord>275</yCoord>
</edgeMap>
<edgeMap>
<xCoord>223</xCoord>
<yCoord>275</yCoord>
</edgeMap>
<edgeMap>
<xCoord>222</xCoord>
<yCoord>275</yCoord>
</edgeMap>
<edgeMap>
<xCoord>221</xCoord>
<yCoord>275</yCoord>
</edgeMap>
<edgeMap>
<xCoord>220</xCoord>
<yCoord>275</yCoord>
</edgeMap>
<edgeMap>
<xCoord>219</xCoord>
<yCoord>275</yCoord>
</edgeMap>
<edgeMap>
<xCoord>218</xCoord>
<yCoord>275</yCoord>
</edgeMap>
<edgeMap>
<xCoord>217</xCoord>
<yCoord>276</yCoord>
</edgeMap>
<edgeMap>
<xCoord>216</xCoord>
<yCoord>277</yCoord>
</edgeMap>
<edgeMap>
<xCoord>215</xCoord>
<yCoord>277</yCoord>
</edgeMap>
<edgeMap>
<xCoord>214</xCoord>
<yCoord>278</yCoord>
</edgeMap>
<edgeMap>
<xCoord>213</xCoord>
<yCoord>279</yCoord>
</edgeMap>
<edgeMap>
<xCoord>212</xCoord>
<yCoord>279</yCoord>
</edgeMap>
<edgeMap>
<xCoord>211</xCoord>
<yCoord>280</yCoord>
</edgeMap>
<edgeMap>
<xCoord>210</xCoord>
<yCoord>281</yCoord>
</edgeMap>
<edgeMap>
<xCoord>209</xCoord>
<yCoord>282</yCoord>
</edgeMap>
<edgeMap>
<xCoord>208</xCoord>
<yCoord>283</yCoord>
</edgeMap>
<edgeMap>
<xCoord>207</xCoord>
<yCoord>284</yCoord>
</edgeMap>
<edgeMap>
<xCoord>206</xCoord>
<yCoord>285</yCoord>
</edgeMap>
<edgeMap>
<xCoord>206</xCoord>
<yCoord>286</yCoord>
</edgeMap>
<edgeMap>
<xCoord>206</xCoord>
<yCoord>287</yCoord>
</edgeMap>
<edgeMap>
<xCoord>206</xCoord>
<yCoord>288</yCoord>
</edgeMap>
<edgeMap>
<xCoord>206</xCoord>
<yCoord>289</yCoord>
</edgeMap>
<edgeMap>
<xCoord>206</xCoord>
<yCoord>290</yCoord>
</edgeMap>
<edgeMap>
<xCoord>206</xCoord>
<yCoord>291</yCoord>
</edgeMap>
<edgeMap>
<xCoord>206</xCoord>
<yCoord>292</yCoord>
</edgeMap>
<edgeMap>
<xCoord>206</xCoord>
<yCoord>293</yCoord>
</edgeMap>
<edgeMap>
<xCoord>206</xCoord>
<yCoord>294</yCoord>
</edgeMap>
<edgeMap>
<xCoord>207</xCoord>
<yCoord>295</yCoord>
</edgeMap>
<edgeMap>
<xCoord>207</xCoord>
<yCoord>296</yCoord>
</edgeMap>
<edgeMap>
<xCoord>208</xCoord>
<yCoord>297</yCoord>
</edgeMap>
<edgeMap>
<xCoord>209</xCoord>
<yCoord>298</yCoord>
</edgeMap>
<edgeMap>
<xCoord>210</xCoord>
<yCoord>299</yCoord>
</edgeMap>
<edgeMap>
<xCoord>211</xCoord>
<yCoord>300</yCoord>
</edgeMap>
<edgeMap>
<xCoord>212</xCoord>
<yCoord>301</yCoord>
</edgeMap>
<edgeMap>
<xCoord>213</xCoord>
<yCoord>302</yCoord>
</edgeMap>
<edgeMap>
<xCoord>214</xCoord>
<yCoord>303</yCoord>
</edgeMap>
<edgeMap>
<xCoord>215</xCoord>
<yCoord>304</yCoord>
</edgeMap>
<edgeMap>
<xCoord>216</xCoord>
<yCoord>304</yCoord>
</edgeMap>
<edgeMap>
<xCoord>217</xCoord>
<yCoord>305</yCoord>
</edgeMap>
<edgeMap>
<xCoord>218</xCoord>
<yCoord>306</yCoord>
</edgeMap>
<edgeMap>
<xCoord>219</xCoord>
<yCoord>306</yCoord>
</edgeMap>
<edgeMap>
<xCoord>220</xCoord>
<yCoord>306</yCoord>
</edgeMap>
<edgeMap>
<xCoord>221</xCoord>
<yCoord>306</yCoord>
</edgeMap>
<edgeMap>
<xCoord>222</xCoord>
<yCoord>306</yCoord>
</edgeMap>
<edgeMap>
<xCoord>223</xCoord>
<yCoord>306</yCoord>
</edgeMap>
<edgeMap>
<xCoord>224</xCoord>
<yCoord>306</yCoord>
</edgeMap>
<edgeMap>
<xCoord>225</xCoord>
<yCoord>306</yCoord>
</edgeMap>
</roi>
<roi>
<imageZposition>-184.0</imageZposition>
<imageSOP_UID>1.3.6.1.4.1.14519.5.2.1.6279.6001.127881086309780658405200633408</imageSOP_UID>
<inclusion>TRUE</inclusion>
<edgeMap>
<xCoord>227</xCoord>
<yCoord>304</yCoord>
</edgeMap>
<edgeMap>
<xCoord>228</xCoord>
<yCoord>303</yCoord>
</edgeMap>
<edgeMap>
<xCoord>229</xCoord>
<yCoord>302</yCoord>
</edgeMap>
<edgeMap>
<xCoord>230</xCoord>
<yCoord>302</yCoord>
</edgeMap>
<edgeMap>
<xCoord>231</xCoord>
<yCoord>301</yCoord>
</edgeMap>
<edgeMap>
<xCoord>232</xCoord>
<yCoord>300</yCoord>
</edgeMap>
<edgeMap>
<xCoord>232</xCoord>
<yCoord>299</yCoord>
</edgeMap>
<edgeMap>
<xCoord>233</xCoord>
<yCoord>298</yCoord>
</edgeMap>
<edgeMap>
<xCoord>233</xCoord>
<yCoord>297</yCoord>
</edgeMap>
<edgeMap>
<xCoord>233</xCoord>
<yCoord>296</yCoord>
</edgeMap>
<edgeMap>
<xCoord>233</xCoord>
<yCoord>295</yCoord>
</edgeMap>
<edgeMap>
<xCoord>233</xCoord>
<yCoord>294</yCoord>
</edgeMap>
<edgeMap>
<xCoord>234</xCoord>
<yCoord>293</yCoord>
</edgeMap>
<edgeMap>
<xCoord>234</xCoord>
<yCoord>292</yCoord>
</edgeMap>
<edgeMap>
<xCoord>234</xCoord>
<yCoord>291</yCoord>
</edgeMap>
<edgeMap>
<xCoord>235</xCoord>
<yCoord>290</yCoord>
</edgeMap>
<edgeMap>
<xCoord>235</xCoord>
<yCoord>289</yCoord>
</edgeMap>
<edgeMap>
<xCoord>235</xCoord>
<yCoord>288</yCoord>
</edgeMap>
<edgeMap>
<xCoord>235</xCoord>
<yCoord>287</yCoord>
</edgeMap>
<edgeMap>
<xCoord>235</xCoord>
<yCoord>286</yCoord>
</edgeMap>
<edgeMap>
<xCoord>235</xCoord>
<yCoord>285</yCoord>
</edgeMap>
<edgeMap>
<xCoord>234</xCoord>
<yCoord>284</yCoord>
</edgeMap>
<edgeMap>
<xCoord>233</xCoord>
<yCoord>283</yCoord>
</edgeMap>
<edgeMap>
<xCoord>232</xCoord>
<yCoord>282</yCoord>
</edgeMap>
<edgeMap>
<xCoord>231</xCoord>
<yCoord>281</yCoord>
</edgeMap>
<edgeMap>
<xCoord>231</xCoord>
<yCoord>280</yCoord>
</edgeMap>
<edgeMap>
<xCoord>231</xCoord>
<yCoord>279</yCoord>
</edgeMap>
<edgeMap>
<xCoord>230</xCoord>
<yCoord>278</yCoord>
</edgeMap>
<edgeMap>
<xCoord>229</xCoord>
<yCoord>277</yCoord>
</edgeMap>
<edgeMap>
<xCoord>228</xCoord>
<yCoord>276</yCoord>
</edgeMap>
<edgeMap>
<xCoord>227</xCoord>
<yCoord>275</yCoord>
</edgeMap>
<edgeMap>
<xCoord>226</xCoord>
<yCoord>275</yCoord>
</edgeMap>
<edgeMap>
<xCoord>225</xCoord>
<yCoord>275</yCoord>
</edgeMap>
<edgeMap>
<xCoord>224</xCoord>
<yCoord>275</yCoord>
</edgeMap>
<edgeMap>
<xCoord>223</xCoord>
<yCoord>275</yCoord>
</edgeMap>
<edgeMap>
<xCoord>222</xCoord>
<yCoord>275</yCoord>
</edgeMap>
<edgeMap>
<xCoord>221</xCoord>
<yCoord>275</yCoord>
</edgeMap>
<edgeMap>
<xCoord>220</xCoord>
<yCoord>276</yCoord>
</edgeMap>
<edgeMap>
<xCoord>219</xCoord>
<yCoord>276</yCoord>
</edgeMap>
<edgeMap>
<xCoord>218</xCoord>
<yCoord>277</yCoord>
</edgeMap>
<edgeMap>
<xCoord>217</xCoord>
<yCoord>277</yCoord>
</edgeMap>
<edgeMap>
<xCoord>216</xCoord>
<yCoord>277</yCoord>
</edgeMap>
<edgeMap>
<xCoord>215</xCoord>
<yCoord>278</yCoord>
</edgeMap>
<edgeMap>
<xCoord>214</xCoord>
<yCoord>279</yCoord>
</edgeMap>
<edgeMap>
<xCoord>213</xCoord>
<yCoord>279</yCoord>
</edgeMap>
<edgeMap>
<xCoord>213</xCoord>
<yCoord>280</yCoord>
</edgeMap>
<edgeMap>
<xCoord>212</xCoord>
<yCoord>281</yCoord>
</edgeMap>
<edgeMap>
<xCoord>211</xCoord>
<yCoord>282</yCoord>
</edgeMap>
<edgeMap>
<xCoord>210</xCoord>
<yCoord>283</yCoord>
</edgeMap>
<edgeMap>
<xCoord>210</xCoord>
<yCoord>284</yCoord>
</edgeMap>
<edgeMap>
<xCoord>209</xCoord>
<yCoord>285</yCoord>
</edgeMap>
<edgeMap>
<xCoord>208</xCoord>
<yCoord>286</yCoord>
</edgeMap>
<edgeMap>
<xCoord>207</xCoord>
<yCoord>287</yCoord>
</edgeMap>
<edgeMap>
<xCoord>207</xCoord>
<yCoord>288</yCoord>
</edgeMap>
<edgeMap>
<xCoord>207</xCoord>
<yCoord>289</yCoord>
</edgeMap>
<edgeMap>
<xCoord>207</xCoord>
<yCoord>290</yCoord>
</edgeMap>
<edgeMap>
<xCoord>207</xCoord>
<yCoord>291</yCoord>
</edgeMap>
<edgeMap>
<xCoord>207</xCoord>
<yCoord>292</yCoord>
</edgeMap>
<edgeMap>
<xCoord>207</xCoord>
<yCoord>293</yCoord>
</edgeMap>
<edgeMap>
<xCoord>207</xCoord>
<yCoord>294</yCoord>
</edgeMap>
<edgeMap>
<xCoord>208</xCoord>
<yCoord>295</yCoord>
</edgeMap>
<edgeMap>
<xCoord>208</xCoord>
<yCoord>296</yCoord>
</edgeMap>
<edgeMap>
<xCoord>209</xCoord>
<yCoord>297</yCoord>
</edgeMap>
<edgeMap>
<xCoord>210</xCoord>
<yCoord>298</yCoord>
</edgeMap>
<edgeMap>
<xCoord>211</xCoord>
<yCoord>299</yCoord>
</edgeMap>
<edgeMap>
<xCoord>212</xCoord>
<yCoord>300</yCoord>
</edgeMap>
<edgeMap>
<xCoord>213</xCoord>
<yCoord>301</yCoord>
</edgeMap>
<edgeMap>
<xCoord>214</xCoord>
<yCoord>302</yCoord>
</edgeMap>
<edgeMap>
<xCoord>215</xCoord>
<yCoord>303</yCoord>
</edgeMap>
<edgeMap>
<xCoord>216</xCoord>
<yCoord>304</yCoord>
</edgeMap>
<edgeMap>
<xCoord>217</xCoord>
<yCoord>304</yCoord>
</edgeMap>
<edgeMap>
<xCoord>218</xCoord>
<yCoord>304</yCoord>
</edgeMap>
<edgeMap>
<xCoord>219</xCoord>
<yCoord>304</yCoord>
</edgeMap>
<edgeMap>
<xCoord>220</xCoord>
<yCoord>304</yCoord>
</edgeMap>
<edgeMap>
<xCoord>221</xCoord>
<yCoord>304</yCoord>
</edgeMap>
<edgeMap>
<xCoord>222</xCoord>
<yCoord>304</yCoord>
</edgeMap>
<edgeMap>
<xCoord>223</xCoord>
<yCoord>304</yCoord>
</edgeMap>
<edgeMap>
<xCoord>224</xCoord>
<yCoord>304</yCoord>
</edgeMap>
<edgeMap>
<xCoord>225</xCoord>
<yCoord>304</yCoord>
</edgeMap>
<edgeMap>
<xCoord>226</xCoord>
<yCoord>304</yCoord>
</edgeMap>
<edgeMap>
<xCoord>227</xCoord>
<yCoord>304</yCoord>
</edgeMap>
</roi>
<roi>
<imageZposition>-186.5</imageZposition>
<imageSOP_UID>1.3.6.1.4.1.14519.5.2.1.6279.6001.102268378203087331857987516712</imageSOP_UID>
<inclusion>TRUE</inclusion>
<edgeMap>
<xCoord>229</xCoord>
<yCoord>303</yCoord>
</edgeMap>
<edgeMap>
<xCoord>230</xCoord>
<yCoord>302</yCoord>
</edgeMap>
<edgeMap>
<xCoord>231</xCoord>
<yCoord>301</yCoord>
</edgeMap>
<edgeMap>
<xCoord>232</xCoord>
<yCoord>300</yCoord>
</edgeMap>
<edgeMap>
<xCoord>233</xCoord>
<yCoord>299</yCoord>
</edgeMap>
<edgeMap>
<xCoord>233</xCoord>
<yCoord>298</yCoord>
</edgeMap>
<edgeMap>
<xCoord>233</xCoord>
<yCoord>297</yCoord>
</edgeMap>
<edgeMap>
<xCoord>233</xCoord>
<yCoord>296</yCoord>
</edgeMap>
<edgeMap>
<xCoord>233</xCoord>
<yCoord>295</yCoord>
</edgeMap>
<edgeMap>
<xCoord>233</xCoord>
<yCoord>294</yCoord>
</edgeMap>
<edgeMap>
<xCoord>233</xCoord>
<yCoord>293</yCoord>
</edgeMap>
<edgeMap>
<xCoord>234</xCoord>
<yCoord>292</yCoord>
</edgeMap>
<edgeMap>
<xCoord>234</xCoord>
<yCoord>291</yCoord>
</edgeMap>
<edgeMap>
<xCoord>234</xCoord>
<yCoord>290</yCoord>
</edgeMap>
<edgeMap>
<xCoord>233</xCoord>
<yCoord>289</yCoord>
</edgeMap>
<edgeMap>
<xCoord>233</xCoord>
<yCoord>288</yCoord>
</edgeMap>
<edgeMap>
<xCoord>233</xCoord>
<yCoord>287</yCoord>
</edgeMap>
<edgeMap>
<xCoord>232</xCoord>
<yCoord>286</yCoord>
</edgeMap>
<edgeMap>
<xCoord>232</xCoord>
<yCoord>285</yCoord>
</edgeMap>
<edgeMap>
<xCoord>231</xCoord>
<yCoord>284</yCoord>
</edgeMap>
<edgeMap>
<xCoord>231</xCoord>
<yCoord>283</yCoord>
</edgeMap>
<edgeMap>
<xCoord>230</xCoord>
<yCoord>282</yCoord>
</edgeMap>
<edgeMap>
<xCoord>230</xCoord>
<yCoord>281</yCoord>
</edgeMap>
<edgeMap>
<xCoord>230</xCoord>
<yCoord>280</yCoord>
</edgeMap>
<edgeMap>
<xCoord>230</xCoord>
<yCoord>279</yCoord>
</edgeMap>
<edgeMap>
<xCoord>229</xCoord>
<yCoord>278</yCoord>
</edgeMap>
<edgeMap>
<xCoord>228</xCoord>
<yCoord>277</yCoord>
</edgeMap>
<edgeMap>
<xCoord>227</xCoord>
<yCoord>276</yCoord>
</edgeMap>
<edgeMap>
<xCoord>226</xCoord>
<yCoord>275</yCoord>
</edgeMap>
<edgeMap>
<xCoord>225</xCoord>
<yCoord>275</yCoord>
</edgeMap>
<edgeMap>
<xCoord>224</xCoord>
<yCoord>275</yCoord>
</edgeMap>
<edgeMap>
<xCoord>223</xCoord>
<yCoord>275</yCoord>
</edgeMap>
<edgeMap>
<xCoord>222</xCoord>
<yCoord>276</yCoord>
</edgeMap>
<edgeMap>
<xCoord>221</xCoord>
<yCoord>276</yCoord>
</edgeMap>
<edgeMap>
<xCoord>220</xCoord>
<yCoord>276</yCoord>
</edgeMap>
<edgeMap>
<xCoord>219</xCoord>
<yCoord>276</yCoord>
</edgeMap>
<edgeMap>
<xCoord>218</xCoord>
<yCoord>276</yCoord>
</edgeMap>
<edgeMap>
<xCoord>217</xCoord>
<yCoord>276</yCoord>
</edgeMap>
<edgeMap>
<xCoord>216</xCoord>
<yCoord>277</yCoord>
</edgeMap>
<edgeMap>
<xCoord>215</xCoord>
<yCoord>277</yCoord>
</edgeMap>
<edgeMap>
<xCoord>214</xCoord>
<yCoord>278</yCoord>
</edgeMap>
<edgeMap>
<xCoord>213</xCoord>
<yCoord>279</yCoord>
</edgeMap>
<edgeMap>
<xCoord>212</xCoord>
<yCoord>280</yCoord>
</edgeMap>
<edgeMap>
<xCoord>211</xCoord>
<yCoord>281</yCoord>
</edgeMap>
<edgeMap>
<xCoord>211</xCoord>
<yCoord>282</yCoord>
</edgeMap>
<edgeMap>
<xCoord>211</xCoord>
<yCoord>283</yCoord>
</edgeMap>
<edgeMap>
<xCoord>211</xCoord>
<yCoord>284</yCoord>
</edgeMap>
<edgeMap>
<xCoord>211</xCoord>
<yCoord>285</yCoord>
</edgeMap>
<edgeMap>
<xCoord>211</xCoord>
<yCoord>286</yCoord>
</edgeMap>
<edgeMap>
<xCoord>211</xCoord>
<yCoord>287</yCoord>
</edgeMap>
<edgeMap>
<xCoord>210</xCoord>
<yCoord>288</yCoord>
</edgeMap>
<edgeMap>
<xCoord>210</xCoord>
<yCoord>289</yCoord>
</edgeMap>
<edgeMap>
<xCoord>210</xCoord>
<yCoord>290</yCoord>
</edgeMap>
<edgeMap>
<xCoord>210</xCoord>
<yCoord>291</yCoord>
</edgeMap>
<edgeMap>
<xCoord>210</xCoord>
<yCoord>292</yCoord>
</edgeMap>
<edgeMap>
<xCoord>210</xCoord>
<yCoord>293</yCoord>
</edgeMap>
<edgeMap>
<xCoord>210</xCoord>
<yCoord>294</yCoord>
</edgeMap>
<edgeMap>
<xCoord>210</xCoord>
<yCoord>295</yCoord>
</edgeMap>
<edgeMap>
<xCoord>211</xCoord>
<yCoord>296</yCoord>
</edgeMap>
<edgeMap>
<xCoord>211</xCoord>
<yCoord>297</yCoord>
</edgeMap>
<edgeMap>
<xCoord>212</xCoord>
<yCoord>298</yCoord>
</edgeMap>
<edgeMap>
<xCoord>213</xCoord>
<yCoord>298</yCoord>
</edgeMap>
<edgeMap>
<xCoord>214</xCoord>
<yCoord>299</yCoord>
</edgeMap>
<edgeMap>
<xCoord>215</xCoord>
<yCoord>300</yCoord>
</edgeMap>
<edgeMap>
<xCoord>216</xCoord>
<yCoord>300</yCoord>
</edgeMap>
<edgeMap>
<xCoord>217</xCoord>
<yCoord>301</yCoord>
</edgeMap>
<edgeMap>
<xCoord>218</xCoord>
<yCoord>302</yCoord>
</edgeMap>
<edgeMap>
<xCoord>219</xCoord>
<yCoord>303</yCoord>
</edgeMap>
<edgeMap>
<xCoord>220</xCoord>
<yCoord>303</yCoord>
</edgeMap>
<edgeMap>
<xCoord>221</xCoord>
<yCoord>303</yCoord>
</edgeMap>
<edgeMap>
<xCoord>222</xCoord>
<yCoord>303</yCoord>
</edgeMap>
<edgeMap>
<xCoord>223</xCoord>
<yCoord>303</yCoord>
</edgeMap>
<edgeMap>
<xCoord>224</xCoord>
<yCoord>303</yCoord>
</edgeMap>
<edgeMap>
<xCoord>225</xCoord>
<yCoord>303</yCoord>
</edgeMap>
<edgeMap>
<xCoord>226</xCoord>
<yCoord>303</yCoord>
</edgeMap>
<edgeMap>
<xCoord>227</xCoord>
<yCoord>303</yCoord>
</edgeMap>
<edgeMap>
<xCoord>228</xCoord>
<yCoord>303</yCoord>
</edgeMap>
<edgeMap>
<xCoord>229</xCoord>
<yCoord>303</yCoord>
</edgeMap>
</roi>
<roi>
<imageZposition>-189.0</imageZposition>
<imageSOP_UID>1.3.6.1.4.1.14519.5.2.1.6279.6001.298837420653087277763958036357</imageSOP_UID>
<inclusion>TRUE</inclusion>
<edgeMap>
<xCoord>227</xCoord>
<yCoord>302</yCoord>
</edgeMap>
<edgeMap>
<xCoord>228</xCoord>
<yCoord>301</yCoord>
</edgeMap>
<edgeMap>
<xCoord>229</xCoord>
<yCoord>300</yCoord>
</edgeMap>
<edgeMap>
<xCoord>230</xCoord>
<yCoord>299</yCoord>
</edgeMap>
<edgeMap>
<xCoord>231</xCoord>
<yCoord>298</yCoord>
</edgeMap>
<edgeMap>
<xCoord>232</xCoord>
<yCoord>297</yCoord>
</edgeMap>
<edgeMap>
<xCoord>232</xCoord>
<yCoord>296</yCoord>
</edgeMap>
<edgeMap>
<xCoord>232</xCoord>
<yCoord>295</yCoord>
</edgeMap>
<edgeMap>
<xCoord>232</xCoord>
<yCoord>294</yCoord>
</edgeMap>
<edgeMap>
<xCoord>232</xCoord>
<yCoord>293</yCoord>
</edgeMap>
<edgeMap>
<xCoord>232</xCoord>
<yCoord>292</yCoord>
</edgeMap>
<edgeMap>
<xCoord>232</xCoord>
<yCoord>291</yCoord>
</edgeMap>
<edgeMap>
<xCoord>232</xCoord>
<yCoord>290</yCoord>
</edgeMap>
<edgeMap>
<xCoord>232</xCoord>
<yCoord>289</yCoord>
</edgeMap>
<edgeMap>
<xCoord>231</xCoord>
<yCoord>288</yCoord>
</edgeMap>
<edgeMap>
<xCoord>231</xCoord>
<yCoord>287</yCoord>
</edgeMap>
<edgeMap>
<xCoord>231</xCoord>
<yCoord>286</yCoord>
</edgeMap>
<edgeMap>
<xCoord>231</xCoord>
<yCoord>285</yCoord>
</edgeMap>
<edgeMap>
<xCoord>231</xCoord>
<yCoord>284</yCoord>
</edgeMap>
<edgeMap>
<xCoord>230</xCoord>
<yCoord>283</yCoord>
</edgeMap>
<edgeMap>
<xCoord>229</xCoord>
<yCoord>282</yCoord>
</edgeMap>
<edgeMap>
<xCoord>228</xCoord>
<yCoord>282</yCoord>
</edgeMap>
<edgeMap>
<xCoord>227</xCoord>
<yCoord>281</yCoord>
</edgeMap>
<edgeMap>
<xCoord>226</xCoord>
<yCoord>280</yCoord>
</edgeMap>
<edgeMap>
<xCoord>225</xCoord>
<yCoord>280</yCoord>
</edgeMap>
<edgeMap>
<xCoord>224</xCoord>
<yCoord>280</yCoord>
</edgeMap>
<edgeMap>
<xCoord>223</xCoord>
<yCoord>280</yCoord>
</edgeMap>
<edgeMap>
<xCoord>222</xCoord>
<yCoord>280</yCoord>
</edgeMap>
<edgeMap>
<xCoord>221</xCoord>
<yCoord>280</yCoord>
</edgeMap>
<edgeMap>
<xCoord>220</xCoord>
<yCoord>280</yCoord>
</edgeMap>
<edgeMap>
<xCoord>219</xCoord>
<yCoord>280</yCoord>
</edgeMap>
<edgeMap>
<xCoord>218</xCoord>
<yCoord>281</yCoord>
</edgeMap>
<edgeMap>
<xCoord>217</xCoord>
<yCoord>282</yCoord>
</edgeMap>
<edgeMap>
<xCoord>216</xCoord>
<yCoord>282</yCoord>
</edgeMap>
<edgeMap>
<xCoord>215</xCoord>
<yCoord>283</yCoord>
</edgeMap>
<edgeMap>
<xCoord>214</xCoord>
<yCoord>284</yCoord>
</edgeMap>
<edgeMap>
<xCoord>214</xCoord>
<yCoord>285</yCoord>
</edgeMap>
<edgeMap>
<xCoord>213</xCoord>
<yCoord>286</yCoord>
</edgeMap>
<edgeMap>
<xCoord>213</xCoord>
<yCoord>287</yCoord>
</edgeMap>
<edgeMap>
<xCoord>212</xCoord>
<yCoord>288</yCoord>
</edgeMap>
<edgeMap>
<xCoord>212</xCoord>
<yCoord>289</yCoord>
</edgeMap>
<edgeMap>
<xCoord>212</xCoord>
<yCoord>290</yCoord>
</edgeMap>
<edgeMap>
<xCoord>211</xCoord>
<yCoord>291</yCoord>
</edgeMap>
<edgeMap>
<xCoord>211</xCoord>
<yCoord>292</yCoord>
</edgeMap>
<edgeMap>
<xCoord>211</xCoord>
<yCoord>293</yCoord>
</edgeMap>
<edgeMap>
<xCoord>211</xCoord>
<yCoord>294</yCoord>
</edgeMap>
<edgeMap>
<xCoord>211</xCoord>
<yCoord>295</yCoord>
</edgeMap>
<edgeMap>
<xCoord>212</xCoord>
<yCoord>296</yCoord>
</edgeMap>
<edgeMap>
<xCoord>213</xCoord>
<yCoord>297</yCoord>
</edgeMap>
<edgeMap>
<xCoord>214</xCoord>
<yCoord>298</yCoord>
</edgeMap>
<edgeMap>
<xCoord>215</xCoord>
<yCoord>299</yCoord>
</edgeMap>
<edgeMap>
<xCoord>216</xCoord>
<yCoord>300</yCoord>
</edgeMap>
<edgeMap>
<xCoord>217</xCoord>
<yCoord>300</yCoord>
</edgeMap>
<edgeMap>
<xCoord>218</xCoord>
<yCoord>301</yCoord>
</edgeMap>
<edgeMap>
<xCoord>219</xCoord>
<yCoord>301</yCoord>
</edgeMap>
<edgeMap>
<xCoord>220</xCoord>
<yCoord>302</yCoord>
</edgeMap>
<edgeMap>
<xCoord>221</xCoord>
<yCoord>302</yCoord>
</edgeMap>
<edgeMap>
<xCoord>222</xCoord>
<yCoord>302</yCoord>
</edgeMap>
<edgeMap>
<xCoord>223</xCoord>
<yCoord>302</yCoord>
</edgeMap>
<edgeMap>
<xCoord>224</xCoord>
<yCoord>302</yCoord>
</edgeMap>
<edgeMap>
<xCoord>225</xCoord>
<yCoord>302</yCoord>
</edgeMap>
<edgeMap>
<xCoord>226</xCoord>
<yCoord>302</yCoord>
</edgeMap>
<edgeMap>
<xCoord>227</xCoord>
<yCoord>302</yCoord>
</edgeMap>
</roi>
<roi>
<imageZposition>-191.5</imageZposition>
<imageSOP_UID>1.3.6.1.4.1.14519.5.2.1.6279.6001.169208383161712907735255008857</imageSOP_UID>
<inclusion>TRUE</inclusion>
<edgeMap>
<xCoord>226</xCoord>
<yCoord>301</yCoord>
</edgeMap>
<edgeMap>
<xCoord>227</xCoord>
<yCoord>300</yCoord>
</edgeMap>
<edgeMap>
<xCoord>228</xCoord>
<yCoord>299</yCoord>
</edgeMap>
<edgeMap>
<xCoord>228</xCoord>
<yCoord>298</yCoord>
</edgeMap>
<edgeMap>
<xCoord>229</xCoord>
<yCoord>297</yCoord>
</edgeMap>
<edgeMap>
<xCoord>229</xCoord>
<yCoord>296</yCoord>
</edgeMap>
<edgeMap>
<xCoord>230</xCoord>
<yCoord>295</yCoord>
</edgeMap>
<edgeMap>
<xCoord>231</xCoord>
<yCoord>294</yCoord>
</edgeMap>
<edgeMap>
<xCoord>232</xCoord>
<yCoord>293</yCoord>
</edgeMap>
<edgeMap>
<xCoord>232</xCoord>
<yCoord>292</yCoord>
</edgeMap>
<edgeMap>
<xCoord>232</xCoord>
<yCoord>291</yCoord>
</edgeMap>
<edgeMap>
<xCoord>232</xCoord>
<yCoord>290</yCoord>
</edgeMap>
<edgeMap>
<xCoord>232</xCoord>
<yCoord>289</yCoord>
</edgeMap>
<edgeMap>
<xCoord>231</xCoord>
<yCoord>288</yCoord>
</edgeMap>
<edgeMap>
<xCoord>230</xCoord>
<yCoord>288</yCoord>
</edgeMap>
<edgeMap>
<xCoord>229</xCoord>
<yCoord>287</yCoord>
</edgeMap>
<edgeMap>
<xCoord>228</xCoord>
<yCoord>287</yCoord>
</edgeMap>
<edgeMap>
<xCoord>227</xCoord>
<yCoord>286</yCoord>
</edgeMap>
<edgeMap>
<xCoord>226</xCoord>
<yCoord>285</yCoord>
</edgeMap>
<edgeMap>
<xCoord>225</xCoord>
<yCoord>285</yCoord>
</edgeMap>
<edgeMap>
<xCoord>224</xCoord>
<yCoord>285</yCoord>
</edgeMap>
<edgeMap>
<xCoord>223</xCoord>
<yCoord>285</yCoord>
</edgeMap>
<edgeMap>
<xCoord>222</xCoord>
<yCoord>285</yCoord>
</edgeMap>
<edgeMap>
<xCoord>221</xCoord>
<yCoord>285</yCoord>
</edgeMap>
<edgeMap>
<xCoord>220</xCoord>
<yCoord>285</yCoord>
</edgeMap>
<edgeMap>
<xCoord>219</xCoord>
<yCoord>285</yCoord>
</edgeMap>
<edgeMap>
<xCoord>218</xCoord>
<yCoord>285</yCoord>
</edgeMap>
<edgeMap>
<xCoord>217</xCoord>
<yCoord>285</yCoord>
</edgeMap>
<edgeMap>
<xCoord>216</xCoord>
<yCoord>285</yCoord>
</edgeMap>
<edgeMap>
<xCoord>215</xCoord>
<yCoord>286</yCoord>
</edgeMap>
<edgeMap>
<xCoord>214</xCoord>
<yCoord>287</yCoord>
</edgeMap>
<edgeMap>
<xCoord>213</xCoord>
<yCoord>288</yCoord>
</edgeMap>
<edgeMap>
<xCoord>213</xCoord>
<yCoord>289</yCoord>
</edgeMap>
<edgeMap>
<xCoord>213</xCoord>
<yCoord>290</yCoord>
</edgeMap>
<edgeMap>
<xCoord>213</xCoord>
<yCoord>291</yCoord>
</edgeMap>
<edgeMap>
<xCoord>213</xCoord>
<yCoord>292</yCoord>
</edgeMap>
<edgeMap>
<xCoord>213</xCoord>
<yCoord>293</yCoord>
</edgeMap>
<edgeMap>
<xCoord>214</xCoord>
<yCoord>294</yCoord>
</edgeMap>
<edgeMap>
<xCoord>215</xCoord>
<yCoord>295</yCoord>
</edgeMap>
<edgeMap>
<xCoord>215</xCoord>
<yCoord>296</yCoord>
</edgeMap>
<edgeMap>
<xCoord>216</xCoord>
<yCoord>296</yCoord>
</edgeMap>
<edgeMap>
<xCoord>217</xCoord>
<yCoord>297</yCoord>
</edgeMap>
<edgeMap>
<xCoord>218</xCoord>
<yCoord>298</yCoord>
</edgeMap>
<edgeMap>
<xCoord>219</xCoord>
<yCoord>298</yCoord>
</edgeMap>
<edgeMap>
<xCoord>220</xCoord>
<yCoord>299</yCoord>
</edgeMap>
<edgeMap>
<xCoord>221</xCoord>
<yCoord>300</yCoord>
</edgeMap>
<edgeMap>
<xCoord>222</xCoord>
<yCoord>300</yCoord>
</edgeMap>
<edgeMap>
<xCoord>223</xCoord>
<yCoord>301</yCoord>
</edgeMap>
<edgeMap>
<xCoord>224</xCoord>
<yCoord>301</yCoord>
</edgeMap>
<edgeMap>
<xCoord>225</xCoord>
<yCoord>301</yCoord>
</edgeMap>
<edgeMap>
<xCoord>226</xCoord>
<yCoord>301</yCoord>
</edgeMap>
</roi>
</unblindedReadNodule>
<unblindedReadNodule>
<noduleID>MI014_20542</noduleID>
<characteristics>
<subtlety>2</subtlety>
<internalStructure>1</internalStructure>
<calcification>6</calcification>
<sphericity>4</sphericity>
<margin>1</margin>
<lobulation>2</lobulation>
<spiculation>2</spiculation>
<texture>3</texture>
<malignancy>3</malignancy>
</characteristics>
<roi>
<imageZposition>-86.5</imageZposition>
<imageSOP_UID>1.3.6.1.4.1.14519.5.2.1.6279.6001.930064585714931098090032452000</imageSOP_UID>
<inclusion>TRUE</inclusion>
<edgeMap>
<xCoord>384</xCoord>
<yCoord>284</yCoord>
</edgeMap>
<edgeMap>
<xCoord>384</xCoord>
<yCoord>283</yCoord>
</edgeMap>
<edgeMap>
<xCoord>384</xCoord>
<yCoord>282</yCoord>
</edgeMap>
<edgeMap>
<xCoord>384</xCoord>
<yCoord>281</yCoord>
</edgeMap>
<edgeMap>
<xCoord>385</xCoord>
<yCoord>280</yCoord>
</edgeMap>
<edgeMap>
<xCoord>385</xCoord>
<yCoord>279</yCoord>
</edgeMap>
<edgeMap>
<xCoord>385</xCoord>
<yCoord>278</yCoord>
</edgeMap>
<edgeMap>
<xCoord>384</xCoord>
<yCoord>278</yCoord>
</edgeMap>
<edgeMap>
<xCoord>383</xCoord>
<yCoord>278</yCoord>
</edgeMap>
<edgeMap>
<xCoord>382</xCoord>
<yCoord>278</yCoord>
</edgeMap>
<edgeMap>
<xCoord>381</xCoord>
<yCoord>278</yCoord>
</edgeMap>
<edgeMap>
<xCoord>381</xCoord>
<yCoord>279</yCoord>
</edgeMap>
<edgeMap>
<xCoord>380</xCoord>
<yCoord>280</yCoord>
</edgeMap>
<edgeMap>
<xCoord>380</xCoord>
<yCoord>281</yCoord>
</edgeMap>
<edgeMap>
<xCoord>380</xCoord>
<yCoord>282</yCoord>
</edgeMap>
<edgeMap>
<xCoord>380</xCoord>
<yCoord>283</yCoord>
</edgeMap>
<edgeMap>
<xCoord>380</xCoord>
<yCoord>284</yCoord>
</edgeMap>
<edgeMap>
<xCoord>381</xCoord>
<yCoord>284</yCoord>
</edgeMap>
<edgeMap>
<xCoord>382</xCoord>
<yCoord>284</yCoord>
</edgeMap>
<edgeMap>
<xCoord>383</xCoord>
<yCoord>284</yCoord>
</edgeMap>
<edgeMap>
<xCoord>384</xCoord>
<yCoord>284</yCoord>
</edgeMap>
</roi>
<roi>
<imageZposition>-89.0</imageZposition>
<imageSOP_UID>1.3.6.1.4.1.14519.5.2.1.6279.6001.259332864639645439393538728882</imageSOP_UID>
<inclusion>TRUE</inclusion>
<edgeMap>
<xCoord>383</xCoord>
<yCoord>282</yCoord>
</edgeMap>
<edgeMap>
<xCoord>384</xCoord>
<yCoord>281</yCoord>
</edgeMap>
<edgeMap>
<xCoord>385</xCoord>
<yCoord>281</yCoord>
</edgeMap>
<edgeMap>
<xCoord>386</xCoord>
<yCoord>281</yCoord>
</edgeMap>
<edgeMap>
<xCoord>387</xCoord>
<yCoord>281</yCoord>
</edgeMap>
<edgeMap>
<xCoord>388</xCoord>
<yCoord>280</yCoord>
</edgeMap>
<edgeMap>
<xCoord>388</xCoord>
<yCoord>279</yCoord>
</edgeMap>
<edgeMap>
<xCoord>387</xCoord>
<yCoord>279</yCoord>
</edgeMap>
<edgeMap>
<xCoord>386</xCoord>
<yCoord>278</yCoord>
</edgeMap>
<edgeMap>
<xCoord>386</xCoord>
<yCoord>277</yCoord>
</edgeMap>
<edgeMap>
<xCoord>387</xCoord>
<yCoord>276</yCoord>
</edgeMap>
<edgeMap>
<xCoord>387</xCoord>
<yCoord>275</yCoord>
</edgeMap>
<edgeMap>
<xCoord>386</xCoord>
<yCoord>274</yCoord>
</edgeMap>
<edgeMap>
<xCoord>386</xCoord>
<yCoord>273</yCoord>
</edgeMap>
<edgeMap>
<xCoord>385</xCoord>
<yCoord>273</yCoord>
</edgeMap>
<edgeMap>
<xCoord>384</xCoord>
<yCoord>273</yCoord>
</edgeMap>
<edgeMap>
<xCoord>383</xCoord>
<yCoord>273</yCoord>
</edgeMap>
<edgeMap>
<xCoord>382</xCoord>
<yCoord>274</yCoord>
</edgeMap>
<edgeMap>
<xCoord>381</xCoord>
<yCoord>275</yCoord>
</edgeMap>
<edgeMap>
<xCoord>381</xCoord>
<yCoord>276</yCoord>
</edgeMap>
<edgeMap>
<xCoord>382</xCoord>
<yCoord>277</yCoord>
</edgeMap>
<edgeMap>
<xCoord>381</xCoord>
<yCoord>278</yCoord>
</edgeMap>
<edgeMap>
<xCoord>381</xCoord>
<yCoord>279</yCoord>
</edgeMap>
<edgeMap>
<xCoord>381</xCoord>
<yCoord>280</yCoord>
</edgeMap>
<edgeMap>
<xCoord>381</xCoord>
<yCoord>281</yCoord>
</edgeMap>
<edgeMap>
<xCoord>382</xCoord>
<yCoord>282</yCoord>
</edgeMap>
<edgeMap>
<xCoord>383</xCoord>
<yCoord>282</yCoord>
</edgeMap>
</roi>
<roi>
<imageZposition>-91.5</imageZposition>
<imageSOP_UID>1.3.6.1.4.1.14519.5.2.1.6279.6001.333137829707740954246680802825</imageSOP_UID>
<inclusion>TRUE</inclusion>
<edgeMap>
<xCoord>383</xCoord>
<yCoord>282</yCoord>
</edgeMap>
<edgeMap>
<xCoord>384</xCoord>
<yCoord>281</yCoord>
</edgeMap>
<edgeMap>
<xCoord>385</xCoord>
<yCoord>280</yCoord>
</edgeMap>
<edgeMap>
<xCoord>386</xCoord>
<yCoord>279</yCoord>
</edgeMap>
<edgeMap>
<xCoord>386</xCoord>
<yCoord>278</yCoord>
</edgeMap>
<edgeMap>
<xCoord>386</xCoord>
<yCoord>277</yCoord>
</edgeMap>
<edgeMap>
<xCoord>386</xCoord>
<yCoord>276</yCoord>
</edgeMap>
<edgeMap>
<xCoord>386</xCoord>
<yCoord>275</yCoord>
</edgeMap>
<edgeMap>
<xCoord>386</xCoord>
<yCoord>274</yCoord>
</edgeMap>
<edgeMap>
<xCoord>385</xCoord>
<yCoord>274</yCoord>
</edgeMap>
<edgeMap>
<xCoord>384</xCoord>
<yCoord>274</yCoord>
</edgeMap>
<edgeMap>
<xCoord>383</xCoord>
<yCoord>275</yCoord>
</edgeMap>
<edgeMap>
<xCoord>382</xCoord>
<yCoord>275</yCoord>
</edgeMap>
<edgeMap>
<xCoord>381</xCoord>
<yCoord>276</yCoord>
</edgeMap>
<edgeMap>
<xCoord>380</xCoord>
<yCoord>276</yCoord>
</edgeMap>
<edgeMap>
<xCoord>379</xCoord>
<yCoord>276</yCoord>
</edgeMap>
<edgeMap>
<xCoord>378</xCoord>
<yCoord>277</yCoord>
</edgeMap>
<edgeMap>
<xCoord>377</xCoord>
<yCoord>278</yCoord>
</edgeMap>
<edgeMap>
<xCoord>377</xCoord>
<yCoord>279</yCoord>
</edgeMap>
<edgeMap>
<xCoord>377</xCoord>
<yCoord>280</yCoord>
</edgeMap>
<edgeMap>
<xCoord>377</xCoord>
<yCoord>281</yCoord>
</edgeMap>
<edgeMap>
<xCoord>378</xCoord>
<yCoord>282</yCoord>
</edgeMap>
<edgeMap>
<xCoord>379</xCoord>
<yCoord>282</yCoord>
</edgeMap>
<edgeMap>
<xCoord>380</xCoord>
<yCoord>282</yCoord>
</edgeMap>
<edgeMap>
<xCoord>381</xCoord>
<yCoord>282</yCoord>
</edgeMap>
<edgeMap>
<xCoord>382</xCoord>
<yCoord>282</yCoord>
</edgeMap>
<edgeMap>
<xCoord>383</xCoord>
<yCoord>282</yCoord>
</edgeMap>
</roi>
<roi>
<imageZposition>-94.0</imageZposition>
<imageSOP_UID>1.3.6.1.4.1.14519.5.2.1.6279.6001.188229264420562389831284705033</imageSOP_UID>
<inclusion>TRUE</inclusion>
<edgeMap>
<xCoord>381</xCoord>
<yCoord>283</yCoord>
</edgeMap>
<edgeMap>
<xCoord>382</xCoord>
<yCoord>282</yCoord>
</edgeMap>
<edgeMap>
<xCoord>382</xCoord>
<yCoord>281</yCoord>
</edgeMap>
<edgeMap>
<xCoord>382</xCoord>
<yCoord>280</yCoord>
</edgeMap>
<edgeMap>
<xCoord>382</xCoord>
<yCoord>279</yCoord>
</edgeMap>
<edgeMap>
<xCoord>381</xCoord>
<yCoord>279</yCoord>
</edgeMap>
<edgeMap>
<xCoord>380</xCoord>
<yCoord>279</yCoord>
</edgeMap>
<edgeMap>
<xCoord>379</xCoord>
<yCoord>279</yCoord>
</edgeMap>
<edgeMap>
<xCoord>378</xCoord>
<yCoord>279</yCoord>
</edgeMap>
<edgeMap>
<xCoord>377</xCoord>
<yCoord>279</yCoord>
</edgeMap>
<edgeMap>
<xCoord>377</xCoord>
<yCoord>280</yCoord>
</edgeMap>
<edgeMap>
<xCoord>377</xCoord>
<yCoord>281</yCoord>
</edgeMap>
<edgeMap>
<xCoord>377</xCoord>
<yCoord>282</yCoord>
</edgeMap>
<edgeMap>
<xCoord>378</xCoord>
<yCoord>282</yCoord>
</edgeMap>
<edgeMap>
<xCoord>379</xCoord>
<yCoord>283</yCoord>
</edgeMap>
<edgeMap>
<xCoord>380</xCoord>
<yCoord>283</yCoord>
</edgeMap>
<edgeMap>
<xCoord>381</xCoord>
<yCoord>283</yCoord>
</edgeMap>
</roi>
</unblindedReadNodule>
<unblindedReadNodule>
<noduleID>MI014_20546</noduleID>
<roi>
<imageZposition>-116.5</imageZposition>
<imageSOP_UID>1.3.6.1.4.1.14519.5.2.1.6279.6001.157174520143696682423368959919</imageSOP_UID>
<inclusion>TRUE</inclusion>
<edgeMap>
<xCoord>410</xCoord>
<yCoord>218</yCoord>
</edgeMap>
</roi>
</unblindedReadNodule>
<unblindedReadNodule>
<noduleID>MI014_20563</noduleID>
<roi>
<imageZposition>-101.5</imageZposition>
<imageSOP_UID>1.3.6.1.4.1.14519.5.2.1.6279.6001.231544034057214525990853173054</imageSOP_UID>
<inclusion>TRUE</inclusion>
<edgeMap>
<xCoord>344</xCoord>
<yCoord>347</yCoord>
</edgeMap>
</roi>
</unblindedReadNodule>
<unblindedReadNodule>
<noduleID>MI014_20544</noduleID>
<roi>
<imageZposition>-131.5</imageZposition>
<imageSOP_UID>1.3.6.1.4.1.14519.5.2.1.6279.6001.840835683048139292204031507097</imageSOP_UID>
<inclusion>TRUE</inclusion>
<edgeMap>
<xCoord>122</xCoord>
<yCoord>315</yCoord>
</edgeMap>
</roi>
</unblindedReadNodule>
<unblindedReadNodule>
<noduleID>MI014_20568</noduleID>
<roi>
<imageZposition>-116.5</imageZposition>
<imageSOP_UID>1.3.6.1.4.1.14519.5.2.1.6279.6001.157174520143696682423368959919</imageSOP_UID>
<inclusion>TRUE</inclusion>
<edgeMap>
<xCoord>167</xCoord>
<yCoord>349</yCoord>
</edgeMap>
</roi>
</unblindedReadNodule>
<nonNodule>
<nonNoduleID>MI014_20564</nonNoduleID>
<imageZposition>-71.5</imageZposition>
<imageSOP_UID>1.3.6.1.4.1.14519.5.2.1.6279.6001.166814238584270294003310698638</imageSOP_UID>
<locus>
<xCoord>215</xCoord>
<yCoord>295</yCoord>
</locus>
</nonNodule>
<nonNodule>
<nonNoduleID>MI014_20557</nonNoduleID>
<imageZposition>-104.0</imageZposition>
<imageSOP_UID>1.3.6.1.4.1.14519.5.2.1.6279.6001.428325146204231792047126186307</imageSOP_UID>
<locus>
<xCoord>150</xCoord>
<yCoord>266</yCoord>
</locus>
</nonNodule>
<nonNodule>
<nonNoduleID>MI014_20565</nonNoduleID>
<imageZposition>-169.0</imageZposition>
<imageSOP_UID>1.3.6.1.4.1.14519.5.2.1.6279.6001.218407433752268581160681084639</imageSOP_UID>
<locus>
<xCoord>171</xCoord>
<yCoord>377</yCoord>
</locus>
</nonNodule>
<nonNodule>
<nonNoduleID>MI014_20551</nonNoduleID>
<imageZposition>-239.0</imageZposition>
<imageSOP_UID>1.3.6.1.4.1.14519.5.2.1.6279.6001.998743929236166394805517054226</imageSOP_UID>
<locus>
<xCoord>139</xCoord>
<yCoord>381</yCoord>
</locus>
</nonNodule>
<nonNodule>
<nonNoduleID>MI014_20566</nonNoduleID>
<imageZposition>-229.0</imageZposition>
<imageSOP_UID>1.3.6.1.4.1.14519.5.2.1.6279.6001.277522099111140175508608839191</imageSOP_UID>
<locus>
<xCoord>416</xCoord>
<yCoord>230</yCoord>
</locus>
</nonNodule>
<nonNodule>
<nonNoduleID>MI014_20567</nonNoduleID>
<imageZposition>-151.5</imageZposition>
<imageSOP_UID>1.3.6.1.4.1.14519.5.2.1.6279.6001.125735962017624087107113253022</imageSOP_UID>
<locus>
<xCoord>327</xCoord>
<yCoord>364</yCoord>
</locus>
</nonNodule>
<nonNodule>
<nonNoduleID>MI014_20548</nonNoduleID>
<imageZposition>-199.0</imageZposition>
<imageSOP_UID>1.3.6.1.4.1.14519.5.2.1.6279.6001.233705967175249447132152355751</imageSOP_UID>
<locus>
<xCoord>426</xCoord>
<yCoord>219</yCoord>
</locus>
</nonNodule>
<nonNodule>
<nonNoduleID>MI014_20552</nonNoduleID>
<imageZposition>-229.0</imageZposition>
<imageSOP_UID>1.3.6.1.4.1.14519.5.2.1.6279.6001.277522099111140175508608839191</imageSOP_UID>
<locus>
<xCoord>422</xCoord>
<yCoord>230</yCoord>
</locus>
</nonNodule>
<nonNodule>
<nonNoduleID>MI014_20553</nonNoduleID>
<imageZposition>-169.0</imageZposition>
<imageSOP_UID>1.3.6.1.4.1.14519.5.2.1.6279.6001.218407433752268581160681084639</imageSOP_UID>
<locus>
<xCoord>173</xCoord>
<yCoord>374</yCoord>
</locus>
</nonNodule>
<nonNodule>
<nonNoduleID>MI014_20554</nonNoduleID>
<imageZposition>-104.0</imageZposition>
<imageSOP_UID>1.3.6.1.4.1.14519.5.2.1.6279.6001.428325146204231792047126186307</imageSOP_UID>
<locus>
<xCoord>142</xCoord>
<yCoord>266</yCoord>
</locus>
</nonNodule>
<nonNodule>
<nonNoduleID>MI014_20555</nonNoduleID>
<imageZposition>-149.0</imageZposition>
<imageSOP_UID>1.3.6.1.4.1.14519.5.2.1.6279.6001.272177253299638637364110211017</imageSOP_UID>
<locus>
<xCoord>326</xCoord>
<yCoord>364</yCoord>
</locus>
</nonNodule>
<nonNodule>
<nonNoduleID>MI014_20559</nonNoduleID>
<imageZposition>-259.0</imageZposition>
<imageSOP_UID>1.3.6.1.4.1.14519.5.2.1.6279.6001.150578968451351027685248931877</imageSOP_UID>
<locus>
<xCoord>359</xCoord>
<yCoord>369</yCoord>
</locus>
</nonNodule>
<nonNodule>
<nonNoduleID>MI014_20560</nonNoduleID>
<imageZposition>-231.5</imageZposition>
<imageSOP_UID>1.3.6.1.4.1.14519.5.2.1.6279.6001.128501039770100324220153938525</imageSOP_UID>
<locus>
<xCoord>421</xCoord>
<yCoord>230</yCoord>
</locus>
</nonNodule>
<nonNodule>
<nonNoduleID>MI014_20562</nonNoduleID>
<imageZposition>-151.5</imageZposition>
<imageSOP_UID>1.3.6.1.4.1.14519.5.2.1.6279.6001.125735962017624087107113253022</imageSOP_UID>
<locus>
<xCoord>330</xCoord>
<yCoord>366</yCoord>
</locus>
</nonNodule>
<nonNodule>
<nonNoduleID>MI014_20569</nonNoduleID>
<imageZposition>-86.5</imageZposition>
<imageSOP_UID>1.3.6.1.4.1.14519.5.2.1.6279.6001.930064585714931098090032452000</imageSOP_UID>
<locus>
<xCoord>160</xCoord>
<yCoord>315</yCoord>
</locus>
</nonNodule>
<nonNodule>
<nonNoduleID>MI014_20570</nonNoduleID>
<imageZposition>-179.0</imageZposition>
<imageSOP_UID>1.3.6.1.4.1.14519.5.2.1.6279.6001.891695456940121828650689156890</imageSOP_UID>
<locus>
<xCoord>393</xCoord>
<yCoord>349</yCoord>
</locus>
</nonNodule>
</readingSession>
<readingSession>
		<annotationVersion>3.12</annotationVersion>
		<servicingRadiologistID>854875643</servicingRadiologistID>
			<unblindedReadNodule>
				<noduleID>0</noduleID>
				<characteristics>
					<subtlety>5</subtlety>
					<internalStructure>1</internalStructure>
					<calcification>6</calcification>
					<sphericity>4</sphericity>
					<margin>5</margin>
					<lobulation>1</lobulation>
					<spiculation>2</spiculation>
					<texture>5</texture>
					<malignancy>2</malignancy>
				</characteristics>
				<roi>
					<imageZposition>-169.0</imageZposition>
					<imageSOP_UID>1.3.6.1.4.1.14519.5.2.1.6279.6001.218407433752268581160681084639</imageSOP_UID>
					<inclusion>TRUE</inclusion>
					<edgeMap>
					<xCoord>214</xCoord>
					<yCoord>285</yCoord>
					</edgeMap>
					<edgeMap>
					<xCoord>214</xCoord>
					<yCoord>284</yCoord>
					</edgeMap>
					<edgeMap>
					<xCoord>214</xCoord>
					<yCoord>283</yCoord>
					</edgeMap>
					<edgeMap>
					<xCoord>214</xCoord>
					<yCoord>282</yCoord>
					</edgeMap>
					<edgeMap>
					<xCoord>214</xCoord>
					<yCoord>281</yCoord>
					</edgeMap>
					<edgeMap>
					<xCoord>214</xCoord>
					<yCoord>280</yCoord>
					</edgeMap>
					<edgeMap>
					<xCoord>214</xCoord>
					<yCoord>279</yCoord>
					</edgeMap>
					<edgeMap>
					<xCoord>215</xCoord>
					<yCoord>279</yCoord>
					</edgeMap>
					<edgeMap>
					<xCoord>216</xCoord>
					<yCoord>278</yCoord>
					</edgeMap>
					<edgeMap>
					<xCoord>217</xCoord>
					<yCoord>278</yCoord>
					</edgeMap>
					<edgeMap>
					<xCoord>218</xCoord>
					<yCoord>277</yCoord>
					</edgeMap>
					<edgeMap>
					<xCoord>219</xCoord>
					<yCoord>277</yCoord>
					</edgeMap>
					<edgeMap>
					<xCoord>220</xCoord>
					<yCoord>277</yCoord>
					</edgeMap>
					<edgeMap>
					<xCoord>221</xCoord>
					<yCoord>277</yCoord>
					</edgeMap>
					<edgeMap>
					<xCoord>222</xCoord>
					<yCoord>278</yCoord>
					</edgeMap>
					<edgeMap>
					<xCoord>223</xCoord>
					<yCoord>279</yCoord>
					</edgeMap>
					<edgeMap>
					<xCoord>224</xCoord>
					<yCoord>279</yCoord>
					</edgeMap>
					<edgeMap>
					<xCoord>225</xCoord>
					<yCoord>280</yCoord>
					</edgeMap>
					<edgeMap>
					<xCoord>226</xCoord>
					<yCoord>281</yCoord>
					</edgeMap>
					<edgeMap>
					<xCoord>227</xCoord>
					<yCoord>282</yCoord>
					</edgeMap>
					<edgeMap>
					<xCoord>228</xCoord>
					<yCoord>283</yCoord>
					</edgeMap>
					<edgeMap>
					<xCoord>228</xCoord>
					<yCoord>284</yCoord>
					</edgeMap>
					<edgeMap>
					<xCoord>229</xCoord>
					<yCoord>285</yCoord>
					</edgeMap>
					<edgeMap>
					<xCoord>229</xCoord>
					<yCoord>286</yCoord>
					</edgeMap>
					<edgeMap>
					<xCoord>228</xCoord>
					<yCoord>287</yCoord>
					</edgeMap>
					<edgeMap>
					<xCoord>228</xCoord>
					<yCoord>288</yCoord>
					</edgeMap>
					<edgeMap>
					<xCoord>228</xCoord>
					<yCoord>289</yCoord>
					</edgeMap>
					<edgeMap>
					<xCoord>228</xCoord>
					<yCoord>290</yCoord>
					</edgeMap>
					<edgeMap>
					<xCoord>228</xCoord>
					<yCoord>291</yCoord>
					</edgeMap>
					<edgeMap>
					<xCoord>228</xCoord>
					<yCoord>292</yCoord>
					</edgeMap>
					<edgeMap>
					<xCoord>228</xCoord>
					<yCoord>293</yCoord>
					</edgeMap>
					<edgeMap>
					<xCoord>228</xCoord>
					<yCoord>294</yCoord>
					</edgeMap>
					<edgeMap>
					<xCoord>228</xCoord>
					<yCoord>295</yCoord>
					</edgeMap>
					<edgeMap>
					<xCoord>228</xCoord>
					<yCoord>296</yCoord>
					</edgeMap>
					<edgeMap>
					<xCoord>227</xCoord>
					<yCoord>297</yCoord>
					</edgeMap>
					<edgeMap>
					<xCoord>226</xCoord>
					<yCoord>298</yCoord>
					</edgeMap>
					<edgeMap>
					<xCoord>225</xCoord>
					<yCoord>299</yCoord>
					</edgeMap>
					<edgeMap>
					<xCoord>224</xCoord>
					<yCoord>299</yCoord>
					</edgeMap>
					<edgeMap>
					<xCoord>223</xCoord>
					<yCoord>299</yCoord>
					</edgeMap>
					<edgeMap>
					<xCoord>222</xCoord>
					<yCoord>299</yCoord>
					</edgeMap>
					<edgeMap>
					<xCoord>221</xCoord>
					<yCoord>299</yCoord>
					</edgeMap>
					<edgeMap>
					<xCoord>220</xCoord>
					<yCoord>299</yCoord>
					</edgeMap>
					<edgeMap>
					<xCoord>219</xCoord>
					<yCoord>298</yCoord>
					</edgeMap>
					<edgeMap>
					<xCoord>219</xCoord>
					<yCoord>297</yCoord>
					</edgeMap>
					<edgeMap>
					<xCoord>218</xCoord>
					<yCoord>296</yCoord>
					</edgeMap>
					<edgeMap>
					<xCoord>218</xCoord>
					<yCoord>295</yCoord>
					</edgeMap>
					<edgeMap>
					<xCoord>217</xCoord>
					<yCoord>294</yCoord>
					</edgeMap>
					<edgeMap>
					<xCoord>217</xCoord>
					<yCoord>293</yCoord>
					</edgeMap>
					<edgeMap>
					<xCoord>217</xCoord>
					<yCoord>292</yCoord>
					</edgeMap>
					<edgeMap>
					<xCoord>216</xCoord>
					<yCoord>291</yCoord>
					</edgeMap>
					<edgeMap>
					<xCoord>216</xCoord>
					<yCoord>290</yCoord>
					</edgeMap>
					<edgeMap>
					<xCoord>215</xCoord>
					<yCoord>289</yCoord>
					</edgeMap>
					<edgeMap>
					<xCoord>214</xCoord>
					<yCoord>288</yCoord>
					</edgeMap>
					<edgeMap>
					<xCoord>214</xCoord>
					<yCoord>287</yCoord>
					</edgeMap>
					<edgeMap>
					<xCoord>214</xCoord>
					<yCoord>286</yCoord>
					</edgeMap>
					<edgeMap>
					<xCoord>214</xCoord>
					<yCoord>285</yCoord>
					</edgeMap>
				</roi>
				<roi>
					<imageZposition>-171.5</imageZposition>
					<imageSOP_UID>1.3.6.1.4.1.14519.5.2.1.6279.6001.115742111905067437196793913492</imageSOP_UID>
					<inclusion>TRUE</inclusion>
					<edgeMap>
					<xCoord>213</xCoord>
					<yCoord>278</yCoord>
					</edgeMap>
					<edgeMap>
					<xCoord>214</xCoord>
					<yCoord>278</yCoord>
					</edgeMap>
					<edgeMap>
					<xCoord>215</xCoord>
					<yCoord>277</yCoord>
					</edgeMap>
					<edgeMap>
					<xCoord>216</xCoord>
					<yCoord>277</yCoord>
					</edgeMap>
					<edgeMap>
					<xCoord>217</xCoord>
					<yCoord>276</yCoord>
					</edgeMap>
					<edgeMap>
					<xCoord>218</xCoord>
					<yCoord>276</yCoord>
					</edgeMap>
					<edgeMap>
					<xCoord>219</xCoord>
					<yCoord>276</yCoord>
					</edgeMap>
					<edgeMap>
					<xCoord>220</xCoord>
					<yCoord>276</yCoord>
					</edgeMap>
					<edgeMap>
					<xCoord>221</xCoord>
					<yCoord>276</yCoord>
					</edgeMap>
					<edgeMap>
					<xCoord>222</xCoord>
					<yCoord>277</yCoord>
					</edgeMap>
					<edgeMap>
					<xCoord>223</xCoord>
					<yCoord>277</yCoord>
					</edgeMap>
					<edgeMap>
					<xCoord>224</xCoord>
					<yCoord>278</yCoord>
					</edgeMap>
					<edgeMap>
					<xCoord>225</xCoord>
					<yCoord>278</yCoord>
					</edgeMap>
					<edgeMap>
					<xCoord>226</xCoord>
					<yCoord>279</yCoord>
					</edgeMap>
					<edgeMap>
					<xCoord>227</xCoord>
					<yCoord>280</yCoord>
					</edgeMap>
					<edgeMap>
					<xCoord>228</xCoord>
					<yCoord>280</yCoord>
					</edgeMap>
					<edgeMap>
					<xCoord>229</xCoord>
					<yCoord>280</yCoord>
					</edgeMap>
					<edgeMap>
					<xCoord>230</xCoord>
					<yCoord>281</yCoord>
					</edgeMap>
					<edgeMap>
					<xCoord>230</xCoord>
					<yCoord>282</yCoord>
					</edgeMap>
					<edgeMap>
					<xCoord>231</xCoord>
					<yCoord>283</yCoord>
					</edgeMap>
					<edgeMap>
					<xCoord>232</xCoord>
					<yCoord>284</yCoord>
					</edgeMap>
					<edgeMap>
					<xCoord>233</xCoord>
					<yCoord>285</yCoord>
					</edgeMap>
					<edgeMap>
					<xCoord>234</xCoord>
					<yCoord>286</yCoord>
					</edgeMap>
					<edgeMap>
					<xCoord>234</xCoord>
					<yCoord>287</yCoord>
					</edgeMap>
					<edgeMap>
					<xCoord>233</xCoord>
					<yCoord>288</yCoord>
					</edgeMap>
					<edgeMap>
					<xCoord>232</xCoord>
					<yCoord>288</yCoord>
					</edgeMap>
					<edgeMap>
					<xCoord>232</xCoord>
					<yCoord>289</yCoord>
					</edgeMap>
					<edgeMap>
					<xCoord>232</xCoord>
					<yCoord>290</yCoord>
					</edgeMap>
					<edgeMap>
					<xCoord>232</xCoord>
					<yCoord>291</yCoord>
					</edgeMap>
					<edgeMap>
					<xCoord>232</xCoord>
					<yCoord>292</yCoord>
					</edgeMap>
					<edgeMap>
					<xCoord>232</xCoord>
					<yCoord>293</yCoord>
					</edgeMap>
					<edgeMap>
					<xCoord>232</xCoord>
					<yCoord>294</yCoord>
					</edgeMap>
					<edgeMap>
					<xCoord>232</xCoord>
					<yCoord>295</yCoord>
					</edgeMap>
					<edgeMap>
					<xCoord>231</xCoord>
					<yCoord>296</yCoord>
					</edgeMap>
					<edgeMap>
					<xCoord>232</xCoord>
					<yCoord>296</yCoord>
					</edgeMap>
					<edgeMap>
					<xCoord>231</xCoord>
					<yCoord>297</yCoord>
					</edgeMap>
					<edgeMap>
					<xCoord>230</xCoord>
					<yCoord>298</yCoord>
					</edgeMap>
					<edgeMap>
					<xCoord>229</xCoord>
					<yCoord>299</yCoord>
					</edgeMap>
					<edgeMap>
					<xCoord>228</xCoord>
					<yCoord>300</yCoord>
					</edgeMap>
					<edgeMap>
					<xCoord>227</xCoord>
					<yCoord>301</yCoord>
					</edgeMap>
					<edgeMap>
					<xCoord>227</xCoord>
					<yCoord>302</yCoord>
					</edgeMap>
					<edgeMap>
					<xCoord>226</xCoord>
					<yCoord>302</yCoord>
					</edgeMap>
					<edgeMap>
					<xCoord>225</xCoord>
					<yCoord>302</yCoord>
					</edgeMap>
					<edgeMap>
					<xCoord>224</xCoord>
					<yCoord>302</yCoord>
					</edgeMap>
					<edgeMap>
					<xCoord>223</xCoord>
					<yCoord>302</yCoord>
					</edgeMap>
					<edgeMap>
					<xCoord>222</xCoord>
					<yCoord>302</yCoord>
					</edgeMap>
					<edgeMap>
					<xCoord>221</xCoord>
					<yCoord>301</yCoord>
					</edgeMap>
					<edgeMap>
					<xCoord>220</xCoord>
					<yCoord>300</yCoord>
					</edgeMap>
					<edgeMap>
					<xCoord>219</xCoord>
					<yCoord>299</yCoord>
					</edgeMap>
					<edgeMap>
					<xCoord>218</xCoord>
					<yCoord>298</yCoord>
					</edgeMap>
					<edgeMap>
					<xCoord>217</xCoord>
					<yCoord>297</yCoord>
					</edgeMap>
					<edgeMap>
					<xCoord>216</xCoord>
					<yCoord>296</yCoord>
					</edgeMap>
					<edgeMap>
					<xCoord>215</xCoord>
					<yCoord>296</yCoord>
					</edgeMap>
					<edgeMap>
					<xCoord>215</xCoord>
					<yCoord>295</yCoord>
					</edgeMap>
					<edgeMap>
					<xCoord>214</xCoord>
					<yCoord>294</yCoord>
					</edgeMap>
					<edgeMap>
					<xCoord>213</xCoord>
					<yCoord>293</yCoord>
					</edgeMap>
					<edgeMap>
					<xCoord>212</xCoord>
					<yCoord>292</yCoord>
					</edgeMap>
					<edgeMap>
					<xCoord>212</xCoord>
					<yCoord>291</yCoord>
					</edgeMap>
					<edgeMap>
					<xCoord>212</xCoord>
					<yCoord>290</yCoord>
					</edgeMap>
					<edgeMap>
					<xCoord>212</xCoord>
					<yCoord>289</yCoord>
					</edgeMap>
					<edgeMap>
					<xCoord>211</xCoord>
					<yCoord>288</yCoord>
					</edgeMap>
					<edgeMap>
					<xCoord>211</xCoord>
					<yCoord>287</yCoord>
					</edgeMap>
					<edgeMap>
					<xCoord>211</xCoord>
					<yCoord>286</yCoord>
					</edgeMap>
					<edgeMap>
					<xCoord>211</xCoord>
					<yCoord>285</yCoord>
					</edgeMap>
					<edgeMap>
					<xCoord>211</xCoord>
					<yCoord>284</yCoord>
					</edgeMap>
					<edgeMap>
					<xCoord>212</xCoord>
					<yCoord>283</yCoord>
					</edgeMap>
					<edgeMap>
					<xCoord>212</xCoord>
					<yCoord>282</yCoord>
					</edgeMap>
					<edgeMap>
					<xCoord>212</xCoord>
					<yCoord>281</yCoord>
					</edgeMap>
					<edgeMap>
					<xCoord>213</xCoord>
					<yCoord>280</yCoord>
					</edgeMap>
					<edgeMap>
					<xCoord>213</xCoord>
					<yCoord>279</yCoord>
					</edgeMap>
					<edgeMap>
					<xCoord>213</xCoord>
					<yCoord>278</yCoord>
					</edgeMap>
				</roi>
				<roi>
					<imageZposition>-174.0</imageZposition>
					<imageSOP_UID>1.3.6.1.4.1.14519.5.2.1.6279.6001.308523772182667473163430727496</imageSOP_UID>
					<inclusion>TRUE</inclusion>
					<edgeMap>
					<xCoord>212</xCoord>
					<yCoord>278</yCoord>
					</edgeMap>
					<edgeMap>
					<xCoord>213</xCoord>
					<yCoord>277</yCoord>
					</edgeMap>
					<edgeMap>
					<xCoord>214</xCoord>
					<yCoord>276</yCoord>
					</edgeMap>
					<edgeMap>
					<xCoord>214</xCoord>
					<yCoord>275</yCoord>
					</edgeMap>
					<edgeMap>
					<xCoord>215</xCoord>
					<yCoord>275</yCoord>
					</edgeMap>
					<edgeMap>
					<xCoord>216</xCoord>
					<yCoord>274</yCoord>
					</edgeMap>
					<edgeMap>
					<xCoord>217</xCoord>
					<yCoord>274</yCoord>
					</edgeMap>
					<edgeMap>
					<xCoord>218</xCoord>
					<yCoord>274</yCoord>
					</edgeMap>
					<edgeMap>
					<xCoord>219</xCoord>
					<yCoord>274</yCoord>
					</edgeMap>
					<edgeMap>
					<xCoord>219</xCoord>
					<yCoord>273</yCoord>
					</edgeMap>
					<edgeMap>
					<xCoord>220</xCoord>
					<yCoord>274</yCoord>
					</edgeMap>
					<edgeMap>
					<xCoord>221</xCoord>
					<yCoord>274</yCoord>
					</edgeMap>
					<edgeMap>
					<xCoord>222</xCoord>
					<yCoord>275</yCoord>
					</edgeMap>
					<edgeMap>
					<xCoord>223</xCoord>
					<yCoord>275</yCoord>
					</edgeMap>
					<edgeMap>
					<xCoord>224</xCoord>
					<yCoord>276</yCoord>
					</edgeMap>
					<edgeMap>
					<xCoord>225</xCoord>
					<yCoord>276</yCoord>
					</edgeMap>
					<edgeMap>
					<xCoord>226</xCoord>
					<yCoord>277</yCoord>
					</edgeMap>
					<edgeMap>
					<xCoord>227</xCoord>
					<yCoord>278</yCoord>
					</edgeMap>
					<edgeMap>
					<xCoord>228</xCoord>
					<yCoord>279</yCoord>
					</edgeMap>
					<edgeMap>
					<xCoord>229</xCoord>
					<yCoord>280</yCoord>
					</edgeMap>
					<edgeMap>
					<xCoord>230</xCoord>
					<yCoord>280</yCoord>
					</edgeMap>
					<edgeMap>
					<xCoord>231</xCoord>
					<yCoord>281</yCoord>
					</edgeMap>
					<edgeMap>
					<xCoord>232</xCoord>
					<yCoord>282</yCoord>
					</edgeMap>
					<edgeMap>
					<xCoord>233</xCoord>
					<yCoord>283</yCoord>
					</edgeMap>
					<edgeMap>
					<xCoord>233</xCoord>
					<yCoord>284</yCoord>
					</edgeMap>
					<edgeMap>
					<xCoord>233</xCoord>
					<yCoord>285</yCoord>
					</edgeMap>
					<edgeMap>
					<xCoord>233</xCoord>
					<yCoord>286</yCoord>
					</edgeMap>
					<edgeMap>
					<xCoord>233</xCoord>
					<yCoord>287</yCoord>
					</edgeMap>
					<edgeMap>
					<xCoord>234</xCoord>
					<yCoord>288</yCoord>
					</edgeMap>
					<edgeMap>
					<xCoord>234</xCoord>
					<yCoord>289</yCoord>
					</edgeMap>
					<edgeMap>
					<xCoord>234</xCoord>
					<yCoord>290</yCoord>
					</edgeMap>
					<edgeMap>
					<xCoord>234</xCoord>
					<yCoord>291</yCoord>
					</edgeMap>
					<edgeMap>
					<xCoord>234</xCoord>
					<yCoord>292</yCoord>
					</edgeMap>
					<edgeMap>
					<xCoord>234</xCoord>
					<yCoord>293</yCoord>
					</edgeMap>
					<edgeMap>
					<xCoord>233</xCoord>
					<yCoord>294</yCoord>
					</edgeMap>
					<edgeMap>
					<xCoord>233</xCoord>
					<yCoord>295</yCoord>
					</edgeMap>
					<edgeMap>
					<xCoord>233</xCoord>
					<yCoord>296</yCoord>
					</edgeMap>
					<edgeMap>
					<xCoord>232</xCoord>
					<yCoord>297</yCoord>
					</edgeMap>
					<edgeMap>
					<xCoord>232</xCoord>
					<yCoord>298</yCoord>
					</edgeMap>
					<edgeMap>
					<xCoord>231</xCoord>
					<yCoord>299</yCoord>
					</edgeMap>
					<edgeMap>
					<xCoord>230</xCoord>
					<yCoord>300</yCoord>
					</edgeMap>
					<edgeMap>
					<xCoord>229</xCoord>
					<yCoord>300</yCoord>
					</edgeMap>
					<edgeMap>
					<xCoord>228</xCoord>
					<yCoord>301</yCoord>
					</edgeMap>
					<edgeMap>
					<xCoord>227</xCoord>
					<yCoord>302</yCoord>
					</edgeMap>
					<edgeMap>
					<xCoord>226</xCoord>
					<yCoord>303</yCoord>
					</edgeMap>
					<edgeMap>
					<xCoord>225</xCoord>
					<yCoord>304</yCoord>
					</edgeMap>
					<edgeMap>
					<xCoord>224</xCoord>
					<yCoord>304</yCoord>
					</edgeMap>
					<edgeMap>
					<xCoord>223</xCoord>
					<yCoord>304</yCoord>
					</edgeMap>
					<edgeMap>
					<xCoord>222</xCoord>
					<yCoord>304</yCoord>
					</edgeMap>
					<edgeMap>
					<xCoord>221</xCoord>
					<yCoord>304</yCoord>
					</edgeMap>
					<edgeMap>
					<xCoord>220</xCoord>
					<yCoord>304</yCoord>
					</edgeMap>
					<edgeMap>
					<xCoord>219</xCoord>
					<yCoord>303</yCoord>
					</edgeMap>
					<edgeMap>
					<xCoord>218</xCoord>
					<yCoord>303</yCoord>
					</edgeMap>
					<edgeMap>
					<xCoord>217</xCoord>
					<yCoord>302</yCoord>
					</edgeMap>
					<edgeMap>
					<xCoord>216</xCoord>
					<yCoord>302</yCoord>
					</edgeMap>
					<edgeMap>
					<xCoord>215</xCoord>
					<yCoord>302</yCoord>
					</edgeMap>
					<edgeMap>
					<xCoord>215</xCoord>
					<yCoord>301</yCoord>
					</edgeMap>
					<edgeMap>
					<xCoord>215</xCoord>
					<yCoord>300</yCoord>
					</edgeMap>
					<edgeMap>
					<xCoord>214</xCoord>
					<yCoord>299</yCoord>
					</edgeMap>
					<edgeMap>
					<xCoord>213</xCoord>
					<yCoord>298</yCoord>
					</edgeMap>
					<edgeMap>
					<xCoord>212</xCoord>
					<yCoord>297</yCoord>
					</edgeMap>
					<edgeMap>
					<xCoord>211</xCoord>
					<yCoord>296</yCoord>
					</edgeMap>
					<edgeMap>
					<xCoord>211</xCoord>
					<yCoord>295</yCoord>
					</edgeMap>
					<edgeMap>
					<xCoord>210</xCoord>
					<yCoord>294</yCoord>
					</edgeMap>
					<edgeMap>
					<xCoord>210</xCoord>
					<yCoord>293</yCoord>
					</edgeMap>
					<edgeMap>
					<xCoord>210</xCoord>
					<yCoord>292</yCoord>
					</edgeMap>
					<edgeMap>
					<xCoord>210</xCoord>
					<yCoord>291</yCoord>
					</edgeMap>
					<edgeMap>
					<xCoord>210</xCoord>
					<yCoord>290</yCoord>
					</edgeMap>
					<edgeMap>
					<xCoord>210</xCoord>
					<yCoord>289</yCoord>
					</edgeMap>
					<edgeMap>
					<xCoord>210</xCoord>
					<yCoord>288</yCoord>
					</edgeMap>
					<edgeMap>
					<xCoord>210</xCoord>
					<yCoord>287</yCoord>
					</edgeMap>
					<edgeMap>
					<xCoord>210</xCoord>
					<yCoord>286</yCoord>
					</edgeMap>
					<edgeMap>
					<xCoord>210</xCoord>
					<yCoord>285</yCoord>
					</edgeMap>
					<edgeMap>
					<xCoord>211</xCoord>
					<yCoord>284</yCoord>
					</edgeMap>
					<edgeMap>
					<xCoord>211</xCoord>
					<yCoord>283</yCoord>
					</edgeMap>
					<edgeMap>
					<xCoord>211</xCoord>
					<yCoord>282</yCoord>
					</edgeMap>
					<edgeMap>
					<xCoord>211</xCoord>
					<yCoord>281</yCoord>
					</edgeMap>
					<edgeMap>
					<xCoord>211</xCoord>
					<yCoord>280</yCoord>
					</edgeMap>
					<edgeMap>
					<xCoord>211</xCoord>
					<yCoord>279</yCoord>
					</edgeMap>
					<edgeMap>
					<xCoord>212</xCoord>
					<yCoord>278</yCoord>
					</edgeMap>
				</roi>
				<roi>
					<imageZposition>-176.5</imageZposition>
					<imageSOP_UID>1.3.6.1.4.1.14519.5.2.1.6279.6001.590194167945193021048013608368</imageSOP_UID>
					<inclusion>TRUE</inclusion>
					<edgeMap>
					<xCoord>207</xCoord>
					<yCoord>287</yCoord>
					</edgeMap>
					<edgeMap>
					<xCoord>208</xCoord>
					<yCoord>286</yCoord>
					</edgeMap>
					<edgeMap>
					<xCoord>209</xCoord>
					<yCoord>285</yCoord>
					</edgeMap>
					<edgeMap>
					<xCoord>209</xCoord>
					<yCoord>284</yCoord>
					</edgeMap>
					<edgeMap>
					<xCoord>210</xCoord>
					<yCoord>283</yCoord>
					</edgeMap>
					<edgeMap>
					<xCoord>210</xCoord>
					<yCoord>282</yCoord>
					</edgeMap>
					<edgeMap>
					<xCoord>211</xCoord>
					<yCoord>281</yCoord>
					</edgeMap>
					<edgeMap>
					<xCoord>211</xCoord>
					<yCoord>280</yCoord>
					</edgeMap>
					<edgeMap>
					<xCoord>212</xCoord>
					<yCoord>279</yCoord>
					</edgeMap>
					<edgeMap>
					<xCoord>213</xCoord>
					<yCoord>278</yCoord>
					</edgeMap>
					<edgeMap>
					<xCoord>213</xCoord>
					<yCoord>277</yCoord>
					</edgeMap>
					<edgeMap>
					<xCoord>214</xCoord>
					<yCoord>276</yCoord>
					</edgeMap>
					<edgeMap>
					<xCoord>215</xCoord>
					<yCoord>275</yCoord>
					</edgeMap>
					<edgeMap>
					<xCoord>216</xCoord>
					<yCoord>274</yCoord>
					</edgeMap>
					<edgeMap>
					<xCoord>217</xCoord>
					<yCoord>273</yCoord>
					</edgeMap>
					<edgeMap>
					<xCoord>218</xCoord>
					<yCoord>273</yCoord>
					</edgeMap>
					<edgeMap>
					<xCoord>219</xCoord>
					<yCoord>273</yCoord>
					</edgeMap>
					<edgeMap>
					<xCoord>220</xCoord>
					<yCoord>272</yCoord>
					</edgeMap>
					<edgeMap>
					<xCoord>221</xCoord>
					<yCoord>272</yCoord>
					</edgeMap>
					<edgeMap>
					<xCoord>222</xCoord>
					<yCoord>273</yCoord>
					</edgeMap>
					<edgeMap>
					<xCoord>223</xCoord>
					<yCoord>273</yCoord>
					</edgeMap>
					<edgeMap>
					<xCoord>224</xCoord>
					<yCoord>273</yCoord>
					</edgeMap>
					<edgeMap>
					<xCoord>225</xCoord>
					<yCoord>273</yCoord>
					</edgeMap>
					<edgeMap>
					<xCoord>226</xCoord>
					<yCoord>274</yCoord>
					</edgeMap>
					<edgeMap>
					<xCoord>227</xCoord>
					<yCoord>275</yCoord>
					</edgeMap>
					<edgeMap>
					<xCoord>228</xCoord>
					<yCoord>275</yCoord>
					</edgeMap>
					<edgeMap>
					<xCoord>229</xCoord>
					<yCoord>276</yCoord>
					</edgeMap>
					<edgeMap>
					<xCoord>230</xCoord>
					<yCoord>277</yCoord>
					</edgeMap>
					<edgeMap>
					<xCoord>231</xCoord>
					<yCoord>277</yCoord>
					</edgeMap>
					<edgeMap>
					<xCoord>232</xCoord>
					<yCoord>278</yCoord>
					</edgeMap>
					<edgeMap>
					<xCoord>233</xCoord>
					<yCoord>279</yCoord>
					</edgeMap>
					<edgeMap>
					<xCoord>234</xCoord>
					<yCoord>280</yCoord>
					</edgeMap>
					<edgeMap>
					<xCoord>235</xCoord>
					<yCoord>281</yCoord>
					</edgeMap>
					<edgeMap>
					<xCoord>235</xCoord>
					<yCoord>282</yCoord>
					</edgeMap>
					<edgeMap>
					<xCoord>235</xCoord>
					<yCoord>283</yCoord>
					</edgeMap>
					<edgeMap>
					<xCoord>235</xCoord>
					<yCoord>284</yCoord>
					</edgeMap>
					<edgeMap>
					<xCoord>235</xCoord>
					<yCoord>285</yCoord>
					</edgeMap>
					<edgeMap>
					<xCoord>235</xCoord>
					<yCoord>286</yCoord>
					</edgeMap>
					<edgeMap>
					<xCoord>235</xCoord>
					<yCoord>287</yCoord>
					</edgeMap>
					<edgeMap>
					<xCoord>235</xCoord>
					<yCoord>288</yCoord>
					</edgeMap>
					<edgeMap>
					<xCoord>234</xCoord>
					<yCoord>289</yCoord>
					</edgeMap>
					<edgeMap>
					<xCoord>234</xCoord>
					<yCoord>290</yCoord>
					</edgeMap>
					<edgeMap>
					<xCoord>234</xCoord>
					<yCoord>291</yCoord>
					</edgeMap>
					<edgeMap>
					<xCoord>234</xCoord>
					<yCoord>292</yCoord>
					</edgeMap>
					<edgeMap>
					<xCoord>234</xCoord>
					<yCoord>293</yCoord>
					</edgeMap>
					<edgeMap>
					<xCoord>234</xCoord>
					<yCoord>294</yCoord>
					</edgeMap>
					<edgeMap>
					<xCoord>235</xCoord>
					<yCoord>295</yCoord>
					</edgeMap>
					<edgeMap>
					<xCoord>235</xCoord>
					<yCoord>296</yCoord>
					</edgeMap>
					<edgeMap>
					<xCoord>235</xCoord>
					<yCoord>297</yCoord>
					</edgeMap>
					<edgeMap>
					<xCoord>235</xCoord>
					<yCoord>298</yCoord>
					</edgeMap>
					<edgeMap>
					<xCoord>234</xCoord>
					<yCoord>299</yCoord>
					</edgeMap>
					<edgeMap>
					<xCoord>233</xCoord>
					<yCoord>300</yCoord>
					</edgeMap>
					<edgeMap>
					<xCoord>232</xCoord>
					<yCoord>301</yCoord>
					</edgeMap>
					<edgeMap>
					<xCoord>231</xCoord>
					<yCoord>302</yCoord>
					</edgeMap>
					<edgeMap>
					<xCoord>230</xCoord>
					<yCoord>302</yCoord>
					</edgeMap>
					<edgeMap>
					<xCoord>229</xCoord>
					<yCoord>303</yCoord>
					</edgeMap>
					<edgeMap>
					<xCoord>228</xCoord>
					<yCoord>304</yCoord>
					</edgeMap>
					<edgeMap>
					<xCoord>227</xCoord>
					<yCoord>305</yCoord>
					</edgeMap>
					<edgeMap>
					<xCoord>226</xCoord>
					<yCoord>305</yCoord>
					</edgeMap>
					<edgeMap>
					<xCoord>225</xCoord>
					<yCoord>306</yCoord>
					</edgeMap>
					<edgeMap>
					<xCoord>224</xCoord>
					<yCoord>306</yCoord>
					</edgeMap>
					<edgeMap>
					<xCoord>223</xCoord>
					<yCoord>307</yCoord>
					</edgeMap>
					<edgeMap>
					<xCoord>222</xCoord>
					<yCoord>307</yCoord>
					</edgeMap>
					<edgeMap>
					<xCoord>221</xCoord>
					<yCoord>307</yCoord>
					</edgeMap>
					<edgeMap>
					<xCoord>220</xCoord>
					<yCoord>307</yCoord>
					</edgeMap>
					<edgeMap>
					<xCoord>219</xCoord>
					<yCoord>306</yCoord>
					</edgeMap>
					<edgeMap>
					<xCoord>218</xCoord>
					<yCoord>306</yCoord>
					</edgeMap>
					<edgeMap>
					<xCoord>217</xCoord>
					<yCoord>305</yCoord>
					</edgeMap>
					<edgeMap>
					<xCoord>216</xCoord>
					<yCoord>305</yCoord>
					</edgeMap>
					<edgeMap>
					<xCoord>215</xCoord>
					<yCoord>304</yCoord>
					</edgeMap>
					<edgeMap>
					<xCoord>214</xCoord>
					<yCoord>303</yCoord>
					</edgeMap>
					<edgeMap>
					<xCoord>213</xCoord>
					<yCoord>303</yCoord>
					</edgeMap>
					<edgeMap>
					<xCoord>212</xCoord>
					<yCoord>302</yCoord>
					</edgeMap>
					<edgeMap>
					<xCoord>212</xCoord>
					<yCoord>301</yCoord>
					</edgeMap>
					<edgeMap>
					<xCoord>211</xCoord>
					<yCoord>300</yCoord>
					</edgeMap>
					<edgeMap>
					<xCoord>211</xCoord>
					<yCoord>299</yCoord>
					</edgeMap>
					<edgeMap>
					<xCoord>210</xCoord>
					<yCoord>298</yCoord>
					</edgeMap>
					<edgeMap>
					<xCoord>210</xCoord>
					<yCoord>297</yCoord>
					</edgeMap>
					<edgeMap>
					<xCoord>209</xCoord>
					<yCoord>296</yCoord>
					</edgeMap>
					<edgeMap>
					<xCoord>209</xCoord>
					<yCoord>295</yCoord>
					</edgeMap>
					<edgeMap>
					<xCoord>208</xCoord>
					<yCoord>294</yCoord>
					</edgeMap>
					<edgeMap>
					<xCoord>208</xCoord>
					<yCoord>293</yCoord>
					</edgeMap>
					<edgeMap>
					<xCoord>208</xCoord>
					<yCoord>292</yCoord>
					</edgeMap>
					<edgeMap>
					<xCoord>207</xCoord>
					<yCoord>291</yCoord>
					</edgeMap>
					<edgeMap>
					<xCoord>207</xCoord>
					<yCoord>290</yCoord>
					</edgeMap>
					<edgeMap>
					<xCoord>207</xCoord>
					<yCoord>289</yCoord>
					</edgeMap>
					<edgeMap>
					<xCoord>207</xCoord>
					<yCoord>288</yCoord>
					</edgeMap>
					<edgeMap>
					<xCoord>207</xCoord>
					<yCoord>287</yCoord>
					</edgeMap>
				</roi>
				<roi>
					<imageZposition>-179.0</imageZposition>
					<imageSOP_UID>1.3.6.1.4.1.14519.5.2.1.6279.6001.891695456940121828650689156890</imageSOP_UID>
					<inclusion>TRUE</inclusion>
					<edgeMap>
					<xCoord>211</xCoord>
					<yCoord>280</yCoord>
					</edgeMap>
					<edgeMap>
					<xCoord>212</xCoord>
					<yCoord>279</yCoord>
					</edgeMap>
					<edgeMap>
					<xCoord>213</xCoord>
					<yCoord>278</yCoord>
					</edgeMap>
					<edgeMap>
					<xCoord>214</xCoord>
					<yCoord>277</yCoord>
					</edgeMap>
					<edgeMap>
					<xCoord>215</xCoord>
					<yCoord>276</yCoord>
					</edgeMap>
					<edgeMap>
					<xCoord>216</xCoord>
					<yCoord>276</yCoord>
					</edgeMap>
					<edgeMap>
					<xCoord>217</xCoord>
					<yCoord>275</yCoord>
					</edgeMap>
					<edgeMap>
					<xCoord>218</xCoord>
					<yCoord>274</yCoord>
					</edgeMap>
					<edgeMap>
					<xCoord>219</xCoord>
					<yCoord>273</yCoord>
					</edgeMap>
					<edgeMap>
					<xCoord>220</xCoord>
					<yCoord>273</yCoord>
					</edgeMap>
					<edgeMap>
					<xCoord>221</xCoord>
					<yCoord>272</yCoord>
					</edgeMap>
					<edgeMap>
					<xCoord>222</xCoord>
					<yCoord>272</yCoord>
					</edgeMap>
					<edgeMap>
					<xCoord>223</xCoord>
					<yCoord>273</yCoord>
					</edgeMap>
					<edgeMap>
					<xCoord>224</xCoord>
					<yCoord>273</yCoord>
					</edgeMap>
					<edgeMap>
					<xCoord>225</xCoord>
					<yCoord>274</yCoord>
					</edgeMap>
					<edgeMap>
					<xCoord>226</xCoord>
					<yCoord>275</yCoord>
					</edgeMap>
					<edgeMap>
					<xCoord>227</xCoord>
					<yCoord>275</yCoord>
					</edgeMap>
					<edgeMap>
					<xCoord>228</xCoord>
					<yCoord>276</yCoord>
					</edgeMap>
					<edgeMap>
					<xCoord>229</xCoord>
					<yCoord>276</yCoord>
					</edgeMap>
					<edgeMap>
					<xCoord>230</xCoord>
					<yCoord>277</yCoord>
					</edgeMap>
					<edgeMap>
					<xCoord>231</xCoord>
					<yCoord>278</yCoord>
					</edgeMap>
					<edgeMap>
					<xCoord>232</xCoord>
					<yCoord>279</yCoord>
					</edgeMap>
					<edgeMap>
					<xCoord>233</xCoord>
					<yCoord>280</yCoord>
					</edgeMap>
					<edgeMap>
					<xCoord>234</xCoord>
					<yCoord>281</yCoord>
					</edgeMap>
					<edgeMap>
					<xCoord>234</xCoord>
					<yCoord>282</yCoord>
					</edgeMap>
					<edgeMap>
					<xCoord>234</xCoord>
					<yCoord>283</yCoord>
					</edgeMap>
					<edgeMap>
					<xCoord>234</xCoord>
					<yCoord>284</yCoord>
					</edgeMap>
					<edgeMap>
					<xCoord>234</xCoord>
					<yCoord>285</yCoord>
					</edgeMap>
					<edgeMap>
					<xCoord>234</xCoord>
					<yCoord>286</yCoord>
					</edgeMap>
					<edgeMap>
					<xCoord>234</xCoord>
					<yCoord>287</yCoord>
					</edgeMap>
					<edgeMap>
					<xCoord>234</xCoord>
					<yCoord>288</yCoord>
					</edgeMap>
					<edgeMap>
					<xCoord>234</xCoord>
					<yCoord>289</yCoord>
					</edgeMap>
					<edgeMap>
					<xCoord>234</xCoord>
					<yCoord>290</yCoord>
					</edgeMap>
					<edgeMap>
					<xCoord>234</xCoord>
					<yCoord>291</yCoord>
					</edgeMap>
					<edgeMap>
					<xCoord>234</xCoord>
					<yCoord>292</yCoord>
					</edgeMap>
					<edgeMap>
					<xCoord>233</xCoord>
					<yCoord>293</yCoord>
					</edgeMap>
					<edgeMap>
					<xCoord>233</xCoord>
					<yCoord>294</yCoord>
					</edgeMap>
					<edgeMap>
					<xCoord>233</xCoord>
					<yCoord>295</yCoord>
					</edgeMap>
					<edgeMap>
					<xCoord>233</xCoord>
					<yCoord>296</yCoord>
					</edgeMap>
					<edgeMap>
					<xCoord>232</xCoord>
					<yCoord>297</yCoord>
					</edgeMap>
					<edgeMap>
					<xCoord>232</xCoord>
					<yCoord>298</yCoord>
					</edgeMap>
					<edgeMap>
					<xCoord>232</xCoord>
					<yCoord>299</yCoord>
					</edgeMap>
					<edgeMap>
					<xCoord>231</xCoord>
					<yCoord>300</yCoord>
					</edgeMap>
					<edgeMap>
					<xCoord>230</xCoord>
					<yCoord>301</yCoord>
					</edgeMap>
					<edgeMap>
					<xCoord>230</xCoord>
					<yCoord>302</yCoord>
					</edgeMap>
					<edgeMap>
					<xCoord>229</xCoord>
					<yCoord>303</yCoord>
					</edgeMap>
					<edgeMap>
					<xCoord>228</xCoord>
					<yCoord>303</yCoord>
					</edgeMap>
					<edgeMap>
					<xCoord>227</xCoord>
					<yCoord>304</yCoord>
					</edgeMap>
					<edgeMap>
					<xCoord>226</xCoord>
					<yCoord>304</yCoord>
					</edgeMap>
					<edgeMap>
					<xCoord>225</xCoord>
					<yCoord>305</yCoord>
					</edgeMap>
					<edgeMap>
					<xCoord>224</xCoord>
					<yCoord>305</yCoord>
					</edgeMap>
					<edgeMap>
					<xCoord>223</xCoord>
					<yCoord>305</yCoord>
					</edgeMap>
					<edgeMap>
					<xCoord>222</xCoord>
					<yCoord>305</yCoord>
					</edgeMap>
					<edgeMap>
					<xCoord>221</xCoord>
					<yCoord>306</yCoord>
					</edgeMap>
					<edgeMap>
					<xCoord>220</xCoord>
					<yCoord>306</yCoord>
					</edgeMap>
					<edgeMap>
					<xCoord>219</xCoord>
					<yCoord>306</yCoord>
					</edgeMap>
					<edgeMap>
					<xCoord>218</xCoord>
					<yCoord>306</yCoord>
					</edgeMap>
					<edgeMap>
					<xCoord>217</xCoord>
					<yCoord>305</yCoord>
					</edgeMap>
					<edgeMap>
					<xCoord>216</xCoord>
					<yCoord>305</yCoord>
					</edgeMap>
					<edgeMap>
					<xCoord>215</xCoord>
					<yCoord>304</yCoord>
					</edgeMap>
					<edgeMap>
					<xCoord>214</xCoord>
					<yCoord>304</yCoord>
					</edgeMap>
					<edgeMap>
					<xCoord>213</xCoord>
					<yCoord>303</yCoord>
					</edgeMap>
					<edgeMap>
					<xCoord>212</xCoord>
					<yCoord>302</yCoord>
					</edgeMap>
					<edgeMap>
					<xCoord>211</xCoord>
					<yCoord>302</yCoord>
					</edgeMap>
					<edgeMap>
					<xCoord>210</xCoord>
					<yCoord>301</yCoord>
					</edgeMap>
					<edgeMap>
					<xCoord>210</xCoord>
					<yCoord>300</yCoord>
					</edgeMap>
					<edgeMap>
					<xCoord>209</xCoord>
					<yCoord>299</yCoord>
					</edgeMap>
					<edgeMap>
					<xCoord>209</xCoord>
					<yCoord>298</yCoord>
					</edgeMap>
					<edgeMap>
					<xCoord>209</xCoord>
					<yCoord>297</yCoord>
					</edgeMap>
					<edgeMap>
					<xCoord>208</xCoord>
					<yCoord>296</yCoord>
					</edgeMap>
					<edgeMap>
					<xCoord>207</xCoord>
					<yCoord>295</yCoord>
					</edgeMap>
					<edgeMap>
					<xCoord>207</xCoord>
					<yCoord>294</yCoord>
					</edgeMap>
					<edgeMap>
					<xCoord>207</xCoord>
					<yCoord>293</yCoord>
					</edgeMap>
					<edgeMap>
					<xCoord>206</xCoord>
					<yCoord>292</yCoord>
					</edgeMap>
					<edgeMap>
					<xCoord>206</xCoord>
					<yCoord>291</yCoord>
					</edgeMap>
					<edgeMap>
					<xCoord>206</xCoord>
					<yCoord>290</yCoord>
					</edgeMap>
					<edgeMap>
					<xCoord>207</xCoord>
					<yCoord>289</yCoord>
					</edgeMap>
					<edgeMap>
					<xCoord>207</xCoord>
					<yCoord>288</yCoord>
					</edgeMap>
					<edgeMap>
					<xCoord>208</xCoord>
					<yCoord>287</yCoord>
					</edgeMap>
					<edgeMap>
					<xCoord>208</xCoord>
					<yCoord>286</yCoord>
					</edgeMap>
					<edgeMap>
					<xCoord>208</xCoord>
					<yCoord>285</yCoord>
					</edgeMap>
					<edgeMap>
					<xCoord>209</xCoord>
					<yCoord>284</yCoord>
					</edgeMap>
					<edgeMap>
					<xCoord>209</xCoord>
					<yCoord>283</yCoord>
					</edgeMap>
					<edgeMap>
					<xCoord>210</xCoord>
					<yCoord>282</yCoord>
					</edgeMap>
					<edgeMap>
					<xCoord>210</xCoord>
					<yCoord>281</yCoord>
					</edgeMap>
					<edgeMap>
					<xCoord>211</xCoord>
					<yCoord>280</yCoord>
					</edgeMap>
				</roi>
				<roi>
					<imageZposition>-181.5</imageZposition>
					<imageSOP_UID>1.3.6.1.4.1.14519.5.2.1.6279.6001.999965626166387475417265964001</imageSOP_UID>
					<inclusion>TRUE</inclusion>
					<edgeMap>
					<xCoord>208</xCoord>
					<yCoord>282</yCoord>
					</edgeMap>
					<edgeMap>
					<xCoord>209</xCoord>
					<yCoord>282</yCoord>
					</edgeMap>
					<edgeMap>
					<xCoord>210</xCoord>
					<yCoord>281</yCoord>
					</edgeMap>
					<edgeMap>
					<xCoord>211</xCoord>
					<yCoord>280</yCoord>
					</edgeMap>
					<edgeMap>
					<xCoord>212</xCoord>
					<yCoord>280</yCoord>
					</edgeMap>
					<edgeMap>
					<xCoord>213</xCoord>
					<yCoord>279</yCoord>
					</edgeMap>
					<edgeMap>
					<xCoord>214</xCoord>
					<yCoord>278</yCoord>
					</edgeMap>
					<edgeMap>
					<xCoord>215</xCoord>
					<yCoord>277</yCoord>
					</edgeMap>
					<edgeMap>
					<xCoord>216</xCoord>
					<yCoord>277</yCoord>
					</edgeMap>
					<edgeMap>
					<xCoord>217</xCoord>
					<yCoord>276</yCoord>
					</edgeMap>
					<edgeMap>
					<xCoord>218</xCoord>
					<yCoord>275</yCoord>
					</edgeMap>
					<edgeMap>
					<xCoord>219</xCoord>
					<yCoord>274</yCoord>
					</edgeMap>
					<edgeMap>
					<xCoord>220</xCoord>
					<yCoord>274</yCoord>
					</edgeMap>
					<edgeMap>
					<xCoord>221</xCoord>
					<yCoord>273</yCoord>
					</edgeMap>
					<edgeMap>
					<xCoord>222</xCoord>
					<yCoord>274</yCoord>
					</edgeMap>
					<edgeMap>
					<xCoord>223</xCoord>
					<yCoord>274</yCoord>
					</edgeMap>
					<edgeMap>
					<xCoord>224</xCoord>
					<yCoord>274</yCoord>
					</edgeMap>
					<edgeMap>
					<xCoord>225</xCoord>
					<yCoord>275</yCoord>
					</edgeMap>
					<edgeMap>
					<xCoord>226</xCoord>
					<yCoord>275</yCoord>
					</edgeMap>
					<edgeMap>
					<xCoord>227</xCoord>
					<yCoord>276</yCoord>
					</edgeMap>
					<edgeMap>
					<xCoord>228</xCoord>
					<yCoord>277</yCoord>
					</edgeMap>
					<edgeMap>
					<xCoord>229</xCoord>
					<yCoord>278</yCoord>
					</edgeMap>
					<edgeMap>
					<xCoord>229</xCoord>
					<yCoord>279</yCoord>
					</edgeMap>
					<edgeMap>
					<xCoord>230</xCoord>
					<yCoord>279</yCoord>
					</edgeMap>
					<edgeMap>
					<xCoord>231</xCoord>
					<yCoord>279</yCoord>
					</edgeMap>
					<edgeMap>
					<xCoord>232</xCoord>
					<yCoord>280</yCoord>
					</edgeMap>
					<edgeMap>
					<xCoord>232</xCoord>
					<yCoord>281</yCoord>
					</edgeMap>
					<edgeMap>
					<xCoord>233</xCoord>
					<yCoord>282</yCoord>
					</edgeMap>
					<edgeMap>
					<xCoord>233</xCoord>
					<yCoord>283</yCoord>
					</edgeMap>
					<edgeMap>
					<xCoord>233</xCoord>
					<yCoord>284</yCoord>
					</edgeMap>
					<edgeMap>
					<xCoord>233</xCoord>
					<yCoord>285</yCoord>
					</edgeMap>
					<edgeMap>
					<xCoord>233</xCoord>
					<yCoord>286</yCoord>
					</edgeMap>
					<edgeMap>
					<xCoord>233</xCoord>
					<yCoord>287</yCoord>
					</edgeMap>
					<edgeMap>
					<xCoord>233</xCoord>
					<yCoord>288</yCoord>
					</edgeMap>
					<edgeMap>
					<xCoord>233</xCoord>
					<yCoord>289</yCoord>
					</edgeMap>
					<edgeMap>
					<xCoord>233</xCoord>
					<yCoord>290</yCoord>
					</edgeMap>
					<edgeMap>
					<xCoord>233</xCoord>
					<yCoord>291</yCoord>
					</edgeMap>
					<edgeMap>
					<xCoord>233</xCoord>
					<yCoord>292</yCoord>
					</edgeMap>
					<edgeMap>
					<xCoord>233</xCoord>
					<yCoord>293</yCoord>
					</edgeMap>
					<edgeMap>
					<xCoord>233</xCoord>
					<yCoord>294</yCoord>
					</edgeMap>
					<edgeMap>
					<xCoord>233</xCoord>
					<yCoord>295</yCoord>
					</edgeMap>
					<edgeMap>
					<xCoord>233</xCoord>
					<yCoord>296</yCoord>
					</edgeMap>
					<edgeMap>
					<xCoord>232</xCoord>
					<yCoord>297</yCoord>
					</edgeMap>
					<edgeMap>
					<xCoord>232</xCoord>
					<yCoord>298</yCoord>
					</edgeMap>
					<edgeMap>
					<xCoord>231</xCoord>
					<yCoord>299</yCoord>
					</edgeMap>
					<edgeMap>
					<xCoord>231</xCoord>
					<yCoord>300</yCoord>
					</edgeMap>
					<edgeMap>
					<xCoord>230</xCoord>
					<yCoord>301</yCoord>
					</edgeMap>
					<edgeMap>
					<xCoord>229</xCoord>
					<yCoord>302</yCoord>
					</edgeMap>
					<edgeMap>
					<xCoord>228</xCoord>
					<yCoord>302</yCoord>
					</edgeMap>
					<edgeMap>
					<xCoord>227</xCoord>
					<yCoord>303</yCoord>
					</edgeMap>
					<edgeMap>
					<xCoord>226</xCoord>
					<yCoord>304</yCoord>
					</edgeMap>
					<edgeMap>
					<xCoord>225</xCoord>
					<yCoord>304</yCoord>
					</edgeMap>
					<edgeMap>
					<xCoord>224</xCoord>
					<yCoord>305</yCoord>
					</edgeMap>
					<edgeMap>
					<xCoord>223</xCoord>
					<yCoord>306</yCoord>
					</edgeMap>
					<edgeMap>
					<xCoord>222</xCoord>
					<yCoord>306</yCoord>
					</edgeMap>
					<edgeMap>
					<xCoord>221</xCoord>
					<yCoord>306</yCoord>
					</edgeMap>
					<edgeMap>
					<xCoord>220</xCoord>
					<yCoord>306</yCoord>
					</edgeMap>
					<edgeMap>
					<xCoord>219</xCoord>
					<yCoord>306</yCoord>
					</edgeMap>
					<edgeMap>
					<xCoord>218</xCoord>
					<yCoord>306</yCoord>
					</edgeMap>
					<edgeMap>
					<xCoord>217</xCoord>
					<yCoord>305</yCoord>
					</edgeMap>
					<edgeMap>
					<xCoord>216</xCoord>
					<yCoord>304</yCoord>
					</edgeMap>
					<edgeMap>
					<xCoord>215</xCoord>
					<yCoord>303</yCoord>
					</edgeMap>
					<edgeMap>
					<xCoord>215</xCoord>
					<yCoord>302</yCoord>
					</edgeMap>
					<edgeMap>
					<xCoord>214</xCoord>
					<yCoord>302</yCoord>
					</edgeMap>
					<edgeMap>
					<xCoord>213</xCoord>
					<yCoord>301</yCoord>
					</edgeMap>
					<edgeMap>
					<xCoord>212</xCoord>
					<yCoord>300</yCoord>
					</edgeMap>
					<edgeMap>
					<xCoord>211</xCoord>
					<yCoord>300</yCoord>
					</edgeMap>
					<edgeMap>
					<xCoord>210</xCoord>
					<yCoord>299</yCoord>
					</edgeMap>
					<edgeMap>
					<xCoord>210</xCoord>
					<yCoord>298</yCoord>
					</edgeMap>
					<edgeMap>
					<xCoord>209</xCoord>
					<yCoord>298</yCoord>
					</edgeMap>
					<edgeMap>
					<xCoord>209</xCoord>
					<yCoord>297</yCoord>
					</edgeMap>
					<edgeMap>
					<xCoord>208</xCoord>
					<yCoord>296</yCoord>
					</edgeMap>
					<edgeMap>
					<xCoord>208</xCoord>
					<yCoord>295</yCoord>
					</edgeMap>
					<edgeMap>
					<xCoord>208</xCoord>
					<yCoord>294</yCoord>
					</edgeMap>
					<edgeMap>
					<xCoord>208</xCoord>
					<yCoord>293</yCoord>
					</edgeMap>
					<edgeMap>
					<xCoord>208</xCoord>
					<yCoord>292</yCoord>
					</edgeMap>
					<edgeMap>
					<xCoord>208</xCoord>
					<yCoord>291</yCoord>
					</edgeMap>
					<edgeMap>
					<xCoord>208</xCoord>
					<yCoord>290</yCoord>
					</edgeMap>
					<edgeMap>
					<xCoord>208</xCoord>
					<yCoord>289</yCoord>
					</edgeMap>
					<edgeMap>
					<xCoord>208</xCoord>
					<yCoord>288</yCoord>
					</edgeMap>
					<edgeMap>
					<xCoord>208</xCoord>
					<yCoord>287</yCoord>
					</edgeMap>
					<edgeMap>
					<xCoord>208</xCoord>
					<yCoord>286</yCoord>
					</edgeMap>
					<edgeMap>
					<xCoord>208</xCoord>
					<yCoord>285</yCoord>
					</edgeMap>
					<edgeMap>
					<xCoord>208</xCoord>
					<yCoord>284</yCoord>
					</edgeMap>
					<edgeMap>
					<xCoord>208</xCoord>
					<yCoord>283</yCoord>
					</edgeMap>
					<edgeMap>
					<xCoord>208</xCoord>
					<yCoord>282</yCoord>
					</edgeMap>
				</roi>
				<roi>
					<imageZposition>-184.0</imageZposition>
					<imageSOP_UID>1.3.6.1.4.1.14519.5.2.1.6279.6001.127881086309780658405200633408</imageSOP_UID>
					<inclusion>TRUE</inclusion>
					<edgeMap>
					<xCoord>213</xCoord>
					<yCoord>279</yCoord>
					</edgeMap>
					<edgeMap>
					<xCoord>212</xCoord>
					<yCoord>280</yCoord>
					</edgeMap>
					<edgeMap>
					<xCoord>211</xCoord>
					<yCoord>281</yCoord>
					</edgeMap>
					<edgeMap>
					<xCoord>211</xCoord>
					<yCoord>282</yCoord>
					</edgeMap>
					<edgeMap>
					<xCoord>210</xCoord>
					<yCoord>283</yCoord>
					</edgeMap>
					<edgeMap>
					<xCoord>210</xCoord>
					<yCoord>284</yCoord>
					</edgeMap>
					<edgeMap>
					<xCoord>209</xCoord>
					<yCoord>285</yCoord>
					</edgeMap>
					<edgeMap>
					<xCoord>208</xCoord>
					<yCoord>286</yCoord>
					</edgeMap>
					<edgeMap>
					<xCoord>208</xCoord>
					<yCoord>287</yCoord>
					</edgeMap>
					<edgeMap>
					<xCoord>208</xCoord>
					<yCoord>288</yCoord>
					</edgeMap>
					<edgeMap>
					<xCoord>208</xCoord>
					<yCoord>289</yCoord>
					</edgeMap>
					<edgeMap>
					<xCoord>208</xCoord>
					<yCoord>290</yCoord>
					</edgeMap>
					<edgeMap>
					<xCoord>208</xCoord>
					<yCoord>291</yCoord>
					</edgeMap>
					<edgeMap>
					<xCoord>209</xCoord>
					<yCoord>292</yCoord>
					</edgeMap>
					<edgeMap>
					<xCoord>209</xCoord>
					<yCoord>293</yCoord>
					</edgeMap>
					<edgeMap>
					<xCoord>209</xCoord>
					<yCoord>294</yCoord>
					</edgeMap>
					<edgeMap>
					<xCoord>209</xCoord>
					<yCoord>295</yCoord>
					</edgeMap>
					<edgeMap>
					<xCoord>210</xCoord>
					<yCoord>295</yCoord>
					</edgeMap>
					<edgeMap>
					<xCoord>210</xCoord>
					<yCoord>296</yCoord>
					</edgeMap>
					<edgeMap>
					<xCoord>211</xCoord>
					<yCoord>297</yCoord>
					</edgeMap>
					<edgeMap>
					<xCoord>212</xCoord>
					<yCoord>298</yCoord>
					</edgeMap>
					<edgeMap>
					<xCoord>212</xCoord>
					<yCoord>299</yCoord>
					</edgeMap>
					<edgeMap>
					<xCoord>213</xCoord>
					<yCoord>299</yCoord>
					</edgeMap>
					<edgeMap>
					<xCoord>214</xCoord>
					<yCoord>300</yCoord>
					</edgeMap>
					<edgeMap>
					<xCoord>215</xCoord>
					<yCoord>301</yCoord>
					</edgeMap>
					<edgeMap>
					<xCoord>216</xCoord>
					<yCoord>301</yCoord>
					</edgeMap>
					<edgeMap>
					<xCoord>217</xCoord>
					<yCoord>302</yCoord>
					</edgeMap>
					<edgeMap>
					<xCoord>218</xCoord>
					<yCoord>302</yCoord>
					</edgeMap>
					<edgeMap>
					<xCoord>219</xCoord>
					<yCoord>302</yCoord>
					</edgeMap>
					<edgeMap>
					<xCoord>220</xCoord>
					<yCoord>303</yCoord>
					</edgeMap>
					<edgeMap>
					<xCoord>221</xCoord>
					<yCoord>303</yCoord>
					</edgeMap>
					<edgeMap>
					<xCoord>222</xCoord>
					<yCoord>303</yCoord>
					</edgeMap>
					<edgeMap>
					<xCoord>223</xCoord>
					<yCoord>303</yCoord>
					</edgeMap>
					<edgeMap>
					<xCoord>224</xCoord>
					<yCoord>303</yCoord>
					</edgeMap>
					<edgeMap>
					<xCoord>225</xCoord>
					<yCoord>303</yCoord>
					</edgeMap>
					<edgeMap>
					<xCoord>226</xCoord>
					<yCoord>303</yCoord>
					</edgeMap>
					<edgeMap>
					<xCoord>227</xCoord>
					<yCoord>302</yCoord>
					</edgeMap>
					<edgeMap>
					<xCoord>228</xCoord>
					<yCoord>302</yCoord>
					</edgeMap>
					<edgeMap>
					<xCoord>229</xCoord>
					<yCoord>301</yCoord>
					</edgeMap>
					<edgeMap>
					<xCoord>230</xCoord>
					<yCoord>300</yCoord>
					</edgeMap>
					<edgeMap>
					<xCoord>230</xCoord>
					<yCoord>299</yCoord>
					</edgeMap>
					<edgeMap>
					<xCoord>231</xCoord>
					<yCoord>299</yCoord>
					</edgeMap>
					<edgeMap>
					<xCoord>231</xCoord>
					<yCoord>298</yCoord>
					</edgeMap>
					<edgeMap>
					<xCoord>231</xCoord>
					<yCoord>297</yCoord>
					</edgeMap>
					<edgeMap>
					<xCoord>232</xCoord>
					<yCoord>296</yCoord>
					</edgeMap>
					<edgeMap>
					<xCoord>232</xCoord>
					<yCoord>295</yCoord>
					</edgeMap>
					<edgeMap>
					<xCoord>233</xCoord>
					<yCoord>295</yCoord>
					</edgeMap>
					<edgeMap>
					<xCoord>233</xCoord>
					<yCoord>294</yCoord>
					</edgeMap>
					<edgeMap>
					<xCoord>233</xCoord>
					<yCoord>293</yCoord>
					</edgeMap>
					<edgeMap>
					<xCoord>233</xCoord>
					<yCoord>292</yCoord>
					</edgeMap>
					<edgeMap>
					<xCoord>233</xCoord>
					<yCoord>291</yCoord>
					</edgeMap>
					<edgeMap>
					<xCoord>233</xCoord>
					<yCoord>290</yCoord>
					</edgeMap>
					<edgeMap>
					<xCoord>233</xCoord>
					<yCoord>289</yCoord>
					</edgeMap>
					<edgeMap>
					<xCoord>233</xCoord>
					<yCoord>288</yCoord>
					</edgeMap>
					<edgeMap>
					<xCoord>234</xCoord>
					<yCoord>287</yCoord>
					</edgeMap>
					<edgeMap>
					<xCoord>234</xCoord>
					<yCoord>286</yCoord>
					</edgeMap>
					<edgeMap>
					<xCoord>234</xCoord>
					<yCoord>285</yCoord>
					</edgeMap>
					<edgeMap>
					<xCoord>233</xCoord>
					<yCoord>284</yCoord>
					</edgeMap>
					<edgeMap>
					<xCoord>233</xCoord>
					<yCoord>283</yCoord>
					</edgeMap>
					<edgeMap>
					<xCoord>232</xCoord>
					<yCoord>282</yCoord>
					</edgeMap>
					<edgeMap>
					<xCoord>231</xCoord>
					<yCoord>281</yCoord>
					</edgeMap>
					<edgeMap>
					<xCoord>230</xCoord>
					<yCoord>280</yCoord>
					</edgeMap>
					<edgeMap>
					<xCoord>229</xCoord>
					<yCoord>279</yCoord>
					</edgeMap>
					<edgeMap>
					<xCoord>228</xCoord>
					<yCoord>278</yCoord>
					</edgeMap>
					<edgeMap>
					<xCoord>227</xCoord>
					<yCoord>277</yCoord>
					</edgeMap>
					<edgeMap>
					<xCoord>226</xCoord>
					<yCoord>276</yCoord>
					</edgeMap>
					<edgeMap>
					<xCoord>225</xCoord>
					<yCoord>276</yCoord>
					</edgeMap>
					<edgeMap>
					<xCoord>224</xCoord>
					<yCoord>276</yCoord>
					</edgeMap>
					<edgeMap>
					<xCoord>223</xCoord>
					<yCoord>276</yCoord>
					</edgeMap>
					<edgeMap>
					<xCoord>222</xCoord>
					<yCoord>276</yCoord>
					</edgeMap>
					<edgeMap>
					<xCoord>221</xCoord>
					<yCoord>276</yCoord>
					</edgeMap>
					<edgeMap>
					<xCoord>220</xCoord>
					<yCoord>277</yCoord>
					</edgeMap>
					<edgeMap>
					<xCoord>219</xCoord>
					<yCoord>277</yCoord>
					</edgeMap>
					<edgeMap>
					<xCoord>218</xCoord>
					<yCoord>278</yCoord>
					</edgeMap>
					<edgeMap>
					<xCoord>217</xCoord>
					<yCoord>278</yCoord>
					</edgeMap>
					<edgeMap>
					<xCoord>216</xCoord>
					<yCoord>278</yCoord>
					</edgeMap>
					<edgeMap>
					<xCoord>215</xCoord>
					<yCoord>279</yCoord>
					</edgeMap>
					<edgeMap>
					<xCoord>214</xCoord>
					<yCoord>279</yCoord>
					</edgeMap>
					<edgeMap>
					<xCoord>213</xCoord>
					<yCoord>279</yCoord>
					</edgeMap>
				</roi>
				<roi>
					<imageZposition>-186.5</imageZposition>
					<imageSOP_UID>1.3.6.1.4.1.14519.5.2.1.6279.6001.102268378203087331857987516712</imageSOP_UID>
					<inclusion>TRUE</inclusion>
					<edgeMap>
					<xCoord>214</xCoord>
					<yCoord>279</yCoord>
					</edgeMap>
					<edgeMap>
					<xCoord>215</xCoord>
					<yCoord>279</yCoord>
					</edgeMap>
					<edgeMap>
					<xCoord>216</xCoord>
					<yCoord>278</yCoord>
					</edgeMap>
					<edgeMap>
					<xCoord>217</xCoord>
					<yCoord>278</yCoord>
					</edgeMap>
					<edgeMap>
					<xCoord>218</xCoord>
					<yCoord>277</yCoord>
					</edgeMap>
					<edgeMap>
					<xCoord>219</xCoord>
					<yCoord>277</yCoord>
					</edgeMap>
					<edgeMap>
					<xCoord>220</xCoord>
					<yCoord>277</yCoord>
					</edgeMap>
					<edgeMap>
					<xCoord>221</xCoord>
					<yCoord>276</yCoord>
					</edgeMap>
					<edgeMap>
					<xCoord>222</xCoord>
					<yCoord>276</yCoord>
					</edgeMap>
					<edgeMap>
					<xCoord>223</xCoord>
					<yCoord>276</yCoord>
					</edgeMap>
					<edgeMap>
					<xCoord>224</xCoord>
					<yCoord>276</yCoord>
					</edgeMap>
					<edgeMap>
					<xCoord>225</xCoord>
					<yCoord>276</yCoord>
					</edgeMap>
					<edgeMap>
					<xCoord>226</xCoord>
					<yCoord>277</yCoord>
					</edgeMap>
					<edgeMap>
					<xCoord>227</xCoord>
					<yCoord>278</yCoord>
					</edgeMap>
					<edgeMap>
					<xCoord>228</xCoord>
					<yCoord>279</yCoord>
					</edgeMap>
					<edgeMap>
					<xCoord>229</xCoord>
					<yCoord>280</yCoord>
					</edgeMap>
					<edgeMap>
					<xCoord>229</xCoord>
					<yCoord>281</yCoord>
					</edgeMap>
					<edgeMap>
					<xCoord>229</xCoord>
					<yCoord>282</yCoord>
					</edgeMap>
					<edgeMap>
					<xCoord>230</xCoord>
					<yCoord>283</yCoord>
					</edgeMap>
					<edgeMap>
					<xCoord>230</xCoord>
					<yCoord>284</yCoord>
					</edgeMap>
					<edgeMap>
					<xCoord>231</xCoord>
					<yCoord>285</yCoord>
					</edgeMap>
					<edgeMap>
					<xCoord>231</xCoord>
					<yCoord>286</yCoord>
					</edgeMap>
					<edgeMap>
					<xCoord>231</xCoord>
					<yCoord>287</yCoord>
					</edgeMap>
					<edgeMap>
					<xCoord>232</xCoord>
					<yCoord>288</yCoord>
					</edgeMap>
					<edgeMap>
					<xCoord>232</xCoord>
					<yCoord>289</yCoord>
					</edgeMap>
					<edgeMap>
					<xCoord>232</xCoord>
					<yCoord>290</yCoord>
					</edgeMap>
					<edgeMap>
					<xCoord>232</xCoord>
					<yCoord>291</yCoord>
					</edgeMap>
					<edgeMap>
					<xCoord>232</xCoord>
					<yCoord>292</yCoord>
					</edgeMap>
					<edgeMap>
					<xCoord>232</xCoord>
					<yCoord>293</yCoord>
					</edgeMap>
					<edgeMap>
					<xCoord>232</xCoord>
					<yCoord>294</yCoord>
					</edgeMap>
					<edgeMap>
					<xCoord>232</xCoord>
					<yCoord>295</yCoord>
					</edgeMap>
					<edgeMap>
					<xCoord>232</xCoord>
					<yCoord>296</yCoord>
					</edgeMap>
					<edgeMap>
					<xCoord>231</xCoord>
					<yCoord>297</yCoord>
					</edgeMap>
					<edgeMap>
					<xCoord>231</xCoord>
					<yCoord>298</yCoord>
					</edgeMap>
					<edgeMap>
					<xCoord>230</xCoord>
					<yCoord>299</yCoord>
					</edgeMap>
					<edgeMap>
					<xCoord>229</xCoord>
					<yCoord>300</yCoord>
					</edgeMap>
					<edgeMap>
					<xCoord>229</xCoord>
					<yCoord>301</yCoord>
					</edgeMap>
					<edgeMap>
					<xCoord>228</xCoord>
					<yCoord>301</yCoord>
					</edgeMap>
					<edgeMap>
					<xCoord>227</xCoord>
					<yCoord>302</yCoord>
					</edgeMap>
					<edgeMap>
					<xCoord>226</xCoord>
					<yCoord>302</yCoord>
					</edgeMap>
					<edgeMap>
					<xCoord>225</xCoord>
					<yCoord>302</yCoord>
					</edgeMap>
					<edgeMap>
					<xCoord>224</xCoord>
					<yCoord>302</yCoord>
					</edgeMap>
					<edgeMap>
					<xCoord>223</xCoord>
					<yCoord>302</yCoord>
					</edgeMap>
					<edgeMap>
					<xCoord>222</xCoord>
					<yCoord>302</yCoord>
					</edgeMap>
					<edgeMap>
					<xCoord>221</xCoord>
					<yCoord>301</yCoord>
					</edgeMap>
					<edgeMap>
					<xCoord>220</xCoord>
					<yCoord>301</yCoord>
					</edgeMap>
					<edgeMap>
					<xCoord>219</xCoord>
					<yCoord>301</yCoord>
					</edgeMap>
					<edgeMap>
					<xCoord>218</xCoord>
					<yCoord>300</yCoord>
					</edgeMap>
					<edgeMap>
					<xCoord>217</xCoord>
					<yCoord>300</yCoord>
					</edgeMap>
					<edgeMap>
					<xCoord>216</xCoord>
					<yCoord>299</yCoord>
					</edgeMap>
					<edgeMap>
					<xCoord>215</xCoord>
					<yCoord>299</yCoord>
					</edgeMap>
					<edgeMap>
					<xCoord>214</xCoord>
					<yCoord>298</yCoord>
					</edgeMap>
					<edgeMap>
					<xCoord>213</xCoord>
					<yCoord>297</yCoord>
					</edgeMap>
					<edgeMap>
					<xCoord>212</xCoord>
					<yCoord>296</yCoord>
					</edgeMap>
					<edgeMap>
					<xCoord>211</xCoord>
					<yCoord>295</yCoord>
					</edgeMap>
					<edgeMap>
					<xCoord>211</xCoord>
					<yCoord>294</yCoord>
					</edgeMap>
					<edgeMap>
					<xCoord>211</xCoord>
					<yCoord>293</yCoord>
					</edgeMap>
					<edgeMap>
					<xCoord>211</xCoord>
					<yCoord>292</yCoord>
					</edgeMap>
					<edgeMap>
					<xCoord>211</xCoord>
					<yCoord>291</yCoord>
					</edgeMap>
					<edgeMap>
					<xCoord>211</xCoord>
					<yCoord>290</yCoord>
					</edgeMap>
					<edgeMap>
					<xCoord>211</xCoord>
					<yCoord>289</yCoord>
					</edgeMap>
					<edgeMap>
					<xCoord>211</xCoord>
					<yCoord>288</yCoord>
					</edgeMap>
					<edgeMap>
					<xCoord>211</xCoord>
					<yCoord>287</yCoord>
					</edgeMap>
					<edgeMap>
					<xCoord>211</xCoord>
					<yCoord>286</yCoord>
					</edgeMap>
					<edgeMap>
					<xCoord>212</xCoord>
					<yCoord>285</yCoord>
					</edgeMap>
					<edgeMap>
					<xCoord>212</xCoord>
					<yCoord>284</yCoord>
					</edgeMap>
					<edgeMap>
					<xCoord>212</xCoord>
					<yCoord>283</yCoord>
					</edgeMap>
					<edgeMap>
					<xCoord>213</xCoord>
					<yCoord>282</yCoord>
					</edgeMap>
					<edgeMap>
					<xCoord>213</xCoord>
					<yCoord>281</yCoord>
					</edgeMap>
					<edgeMap>
					<xCoord>214</xCoord>
					<yCoord>280</yCoord>
					</edgeMap>
					<edgeMap>
					<xCoord>214</xCoord>
					<yCoord>279</yCoord>
					</edgeMap>
				</roi>
				<roi>
					<imageZposition>-189.0</imageZposition>
					<imageSOP_UID>1.3.6.1.4.1.14519.5.2.1.6279.6001.298837420653087277763958036357</imageSOP_UID>
					<inclusion>TRUE</inclusion>
					<edgeMap>
					<xCoord>214</xCoord>
					<yCoord>286</yCoord>
					</edgeMap>
					<edgeMap>
					<xCoord>215</xCoord>
					<yCoord>285</yCoord>
					</edgeMap>
					<edgeMap>
					<xCoord>216</xCoord>
					<yCoord>284</yCoord>
					</edgeMap>
					<edgeMap>
					<xCoord>217</xCoord>
					<yCoord>283</yCoord>
					</edgeMap>
					<edgeMap>
					<xCoord>218</xCoord>
					<yCoord>283</yCoord>
					</edgeMap>
					<edgeMap>
					<xCoord>218</xCoord>
					<yCoord>282</yCoord>
					</edgeMap>
					<edgeMap>
					<xCoord>219</xCoord>
					<yCoord>282</yCoord>
					</edgeMap>
					<edgeMap>
					<xCoord>220</xCoord>
					<yCoord>281</yCoord>
					</edgeMap>
					<edgeMap>
					<xCoord>221</xCoord>
					<yCoord>281</yCoord>
					</edgeMap>
					<edgeMap>
					<xCoord>222</xCoord>
					<yCoord>281</yCoord>
					</edgeMap>
					<edgeMap>
					<xCoord>223</xCoord>
					<yCoord>281</yCoord>
					</edgeMap>
					<edgeMap>
					<xCoord>224</xCoord>
					<yCoord>282</yCoord>
					</edgeMap>
					<edgeMap>
					<xCoord>225</xCoord>
					<yCoord>282</yCoord>
					</edgeMap>
					<edgeMap>
					<xCoord>226</xCoord>
					<yCoord>282</yCoord>
					</edgeMap>
					<edgeMap>
					<xCoord>227</xCoord>
					<yCoord>282</yCoord>
					</edgeMap>
					<edgeMap>
					<xCoord>228</xCoord>
					<yCoord>283</yCoord>
					</edgeMap>
					<edgeMap>
					<xCoord>229</xCoord>
					<yCoord>283</yCoord>
					</edgeMap>
					<edgeMap>
					<xCoord>230</xCoord>
					<yCoord>284</yCoord>
					</edgeMap>
					<edgeMap>
					<xCoord>230</xCoord>
					<yCoord>285</yCoord>
					</edgeMap>
					<edgeMap>
					<xCoord>231</xCoord>
					<yCoord>286</yCoord>
					</edgeMap>
					<edgeMap>
					<xCoord>231</xCoord>
					<yCoord>287</yCoord>
					</edgeMap>
					<edgeMap>
					<xCoord>231</xCoord>
					<yCoord>288</yCoord>
					</edgeMap>
					<edgeMap>
					<xCoord>232</xCoord>
					<yCoord>288</yCoord>
					</edgeMap>
					<edgeMap>
					<xCoord>231</xCoord>
					<yCoord>289</yCoord>
					</edgeMap>
					<edgeMap>
					<xCoord>231</xCoord>
					<yCoord>290</yCoord>
					</edgeMap>
					<edgeMap>
					<xCoord>231</xCoord>
					<yCoord>291</yCoord>
					</edgeMap>
					<edgeMap>
					<xCoord>231</xCoord>
					<yCoord>292</yCoord>
					</edgeMap>
					<edgeMap>
					<xCoord>231</xCoord>
					<yCoord>293</yCoord>
					</edgeMap>
					<edgeMap>
					<xCoord>231</xCoord>
					<yCoord>294</yCoord>
					</edgeMap>
					<edgeMap>
					<xCoord>231</xCoord>
					<yCoord>295</yCoord>
					</edgeMap>
					<edgeMap>
					<xCoord>230</xCoord>
					<yCoord>296</yCoord>
					</edgeMap>
					<edgeMap>
					<xCoord>229</xCoord>
					<yCoord>297</yCoord>
					</edgeMap>
					<edgeMap>
					<xCoord>228</xCoord>
					<yCoord>298</yCoord>
					</edgeMap>
					<edgeMap>
					<xCoord>228</xCoord>
					<yCoord>299</yCoord>
					</edgeMap>
					<edgeMap>
					<xCoord>228</xCoord>
					<yCoord>300</yCoord>
					</edgeMap>
					<edgeMap>
					<xCoord>227</xCoord>
					<yCoord>300</yCoord>
					</edgeMap>
					<edgeMap>
					<xCoord>226</xCoord>
					<yCoord>301</yCoord>
					</edgeMap>
					<edgeMap>
					<xCoord>225</xCoord>
					<yCoord>302</yCoord>
					</edgeMap>
					<edgeMap>
					<xCoord>224</xCoord>
					<yCoord>301</yCoord>
					</edgeMap>
					<edgeMap>
					<xCoord>223</xCoord>
					<yCoord>301</yCoord>
					</edgeMap>
					<edgeMap>
					<xCoord>222</xCoord>
					<yCoord>301</yCoord>
					</edgeMap>
					<edgeMap>
					<xCoord>221</xCoord>
					<yCoord>300</yCoord>
					</edgeMap>
					<edgeMap>
					<xCoord>220</xCoord>
					<yCoord>300</yCoord>
					</edgeMap>
					<edgeMap>
					<xCoord>219</xCoord>
					<yCoord>299</yCoord>
					</edgeMap>
					<edgeMap>
					<xCoord>218</xCoord>
					<yCoord>299</yCoord>
					</edgeMap>
					<edgeMap>
					<xCoord>217</xCoord>
					<yCoord>299</yCoord>
					</edgeMap>
					<edgeMap>
					<xCoord>216</xCoord>
					<yCoord>298</yCoord>
					</edgeMap>
					<edgeMap>
					<xCoord>215</xCoord>
					<yCoord>297</yCoord>
					</edgeMap>
					<edgeMap>
					<xCoord>214</xCoord>
					<yCoord>296</yCoord>
					</edgeMap>
					<edgeMap>
					<xCoord>214</xCoord>
					<yCoord>295</yCoord>
					</edgeMap>
					<edgeMap>
					<xCoord>213</xCoord>
					<yCoord>294</yCoord>
					</edgeMap>
					<edgeMap>
					<xCoord>213</xCoord>
					<yCoord>293</yCoord>
					</edgeMap>
					<edgeMap>
					<xCoord>212</xCoord>
					<yCoord>292</yCoord>
					</edgeMap>
					<edgeMap>
					<xCoord>212</xCoord>
					<yCoord>291</yCoord>
					</edgeMap>
					<edgeMap>
					<xCoord>213</xCoord>
					<yCoord>290</yCoord>
					</edgeMap>
					<edgeMap>
					<xCoord>213</xCoord>
					<yCoord>289</yCoord>
					</edgeMap>
					<edgeMap>
					<xCoord>214</xCoord>
					<yCoord>288</yCoord>
					</edgeMap>
					<edgeMap>
					<xCoord>214</xCoord>
					<yCoord>287</yCoord>
					</edgeMap>
					<edgeMap>
					<xCoord>214</xCoord>
					<yCoord>286</yCoord>
					</edgeMap>
				</roi>
				<roi>
					<imageZposition>-191.5</imageZposition>
					<imageSOP_UID>1.3.6.1.4.1.14519.5.2.1.6279.6001.169208383161712907735255008857</imageSOP_UID>
					<inclusion>TRUE</inclusion>
					<edgeMap>
					<xCoord>214</xCoord>
					<yCoord>287</yCoord>
					</edgeMap>
					<edgeMap>
					<xCoord>215</xCoord>
					<yCoord>287</yCoord>
					</edgeMap>
					<edgeMap>
					<xCoord>216</xCoord>
					<yCoord>286</yCoord>
					</edgeMap>
					<edgeMap>
					<xCoord>217</xCoord>
					<yCoord>286</yCoord>
					</edgeMap>
					<edgeMap>
					<xCoord>218</xCoord>
					<yCoord>286</yCoord>
					</edgeMap>
					<edgeMap>
					<xCoord>219</xCoord>
					<yCoord>286</yCoord>
					</edgeMap>
					<edgeMap>
					<xCoord>220</xCoord>
					<yCoord>286</yCoord>
					</edgeMap>
					<edgeMap>
					<xCoord>221</xCoord>
					<yCoord>286</yCoord>
					</edgeMap>
					<edgeMap>
					<xCoord>222</xCoord>
					<yCoord>286</yCoord>
					</edgeMap>
					<edgeMap>
					<xCoord>223</xCoord>
					<yCoord>286</yCoord>
					</edgeMap>
					<edgeMap>
					<xCoord>224</xCoord>
					<yCoord>286</yCoord>
					</edgeMap>
					<edgeMap>
					<xCoord>225</xCoord>
					<yCoord>287</yCoord>
					</edgeMap>
					<edgeMap>
					<xCoord>226</xCoord>
					<yCoord>288</yCoord>
					</edgeMap>
					<edgeMap>
					<xCoord>227</xCoord>
					<yCoord>288</yCoord>
					</edgeMap>
					<edgeMap>
					<xCoord>228</xCoord>
					<yCoord>289</yCoord>
					</edgeMap>
					<edgeMap>
					<xCoord>229</xCoord>
					<yCoord>290</yCoord>
					</edgeMap>
					<edgeMap>
					<xCoord>230</xCoord>
					<yCoord>291</yCoord>
					</edgeMap>
					<edgeMap>
					<xCoord>230</xCoord>
					<yCoord>292</yCoord>
					</edgeMap>
					<edgeMap>
					<xCoord>230</xCoord>
					<yCoord>293</yCoord>
					</edgeMap>
					<edgeMap>
					<xCoord>230</xCoord>
					<yCoord>294</yCoord>
					</edgeMap>
					<edgeMap>
					<xCoord>229</xCoord>
					<yCoord>295</yCoord>
					</edgeMap>
					<edgeMap>
					<xCoord>229</xCoord>
					<yCoord>296</yCoord>
					</edgeMap>
					<edgeMap>
					<xCoord>228</xCoord>
					<yCoord>297</yCoord>
					</edgeMap>
					<edgeMap>
					<xCoord>228</xCoord>
					<yCoord>298</yCoord>
					</edgeMap>
					<edgeMap>
					<xCoord>227</xCoord>
					<yCoord>299</yCoord>
					</edgeMap>
					<edgeMap>
					<xCoord>226</xCoord>
					<yCoord>300</yCoord>
					</edgeMap>
					<edgeMap>
					<xCoord>225</xCoord>
					<yCoord>301</yCoord>
					</edgeMap>
					<edgeMap>
					<xCoord>224</xCoord>
					<yCoord>301</yCoord>
					</edgeMap>
					<edgeMap>
					<xCoord>223</xCoord>
					<yCoord>300</yCoord>
					</edgeMap>
					<edgeMap>
					<xCoord>222</xCoord>
					<yCoord>300</yCoord>
					</edgeMap>
					<edgeMap>
					<xCoord>221</xCoord>
					<yCoord>300</yCoord>
					</edgeMap>
					<edgeMap>
					<xCoord>220</xCoord>
					<yCoord>300</yCoord>
					</edgeMap>
					<edgeMap>
					<xCoord>219</xCoord>
					<yCoord>299</yCoord>
					</edgeMap>
					<edgeMap>
					<xCoord>218</xCoord>
					<yCoord>299</yCoord>
					</edgeMap>
					<edgeMap>
					<xCoord>217</xCoord>
					<yCoord>298</yCoord>
					</edgeMap>
					<edgeMap>
					<xCoord>216</xCoord>
					<yCoord>297</yCoord>
					</edgeMap>
					<edgeMap>
					<xCoord>215</xCoord>
					<yCoord>296</yCoord>
					</edgeMap>
					<edgeMap>
					<xCoord>214</xCoord>
					<yCoord>295</yCoord>
					</edgeMap>
					<edgeMap>
					<xCoord>213</xCoord>
					<yCoord>294</yCoord>
					</edgeMap>
					<edgeMap>
					<xCoord>213</xCoord>
					<yCoord>293</yCoord>
					</edgeMap>
					<edgeMap>
					<xCoord>213</xCoord>
					<yCoord>292</yCoord>
					</edgeMap>
					<edgeMap>
					<xCoord>213</xCoord>
					<yCoord>291</yCoord>
					</edgeMap>
					<edgeMap>
					<xCoord>213</xCoord>
					<yCoord>290</yCoord>
					</edgeMap>
					<edgeMap>
					<xCoord>213</xCoord>
					<yCoord>289</yCoord>
					</edgeMap>
					<edgeMap>
					<xCoord>214</xCoord>
					<yCoord>288</yCoord>
					</edgeMap>
					<edgeMap>
					<xCoord>214</xCoord>
					<yCoord>287</yCoord>
					</edgeMap>
				</roi>
			</unblindedReadNodule>
			<unblindedReadNodule>
				<noduleID>2</noduleID>
				<roi>
					<imageZposition>-101.5</imageZposition>
					<imageSOP_UID>1.3.6.1.4.1.14519.5.2.1.6279.6001.231544034057214525990853173054</imageSOP_UID>
					<inclusion>TRUE</inclusion>
					<edgeMap>
					<xCoord>344</xCoord>
					<yCoord>347</yCoord>
					</edgeMap>
				</roi>
			</unblindedReadNodule>
			<unblindedReadNodule>
				<noduleID>3</noduleID>
				<roi>
					<imageZposition>-116.5</imageZposition>
					<imageSOP_UID>1.3.6.1.4.1.14519.5.2.1.6279.6001.157174520143696682423368959919</imageSOP_UID>
					<inclusion>TRUE</inclusion>
					<edgeMap>
					<xCoord>167</xCoord>
					<yCoord>349</yCoord>
					</edgeMap>
				</roi>
			</unblindedReadNodule>
			<unblindedReadNodule>
				<noduleID>6</noduleID>
				<roi>
					<imageZposition>-116.5</imageZposition>
					<imageSOP_UID>1.3.6.1.4.1.14519.5.2.1.6279.6001.157174520143696682423368959919</imageSOP_UID>
					<inclusion>TRUE</inclusion>
					<edgeMap>
					<xCoord>411</xCoord>
					<yCoord>217</yCoord>
					</edgeMap>
				</roi>
			</unblindedReadNodule>
			<nonNodule>
				<nonNoduleID>1</nonNoduleID>
				<imageZposition>-89.0</imageZposition>
				<imageSOP_UID>1.3.6.1.4.1.14519.5.2.1.6279.6001.259332864639645439393538728882</imageSOP_UID>
				<locus>
					<xCoord>386</xCoord>
					<yCoord>280</yCoord>
				</locus>
			</nonNodule>
			<nonNodule>
				<nonNoduleID>4</nonNoduleID>
				<imageZposition>-86.5</imageZposition>
				<imageSOP_UID>1.3.6.1.4.1.14519.5.2.1.6279.6001.930064585714931098090032452000</imageSOP_UID>
				<locus>
					<xCoord>160</xCoord>
					<yCoord>315</yCoord>
				</locus>
			</nonNodule>
			<nonNodule>
				<nonNoduleID>5</nonNoduleID>
				<imageZposition>-179.0</imageZposition>
				<imageSOP_UID>1.3.6.1.4.1.14519.5.2.1.6279.6001.891695456940121828650689156890</imageSOP_UID>
				<locus>
					<xCoord>393</xCoord>
					<yCoord>349</yCoord>
				</locus>
			</nonNodule>
			<nonNodule>
				<nonNoduleID>7</nonNoduleID>
				<imageZposition>-231.5</imageZposition>
				<imageSOP_UID>1.3.6.1.4.1.14519.5.2.1.6279.6001.128501039770100324220153938525</imageSOP_UID>
				<locus>
					<xCoord>419</xCoord>
					<yCoord>232</yCoord>
				</locus>
			</nonNodule>
			<nonNodule>
				<nonNoduleID>8</nonNoduleID>
				<imageZposition>-104.0</imageZposition>
				<imageSOP_UID>1.3.6.1.4.1.14519.5.2.1.6279.6001.428325146204231792047126186307</imageSOP_UID>
				<locus>
					<xCoord>147</xCoord>
					<yCoord>267</yCoord>
				</locus>
			</nonNodule>
	</readingSession>
</LidcReadMessage>
