# Supplementary material for: An improved V-Net lung nodule segmentation model based on pixel threshold separation and attention mechanism
Source: Sci Rep. 2024 Feb 27;14:4743. doi: 10.1038/s41598-024-55178-3 (PMC10899216; doi:10.1038/s41598-024-55178-3)
Supplement: Supplementary file 1 — Supplementary Information 1. [file 41598_2024_55178_MOESM1_ESM.zip › lidc-xml-only/tcia-lidc-xml/185/231.xml]

<?xml version="1.0" encoding="UTF-8"?>
<LidcReadMessage uid="1.3.6.1.4.1.14519.5.2.1.6279.6001.1307390644886.0" xmlns="http://www.nih.gov" xmlns:xsi="http://www.w3.org/2001/XMLSchema-instance" xsi:schemaLocation="http://www.nih.gov  http://troll.rad.med.umich.edu/lidc/LidcReadMessage.xsd">
<ResponseHeader>
<Version>1.8.1</Version>
<MessageId>-744332584</MessageId>
<DateRequest>2008-04-25</DateRequest>
<TimeRequest>09:13:52</TimeRequest>
<RequestingSite>removed</RequestingSite>
<ServicingSite>removed</ServicingSite>
<TaskDescription>Second unblinded read</TaskDescription>
<CtImageFile>removed</CtImageFile>
<SeriesInstanceUid>1.3.6.1.4.1.14519.5.2.1.6279.6001.172243743899615313644757844726</SeriesInstanceUid>
<DateService>2008-10-28</DateService>
<TimeService>02:04:18</TimeService>
<ResponseDescription>1 - Reading complete</ResponseDescription>
<StudyInstanceUID>1.3.6.1.4.1.14519.5.2.1.6279.6001.330786107789886395527713704821</StudyInstanceUID></ResponseHeader>
<readingSession>
    <annotationVersion>3.12</annotationVersion>
    <servicingRadiologistID>-1733092305</servicingRadiologistID>
    <unblindedReadNodule>
      <noduleID>Nodule 002</noduleID>
      <characteristics>
        <subtlety>4</subtlety>
        <internalStructure>1</internalStructure>
        <calcification>6</calcification>
        <sphericity>4</sphericity>
        <margin>4</margin>
        <lobulation>2</lobulation>
        <spiculation>1</spiculation>
        <texture>5</texture>
        <malignancy>4</malignancy>
      </characteristics>
      <roi>
        <imageZposition>-178.500000 </imageZposition>
        <imageSOP_UID>1.3.6.1.4.1.14519.5.2.1.6279.6001.269638474314262683797368445169</imageSOP_UID>
        <inclusion>TRUE</inclusion>
        <edgeMap>
          <xCoord>159</xCoord>
          <yCoord>292</yCoord>
        </edgeMap>
        <edgeMap>
          <xCoord>158</xCoord>
          <yCoord>293</yCoord>
        </edgeMap>
        <edgeMap>
          <xCoord>157</xCoord>
          <yCoord>293</yCoord>
        </edgeMap>
        <edgeMap>
          <xCoord>156</xCoord>
          <yCoord>293</yCoord>
        </edgeMap>
        <edgeMap>
          <xCoord>155</xCoord>
          <yCoord>294</yCoord>
        </edgeMap>
        <edgeMap>
          <xCoord>154</xCoord>
          <yCoord>295</yCoord>
        </edgeMap>
        <edgeMap>
          <xCoord>153</xCoord>
          <yCoord>296</yCoord>
        </edgeMap>
        <edgeMap>
          <xCoord>153</xCoord>
          <yCoord>297</yCoord>
        </edgeMap>
        <edgeMap>
          <xCoord>153</xCoord>
          <yCoord>298</yCoord>
        </edgeMap>
        <edgeMap>
          <xCoord>154</xCoord>
          <yCoord>299</yCoord>
        </edgeMap>
        <edgeMap>
          <xCoord>155</xCoord>
          <yCoord>300</yCoord>
        </edgeMap>
        <edgeMap>
          <xCoord>156</xCoord>
          <yCoord>301</yCoord>
        </edgeMap>
        <edgeMap>
          <xCoord>157</xCoord>
          <yCoord>302</yCoord>
        </edgeMap>
        <edgeMap>
          <xCoord>158</xCoord>
          <yCoord>302</yCoord>
        </edgeMap>
        <edgeMap>
          <xCoord>159</xCoord>
          <yCoord>302</yCoord>
        </edgeMap>
        <edgeMap>
          <xCoord>160</xCoord>
          <yCoord>301</yCoord>
        </edgeMap>
        <edgeMap>
          <xCoord>161</xCoord>
          <yCoord>300</yCoord>
        </edgeMap>
        <edgeMap>
          <xCoord>162</xCoord>
          <yCoord>300</yCoord>
        </edgeMap>
        <edgeMap>
          <xCoord>163</xCoord>
          <yCoord>300</yCoord>
        </edgeMap>
        <edgeMap>
          <xCoord>164</xCoord>
          <yCoord>300</yCoord>
        </edgeMap>
        <edgeMap>
          <xCoord>165</xCoord>
          <yCoord>299</yCoord>
        </edgeMap>
        <edgeMap>
          <xCoord>165</xCoord>
          <yCoord>298</yCoord>
        </edgeMap>
        <edgeMap>
          <xCoord>165</xCoord>
          <yCoord>297</yCoord>
        </edgeMap>
        <edgeMap>
          <xCoord>165</xCoord>
          <yCoord>296</yCoord>
        </edgeMap>
        <edgeMap>
          <xCoord>165</xCoord>
          <yCoord>295</yCoord>
        </edgeMap>
        <edgeMap>
          <xCoord>165</xCoord>
          <yCoord>294</yCoord>
        </edgeMap>
        <edgeMap>
          <xCoord>165</xCoord>
          <yCoord>293</yCoord>
        </edgeMap>
        <edgeMap>
          <xCoord>164</xCoord>
          <yCoord>292</yCoord>
        </edgeMap>
        <edgeMap>
          <xCoord>163</xCoord>
          <yCoord>292</yCoord>
        </edgeMap>
        <edgeMap>
          <xCoord>162</xCoord>
          <yCoord>292</yCoord>
        </edgeMap>
        <edgeMap>
          <xCoord>161</xCoord>
          <yCoord>292</yCoord>
        </edgeMap>
        <edgeMap>
          <xCoord>160</xCoord>
          <yCoord>292</yCoord>
        </edgeMap>
        <edgeMap>
          <xCoord>159</xCoord>
          <yCoord>292</yCoord>
        </edgeMap>
      </roi>
      <roi>
        <imageZposition>-176.000000 </imageZposition>
        <imageSOP_UID>1.3.6.1.4.1.14519.5.2.1.6279.6001.924619058486754837930920958561</imageSOP_UID>
        <inclusion>TRUE</inclusion>
        <edgeMap>
          <xCoord>156</xCoord>
          <yCoord>292</yCoord>
        </edgeMap>
        <edgeMap>
          <xCoord>155</xCoord>
          <yCoord>293</yCoord>
        </edgeMap>
        <edgeMap>
          <xCoord>154</xCoord>
          <yCoord>294</yCoord>
        </edgeMap>
        <edgeMap>
          <xCoord>153</xCoord>
          <yCoord>295</yCoord>
        </edgeMap>
        <edgeMap>
          <xCoord>152</xCoord>
          <yCoord>296</yCoord>
        </edgeMap>
        <edgeMap>
          <xCoord>152</xCoord>
          <yCoord>297</yCoord>
        </edgeMap>
        <edgeMap>
          <xCoord>152</xCoord>
          <yCoord>298</yCoord>
        </edgeMap>
        <edgeMap>
          <xCoord>153</xCoord>
          <yCoord>299</yCoord>
        </edgeMap>
        <edgeMap>
          <xCoord>154</xCoord>
          <yCoord>300</yCoord>
        </edgeMap>
        <edgeMap>
          <xCoord>155</xCoord>
          <yCoord>301</yCoord>
        </edgeMap>
        <edgeMap>
          <xCoord>156</xCoord>
          <yCoord>302</yCoord>
        </edgeMap>
        <edgeMap>
          <xCoord>157</xCoord>
          <yCoord>303</yCoord>
        </edgeMap>
        <edgeMap>
          <xCoord>158</xCoord>
          <yCoord>304</yCoord>
        </edgeMap>
        <edgeMap>
          <xCoord>159</xCoord>
          <yCoord>304</yCoord>
        </edgeMap>
        <edgeMap>
          <xCoord>160</xCoord>
          <yCoord>304</yCoord>
        </edgeMap>
        <edgeMap>
          <xCoord>161</xCoord>
          <yCoord>303</yCoord>
        </edgeMap>
        <edgeMap>
          <xCoord>162</xCoord>
          <yCoord>303</yCoord>
        </edgeMap>
        <edgeMap>
          <xCoord>163</xCoord>
          <yCoord>303</yCoord>
        </edgeMap>
        <edgeMap>
          <xCoord>164</xCoord>
          <yCoord>302</yCoord>
        </edgeMap>
        <edgeMap>
          <xCoord>165</xCoord>
          <yCoord>301</yCoord>
        </edgeMap>
        <edgeMap>
          <xCoord>166</xCoord>
          <yCoord>300</yCoord>
        </edgeMap>
        <edgeMap>
          <xCoord>166</xCoord>
          <yCoord>299</yCoord>
        </edgeMap>
        <edgeMap>
          <xCoord>166</xCoord>
          <yCoord>298</yCoord>
        </edgeMap>
        <edgeMap>
          <xCoord>166</xCoord>
          <yCoord>297</yCoord>
        </edgeMap>
        <edgeMap>
          <xCoord>166</xCoord>
          <yCoord>296</yCoord>
        </edgeMap>
        <edgeMap>
          <xCoord>166</xCoord>
          <yCoord>295</yCoord>
        </edgeMap>
        <edgeMap>
          <xCoord>165</xCoord>
          <yCoord>294</yCoord>
        </edgeMap>
        <edgeMap>
          <xCoord>165</xCoord>
          <yCoord>293</yCoord>
        </edgeMap>
        <edgeMap>
          <xCoord>164</xCoord>
          <yCoord>292</yCoord>
        </edgeMap>
        <edgeMap>
          <xCoord>163</xCoord>
          <yCoord>292</yCoord>
        </edgeMap>
        <edgeMap>
          <xCoord>162</xCoord>
          <yCoord>292</yCoord>
        </edgeMap>
        <edgeMap>
          <xCoord>161</xCoord>
          <yCoord>292</yCoord>
        </edgeMap>
        <edgeMap>
          <xCoord>160</xCoord>
          <yCoord>292</yCoord>
        </edgeMap>
        <edgeMap>
          <xCoord>159</xCoord>
          <yCoord>292</yCoord>
        </edgeMap>
        <edgeMap>
          <xCoord>158</xCoord>
          <yCoord>292</yCoord>
        </edgeMap>
        <edgeMap>
          <xCoord>157</xCoord>
          <yCoord>292</yCoord>
        </edgeMap>
        <edgeMap>
          <xCoord>156</xCoord>
          <yCoord>292</yCoord>
        </edgeMap>
      </roi>
      <roi>
        <imageZposition>-176.000000 </imageZposition>
        <imageSOP_UID>1.3.6.1.4.1.14519.5.2.1.6279.6001.924619058486754837930920958561</imageSOP_UID>
        <inclusion>FALSE</inclusion>
        <edgeMap>
          <xCoord>162</xCoord>
          <yCoord>300</yCoord>
        </edgeMap>
      </roi>
      <roi>
        <imageZposition>-176.000000 </imageZposition>
        <imageSOP_UID>1.3.6.1.4.1.14519.5.2.1.6279.6001.924619058486754837930920958561</imageSOP_UID>
        <inclusion>FALSE</inclusion>
        <edgeMap>
          <xCoord>161</xCoord>
          <yCoord>301</yCoord>
        </edgeMap>
      </roi>
      <roi>
        <imageZposition>-173.500000 </imageZposition>
        <imageSOP_UID>1.3.6.1.4.1.14519.5.2.1.6279.6001.388808553176411916513189045530</imageSOP_UID>
        <inclusion>TRUE</inclusion>
        <edgeMap>
          <xCoord>159</xCoord>
          <yCoord>292</yCoord>
        </edgeMap>
        <edgeMap>
          <xCoord>158</xCoord>
          <yCoord>293</yCoord>
        </edgeMap>
        <edgeMap>
          <xCoord>157</xCoord>
          <yCoord>293</yCoord>
        </edgeMap>
        <edgeMap>
          <xCoord>156</xCoord>
          <yCoord>294</yCoord>
        </edgeMap>
        <edgeMap>
          <xCoord>155</xCoord>
          <yCoord>295</yCoord>
        </edgeMap>
        <edgeMap>
          <xCoord>154</xCoord>
          <yCoord>296</yCoord>
        </edgeMap>
        <edgeMap>
          <xCoord>154</xCoord>
          <yCoord>297</yCoord>
        </edgeMap>
        <edgeMap>
          <xCoord>154</xCoord>
          <yCoord>298</yCoord>
        </edgeMap>
        <edgeMap>
          <xCoord>155</xCoord>
          <yCoord>299</yCoord>
        </edgeMap>
        <edgeMap>
          <xCoord>156</xCoord>
          <yCoord>300</yCoord>
        </edgeMap>
        <edgeMap>
          <xCoord>157</xCoord>
          <yCoord>301</yCoord>
        </edgeMap>
        <edgeMap>
          <xCoord>158</xCoord>
          <yCoord>302</yCoord>
        </edgeMap>
        <edgeMap>
          <xCoord>159</xCoord>
          <yCoord>303</yCoord>
        </edgeMap>
        <edgeMap>
          <xCoord>160</xCoord>
          <yCoord>303</yCoord>
        </edgeMap>
        <edgeMap>
          <xCoord>161</xCoord>
          <yCoord>302</yCoord>
        </edgeMap>
        <edgeMap>
          <xCoord>162</xCoord>
          <yCoord>301</yCoord>
        </edgeMap>
        <edgeMap>
          <xCoord>163</xCoord>
          <yCoord>301</yCoord>
        </edgeMap>
        <edgeMap>
          <xCoord>164</xCoord>
          <yCoord>301</yCoord>
        </edgeMap>
        <edgeMap>
          <xCoord>165</xCoord>
          <yCoord>301</yCoord>
        </edgeMap>
        <edgeMap>
          <xCoord>166</xCoord>
          <yCoord>301</yCoord>
        </edgeMap>
        <edgeMap>
          <xCoord>167</xCoord>
          <yCoord>301</yCoord>
        </edgeMap>
        <edgeMap>
          <xCoord>168</xCoord>
          <yCoord>300</yCoord>
        </edgeMap>
        <edgeMap>
          <xCoord>167</xCoord>
          <yCoord>299</yCoord>
        </edgeMap>
        <edgeMap>
          <xCoord>167</xCoord>
          <yCoord>298</yCoord>
        </edgeMap>
        <edgeMap>
          <xCoord>167</xCoord>
          <yCoord>297</yCoord>
        </edgeMap>
        <edgeMap>
          <xCoord>167</xCoord>
          <yCoord>296</yCoord>
        </edgeMap>
        <edgeMap>
          <xCoord>166</xCoord>
          <yCoord>295</yCoord>
        </edgeMap>
        <edgeMap>
          <xCoord>166</xCoord>
          <yCoord>294</yCoord>
        </edgeMap>
        <edgeMap>
          <xCoord>165</xCoord>
          <yCoord>293</yCoord>
        </edgeMap>
        <edgeMap>
          <xCoord>164</xCoord>
          <yCoord>293</yCoord>
        </edgeMap>
        <edgeMap>
          <xCoord>163</xCoord>
          <yCoord>292</yCoord>
        </edgeMap>
        <edgeMap>
          <xCoord>162</xCoord>
          <yCoord>292</yCoord>
        </edgeMap>
        <edgeMap>
          <xCoord>161</xCoord>
          <yCoord>292</yCoord>
        </edgeMap>
        <edgeMap>
          <xCoord>160</xCoord>
          <yCoord>292</yCoord>
        </edgeMap>
        <edgeMap>
          <xCoord>159</xCoord>
          <yCoord>292</yCoord>
        </edgeMap>
      </roi>
    </unblindedReadNodule>
    <unblindedReadNodule>
      <noduleID>Nodule 001</noduleID>
      <characteristics>
        <subtlety>5</subtlety>
        <internalStructure>1</internalStructure>
        <calcification>6</calcification>
        <sphericity>3</sphericity>
        <margin>4</margin>
        <lobulation>3</lobulation>
        <spiculation>3</spiculation>
        <texture>5</texture>
        <malignancy>5</malignancy>
      </characteristics>
      <roi>
        <imageZposition>-108.500000 </imageZposition>
        <imageSOP_UID>1.3.6.1.4.1.14519.5.2.1.6279.6001.880443505111474871449219526109</imageSOP_UID>
        <inclusion>TRUE</inclusion>
        <edgeMap>
          <xCoord>129</xCoord>
          <yCoord>324</yCoord>
        </edgeMap>
        <edgeMap>
          <xCoord>128</xCoord>
          <yCoord>325</yCoord>
        </edgeMap>
        <edgeMap>
          <xCoord>127</xCoord>
          <yCoord>326</yCoord>
        </edgeMap>
        <edgeMap>
          <xCoord>128</xCoord>
          <yCoord>327</yCoord>
        </edgeMap>
        <edgeMap>
          <xCoord>128</xCoord>
          <yCoord>328</yCoord>
        </edgeMap>
        <edgeMap>
          <xCoord>129</xCoord>
          <yCoord>329</yCoord>
        </edgeMap>
        <edgeMap>
          <xCoord>129</xCoord>
          <yCoord>330</yCoord>
        </edgeMap>
        <edgeMap>
          <xCoord>130</xCoord>
          <yCoord>331</yCoord>
        </edgeMap>
        <edgeMap>
          <xCoord>131</xCoord>
          <yCoord>332</yCoord>
        </edgeMap>
        <edgeMap>
          <xCoord>132</xCoord>
          <yCoord>333</yCoord>
        </edgeMap>
        <edgeMap>
          <xCoord>132</xCoord>
          <yCoord>334</yCoord>
        </edgeMap>
        <edgeMap>
          <xCoord>133</xCoord>
          <yCoord>335</yCoord>
        </edgeMap>
        <edgeMap>
          <xCoord>133</xCoord>
          <yCoord>336</yCoord>
        </edgeMap>
        <edgeMap>
          <xCoord>133</xCoord>
          <yCoord>337</yCoord>
        </edgeMap>
        <edgeMap>
          <xCoord>133</xCoord>
          <yCoord>338</yCoord>
        </edgeMap>
        <edgeMap>
          <xCoord>134</xCoord>
          <yCoord>339</yCoord>
        </edgeMap>
        <edgeMap>
          <xCoord>135</xCoord>
          <yCoord>340</yCoord>
        </edgeMap>
        <edgeMap>
          <xCoord>136</xCoord>
          <yCoord>339</yCoord>
        </edgeMap>
        <edgeMap>
          <xCoord>137</xCoord>
          <yCoord>338</yCoord>
        </edgeMap>
        <edgeMap>
          <xCoord>138</xCoord>
          <yCoord>337</yCoord>
        </edgeMap>
        <edgeMap>
          <xCoord>139</xCoord>
          <yCoord>337</yCoord>
        </edgeMap>
        <edgeMap>
          <xCoord>140</xCoord>
          <yCoord>338</yCoord>
        </edgeMap>
        <edgeMap>
          <xCoord>141</xCoord>
          <yCoord>338</yCoord>
        </edgeMap>
        <edgeMap>
          <xCoord>142</xCoord>
          <yCoord>338</yCoord>
        </edgeMap>
        <edgeMap>
          <xCoord>143</xCoord>
          <yCoord>337</yCoord>
        </edgeMap>
        <edgeMap>
          <xCoord>143</xCoord>
          <yCoord>336</yCoord>
        </edgeMap>
        <edgeMap>
          <xCoord>143</xCoord>
          <yCoord>335</yCoord>
        </edgeMap>
        <edgeMap>
          <xCoord>142</xCoord>
          <yCoord>334</yCoord>
        </edgeMap>
        <edgeMap>
          <xCoord>141</xCoord>
          <yCoord>333</yCoord>
        </edgeMap>
        <edgeMap>
          <xCoord>140</xCoord>
          <yCoord>332</yCoord>
        </edgeMap>
        <edgeMap>
          <xCoord>139</xCoord>
          <yCoord>331</yCoord>
        </edgeMap>
        <edgeMap>
          <xCoord>138</xCoord>
          <yCoord>331</yCoord>
        </edgeMap>
        <edgeMap>
          <xCoord>137</xCoord>
          <yCoord>331</yCoord>
        </edgeMap>
        <edgeMap>
          <xCoord>137</xCoord>
          <yCoord>330</yCoord>
        </edgeMap>
        <edgeMap>
          <xCoord>137</xCoord>
          <yCoord>329</yCoord>
        </edgeMap>
        <edgeMap>
          <xCoord>138</xCoord>
          <yCoord>328</yCoord>
        </edgeMap>
        <edgeMap>
          <xCoord>139</xCoord>
          <yCoord>328</yCoord>
        </edgeMap>
        <edgeMap>
          <xCoord>140</xCoord>
          <yCoord>328</yCoord>
        </edgeMap>
        <edgeMap>
          <xCoord>141</xCoord>
          <yCoord>327</yCoord>
        </edgeMap>
        <edgeMap>
          <xCoord>140</xCoord>
          <yCoord>326</yCoord>
        </edgeMap>
        <edgeMap>
          <xCoord>139</xCoord>
          <yCoord>325</yCoord>
        </edgeMap>
        <edgeMap>
          <xCoord>138</xCoord>
          <yCoord>325</yCoord>
        </edgeMap>
        <edgeMap>
          <xCoord>137</xCoord>
          <yCoord>324</yCoord>
        </edgeMap>
        <edgeMap>
          <xCoord>136</xCoord>
          <yCoord>324</yCoord>
        </edgeMap>
        <edgeMap>
          <xCoord>135</xCoord>
          <yCoord>324</yCoord>
        </edgeMap>
        <edgeMap>
          <xCoord>134</xCoord>
          <yCoord>324</yCoord>
        </edgeMap>
        <edgeMap>
          <xCoord>133</xCoord>
          <yCoord>324</yCoord>
        </edgeMap>
        <edgeMap>
          <xCoord>132</xCoord>
          <yCoord>324</yCoord>
        </edgeMap>
        <edgeMap>
          <xCoord>131</xCoord>
          <yCoord>324</yCoord>
        </edgeMap>
        <edgeMap>
          <xCoord>130</xCoord>
          <yCoord>324</yCoord>
        </edgeMap>
        <edgeMap>
          <xCoord>129</xCoord>
          <yCoord>324</yCoord>
        </edgeMap>
      </roi>
      <roi>
        <imageZposition>-106.000000 </imageZposition>
        <imageSOP_UID>1.3.6.1.4.1.14519.5.2.1.6279.6001.285916254363247302764618547477</imageSOP_UID>
        <inclusion>TRUE</inclusion>
        <edgeMap>
          <xCoord>137</xCoord>
          <yCoord>320</yCoord>
        </edgeMap>
        <edgeMap>
          <xCoord>136</xCoord>
          <yCoord>321</yCoord>
        </edgeMap>
        <edgeMap>
          <xCoord>135</xCoord>
          <yCoord>322</yCoord>
        </edgeMap>
        <edgeMap>
          <xCoord>134</xCoord>
          <yCoord>323</yCoord>
        </edgeMap>
        <edgeMap>
          <xCoord>133</xCoord>
          <yCoord>323</yCoord>
        </edgeMap>
        <edgeMap>
          <xCoord>132</xCoord>
          <yCoord>323</yCoord>
        </edgeMap>
        <edgeMap>
          <xCoord>131</xCoord>
          <yCoord>323</yCoord>
        </edgeMap>
        <edgeMap>
          <xCoord>130</xCoord>
          <yCoord>323</yCoord>
        </edgeMap>
        <edgeMap>
          <xCoord>129</xCoord>
          <yCoord>322</yCoord>
        </edgeMap>
        <edgeMap>
          <xCoord>128</xCoord>
          <yCoord>322</yCoord>
        </edgeMap>
        <edgeMap>
          <xCoord>127</xCoord>
          <yCoord>323</yCoord>
        </edgeMap>
        <edgeMap>
          <xCoord>127</xCoord>
          <yCoord>324</yCoord>
        </edgeMap>
        <edgeMap>
          <xCoord>127</xCoord>
          <yCoord>325</yCoord>
        </edgeMap>
        <edgeMap>
          <xCoord>127</xCoord>
          <yCoord>326</yCoord>
        </edgeMap>
        <edgeMap>
          <xCoord>127</xCoord>
          <yCoord>327</yCoord>
        </edgeMap>
        <edgeMap>
          <xCoord>128</xCoord>
          <yCoord>328</yCoord>
        </edgeMap>
        <edgeMap>
          <xCoord>128</xCoord>
          <yCoord>329</yCoord>
        </edgeMap>
        <edgeMap>
          <xCoord>129</xCoord>
          <yCoord>330</yCoord>
        </edgeMap>
        <edgeMap>
          <xCoord>129</xCoord>
          <yCoord>331</yCoord>
        </edgeMap>
        <edgeMap>
          <xCoord>130</xCoord>
          <yCoord>332</yCoord>
        </edgeMap>
        <edgeMap>
          <xCoord>130</xCoord>
          <yCoord>333</yCoord>
        </edgeMap>
        <edgeMap>
          <xCoord>130</xCoord>
          <yCoord>334</yCoord>
        </edgeMap>
        <edgeMap>
          <xCoord>130</xCoord>
          <yCoord>335</yCoord>
        </edgeMap>
        <edgeMap>
          <xCoord>130</xCoord>
          <yCoord>336</yCoord>
        </edgeMap>
        <edgeMap>
          <xCoord>130</xCoord>
          <yCoord>337</yCoord>
        </edgeMap>
        <edgeMap>
          <xCoord>131</xCoord>
          <yCoord>338</yCoord>
        </edgeMap>
        <edgeMap>
          <xCoord>131</xCoord>
          <yCoord>339</yCoord>
        </edgeMap>
        <edgeMap>
          <xCoord>132</xCoord>
          <yCoord>340</yCoord>
        </edgeMap>
        <edgeMap>
          <xCoord>132</xCoord>
          <yCoord>341</yCoord>
        </edgeMap>
        <edgeMap>
          <xCoord>133</xCoord>
          <yCoord>342</yCoord>
        </edgeMap>
        <edgeMap>
          <xCoord>134</xCoord>
          <yCoord>342</yCoord>
        </edgeMap>
        <edgeMap>
          <xCoord>135</xCoord>
          <yCoord>341</yCoord>
        </edgeMap>
        <edgeMap>
          <xCoord>135</xCoord>
          <yCoord>340</yCoord>
        </edgeMap>
        <edgeMap>
          <xCoord>135</xCoord>
          <yCoord>339</yCoord>
        </edgeMap>
        <edgeMap>
          <xCoord>136</xCoord>
          <yCoord>338</yCoord>
        </edgeMap>
        <edgeMap>
          <xCoord>137</xCoord>
          <yCoord>337</yCoord>
        </edgeMap>
        <edgeMap>
          <xCoord>137</xCoord>
          <yCoord>336</yCoord>
        </edgeMap>
        <edgeMap>
          <xCoord>138</xCoord>
          <yCoord>336</yCoord>
        </edgeMap>
        <edgeMap>
          <xCoord>139</xCoord>
          <yCoord>336</yCoord>
        </edgeMap>
        <edgeMap>
          <xCoord>140</xCoord>
          <yCoord>336</yCoord>
        </edgeMap>
        <edgeMap>
          <xCoord>141</xCoord>
          <yCoord>336</yCoord>
        </edgeMap>
        <edgeMap>
          <xCoord>142</xCoord>
          <yCoord>336</yCoord>
        </edgeMap>
        <edgeMap>
          <xCoord>143</xCoord>
          <yCoord>336</yCoord>
        </edgeMap>
        <edgeMap>
          <xCoord>144</xCoord>
          <yCoord>335</yCoord>
        </edgeMap>
        <edgeMap>
          <xCoord>145</xCoord>
          <yCoord>334</yCoord>
        </edgeMap>
        <edgeMap>
          <xCoord>145</xCoord>
          <yCoord>333</yCoord>
        </edgeMap>
        <edgeMap>
          <xCoord>145</xCoord>
          <yCoord>332</yCoord>
        </edgeMap>
        <edgeMap>
          <xCoord>144</xCoord>
          <yCoord>331</yCoord>
        </edgeMap>
        <edgeMap>
          <xCoord>144</xCoord>
          <yCoord>330</yCoord>
        </edgeMap>
        <edgeMap>
          <xCoord>143</xCoord>
          <yCoord>329</yCoord>
        </edgeMap>
        <edgeMap>
          <xCoord>143</xCoord>
          <yCoord>328</yCoord>
        </edgeMap>
        <edgeMap>
          <xCoord>142</xCoord>
          <yCoord>327</yCoord>
        </edgeMap>
        <edgeMap>
          <xCoord>142</xCoord>
          <yCoord>326</yCoord>
        </edgeMap>
        <edgeMap>
          <xCoord>141</xCoord>
          <yCoord>325</yCoord>
        </edgeMap>
        <edgeMap>
          <xCoord>141</xCoord>
          <yCoord>324</yCoord>
        </edgeMap>
        <edgeMap>
          <xCoord>140</xCoord>
          <yCoord>323</yCoord>
        </edgeMap>
        <edgeMap>
          <xCoord>140</xCoord>
          <yCoord>322</yCoord>
        </edgeMap>
        <edgeMap>
          <xCoord>139</xCoord>
          <yCoord>321</yCoord>
        </edgeMap>
        <edgeMap>
          <xCoord>138</xCoord>
          <yCoord>321</yCoord>
        </edgeMap>
        <edgeMap>
          <xCoord>137</xCoord>
          <yCoord>320</yCoord>
        </edgeMap>
      </roi>
      <roi>
        <imageZposition>-103.500000 </imageZposition>
        <imageSOP_UID>1.3.6.1.4.1.14519.5.2.1.6279.6001.138009079295148365760464814940</imageSOP_UID>
        <inclusion>TRUE</inclusion>
        <edgeMap>
          <xCoord>131</xCoord>
          <yCoord>318</yCoord>
        </edgeMap>
        <edgeMap>
          <xCoord>130</xCoord>
          <yCoord>319</yCoord>
        </edgeMap>
        <edgeMap>
          <xCoord>130</xCoord>
          <yCoord>320</yCoord>
        </edgeMap>
        <edgeMap>
          <xCoord>130</xCoord>
          <yCoord>321</yCoord>
        </edgeMap>
        <edgeMap>
          <xCoord>130</xCoord>
          <yCoord>322</yCoord>
        </edgeMap>
        <edgeMap>
          <xCoord>129</xCoord>
          <yCoord>321</yCoord>
        </edgeMap>
        <edgeMap>
          <xCoord>128</xCoord>
          <yCoord>322</yCoord>
        </edgeMap>
        <edgeMap>
          <xCoord>128</xCoord>
          <yCoord>323</yCoord>
        </edgeMap>
        <edgeMap>
          <xCoord>128</xCoord>
          <yCoord>324</yCoord>
        </edgeMap>
        <edgeMap>
          <xCoord>128</xCoord>
          <yCoord>325</yCoord>
        </edgeMap>
        <edgeMap>
          <xCoord>128</xCoord>
          <yCoord>326</yCoord>
        </edgeMap>
        <edgeMap>
          <xCoord>128</xCoord>
          <yCoord>327</yCoord>
        </edgeMap>
        <edgeMap>
          <xCoord>128</xCoord>
          <yCoord>328</yCoord>
        </edgeMap>
        <edgeMap>
          <xCoord>128</xCoord>
          <yCoord>329</yCoord>
        </edgeMap>
        <edgeMap>
          <xCoord>128</xCoord>
          <yCoord>330</yCoord>
        </edgeMap>
        <edgeMap>
          <xCoord>128</xCoord>
          <yCoord>331</yCoord>
        </edgeMap>
        <edgeMap>
          <xCoord>128</xCoord>
          <yCoord>332</yCoord>
        </edgeMap>
        <edgeMap>
          <xCoord>128</xCoord>
          <yCoord>333</yCoord>
        </edgeMap>
        <edgeMap>
          <xCoord>129</xCoord>
          <yCoord>334</yCoord>
        </edgeMap>
        <edgeMap>
          <xCoord>129</xCoord>
          <yCoord>335</yCoord>
        </edgeMap>
        <edgeMap>
          <xCoord>130</xCoord>
          <yCoord>336</yCoord>
        </edgeMap>
        <edgeMap>
          <xCoord>131</xCoord>
          <yCoord>337</yCoord>
        </edgeMap>
        <edgeMap>
          <xCoord>131</xCoord>
          <yCoord>338</yCoord>
        </edgeMap>
        <edgeMap>
          <xCoord>132</xCoord>
          <yCoord>339</yCoord>
        </edgeMap>
        <edgeMap>
          <xCoord>133</xCoord>
          <yCoord>340</yCoord>
        </edgeMap>
        <edgeMap>
          <xCoord>134</xCoord>
          <yCoord>341</yCoord>
        </edgeMap>
        <edgeMap>
          <xCoord>135</xCoord>
          <yCoord>340</yCoord>
        </edgeMap>
        <edgeMap>
          <xCoord>136</xCoord>
          <yCoord>339</yCoord>
        </edgeMap>
        <edgeMap>
          <xCoord>136</xCoord>
          <yCoord>338</yCoord>
        </edgeMap>
        <edgeMap>
          <xCoord>136</xCoord>
          <yCoord>337</yCoord>
        </edgeMap>
        <edgeMap>
          <xCoord>137</xCoord>
          <yCoord>337</yCoord>
        </edgeMap>
        <edgeMap>
          <xCoord>138</xCoord>
          <yCoord>337</yCoord>
        </edgeMap>
        <edgeMap>
          <xCoord>139</xCoord>
          <yCoord>337</yCoord>
        </edgeMap>
        <edgeMap>
          <xCoord>140</xCoord>
          <yCoord>338</yCoord>
        </edgeMap>
        <edgeMap>
          <xCoord>141</xCoord>
          <yCoord>339</yCoord>
        </edgeMap>
        <edgeMap>
          <xCoord>142</xCoord>
          <yCoord>338</yCoord>
        </edgeMap>
        <edgeMap>
          <xCoord>143</xCoord>
          <yCoord>337</yCoord>
        </edgeMap>
        <edgeMap>
          <xCoord>143</xCoord>
          <yCoord>336</yCoord>
        </edgeMap>
        <edgeMap>
          <xCoord>144</xCoord>
          <yCoord>336</yCoord>
        </edgeMap>
        <edgeMap>
          <xCoord>145</xCoord>
          <yCoord>335</yCoord>
        </edgeMap>
        <edgeMap>
          <xCoord>145</xCoord>
          <yCoord>334</yCoord>
        </edgeMap>
        <edgeMap>
          <xCoord>145</xCoord>
          <yCoord>333</yCoord>
        </edgeMap>
        <edgeMap>
          <xCoord>145</xCoord>
          <yCoord>332</yCoord>
        </edgeMap>
        <edgeMap>
          <xCoord>145</xCoord>
          <yCoord>331</yCoord>
        </edgeMap>
        <edgeMap>
          <xCoord>145</xCoord>
          <yCoord>330</yCoord>
        </edgeMap>
        <edgeMap>
          <xCoord>145</xCoord>
          <yCoord>329</yCoord>
        </edgeMap>
        <edgeMap>
          <xCoord>145</xCoord>
          <yCoord>328</yCoord>
        </edgeMap>
        <edgeMap>
          <xCoord>145</xCoord>
          <yCoord>327</yCoord>
        </edgeMap>
        <edgeMap>
          <xCoord>145</xCoord>
          <yCoord>326</yCoord>
        </edgeMap>
        <edgeMap>
          <xCoord>145</xCoord>
          <yCoord>325</yCoord>
        </edgeMap>
        <edgeMap>
          <xCoord>144</xCoord>
          <yCoord>324</yCoord>
        </edgeMap>
        <edgeMap>
          <xCoord>143</xCoord>
          <yCoord>323</yCoord>
        </edgeMap>
        <edgeMap>
          <xCoord>142</xCoord>
          <yCoord>323</yCoord>
        </edgeMap>
        <edgeMap>
          <xCoord>141</xCoord>
          <yCoord>323</yCoord>
        </edgeMap>
        <edgeMap>
          <xCoord>140</xCoord>
          <yCoord>323</yCoord>
        </edgeMap>
        <edgeMap>
          <xCoord>139</xCoord>
          <yCoord>323</yCoord>
        </edgeMap>
        <edgeMap>
          <xCoord>138</xCoord>
          <yCoord>323</yCoord>
        </edgeMap>
        <edgeMap>
          <xCoord>137</xCoord>
          <yCoord>322</yCoord>
        </edgeMap>
        <edgeMap>
          <xCoord>137</xCoord>
          <yCoord>321</yCoord>
        </edgeMap>
        <edgeMap>
          <xCoord>137</xCoord>
          <yCoord>320</yCoord>
        </edgeMap>
        <edgeMap>
          <xCoord>136</xCoord>
          <yCoord>319</yCoord>
        </edgeMap>
        <edgeMap>
          <xCoord>135</xCoord>
          <yCoord>318</yCoord>
        </edgeMap>
        <edgeMap>
          <xCoord>134</xCoord>
          <yCoord>318</yCoord>
        </edgeMap>
        <edgeMap>
          <xCoord>133</xCoord>
          <yCoord>318</yCoord>
        </edgeMap>
        <edgeMap>
          <xCoord>132</xCoord>
          <yCoord>318</yCoord>
        </edgeMap>
        <edgeMap>
          <xCoord>131</xCoord>
          <yCoord>318</yCoord>
        </edgeMap>
      </roi>
      <roi>
        <imageZposition>-101.000000 </imageZposition>
        <imageSOP_UID>1.3.6.1.4.1.14519.5.2.1.6279.6001.326433310119674001394744928791</imageSOP_UID>
        <inclusion>TRUE</inclusion>
        <edgeMap>
          <xCoord>130</xCoord>
          <yCoord>319</yCoord>
        </edgeMap>
        <edgeMap>
          <xCoord>129</xCoord>
          <yCoord>320</yCoord>
        </edgeMap>
        <edgeMap>
          <xCoord>128</xCoord>
          <yCoord>321</yCoord>
        </edgeMap>
        <edgeMap>
          <xCoord>129</xCoord>
          <yCoord>322</yCoord>
        </edgeMap>
        <edgeMap>
          <xCoord>129</xCoord>
          <yCoord>323</yCoord>
        </edgeMap>
        <edgeMap>
          <xCoord>130</xCoord>
          <yCoord>324</yCoord>
        </edgeMap>
        <edgeMap>
          <xCoord>130</xCoord>
          <yCoord>325</yCoord>
        </edgeMap>
        <edgeMap>
          <xCoord>131</xCoord>
          <yCoord>326</yCoord>
        </edgeMap>
        <edgeMap>
          <xCoord>131</xCoord>
          <yCoord>327</yCoord>
        </edgeMap>
        <edgeMap>
          <xCoord>131</xCoord>
          <yCoord>328</yCoord>
        </edgeMap>
        <edgeMap>
          <xCoord>130</xCoord>
          <yCoord>329</yCoord>
        </edgeMap>
        <edgeMap>
          <xCoord>130</xCoord>
          <yCoord>330</yCoord>
        </edgeMap>
        <edgeMap>
          <xCoord>130</xCoord>
          <yCoord>331</yCoord>
        </edgeMap>
        <edgeMap>
          <xCoord>130</xCoord>
          <yCoord>332</yCoord>
        </edgeMap>
        <edgeMap>
          <xCoord>130</xCoord>
          <yCoord>333</yCoord>
        </edgeMap>
        <edgeMap>
          <xCoord>130</xCoord>
          <yCoord>334</yCoord>
        </edgeMap>
        <edgeMap>
          <xCoord>131</xCoord>
          <yCoord>335</yCoord>
        </edgeMap>
        <edgeMap>
          <xCoord>132</xCoord>
          <yCoord>335</yCoord>
        </edgeMap>
        <edgeMap>
          <xCoord>132</xCoord>
          <yCoord>336</yCoord>
        </edgeMap>
        <edgeMap>
          <xCoord>132</xCoord>
          <yCoord>337</yCoord>
        </edgeMap>
        <edgeMap>
          <xCoord>133</xCoord>
          <yCoord>338</yCoord>
        </edgeMap>
        <edgeMap>
          <xCoord>134</xCoord>
          <yCoord>339</yCoord>
        </edgeMap>
        <edgeMap>
          <xCoord>135</xCoord>
          <yCoord>339</yCoord>
        </edgeMap>
        <edgeMap>
          <xCoord>136</xCoord>
          <yCoord>339</yCoord>
        </edgeMap>
        <edgeMap>
          <xCoord>137</xCoord>
          <yCoord>338</yCoord>
        </edgeMap>
        <edgeMap>
          <xCoord>138</xCoord>
          <yCoord>337</yCoord>
        </edgeMap>
        <edgeMap>
          <xCoord>138</xCoord>
          <yCoord>336</yCoord>
        </edgeMap>
        <edgeMap>
          <xCoord>139</xCoord>
          <yCoord>336</yCoord>
        </edgeMap>
        <edgeMap>
          <xCoord>140</xCoord>
          <yCoord>336</yCoord>
        </edgeMap>
        <edgeMap>
          <xCoord>141</xCoord>
          <yCoord>337</yCoord>
        </edgeMap>
        <edgeMap>
          <xCoord>142</xCoord>
          <yCoord>337</yCoord>
        </edgeMap>
        <edgeMap>
          <xCoord>143</xCoord>
          <yCoord>337</yCoord>
        </edgeMap>
        <edgeMap>
          <xCoord>144</xCoord>
          <yCoord>337</yCoord>
        </edgeMap>
        <edgeMap>
          <xCoord>145</xCoord>
          <yCoord>336</yCoord>
        </edgeMap>
        <edgeMap>
          <xCoord>145</xCoord>
          <yCoord>335</yCoord>
        </edgeMap>
        <edgeMap>
          <xCoord>146</xCoord>
          <yCoord>334</yCoord>
        </edgeMap>
        <edgeMap>
          <xCoord>147</xCoord>
          <yCoord>333</yCoord>
        </edgeMap>
        <edgeMap>
          <xCoord>147</xCoord>
          <yCoord>332</yCoord>
        </edgeMap>
        <edgeMap>
          <xCoord>147</xCoord>
          <yCoord>331</yCoord>
        </edgeMap>
        <edgeMap>
          <xCoord>146</xCoord>
          <yCoord>330</yCoord>
        </edgeMap>
        <edgeMap>
          <xCoord>146</xCoord>
          <yCoord>329</yCoord>
        </edgeMap>
        <edgeMap>
          <xCoord>146</xCoord>
          <yCoord>328</yCoord>
        </edgeMap>
        <edgeMap>
          <xCoord>146</xCoord>
          <yCoord>327</yCoord>
        </edgeMap>
        <edgeMap>
          <xCoord>145</xCoord>
          <yCoord>326</yCoord>
        </edgeMap>
        <edgeMap>
          <xCoord>144</xCoord>
          <yCoord>325</yCoord>
        </edgeMap>
        <edgeMap>
          <xCoord>143</xCoord>
          <yCoord>325</yCoord>
        </edgeMap>
        <edgeMap>
          <xCoord>143</xCoord>
          <yCoord>324</yCoord>
        </edgeMap>
        <edgeMap>
          <xCoord>142</xCoord>
          <yCoord>323</yCoord>
        </edgeMap>
        <edgeMap>
          <xCoord>141</xCoord>
          <yCoord>323</yCoord>
        </edgeMap>
        <edgeMap>
          <xCoord>141</xCoord>
          <yCoord>322</yCoord>
        </edgeMap>
        <edgeMap>
          <xCoord>140</xCoord>
          <yCoord>321</yCoord>
        </edgeMap>
        <edgeMap>
          <xCoord>139</xCoord>
          <yCoord>321</yCoord>
        </edgeMap>
        <edgeMap>
          <xCoord>138</xCoord>
          <yCoord>320</yCoord>
        </edgeMap>
        <edgeMap>
          <xCoord>137</xCoord>
          <yCoord>320</yCoord>
        </edgeMap>
        <edgeMap>
          <xCoord>136</xCoord>
          <yCoord>321</yCoord>
        </edgeMap>
        <edgeMap>
          <xCoord>135</xCoord>
          <yCoord>322</yCoord>
        </edgeMap>
        <edgeMap>
          <xCoord>134</xCoord>
          <yCoord>322</yCoord>
        </edgeMap>
        <edgeMap>
          <xCoord>134</xCoord>
          <yCoord>321</yCoord>
        </edgeMap>
        <edgeMap>
          <xCoord>133</xCoord>
          <yCoord>320</yCoord>
        </edgeMap>
        <edgeMap>
          <xCoord>132</xCoord>
          <yCoord>319</yCoord>
        </edgeMap>
        <edgeMap>
          <xCoord>131</xCoord>
          <yCoord>319</yCoord>
        </edgeMap>
        <edgeMap>
          <xCoord>130</xCoord>
          <yCoord>319</yCoord>
        </edgeMap>
      </roi>
      <roi>
        <imageZposition>-98.500000</imageZposition>
        <imageSOP_UID>1.3.6.1.4.1.14519.5.2.1.6279.6001.213441609682553000964525372430</imageSOP_UID>
        <inclusion>TRUE</inclusion>
        <edgeMap>
          <xCoord>129</xCoord>
          <yCoord>317</yCoord>
        </edgeMap>
        <edgeMap>
          <xCoord>128</xCoord>
          <yCoord>318</yCoord>
        </edgeMap>
        <edgeMap>
          <xCoord>128</xCoord>
          <yCoord>319</yCoord>
        </edgeMap>
        <edgeMap>
          <xCoord>128</xCoord>
          <yCoord>320</yCoord>
        </edgeMap>
        <edgeMap>
          <xCoord>128</xCoord>
          <yCoord>321</yCoord>
        </edgeMap>
        <edgeMap>
          <xCoord>128</xCoord>
          <yCoord>322</yCoord>
        </edgeMap>
        <edgeMap>
          <xCoord>129</xCoord>
          <yCoord>323</yCoord>
        </edgeMap>
        <edgeMap>
          <xCoord>129</xCoord>
          <yCoord>324</yCoord>
        </edgeMap>
        <edgeMap>
          <xCoord>130</xCoord>
          <yCoord>325</yCoord>
        </edgeMap>
        <edgeMap>
          <xCoord>130</xCoord>
          <yCoord>326</yCoord>
        </edgeMap>
        <edgeMap>
          <xCoord>131</xCoord>
          <yCoord>327</yCoord>
        </edgeMap>
        <edgeMap>
          <xCoord>131</xCoord>
          <yCoord>328</yCoord>
        </edgeMap>
        <edgeMap>
          <xCoord>131</xCoord>
          <yCoord>329</yCoord>
        </edgeMap>
        <edgeMap>
          <xCoord>131</xCoord>
          <yCoord>330</yCoord>
        </edgeMap>
        <edgeMap>
          <xCoord>131</xCoord>
          <yCoord>331</yCoord>
        </edgeMap>
        <edgeMap>
          <xCoord>131</xCoord>
          <yCoord>332</yCoord>
        </edgeMap>
        <edgeMap>
          <xCoord>131</xCoord>
          <yCoord>333</yCoord>
        </edgeMap>
        <edgeMap>
          <xCoord>132</xCoord>
          <yCoord>334</yCoord>
        </edgeMap>
        <edgeMap>
          <xCoord>133</xCoord>
          <yCoord>335</yCoord>
        </edgeMap>
        <edgeMap>
          <xCoord>134</xCoord>
          <yCoord>336</yCoord>
        </edgeMap>
        <edgeMap>
          <xCoord>134</xCoord>
          <yCoord>337</yCoord>
        </edgeMap>
        <edgeMap>
          <xCoord>135</xCoord>
          <yCoord>338</yCoord>
        </edgeMap>
        <edgeMap>
          <xCoord>136</xCoord>
          <yCoord>339</yCoord>
        </edgeMap>
        <edgeMap>
          <xCoord>137</xCoord>
          <yCoord>340</yCoord>
        </edgeMap>
        <edgeMap>
          <xCoord>138</xCoord>
          <yCoord>341</yCoord>
        </edgeMap>
        <edgeMap>
          <xCoord>139</xCoord>
          <yCoord>340</yCoord>
        </edgeMap>
        <edgeMap>
          <xCoord>139</xCoord>
          <yCoord>339</yCoord>
        </edgeMap>
        <edgeMap>
          <xCoord>139</xCoord>
          <yCoord>338</yCoord>
        </edgeMap>
        <edgeMap>
          <xCoord>139</xCoord>
          <yCoord>337</yCoord>
        </edgeMap>
        <edgeMap>
          <xCoord>140</xCoord>
          <yCoord>336</yCoord>
        </edgeMap>
        <edgeMap>
          <xCoord>140</xCoord>
          <yCoord>335</yCoord>
        </edgeMap>
        <edgeMap>
          <xCoord>141</xCoord>
          <yCoord>335</yCoord>
        </edgeMap>
        <edgeMap>
          <xCoord>142</xCoord>
          <yCoord>335</yCoord>
        </edgeMap>
        <edgeMap>
          <xCoord>143</xCoord>
          <yCoord>336</yCoord>
        </edgeMap>
        <edgeMap>
          <xCoord>144</xCoord>
          <yCoord>336</yCoord>
        </edgeMap>
        <edgeMap>
          <xCoord>145</xCoord>
          <yCoord>337</yCoord>
        </edgeMap>
        <edgeMap>
          <xCoord>146</xCoord>
          <yCoord>336</yCoord>
        </edgeMap>
        <edgeMap>
          <xCoord>147</xCoord>
          <yCoord>335</yCoord>
        </edgeMap>
        <edgeMap>
          <xCoord>147</xCoord>
          <yCoord>334</yCoord>
        </edgeMap>
        <edgeMap>
          <xCoord>147</xCoord>
          <yCoord>333</yCoord>
        </edgeMap>
        <edgeMap>
          <xCoord>147</xCoord>
          <yCoord>332</yCoord>
        </edgeMap>
        <edgeMap>
          <xCoord>146</xCoord>
          <yCoord>331</yCoord>
        </edgeMap>
        <edgeMap>
          <xCoord>145</xCoord>
          <yCoord>330</yCoord>
        </edgeMap>
        <edgeMap>
          <xCoord>145</xCoord>
          <yCoord>329</yCoord>
        </edgeMap>
        <edgeMap>
          <xCoord>144</xCoord>
          <yCoord>328</yCoord>
        </edgeMap>
        <edgeMap>
          <xCoord>143</xCoord>
          <yCoord>328</yCoord>
        </edgeMap>
        <edgeMap>
          <xCoord>142</xCoord>
          <yCoord>327</yCoord>
        </edgeMap>
        <edgeMap>
          <xCoord>141</xCoord>
          <yCoord>326</yCoord>
        </edgeMap>
        <edgeMap>
          <xCoord>140</xCoord>
          <yCoord>326</yCoord>
        </edgeMap>
        <edgeMap>
          <xCoord>139</xCoord>
          <yCoord>325</yCoord>
        </edgeMap>
        <edgeMap>
          <xCoord>139</xCoord>
          <yCoord>324</yCoord>
        </edgeMap>
        <edgeMap>
          <xCoord>139</xCoord>
          <yCoord>323</yCoord>
        </edgeMap>
        <edgeMap>
          <xCoord>140</xCoord>
          <yCoord>322</yCoord>
        </edgeMap>
        <edgeMap>
          <xCoord>141</xCoord>
          <yCoord>321</yCoord>
        </edgeMap>
        <edgeMap>
          <xCoord>141</xCoord>
          <yCoord>320</yCoord>
        </edgeMap>
        <edgeMap>
          <xCoord>140</xCoord>
          <yCoord>319</yCoord>
        </edgeMap>
        <edgeMap>
          <xCoord>140</xCoord>
          <yCoord>318</yCoord>
        </edgeMap>
        <edgeMap>
          <xCoord>139</xCoord>
          <yCoord>317</yCoord>
        </edgeMap>
        <edgeMap>
          <xCoord>138</xCoord>
          <yCoord>317</yCoord>
        </edgeMap>
        <edgeMap>
          <xCoord>137</xCoord>
          <yCoord>317</yCoord>
        </edgeMap>
        <edgeMap>
          <xCoord>136</xCoord>
          <yCoord>317</yCoord>
        </edgeMap>
        <edgeMap>
          <xCoord>135</xCoord>
          <yCoord>317</yCoord>
        </edgeMap>
        <edgeMap>
          <xCoord>134</xCoord>
          <yCoord>318</yCoord>
        </edgeMap>
        <edgeMap>
          <xCoord>133</xCoord>
          <yCoord>318</yCoord>
        </edgeMap>
        <edgeMap>
          <xCoord>132</xCoord>
          <yCoord>317</yCoord>
        </edgeMap>
        <edgeMap>
          <xCoord>131</xCoord>
          <yCoord>317</yCoord>
        </edgeMap>
        <edgeMap>
          <xCoord>130</xCoord>
          <yCoord>317</yCoord>
        </edgeMap>
        <edgeMap>
          <xCoord>129</xCoord>
          <yCoord>317</yCoord>
        </edgeMap>
      </roi>
      <roi>
        <imageZposition>-96.000000</imageZposition>
        <imageSOP_UID>1.3.6.1.4.1.14519.5.2.1.6279.6001.739759840839218046593331558569</imageSOP_UID>
        <inclusion>TRUE</inclusion>
        <edgeMap>
          <xCoord>130</xCoord>
          <yCoord>315</yCoord>
        </edgeMap>
        <edgeMap>
          <xCoord>129</xCoord>
          <yCoord>316</yCoord>
        </edgeMap>
        <edgeMap>
          <xCoord>129</xCoord>
          <yCoord>317</yCoord>
        </edgeMap>
        <edgeMap>
          <xCoord>129</xCoord>
          <yCoord>318</yCoord>
        </edgeMap>
        <edgeMap>
          <xCoord>129</xCoord>
          <yCoord>319</yCoord>
        </edgeMap>
        <edgeMap>
          <xCoord>129</xCoord>
          <yCoord>320</yCoord>
        </edgeMap>
        <edgeMap>
          <xCoord>129</xCoord>
          <yCoord>321</yCoord>
        </edgeMap>
        <edgeMap>
          <xCoord>129</xCoord>
          <yCoord>322</yCoord>
        </edgeMap>
        <edgeMap>
          <xCoord>130</xCoord>
          <yCoord>323</yCoord>
        </edgeMap>
        <edgeMap>
          <xCoord>130</xCoord>
          <yCoord>324</yCoord>
        </edgeMap>
        <edgeMap>
          <xCoord>130</xCoord>
          <yCoord>325</yCoord>
        </edgeMap>
        <edgeMap>
          <xCoord>130</xCoord>
          <yCoord>326</yCoord>
        </edgeMap>
        <edgeMap>
          <xCoord>130</xCoord>
          <yCoord>327</yCoord>
        </edgeMap>
        <edgeMap>
          <xCoord>130</xCoord>
          <yCoord>328</yCoord>
        </edgeMap>
        <edgeMap>
          <xCoord>130</xCoord>
          <yCoord>329</yCoord>
        </edgeMap>
        <edgeMap>
          <xCoord>130</xCoord>
          <yCoord>330</yCoord>
        </edgeMap>
        <edgeMap>
          <xCoord>130</xCoord>
          <yCoord>331</yCoord>
        </edgeMap>
        <edgeMap>
          <xCoord>130</xCoord>
          <yCoord>332</yCoord>
        </edgeMap>
        <edgeMap>
          <xCoord>130</xCoord>
          <yCoord>333</yCoord>
        </edgeMap>
        <edgeMap>
          <xCoord>131</xCoord>
          <yCoord>334</yCoord>
        </edgeMap>
        <edgeMap>
          <xCoord>131</xCoord>
          <yCoord>335</yCoord>
        </edgeMap>
        <edgeMap>
          <xCoord>132</xCoord>
          <yCoord>336</yCoord>
        </edgeMap>
        <edgeMap>
          <xCoord>133</xCoord>
          <yCoord>337</yCoord>
        </edgeMap>
        <edgeMap>
          <xCoord>134</xCoord>
          <yCoord>338</yCoord>
        </edgeMap>
        <edgeMap>
          <xCoord>135</xCoord>
          <yCoord>339</yCoord>
        </edgeMap>
        <edgeMap>
          <xCoord>136</xCoord>
          <yCoord>340</yCoord>
        </edgeMap>
        <edgeMap>
          <xCoord>137</xCoord>
          <yCoord>341</yCoord>
        </edgeMap>
        <edgeMap>
          <xCoord>138</xCoord>
          <yCoord>341</yCoord>
        </edgeMap>
        <edgeMap>
          <xCoord>139</xCoord>
          <yCoord>340</yCoord>
        </edgeMap>
        <edgeMap>
          <xCoord>139</xCoord>
          <yCoord>339</yCoord>
        </edgeMap>
        <edgeMap>
          <xCoord>139</xCoord>
          <yCoord>338</yCoord>
        </edgeMap>
        <edgeMap>
          <xCoord>139</xCoord>
          <yCoord>337</yCoord>
        </edgeMap>
        <edgeMap>
          <xCoord>139</xCoord>
          <yCoord>336</yCoord>
        </edgeMap>
        <edgeMap>
          <xCoord>139</xCoord>
          <yCoord>335</yCoord>
        </edgeMap>
        <edgeMap>
          <xCoord>139</xCoord>
          <yCoord>334</yCoord>
        </edgeMap>
        <edgeMap>
          <xCoord>140</xCoord>
          <yCoord>334</yCoord>
        </edgeMap>
        <edgeMap>
          <xCoord>141</xCoord>
          <yCoord>334</yCoord>
        </edgeMap>
        <edgeMap>
          <xCoord>142</xCoord>
          <yCoord>334</yCoord>
        </edgeMap>
        <edgeMap>
          <xCoord>143</xCoord>
          <yCoord>334</yCoord>
        </edgeMap>
        <edgeMap>
          <xCoord>144</xCoord>
          <yCoord>333</yCoord>
        </edgeMap>
        <edgeMap>
          <xCoord>144</xCoord>
          <yCoord>332</yCoord>
        </edgeMap>
        <edgeMap>
          <xCoord>145</xCoord>
          <yCoord>331</yCoord>
        </edgeMap>
        <edgeMap>
          <xCoord>145</xCoord>
          <yCoord>330</yCoord>
        </edgeMap>
        <edgeMap>
          <xCoord>144</xCoord>
          <yCoord>329</yCoord>
        </edgeMap>
        <edgeMap>
          <xCoord>144</xCoord>
          <yCoord>328</yCoord>
        </edgeMap>
        <edgeMap>
          <xCoord>143</xCoord>
          <yCoord>327</yCoord>
        </edgeMap>
        <edgeMap>
          <xCoord>143</xCoord>
          <yCoord>326</yCoord>
        </edgeMap>
        <edgeMap>
          <xCoord>142</xCoord>
          <yCoord>325</yCoord>
        </edgeMap>
        <edgeMap>
          <xCoord>141</xCoord>
          <yCoord>325</yCoord>
        </edgeMap>
        <edgeMap>
          <xCoord>140</xCoord>
          <yCoord>324</yCoord>
        </edgeMap>
        <edgeMap>
          <xCoord>140</xCoord>
          <yCoord>323</yCoord>
        </edgeMap>
        <edgeMap>
          <xCoord>140</xCoord>
          <yCoord>322</yCoord>
        </edgeMap>
        <edgeMap>
          <xCoord>140</xCoord>
          <yCoord>321</yCoord>
        </edgeMap>
        <edgeMap>
          <xCoord>140</xCoord>
          <yCoord>320</yCoord>
        </edgeMap>
        <edgeMap>
          <xCoord>140</xCoord>
          <yCoord>319</yCoord>
        </edgeMap>
        <edgeMap>
          <xCoord>139</xCoord>
          <yCoord>318</yCoord>
        </edgeMap>
        <edgeMap>
          <xCoord>138</xCoord>
          <yCoord>318</yCoord>
        </edgeMap>
        <edgeMap>
          <xCoord>137</xCoord>
          <yCoord>318</yCoord>
        </edgeMap>
        <edgeMap>
          <xCoord>136</xCoord>
          <yCoord>319</yCoord>
        </edgeMap>
        <edgeMap>
          <xCoord>135</xCoord>
          <yCoord>320</yCoord>
        </edgeMap>
        <edgeMap>
          <xCoord>134</xCoord>
          <yCoord>320</yCoord>
        </edgeMap>
        <edgeMap>
          <xCoord>133</xCoord>
          <yCoord>320</yCoord>
        </edgeMap>
        <edgeMap>
          <xCoord>133</xCoord>
          <yCoord>319</yCoord>
        </edgeMap>
        <edgeMap>
          <xCoord>133</xCoord>
          <yCoord>318</yCoord>
        </edgeMap>
        <edgeMap>
          <xCoord>133</xCoord>
          <yCoord>317</yCoord>
        </edgeMap>
        <edgeMap>
          <xCoord>132</xCoord>
          <yCoord>316</yCoord>
        </edgeMap>
        <edgeMap>
          <xCoord>131</xCoord>
          <yCoord>315</yCoord>
        </edgeMap>
        <edgeMap>
          <xCoord>130</xCoord>
          <yCoord>315</yCoord>
        </edgeMap>
      </roi>
      <roi>
        <imageZposition>-93.500000</imageZposition>
        <imageSOP_UID>1.3.6.1.4.1.14519.5.2.1.6279.6001.348536815302615058967577550788</imageSOP_UID>
        <inclusion>TRUE</inclusion>
        <edgeMap>
          <xCoord>131</xCoord>
          <yCoord>316</yCoord>
        </edgeMap>
        <edgeMap>
          <xCoord>130</xCoord>
          <yCoord>317</yCoord>
        </edgeMap>
        <edgeMap>
          <xCoord>130</xCoord>
          <yCoord>318</yCoord>
        </edgeMap>
        <edgeMap>
          <xCoord>130</xCoord>
          <yCoord>319</yCoord>
        </edgeMap>
        <edgeMap>
          <xCoord>130</xCoord>
          <yCoord>320</yCoord>
        </edgeMap>
        <edgeMap>
          <xCoord>130</xCoord>
          <yCoord>321</yCoord>
        </edgeMap>
        <edgeMap>
          <xCoord>130</xCoord>
          <yCoord>322</yCoord>
        </edgeMap>
        <edgeMap>
          <xCoord>130</xCoord>
          <yCoord>323</yCoord>
        </edgeMap>
        <edgeMap>
          <xCoord>129</xCoord>
          <yCoord>324</yCoord>
        </edgeMap>
        <edgeMap>
          <xCoord>129</xCoord>
          <yCoord>325</yCoord>
        </edgeMap>
        <edgeMap>
          <xCoord>129</xCoord>
          <yCoord>326</yCoord>
        </edgeMap>
        <edgeMap>
          <xCoord>129</xCoord>
          <yCoord>327</yCoord>
        </edgeMap>
        <edgeMap>
          <xCoord>130</xCoord>
          <yCoord>328</yCoord>
        </edgeMap>
        <edgeMap>
          <xCoord>130</xCoord>
          <yCoord>329</yCoord>
        </edgeMap>
        <edgeMap>
          <xCoord>131</xCoord>
          <yCoord>330</yCoord>
        </edgeMap>
        <edgeMap>
          <xCoord>131</xCoord>
          <yCoord>331</yCoord>
        </edgeMap>
        <edgeMap>
          <xCoord>132</xCoord>
          <yCoord>332</yCoord>
        </edgeMap>
        <edgeMap>
          <xCoord>132</xCoord>
          <yCoord>333</yCoord>
        </edgeMap>
        <edgeMap>
          <xCoord>132</xCoord>
          <yCoord>334</yCoord>
        </edgeMap>
        <edgeMap>
          <xCoord>133</xCoord>
          <yCoord>335</yCoord>
        </edgeMap>
        <edgeMap>
          <xCoord>134</xCoord>
          <yCoord>336</yCoord>
        </edgeMap>
        <edgeMap>
          <xCoord>135</xCoord>
          <yCoord>337</yCoord>
        </edgeMap>
        <edgeMap>
          <xCoord>136</xCoord>
          <yCoord>337</yCoord>
        </edgeMap>
        <edgeMap>
          <xCoord>137</xCoord>
          <yCoord>337</yCoord>
        </edgeMap>
        <edgeMap>
          <xCoord>138</xCoord>
          <yCoord>337</yCoord>
        </edgeMap>
        <edgeMap>
          <xCoord>139</xCoord>
          <yCoord>338</yCoord>
        </edgeMap>
        <edgeMap>
          <xCoord>140</xCoord>
          <yCoord>337</yCoord>
        </edgeMap>
        <edgeMap>
          <xCoord>140</xCoord>
          <yCoord>336</yCoord>
        </edgeMap>
        <edgeMap>
          <xCoord>140</xCoord>
          <yCoord>335</yCoord>
        </edgeMap>
        <edgeMap>
          <xCoord>141</xCoord>
          <yCoord>335</yCoord>
        </edgeMap>
        <edgeMap>
          <xCoord>142</xCoord>
          <yCoord>335</yCoord>
        </edgeMap>
        <edgeMap>
          <xCoord>143</xCoord>
          <yCoord>334</yCoord>
        </edgeMap>
        <edgeMap>
          <xCoord>144</xCoord>
          <yCoord>334</yCoord>
        </edgeMap>
        <edgeMap>
          <xCoord>145</xCoord>
          <yCoord>333</yCoord>
        </edgeMap>
        <edgeMap>
          <xCoord>145</xCoord>
          <yCoord>332</yCoord>
        </edgeMap>
        <edgeMap>
          <xCoord>145</xCoord>
          <yCoord>331</yCoord>
        </edgeMap>
        <edgeMap>
          <xCoord>145</xCoord>
          <yCoord>330</yCoord>
        </edgeMap>
        <edgeMap>
          <xCoord>144</xCoord>
          <yCoord>329</yCoord>
        </edgeMap>
        <edgeMap>
          <xCoord>143</xCoord>
          <yCoord>328</yCoord>
        </edgeMap>
        <edgeMap>
          <xCoord>143</xCoord>
          <yCoord>327</yCoord>
        </edgeMap>
        <edgeMap>
          <xCoord>142</xCoord>
          <yCoord>326</yCoord>
        </edgeMap>
        <edgeMap>
          <xCoord>142</xCoord>
          <yCoord>325</yCoord>
        </edgeMap>
        <edgeMap>
          <xCoord>142</xCoord>
          <yCoord>324</yCoord>
        </edgeMap>
        <edgeMap>
          <xCoord>142</xCoord>
          <yCoord>323</yCoord>
        </edgeMap>
        <edgeMap>
          <xCoord>142</xCoord>
          <yCoord>322</yCoord>
        </edgeMap>
        <edgeMap>
          <xCoord>142</xCoord>
          <yCoord>321</yCoord>
        </edgeMap>
        <edgeMap>
          <xCoord>141</xCoord>
          <yCoord>320</yCoord>
        </edgeMap>
        <edgeMap>
          <xCoord>140</xCoord>
          <yCoord>319</yCoord>
        </edgeMap>
        <edgeMap>
          <xCoord>139</xCoord>
          <yCoord>318</yCoord>
        </edgeMap>
        <edgeMap>
          <xCoord>138</xCoord>
          <yCoord>318</yCoord>
        </edgeMap>
        <edgeMap>
          <xCoord>137</xCoord>
          <yCoord>318</yCoord>
        </edgeMap>
        <edgeMap>
          <xCoord>136</xCoord>
          <yCoord>318</yCoord>
        </edgeMap>
        <edgeMap>
          <xCoord>135</xCoord>
          <yCoord>318</yCoord>
        </edgeMap>
        <edgeMap>
          <xCoord>134</xCoord>
          <yCoord>318</yCoord>
        </edgeMap>
        <edgeMap>
          <xCoord>133</xCoord>
          <yCoord>317</yCoord>
        </edgeMap>
        <edgeMap>
          <xCoord>132</xCoord>
          <yCoord>316</yCoord>
        </edgeMap>
        <edgeMap>
          <xCoord>131</xCoord>
          <yCoord>316</yCoord>
        </edgeMap>
      </roi>
      <roi>
        <imageZposition>-91.000000</imageZposition>
        <imageSOP_UID>1.3.6.1.4.1.14519.5.2.1.6279.6001.120674680396704118852078017993</imageSOP_UID>
        <inclusion>TRUE</inclusion>
        <edgeMap>
          <xCoord>131</xCoord>
          <yCoord>313</yCoord>
        </edgeMap>
        <edgeMap>
          <xCoord>130</xCoord>
          <yCoord>314</yCoord>
        </edgeMap>
        <edgeMap>
          <xCoord>130</xCoord>
          <yCoord>315</yCoord>
        </edgeMap>
        <edgeMap>
          <xCoord>130</xCoord>
          <yCoord>316</yCoord>
        </edgeMap>
        <edgeMap>
          <xCoord>130</xCoord>
          <yCoord>317</yCoord>
        </edgeMap>
        <edgeMap>
          <xCoord>130</xCoord>
          <yCoord>318</yCoord>
        </edgeMap>
        <edgeMap>
          <xCoord>129</xCoord>
          <yCoord>319</yCoord>
        </edgeMap>
        <edgeMap>
          <xCoord>129</xCoord>
          <yCoord>320</yCoord>
        </edgeMap>
        <edgeMap>
          <xCoord>129</xCoord>
          <yCoord>321</yCoord>
        </edgeMap>
        <edgeMap>
          <xCoord>129</xCoord>
          <yCoord>322</yCoord>
        </edgeMap>
        <edgeMap>
          <xCoord>129</xCoord>
          <yCoord>323</yCoord>
        </edgeMap>
        <edgeMap>
          <xCoord>129</xCoord>
          <yCoord>324</yCoord>
        </edgeMap>
        <edgeMap>
          <xCoord>129</xCoord>
          <yCoord>325</yCoord>
        </edgeMap>
        <edgeMap>
          <xCoord>129</xCoord>
          <yCoord>326</yCoord>
        </edgeMap>
        <edgeMap>
          <xCoord>130</xCoord>
          <yCoord>327</yCoord>
        </edgeMap>
        <edgeMap>
          <xCoord>131</xCoord>
          <yCoord>328</yCoord>
        </edgeMap>
        <edgeMap>
          <xCoord>132</xCoord>
          <yCoord>329</yCoord>
        </edgeMap>
        <edgeMap>
          <xCoord>133</xCoord>
          <yCoord>329</yCoord>
        </edgeMap>
        <edgeMap>
          <xCoord>133</xCoord>
          <yCoord>330</yCoord>
        </edgeMap>
        <edgeMap>
          <xCoord>134</xCoord>
          <yCoord>331</yCoord>
        </edgeMap>
        <edgeMap>
          <xCoord>134</xCoord>
          <yCoord>332</yCoord>
        </edgeMap>
        <edgeMap>
          <xCoord>135</xCoord>
          <yCoord>333</yCoord>
        </edgeMap>
        <edgeMap>
          <xCoord>136</xCoord>
          <yCoord>333</yCoord>
        </edgeMap>
        <edgeMap>
          <xCoord>137</xCoord>
          <yCoord>334</yCoord>
        </edgeMap>
        <edgeMap>
          <xCoord>138</xCoord>
          <yCoord>334</yCoord>
        </edgeMap>
        <edgeMap>
          <xCoord>139</xCoord>
          <yCoord>335</yCoord>
        </edgeMap>
        <edgeMap>
          <xCoord>140</xCoord>
          <yCoord>334</yCoord>
        </edgeMap>
        <edgeMap>
          <xCoord>141</xCoord>
          <yCoord>334</yCoord>
        </edgeMap>
        <edgeMap>
          <xCoord>142</xCoord>
          <yCoord>334</yCoord>
        </edgeMap>
        <edgeMap>
          <xCoord>143</xCoord>
          <yCoord>333</yCoord>
        </edgeMap>
        <edgeMap>
          <xCoord>143</xCoord>
          <yCoord>332</yCoord>
        </edgeMap>
        <edgeMap>
          <xCoord>143</xCoord>
          <yCoord>331</yCoord>
        </edgeMap>
        <edgeMap>
          <xCoord>143</xCoord>
          <yCoord>330</yCoord>
        </edgeMap>
        <edgeMap>
          <xCoord>142</xCoord>
          <yCoord>329</yCoord>
        </edgeMap>
        <edgeMap>
          <xCoord>141</xCoord>
          <yCoord>329</yCoord>
        </edgeMap>
        <edgeMap>
          <xCoord>141</xCoord>
          <yCoord>328</yCoord>
        </edgeMap>
        <edgeMap>
          <xCoord>140</xCoord>
          <yCoord>327</yCoord>
        </edgeMap>
        <edgeMap>
          <xCoord>140</xCoord>
          <yCoord>326</yCoord>
        </edgeMap>
        <edgeMap>
          <xCoord>140</xCoord>
          <yCoord>325</yCoord>
        </edgeMap>
        <edgeMap>
          <xCoord>140</xCoord>
          <yCoord>324</yCoord>
        </edgeMap>
        <edgeMap>
          <xCoord>140</xCoord>
          <yCoord>323</yCoord>
        </edgeMap>
        <edgeMap>
          <xCoord>140</xCoord>
          <yCoord>322</yCoord>
        </edgeMap>
        <edgeMap>
          <xCoord>139</xCoord>
          <yCoord>321</yCoord>
        </edgeMap>
        <edgeMap>
          <xCoord>138</xCoord>
          <yCoord>320</yCoord>
        </edgeMap>
        <edgeMap>
          <xCoord>138</xCoord>
          <yCoord>319</yCoord>
        </edgeMap>
        <edgeMap>
          <xCoord>137</xCoord>
          <yCoord>318</yCoord>
        </edgeMap>
        <edgeMap>
          <xCoord>136</xCoord>
          <yCoord>317</yCoord>
        </edgeMap>
        <edgeMap>
          <xCoord>135</xCoord>
          <yCoord>316</yCoord>
        </edgeMap>
        <edgeMap>
          <xCoord>134</xCoord>
          <yCoord>315</yCoord>
        </edgeMap>
        <edgeMap>
          <xCoord>133</xCoord>
          <yCoord>315</yCoord>
        </edgeMap>
        <edgeMap>
          <xCoord>132</xCoord>
          <yCoord>314</yCoord>
        </edgeMap>
        <edgeMap>
          <xCoord>131</xCoord>
          <yCoord>313</yCoord>
        </edgeMap>
      </roi>
      <roi>
        <imageZposition>-88.500000</imageZposition>
        <imageSOP_UID>1.3.6.1.4.1.14519.5.2.1.6279.6001.312580136967830824867866732132</imageSOP_UID>
        <inclusion>TRUE</inclusion>
        <edgeMap>
          <xCoord>133</xCoord>
          <yCoord>316</yCoord>
        </edgeMap>
        <edgeMap>
          <xCoord>132</xCoord>
          <yCoord>317</yCoord>
        </edgeMap>
        <edgeMap>
          <xCoord>132</xCoord>
          <yCoord>318</yCoord>
        </edgeMap>
        <edgeMap>
          <xCoord>132</xCoord>
          <yCoord>319</yCoord>
        </edgeMap>
        <edgeMap>
          <xCoord>132</xCoord>
          <yCoord>320</yCoord>
        </edgeMap>
        <edgeMap>
          <xCoord>132</xCoord>
          <yCoord>321</yCoord>
        </edgeMap>
        <edgeMap>
          <xCoord>132</xCoord>
          <yCoord>322</yCoord>
        </edgeMap>
        <edgeMap>
          <xCoord>132</xCoord>
          <yCoord>323</yCoord>
        </edgeMap>
        <edgeMap>
          <xCoord>132</xCoord>
          <yCoord>324</yCoord>
        </edgeMap>
        <edgeMap>
          <xCoord>132</xCoord>
          <yCoord>325</yCoord>
        </edgeMap>
        <edgeMap>
          <xCoord>132</xCoord>
          <yCoord>326</yCoord>
        </edgeMap>
        <edgeMap>
          <xCoord>132</xCoord>
          <yCoord>327</yCoord>
        </edgeMap>
        <edgeMap>
          <xCoord>133</xCoord>
          <yCoord>328</yCoord>
        </edgeMap>
        <edgeMap>
          <xCoord>134</xCoord>
          <yCoord>329</yCoord>
        </edgeMap>
        <edgeMap>
          <xCoord>134</xCoord>
          <yCoord>330</yCoord>
        </edgeMap>
        <edgeMap>
          <xCoord>135</xCoord>
          <yCoord>331</yCoord>
        </edgeMap>
        <edgeMap>
          <xCoord>136</xCoord>
          <yCoord>332</yCoord>
        </edgeMap>
        <edgeMap>
          <xCoord>137</xCoord>
          <yCoord>332</yCoord>
        </edgeMap>
        <edgeMap>
          <xCoord>138</xCoord>
          <yCoord>333</yCoord>
        </edgeMap>
        <edgeMap>
          <xCoord>139</xCoord>
          <yCoord>334</yCoord>
        </edgeMap>
        <edgeMap>
          <xCoord>140</xCoord>
          <yCoord>335</yCoord>
        </edgeMap>
        <edgeMap>
          <xCoord>141</xCoord>
          <yCoord>334</yCoord>
        </edgeMap>
        <edgeMap>
          <xCoord>142</xCoord>
          <yCoord>333</yCoord>
        </edgeMap>
        <edgeMap>
          <xCoord>142</xCoord>
          <yCoord>332</yCoord>
        </edgeMap>
        <edgeMap>
          <xCoord>142</xCoord>
          <yCoord>331</yCoord>
        </edgeMap>
        <edgeMap>
          <xCoord>142</xCoord>
          <yCoord>330</yCoord>
        </edgeMap>
        <edgeMap>
          <xCoord>142</xCoord>
          <yCoord>329</yCoord>
        </edgeMap>
        <edgeMap>
          <xCoord>141</xCoord>
          <yCoord>328</yCoord>
        </edgeMap>
        <edgeMap>
          <xCoord>140</xCoord>
          <yCoord>327</yCoord>
        </edgeMap>
        <edgeMap>
          <xCoord>140</xCoord>
          <yCoord>326</yCoord>
        </edgeMap>
        <edgeMap>
          <xCoord>140</xCoord>
          <yCoord>325</yCoord>
        </edgeMap>
        <edgeMap>
          <xCoord>140</xCoord>
          <yCoord>324</yCoord>
        </edgeMap>
        <edgeMap>
          <xCoord>139</xCoord>
          <yCoord>323</yCoord>
        </edgeMap>
        <edgeMap>
          <xCoord>139</xCoord>
          <yCoord>322</yCoord>
        </edgeMap>
        <edgeMap>
          <xCoord>138</xCoord>
          <yCoord>321</yCoord>
        </edgeMap>
        <edgeMap>
          <xCoord>137</xCoord>
          <yCoord>320</yCoord>
        </edgeMap>
        <edgeMap>
          <xCoord>136</xCoord>
          <yCoord>320</yCoord>
        </edgeMap>
        <edgeMap>
          <xCoord>136</xCoord>
          <yCoord>319</yCoord>
        </edgeMap>
        <edgeMap>
          <xCoord>135</xCoord>
          <yCoord>318</yCoord>
        </edgeMap>
        <edgeMap>
          <xCoord>135</xCoord>
          <yCoord>317</yCoord>
        </edgeMap>
        <edgeMap>
          <xCoord>134</xCoord>
          <yCoord>316</yCoord>
        </edgeMap>
        <edgeMap>
          <xCoord>133</xCoord>
          <yCoord>316</yCoord>
        </edgeMap>
      </roi>
    </unblindedReadNodule>
    <unblindedReadNodule>
      <noduleID>Nodule 003</noduleID>
      <roi>
        <imageZposition>-196.000000 </imageZposition>
        <imageSOP_UID>1.3.6.1.4.1.14519.5.2.1.6279.6001.299344245560896841117898398414</imageSOP_UID>
        <inclusion>TRUE</inclusion>
        <edgeMap>
          <xCoord>148</xCoord>
          <yCoord>307</yCoord>
        </edgeMap>
      </roi>
    </unblindedReadNodule>
    <unblindedReadNodule>
      <noduleID>Nodule 004</noduleID>
      <roi>
        <imageZposition>-148.500000 </imageZposition>
        <imageSOP_UID>1.3.6.1.4.1.14519.5.2.1.6279.6001.273999697886363228676917310838</imageSOP_UID>
        <inclusion>TRUE</inclusion>
        <edgeMap>
          <xCoord>140</xCoord>
          <yCoord>352</yCoord>
        </edgeMap>
      </roi>
    </unblindedReadNodule>
    <nonNodule>
      <nonNoduleID>_Non-nodule 001</nonNoduleID>
      <imageZposition>-151.000000 </imageZposition>
      <imageSOP_UID>1.3.6.1.4.1.14519.5.2.1.6279.6001.177921646070708154735851569864</imageSOP_UID>
      <locus>
        <xCoord>224</xCoord>
        <yCoord>326</yCoord>
      </locus>
    </nonNodule>
    <nonNodule>
      <nonNoduleID>_Non-nodule 002</nonNoduleID>
      <imageZposition>-66.000000</imageZposition>
      <imageSOP_UID>1.3.6.1.4.1.14519.5.2.1.6279.6001.388741119254592133052275493802</imageSOP_UID>
      <locus>
        <xCoord>201</xCoord>
        <yCoord>353</yCoord>
      </locus>
    </nonNodule>
  </readingSession>
<readingSession>
    <annotationVersion>3.12</annotationVersion>
    <servicingRadiologistID>998680881</servicingRadiologistID>
    <unblindedReadNodule>
      <noduleID>IL057_167494</noduleID>
      <characteristics>
        <subtlety>5</subtlety>
        <internalStructure>1</internalStructure>
        <calcification>3</calcification>
        <sphericity>4</sphericity>
        <margin>5</margin>
        <lobulation>1</lobulation>
        <spiculation>3</spiculation>
        <texture>5</texture>
        <malignancy>1</malignancy>
      </characteristics>
      <roi>
        <imageZposition>-88.5</imageZposition>
        <imageSOP_UID>1.3.6.1.4.1.14519.5.2.1.6279.6001.312580136967830824867866732132</imageSOP_UID>
        <inclusion>TRUE</inclusion>
        <edgeMap>
          <xCoord>139</xCoord>
          <yCoord>332</yCoord>
        </edgeMap>
        <edgeMap>
          <xCoord>140</xCoord>
          <yCoord>331</yCoord>
        </edgeMap>
        <edgeMap>
          <xCoord>140</xCoord>
          <yCoord>330</yCoord>
        </edgeMap>
        <edgeMap>
          <xCoord>140</xCoord>
          <yCoord>329</yCoord>
        </edgeMap>
        <edgeMap>
          <xCoord>140</xCoord>
          <yCoord>328</yCoord>
        </edgeMap>
        <edgeMap>
          <xCoord>140</xCoord>
          <yCoord>327</yCoord>
        </edgeMap>
        <edgeMap>
          <xCoord>140</xCoord>
          <yCoord>326</yCoord>
        </edgeMap>
        <edgeMap>
          <xCoord>140</xCoord>
          <yCoord>325</yCoord>
        </edgeMap>
        <edgeMap>
          <xCoord>140</xCoord>
          <yCoord>324</yCoord>
        </edgeMap>
        <edgeMap>
          <xCoord>139</xCoord>
          <yCoord>323</yCoord>
        </edgeMap>
        <edgeMap>
          <xCoord>139</xCoord>
          <yCoord>322</yCoord>
        </edgeMap>
        <edgeMap>
          <xCoord>138</xCoord>
          <yCoord>321</yCoord>
        </edgeMap>
        <edgeMap>
          <xCoord>137</xCoord>
          <yCoord>320</yCoord>
        </edgeMap>
        <edgeMap>
          <xCoord>137</xCoord>
          <yCoord>319</yCoord>
        </edgeMap>
        <edgeMap>
          <xCoord>136</xCoord>
          <yCoord>318</yCoord>
        </edgeMap>
        <edgeMap>
          <xCoord>136</xCoord>
          <yCoord>317</yCoord>
        </edgeMap>
        <edgeMap>
          <xCoord>135</xCoord>
          <yCoord>316</yCoord>
        </edgeMap>
        <edgeMap>
          <xCoord>134</xCoord>
          <yCoord>315</yCoord>
        </edgeMap>
        <edgeMap>
          <xCoord>133</xCoord>
          <yCoord>314</yCoord>
        </edgeMap>
        <edgeMap>
          <xCoord>132</xCoord>
          <yCoord>315</yCoord>
        </edgeMap>
        <edgeMap>
          <xCoord>132</xCoord>
          <yCoord>316</yCoord>
        </edgeMap>
        <edgeMap>
          <xCoord>132</xCoord>
          <yCoord>317</yCoord>
        </edgeMap>
        <edgeMap>
          <xCoord>132</xCoord>
          <yCoord>318</yCoord>
        </edgeMap>
        <edgeMap>
          <xCoord>132</xCoord>
          <yCoord>319</yCoord>
        </edgeMap>
        <edgeMap>
          <xCoord>132</xCoord>
          <yCoord>320</yCoord>
        </edgeMap>
        <edgeMap>
          <xCoord>133</xCoord>
          <yCoord>321</yCoord>
        </edgeMap>
        <edgeMap>
          <xCoord>134</xCoord>
          <yCoord>322</yCoord>
        </edgeMap>
        <edgeMap>
          <xCoord>134</xCoord>
          <yCoord>323</yCoord>
        </edgeMap>
        <edgeMap>
          <xCoord>134</xCoord>
          <yCoord>324</yCoord>
        </edgeMap>
        <edgeMap>
          <xCoord>134</xCoord>
          <yCoord>325</yCoord>
        </edgeMap>
        <edgeMap>
          <xCoord>134</xCoord>
          <yCoord>326</yCoord>
        </edgeMap>
        <edgeMap>
          <xCoord>134</xCoord>
          <yCoord>327</yCoord>
        </edgeMap>
        <edgeMap>
          <xCoord>135</xCoord>
          <yCoord>328</yCoord>
        </edgeMap>
        <edgeMap>
          <xCoord>136</xCoord>
          <yCoord>329</yCoord>
        </edgeMap>
        <edgeMap>
          <xCoord>136</xCoord>
          <yCoord>330</yCoord>
        </edgeMap>
        <edgeMap>
          <xCoord>136</xCoord>
          <yCoord>331</yCoord>
        </edgeMap>
        <edgeMap>
          <xCoord>137</xCoord>
          <yCoord>332</yCoord>
        </edgeMap>
        <edgeMap>
          <xCoord>138</xCoord>
          <yCoord>332</yCoord>
        </edgeMap>
        <edgeMap>
          <xCoord>139</xCoord>
          <yCoord>332</yCoord>
        </edgeMap>
      </roi>
      <roi>
        <imageZposition>-91.0</imageZposition>
        <imageSOP_UID>1.3.6.1.4.1.14519.5.2.1.6279.6001.120674680396704118852078017993</imageSOP_UID>
        <inclusion>TRUE</inclusion>
        <edgeMap>
          <xCoord>139</xCoord>
          <yCoord>335</yCoord>
        </edgeMap>
        <edgeMap>
          <xCoord>140</xCoord>
          <yCoord>334</yCoord>
        </edgeMap>
        <edgeMap>
          <xCoord>141</xCoord>
          <yCoord>334</yCoord>
        </edgeMap>
        <edgeMap>
          <xCoord>141</xCoord>
          <yCoord>333</yCoord>
        </edgeMap>
        <edgeMap>
          <xCoord>141</xCoord>
          <yCoord>332</yCoord>
        </edgeMap>
        <edgeMap>
          <xCoord>141</xCoord>
          <yCoord>331</yCoord>
        </edgeMap>
        <edgeMap>
          <xCoord>141</xCoord>
          <yCoord>330</yCoord>
        </edgeMap>
        <edgeMap>
          <xCoord>141</xCoord>
          <yCoord>329</yCoord>
        </edgeMap>
        <edgeMap>
          <xCoord>141</xCoord>
          <yCoord>328</yCoord>
        </edgeMap>
        <edgeMap>
          <xCoord>141</xCoord>
          <yCoord>327</yCoord>
        </edgeMap>
        <edgeMap>
          <xCoord>141</xCoord>
          <yCoord>326</yCoord>
        </edgeMap>
        <edgeMap>
          <xCoord>141</xCoord>
          <yCoord>325</yCoord>
        </edgeMap>
        <edgeMap>
          <xCoord>141</xCoord>
          <yCoord>324</yCoord>
        </edgeMap>
        <edgeMap>
          <xCoord>141</xCoord>
          <yCoord>323</yCoord>
        </edgeMap>
        <edgeMap>
          <xCoord>140</xCoord>
          <yCoord>322</yCoord>
        </edgeMap>
        <edgeMap>
          <xCoord>140</xCoord>
          <yCoord>321</yCoord>
        </edgeMap>
        <edgeMap>
          <xCoord>139</xCoord>
          <yCoord>320</yCoord>
        </edgeMap>
        <edgeMap>
          <xCoord>138</xCoord>
          <yCoord>319</yCoord>
        </edgeMap>
        <edgeMap>
          <xCoord>137</xCoord>
          <yCoord>319</yCoord>
        </edgeMap>
        <edgeMap>
          <xCoord>136</xCoord>
          <yCoord>318</yCoord>
        </edgeMap>
        <edgeMap>
          <xCoord>135</xCoord>
          <yCoord>317</yCoord>
        </edgeMap>
        <edgeMap>
          <xCoord>134</xCoord>
          <yCoord>316</yCoord>
        </edgeMap>
        <edgeMap>
          <xCoord>133</xCoord>
          <yCoord>315</yCoord>
        </edgeMap>
        <edgeMap>
          <xCoord>132</xCoord>
          <yCoord>314</yCoord>
        </edgeMap>
        <edgeMap>
          <xCoord>132</xCoord>
          <yCoord>315</yCoord>
        </edgeMap>
        <edgeMap>
          <xCoord>132</xCoord>
          <yCoord>316</yCoord>
        </edgeMap>
        <edgeMap>
          <xCoord>132</xCoord>
          <yCoord>317</yCoord>
        </edgeMap>
        <edgeMap>
          <xCoord>132</xCoord>
          <yCoord>318</yCoord>
        </edgeMap>
        <edgeMap>
          <xCoord>132</xCoord>
          <yCoord>319</yCoord>
        </edgeMap>
        <edgeMap>
          <xCoord>132</xCoord>
          <yCoord>320</yCoord>
        </edgeMap>
        <edgeMap>
          <xCoord>132</xCoord>
          <yCoord>321</yCoord>
        </edgeMap>
        <edgeMap>
          <xCoord>132</xCoord>
          <yCoord>322</yCoord>
        </edgeMap>
        <edgeMap>
          <xCoord>132</xCoord>
          <yCoord>323</yCoord>
        </edgeMap>
        <edgeMap>
          <xCoord>132</xCoord>
          <yCoord>324</yCoord>
        </edgeMap>
        <edgeMap>
          <xCoord>132</xCoord>
          <yCoord>325</yCoord>
        </edgeMap>
        <edgeMap>
          <xCoord>132</xCoord>
          <yCoord>326</yCoord>
        </edgeMap>
        <edgeMap>
          <xCoord>132</xCoord>
          <yCoord>327</yCoord>
        </edgeMap>
        <edgeMap>
          <xCoord>132</xCoord>
          <yCoord>328</yCoord>
        </edgeMap>
        <edgeMap>
          <xCoord>133</xCoord>
          <yCoord>329</yCoord>
        </edgeMap>
        <edgeMap>
          <xCoord>133</xCoord>
          <yCoord>330</yCoord>
        </edgeMap>
        <edgeMap>
          <xCoord>134</xCoord>
          <yCoord>331</yCoord>
        </edgeMap>
        <edgeMap>
          <xCoord>134</xCoord>
          <yCoord>332</yCoord>
        </edgeMap>
        <edgeMap>
          <xCoord>135</xCoord>
          <yCoord>333</yCoord>
        </edgeMap>
        <edgeMap>
          <xCoord>135</xCoord>
          <yCoord>334</yCoord>
        </edgeMap>
        <edgeMap>
          <xCoord>135</xCoord>
          <yCoord>335</yCoord>
        </edgeMap>
        <edgeMap>
          <xCoord>136</xCoord>
          <yCoord>335</yCoord>
        </edgeMap>
        <edgeMap>
          <xCoord>137</xCoord>
          <yCoord>335</yCoord>
        </edgeMap>
        <edgeMap>
          <xCoord>138</xCoord>
          <yCoord>335</yCoord>
        </edgeMap>
        <edgeMap>
          <xCoord>139</xCoord>
          <yCoord>335</yCoord>
        </edgeMap>
      </roi>
      <roi>
        <imageZposition>-93.5</imageZposition>
        <imageSOP_UID>1.3.6.1.4.1.14519.5.2.1.6279.6001.348536815302615058967577550788</imageSOP_UID>
        <inclusion>TRUE</inclusion>
        <edgeMap>
          <xCoord>139</xCoord>
          <yCoord>340</yCoord>
        </edgeMap>
        <edgeMap>
          <xCoord>139</xCoord>
          <yCoord>339</yCoord>
        </edgeMap>
        <edgeMap>
          <xCoord>139</xCoord>
          <yCoord>338</yCoord>
        </edgeMap>
        <edgeMap>
          <xCoord>139</xCoord>
          <yCoord>337</yCoord>
        </edgeMap>
        <edgeMap>
          <xCoord>139</xCoord>
          <yCoord>336</yCoord>
        </edgeMap>
        <edgeMap>
          <xCoord>140</xCoord>
          <yCoord>335</yCoord>
        </edgeMap>
        <edgeMap>
          <xCoord>141</xCoord>
          <yCoord>334</yCoord>
        </edgeMap>
        <edgeMap>
          <xCoord>142</xCoord>
          <yCoord>334</yCoord>
        </edgeMap>
        <edgeMap>
          <xCoord>143</xCoord>
          <yCoord>333</yCoord>
        </edgeMap>
        <edgeMap>
          <xCoord>144</xCoord>
          <yCoord>332</yCoord>
        </edgeMap>
        <edgeMap>
          <xCoord>144</xCoord>
          <yCoord>331</yCoord>
        </edgeMap>
        <edgeMap>
          <xCoord>144</xCoord>
          <yCoord>330</yCoord>
        </edgeMap>
        <edgeMap>
          <xCoord>144</xCoord>
          <yCoord>329</yCoord>
        </edgeMap>
        <edgeMap>
          <xCoord>143</xCoord>
          <yCoord>328</yCoord>
        </edgeMap>
        <edgeMap>
          <xCoord>143</xCoord>
          <yCoord>327</yCoord>
        </edgeMap>
        <edgeMap>
          <xCoord>143</xCoord>
          <yCoord>326</yCoord>
        </edgeMap>
        <edgeMap>
          <xCoord>142</xCoord>
          <yCoord>325</yCoord>
        </edgeMap>
        <edgeMap>
          <xCoord>141</xCoord>
          <yCoord>324</yCoord>
        </edgeMap>
        <edgeMap>
          <xCoord>140</xCoord>
          <yCoord>323</yCoord>
        </edgeMap>
        <edgeMap>
          <xCoord>140</xCoord>
          <yCoord>322</yCoord>
        </edgeMap>
        <edgeMap>
          <xCoord>141</xCoord>
          <yCoord>321</yCoord>
        </edgeMap>
        <edgeMap>
          <xCoord>142</xCoord>
          <yCoord>320</yCoord>
        </edgeMap>
        <edgeMap>
          <xCoord>141</xCoord>
          <yCoord>320</yCoord>
        </edgeMap>
        <edgeMap>
          <xCoord>140</xCoord>
          <yCoord>320</yCoord>
        </edgeMap>
        <edgeMap>
          <xCoord>139</xCoord>
          <yCoord>320</yCoord>
        </edgeMap>
        <edgeMap>
          <xCoord>138</xCoord>
          <yCoord>319</yCoord>
        </edgeMap>
        <edgeMap>
          <xCoord>137</xCoord>
          <yCoord>318</yCoord>
        </edgeMap>
        <edgeMap>
          <xCoord>136</xCoord>
          <yCoord>319</yCoord>
        </edgeMap>
        <edgeMap>
          <xCoord>135</xCoord>
          <yCoord>318</yCoord>
        </edgeMap>
        <edgeMap>
          <xCoord>134</xCoord>
          <yCoord>318</yCoord>
        </edgeMap>
        <edgeMap>
          <xCoord>133</xCoord>
          <yCoord>318</yCoord>
        </edgeMap>
        <edgeMap>
          <xCoord>132</xCoord>
          <yCoord>318</yCoord>
        </edgeMap>
        <edgeMap>
          <xCoord>131</xCoord>
          <yCoord>317</yCoord>
        </edgeMap>
        <edgeMap>
          <xCoord>130</xCoord>
          <yCoord>316</yCoord>
        </edgeMap>
        <edgeMap>
          <xCoord>129</xCoord>
          <yCoord>315</yCoord>
        </edgeMap>
        <edgeMap>
          <xCoord>129</xCoord>
          <yCoord>316</yCoord>
        </edgeMap>
        <edgeMap>
          <xCoord>129</xCoord>
          <yCoord>317</yCoord>
        </edgeMap>
        <edgeMap>
          <xCoord>129</xCoord>
          <yCoord>318</yCoord>
        </edgeMap>
        <edgeMap>
          <xCoord>129</xCoord>
          <yCoord>319</yCoord>
        </edgeMap>
        <edgeMap>
          <xCoord>129</xCoord>
          <yCoord>320</yCoord>
        </edgeMap>
        <edgeMap>
          <xCoord>130</xCoord>
          <yCoord>321</yCoord>
        </edgeMap>
        <edgeMap>
          <xCoord>131</xCoord>
          <yCoord>322</yCoord>
        </edgeMap>
        <edgeMap>
          <xCoord>131</xCoord>
          <yCoord>323</yCoord>
        </edgeMap>
        <edgeMap>
          <xCoord>131</xCoord>
          <yCoord>324</yCoord>
        </edgeMap>
        <edgeMap>
          <xCoord>130</xCoord>
          <yCoord>325</yCoord>
        </edgeMap>
        <edgeMap>
          <xCoord>129</xCoord>
          <yCoord>326</yCoord>
        </edgeMap>
        <edgeMap>
          <xCoord>129</xCoord>
          <yCoord>327</yCoord>
        </edgeMap>
        <edgeMap>
          <xCoord>129</xCoord>
          <yCoord>328</yCoord>
        </edgeMap>
        <edgeMap>
          <xCoord>129</xCoord>
          <yCoord>329</yCoord>
        </edgeMap>
        <edgeMap>
          <xCoord>130</xCoord>
          <yCoord>330</yCoord>
        </edgeMap>
        <edgeMap>
          <xCoord>131</xCoord>
          <yCoord>331</yCoord>
        </edgeMap>
        <edgeMap>
          <xCoord>132</xCoord>
          <yCoord>332</yCoord>
        </edgeMap>
        <edgeMap>
          <xCoord>133</xCoord>
          <yCoord>332</yCoord>
        </edgeMap>
        <edgeMap>
          <xCoord>134</xCoord>
          <yCoord>333</yCoord>
        </edgeMap>
        <edgeMap>
          <xCoord>135</xCoord>
          <yCoord>334</yCoord>
        </edgeMap>
        <edgeMap>
          <xCoord>135</xCoord>
          <yCoord>335</yCoord>
        </edgeMap>
        <edgeMap>
          <xCoord>135</xCoord>
          <yCoord>336</yCoord>
        </edgeMap>
        <edgeMap>
          <xCoord>135</xCoord>
          <yCoord>337</yCoord>
        </edgeMap>
        <edgeMap>
          <xCoord>136</xCoord>
          <yCoord>338</yCoord>
        </edgeMap>
        <edgeMap>
          <xCoord>137</xCoord>
          <yCoord>339</yCoord>
        </edgeMap>
        <edgeMap>
          <xCoord>137</xCoord>
          <yCoord>340</yCoord>
        </edgeMap>
        <edgeMap>
          <xCoord>138</xCoord>
          <yCoord>340</yCoord>
        </edgeMap>
        <edgeMap>
          <xCoord>139</xCoord>
          <yCoord>340</yCoord>
        </edgeMap>
      </roi>
      <roi>
        <imageZposition>-96.0</imageZposition>
        <imageSOP_UID>1.3.6.1.4.1.14519.5.2.1.6279.6001.739759840839218046593331558569</imageSOP_UID>
        <inclusion>TRUE</inclusion>
        <edgeMap>
          <xCoord>139</xCoord>
          <yCoord>341</yCoord>
        </edgeMap>
        <edgeMap>
          <xCoord>139</xCoord>
          <yCoord>340</yCoord>
        </edgeMap>
        <edgeMap>
          <xCoord>139</xCoord>
          <yCoord>339</yCoord>
        </edgeMap>
        <edgeMap>
          <xCoord>139</xCoord>
          <yCoord>338</yCoord>
        </edgeMap>
        <edgeMap>
          <xCoord>139</xCoord>
          <yCoord>337</yCoord>
        </edgeMap>
        <edgeMap>
          <xCoord>139</xCoord>
          <yCoord>336</yCoord>
        </edgeMap>
        <edgeMap>
          <xCoord>140</xCoord>
          <yCoord>335</yCoord>
        </edgeMap>
        <edgeMap>
          <xCoord>141</xCoord>
          <yCoord>334</yCoord>
        </edgeMap>
        <edgeMap>
          <xCoord>142</xCoord>
          <yCoord>334</yCoord>
        </edgeMap>
        <edgeMap>
          <xCoord>143</xCoord>
          <yCoord>335</yCoord>
        </edgeMap>
        <edgeMap>
          <xCoord>144</xCoord>
          <yCoord>335</yCoord>
        </edgeMap>
        <edgeMap>
          <xCoord>145</xCoord>
          <yCoord>335</yCoord>
        </edgeMap>
        <edgeMap>
          <xCoord>146</xCoord>
          <yCoord>334</yCoord>
        </edgeMap>
        <edgeMap>
          <xCoord>146</xCoord>
          <yCoord>333</yCoord>
        </edgeMap>
        <edgeMap>
          <xCoord>147</xCoord>
          <yCoord>332</yCoord>
        </edgeMap>
        <edgeMap>
          <xCoord>147</xCoord>
          <yCoord>331</yCoord>
        </edgeMap>
        <edgeMap>
          <xCoord>146</xCoord>
          <yCoord>330</yCoord>
        </edgeMap>
        <edgeMap>
          <xCoord>146</xCoord>
          <yCoord>329</yCoord>
        </edgeMap>
        <edgeMap>
          <xCoord>145</xCoord>
          <yCoord>328</yCoord>
        </edgeMap>
        <edgeMap>
          <xCoord>144</xCoord>
          <yCoord>327</yCoord>
        </edgeMap>
        <edgeMap>
          <xCoord>143</xCoord>
          <yCoord>326</yCoord>
        </edgeMap>
        <edgeMap>
          <xCoord>142</xCoord>
          <yCoord>325</yCoord>
        </edgeMap>
        <edgeMap>
          <xCoord>142</xCoord>
          <yCoord>324</yCoord>
        </edgeMap>
        <edgeMap>
          <xCoord>142</xCoord>
          <yCoord>323</yCoord>
        </edgeMap>
        <edgeMap>
          <xCoord>142</xCoord>
          <yCoord>322</yCoord>
        </edgeMap>
        <edgeMap>
          <xCoord>142</xCoord>
          <yCoord>321</yCoord>
        </edgeMap>
        <edgeMap>
          <xCoord>142</xCoord>
          <yCoord>320</yCoord>
        </edgeMap>
        <edgeMap>
          <xCoord>142</xCoord>
          <yCoord>319</yCoord>
        </edgeMap>
        <edgeMap>
          <xCoord>142</xCoord>
          <yCoord>318</yCoord>
        </edgeMap>
        <edgeMap>
          <xCoord>141</xCoord>
          <yCoord>318</yCoord>
        </edgeMap>
        <edgeMap>
          <xCoord>140</xCoord>
          <yCoord>318</yCoord>
        </edgeMap>
        <edgeMap>
          <xCoord>139</xCoord>
          <yCoord>318</yCoord>
        </edgeMap>
        <edgeMap>
          <xCoord>138</xCoord>
          <yCoord>318</yCoord>
        </edgeMap>
        <edgeMap>
          <xCoord>137</xCoord>
          <yCoord>318</yCoord>
        </edgeMap>
        <edgeMap>
          <xCoord>136</xCoord>
          <yCoord>318</yCoord>
        </edgeMap>
        <edgeMap>
          <xCoord>135</xCoord>
          <yCoord>318</yCoord>
        </edgeMap>
        <edgeMap>
          <xCoord>134</xCoord>
          <yCoord>318</yCoord>
        </edgeMap>
        <edgeMap>
          <xCoord>133</xCoord>
          <yCoord>318</yCoord>
        </edgeMap>
        <edgeMap>
          <xCoord>132</xCoord>
          <yCoord>318</yCoord>
        </edgeMap>
        <edgeMap>
          <xCoord>131</xCoord>
          <yCoord>318</yCoord>
        </edgeMap>
        <edgeMap>
          <xCoord>130</xCoord>
          <yCoord>317</yCoord>
        </edgeMap>
        <edgeMap>
          <xCoord>129</xCoord>
          <yCoord>316</yCoord>
        </edgeMap>
        <edgeMap>
          <xCoord>129</xCoord>
          <yCoord>317</yCoord>
        </edgeMap>
        <edgeMap>
          <xCoord>129</xCoord>
          <yCoord>318</yCoord>
        </edgeMap>
        <edgeMap>
          <xCoord>129</xCoord>
          <yCoord>319</yCoord>
        </edgeMap>
        <edgeMap>
          <xCoord>129</xCoord>
          <yCoord>320</yCoord>
        </edgeMap>
        <edgeMap>
          <xCoord>129</xCoord>
          <yCoord>321</yCoord>
        </edgeMap>
        <edgeMap>
          <xCoord>129</xCoord>
          <yCoord>322</yCoord>
        </edgeMap>
        <edgeMap>
          <xCoord>129</xCoord>
          <yCoord>323</yCoord>
        </edgeMap>
        <edgeMap>
          <xCoord>129</xCoord>
          <yCoord>324</yCoord>
        </edgeMap>
        <edgeMap>
          <xCoord>129</xCoord>
          <yCoord>325</yCoord>
        </edgeMap>
        <edgeMap>
          <xCoord>129</xCoord>
          <yCoord>326</yCoord>
        </edgeMap>
        <edgeMap>
          <xCoord>129</xCoord>
          <yCoord>327</yCoord>
        </edgeMap>
        <edgeMap>
          <xCoord>129</xCoord>
          <yCoord>328</yCoord>
        </edgeMap>
        <edgeMap>
          <xCoord>130</xCoord>
          <yCoord>329</yCoord>
        </edgeMap>
        <edgeMap>
          <xCoord>130</xCoord>
          <yCoord>330</yCoord>
        </edgeMap>
        <edgeMap>
          <xCoord>131</xCoord>
          <yCoord>331</yCoord>
        </edgeMap>
        <edgeMap>
          <xCoord>131</xCoord>
          <yCoord>332</yCoord>
        </edgeMap>
        <edgeMap>
          <xCoord>132</xCoord>
          <yCoord>333</yCoord>
        </edgeMap>
        <edgeMap>
          <xCoord>133</xCoord>
          <yCoord>334</yCoord>
        </edgeMap>
        <edgeMap>
          <xCoord>134</xCoord>
          <yCoord>335</yCoord>
        </edgeMap>
        <edgeMap>
          <xCoord>135</xCoord>
          <yCoord>336</yCoord>
        </edgeMap>
        <edgeMap>
          <xCoord>135</xCoord>
          <yCoord>337</yCoord>
        </edgeMap>
        <edgeMap>
          <xCoord>136</xCoord>
          <yCoord>338</yCoord>
        </edgeMap>
        <edgeMap>
          <xCoord>137</xCoord>
          <yCoord>339</yCoord>
        </edgeMap>
        <edgeMap>
          <xCoord>137</xCoord>
          <yCoord>340</yCoord>
        </edgeMap>
        <edgeMap>
          <xCoord>138</xCoord>
          <yCoord>341</yCoord>
        </edgeMap>
        <edgeMap>
          <xCoord>139</xCoord>
          <yCoord>341</yCoord>
        </edgeMap>
      </roi>
      <roi>
        <imageZposition>-98.5</imageZposition>
        <imageSOP_UID>1.3.6.1.4.1.14519.5.2.1.6279.6001.213441609682553000964525372430</imageSOP_UID>
        <inclusion>TRUE</inclusion>
        <edgeMap>
          <xCoord>138</xCoord>
          <yCoord>342</yCoord>
        </edgeMap>
        <edgeMap>
          <xCoord>138</xCoord>
          <yCoord>341</yCoord>
        </edgeMap>
        <edgeMap>
          <xCoord>138</xCoord>
          <yCoord>340</yCoord>
        </edgeMap>
        <edgeMap>
          <xCoord>138</xCoord>
          <yCoord>339</yCoord>
        </edgeMap>
        <edgeMap>
          <xCoord>138</xCoord>
          <yCoord>338</yCoord>
        </edgeMap>
        <edgeMap>
          <xCoord>139</xCoord>
          <yCoord>337</yCoord>
        </edgeMap>
        <edgeMap>
          <xCoord>140</xCoord>
          <yCoord>336</yCoord>
        </edgeMap>
        <edgeMap>
          <xCoord>141</xCoord>
          <yCoord>335</yCoord>
        </edgeMap>
        <edgeMap>
          <xCoord>142</xCoord>
          <yCoord>335</yCoord>
        </edgeMap>
        <edgeMap>
          <xCoord>143</xCoord>
          <yCoord>335</yCoord>
        </edgeMap>
        <edgeMap>
          <xCoord>144</xCoord>
          <yCoord>335</yCoord>
        </edgeMap>
        <edgeMap>
          <xCoord>145</xCoord>
          <yCoord>334</yCoord>
        </edgeMap>
        <edgeMap>
          <xCoord>145</xCoord>
          <yCoord>333</yCoord>
        </edgeMap>
        <edgeMap>
          <xCoord>145</xCoord>
          <yCoord>332</yCoord>
        </edgeMap>
        <edgeMap>
          <xCoord>145</xCoord>
          <yCoord>331</yCoord>
        </edgeMap>
        <edgeMap>
          <xCoord>145</xCoord>
          <yCoord>330</yCoord>
        </edgeMap>
        <edgeMap>
          <xCoord>145</xCoord>
          <yCoord>329</yCoord>
        </edgeMap>
        <edgeMap>
          <xCoord>144</xCoord>
          <yCoord>328</yCoord>
        </edgeMap>
        <edgeMap>
          <xCoord>143</xCoord>
          <yCoord>327</yCoord>
        </edgeMap>
        <edgeMap>
          <xCoord>142</xCoord>
          <yCoord>326</yCoord>
        </edgeMap>
        <edgeMap>
          <xCoord>141</xCoord>
          <yCoord>325</yCoord>
        </edgeMap>
        <edgeMap>
          <xCoord>140</xCoord>
          <yCoord>324</yCoord>
        </edgeMap>
        <edgeMap>
          <xCoord>140</xCoord>
          <yCoord>323</yCoord>
        </edgeMap>
        <edgeMap>
          <xCoord>140</xCoord>
          <yCoord>322</yCoord>
        </edgeMap>
        <edgeMap>
          <xCoord>140</xCoord>
          <yCoord>321</yCoord>
        </edgeMap>
        <edgeMap>
          <xCoord>140</xCoord>
          <yCoord>320</yCoord>
        </edgeMap>
        <edgeMap>
          <xCoord>139</xCoord>
          <yCoord>319</yCoord>
        </edgeMap>
        <edgeMap>
          <xCoord>139</xCoord>
          <yCoord>318</yCoord>
        </edgeMap>
        <edgeMap>
          <xCoord>138</xCoord>
          <yCoord>317</yCoord>
        </edgeMap>
        <edgeMap>
          <xCoord>137</xCoord>
          <yCoord>317</yCoord>
        </edgeMap>
        <edgeMap>
          <xCoord>136</xCoord>
          <yCoord>317</yCoord>
        </edgeMap>
        <edgeMap>
          <xCoord>135</xCoord>
          <yCoord>318</yCoord>
        </edgeMap>
        <edgeMap>
          <xCoord>134</xCoord>
          <yCoord>318</yCoord>
        </edgeMap>
        <edgeMap>
          <xCoord>133</xCoord>
          <yCoord>318</yCoord>
        </edgeMap>
        <edgeMap>
          <xCoord>132</xCoord>
          <yCoord>319</yCoord>
        </edgeMap>
        <edgeMap>
          <xCoord>131</xCoord>
          <yCoord>318</yCoord>
        </edgeMap>
        <edgeMap>
          <xCoord>130</xCoord>
          <yCoord>317</yCoord>
        </edgeMap>
        <edgeMap>
          <xCoord>129</xCoord>
          <yCoord>316</yCoord>
        </edgeMap>
        <edgeMap>
          <xCoord>128</xCoord>
          <yCoord>316</yCoord>
        </edgeMap>
        <edgeMap>
          <xCoord>128</xCoord>
          <yCoord>317</yCoord>
        </edgeMap>
        <edgeMap>
          <xCoord>128</xCoord>
          <yCoord>318</yCoord>
        </edgeMap>
        <edgeMap>
          <xCoord>128</xCoord>
          <yCoord>319</yCoord>
        </edgeMap>
        <edgeMap>
          <xCoord>128</xCoord>
          <yCoord>320</yCoord>
        </edgeMap>
        <edgeMap>
          <xCoord>128</xCoord>
          <yCoord>321</yCoord>
        </edgeMap>
        <edgeMap>
          <xCoord>128</xCoord>
          <yCoord>322</yCoord>
        </edgeMap>
        <edgeMap>
          <xCoord>128</xCoord>
          <yCoord>323</yCoord>
        </edgeMap>
        <edgeMap>
          <xCoord>128</xCoord>
          <yCoord>324</yCoord>
        </edgeMap>
        <edgeMap>
          <xCoord>128</xCoord>
          <yCoord>325</yCoord>
        </edgeMap>
        <edgeMap>
          <xCoord>128</xCoord>
          <yCoord>326</yCoord>
        </edgeMap>
        <edgeMap>
          <xCoord>129</xCoord>
          <yCoord>327</yCoord>
        </edgeMap>
        <edgeMap>
          <xCoord>129</xCoord>
          <yCoord>328</yCoord>
        </edgeMap>
        <edgeMap>
          <xCoord>129</xCoord>
          <yCoord>329</yCoord>
        </edgeMap>
        <edgeMap>
          <xCoord>129</xCoord>
          <yCoord>330</yCoord>
        </edgeMap>
        <edgeMap>
          <xCoord>130</xCoord>
          <yCoord>331</yCoord>
        </edgeMap>
        <edgeMap>
          <xCoord>130</xCoord>
          <yCoord>332</yCoord>
        </edgeMap>
        <edgeMap>
          <xCoord>130</xCoord>
          <yCoord>333</yCoord>
        </edgeMap>
        <edgeMap>
          <xCoord>131</xCoord>
          <yCoord>334</yCoord>
        </edgeMap>
        <edgeMap>
          <xCoord>132</xCoord>
          <yCoord>335</yCoord>
        </edgeMap>
        <edgeMap>
          <xCoord>133</xCoord>
          <yCoord>335</yCoord>
        </edgeMap>
        <edgeMap>
          <xCoord>134</xCoord>
          <yCoord>336</yCoord>
        </edgeMap>
        <edgeMap>
          <xCoord>135</xCoord>
          <yCoord>337</yCoord>
        </edgeMap>
        <edgeMap>
          <xCoord>135</xCoord>
          <yCoord>338</yCoord>
        </edgeMap>
        <edgeMap>
          <xCoord>135</xCoord>
          <yCoord>339</yCoord>
        </edgeMap>
        <edgeMap>
          <xCoord>135</xCoord>
          <yCoord>340</yCoord>
        </edgeMap>
        <edgeMap>
          <xCoord>136</xCoord>
          <yCoord>341</yCoord>
        </edgeMap>
        <edgeMap>
          <xCoord>137</xCoord>
          <yCoord>342</yCoord>
        </edgeMap>
        <edgeMap>
          <xCoord>138</xCoord>
          <yCoord>342</yCoord>
        </edgeMap>
      </roi>
      <roi>
        <imageZposition>-101.0</imageZposition>
        <imageSOP_UID>1.3.6.1.4.1.14519.5.2.1.6279.6001.326433310119674001394744928791</imageSOP_UID>
        <inclusion>TRUE</inclusion>
        <edgeMap>
          <xCoord>134</xCoord>
          <yCoord>339</yCoord>
        </edgeMap>
        <edgeMap>
          <xCoord>135</xCoord>
          <yCoord>338</yCoord>
        </edgeMap>
        <edgeMap>
          <xCoord>136</xCoord>
          <yCoord>337</yCoord>
        </edgeMap>
        <edgeMap>
          <xCoord>137</xCoord>
          <yCoord>336</yCoord>
        </edgeMap>
        <edgeMap>
          <xCoord>138</xCoord>
          <yCoord>336</yCoord>
        </edgeMap>
        <edgeMap>
          <xCoord>139</xCoord>
          <yCoord>337</yCoord>
        </edgeMap>
        <edgeMap>
          <xCoord>140</xCoord>
          <yCoord>337</yCoord>
        </edgeMap>
        <edgeMap>
          <xCoord>141</xCoord>
          <yCoord>337</yCoord>
        </edgeMap>
        <edgeMap>
          <xCoord>142</xCoord>
          <yCoord>337</yCoord>
        </edgeMap>
        <edgeMap>
          <xCoord>143</xCoord>
          <yCoord>337</yCoord>
        </edgeMap>
        <edgeMap>
          <xCoord>144</xCoord>
          <yCoord>337</yCoord>
        </edgeMap>
        <edgeMap>
          <xCoord>145</xCoord>
          <yCoord>336</yCoord>
        </edgeMap>
        <edgeMap>
          <xCoord>145</xCoord>
          <yCoord>335</yCoord>
        </edgeMap>
        <edgeMap>
          <xCoord>146</xCoord>
          <yCoord>334</yCoord>
        </edgeMap>
        <edgeMap>
          <xCoord>146</xCoord>
          <yCoord>333</yCoord>
        </edgeMap>
        <edgeMap>
          <xCoord>146</xCoord>
          <yCoord>332</yCoord>
        </edgeMap>
        <edgeMap>
          <xCoord>147</xCoord>
          <yCoord>331</yCoord>
        </edgeMap>
        <edgeMap>
          <xCoord>147</xCoord>
          <yCoord>330</yCoord>
        </edgeMap>
        <edgeMap>
          <xCoord>147</xCoord>
          <yCoord>329</yCoord>
        </edgeMap>
        <edgeMap>
          <xCoord>146</xCoord>
          <yCoord>329</yCoord>
        </edgeMap>
        <edgeMap>
          <xCoord>145</xCoord>
          <yCoord>328</yCoord>
        </edgeMap>
        <edgeMap>
          <xCoord>144</xCoord>
          <yCoord>327</yCoord>
        </edgeMap>
        <edgeMap>
          <xCoord>144</xCoord>
          <yCoord>326</yCoord>
        </edgeMap>
        <edgeMap>
          <xCoord>145</xCoord>
          <yCoord>325</yCoord>
        </edgeMap>
        <edgeMap>
          <xCoord>145</xCoord>
          <yCoord>324</yCoord>
        </edgeMap>
        <edgeMap>
          <xCoord>145</xCoord>
          <yCoord>323</yCoord>
        </edgeMap>
        <edgeMap>
          <xCoord>145</xCoord>
          <yCoord>322</yCoord>
        </edgeMap>
        <edgeMap>
          <xCoord>144</xCoord>
          <yCoord>322</yCoord>
        </edgeMap>
        <edgeMap>
          <xCoord>143</xCoord>
          <yCoord>323</yCoord>
        </edgeMap>
        <edgeMap>
          <xCoord>142</xCoord>
          <yCoord>323</yCoord>
        </edgeMap>
        <edgeMap>
          <xCoord>141</xCoord>
          <yCoord>322</yCoord>
        </edgeMap>
        <edgeMap>
          <xCoord>140</xCoord>
          <yCoord>322</yCoord>
        </edgeMap>
        <edgeMap>
          <xCoord>139</xCoord>
          <yCoord>321</yCoord>
        </edgeMap>
        <edgeMap>
          <xCoord>138</xCoord>
          <yCoord>320</yCoord>
        </edgeMap>
        <edgeMap>
          <xCoord>137</xCoord>
          <yCoord>319</yCoord>
        </edgeMap>
        <edgeMap>
          <xCoord>136</xCoord>
          <yCoord>319</yCoord>
        </edgeMap>
        <edgeMap>
          <xCoord>135</xCoord>
          <yCoord>319</yCoord>
        </edgeMap>
        <edgeMap>
          <xCoord>134</xCoord>
          <yCoord>319</yCoord>
        </edgeMap>
        <edgeMap>
          <xCoord>133</xCoord>
          <yCoord>319</yCoord>
        </edgeMap>
        <edgeMap>
          <xCoord>132</xCoord>
          <yCoord>319</yCoord>
        </edgeMap>
        <edgeMap>
          <xCoord>131</xCoord>
          <yCoord>319</yCoord>
        </edgeMap>
        <edgeMap>
          <xCoord>130</xCoord>
          <yCoord>319</yCoord>
        </edgeMap>
        <edgeMap>
          <xCoord>129</xCoord>
          <yCoord>319</yCoord>
        </edgeMap>
        <edgeMap>
          <xCoord>128</xCoord>
          <yCoord>319</yCoord>
        </edgeMap>
        <edgeMap>
          <xCoord>128</xCoord>
          <yCoord>320</yCoord>
        </edgeMap>
        <edgeMap>
          <xCoord>128</xCoord>
          <yCoord>321</yCoord>
        </edgeMap>
        <edgeMap>
          <xCoord>129</xCoord>
          <yCoord>322</yCoord>
        </edgeMap>
        <edgeMap>
          <xCoord>129</xCoord>
          <yCoord>323</yCoord>
        </edgeMap>
        <edgeMap>
          <xCoord>130</xCoord>
          <yCoord>324</yCoord>
        </edgeMap>
        <edgeMap>
          <xCoord>130</xCoord>
          <yCoord>325</yCoord>
        </edgeMap>
        <edgeMap>
          <xCoord>130</xCoord>
          <yCoord>326</yCoord>
        </edgeMap>
        <edgeMap>
          <xCoord>130</xCoord>
          <yCoord>327</yCoord>
        </edgeMap>
        <edgeMap>
          <xCoord>130</xCoord>
          <yCoord>328</yCoord>
        </edgeMap>
        <edgeMap>
          <xCoord>130</xCoord>
          <yCoord>329</yCoord>
        </edgeMap>
        <edgeMap>
          <xCoord>130</xCoord>
          <yCoord>330</yCoord>
        </edgeMap>
        <edgeMap>
          <xCoord>130</xCoord>
          <yCoord>331</yCoord>
        </edgeMap>
        <edgeMap>
          <xCoord>130</xCoord>
          <yCoord>332</yCoord>
        </edgeMap>
        <edgeMap>
          <xCoord>129</xCoord>
          <yCoord>333</yCoord>
        </edgeMap>
        <edgeMap>
          <xCoord>129</xCoord>
          <yCoord>334</yCoord>
        </edgeMap>
        <edgeMap>
          <xCoord>129</xCoord>
          <yCoord>335</yCoord>
        </edgeMap>
        <edgeMap>
          <xCoord>130</xCoord>
          <yCoord>335</yCoord>
        </edgeMap>
        <edgeMap>
          <xCoord>131</xCoord>
          <yCoord>336</yCoord>
        </edgeMap>
        <edgeMap>
          <xCoord>132</xCoord>
          <yCoord>337</yCoord>
        </edgeMap>
        <edgeMap>
          <xCoord>133</xCoord>
          <yCoord>338</yCoord>
        </edgeMap>
        <edgeMap>
          <xCoord>133</xCoord>
          <yCoord>339</yCoord>
        </edgeMap>
        <edgeMap>
          <xCoord>134</xCoord>
          <yCoord>339</yCoord>
        </edgeMap>
      </roi>
      <roi>
        <imageZposition>-103.5</imageZposition>
        <imageSOP_UID>1.3.6.1.4.1.14519.5.2.1.6279.6001.138009079295148365760464814940</imageSOP_UID>
        <inclusion>TRUE</inclusion>
        <edgeMap>
          <xCoord>143</xCoord>
          <yCoord>339</yCoord>
        </edgeMap>
        <edgeMap>
          <xCoord>144</xCoord>
          <yCoord>338</yCoord>
        </edgeMap>
        <edgeMap>
          <xCoord>144</xCoord>
          <yCoord>337</yCoord>
        </edgeMap>
        <edgeMap>
          <xCoord>144</xCoord>
          <yCoord>336</yCoord>
        </edgeMap>
        <edgeMap>
          <xCoord>145</xCoord>
          <yCoord>335</yCoord>
        </edgeMap>
        <edgeMap>
          <xCoord>146</xCoord>
          <yCoord>334</yCoord>
        </edgeMap>
        <edgeMap>
          <xCoord>146</xCoord>
          <yCoord>333</yCoord>
        </edgeMap>
        <edgeMap>
          <xCoord>146</xCoord>
          <yCoord>332</yCoord>
        </edgeMap>
        <edgeMap>
          <xCoord>146</xCoord>
          <yCoord>331</yCoord>
        </edgeMap>
        <edgeMap>
          <xCoord>146</xCoord>
          <yCoord>330</yCoord>
        </edgeMap>
        <edgeMap>
          <xCoord>146</xCoord>
          <yCoord>329</yCoord>
        </edgeMap>
        <edgeMap>
          <xCoord>146</xCoord>
          <yCoord>328</yCoord>
        </edgeMap>
        <edgeMap>
          <xCoord>146</xCoord>
          <yCoord>327</yCoord>
        </edgeMap>
        <edgeMap>
          <xCoord>146</xCoord>
          <yCoord>326</yCoord>
        </edgeMap>
        <edgeMap>
          <xCoord>145</xCoord>
          <yCoord>325</yCoord>
        </edgeMap>
        <edgeMap>
          <xCoord>146</xCoord>
          <yCoord>324</yCoord>
        </edgeMap>
        <edgeMap>
          <xCoord>146</xCoord>
          <yCoord>323</yCoord>
        </edgeMap>
        <edgeMap>
          <xCoord>145</xCoord>
          <yCoord>322</yCoord>
        </edgeMap>
        <edgeMap>
          <xCoord>144</xCoord>
          <yCoord>322</yCoord>
        </edgeMap>
        <edgeMap>
          <xCoord>143</xCoord>
          <yCoord>323</yCoord>
        </edgeMap>
        <edgeMap>
          <xCoord>142</xCoord>
          <yCoord>323</yCoord>
        </edgeMap>
        <edgeMap>
          <xCoord>141</xCoord>
          <yCoord>322</yCoord>
        </edgeMap>
        <edgeMap>
          <xCoord>140</xCoord>
          <yCoord>321</yCoord>
        </edgeMap>
        <edgeMap>
          <xCoord>139</xCoord>
          <yCoord>321</yCoord>
        </edgeMap>
        <edgeMap>
          <xCoord>138</xCoord>
          <yCoord>321</yCoord>
        </edgeMap>
        <edgeMap>
          <xCoord>137</xCoord>
          <yCoord>320</yCoord>
        </edgeMap>
        <edgeMap>
          <xCoord>136</xCoord>
          <yCoord>320</yCoord>
        </edgeMap>
        <edgeMap>
          <xCoord>135</xCoord>
          <yCoord>320</yCoord>
        </edgeMap>
        <edgeMap>
          <xCoord>134</xCoord>
          <yCoord>319</yCoord>
        </edgeMap>
        <edgeMap>
          <xCoord>133</xCoord>
          <yCoord>319</yCoord>
        </edgeMap>
        <edgeMap>
          <xCoord>132</xCoord>
          <yCoord>319</yCoord>
        </edgeMap>
        <edgeMap>
          <xCoord>131</xCoord>
          <yCoord>320</yCoord>
        </edgeMap>
        <edgeMap>
          <xCoord>130</xCoord>
          <yCoord>320</yCoord>
        </edgeMap>
        <edgeMap>
          <xCoord>129</xCoord>
          <yCoord>320</yCoord>
        </edgeMap>
        <edgeMap>
          <xCoord>128</xCoord>
          <yCoord>320</yCoord>
        </edgeMap>
        <edgeMap>
          <xCoord>127</xCoord>
          <yCoord>321</yCoord>
        </edgeMap>
        <edgeMap>
          <xCoord>127</xCoord>
          <yCoord>322</yCoord>
        </edgeMap>
        <edgeMap>
          <xCoord>127</xCoord>
          <yCoord>323</yCoord>
        </edgeMap>
        <edgeMap>
          <xCoord>127</xCoord>
          <yCoord>324</yCoord>
        </edgeMap>
        <edgeMap>
          <xCoord>127</xCoord>
          <yCoord>325</yCoord>
        </edgeMap>
        <edgeMap>
          <xCoord>127</xCoord>
          <yCoord>326</yCoord>
        </edgeMap>
        <edgeMap>
          <xCoord>127</xCoord>
          <yCoord>327</yCoord>
        </edgeMap>
        <edgeMap>
          <xCoord>127</xCoord>
          <yCoord>328</yCoord>
        </edgeMap>
        <edgeMap>
          <xCoord>127</xCoord>
          <yCoord>329</yCoord>
        </edgeMap>
        <edgeMap>
          <xCoord>128</xCoord>
          <yCoord>330</yCoord>
        </edgeMap>
        <edgeMap>
          <xCoord>128</xCoord>
          <yCoord>331</yCoord>
        </edgeMap>
        <edgeMap>
          <xCoord>128</xCoord>
          <yCoord>332</yCoord>
        </edgeMap>
        <edgeMap>
          <xCoord>128</xCoord>
          <yCoord>333</yCoord>
        </edgeMap>
        <edgeMap>
          <xCoord>128</xCoord>
          <yCoord>334</yCoord>
        </edgeMap>
        <edgeMap>
          <xCoord>129</xCoord>
          <yCoord>334</yCoord>
        </edgeMap>
        <edgeMap>
          <xCoord>130</xCoord>
          <yCoord>335</yCoord>
        </edgeMap>
        <edgeMap>
          <xCoord>131</xCoord>
          <yCoord>336</yCoord>
        </edgeMap>
        <edgeMap>
          <xCoord>132</xCoord>
          <yCoord>337</yCoord>
        </edgeMap>
        <edgeMap>
          <xCoord>132</xCoord>
          <yCoord>338</yCoord>
        </edgeMap>
        <edgeMap>
          <xCoord>133</xCoord>
          <yCoord>338</yCoord>
        </edgeMap>
        <edgeMap>
          <xCoord>134</xCoord>
          <yCoord>337</yCoord>
        </edgeMap>
        <edgeMap>
          <xCoord>135</xCoord>
          <yCoord>337</yCoord>
        </edgeMap>
        <edgeMap>
          <xCoord>136</xCoord>
          <yCoord>337</yCoord>
        </edgeMap>
        <edgeMap>
          <xCoord>137</xCoord>
          <yCoord>338</yCoord>
        </edgeMap>
        <edgeMap>
          <xCoord>138</xCoord>
          <yCoord>338</yCoord>
        </edgeMap>
        <edgeMap>
          <xCoord>139</xCoord>
          <yCoord>338</yCoord>
        </edgeMap>
        <edgeMap>
          <xCoord>140</xCoord>
          <yCoord>338</yCoord>
        </edgeMap>
        <edgeMap>
          <xCoord>141</xCoord>
          <yCoord>338</yCoord>
        </edgeMap>
        <edgeMap>
          <xCoord>142</xCoord>
          <yCoord>339</yCoord>
        </edgeMap>
        <edgeMap>
          <xCoord>143</xCoord>
          <yCoord>339</yCoord>
        </edgeMap>
      </roi>
      <roi>
        <imageZposition>-106.0</imageZposition>
        <imageSOP_UID>1.3.6.1.4.1.14519.5.2.1.6279.6001.285916254363247302764618547477</imageSOP_UID>
        <inclusion>TRUE</inclusion>
        <edgeMap>
          <xCoord>136</xCoord>
          <yCoord>339</yCoord>
        </edgeMap>
        <edgeMap>
          <xCoord>137</xCoord>
          <yCoord>338</yCoord>
        </edgeMap>
        <edgeMap>
          <xCoord>138</xCoord>
          <yCoord>338</yCoord>
        </edgeMap>
        <edgeMap>
          <xCoord>139</xCoord>
          <yCoord>338</yCoord>
        </edgeMap>
        <edgeMap>
          <xCoord>140</xCoord>
          <yCoord>337</yCoord>
        </edgeMap>
        <edgeMap>
          <xCoord>141</xCoord>
          <yCoord>337</yCoord>
        </edgeMap>
        <edgeMap>
          <xCoord>142</xCoord>
          <yCoord>336</yCoord>
        </edgeMap>
        <edgeMap>
          <xCoord>143</xCoord>
          <yCoord>335</yCoord>
        </edgeMap>
        <edgeMap>
          <xCoord>143</xCoord>
          <yCoord>334</yCoord>
        </edgeMap>
        <edgeMap>
          <xCoord>143</xCoord>
          <yCoord>333</yCoord>
        </edgeMap>
        <edgeMap>
          <xCoord>144</xCoord>
          <yCoord>332</yCoord>
        </edgeMap>
        <edgeMap>
          <xCoord>144</xCoord>
          <yCoord>331</yCoord>
        </edgeMap>
        <edgeMap>
          <xCoord>143</xCoord>
          <yCoord>330</yCoord>
        </edgeMap>
        <edgeMap>
          <xCoord>143</xCoord>
          <yCoord>329</yCoord>
        </edgeMap>
        <edgeMap>
          <xCoord>143</xCoord>
          <yCoord>328</yCoord>
        </edgeMap>
        <edgeMap>
          <xCoord>142</xCoord>
          <yCoord>327</yCoord>
        </edgeMap>
        <edgeMap>
          <xCoord>142</xCoord>
          <yCoord>326</yCoord>
        </edgeMap>
        <edgeMap>
          <xCoord>141</xCoord>
          <yCoord>325</yCoord>
        </edgeMap>
        <edgeMap>
          <xCoord>140</xCoord>
          <yCoord>324</yCoord>
        </edgeMap>
        <edgeMap>
          <xCoord>139</xCoord>
          <yCoord>323</yCoord>
        </edgeMap>
        <edgeMap>
          <xCoord>138</xCoord>
          <yCoord>323</yCoord>
        </edgeMap>
        <edgeMap>
          <xCoord>137</xCoord>
          <yCoord>323</yCoord>
        </edgeMap>
        <edgeMap>
          <xCoord>136</xCoord>
          <yCoord>322</yCoord>
        </edgeMap>
        <edgeMap>
          <xCoord>135</xCoord>
          <yCoord>322</yCoord>
        </edgeMap>
        <edgeMap>
          <xCoord>134</xCoord>
          <yCoord>322</yCoord>
        </edgeMap>
        <edgeMap>
          <xCoord>133</xCoord>
          <yCoord>323</yCoord>
        </edgeMap>
        <edgeMap>
          <xCoord>132</xCoord>
          <yCoord>323</yCoord>
        </edgeMap>
        <edgeMap>
          <xCoord>131</xCoord>
          <yCoord>323</yCoord>
        </edgeMap>
        <edgeMap>
          <xCoord>130</xCoord>
          <yCoord>322</yCoord>
        </edgeMap>
        <edgeMap>
          <xCoord>129</xCoord>
          <yCoord>322</yCoord>
        </edgeMap>
        <edgeMap>
          <xCoord>128</xCoord>
          <yCoord>322</yCoord>
        </edgeMap>
        <edgeMap>
          <xCoord>127</xCoord>
          <yCoord>323</yCoord>
        </edgeMap>
        <edgeMap>
          <xCoord>127</xCoord>
          <yCoord>324</yCoord>
        </edgeMap>
        <edgeMap>
          <xCoord>127</xCoord>
          <yCoord>325</yCoord>
        </edgeMap>
        <edgeMap>
          <xCoord>127</xCoord>
          <yCoord>326</yCoord>
        </edgeMap>
        <edgeMap>
          <xCoord>127</xCoord>
          <yCoord>327</yCoord>
        </edgeMap>
        <edgeMap>
          <xCoord>127</xCoord>
          <yCoord>328</yCoord>
        </edgeMap>
        <edgeMap>
          <xCoord>127</xCoord>
          <yCoord>329</yCoord>
        </edgeMap>
        <edgeMap>
          <xCoord>127</xCoord>
          <yCoord>330</yCoord>
        </edgeMap>
        <edgeMap>
          <xCoord>128</xCoord>
          <yCoord>331</yCoord>
        </edgeMap>
        <edgeMap>
          <xCoord>129</xCoord>
          <yCoord>332</yCoord>
        </edgeMap>
        <edgeMap>
          <xCoord>130</xCoord>
          <yCoord>333</yCoord>
        </edgeMap>
        <edgeMap>
          <xCoord>130</xCoord>
          <yCoord>334</yCoord>
        </edgeMap>
        <edgeMap>
          <xCoord>130</xCoord>
          <yCoord>335</yCoord>
        </edgeMap>
        <edgeMap>
          <xCoord>131</xCoord>
          <yCoord>336</yCoord>
        </edgeMap>
        <edgeMap>
          <xCoord>131</xCoord>
          <yCoord>337</yCoord>
        </edgeMap>
        <edgeMap>
          <xCoord>132</xCoord>
          <yCoord>338</yCoord>
        </edgeMap>
        <edgeMap>
          <xCoord>133</xCoord>
          <yCoord>339</yCoord>
        </edgeMap>
        <edgeMap>
          <xCoord>134</xCoord>
          <yCoord>339</yCoord>
        </edgeMap>
        <edgeMap>
          <xCoord>135</xCoord>
          <yCoord>339</yCoord>
        </edgeMap>
        <edgeMap>
          <xCoord>136</xCoord>
          <yCoord>339</yCoord>
        </edgeMap>
      </roi>
      <roi>
        <imageZposition>-108.5</imageZposition>
        <imageSOP_UID>1.3.6.1.4.1.14519.5.2.1.6279.6001.880443505111474871449219526109</imageSOP_UID>
        <inclusion>TRUE</inclusion>
        <edgeMap>
          <xCoord>141</xCoord>
          <yCoord>337</yCoord>
        </edgeMap>
        <edgeMap>
          <xCoord>141</xCoord>
          <yCoord>336</yCoord>
        </edgeMap>
        <edgeMap>
          <xCoord>140</xCoord>
          <yCoord>335</yCoord>
        </edgeMap>
        <edgeMap>
          <xCoord>139</xCoord>
          <yCoord>334</yCoord>
        </edgeMap>
        <edgeMap>
          <xCoord>139</xCoord>
          <yCoord>333</yCoord>
        </edgeMap>
        <edgeMap>
          <xCoord>139</xCoord>
          <yCoord>332</yCoord>
        </edgeMap>
        <edgeMap>
          <xCoord>139</xCoord>
          <yCoord>331</yCoord>
        </edgeMap>
        <edgeMap>
          <xCoord>139</xCoord>
          <yCoord>330</yCoord>
        </edgeMap>
        <edgeMap>
          <xCoord>138</xCoord>
          <yCoord>329</yCoord>
        </edgeMap>
        <edgeMap>
          <xCoord>138</xCoord>
          <yCoord>328</yCoord>
        </edgeMap>
        <edgeMap>
          <xCoord>138</xCoord>
          <yCoord>327</yCoord>
        </edgeMap>
        <edgeMap>
          <xCoord>138</xCoord>
          <yCoord>326</yCoord>
        </edgeMap>
        <edgeMap>
          <xCoord>137</xCoord>
          <yCoord>326</yCoord>
        </edgeMap>
        <edgeMap>
          <xCoord>136</xCoord>
          <yCoord>325</yCoord>
        </edgeMap>
        <edgeMap>
          <xCoord>135</xCoord>
          <yCoord>325</yCoord>
        </edgeMap>
        <edgeMap>
          <xCoord>134</xCoord>
          <yCoord>325</yCoord>
        </edgeMap>
        <edgeMap>
          <xCoord>133</xCoord>
          <yCoord>325</yCoord>
        </edgeMap>
        <edgeMap>
          <xCoord>132</xCoord>
          <yCoord>325</yCoord>
        </edgeMap>
        <edgeMap>
          <xCoord>131</xCoord>
          <yCoord>325</yCoord>
        </edgeMap>
        <edgeMap>
          <xCoord>130</xCoord>
          <yCoord>325</yCoord>
        </edgeMap>
        <edgeMap>
          <xCoord>129</xCoord>
          <yCoord>325</yCoord>
        </edgeMap>
        <edgeMap>
          <xCoord>128</xCoord>
          <yCoord>325</yCoord>
        </edgeMap>
        <edgeMap>
          <xCoord>127</xCoord>
          <yCoord>325</yCoord>
        </edgeMap>
        <edgeMap>
          <xCoord>127</xCoord>
          <yCoord>326</yCoord>
        </edgeMap>
        <edgeMap>
          <xCoord>127</xCoord>
          <yCoord>327</yCoord>
        </edgeMap>
        <edgeMap>
          <xCoord>127</xCoord>
          <yCoord>328</yCoord>
        </edgeMap>
        <edgeMap>
          <xCoord>127</xCoord>
          <yCoord>329</yCoord>
        </edgeMap>
        <edgeMap>
          <xCoord>127</xCoord>
          <yCoord>330</yCoord>
        </edgeMap>
        <edgeMap>
          <xCoord>128</xCoord>
          <yCoord>331</yCoord>
        </edgeMap>
        <edgeMap>
          <xCoord>129</xCoord>
          <yCoord>332</yCoord>
        </edgeMap>
        <edgeMap>
          <xCoord>129</xCoord>
          <yCoord>333</yCoord>
        </edgeMap>
        <edgeMap>
          <xCoord>130</xCoord>
          <yCoord>334</yCoord>
        </edgeMap>
        <edgeMap>
          <xCoord>130</xCoord>
          <yCoord>335</yCoord>
        </edgeMap>
        <edgeMap>
          <xCoord>131</xCoord>
          <yCoord>336</yCoord>
        </edgeMap>
        <edgeMap>
          <xCoord>131</xCoord>
          <yCoord>337</yCoord>
        </edgeMap>
        <edgeMap>
          <xCoord>132</xCoord>
          <yCoord>337</yCoord>
        </edgeMap>
        <edgeMap>
          <xCoord>133</xCoord>
          <yCoord>337</yCoord>
        </edgeMap>
        <edgeMap>
          <xCoord>134</xCoord>
          <yCoord>337</yCoord>
        </edgeMap>
        <edgeMap>
          <xCoord>135</xCoord>
          <yCoord>337</yCoord>
        </edgeMap>
        <edgeMap>
          <xCoord>136</xCoord>
          <yCoord>337</yCoord>
        </edgeMap>
        <edgeMap>
          <xCoord>137</xCoord>
          <yCoord>337</yCoord>
        </edgeMap>
        <edgeMap>
          <xCoord>138</xCoord>
          <yCoord>337</yCoord>
        </edgeMap>
        <edgeMap>
          <xCoord>139</xCoord>
          <yCoord>337</yCoord>
        </edgeMap>
        <edgeMap>
          <xCoord>140</xCoord>
          <yCoord>337</yCoord>
        </edgeMap>
        <edgeMap>
          <xCoord>141</xCoord>
          <yCoord>337</yCoord>
        </edgeMap>
      </roi>
    </unblindedReadNodule>
    <unblindedReadNodule>
      <noduleID>IL057_167497</noduleID>
      <characteristics>
        <subtlety>4</subtlety>
        <internalStructure>1</internalStructure>
        <calcification>6</calcification>
        <sphericity>4</sphericity>
        <margin>5</margin>
        <lobulation>1</lobulation>
        <spiculation>1</spiculation>
        <texture>5</texture>
        <malignancy>4</malignancy>
      </characteristics>
      <roi>
        <imageZposition>-171.0</imageZposition>
        <imageSOP_UID>1.3.6.1.4.1.14519.5.2.1.6279.6001.805448950008871350674271300741</imageSOP_UID>
        <inclusion>TRUE</inclusion>
        <edgeMap>
          <xCoord>169</xCoord>
          <yCoord>302</yCoord>
        </edgeMap>
        <edgeMap>
          <xCoord>169</xCoord>
          <yCoord>301</yCoord>
        </edgeMap>
        <edgeMap>
          <xCoord>169</xCoord>
          <yCoord>300</yCoord>
        </edgeMap>
        <edgeMap>
          <xCoord>169</xCoord>
          <yCoord>299</yCoord>
        </edgeMap>
        <edgeMap>
          <xCoord>168</xCoord>
          <yCoord>298</yCoord>
        </edgeMap>
        <edgeMap>
          <xCoord>167</xCoord>
          <yCoord>297</yCoord>
        </edgeMap>
        <edgeMap>
          <xCoord>167</xCoord>
          <yCoord>296</yCoord>
        </edgeMap>
        <edgeMap>
          <xCoord>166</xCoord>
          <yCoord>296</yCoord>
        </edgeMap>
        <edgeMap>
          <xCoord>165</xCoord>
          <yCoord>296</yCoord>
        </edgeMap>
        <edgeMap>
          <xCoord>164</xCoord>
          <yCoord>296</yCoord>
        </edgeMap>
        <edgeMap>
          <xCoord>163</xCoord>
          <yCoord>296</yCoord>
        </edgeMap>
        <edgeMap>
          <xCoord>162</xCoord>
          <yCoord>297</yCoord>
        </edgeMap>
        <edgeMap>
          <xCoord>162</xCoord>
          <yCoord>298</yCoord>
        </edgeMap>
        <edgeMap>
          <xCoord>162</xCoord>
          <yCoord>299</yCoord>
        </edgeMap>
        <edgeMap>
          <xCoord>162</xCoord>
          <yCoord>300</yCoord>
        </edgeMap>
        <edgeMap>
          <xCoord>162</xCoord>
          <yCoord>301</yCoord>
        </edgeMap>
        <edgeMap>
          <xCoord>163</xCoord>
          <yCoord>302</yCoord>
        </edgeMap>
        <edgeMap>
          <xCoord>164</xCoord>
          <yCoord>302</yCoord>
        </edgeMap>
        <edgeMap>
          <xCoord>165</xCoord>
          <yCoord>302</yCoord>
        </edgeMap>
        <edgeMap>
          <xCoord>166</xCoord>
          <yCoord>302</yCoord>
        </edgeMap>
        <edgeMap>
          <xCoord>167</xCoord>
          <yCoord>302</yCoord>
        </edgeMap>
        <edgeMap>
          <xCoord>168</xCoord>
          <yCoord>302</yCoord>
        </edgeMap>
        <edgeMap>
          <xCoord>169</xCoord>
          <yCoord>302</yCoord>
        </edgeMap>
      </roi>
      <roi>
        <imageZposition>-173.5</imageZposition>
        <imageSOP_UID>1.3.6.1.4.1.14519.5.2.1.6279.6001.388808553176411916513189045530</imageSOP_UID>
        <inclusion>TRUE</inclusion>
        <edgeMap>
          <xCoord>165</xCoord>
          <yCoord>303</yCoord>
        </edgeMap>
        <edgeMap>
          <xCoord>165</xCoord>
          <yCoord>302</yCoord>
        </edgeMap>
        <edgeMap>
          <xCoord>166</xCoord>
          <yCoord>301</yCoord>
        </edgeMap>
        <edgeMap>
          <xCoord>167</xCoord>
          <yCoord>301</yCoord>
        </edgeMap>
        <edgeMap>
          <xCoord>167</xCoord>
          <yCoord>300</yCoord>
        </edgeMap>
        <edgeMap>
          <xCoord>167</xCoord>
          <yCoord>299</yCoord>
        </edgeMap>
        <edgeMap>
          <xCoord>167</xCoord>
          <yCoord>298</yCoord>
        </edgeMap>
        <edgeMap>
          <xCoord>167</xCoord>
          <yCoord>297</yCoord>
        </edgeMap>
        <edgeMap>
          <xCoord>166</xCoord>
          <yCoord>296</yCoord>
        </edgeMap>
        <edgeMap>
          <xCoord>166</xCoord>
          <yCoord>295</yCoord>
        </edgeMap>
        <edgeMap>
          <xCoord>166</xCoord>
          <yCoord>294</yCoord>
        </edgeMap>
        <edgeMap>
          <xCoord>165</xCoord>
          <yCoord>294</yCoord>
        </edgeMap>
        <edgeMap>
          <xCoord>164</xCoord>
          <yCoord>293</yCoord>
        </edgeMap>
        <edgeMap>
          <xCoord>163</xCoord>
          <yCoord>292</yCoord>
        </edgeMap>
        <edgeMap>
          <xCoord>162</xCoord>
          <yCoord>292</yCoord>
        </edgeMap>
        <edgeMap>
          <xCoord>161</xCoord>
          <yCoord>292</yCoord>
        </edgeMap>
        <edgeMap>
          <xCoord>160</xCoord>
          <yCoord>292</yCoord>
        </edgeMap>
        <edgeMap>
          <xCoord>159</xCoord>
          <yCoord>292</yCoord>
        </edgeMap>
        <edgeMap>
          <xCoord>158</xCoord>
          <yCoord>292</yCoord>
        </edgeMap>
        <edgeMap>
          <xCoord>158</xCoord>
          <yCoord>293</yCoord>
        </edgeMap>
        <edgeMap>
          <xCoord>157</xCoord>
          <yCoord>294</yCoord>
        </edgeMap>
        <edgeMap>
          <xCoord>156</xCoord>
          <yCoord>295</yCoord>
        </edgeMap>
        <edgeMap>
          <xCoord>155</xCoord>
          <yCoord>296</yCoord>
        </edgeMap>
        <edgeMap>
          <xCoord>155</xCoord>
          <yCoord>297</yCoord>
        </edgeMap>
        <edgeMap>
          <xCoord>155</xCoord>
          <yCoord>298</yCoord>
        </edgeMap>
        <edgeMap>
          <xCoord>155</xCoord>
          <yCoord>299</yCoord>
        </edgeMap>
        <edgeMap>
          <xCoord>155</xCoord>
          <yCoord>300</yCoord>
        </edgeMap>
        <edgeMap>
          <xCoord>156</xCoord>
          <yCoord>300</yCoord>
        </edgeMap>
        <edgeMap>
          <xCoord>157</xCoord>
          <yCoord>301</yCoord>
        </edgeMap>
        <edgeMap>
          <xCoord>157</xCoord>
          <yCoord>302</yCoord>
        </edgeMap>
        <edgeMap>
          <xCoord>157</xCoord>
          <yCoord>303</yCoord>
        </edgeMap>
        <edgeMap>
          <xCoord>158</xCoord>
          <yCoord>303</yCoord>
        </edgeMap>
        <edgeMap>
          <xCoord>159</xCoord>
          <yCoord>303</yCoord>
        </edgeMap>
        <edgeMap>
          <xCoord>160</xCoord>
          <yCoord>303</yCoord>
        </edgeMap>
        <edgeMap>
          <xCoord>161</xCoord>
          <yCoord>303</yCoord>
        </edgeMap>
        <edgeMap>
          <xCoord>162</xCoord>
          <yCoord>303</yCoord>
        </edgeMap>
        <edgeMap>
          <xCoord>163</xCoord>
          <yCoord>303</yCoord>
        </edgeMap>
        <edgeMap>
          <xCoord>164</xCoord>
          <yCoord>303</yCoord>
        </edgeMap>
        <edgeMap>
          <xCoord>165</xCoord>
          <yCoord>303</yCoord>
        </edgeMap>
      </roi>
      <roi>
        <imageZposition>-176.0</imageZposition>
        <imageSOP_UID>1.3.6.1.4.1.14519.5.2.1.6279.6001.924619058486754837930920958561</imageSOP_UID>
        <inclusion>TRUE</inclusion>
        <edgeMap>
          <xCoord>161</xCoord>
          <yCoord>304</yCoord>
        </edgeMap>
        <edgeMap>
          <xCoord>162</xCoord>
          <yCoord>303</yCoord>
        </edgeMap>
        <edgeMap>
          <xCoord>163</xCoord>
          <yCoord>303</yCoord>
        </edgeMap>
        <edgeMap>
          <xCoord>164</xCoord>
          <yCoord>302</yCoord>
        </edgeMap>
        <edgeMap>
          <xCoord>165</xCoord>
          <yCoord>301</yCoord>
        </edgeMap>
        <edgeMap>
          <xCoord>166</xCoord>
          <yCoord>300</yCoord>
        </edgeMap>
        <edgeMap>
          <xCoord>166</xCoord>
          <yCoord>299</yCoord>
        </edgeMap>
        <edgeMap>
          <xCoord>166</xCoord>
          <yCoord>298</yCoord>
        </edgeMap>
        <edgeMap>
          <xCoord>166</xCoord>
          <yCoord>297</yCoord>
        </edgeMap>
        <edgeMap>
          <xCoord>166</xCoord>
          <yCoord>296</yCoord>
        </edgeMap>
        <edgeMap>
          <xCoord>166</xCoord>
          <yCoord>295</yCoord>
        </edgeMap>
        <edgeMap>
          <xCoord>165</xCoord>
          <yCoord>294</yCoord>
        </edgeMap>
        <edgeMap>
          <xCoord>165</xCoord>
          <yCoord>293</yCoord>
        </edgeMap>
        <edgeMap>
          <xCoord>164</xCoord>
          <yCoord>292</yCoord>
        </edgeMap>
        <edgeMap>
          <xCoord>163</xCoord>
          <yCoord>292</yCoord>
        </edgeMap>
        <edgeMap>
          <xCoord>162</xCoord>
          <yCoord>292</yCoord>
        </edgeMap>
        <edgeMap>
          <xCoord>161</xCoord>
          <yCoord>292</yCoord>
        </edgeMap>
        <edgeMap>
          <xCoord>160</xCoord>
          <yCoord>292</yCoord>
        </edgeMap>
        <edgeMap>
          <xCoord>159</xCoord>
          <yCoord>292</yCoord>
        </edgeMap>
        <edgeMap>
          <xCoord>158</xCoord>
          <yCoord>293</yCoord>
        </edgeMap>
        <edgeMap>
          <xCoord>157</xCoord>
          <yCoord>293</yCoord>
        </edgeMap>
        <edgeMap>
          <xCoord>156</xCoord>
          <yCoord>294</yCoord>
        </edgeMap>
        <edgeMap>
          <xCoord>155</xCoord>
          <yCoord>295</yCoord>
        </edgeMap>
        <edgeMap>
          <xCoord>155</xCoord>
          <yCoord>296</yCoord>
        </edgeMap>
        <edgeMap>
          <xCoord>154</xCoord>
          <yCoord>297</yCoord>
        </edgeMap>
        <edgeMap>
          <xCoord>154</xCoord>
          <yCoord>298</yCoord>
        </edgeMap>
        <edgeMap>
          <xCoord>154</xCoord>
          <yCoord>299</yCoord>
        </edgeMap>
        <edgeMap>
          <xCoord>155</xCoord>
          <yCoord>300</yCoord>
        </edgeMap>
        <edgeMap>
          <xCoord>156</xCoord>
          <yCoord>301</yCoord>
        </edgeMap>
        <edgeMap>
          <xCoord>156</xCoord>
          <yCoord>302</yCoord>
        </edgeMap>
        <edgeMap>
          <xCoord>157</xCoord>
          <yCoord>303</yCoord>
        </edgeMap>
        <edgeMap>
          <xCoord>158</xCoord>
          <yCoord>303</yCoord>
        </edgeMap>
        <edgeMap>
          <xCoord>159</xCoord>
          <yCoord>304</yCoord>
        </edgeMap>
        <edgeMap>
          <xCoord>160</xCoord>
          <yCoord>304</yCoord>
        </edgeMap>
        <edgeMap>
          <xCoord>161</xCoord>
          <yCoord>304</yCoord>
        </edgeMap>
      </roi>
      <roi>
        <imageZposition>-178.5</imageZposition>
        <imageSOP_UID>1.3.6.1.4.1.14519.5.2.1.6279.6001.269638474314262683797368445169</imageSOP_UID>
        <inclusion>TRUE</inclusion>
        <edgeMap>
          <xCoord>157</xCoord>
          <yCoord>303</yCoord>
        </edgeMap>
        <edgeMap>
          <xCoord>158</xCoord>
          <yCoord>302</yCoord>
        </edgeMap>
        <edgeMap>
          <xCoord>159</xCoord>
          <yCoord>302</yCoord>
        </edgeMap>
        <edgeMap>
          <xCoord>160</xCoord>
          <yCoord>302</yCoord>
        </edgeMap>
        <edgeMap>
          <xCoord>161</xCoord>
          <yCoord>301</yCoord>
        </edgeMap>
        <edgeMap>
          <xCoord>162</xCoord>
          <yCoord>300</yCoord>
        </edgeMap>
        <edgeMap>
          <xCoord>163</xCoord>
          <yCoord>300</yCoord>
        </edgeMap>
        <edgeMap>
          <xCoord>164</xCoord>
          <yCoord>300</yCoord>
        </edgeMap>
        <edgeMap>
          <xCoord>165</xCoord>
          <yCoord>299</yCoord>
        </edgeMap>
        <edgeMap>
          <xCoord>166</xCoord>
          <yCoord>298</yCoord>
        </edgeMap>
        <edgeMap>
          <xCoord>167</xCoord>
          <yCoord>297</yCoord>
        </edgeMap>
        <edgeMap>
          <xCoord>167</xCoord>
          <yCoord>296</yCoord>
        </edgeMap>
        <edgeMap>
          <xCoord>166</xCoord>
          <yCoord>295</yCoord>
        </edgeMap>
        <edgeMap>
          <xCoord>165</xCoord>
          <yCoord>294</yCoord>
        </edgeMap>
        <edgeMap>
          <xCoord>164</xCoord>
          <yCoord>293</yCoord>
        </edgeMap>
        <edgeMap>
          <xCoord>163</xCoord>
          <yCoord>293</yCoord>
        </edgeMap>
        <edgeMap>
          <xCoord>162</xCoord>
          <yCoord>293</yCoord>
        </edgeMap>
        <edgeMap>
          <xCoord>161</xCoord>
          <yCoord>293</yCoord>
        </edgeMap>
        <edgeMap>
          <xCoord>160</xCoord>
          <yCoord>293</yCoord>
        </edgeMap>
        <edgeMap>
          <xCoord>159</xCoord>
          <yCoord>294</yCoord>
        </edgeMap>
        <edgeMap>
          <xCoord>158</xCoord>
          <yCoord>295</yCoord>
        </edgeMap>
        <edgeMap>
          <xCoord>157</xCoord>
          <yCoord>295</yCoord>
        </edgeMap>
        <edgeMap>
          <xCoord>156</xCoord>
          <yCoord>296</yCoord>
        </edgeMap>
        <edgeMap>
          <xCoord>156</xCoord>
          <yCoord>297</yCoord>
        </edgeMap>
        <edgeMap>
          <xCoord>156</xCoord>
          <yCoord>298</yCoord>
        </edgeMap>
        <edgeMap>
          <xCoord>156</xCoord>
          <yCoord>299</yCoord>
        </edgeMap>
        <edgeMap>
          <xCoord>156</xCoord>
          <yCoord>300</yCoord>
        </edgeMap>
        <edgeMap>
          <xCoord>155</xCoord>
          <yCoord>301</yCoord>
        </edgeMap>
        <edgeMap>
          <xCoord>154</xCoord>
          <yCoord>302</yCoord>
        </edgeMap>
        <edgeMap>
          <xCoord>155</xCoord>
          <yCoord>303</yCoord>
        </edgeMap>
        <edgeMap>
          <xCoord>156</xCoord>
          <yCoord>303</yCoord>
        </edgeMap>
        <edgeMap>
          <xCoord>157</xCoord>
          <yCoord>303</yCoord>
        </edgeMap>
      </roi>
    </unblindedReadNodule>
    <unblindedReadNodule>
      <noduleID>IL057_167499</noduleID>
      <roi>
        <imageZposition>-196.0</imageZposition>
        <imageSOP_UID>1.3.6.1.4.1.14519.5.2.1.6279.6001.299344245560896841117898398414</imageSOP_UID>
        <inclusion>TRUE</inclusion>
        <edgeMap>
          <xCoord>148</xCoord>
          <yCoord>307</yCoord>
        </edgeMap>
      </roi>
    </unblindedReadNodule>
    <nonNodule>
      <nonNoduleID>IL057_167502</nonNoduleID>
      <imageZposition>-83.5</imageZposition>
      <imageSOP_UID>1.3.6.1.4.1.14519.5.2.1.6279.6001.151237917402992384923269805311</imageSOP_UID>
      <locus>
        <xCoord>217</xCoord>
        <yCoord>264</yCoord>
      </locus>
    </nonNodule>
    <nonNodule>
      <nonNoduleID>IL057_167503</nonNoduleID>
      <imageZposition>-78.5</imageZposition>
      <imageSOP_UID>1.3.6.1.4.1.14519.5.2.1.6279.6001.211919255753140774405209686024</imageSOP_UID>
      <locus>
        <xCoord>189</xCoord>
        <yCoord>366</yCoord>
      </locus>
    </nonNodule>
    <nonNodule>
      <nonNoduleID>IL057_167504</nonNoduleID>
      <imageZposition>-156.0</imageZposition>
      <imageSOP_UID>1.3.6.1.4.1.14519.5.2.1.6279.6001.267429048708416117181812149275</imageSOP_UID>
      <locus>
        <xCoord>215</xCoord>
        <yCoord>322</yCoord>
      </locus>
    </nonNodule>
  </readingSession>
<readingSession>
<annotationVersion>3.12</annotationVersion>
<servicingRadiologistID>99340456</servicingRadiologistID>
<unblindedReadNodule>
<noduleID>MI014_19585</noduleID>
<characteristics>
<subtlety>5</subtlety>
<internalStructure>1</internalStructure>
<calcification>6</calcification>
<sphericity>5</sphericity>
<margin>5</margin>
<lobulation>1</lobulation>
<spiculation>1</spiculation>
<texture>5</texture>
<malignancy>5</malignancy>
</characteristics>
<roi>
<imageZposition>-171.0</imageZposition>
<imageSOP_UID>1.3.6.1.4.1.14519.5.2.1.6279.6001.805448950008871350674271300741</imageSOP_UID>
<inclusion>TRUE</inclusion>
<edgeMap>
<xCoord>165</xCoord>
<yCoord>302</yCoord>
</edgeMap>
<edgeMap>
<xCoord>165</xCoord>
<yCoord>301</yCoord>
</edgeMap>
<edgeMap>
<xCoord>166</xCoord>
<yCoord>300</yCoord>
</edgeMap>
<edgeMap>
<xCoord>167</xCoord>
<yCoord>299</yCoord>
</edgeMap>
<edgeMap>
<xCoord>167</xCoord>
<yCoord>298</yCoord>
</edgeMap>
<edgeMap>
<xCoord>167</xCoord>
<yCoord>297</yCoord>
</edgeMap>
<edgeMap>
<xCoord>166</xCoord>
<yCoord>297</yCoord>
</edgeMap>
<edgeMap>
<xCoord>165</xCoord>
<yCoord>296</yCoord>
</edgeMap>
<edgeMap>
<xCoord>164</xCoord>
<yCoord>296</yCoord>
</edgeMap>
<edgeMap>
<xCoord>163</xCoord>
<yCoord>296</yCoord>
</edgeMap>
<edgeMap>
<xCoord>162</xCoord>
<yCoord>296</yCoord>
</edgeMap>
<edgeMap>
<xCoord>161</xCoord>
<yCoord>296</yCoord>
</edgeMap>
<edgeMap>
<xCoord>160</xCoord>
<yCoord>296</yCoord>
</edgeMap>
<edgeMap>
<xCoord>159</xCoord>
<yCoord>296</yCoord>
</edgeMap>
<edgeMap>
<xCoord>158</xCoord>
<yCoord>296</yCoord>
</edgeMap>
<edgeMap>
<xCoord>157</xCoord>
<yCoord>297</yCoord>
</edgeMap>
<edgeMap>
<xCoord>157</xCoord>
<yCoord>298</yCoord>
</edgeMap>
<edgeMap>
<xCoord>157</xCoord>
<yCoord>299</yCoord>
</edgeMap>
<edgeMap>
<xCoord>158</xCoord>
<yCoord>299</yCoord>
</edgeMap>
<edgeMap>
<xCoord>159</xCoord>
<yCoord>300</yCoord>
</edgeMap>
<edgeMap>
<xCoord>160</xCoord>
<yCoord>301</yCoord>
</edgeMap>
<edgeMap>
<xCoord>161</xCoord>
<yCoord>301</yCoord>
</edgeMap>
<edgeMap>
<xCoord>162</xCoord>
<yCoord>301</yCoord>
</edgeMap>
<edgeMap>
<xCoord>163</xCoord>
<yCoord>302</yCoord>
</edgeMap>
<edgeMap>
<xCoord>164</xCoord>
<yCoord>302</yCoord>
</edgeMap>
<edgeMap>
<xCoord>165</xCoord>
<yCoord>302</yCoord>
</edgeMap>
</roi>
<roi>
<imageZposition>-173.5</imageZposition>
<imageSOP_UID>1.3.6.1.4.1.14519.5.2.1.6279.6001.388808553176411916513189045530</imageSOP_UID>
<inclusion>TRUE</inclusion>
<edgeMap>
<xCoord>164</xCoord>
<yCoord>303</yCoord>
</edgeMap>
<edgeMap>
<xCoord>165</xCoord>
<yCoord>302</yCoord>
</edgeMap>
<edgeMap>
<xCoord>166</xCoord>
<yCoord>302</yCoord>
</edgeMap>
<edgeMap>
<xCoord>167</xCoord>
<yCoord>302</yCoord>
</edgeMap>
<edgeMap>
<xCoord>168</xCoord>
<yCoord>301</yCoord>
</edgeMap>
<edgeMap>
<xCoord>169</xCoord>
<yCoord>301</yCoord>
</edgeMap>
<edgeMap>
<xCoord>169</xCoord>
<yCoord>300</yCoord>
</edgeMap>
<edgeMap>
<xCoord>170</xCoord>
<yCoord>299</yCoord>
</edgeMap>
<edgeMap>
<xCoord>170</xCoord>
<yCoord>298</yCoord>
</edgeMap>
<edgeMap>
<xCoord>170</xCoord>
<yCoord>297</yCoord>
</edgeMap>
<edgeMap>
<xCoord>170</xCoord>
<yCoord>296</yCoord>
</edgeMap>
<edgeMap>
<xCoord>169</xCoord>
<yCoord>295</yCoord>
</edgeMap>
<edgeMap>
<xCoord>168</xCoord>
<yCoord>295</yCoord>
</edgeMap>
<edgeMap>
<xCoord>167</xCoord>
<yCoord>294</yCoord>
</edgeMap>
<edgeMap>
<xCoord>166</xCoord>
<yCoord>293</yCoord>
</edgeMap>
<edgeMap>
<xCoord>165</xCoord>
<yCoord>293</yCoord>
</edgeMap>
<edgeMap>
<xCoord>164</xCoord>
<yCoord>292</yCoord>
</edgeMap>
<edgeMap>
<xCoord>163</xCoord>
<yCoord>291</yCoord>
</edgeMap>
<edgeMap>
<xCoord>162</xCoord>
<yCoord>291</yCoord>
</edgeMap>
<edgeMap>
<xCoord>161</xCoord>
<yCoord>291</yCoord>
</edgeMap>
<edgeMap>
<xCoord>160</xCoord>
<yCoord>291</yCoord>
</edgeMap>
<edgeMap>
<xCoord>159</xCoord>
<yCoord>292</yCoord>
</edgeMap>
<edgeMap>
<xCoord>158</xCoord>
<yCoord>293</yCoord>
</edgeMap>
<edgeMap>
<xCoord>157</xCoord>
<yCoord>293</yCoord>
</edgeMap>
<edgeMap>
<xCoord>156</xCoord>
<yCoord>294</yCoord>
</edgeMap>
<edgeMap>
<xCoord>155</xCoord>
<yCoord>295</yCoord>
</edgeMap>
<edgeMap>
<xCoord>154</xCoord>
<yCoord>296</yCoord>
</edgeMap>
<edgeMap>
<xCoord>153</xCoord>
<yCoord>296</yCoord>
</edgeMap>
<edgeMap>
<xCoord>152</xCoord>
<yCoord>297</yCoord>
</edgeMap>
<edgeMap>
<xCoord>152</xCoord>
<yCoord>298</yCoord>
</edgeMap>
<edgeMap>
<xCoord>152</xCoord>
<yCoord>299</yCoord>
</edgeMap>
<edgeMap>
<xCoord>152</xCoord>
<yCoord>300</yCoord>
</edgeMap>
<edgeMap>
<xCoord>153</xCoord>
<yCoord>300</yCoord>
</edgeMap>
<edgeMap>
<xCoord>154</xCoord>
<yCoord>300</yCoord>
</edgeMap>
<edgeMap>
<xCoord>155</xCoord>
<yCoord>300</yCoord>
</edgeMap>
<edgeMap>
<xCoord>156</xCoord>
<yCoord>301</yCoord>
</edgeMap>
<edgeMap>
<xCoord>157</xCoord>
<yCoord>302</yCoord>
</edgeMap>
<edgeMap>
<xCoord>158</xCoord>
<yCoord>303</yCoord>
</edgeMap>
<edgeMap>
<xCoord>159</xCoord>
<yCoord>303</yCoord>
</edgeMap>
<edgeMap>
<xCoord>160</xCoord>
<yCoord>303</yCoord>
</edgeMap>
<edgeMap>
<xCoord>161</xCoord>
<yCoord>303</yCoord>
</edgeMap>
<edgeMap>
<xCoord>162</xCoord>
<yCoord>303</yCoord>
</edgeMap>
<edgeMap>
<xCoord>163</xCoord>
<yCoord>303</yCoord>
</edgeMap>
<edgeMap>
<xCoord>164</xCoord>
<yCoord>303</yCoord>
</edgeMap>
</roi>
<roi>
<imageZposition>-176.0</imageZposition>
<imageSOP_UID>1.3.6.1.4.1.14519.5.2.1.6279.6001.924619058486754837930920958561</imageSOP_UID>
<inclusion>TRUE</inclusion>
<edgeMap>
<xCoord>161</xCoord>
<yCoord>303</yCoord>
</edgeMap>
<edgeMap>
<xCoord>162</xCoord>
<yCoord>302</yCoord>
</edgeMap>
<edgeMap>
<xCoord>163</xCoord>
<yCoord>302</yCoord>
</edgeMap>
<edgeMap>
<xCoord>164</xCoord>
<yCoord>301</yCoord>
</edgeMap>
<edgeMap>
<xCoord>165</xCoord>
<yCoord>300</yCoord>
</edgeMap>
<edgeMap>
<xCoord>166</xCoord>
<yCoord>299</yCoord>
</edgeMap>
<edgeMap>
<xCoord>167</xCoord>
<yCoord>298</yCoord>
</edgeMap>
<edgeMap>
<xCoord>168</xCoord>
<yCoord>297</yCoord>
</edgeMap>
<edgeMap>
<xCoord>167</xCoord>
<yCoord>296</yCoord>
</edgeMap>
<edgeMap>
<xCoord>167</xCoord>
<yCoord>295</yCoord>
</edgeMap>
<edgeMap>
<xCoord>166</xCoord>
<yCoord>294</yCoord>
</edgeMap>
<edgeMap>
<xCoord>165</xCoord>
<yCoord>294</yCoord>
</edgeMap>
<edgeMap>
<xCoord>164</xCoord>
<yCoord>293</yCoord>
</edgeMap>
<edgeMap>
<xCoord>163</xCoord>
<yCoord>293</yCoord>
</edgeMap>
<edgeMap>
<xCoord>162</xCoord>
<yCoord>293</yCoord>
</edgeMap>
<edgeMap>
<xCoord>161</xCoord>
<yCoord>293</yCoord>
</edgeMap>
<edgeMap>
<xCoord>160</xCoord>
<yCoord>293</yCoord>
</edgeMap>
<edgeMap>
<xCoord>159</xCoord>
<yCoord>293</yCoord>
</edgeMap>
<edgeMap>
<xCoord>158</xCoord>
<yCoord>294</yCoord>
</edgeMap>
<edgeMap>
<xCoord>157</xCoord>
<yCoord>294</yCoord>
</edgeMap>
<edgeMap>
<xCoord>156</xCoord>
<yCoord>295</yCoord>
</edgeMap>
<edgeMap>
<xCoord>156</xCoord>
<yCoord>296</yCoord>
</edgeMap>
<edgeMap>
<xCoord>155</xCoord>
<yCoord>297</yCoord>
</edgeMap>
<edgeMap>
<xCoord>154</xCoord>
<yCoord>298</yCoord>
</edgeMap>
<edgeMap>
<xCoord>153</xCoord>
<yCoord>298</yCoord>
</edgeMap>
<edgeMap>
<xCoord>152</xCoord>
<yCoord>298</yCoord>
</edgeMap>
<edgeMap>
<xCoord>151</xCoord>
<yCoord>298</yCoord>
</edgeMap>
<edgeMap>
<xCoord>152</xCoord>
<yCoord>299</yCoord>
</edgeMap>
<edgeMap>
<xCoord>153</xCoord>
<yCoord>299</yCoord>
</edgeMap>
<edgeMap>
<xCoord>154</xCoord>
<yCoord>299</yCoord>
</edgeMap>
<edgeMap>
<xCoord>155</xCoord>
<yCoord>300</yCoord>
</edgeMap>
<edgeMap>
<xCoord>156</xCoord>
<yCoord>300</yCoord>
</edgeMap>
<edgeMap>
<xCoord>157</xCoord>
<yCoord>301</yCoord>
</edgeMap>
<edgeMap>
<xCoord>157</xCoord>
<yCoord>302</yCoord>
</edgeMap>
<edgeMap>
<xCoord>158</xCoord>
<yCoord>302</yCoord>
</edgeMap>
<edgeMap>
<xCoord>159</xCoord>
<yCoord>303</yCoord>
</edgeMap>
<edgeMap>
<xCoord>160</xCoord>
<yCoord>303</yCoord>
</edgeMap>
<edgeMap>
<xCoord>161</xCoord>
<yCoord>303</yCoord>
</edgeMap>
</roi>
<roi>
<imageZposition>-178.5</imageZposition>
<imageSOP_UID>1.3.6.1.4.1.14519.5.2.1.6279.6001.269638474314262683797368445169</imageSOP_UID>
<inclusion>TRUE</inclusion>
<edgeMap>
<xCoord>161</xCoord>
<yCoord>302</yCoord>
</edgeMap>
<edgeMap>
<xCoord>162</xCoord>
<yCoord>301</yCoord>
</edgeMap>
<edgeMap>
<xCoord>163</xCoord>
<yCoord>300</yCoord>
</edgeMap>
<edgeMap>
<xCoord>164</xCoord>
<yCoord>300</yCoord>
</edgeMap>
<edgeMap>
<xCoord>165</xCoord>
<yCoord>299</yCoord>
</edgeMap>
<edgeMap>
<xCoord>166</xCoord>
<yCoord>299</yCoord>
</edgeMap>
<edgeMap>
<xCoord>165</xCoord>
<yCoord>298</yCoord>
</edgeMap>
<edgeMap>
<xCoord>166</xCoord>
<yCoord>297</yCoord>
</edgeMap>
<edgeMap>
<xCoord>167</xCoord>
<yCoord>297</yCoord>
</edgeMap>
<edgeMap>
<xCoord>168</xCoord>
<yCoord>297</yCoord>
</edgeMap>
<edgeMap>
<xCoord>169</xCoord>
<yCoord>297</yCoord>
</edgeMap>
<edgeMap>
<xCoord>170</xCoord>
<yCoord>296</yCoord>
</edgeMap>
<edgeMap>
<xCoord>169</xCoord>
<yCoord>295</yCoord>
</edgeMap>
<edgeMap>
<xCoord>168</xCoord>
<yCoord>295</yCoord>
</edgeMap>
<edgeMap>
<xCoord>167</xCoord>
<yCoord>294</yCoord>
</edgeMap>
<edgeMap>
<xCoord>166</xCoord>
<yCoord>294</yCoord>
</edgeMap>
<edgeMap>
<xCoord>165</xCoord>
<yCoord>294</yCoord>
</edgeMap>
<edgeMap>
<xCoord>164</xCoord>
<yCoord>293</yCoord>
</edgeMap>
<edgeMap>
<xCoord>163</xCoord>
<yCoord>293</yCoord>
</edgeMap>
<edgeMap>
<xCoord>162</xCoord>
<yCoord>293</yCoord>
</edgeMap>
<edgeMap>
<xCoord>161</xCoord>
<yCoord>293</yCoord>
</edgeMap>
<edgeMap>
<xCoord>160</xCoord>
<yCoord>293</yCoord>
</edgeMap>
<edgeMap>
<xCoord>159</xCoord>
<yCoord>294</yCoord>
</edgeMap>
<edgeMap>
<xCoord>158</xCoord>
<yCoord>294</yCoord>
</edgeMap>
<edgeMap>
<xCoord>157</xCoord>
<yCoord>295</yCoord>
</edgeMap>
<edgeMap>
<xCoord>156</xCoord>
<yCoord>296</yCoord>
</edgeMap>
<edgeMap>
<xCoord>155</xCoord>
<yCoord>297</yCoord>
</edgeMap>
<edgeMap>
<xCoord>155</xCoord>
<yCoord>298</yCoord>
</edgeMap>
<edgeMap>
<xCoord>155</xCoord>
<yCoord>299</yCoord>
</edgeMap>
<edgeMap>
<xCoord>155</xCoord>
<yCoord>300</yCoord>
</edgeMap>
<edgeMap>
<xCoord>154</xCoord>
<yCoord>301</yCoord>
</edgeMap>
<edgeMap>
<xCoord>154</xCoord>
<yCoord>302</yCoord>
</edgeMap>
<edgeMap>
<xCoord>155</xCoord>
<yCoord>302</yCoord>
</edgeMap>
<edgeMap>
<xCoord>156</xCoord>
<yCoord>302</yCoord>
</edgeMap>
<edgeMap>
<xCoord>157</xCoord>
<yCoord>302</yCoord>
</edgeMap>
<edgeMap>
<xCoord>158</xCoord>
<yCoord>302</yCoord>
</edgeMap>
<edgeMap>
<xCoord>159</xCoord>
<yCoord>302</yCoord>
</edgeMap>
<edgeMap>
<xCoord>160</xCoord>
<yCoord>302</yCoord>
</edgeMap>
<edgeMap>
<xCoord>161</xCoord>
<yCoord>302</yCoord>
</edgeMap>
</roi>
</unblindedReadNodule>
<unblindedReadNodule>
<noduleID>MI014_19594</noduleID>
<roi>
<imageZposition>-148.5</imageZposition>
<imageSOP_UID>1.3.6.1.4.1.14519.5.2.1.6279.6001.273999697886363228676917310838</imageSOP_UID>
<inclusion>TRUE</inclusion>
<edgeMap>
<xCoord>141</xCoord>
<yCoord>353</yCoord>
</edgeMap>
</roi>
</unblindedReadNodule>
<unblindedReadNodule>
<noduleID>MI014_19581</noduleID>
<characteristics>
<subtlety>5</subtlety>
<internalStructure>1</internalStructure>
<calcification>3</calcification>
<sphericity>2</sphericity>
<margin>5</margin>
<lobulation>5</lobulation>
<spiculation>3</spiculation>
<texture>5</texture>
<malignancy>5</malignancy>
</characteristics>
<roi>
<imageZposition>-88.5</imageZposition>
<imageSOP_UID>1.3.6.1.4.1.14519.5.2.1.6279.6001.312580136967830824867866732132</imageSOP_UID>
<inclusion>TRUE</inclusion>
<edgeMap>
<xCoord>140</xCoord>
<yCoord>332</yCoord>
</edgeMap>
<edgeMap>
<xCoord>141</xCoord>
<yCoord>331</yCoord>
</edgeMap>
<edgeMap>
<xCoord>141</xCoord>
<yCoord>330</yCoord>
</edgeMap>
<edgeMap>
<xCoord>141</xCoord>
<yCoord>329</yCoord>
</edgeMap>
<edgeMap>
<xCoord>141</xCoord>
<yCoord>328</yCoord>
</edgeMap>
<edgeMap>
<xCoord>141</xCoord>
<yCoord>327</yCoord>
</edgeMap>
<edgeMap>
<xCoord>141</xCoord>
<yCoord>326</yCoord>
</edgeMap>
<edgeMap>
<xCoord>141</xCoord>
<yCoord>325</yCoord>
</edgeMap>
<edgeMap>
<xCoord>141</xCoord>
<yCoord>324</yCoord>
</edgeMap>
<edgeMap>
<xCoord>140</xCoord>
<yCoord>323</yCoord>
</edgeMap>
<edgeMap>
<xCoord>140</xCoord>
<yCoord>322</yCoord>
</edgeMap>
<edgeMap>
<xCoord>139</xCoord>
<yCoord>321</yCoord>
</edgeMap>
<edgeMap>
<xCoord>139</xCoord>
<yCoord>320</yCoord>
</edgeMap>
<edgeMap>
<xCoord>138</xCoord>
<yCoord>319</yCoord>
</edgeMap>
<edgeMap>
<xCoord>137</xCoord>
<yCoord>318</yCoord>
</edgeMap>
<edgeMap>
<xCoord>136</xCoord>
<yCoord>317</yCoord>
</edgeMap>
<edgeMap>
<xCoord>136</xCoord>
<yCoord>316</yCoord>
</edgeMap>
<edgeMap>
<xCoord>135</xCoord>
<yCoord>315</yCoord>
</edgeMap>
<edgeMap>
<xCoord>134</xCoord>
<yCoord>314</yCoord>
</edgeMap>
<edgeMap>
<xCoord>133</xCoord>
<yCoord>314</yCoord>
</edgeMap>
<edgeMap>
<xCoord>132</xCoord>
<yCoord>314</yCoord>
</edgeMap>
<edgeMap>
<xCoord>131</xCoord>
<yCoord>314</yCoord>
</edgeMap>
<edgeMap>
<xCoord>131</xCoord>
<yCoord>315</yCoord>
</edgeMap>
<edgeMap>
<xCoord>130</xCoord>
<yCoord>316</yCoord>
</edgeMap>
<edgeMap>
<xCoord>130</xCoord>
<yCoord>317</yCoord>
</edgeMap>
<edgeMap>
<xCoord>130</xCoord>
<yCoord>318</yCoord>
</edgeMap>
<edgeMap>
<xCoord>131</xCoord>
<yCoord>319</yCoord>
</edgeMap>
<edgeMap>
<xCoord>131</xCoord>
<yCoord>320</yCoord>
</edgeMap>
<edgeMap>
<xCoord>131</xCoord>
<yCoord>321</yCoord>
</edgeMap>
<edgeMap>
<xCoord>131</xCoord>
<yCoord>322</yCoord>
</edgeMap>
<edgeMap>
<xCoord>131</xCoord>
<yCoord>323</yCoord>
</edgeMap>
<edgeMap>
<xCoord>131</xCoord>
<yCoord>324</yCoord>
</edgeMap>
<edgeMap>
<xCoord>131</xCoord>
<yCoord>325</yCoord>
</edgeMap>
<edgeMap>
<xCoord>132</xCoord>
<yCoord>326</yCoord>
</edgeMap>
<edgeMap>
<xCoord>132</xCoord>
<yCoord>327</yCoord>
</edgeMap>
<edgeMap>
<xCoord>133</xCoord>
<yCoord>328</yCoord>
</edgeMap>
<edgeMap>
<xCoord>134</xCoord>
<yCoord>329</yCoord>
</edgeMap>
<edgeMap>
<xCoord>135</xCoord>
<yCoord>330</yCoord>
</edgeMap>
<edgeMap>
<xCoord>136</xCoord>
<yCoord>331</yCoord>
</edgeMap>
<edgeMap>
<xCoord>137</xCoord>
<yCoord>331</yCoord>
</edgeMap>
<edgeMap>
<xCoord>138</xCoord>
<yCoord>332</yCoord>
</edgeMap>
<edgeMap>
<xCoord>139</xCoord>
<yCoord>332</yCoord>
</edgeMap>
<edgeMap>
<xCoord>140</xCoord>
<yCoord>332</yCoord>
</edgeMap>
</roi>
<roi>
<imageZposition>-91.0</imageZposition>
<imageSOP_UID>1.3.6.1.4.1.14519.5.2.1.6279.6001.120674680396704118852078017993</imageSOP_UID>
<inclusion>TRUE</inclusion>
<edgeMap>
<xCoord>139</xCoord>
<yCoord>337</yCoord>
</edgeMap>
<edgeMap>
<xCoord>140</xCoord>
<yCoord>336</yCoord>
</edgeMap>
<edgeMap>
<xCoord>140</xCoord>
<yCoord>335</yCoord>
</edgeMap>
<edgeMap>
<xCoord>140</xCoord>
<yCoord>334</yCoord>
</edgeMap>
<edgeMap>
<xCoord>141</xCoord>
<yCoord>333</yCoord>
</edgeMap>
<edgeMap>
<xCoord>142</xCoord>
<yCoord>333</yCoord>
</edgeMap>
<edgeMap>
<xCoord>143</xCoord>
<yCoord>333</yCoord>
</edgeMap>
<edgeMap>
<xCoord>144</xCoord>
<yCoord>333</yCoord>
</edgeMap>
<edgeMap>
<xCoord>145</xCoord>
<yCoord>332</yCoord>
</edgeMap>
<edgeMap>
<xCoord>144</xCoord>
<yCoord>331</yCoord>
</edgeMap>
<edgeMap>
<xCoord>144</xCoord>
<yCoord>330</yCoord>
</edgeMap>
<edgeMap>
<xCoord>143</xCoord>
<yCoord>329</yCoord>
</edgeMap>
<edgeMap>
<xCoord>142</xCoord>
<yCoord>328</yCoord>
</edgeMap>
<edgeMap>
<xCoord>142</xCoord>
<yCoord>327</yCoord>
</edgeMap>
<edgeMap>
<xCoord>141</xCoord>
<yCoord>327</yCoord>
</edgeMap>
<edgeMap>
<xCoord>140</xCoord>
<yCoord>326</yCoord>
</edgeMap>
<edgeMap>
<xCoord>140</xCoord>
<yCoord>325</yCoord>
</edgeMap>
<edgeMap>
<xCoord>140</xCoord>
<yCoord>324</yCoord>
</edgeMap>
<edgeMap>
<xCoord>140</xCoord>
<yCoord>323</yCoord>
</edgeMap>
<edgeMap>
<xCoord>140</xCoord>
<yCoord>322</yCoord>
</edgeMap>
<edgeMap>
<xCoord>140</xCoord>
<yCoord>321</yCoord>
</edgeMap>
<edgeMap>
<xCoord>139</xCoord>
<yCoord>320</yCoord>
</edgeMap>
<edgeMap>
<xCoord>139</xCoord>
<yCoord>319</yCoord>
</edgeMap>
<edgeMap>
<xCoord>138</xCoord>
<yCoord>319</yCoord>
</edgeMap>
<edgeMap>
<xCoord>137</xCoord>
<yCoord>318</yCoord>
</edgeMap>
<edgeMap>
<xCoord>136</xCoord>
<yCoord>317</yCoord>
</edgeMap>
<edgeMap>
<xCoord>136</xCoord>
<yCoord>316</yCoord>
</edgeMap>
<edgeMap>
<xCoord>135</xCoord>
<yCoord>315</yCoord>
</edgeMap>
<edgeMap>
<xCoord>134</xCoord>
<yCoord>314</yCoord>
</edgeMap>
<edgeMap>
<xCoord>133</xCoord>
<yCoord>313</yCoord>
</edgeMap>
<edgeMap>
<xCoord>132</xCoord>
<yCoord>313</yCoord>
</edgeMap>
<edgeMap>
<xCoord>131</xCoord>
<yCoord>313</yCoord>
</edgeMap>
<edgeMap>
<xCoord>130</xCoord>
<yCoord>314</yCoord>
</edgeMap>
<edgeMap>
<xCoord>130</xCoord>
<yCoord>315</yCoord>
</edgeMap>
<edgeMap>
<xCoord>130</xCoord>
<yCoord>316</yCoord>
</edgeMap>
<edgeMap>
<xCoord>130</xCoord>
<yCoord>317</yCoord>
</edgeMap>
<edgeMap>
<xCoord>130</xCoord>
<yCoord>318</yCoord>
</edgeMap>
<edgeMap>
<xCoord>130</xCoord>
<yCoord>319</yCoord>
</edgeMap>
<edgeMap>
<xCoord>130</xCoord>
<yCoord>320</yCoord>
</edgeMap>
<edgeMap>
<xCoord>130</xCoord>
<yCoord>321</yCoord>
</edgeMap>
<edgeMap>
<xCoord>131</xCoord>
<yCoord>322</yCoord>
</edgeMap>
<edgeMap>
<xCoord>131</xCoord>
<yCoord>323</yCoord>
</edgeMap>
<edgeMap>
<xCoord>131</xCoord>
<yCoord>324</yCoord>
</edgeMap>
<edgeMap>
<xCoord>130</xCoord>
<yCoord>325</yCoord>
</edgeMap>
<edgeMap>
<xCoord>130</xCoord>
<yCoord>326</yCoord>
</edgeMap>
<edgeMap>
<xCoord>131</xCoord>
<yCoord>327</yCoord>
</edgeMap>
<edgeMap>
<xCoord>131</xCoord>
<yCoord>328</yCoord>
</edgeMap>
<edgeMap>
<xCoord>131</xCoord>
<yCoord>329</yCoord>
</edgeMap>
<edgeMap>
<xCoord>132</xCoord>
<yCoord>329</yCoord>
</edgeMap>
<edgeMap>
<xCoord>133</xCoord>
<yCoord>330</yCoord>
</edgeMap>
<edgeMap>
<xCoord>133</xCoord>
<yCoord>331</yCoord>
</edgeMap>
<edgeMap>
<xCoord>134</xCoord>
<yCoord>332</yCoord>
</edgeMap>
<edgeMap>
<xCoord>135</xCoord>
<yCoord>333</yCoord>
</edgeMap>
<edgeMap>
<xCoord>136</xCoord>
<yCoord>334</yCoord>
</edgeMap>
<edgeMap>
<xCoord>137</xCoord>
<yCoord>335</yCoord>
</edgeMap>
<edgeMap>
<xCoord>138</xCoord>
<yCoord>336</yCoord>
</edgeMap>
<edgeMap>
<xCoord>139</xCoord>
<yCoord>337</yCoord>
</edgeMap>
</roi>
<roi>
<imageZposition>-93.5</imageZposition>
<imageSOP_UID>1.3.6.1.4.1.14519.5.2.1.6279.6001.348536815302615058967577550788</imageSOP_UID>
<inclusion>TRUE</inclusion>
<edgeMap>
<xCoord>141</xCoord>
<yCoord>340</yCoord>
</edgeMap>
<edgeMap>
<xCoord>141</xCoord>
<yCoord>339</yCoord>
</edgeMap>
<edgeMap>
<xCoord>141</xCoord>
<yCoord>338</yCoord>
</edgeMap>
<edgeMap>
<xCoord>140</xCoord>
<yCoord>337</yCoord>
</edgeMap>
<edgeMap>
<xCoord>141</xCoord>
<yCoord>336</yCoord>
</edgeMap>
<edgeMap>
<xCoord>142</xCoord>
<yCoord>335</yCoord>
</edgeMap>
<edgeMap>
<xCoord>143</xCoord>
<yCoord>334</yCoord>
</edgeMap>
<edgeMap>
<xCoord>144</xCoord>
<yCoord>334</yCoord>
</edgeMap>
<edgeMap>
<xCoord>145</xCoord>
<yCoord>334</yCoord>
</edgeMap>
<edgeMap>
<xCoord>146</xCoord>
<yCoord>333</yCoord>
</edgeMap>
<edgeMap>
<xCoord>146</xCoord>
<yCoord>332</yCoord>
</edgeMap>
<edgeMap>
<xCoord>146</xCoord>
<yCoord>331</yCoord>
</edgeMap>
<edgeMap>
<xCoord>146</xCoord>
<yCoord>330</yCoord>
</edgeMap>
<edgeMap>
<xCoord>146</xCoord>
<yCoord>329</yCoord>
</edgeMap>
<edgeMap>
<xCoord>146</xCoord>
<yCoord>328</yCoord>
</edgeMap>
<edgeMap>
<xCoord>145</xCoord>
<yCoord>328</yCoord>
</edgeMap>
<edgeMap>
<xCoord>144</xCoord>
<yCoord>327</yCoord>
</edgeMap>
<edgeMap>
<xCoord>144</xCoord>
<yCoord>326</yCoord>
</edgeMap>
<edgeMap>
<xCoord>143</xCoord>
<yCoord>325</yCoord>
</edgeMap>
<edgeMap>
<xCoord>142</xCoord>
<yCoord>324</yCoord>
</edgeMap>
<edgeMap>
<xCoord>142</xCoord>
<yCoord>323</yCoord>
</edgeMap>
<edgeMap>
<xCoord>142</xCoord>
<yCoord>322</yCoord>
</edgeMap>
<edgeMap>
<xCoord>142</xCoord>
<yCoord>321</yCoord>
</edgeMap>
<edgeMap>
<xCoord>143</xCoord>
<yCoord>320</yCoord>
</edgeMap>
<edgeMap>
<xCoord>143</xCoord>
<yCoord>319</yCoord>
</edgeMap>
<edgeMap>
<xCoord>143</xCoord>
<yCoord>318</yCoord>
</edgeMap>
<edgeMap>
<xCoord>142</xCoord>
<yCoord>318</yCoord>
</edgeMap>
<edgeMap>
<xCoord>141</xCoord>
<yCoord>318</yCoord>
</edgeMap>
<edgeMap>
<xCoord>140</xCoord>
<yCoord>318</yCoord>
</edgeMap>
<edgeMap>
<xCoord>139</xCoord>
<yCoord>317</yCoord>
</edgeMap>
<edgeMap>
<xCoord>138</xCoord>
<yCoord>317</yCoord>
</edgeMap>
<edgeMap>
<xCoord>137</xCoord>
<yCoord>317</yCoord>
</edgeMap>
<edgeMap>
<xCoord>136</xCoord>
<yCoord>317</yCoord>
</edgeMap>
<edgeMap>
<xCoord>135</xCoord>
<yCoord>317</yCoord>
</edgeMap>
<edgeMap>
<xCoord>134</xCoord>
<yCoord>317</yCoord>
</edgeMap>
<edgeMap>
<xCoord>133</xCoord>
<yCoord>317</yCoord>
</edgeMap>
<edgeMap>
<xCoord>132</xCoord>
<yCoord>316</yCoord>
</edgeMap>
<edgeMap>
<xCoord>131</xCoord>
<yCoord>315</yCoord>
</edgeMap>
<edgeMap>
<xCoord>130</xCoord>
<yCoord>314</yCoord>
</edgeMap>
<edgeMap>
<xCoord>129</xCoord>
<yCoord>314</yCoord>
</edgeMap>
<edgeMap>
<xCoord>129</xCoord>
<yCoord>315</yCoord>
</edgeMap>
<edgeMap>
<xCoord>129</xCoord>
<yCoord>316</yCoord>
</edgeMap>
<edgeMap>
<xCoord>129</xCoord>
<yCoord>317</yCoord>
</edgeMap>
<edgeMap>
<xCoord>129</xCoord>
<yCoord>318</yCoord>
</edgeMap>
<edgeMap>
<xCoord>129</xCoord>
<yCoord>319</yCoord>
</edgeMap>
<edgeMap>
<xCoord>129</xCoord>
<yCoord>320</yCoord>
</edgeMap>
<edgeMap>
<xCoord>129</xCoord>
<yCoord>321</yCoord>
</edgeMap>
<edgeMap>
<xCoord>130</xCoord>
<yCoord>322</yCoord>
</edgeMap>
<edgeMap>
<xCoord>130</xCoord>
<yCoord>323</yCoord>
</edgeMap>
<edgeMap>
<xCoord>130</xCoord>
<yCoord>324</yCoord>
</edgeMap>
<edgeMap>
<xCoord>130</xCoord>
<yCoord>325</yCoord>
</edgeMap>
<edgeMap>
<xCoord>129</xCoord>
<yCoord>326</yCoord>
</edgeMap>
<edgeMap>
<xCoord>129</xCoord>
<yCoord>327</yCoord>
</edgeMap>
<edgeMap>
<xCoord>129</xCoord>
<yCoord>328</yCoord>
</edgeMap>
<edgeMap>
<xCoord>129</xCoord>
<yCoord>329</yCoord>
</edgeMap>
<edgeMap>
<xCoord>130</xCoord>
<yCoord>330</yCoord>
</edgeMap>
<edgeMap>
<xCoord>130</xCoord>
<yCoord>331</yCoord>
</edgeMap>
<edgeMap>
<xCoord>131</xCoord>
<yCoord>332</yCoord>
</edgeMap>
<edgeMap>
<xCoord>132</xCoord>
<yCoord>333</yCoord>
</edgeMap>
<edgeMap>
<xCoord>133</xCoord>
<yCoord>334</yCoord>
</edgeMap>
<edgeMap>
<xCoord>134</xCoord>
<yCoord>335</yCoord>
</edgeMap>
<edgeMap>
<xCoord>135</xCoord>
<yCoord>336</yCoord>
</edgeMap>
<edgeMap>
<xCoord>136</xCoord>
<yCoord>337</yCoord>
</edgeMap>
<edgeMap>
<xCoord>137</xCoord>
<yCoord>338</yCoord>
</edgeMap>
<edgeMap>
<xCoord>138</xCoord>
<yCoord>339</yCoord>
</edgeMap>
<edgeMap>
<xCoord>139</xCoord>
<yCoord>340</yCoord>
</edgeMap>
<edgeMap>
<xCoord>140</xCoord>
<yCoord>340</yCoord>
</edgeMap>
<edgeMap>
<xCoord>141</xCoord>
<yCoord>340</yCoord>
</edgeMap>
</roi>
<roi>
<imageZposition>-96.0</imageZposition>
<imageSOP_UID>1.3.6.1.4.1.14519.5.2.1.6279.6001.739759840839218046593331558569</imageSOP_UID>
<inclusion>TRUE</inclusion>
<edgeMap>
<xCoord>139</xCoord>
<yCoord>341</yCoord>
</edgeMap>
<edgeMap>
<xCoord>140</xCoord>
<yCoord>340</yCoord>
</edgeMap>
<edgeMap>
<xCoord>140</xCoord>
<yCoord>339</yCoord>
</edgeMap>
<edgeMap>
<xCoord>140</xCoord>
<yCoord>338</yCoord>
</edgeMap>
<edgeMap>
<xCoord>140</xCoord>
<yCoord>337</yCoord>
</edgeMap>
<edgeMap>
<xCoord>141</xCoord>
<yCoord>336</yCoord>
</edgeMap>
<edgeMap>
<xCoord>142</xCoord>
<yCoord>335</yCoord>
</edgeMap>
<edgeMap>
<xCoord>143</xCoord>
<yCoord>334</yCoord>
</edgeMap>
<edgeMap>
<xCoord>144</xCoord>
<yCoord>334</yCoord>
</edgeMap>
<edgeMap>
<xCoord>145</xCoord>
<yCoord>334</yCoord>
</edgeMap>
<edgeMap>
<xCoord>146</xCoord>
<yCoord>333</yCoord>
</edgeMap>
<edgeMap>
<xCoord>146</xCoord>
<yCoord>332</yCoord>
</edgeMap>
<edgeMap>
<xCoord>146</xCoord>
<yCoord>331</yCoord>
</edgeMap>
<edgeMap>
<xCoord>146</xCoord>
<yCoord>330</yCoord>
</edgeMap>
<edgeMap>
<xCoord>146</xCoord>
<yCoord>329</yCoord>
</edgeMap>
<edgeMap>
<xCoord>145</xCoord>
<yCoord>328</yCoord>
</edgeMap>
<edgeMap>
<xCoord>145</xCoord>
<yCoord>327</yCoord>
</edgeMap>
<edgeMap>
<xCoord>144</xCoord>
<yCoord>326</yCoord>
</edgeMap>
<edgeMap>
<xCoord>144</xCoord>
<yCoord>325</yCoord>
</edgeMap>
<edgeMap>
<xCoord>143</xCoord>
<yCoord>324</yCoord>
</edgeMap>
<edgeMap>
<xCoord>142</xCoord>
<yCoord>323</yCoord>
</edgeMap>
<edgeMap>
<xCoord>142</xCoord>
<yCoord>322</yCoord>
</edgeMap>
<edgeMap>
<xCoord>142</xCoord>
<yCoord>321</yCoord>
</edgeMap>
<edgeMap>
<xCoord>142</xCoord>
<yCoord>320</yCoord>
</edgeMap>
<edgeMap>
<xCoord>141</xCoord>
<yCoord>319</yCoord>
</edgeMap>
<edgeMap>
<xCoord>140</xCoord>
<yCoord>318</yCoord>
</edgeMap>
<edgeMap>
<xCoord>139</xCoord>
<yCoord>318</yCoord>
</edgeMap>
<edgeMap>
<xCoord>138</xCoord>
<yCoord>318</yCoord>
</edgeMap>
<edgeMap>
<xCoord>137</xCoord>
<yCoord>318</yCoord>
</edgeMap>
<edgeMap>
<xCoord>136</xCoord>
<yCoord>318</yCoord>
</edgeMap>
<edgeMap>
<xCoord>135</xCoord>
<yCoord>318</yCoord>
</edgeMap>
<edgeMap>
<xCoord>134</xCoord>
<yCoord>318</yCoord>
</edgeMap>
<edgeMap>
<xCoord>133</xCoord>
<yCoord>318</yCoord>
</edgeMap>
<edgeMap>
<xCoord>132</xCoord>
<yCoord>317</yCoord>
</edgeMap>
<edgeMap>
<xCoord>131</xCoord>
<yCoord>316</yCoord>
</edgeMap>
<edgeMap>
<xCoord>130</xCoord>
<yCoord>315</yCoord>
</edgeMap>
<edgeMap>
<xCoord>129</xCoord>
<yCoord>315</yCoord>
</edgeMap>
<edgeMap>
<xCoord>128</xCoord>
<yCoord>315</yCoord>
</edgeMap>
<edgeMap>
<xCoord>129</xCoord>
<yCoord>316</yCoord>
</edgeMap>
<edgeMap>
<xCoord>129</xCoord>
<yCoord>317</yCoord>
</edgeMap>
<edgeMap>
<xCoord>129</xCoord>
<yCoord>318</yCoord>
</edgeMap>
<edgeMap>
<xCoord>129</xCoord>
<yCoord>319</yCoord>
</edgeMap>
<edgeMap>
<xCoord>129</xCoord>
<yCoord>320</yCoord>
</edgeMap>
<edgeMap>
<xCoord>129</xCoord>
<yCoord>321</yCoord>
</edgeMap>
<edgeMap>
<xCoord>129</xCoord>
<yCoord>322</yCoord>
</edgeMap>
<edgeMap>
<xCoord>129</xCoord>
<yCoord>323</yCoord>
</edgeMap>
<edgeMap>
<xCoord>130</xCoord>
<yCoord>324</yCoord>
</edgeMap>
<edgeMap>
<xCoord>130</xCoord>
<yCoord>325</yCoord>
</edgeMap>
<edgeMap>
<xCoord>130</xCoord>
<yCoord>326</yCoord>
</edgeMap>
<edgeMap>
<xCoord>130</xCoord>
<yCoord>327</yCoord>
</edgeMap>
<edgeMap>
<xCoord>130</xCoord>
<yCoord>328</yCoord>
</edgeMap>
<edgeMap>
<xCoord>130</xCoord>
<yCoord>329</yCoord>
</edgeMap>
<edgeMap>
<xCoord>130</xCoord>
<yCoord>330</yCoord>
</edgeMap>
<edgeMap>
<xCoord>131</xCoord>
<yCoord>331</yCoord>
</edgeMap>
<edgeMap>
<xCoord>131</xCoord>
<yCoord>332</yCoord>
</edgeMap>
<edgeMap>
<xCoord>131</xCoord>
<yCoord>333</yCoord>
</edgeMap>
<edgeMap>
<xCoord>131</xCoord>
<yCoord>334</yCoord>
</edgeMap>
<edgeMap>
<xCoord>132</xCoord>
<yCoord>335</yCoord>
</edgeMap>
<edgeMap>
<xCoord>133</xCoord>
<yCoord>336</yCoord>
</edgeMap>
<edgeMap>
<xCoord>133</xCoord>
<yCoord>337</yCoord>
</edgeMap>
<edgeMap>
<xCoord>134</xCoord>
<yCoord>338</yCoord>
</edgeMap>
<edgeMap>
<xCoord>135</xCoord>
<yCoord>339</yCoord>
</edgeMap>
<edgeMap>
<xCoord>136</xCoord>
<yCoord>340</yCoord>
</edgeMap>
<edgeMap>
<xCoord>137</xCoord>
<yCoord>341</yCoord>
</edgeMap>
<edgeMap>
<xCoord>138</xCoord>
<yCoord>341</yCoord>
</edgeMap>
<edgeMap>
<xCoord>139</xCoord>
<yCoord>341</yCoord>
</edgeMap>
</roi>
<roi>
<imageZposition>-98.5</imageZposition>
<imageSOP_UID>1.3.6.1.4.1.14519.5.2.1.6279.6001.213441609682553000964525372430</imageSOP_UID>
<inclusion>TRUE</inclusion>
<edgeMap>
<xCoord>136</xCoord>
<yCoord>341</yCoord>
</edgeMap>
<edgeMap>
<xCoord>137</xCoord>
<yCoord>340</yCoord>
</edgeMap>
<edgeMap>
<xCoord>138</xCoord>
<yCoord>339</yCoord>
</edgeMap>
<edgeMap>
<xCoord>139</xCoord>
<yCoord>338</yCoord>
</edgeMap>
<edgeMap>
<xCoord>139</xCoord>
<yCoord>337</yCoord>
</edgeMap>
<edgeMap>
<xCoord>140</xCoord>
<yCoord>336</yCoord>
</edgeMap>
<edgeMap>
<xCoord>141</xCoord>
<yCoord>336</yCoord>
</edgeMap>
<edgeMap>
<xCoord>142</xCoord>
<yCoord>336</yCoord>
</edgeMap>
<edgeMap>
<xCoord>143</xCoord>
<yCoord>336</yCoord>
</edgeMap>
<edgeMap>
<xCoord>144</xCoord>
<yCoord>336</yCoord>
</edgeMap>
<edgeMap>
<xCoord>145</xCoord>
<yCoord>336</yCoord>
</edgeMap>
<edgeMap>
<xCoord>146</xCoord>
<yCoord>336</yCoord>
</edgeMap>
<edgeMap>
<xCoord>147</xCoord>
<yCoord>335</yCoord>
</edgeMap>
<edgeMap>
<xCoord>147</xCoord>
<yCoord>334</yCoord>
</edgeMap>
<edgeMap>
<xCoord>147</xCoord>
<yCoord>333</yCoord>
</edgeMap>
<edgeMap>
<xCoord>148</xCoord>
<yCoord>332</yCoord>
</edgeMap>
<edgeMap>
<xCoord>147</xCoord>
<yCoord>331</yCoord>
</edgeMap>
<edgeMap>
<xCoord>147</xCoord>
<yCoord>330</yCoord>
</edgeMap>
<edgeMap>
<xCoord>147</xCoord>
<yCoord>329</yCoord>
</edgeMap>
<edgeMap>
<xCoord>146</xCoord>
<yCoord>328</yCoord>
</edgeMap>
<edgeMap>
<xCoord>146</xCoord>
<yCoord>327</yCoord>
</edgeMap>
<edgeMap>
<xCoord>145</xCoord>
<yCoord>327</yCoord>
</edgeMap>
<edgeMap>
<xCoord>144</xCoord>
<yCoord>326</yCoord>
</edgeMap>
<edgeMap>
<xCoord>143</xCoord>
<yCoord>325</yCoord>
</edgeMap>
<edgeMap>
<xCoord>142</xCoord>
<yCoord>325</yCoord>
</edgeMap>
<edgeMap>
<xCoord>141</xCoord>
<yCoord>324</yCoord>
</edgeMap>
<edgeMap>
<xCoord>141</xCoord>
<yCoord>323</yCoord>
</edgeMap>
<edgeMap>
<xCoord>141</xCoord>
<yCoord>322</yCoord>
</edgeMap>
<edgeMap>
<xCoord>141</xCoord>
<yCoord>321</yCoord>
</edgeMap>
<edgeMap>
<xCoord>140</xCoord>
<yCoord>320</yCoord>
</edgeMap>
<edgeMap>
<xCoord>139</xCoord>
<yCoord>319</yCoord>
</edgeMap>
<edgeMap>
<xCoord>138</xCoord>
<yCoord>318</yCoord>
</edgeMap>
<edgeMap>
<xCoord>137</xCoord>
<yCoord>317</yCoord>
</edgeMap>
<edgeMap>
<xCoord>136</xCoord>
<yCoord>317</yCoord>
</edgeMap>
<edgeMap>
<xCoord>135</xCoord>
<yCoord>317</yCoord>
</edgeMap>
<edgeMap>
<xCoord>134</xCoord>
<yCoord>317</yCoord>
</edgeMap>
<edgeMap>
<xCoord>133</xCoord>
<yCoord>317</yCoord>
</edgeMap>
<edgeMap>
<xCoord>132</xCoord>
<yCoord>317</yCoord>
</edgeMap>
<edgeMap>
<xCoord>131</xCoord>
<yCoord>317</yCoord>
</edgeMap>
<edgeMap>
<xCoord>130</xCoord>
<yCoord>316</yCoord>
</edgeMap>
<edgeMap>
<xCoord>129</xCoord>
<yCoord>315</yCoord>
</edgeMap>
<edgeMap>
<xCoord>128</xCoord>
<yCoord>315</yCoord>
</edgeMap>
<edgeMap>
<xCoord>127</xCoord>
<yCoord>316</yCoord>
</edgeMap>
<edgeMap>
<xCoord>127</xCoord>
<yCoord>317</yCoord>
</edgeMap>
<edgeMap>
<xCoord>127</xCoord>
<yCoord>318</yCoord>
</edgeMap>
<edgeMap>
<xCoord>127</xCoord>
<yCoord>319</yCoord>
</edgeMap>
<edgeMap>
<xCoord>127</xCoord>
<yCoord>320</yCoord>
</edgeMap>
<edgeMap>
<xCoord>127</xCoord>
<yCoord>321</yCoord>
</edgeMap>
<edgeMap>
<xCoord>127</xCoord>
<yCoord>322</yCoord>
</edgeMap>
<edgeMap>
<xCoord>127</xCoord>
<yCoord>323</yCoord>
</edgeMap>
<edgeMap>
<xCoord>127</xCoord>
<yCoord>324</yCoord>
</edgeMap>
<edgeMap>
<xCoord>128</xCoord>
<yCoord>325</yCoord>
</edgeMap>
<edgeMap>
<xCoord>128</xCoord>
<yCoord>326</yCoord>
</edgeMap>
<edgeMap>
<xCoord>128</xCoord>
<yCoord>327</yCoord>
</edgeMap>
<edgeMap>
<xCoord>128</xCoord>
<yCoord>328</yCoord>
</edgeMap>
<edgeMap>
<xCoord>128</xCoord>
<yCoord>329</yCoord>
</edgeMap>
<edgeMap>
<xCoord>128</xCoord>
<yCoord>330</yCoord>
</edgeMap>
<edgeMap>
<xCoord>128</xCoord>
<yCoord>331</yCoord>
</edgeMap>
<edgeMap>
<xCoord>128</xCoord>
<yCoord>332</yCoord>
</edgeMap>
<edgeMap>
<xCoord>128</xCoord>
<yCoord>333</yCoord>
</edgeMap>
<edgeMap>
<xCoord>129</xCoord>
<yCoord>334</yCoord>
</edgeMap>
<edgeMap>
<xCoord>130</xCoord>
<yCoord>335</yCoord>
</edgeMap>
<edgeMap>
<xCoord>130</xCoord>
<yCoord>336</yCoord>
</edgeMap>
<edgeMap>
<xCoord>131</xCoord>
<yCoord>336</yCoord>
</edgeMap>
<edgeMap>
<xCoord>132</xCoord>
<yCoord>337</yCoord>
</edgeMap>
<edgeMap>
<xCoord>132</xCoord>
<yCoord>338</yCoord>
</edgeMap>
<edgeMap>
<xCoord>133</xCoord>
<yCoord>339</yCoord>
</edgeMap>
<edgeMap>
<xCoord>134</xCoord>
<yCoord>340</yCoord>
</edgeMap>
<edgeMap>
<xCoord>135</xCoord>
<yCoord>341</yCoord>
</edgeMap>
<edgeMap>
<xCoord>136</xCoord>
<yCoord>341</yCoord>
</edgeMap>
</roi>
<roi>
<imageZposition>-101.0</imageZposition>
<imageSOP_UID>1.3.6.1.4.1.14519.5.2.1.6279.6001.326433310119674001394744928791</imageSOP_UID>
<inclusion>TRUE</inclusion>
<edgeMap>
<xCoord>136</xCoord>
<yCoord>341</yCoord>
</edgeMap>
<edgeMap>
<xCoord>137</xCoord>
<yCoord>340</yCoord>
</edgeMap>
<edgeMap>
<xCoord>137</xCoord>
<yCoord>339</yCoord>
</edgeMap>
<edgeMap>
<xCoord>138</xCoord>
<yCoord>338</yCoord>
</edgeMap>
<edgeMap>
<xCoord>139</xCoord>
<yCoord>337</yCoord>
</edgeMap>
<edgeMap>
<xCoord>140</xCoord>
<yCoord>337</yCoord>
</edgeMap>
<edgeMap>
<xCoord>141</xCoord>
<yCoord>338</yCoord>
</edgeMap>
<edgeMap>
<xCoord>142</xCoord>
<yCoord>338</yCoord>
</edgeMap>
<edgeMap>
<xCoord>143</xCoord>
<yCoord>338</yCoord>
</edgeMap>
<edgeMap>
<xCoord>144</xCoord>
<yCoord>338</yCoord>
</edgeMap>
<edgeMap>
<xCoord>145</xCoord>
<yCoord>337</yCoord>
</edgeMap>
<edgeMap>
<xCoord>145</xCoord>
<yCoord>336</yCoord>
</edgeMap>
<edgeMap>
<xCoord>146</xCoord>
<yCoord>335</yCoord>
</edgeMap>
<edgeMap>
<xCoord>147</xCoord>
<yCoord>335</yCoord>
</edgeMap>
<edgeMap>
<xCoord>147</xCoord>
<yCoord>334</yCoord>
</edgeMap>
<edgeMap>
<xCoord>147</xCoord>
<yCoord>333</yCoord>
</edgeMap>
<edgeMap>
<xCoord>147</xCoord>
<yCoord>332</yCoord>
</edgeMap>
<edgeMap>
<xCoord>148</xCoord>
<yCoord>331</yCoord>
</edgeMap>
<edgeMap>
<xCoord>148</xCoord>
<yCoord>330</yCoord>
</edgeMap>
<edgeMap>
<xCoord>148</xCoord>
<yCoord>329</yCoord>
</edgeMap>
<edgeMap>
<xCoord>148</xCoord>
<yCoord>328</yCoord>
</edgeMap>
<edgeMap>
<xCoord>147</xCoord>
<yCoord>327</yCoord>
</edgeMap>
<edgeMap>
<xCoord>147</xCoord>
<yCoord>326</yCoord>
</edgeMap>
<edgeMap>
<xCoord>146</xCoord>
<yCoord>325</yCoord>
</edgeMap>
<edgeMap>
<xCoord>145</xCoord>
<yCoord>324</yCoord>
</edgeMap>
<edgeMap>
<xCoord>144</xCoord>
<yCoord>323</yCoord>
</edgeMap>
<edgeMap>
<xCoord>143</xCoord>
<yCoord>323</yCoord>
</edgeMap>
<edgeMap>
<xCoord>142</xCoord>
<yCoord>322</yCoord>
</edgeMap>
<edgeMap>
<xCoord>141</xCoord>
<yCoord>321</yCoord>
</edgeMap>
<edgeMap>
<xCoord>140</xCoord>
<yCoord>321</yCoord>
</edgeMap>
<edgeMap>
<xCoord>139</xCoord>
<yCoord>321</yCoord>
</edgeMap>
<edgeMap>
<xCoord>138</xCoord>
<yCoord>320</yCoord>
</edgeMap>
<edgeMap>
<xCoord>137</xCoord>
<yCoord>320</yCoord>
</edgeMap>
<edgeMap>
<xCoord>136</xCoord>
<yCoord>319</yCoord>
</edgeMap>
<edgeMap>
<xCoord>135</xCoord>
<yCoord>319</yCoord>
</edgeMap>
<edgeMap>
<xCoord>134</xCoord>
<yCoord>319</yCoord>
</edgeMap>
<edgeMap>
<xCoord>133</xCoord>
<yCoord>318</yCoord>
</edgeMap>
<edgeMap>
<xCoord>132</xCoord>
<yCoord>318</yCoord>
</edgeMap>
<edgeMap>
<xCoord>131</xCoord>
<yCoord>317</yCoord>
</edgeMap>
<edgeMap>
<xCoord>130</xCoord>
<yCoord>317</yCoord>
</edgeMap>
<edgeMap>
<xCoord>129</xCoord>
<yCoord>317</yCoord>
</edgeMap>
<edgeMap>
<xCoord>128</xCoord>
<yCoord>318</yCoord>
</edgeMap>
<edgeMap>
<xCoord>127</xCoord>
<yCoord>318</yCoord>
</edgeMap>
<edgeMap>
<xCoord>127</xCoord>
<yCoord>319</yCoord>
</edgeMap>
<edgeMap>
<xCoord>126</xCoord>
<yCoord>320</yCoord>
</edgeMap>
<edgeMap>
<xCoord>126</xCoord>
<yCoord>321</yCoord>
</edgeMap>
<edgeMap>
<xCoord>126</xCoord>
<yCoord>322</yCoord>
</edgeMap>
<edgeMap>
<xCoord>126</xCoord>
<yCoord>323</yCoord>
</edgeMap>
<edgeMap>
<xCoord>127</xCoord>
<yCoord>324</yCoord>
</edgeMap>
<edgeMap>
<xCoord>127</xCoord>
<yCoord>325</yCoord>
</edgeMap>
<edgeMap>
<xCoord>128</xCoord>
<yCoord>326</yCoord>
</edgeMap>
<edgeMap>
<xCoord>128</xCoord>
<yCoord>327</yCoord>
</edgeMap>
<edgeMap>
<xCoord>129</xCoord>
<yCoord>328</yCoord>
</edgeMap>
<edgeMap>
<xCoord>128</xCoord>
<yCoord>329</yCoord>
</edgeMap>
<edgeMap>
<xCoord>128</xCoord>
<yCoord>330</yCoord>
</edgeMap>
<edgeMap>
<xCoord>128</xCoord>
<yCoord>331</yCoord>
</edgeMap>
<edgeMap>
<xCoord>127</xCoord>
<yCoord>332</yCoord>
</edgeMap>
<edgeMap>
<xCoord>127</xCoord>
<yCoord>333</yCoord>
</edgeMap>
<edgeMap>
<xCoord>128</xCoord>
<yCoord>334</yCoord>
</edgeMap>
<edgeMap>
<xCoord>128</xCoord>
<yCoord>335</yCoord>
</edgeMap>
<edgeMap>
<xCoord>129</xCoord>
<yCoord>335</yCoord>
</edgeMap>
<edgeMap>
<xCoord>130</xCoord>
<yCoord>336</yCoord>
</edgeMap>
<edgeMap>
<xCoord>131</xCoord>
<yCoord>337</yCoord>
</edgeMap>
<edgeMap>
<xCoord>132</xCoord>
<yCoord>338</yCoord>
</edgeMap>
<edgeMap>
<xCoord>133</xCoord>
<yCoord>339</yCoord>
</edgeMap>
<edgeMap>
<xCoord>133</xCoord>
<yCoord>340</yCoord>
</edgeMap>
<edgeMap>
<xCoord>134</xCoord>
<yCoord>341</yCoord>
</edgeMap>
<edgeMap>
<xCoord>135</xCoord>
<yCoord>341</yCoord>
</edgeMap>
<edgeMap>
<xCoord>136</xCoord>
<yCoord>341</yCoord>
</edgeMap>
</roi>
<roi>
<imageZposition>-103.5</imageZposition>
<imageSOP_UID>1.3.6.1.4.1.14519.5.2.1.6279.6001.138009079295148365760464814940</imageSOP_UID>
<inclusion>TRUE</inclusion>
<edgeMap>
<xCoord>136</xCoord>
<yCoord>342</yCoord>
</edgeMap>
<edgeMap>
<xCoord>137</xCoord>
<yCoord>341</yCoord>
</edgeMap>
<edgeMap>
<xCoord>137</xCoord>
<yCoord>340</yCoord>
</edgeMap>
<edgeMap>
<xCoord>137</xCoord>
<yCoord>339</yCoord>
</edgeMap>
<edgeMap>
<xCoord>137</xCoord>
<yCoord>338</yCoord>
</edgeMap>
<edgeMap>
<xCoord>137</xCoord>
<yCoord>337</yCoord>
</edgeMap>
<edgeMap>
<xCoord>138</xCoord>
<yCoord>336</yCoord>
</edgeMap>
<edgeMap>
<xCoord>139</xCoord>
<yCoord>337</yCoord>
</edgeMap>
<edgeMap>
<xCoord>140</xCoord>
<yCoord>338</yCoord>
</edgeMap>
<edgeMap>
<xCoord>141</xCoord>
<yCoord>338</yCoord>
</edgeMap>
<edgeMap>
<xCoord>142</xCoord>
<yCoord>339</yCoord>
</edgeMap>
<edgeMap>
<xCoord>143</xCoord>
<yCoord>339</yCoord>
</edgeMap>
<edgeMap>
<xCoord>144</xCoord>
<yCoord>338</yCoord>
</edgeMap>
<edgeMap>
<xCoord>145</xCoord>
<yCoord>337</yCoord>
</edgeMap>
<edgeMap>
<xCoord>145</xCoord>
<yCoord>336</yCoord>
</edgeMap>
<edgeMap>
<xCoord>146</xCoord>
<yCoord>335</yCoord>
</edgeMap>
<edgeMap>
<xCoord>146</xCoord>
<yCoord>334</yCoord>
</edgeMap>
<edgeMap>
<xCoord>146</xCoord>
<yCoord>333</yCoord>
</edgeMap>
<edgeMap>
<xCoord>146</xCoord>
<yCoord>332</yCoord>
</edgeMap>
<edgeMap>
<xCoord>147</xCoord>
<yCoord>331</yCoord>
</edgeMap>
<edgeMap>
<xCoord>147</xCoord>
<yCoord>330</yCoord>
</edgeMap>
<edgeMap>
<xCoord>147</xCoord>
<yCoord>329</yCoord>
</edgeMap>
<edgeMap>
<xCoord>147</xCoord>
<yCoord>328</yCoord>
</edgeMap>
<edgeMap>
<xCoord>147</xCoord>
<yCoord>327</yCoord>
</edgeMap>
<edgeMap>
<xCoord>147</xCoord>
<yCoord>326</yCoord>
</edgeMap>
<edgeMap>
<xCoord>146</xCoord>
<yCoord>325</yCoord>
</edgeMap>
<edgeMap>
<xCoord>146</xCoord>
<yCoord>324</yCoord>
</edgeMap>
<edgeMap>
<xCoord>145</xCoord>
<yCoord>324</yCoord>
</edgeMap>
<edgeMap>
<xCoord>144</xCoord>
<yCoord>323</yCoord>
</edgeMap>
<edgeMap>
<xCoord>143</xCoord>
<yCoord>323</yCoord>
</edgeMap>
<edgeMap>
<xCoord>142</xCoord>
<yCoord>322</yCoord>
</edgeMap>
<edgeMap>
<xCoord>141</xCoord>
<yCoord>321</yCoord>
</edgeMap>
<edgeMap>
<xCoord>140</xCoord>
<yCoord>320</yCoord>
</edgeMap>
<edgeMap>
<xCoord>139</xCoord>
<yCoord>320</yCoord>
</edgeMap>
<edgeMap>
<xCoord>138</xCoord>
<yCoord>319</yCoord>
</edgeMap>
<edgeMap>
<xCoord>137</xCoord>
<yCoord>319</yCoord>
</edgeMap>
<edgeMap>
<xCoord>136</xCoord>
<yCoord>318</yCoord>
</edgeMap>
<edgeMap>
<xCoord>135</xCoord>
<yCoord>318</yCoord>
</edgeMap>
<edgeMap>
<xCoord>134</xCoord>
<yCoord>318</yCoord>
</edgeMap>
<edgeMap>
<xCoord>133</xCoord>
<yCoord>318</yCoord>
</edgeMap>
<edgeMap>
<xCoord>132</xCoord>
<yCoord>318</yCoord>
</edgeMap>
<edgeMap>
<xCoord>131</xCoord>
<yCoord>319</yCoord>
</edgeMap>
<edgeMap>
<xCoord>130</xCoord>
<yCoord>319</yCoord>
</edgeMap>
<edgeMap>
<xCoord>129</xCoord>
<yCoord>319</yCoord>
</edgeMap>
<edgeMap>
<xCoord>128</xCoord>
<yCoord>319</yCoord>
</edgeMap>
<edgeMap>
<xCoord>127</xCoord>
<yCoord>320</yCoord>
</edgeMap>
<edgeMap>
<xCoord>126</xCoord>
<yCoord>321</yCoord>
</edgeMap>
<edgeMap>
<xCoord>125</xCoord>
<yCoord>321</yCoord>
</edgeMap>
<edgeMap>
<xCoord>125</xCoord>
<yCoord>322</yCoord>
</edgeMap>
<edgeMap>
<xCoord>125</xCoord>
<yCoord>323</yCoord>
</edgeMap>
<edgeMap>
<xCoord>125</xCoord>
<yCoord>324</yCoord>
</edgeMap>
<edgeMap>
<xCoord>126</xCoord>
<yCoord>325</yCoord>
</edgeMap>
<edgeMap>
<xCoord>126</xCoord>
<yCoord>326</yCoord>
</edgeMap>
<edgeMap>
<xCoord>126</xCoord>
<yCoord>327</yCoord>
</edgeMap>
<edgeMap>
<xCoord>127</xCoord>
<yCoord>328</yCoord>
</edgeMap>
<edgeMap>
<xCoord>127</xCoord>
<yCoord>329</yCoord>
</edgeMap>
<edgeMap>
<xCoord>127</xCoord>
<yCoord>330</yCoord>
</edgeMap>
<edgeMap>
<xCoord>127</xCoord>
<yCoord>331</yCoord>
</edgeMap>
<edgeMap>
<xCoord>127</xCoord>
<yCoord>332</yCoord>
</edgeMap>
<edgeMap>
<xCoord>127</xCoord>
<yCoord>333</yCoord>
</edgeMap>
<edgeMap>
<xCoord>127</xCoord>
<yCoord>334</yCoord>
</edgeMap>
<edgeMap>
<xCoord>127</xCoord>
<yCoord>335</yCoord>
</edgeMap>
<edgeMap>
<xCoord>128</xCoord>
<yCoord>336</yCoord>
</edgeMap>
<edgeMap>
<xCoord>128</xCoord>
<yCoord>337</yCoord>
</edgeMap>
<edgeMap>
<xCoord>129</xCoord>
<yCoord>338</yCoord>
</edgeMap>
<edgeMap>
<xCoord>130</xCoord>
<yCoord>339</yCoord>
</edgeMap>
<edgeMap>
<xCoord>131</xCoord>
<yCoord>340</yCoord>
</edgeMap>
<edgeMap>
<xCoord>132</xCoord>
<yCoord>341</yCoord>
</edgeMap>
<edgeMap>
<xCoord>133</xCoord>
<yCoord>341</yCoord>
</edgeMap>
<edgeMap>
<xCoord>134</xCoord>
<yCoord>342</yCoord>
</edgeMap>
<edgeMap>
<xCoord>135</xCoord>
<yCoord>342</yCoord>
</edgeMap>
<edgeMap>
<xCoord>136</xCoord>
<yCoord>342</yCoord>
</edgeMap>
</roi>
<roi>
<imageZposition>-106.0</imageZposition>
<imageSOP_UID>1.3.6.1.4.1.14519.5.2.1.6279.6001.285916254363247302764618547477</imageSOP_UID>
<inclusion>TRUE</inclusion>
<edgeMap>
<xCoord>136</xCoord>
<yCoord>342</yCoord>
</edgeMap>
<edgeMap>
<xCoord>136</xCoord>
<yCoord>341</yCoord>
</edgeMap>
<edgeMap>
<xCoord>136</xCoord>
<yCoord>340</yCoord>
</edgeMap>
<edgeMap>
<xCoord>137</xCoord>
<yCoord>339</yCoord>
</edgeMap>
<edgeMap>
<xCoord>138</xCoord>
<yCoord>338</yCoord>
</edgeMap>
<edgeMap>
<xCoord>139</xCoord>
<yCoord>338</yCoord>
</edgeMap>
<edgeMap>
<xCoord>140</xCoord>
<yCoord>339</yCoord>
</edgeMap>
<edgeMap>
<xCoord>141</xCoord>
<yCoord>339</yCoord>
</edgeMap>
<edgeMap>
<xCoord>142</xCoord>
<yCoord>339</yCoord>
</edgeMap>
<edgeMap>
<xCoord>143</xCoord>
<yCoord>338</yCoord>
</edgeMap>
<edgeMap>
<xCoord>143</xCoord>
<yCoord>337</yCoord>
</edgeMap>
<edgeMap>
<xCoord>143</xCoord>
<yCoord>336</yCoord>
</edgeMap>
<edgeMap>
<xCoord>144</xCoord>
<yCoord>335</yCoord>
</edgeMap>
<edgeMap>
<xCoord>145</xCoord>
<yCoord>334</yCoord>
</edgeMap>
<edgeMap>
<xCoord>145</xCoord>
<yCoord>333</yCoord>
</edgeMap>
<edgeMap>
<xCoord>146</xCoord>
<yCoord>332</yCoord>
</edgeMap>
<edgeMap>
<xCoord>146</xCoord>
<yCoord>331</yCoord>
</edgeMap>
<edgeMap>
<xCoord>146</xCoord>
<yCoord>330</yCoord>
</edgeMap>
<edgeMap>
<xCoord>145</xCoord>
<yCoord>329</yCoord>
</edgeMap>
<edgeMap>
<xCoord>144</xCoord>
<yCoord>328</yCoord>
</edgeMap>
<edgeMap>
<xCoord>144</xCoord>
<yCoord>327</yCoord>
</edgeMap>
<edgeMap>
<xCoord>143</xCoord>
<yCoord>326</yCoord>
</edgeMap>
<edgeMap>
<xCoord>142</xCoord>
<yCoord>325</yCoord>
</edgeMap>
<edgeMap>
<xCoord>141</xCoord>
<yCoord>324</yCoord>
</edgeMap>
<edgeMap>
<xCoord>140</xCoord>
<yCoord>323</yCoord>
</edgeMap>
<edgeMap>
<xCoord>140</xCoord>
<yCoord>322</yCoord>
</edgeMap>
<edgeMap>
<xCoord>139</xCoord>
<yCoord>321</yCoord>
</edgeMap>
<edgeMap>
<xCoord>139</xCoord>
<yCoord>320</yCoord>
</edgeMap>
<edgeMap>
<xCoord>138</xCoord>
<yCoord>320</yCoord>
</edgeMap>
<edgeMap>
<xCoord>137</xCoord>
<yCoord>320</yCoord>
</edgeMap>
<edgeMap>
<xCoord>136</xCoord>
<yCoord>320</yCoord>
</edgeMap>
<edgeMap>
<xCoord>135</xCoord>
<yCoord>320</yCoord>
</edgeMap>
<edgeMap>
<xCoord>134</xCoord>
<yCoord>320</yCoord>
</edgeMap>
<edgeMap>
<xCoord>133</xCoord>
<yCoord>321</yCoord>
</edgeMap>
<edgeMap>
<xCoord>132</xCoord>
<yCoord>322</yCoord>
</edgeMap>
<edgeMap>
<xCoord>131</xCoord>
<yCoord>323</yCoord>
</edgeMap>
<edgeMap>
<xCoord>130</xCoord>
<yCoord>323</yCoord>
</edgeMap>
<edgeMap>
<xCoord>129</xCoord>
<yCoord>322</yCoord>
</edgeMap>
<edgeMap>
<xCoord>128</xCoord>
<yCoord>322</yCoord>
</edgeMap>
<edgeMap>
<xCoord>127</xCoord>
<yCoord>322</yCoord>
</edgeMap>
<edgeMap>
<xCoord>126</xCoord>
<yCoord>323</yCoord>
</edgeMap>
<edgeMap>
<xCoord>126</xCoord>
<yCoord>324</yCoord>
</edgeMap>
<edgeMap>
<xCoord>126</xCoord>
<yCoord>325</yCoord>
</edgeMap>
<edgeMap>
<xCoord>127</xCoord>
<yCoord>326</yCoord>
</edgeMap>
<edgeMap>
<xCoord>127</xCoord>
<yCoord>327</yCoord>
</edgeMap>
<edgeMap>
<xCoord>127</xCoord>
<yCoord>328</yCoord>
</edgeMap>
<edgeMap>
<xCoord>128</xCoord>
<yCoord>329</yCoord>
</edgeMap>
<edgeMap>
<xCoord>128</xCoord>
<yCoord>330</yCoord>
</edgeMap>
<edgeMap>
<xCoord>128</xCoord>
<yCoord>331</yCoord>
</edgeMap>
<edgeMap>
<xCoord>128</xCoord>
<yCoord>332</yCoord>
</edgeMap>
<edgeMap>
<xCoord>128</xCoord>
<yCoord>333</yCoord>
</edgeMap>
<edgeMap>
<xCoord>129</xCoord>
<yCoord>334</yCoord>
</edgeMap>
<edgeMap>
<xCoord>129</xCoord>
<yCoord>335</yCoord>
</edgeMap>
<edgeMap>
<xCoord>130</xCoord>
<yCoord>336</yCoord>
</edgeMap>
<edgeMap>
<xCoord>130</xCoord>
<yCoord>337</yCoord>
</edgeMap>
<edgeMap>
<xCoord>131</xCoord>
<yCoord>338</yCoord>
</edgeMap>
<edgeMap>
<xCoord>132</xCoord>
<yCoord>339</yCoord>
</edgeMap>
<edgeMap>
<xCoord>132</xCoord>
<yCoord>340</yCoord>
</edgeMap>
<edgeMap>
<xCoord>132</xCoord>
<yCoord>341</yCoord>
</edgeMap>
<edgeMap>
<xCoord>133</xCoord>
<yCoord>342</yCoord>
</edgeMap>
<edgeMap>
<xCoord>134</xCoord>
<yCoord>342</yCoord>
</edgeMap>
<edgeMap>
<xCoord>135</xCoord>
<yCoord>342</yCoord>
</edgeMap>
<edgeMap>
<xCoord>136</xCoord>
<yCoord>342</yCoord>
</edgeMap>
</roi>
<roi>
<imageZposition>-108.5</imageZposition>
<imageSOP_UID>1.3.6.1.4.1.14519.5.2.1.6279.6001.880443505111474871449219526109</imageSOP_UID>
<inclusion>TRUE</inclusion>
<edgeMap>
<xCoord>134</xCoord>
<yCoord>340</yCoord>
</edgeMap>
<edgeMap>
<xCoord>135</xCoord>
<yCoord>339</yCoord>
</edgeMap>
<edgeMap>
<xCoord>136</xCoord>
<yCoord>339</yCoord>
</edgeMap>
<edgeMap>
<xCoord>137</xCoord>
<yCoord>338</yCoord>
</edgeMap>
<edgeMap>
<xCoord>138</xCoord>
<yCoord>337</yCoord>
</edgeMap>
<edgeMap>
<xCoord>139</xCoord>
<yCoord>338</yCoord>
</edgeMap>
<edgeMap>
<xCoord>140</xCoord>
<yCoord>338</yCoord>
</edgeMap>
<edgeMap>
<xCoord>141</xCoord>
<yCoord>337</yCoord>
</edgeMap>
<edgeMap>
<xCoord>142</xCoord>
<yCoord>337</yCoord>
</edgeMap>
<edgeMap>
<xCoord>143</xCoord>
<yCoord>336</yCoord>
</edgeMap>
<edgeMap>
<xCoord>143</xCoord>
<yCoord>335</yCoord>
</edgeMap>
<edgeMap>
<xCoord>143</xCoord>
<yCoord>334</yCoord>
</edgeMap>
<edgeMap>
<xCoord>142</xCoord>
<yCoord>333</yCoord>
</edgeMap>
<edgeMap>
<xCoord>141</xCoord>
<yCoord>333</yCoord>
</edgeMap>
<edgeMap>
<xCoord>140</xCoord>
<yCoord>332</yCoord>
</edgeMap>
<edgeMap>
<xCoord>140</xCoord>
<yCoord>331</yCoord>
</edgeMap>
<edgeMap>
<xCoord>141</xCoord>
<yCoord>330</yCoord>
</edgeMap>
<edgeMap>
<xCoord>141</xCoord>
<yCoord>329</yCoord>
</edgeMap>
<edgeMap>
<xCoord>141</xCoord>
<yCoord>328</yCoord>
</edgeMap>
<edgeMap>
<xCoord>140</xCoord>
<yCoord>327</yCoord>
</edgeMap>
<edgeMap>
<xCoord>139</xCoord>
<yCoord>326</yCoord>
</edgeMap>
<edgeMap>
<xCoord>138</xCoord>
<yCoord>325</yCoord>
</edgeMap>
<edgeMap>
<xCoord>137</xCoord>
<yCoord>325</yCoord>
</edgeMap>
<edgeMap>
<xCoord>136</xCoord>
<yCoord>324</yCoord>
</edgeMap>
<edgeMap>
<xCoord>135</xCoord>
<yCoord>324</yCoord>
</edgeMap>
<edgeMap>
<xCoord>134</xCoord>
<yCoord>324</yCoord>
</edgeMap>
<edgeMap>
<xCoord>133</xCoord>
<yCoord>325</yCoord>
</edgeMap>
<edgeMap>
<xCoord>132</xCoord>
<yCoord>325</yCoord>
</edgeMap>
<edgeMap>
<xCoord>131</xCoord>
<yCoord>325</yCoord>
</edgeMap>
<edgeMap>
<xCoord>130</xCoord>
<yCoord>325</yCoord>
</edgeMap>
<edgeMap>
<xCoord>129</xCoord>
<yCoord>325</yCoord>
</edgeMap>
<edgeMap>
<xCoord>128</xCoord>
<yCoord>325</yCoord>
</edgeMap>
<edgeMap>
<xCoord>127</xCoord>
<yCoord>324</yCoord>
</edgeMap>
<edgeMap>
<xCoord>126</xCoord>
<yCoord>325</yCoord>
</edgeMap>
<edgeMap>
<xCoord>126</xCoord>
<yCoord>326</yCoord>
</edgeMap>
<edgeMap>
<xCoord>126</xCoord>
<yCoord>327</yCoord>
</edgeMap>
<edgeMap>
<xCoord>126</xCoord>
<yCoord>328</yCoord>
</edgeMap>
<edgeMap>
<xCoord>127</xCoord>
<yCoord>329</yCoord>
</edgeMap>
<edgeMap>
<xCoord>127</xCoord>
<yCoord>330</yCoord>
</edgeMap>
<edgeMap>
<xCoord>127</xCoord>
<yCoord>331</yCoord>
</edgeMap>
<edgeMap>
<xCoord>128</xCoord>
<yCoord>332</yCoord>
</edgeMap>
<edgeMap>
<xCoord>129</xCoord>
<yCoord>333</yCoord>
</edgeMap>
<edgeMap>
<xCoord>130</xCoord>
<yCoord>334</yCoord>
</edgeMap>
<edgeMap>
<xCoord>130</xCoord>
<yCoord>335</yCoord>
</edgeMap>
<edgeMap>
<xCoord>130</xCoord>
<yCoord>336</yCoord>
</edgeMap>
<edgeMap>
<xCoord>131</xCoord>
<yCoord>337</yCoord>
</edgeMap>
<edgeMap>
<xCoord>131</xCoord>
<yCoord>338</yCoord>
</edgeMap>
<edgeMap>
<xCoord>132</xCoord>
<yCoord>338</yCoord>
</edgeMap>
<edgeMap>
<xCoord>133</xCoord>
<yCoord>339</yCoord>
</edgeMap>
<edgeMap>
<xCoord>134</xCoord>
<yCoord>340</yCoord>
</edgeMap>
</roi>
<roi>
<imageZposition>-111.0</imageZposition>
<imageSOP_UID>1.3.6.1.4.1.14519.5.2.1.6279.6001.330538328238782594076957939253</imageSOP_UID>
<inclusion>TRUE</inclusion>
<edgeMap>
<xCoord>140</xCoord>
<yCoord>338</yCoord>
</edgeMap>
<edgeMap>
<xCoord>140</xCoord>
<yCoord>337</yCoord>
</edgeMap>
<edgeMap>
<xCoord>139</xCoord>
<yCoord>336</yCoord>
</edgeMap>
<edgeMap>
<xCoord>138</xCoord>
<yCoord>335</yCoord>
</edgeMap>
<edgeMap>
<xCoord>137</xCoord>
<yCoord>334</yCoord>
</edgeMap>
<edgeMap>
<xCoord>136</xCoord>
<yCoord>334</yCoord>
</edgeMap>
<edgeMap>
<xCoord>135</xCoord>
<yCoord>333</yCoord>
</edgeMap>
<edgeMap>
<xCoord>135</xCoord>
<yCoord>332</yCoord>
</edgeMap>
<edgeMap>
<xCoord>135</xCoord>
<yCoord>331</yCoord>
</edgeMap>
<edgeMap>
<xCoord>136</xCoord>
<yCoord>330</yCoord>
</edgeMap>
<edgeMap>
<xCoord>136</xCoord>
<yCoord>329</yCoord>
</edgeMap>
<edgeMap>
<xCoord>136</xCoord>
<yCoord>328</yCoord>
</edgeMap>
<edgeMap>
<xCoord>136</xCoord>
<yCoord>327</yCoord>
</edgeMap>
<edgeMap>
<xCoord>135</xCoord>
<yCoord>327</yCoord>
</edgeMap>
<edgeMap>
<xCoord>134</xCoord>
<yCoord>326</yCoord>
</edgeMap>
<edgeMap>
<xCoord>133</xCoord>
<yCoord>326</yCoord>
</edgeMap>
<edgeMap>
<xCoord>132</xCoord>
<yCoord>326</yCoord>
</edgeMap>
<edgeMap>
<xCoord>131</xCoord>
<yCoord>326</yCoord>
</edgeMap>
<edgeMap>
<xCoord>130</xCoord>
<yCoord>326</yCoord>
</edgeMap>
<edgeMap>
<xCoord>129</xCoord>
<yCoord>327</yCoord>
</edgeMap>
<edgeMap>
<xCoord>128</xCoord>
<yCoord>328</yCoord>
</edgeMap>
<edgeMap>
<xCoord>128</xCoord>
<yCoord>329</yCoord>
</edgeMap>
<edgeMap>
<xCoord>129</xCoord>
<yCoord>330</yCoord>
</edgeMap>
<edgeMap>
<xCoord>129</xCoord>
<yCoord>331</yCoord>
</edgeMap>
<edgeMap>
<xCoord>130</xCoord>
<yCoord>331</yCoord>
</edgeMap>
<edgeMap>
<xCoord>131</xCoord>
<yCoord>332</yCoord>
</edgeMap>
<edgeMap>
<xCoord>131</xCoord>
<yCoord>333</yCoord>
</edgeMap>
<edgeMap>
<xCoord>132</xCoord>
<yCoord>334</yCoord>
</edgeMap>
<edgeMap>
<xCoord>133</xCoord>
<yCoord>335</yCoord>
</edgeMap>
<edgeMap>
<xCoord>134</xCoord>
<yCoord>336</yCoord>
</edgeMap>
<edgeMap>
<xCoord>134</xCoord>
<yCoord>337</yCoord>
</edgeMap>
<edgeMap>
<xCoord>135</xCoord>
<yCoord>337</yCoord>
</edgeMap>
<edgeMap>
<xCoord>136</xCoord>
<yCoord>338</yCoord>
</edgeMap>
<edgeMap>
<xCoord>137</xCoord>
<yCoord>338</yCoord>
</edgeMap>
<edgeMap>
<xCoord>138</xCoord>
<yCoord>338</yCoord>
</edgeMap>
<edgeMap>
<xCoord>139</xCoord>
<yCoord>338</yCoord>
</edgeMap>
<edgeMap>
<xCoord>140</xCoord>
<yCoord>338</yCoord>
</edgeMap>
</roi>
</unblindedReadNodule>
<unblindedReadNodule>
<noduleID>MI014_19588</noduleID>
<roi>
<imageZposition>-196.0</imageZposition>
<imageSOP_UID>1.3.6.1.4.1.14519.5.2.1.6279.6001.299344245560896841117898398414</imageSOP_UID>
<inclusion>TRUE</inclusion>
<edgeMap>
<xCoord>148</xCoord>
<yCoord>307</yCoord>
</edgeMap>
</roi>
</unblindedReadNodule>
<nonNodule>
<nonNoduleID>MI014_19595</nonNoduleID>
<imageZposition>-73.5</imageZposition>
<imageSOP_UID>1.3.6.1.4.1.14519.5.2.1.6279.6001.708786954281824631468512602186</imageSOP_UID>
<locus>
<xCoord>192</xCoord>
<yCoord>363</yCoord>
</locus>
</nonNodule>
<nonNodule>
<nonNoduleID>MI014_19589</nonNoduleID>
<imageZposition>-151.0</imageZposition>
<imageSOP_UID>1.3.6.1.4.1.14519.5.2.1.6279.6001.177921646070708154735851569864</imageSOP_UID>
<locus>
<xCoord>224</xCoord>
<yCoord>326</yCoord>
</locus>
</nonNodule>
<nonNodule>
<nonNoduleID>MI014_19590</nonNoduleID>
<imageZposition>-66.0</imageZposition>
<imageSOP_UID>1.3.6.1.4.1.14519.5.2.1.6279.6001.388741119254592133052275493802</imageSOP_UID>
<locus>
<xCoord>201</xCoord>
<yCoord>353</yCoord>
</locus>
</nonNodule>
<nonNodule>
<nonNoduleID>MI014_19591</nonNoduleID>
<imageZposition>-83.5</imageZposition>
<imageSOP_UID>1.3.6.1.4.1.14519.5.2.1.6279.6001.151237917402992384923269805311</imageSOP_UID>
<locus>
<xCoord>217</xCoord>
<yCoord>264</yCoord>
</locus>
</nonNodule>
<nonNodule>
<nonNoduleID>MI014_19592</nonNoduleID>
<imageZposition>-78.5</imageZposition>
<imageSOP_UID>1.3.6.1.4.1.14519.5.2.1.6279.6001.211919255753140774405209686024</imageSOP_UID>
<locus>
<xCoord>189</xCoord>
<yCoord>366</yCoord>
</locus>
</nonNodule>
<nonNodule>
<nonNoduleID>MI014_19593</nonNoduleID>
<imageZposition>-156.0</imageZposition>
<imageSOP_UID>1.3.6.1.4.1.14519.5.2.1.6279.6001.267429048708416117181812149275</imageSOP_UID>
<locus>
<xCoord>215</xCoord>
<yCoord>322</yCoord>
</locus>
</nonNodule>
<nonNodule>
<nonNoduleID>MI014_19596</nonNoduleID>
<imageZposition>-48.5</imageZposition>
<imageSOP_UID>1.3.6.1.4.1.14519.5.2.1.6279.6001.162090174205383882727337307416</imageSOP_UID>
<locus>
<xCoord>330</xCoord>
<yCoord>315</yCoord>
</locus>
</nonNodule>
<nonNodule>
<nonNoduleID>MI014_19597</nonNoduleID>
<imageZposition>-68.5</imageZposition>
<imageSOP_UID>1.3.6.1.4.1.14519.5.2.1.6279.6001.364656670665448723432686983515</imageSOP_UID>
<locus>
<xCoord>195</xCoord>
<yCoord>360</yCoord>
</locus>
</nonNodule>
</readingSession>
<readingSession>
		<annotationVersion>3.12</annotationVersion>
		<servicingRadiologistID>-946479863</servicingRadiologistID>
			<unblindedReadNodule>
				<noduleID>0</noduleID>
				<characteristics>
					<subtlety>3</subtlety>
					<internalStructure>1</internalStructure>
					<calcification>6</calcification>
					<sphericity>5</sphericity>
					<margin>5</margin>
					<lobulation>1</lobulation>
					<spiculation>1</spiculation>
					<texture>5</texture>
					<malignancy>2</malignancy>
				</characteristics>
				<roi>
					<imageZposition>-171.0</imageZposition>
					<imageSOP_UID>1.3.6.1.4.1.14519.5.2.1.6279.6001.805448950008871350674271300741</imageSOP_UID>
					<inclusion>TRUE</inclusion>
					<edgeMap>
					<xCoord>156</xCoord>
					<yCoord>298</yCoord>
					</edgeMap>
					<edgeMap>
					<xCoord>157</xCoord>
					<yCoord>299</yCoord>
					</edgeMap>
					<edgeMap>
					<xCoord>157</xCoord>
					<yCoord>300</yCoord>
					</edgeMap>
					<edgeMap>
					<xCoord>158</xCoord>
					<yCoord>300</yCoord>
					</edgeMap>
					<edgeMap>
					<xCoord>159</xCoord>
					<yCoord>301</yCoord>
					</edgeMap>
					<edgeMap>
					<xCoord>160</xCoord>
					<yCoord>301</yCoord>
					</edgeMap>
					<edgeMap>
					<xCoord>161</xCoord>
					<yCoord>301</yCoord>
					</edgeMap>
					<edgeMap>
					<xCoord>162</xCoord>
					<yCoord>302</yCoord>
					</edgeMap>
					<edgeMap>
					<xCoord>163</xCoord>
					<yCoord>302</yCoord>
					</edgeMap>
					<edgeMap>
					<xCoord>164</xCoord>
					<yCoord>302</yCoord>
					</edgeMap>
					<edgeMap>
					<xCoord>165</xCoord>
					<yCoord>303</yCoord>
					</edgeMap>
					<edgeMap>
					<xCoord>166</xCoord>
					<yCoord>303</yCoord>
					</edgeMap>
					<edgeMap>
					<xCoord>167</xCoord>
					<yCoord>303</yCoord>
					</edgeMap>
					<edgeMap>
					<xCoord>168</xCoord>
					<yCoord>303</yCoord>
					</edgeMap>
					<edgeMap>
					<xCoord>169</xCoord>
					<yCoord>302</yCoord>
					</edgeMap>
					<edgeMap>
					<xCoord>170</xCoord>
					<yCoord>301</yCoord>
					</edgeMap>
					<edgeMap>
					<xCoord>171</xCoord>
					<yCoord>300</yCoord>
					</edgeMap>
					<edgeMap>
					<xCoord>172</xCoord>
					<yCoord>299</yCoord>
					</edgeMap>
					<edgeMap>
					<xCoord>171</xCoord>
					<yCoord>298</yCoord>
					</edgeMap>
					<edgeMap>
					<xCoord>171</xCoord>
					<yCoord>297</yCoord>
					</edgeMap>
					<edgeMap>
					<xCoord>170</xCoord>
					<yCoord>296</yCoord>
					</edgeMap>
					<edgeMap>
					<xCoord>169</xCoord>
					<yCoord>296</yCoord>
					</edgeMap>
					<edgeMap>
					<xCoord>168</xCoord>
					<yCoord>296</yCoord>
					</edgeMap>
					<edgeMap>
					<xCoord>167</xCoord>
					<yCoord>296</yCoord>
					</edgeMap>
					<edgeMap>
					<xCoord>166</xCoord>
					<yCoord>296</yCoord>
					</edgeMap>
					<edgeMap>
					<xCoord>165</xCoord>
					<yCoord>296</yCoord>
					</edgeMap>
					<edgeMap>
					<xCoord>164</xCoord>
					<yCoord>296</yCoord>
					</edgeMap>
					<edgeMap>
					<xCoord>163</xCoord>
					<yCoord>296</yCoord>
					</edgeMap>
					<edgeMap>
					<xCoord>162</xCoord>
					<yCoord>296</yCoord>
					</edgeMap>
					<edgeMap>
					<xCoord>161</xCoord>
					<yCoord>296</yCoord>
					</edgeMap>
					<edgeMap>
					<xCoord>160</xCoord>
					<yCoord>296</yCoord>
					</edgeMap>
					<edgeMap>
					<xCoord>159</xCoord>
					<yCoord>296</yCoord>
					</edgeMap>
					<edgeMap>
					<xCoord>158</xCoord>
					<yCoord>297</yCoord>
					</edgeMap>
					<edgeMap>
					<xCoord>157</xCoord>
					<yCoord>297</yCoord>
					</edgeMap>
					<edgeMap>
					<xCoord>156</xCoord>
					<yCoord>298</yCoord>
					</edgeMap>
				</roi>
				<roi>
					<imageZposition>-173.5</imageZposition>
					<imageSOP_UID>1.3.6.1.4.1.14519.5.2.1.6279.6001.388808553176411916513189045530</imageSOP_UID>
					<inclusion>TRUE</inclusion>
					<edgeMap>
					<xCoord>159</xCoord>
					<yCoord>303</yCoord>
					</edgeMap>
					<edgeMap>
					<xCoord>158</xCoord>
					<yCoord>302</yCoord>
					</edgeMap>
					<edgeMap>
					<xCoord>157</xCoord>
					<yCoord>301</yCoord>
					</edgeMap>
					<edgeMap>
					<xCoord>156</xCoord>
					<yCoord>301</yCoord>
					</edgeMap>
					<edgeMap>
					<xCoord>155</xCoord>
					<yCoord>300</yCoord>
					</edgeMap>
					<edgeMap>
					<xCoord>154</xCoord>
					<yCoord>300</yCoord>
					</edgeMap>
					<edgeMap>
					<xCoord>153</xCoord>
					<yCoord>299</yCoord>
					</edgeMap>
					<edgeMap>
					<xCoord>153</xCoord>
					<yCoord>298</yCoord>
					</edgeMap>
					<edgeMap>
					<xCoord>153</xCoord>
					<yCoord>297</yCoord>
					</edgeMap>
					<edgeMap>
					<xCoord>153</xCoord>
					<yCoord>296</yCoord>
					</edgeMap>
					<edgeMap>
					<xCoord>154</xCoord>
					<yCoord>295</yCoord>
					</edgeMap>
					<edgeMap>
					<xCoord>155</xCoord>
					<yCoord>295</yCoord>
					</edgeMap>
					<edgeMap>
					<xCoord>156</xCoord>
					<yCoord>294</yCoord>
					</edgeMap>
					<edgeMap>
					<xCoord>157</xCoord>
					<yCoord>293</yCoord>
					</edgeMap>
					<edgeMap>
					<xCoord>158</xCoord>
					<yCoord>293</yCoord>
					</edgeMap>
					<edgeMap>
					<xCoord>159</xCoord>
					<yCoord>292</yCoord>
					</edgeMap>
					<edgeMap>
					<xCoord>160</xCoord>
					<yCoord>292</yCoord>
					</edgeMap>
					<edgeMap>
					<xCoord>161</xCoord>
					<yCoord>292</yCoord>
					</edgeMap>
					<edgeMap>
					<xCoord>162</xCoord>
					<yCoord>291</yCoord>
					</edgeMap>
					<edgeMap>
					<xCoord>163</xCoord>
					<yCoord>292</yCoord>
					</edgeMap>
					<edgeMap>
					<xCoord>164</xCoord>
					<yCoord>293</yCoord>
					</edgeMap>
					<edgeMap>
					<xCoord>165</xCoord>
					<yCoord>294</yCoord>
					</edgeMap>
					<edgeMap>
					<xCoord>166</xCoord>
					<yCoord>295</yCoord>
					</edgeMap>
					<edgeMap>
					<xCoord>167</xCoord>
					<yCoord>295</yCoord>
					</edgeMap>
					<edgeMap>
					<xCoord>168</xCoord>
					<yCoord>296</yCoord>
					</edgeMap>
					<edgeMap>
					<xCoord>169</xCoord>
					<yCoord>297</yCoord>
					</edgeMap>
					<edgeMap>
					<xCoord>170</xCoord>
					<yCoord>297</yCoord>
					</edgeMap>
					<edgeMap>
					<xCoord>170</xCoord>
					<yCoord>298</yCoord>
					</edgeMap>
					<edgeMap>
					<xCoord>171</xCoord>
					<yCoord>299</yCoord>
					</edgeMap>
					<edgeMap>
					<xCoord>170</xCoord>
					<yCoord>300</yCoord>
					</edgeMap>
					<edgeMap>
					<xCoord>169</xCoord>
					<yCoord>301</yCoord>
					</edgeMap>
					<edgeMap>
					<xCoord>168</xCoord>
					<yCoord>301</yCoord>
					</edgeMap>
					<edgeMap>
					<xCoord>167</xCoord>
					<yCoord>301</yCoord>
					</edgeMap>
					<edgeMap>
					<xCoord>166</xCoord>
					<yCoord>302</yCoord>
					</edgeMap>
					<edgeMap>
					<xCoord>165</xCoord>
					<yCoord>302</yCoord>
					</edgeMap>
					<edgeMap>
					<xCoord>164</xCoord>
					<yCoord>303</yCoord>
					</edgeMap>
					<edgeMap>
					<xCoord>163</xCoord>
					<yCoord>303</yCoord>
					</edgeMap>
					<edgeMap>
					<xCoord>162</xCoord>
					<yCoord>303</yCoord>
					</edgeMap>
					<edgeMap>
					<xCoord>161</xCoord>
					<yCoord>303</yCoord>
					</edgeMap>
					<edgeMap>
					<xCoord>160</xCoord>
					<yCoord>303</yCoord>
					</edgeMap>
					<edgeMap>
					<xCoord>159</xCoord>
					<yCoord>303</yCoord>
					</edgeMap>
				</roi>
				<roi>
					<imageZposition>-176.0</imageZposition>
					<imageSOP_UID>1.3.6.1.4.1.14519.5.2.1.6279.6001.924619058486754837930920958561</imageSOP_UID>
					<inclusion>TRUE</inclusion>
					<edgeMap>
					<xCoord>154</xCoord>
					<yCoord>297</yCoord>
					</edgeMap>
					<edgeMap>
					<xCoord>155</xCoord>
					<yCoord>296</yCoord>
					</edgeMap>
					<edgeMap>
					<xCoord>156</xCoord>
					<yCoord>295</yCoord>
					</edgeMap>
					<edgeMap>
					<xCoord>157</xCoord>
					<yCoord>294</yCoord>
					</edgeMap>
					<edgeMap>
					<xCoord>157</xCoord>
					<yCoord>293</yCoord>
					</edgeMap>
					<edgeMap>
					<xCoord>158</xCoord>
					<yCoord>293</yCoord>
					</edgeMap>
					<edgeMap>
					<xCoord>159</xCoord>
					<yCoord>292</yCoord>
					</edgeMap>
					<edgeMap>
					<xCoord>160</xCoord>
					<yCoord>292</yCoord>
					</edgeMap>
					<edgeMap>
					<xCoord>161</xCoord>
					<yCoord>292</yCoord>
					</edgeMap>
					<edgeMap>
					<xCoord>162</xCoord>
					<yCoord>291</yCoord>
					</edgeMap>
					<edgeMap>
					<xCoord>163</xCoord>
					<yCoord>291</yCoord>
					</edgeMap>
					<edgeMap>
					<xCoord>164</xCoord>
					<yCoord>292</yCoord>
					</edgeMap>
					<edgeMap>
					<xCoord>165</xCoord>
					<yCoord>293</yCoord>
					</edgeMap>
					<edgeMap>
					<xCoord>166</xCoord>
					<yCoord>293</yCoord>
					</edgeMap>
					<edgeMap>
					<xCoord>166</xCoord>
					<yCoord>294</yCoord>
					</edgeMap>
					<edgeMap>
					<xCoord>167</xCoord>
					<yCoord>295</yCoord>
					</edgeMap>
					<edgeMap>
					<xCoord>167</xCoord>
					<yCoord>296</yCoord>
					</edgeMap>
					<edgeMap>
					<xCoord>167</xCoord>
					<yCoord>297</yCoord>
					</edgeMap>
					<edgeMap>
					<xCoord>167</xCoord>
					<yCoord>298</yCoord>
					</edgeMap>
					<edgeMap>
					<xCoord>166</xCoord>
					<yCoord>299</yCoord>
					</edgeMap>
					<edgeMap>
					<xCoord>165</xCoord>
					<yCoord>300</yCoord>
					</edgeMap>
					<edgeMap>
					<xCoord>165</xCoord>
					<yCoord>301</yCoord>
					</edgeMap>
					<edgeMap>
					<xCoord>164</xCoord>
					<yCoord>302</yCoord>
					</edgeMap>
					<edgeMap>
					<xCoord>163</xCoord>
					<yCoord>303</yCoord>
					</edgeMap>
					<edgeMap>
					<xCoord>162</xCoord>
					<yCoord>303</yCoord>
					</edgeMap>
					<edgeMap>
					<xCoord>161</xCoord>
					<yCoord>304</yCoord>
					</edgeMap>
					<edgeMap>
					<xCoord>160</xCoord>
					<yCoord>304</yCoord>
					</edgeMap>
					<edgeMap>
					<xCoord>159</xCoord>
					<yCoord>304</yCoord>
					</edgeMap>
					<edgeMap>
					<xCoord>158</xCoord>
					<yCoord>304</yCoord>
					</edgeMap>
					<edgeMap>
					<xCoord>157</xCoord>
					<yCoord>303</yCoord>
					</edgeMap>
					<edgeMap>
					<xCoord>157</xCoord>
					<yCoord>302</yCoord>
					</edgeMap>
					<edgeMap>
					<xCoord>156</xCoord>
					<yCoord>301</yCoord>
					</edgeMap>
					<edgeMap>
					<xCoord>155</xCoord>
					<yCoord>300</yCoord>
					</edgeMap>
					<edgeMap>
					<xCoord>154</xCoord>
					<yCoord>299</yCoord>
					</edgeMap>
					<edgeMap>
					<xCoord>154</xCoord>
					<yCoord>298</yCoord>
					</edgeMap>
					<edgeMap>
					<xCoord>154</xCoord>
					<yCoord>297</yCoord>
					</edgeMap>
				</roi>
				<roi>
					<imageZposition>-178.5</imageZposition>
					<imageSOP_UID>1.3.6.1.4.1.14519.5.2.1.6279.6001.269638474314262683797368445169</imageSOP_UID>
					<inclusion>TRUE</inclusion>
					<edgeMap>
					<xCoord>154</xCoord>
					<yCoord>297</yCoord>
					</edgeMap>
					<edgeMap>
					<xCoord>155</xCoord>
					<yCoord>296</yCoord>
					</edgeMap>
					<edgeMap>
					<xCoord>156</xCoord>
					<yCoord>295</yCoord>
					</edgeMap>
					<edgeMap>
					<xCoord>157</xCoord>
					<yCoord>295</yCoord>
					</edgeMap>
					<edgeMap>
					<xCoord>158</xCoord>
					<yCoord>294</yCoord>
					</edgeMap>
					<edgeMap>
					<xCoord>159</xCoord>
					<yCoord>293</yCoord>
					</edgeMap>
					<edgeMap>
					<xCoord>160</xCoord>
					<yCoord>293</yCoord>
					</edgeMap>
					<edgeMap>
					<xCoord>161</xCoord>
					<yCoord>293</yCoord>
					</edgeMap>
					<edgeMap>
					<xCoord>162</xCoord>
					<yCoord>293</yCoord>
					</edgeMap>
					<edgeMap>
					<xCoord>163</xCoord>
					<yCoord>293</yCoord>
					</edgeMap>
					<edgeMap>
					<xCoord>164</xCoord>
					<yCoord>293</yCoord>
					</edgeMap>
					<edgeMap>
					<xCoord>165</xCoord>
					<yCoord>293</yCoord>
					</edgeMap>
					<edgeMap>
					<xCoord>166</xCoord>
					<yCoord>294</yCoord>
					</edgeMap>
					<edgeMap>
					<xCoord>167</xCoord>
					<yCoord>294</yCoord>
					</edgeMap>
					<edgeMap>
					<xCoord>168</xCoord>
					<yCoord>295</yCoord>
					</edgeMap>
					<edgeMap>
					<xCoord>167</xCoord>
					<yCoord>296</yCoord>
					</edgeMap>
					<edgeMap>
					<xCoord>166</xCoord>
					<yCoord>297</yCoord>
					</edgeMap>
					<edgeMap>
					<xCoord>165</xCoord>
					<yCoord>298</yCoord>
					</edgeMap>
					<edgeMap>
					<xCoord>165</xCoord>
					<yCoord>299</yCoord>
					</edgeMap>
					<edgeMap>
					<xCoord>164</xCoord>
					<yCoord>300</yCoord>
					</edgeMap>
					<edgeMap>
					<xCoord>163</xCoord>
					<yCoord>300</yCoord>
					</edgeMap>
					<edgeMap>
					<xCoord>162</xCoord>
					<yCoord>301</yCoord>
					</edgeMap>
					<edgeMap>
					<xCoord>161</xCoord>
					<yCoord>301</yCoord>
					</edgeMap>
					<edgeMap>
					<xCoord>160</xCoord>
					<yCoord>301</yCoord>
					</edgeMap>
					<edgeMap>
					<xCoord>159</xCoord>
					<yCoord>301</yCoord>
					</edgeMap>
					<edgeMap>
					<xCoord>158</xCoord>
					<yCoord>301</yCoord>
					</edgeMap>
					<edgeMap>
					<xCoord>157</xCoord>
					<yCoord>301</yCoord>
					</edgeMap>
					<edgeMap>
					<xCoord>156</xCoord>
					<yCoord>301</yCoord>
					</edgeMap>
					<edgeMap>
					<xCoord>155</xCoord>
					<yCoord>300</yCoord>
					</edgeMap>
					<edgeMap>
					<xCoord>155</xCoord>
					<yCoord>299</yCoord>
					</edgeMap>
					<edgeMap>
					<xCoord>154</xCoord>
					<yCoord>298</yCoord>
					</edgeMap>
					<edgeMap>
					<xCoord>154</xCoord>
					<yCoord>297</yCoord>
					</edgeMap>
				</roi>
			</unblindedReadNodule>
			<unblindedReadNodule>
				<noduleID>3</noduleID>
				<roi>
					<imageZposition>-196.0</imageZposition>
					<imageSOP_UID>1.3.6.1.4.1.14519.5.2.1.6279.6001.299344245560896841117898398414</imageSOP_UID>
					<inclusion>TRUE</inclusion>
					<edgeMap>
					<xCoord>150</xCoord>
					<yCoord>307</yCoord>
					</edgeMap>
				</roi>
			</unblindedReadNodule>
			<unblindedReadNodule>
				<noduleID>5</noduleID>
				<roi>
					<imageZposition>-148.5</imageZposition>
					<imageSOP_UID>1.3.6.1.4.1.14519.5.2.1.6279.6001.273999697886363228676917310838</imageSOP_UID>
					<inclusion>TRUE</inclusion>
					<edgeMap>
					<xCoord>140</xCoord>
					<yCoord>351</yCoord>
					</edgeMap>
				</roi>
			</unblindedReadNodule>
			<nonNodule>
				<nonNoduleID>1</nonNoduleID>
				<imageZposition>-48.5</imageZposition>
				<imageSOP_UID>1.3.6.1.4.1.14519.5.2.1.6279.6001.162090174205383882727337307416</imageSOP_UID>
				<locus>
					<xCoord>330</xCoord>
					<yCoord>315</yCoord>
				</locus>
			</nonNodule>
			<nonNodule>
				<nonNoduleID>2</nonNoduleID>
				<imageZposition>-96.0</imageZposition>
				<imageSOP_UID>1.3.6.1.4.1.14519.5.2.1.6279.6001.739759840839218046593331558569</imageSOP_UID>
				<locus>
					<xCoord>137</xCoord>
					<yCoord>328</yCoord>
				</locus>
			</nonNodule>
			<nonNodule>
				<nonNoduleID>4</nonNoduleID>
				<imageZposition>-68.5</imageZposition>
				<imageSOP_UID>1.3.6.1.4.1.14519.5.2.1.6279.6001.364656670665448723432686983515</imageSOP_UID>
				<locus>
					<xCoord>195</xCoord>
					<yCoord>360</yCoord>
				</locus>
			</nonNodule>
	</readingSession>
</LidcReadMessage>
