# Supplementary material for: An improved V-Net lung nodule segmentation model based on pixel threshold separation and attention mechanism
Source: Sci Rep. 2024 Feb 27;14:4743. doi: 10.1038/s41598-024-55178-3 (PMC10899216; doi:10.1038/s41598-024-55178-3)
Supplement: Supplementary file 1 — Supplementary Information 1. [file 41598_2024_55178_MOESM1_ESM.zip › lidc-xml-only/tcia-lidc-xml/185/233.xml]

<?xml version="1.0" encoding="UTF-8"?>
<LidcReadMessage uid="1.3.6.1.4.1.14519.5.2.1.6279.6001.1307390724316.0" xmlns="http://www.nih.gov" xmlns:xsi="http://www.w3.org/2001/XMLSchema-instance" xsi:schemaLocation="http://www.nih.gov  http://troll.rad.med.umich.edu/lidc/LidcReadMessage.xsd">
<ResponseHeader>
<Version>1.8.1</Version>
<MessageId>1051238833</MessageId>
<DateRequest>2008-09-15</DateRequest>
<TimeRequest>10:22:27</TimeRequest>
<RequestingSite>removed</RequestingSite>
<ServicingSite>removed</ServicingSite>
<TaskDescription>Second unblinded read</TaskDescription>
<CtImageFile>removed</CtImageFile>
<SeriesInstanceUid>1.3.6.1.4.1.14519.5.2.1.6279.6001.652347820272212119124022644822</SeriesInstanceUid>
<DateService>2009-05-29</DateService>
<TimeService>08:59:33</TimeService>
<ResponseDescription>1 - Reading complete</ResponseDescription>
<StudyInstanceUID>1.3.6.1.4.1.14519.5.2.1.6279.6001.305196230708291505432654379176</StudyInstanceUID></ResponseHeader>
<readingSession>
    <annotationVersion>3.12</annotationVersion>
    <servicingRadiologistID>1016608104</servicingRadiologistID>
    <unblindedReadNodule>
      <noduleID>Nodule 001</noduleID>
      <characteristics>
        <subtlety>4</subtlety>
        <internalStructure>1</internalStructure>
        <calcification>6</calcification>
        <sphericity>3</sphericity>
        <margin>4</margin>
        <lobulation>2</lobulation>
        <spiculation>5</spiculation>
        <texture>5</texture>
        <malignancy>5</malignancy>
      </characteristics>
      <roi>
        <imageZposition>-203.500000 </imageZposition>
        <imageSOP_UID>1.3.6.1.4.1.14519.5.2.1.6279.6001.218955383498184735770515752905</imageSOP_UID>
        <inclusion>TRUE</inclusion>
        <edgeMap>
          <xCoord>102</xCoord>
          <yCoord>321</yCoord>
        </edgeMap>
        <edgeMap>
          <xCoord>101</xCoord>
          <yCoord>322</yCoord>
        </edgeMap>
        <edgeMap>
          <xCoord>101</xCoord>
          <yCoord>323</yCoord>
        </edgeMap>
        <edgeMap>
          <xCoord>101</xCoord>
          <yCoord>324</yCoord>
        </edgeMap>
        <edgeMap>
          <xCoord>101</xCoord>
          <yCoord>325</yCoord>
        </edgeMap>
        <edgeMap>
          <xCoord>100</xCoord>
          <yCoord>325</yCoord>
        </edgeMap>
        <edgeMap>
          <xCoord>99</xCoord>
          <yCoord>326</yCoord>
        </edgeMap>
        <edgeMap>
          <xCoord>98</xCoord>
          <yCoord>327</yCoord>
        </edgeMap>
        <edgeMap>
          <xCoord>99</xCoord>
          <yCoord>328</yCoord>
        </edgeMap>
        <edgeMap>
          <xCoord>100</xCoord>
          <yCoord>329</yCoord>
        </edgeMap>
        <edgeMap>
          <xCoord>100</xCoord>
          <yCoord>330</yCoord>
        </edgeMap>
        <edgeMap>
          <xCoord>100</xCoord>
          <yCoord>331</yCoord>
        </edgeMap>
        <edgeMap>
          <xCoord>100</xCoord>
          <yCoord>332</yCoord>
        </edgeMap>
        <edgeMap>
          <xCoord>99</xCoord>
          <yCoord>332</yCoord>
        </edgeMap>
        <edgeMap>
          <xCoord>98</xCoord>
          <yCoord>332</yCoord>
        </edgeMap>
        <edgeMap>
          <xCoord>97</xCoord>
          <yCoord>333</yCoord>
        </edgeMap>
        <edgeMap>
          <xCoord>96</xCoord>
          <yCoord>334</yCoord>
        </edgeMap>
        <edgeMap>
          <xCoord>96</xCoord>
          <yCoord>335</yCoord>
        </edgeMap>
        <edgeMap>
          <xCoord>97</xCoord>
          <yCoord>336</yCoord>
        </edgeMap>
        <edgeMap>
          <xCoord>98</xCoord>
          <yCoord>336</yCoord>
        </edgeMap>
        <edgeMap>
          <xCoord>99</xCoord>
          <yCoord>336</yCoord>
        </edgeMap>
        <edgeMap>
          <xCoord>100</xCoord>
          <yCoord>335</yCoord>
        </edgeMap>
        <edgeMap>
          <xCoord>101</xCoord>
          <yCoord>335</yCoord>
        </edgeMap>
        <edgeMap>
          <xCoord>102</xCoord>
          <yCoord>335</yCoord>
        </edgeMap>
        <edgeMap>
          <xCoord>103</xCoord>
          <yCoord>335</yCoord>
        </edgeMap>
        <edgeMap>
          <xCoord>104</xCoord>
          <yCoord>335</yCoord>
        </edgeMap>
        <edgeMap>
          <xCoord>105</xCoord>
          <yCoord>335</yCoord>
        </edgeMap>
        <edgeMap>
          <xCoord>106</xCoord>
          <yCoord>335</yCoord>
        </edgeMap>
        <edgeMap>
          <xCoord>107</xCoord>
          <yCoord>335</yCoord>
        </edgeMap>
        <edgeMap>
          <xCoord>108</xCoord>
          <yCoord>335</yCoord>
        </edgeMap>
        <edgeMap>
          <xCoord>109</xCoord>
          <yCoord>335</yCoord>
        </edgeMap>
        <edgeMap>
          <xCoord>110</xCoord>
          <yCoord>334</yCoord>
        </edgeMap>
        <edgeMap>
          <xCoord>111</xCoord>
          <yCoord>333</yCoord>
        </edgeMap>
        <edgeMap>
          <xCoord>112</xCoord>
          <yCoord>332</yCoord>
        </edgeMap>
        <edgeMap>
          <xCoord>113</xCoord>
          <yCoord>331</yCoord>
        </edgeMap>
        <edgeMap>
          <xCoord>114</xCoord>
          <yCoord>331</yCoord>
        </edgeMap>
        <edgeMap>
          <xCoord>115</xCoord>
          <yCoord>331</yCoord>
        </edgeMap>
        <edgeMap>
          <xCoord>116</xCoord>
          <yCoord>331</yCoord>
        </edgeMap>
        <edgeMap>
          <xCoord>117</xCoord>
          <yCoord>330</yCoord>
        </edgeMap>
        <edgeMap>
          <xCoord>116</xCoord>
          <yCoord>329</yCoord>
        </edgeMap>
        <edgeMap>
          <xCoord>115</xCoord>
          <yCoord>329</yCoord>
        </edgeMap>
        <edgeMap>
          <xCoord>114</xCoord>
          <yCoord>328</yCoord>
        </edgeMap>
        <edgeMap>
          <xCoord>114</xCoord>
          <yCoord>327</yCoord>
        </edgeMap>
        <edgeMap>
          <xCoord>115</xCoord>
          <yCoord>326</yCoord>
        </edgeMap>
        <edgeMap>
          <xCoord>116</xCoord>
          <yCoord>326</yCoord>
        </edgeMap>
        <edgeMap>
          <xCoord>117</xCoord>
          <yCoord>325</yCoord>
        </edgeMap>
        <edgeMap>
          <xCoord>118</xCoord>
          <yCoord>324</yCoord>
        </edgeMap>
        <edgeMap>
          <xCoord>117</xCoord>
          <yCoord>323</yCoord>
        </edgeMap>
        <edgeMap>
          <xCoord>116</xCoord>
          <yCoord>323</yCoord>
        </edgeMap>
        <edgeMap>
          <xCoord>115</xCoord>
          <yCoord>323</yCoord>
        </edgeMap>
        <edgeMap>
          <xCoord>114</xCoord>
          <yCoord>323</yCoord>
        </edgeMap>
        <edgeMap>
          <xCoord>113</xCoord>
          <yCoord>323</yCoord>
        </edgeMap>
        <edgeMap>
          <xCoord>112</xCoord>
          <yCoord>323</yCoord>
        </edgeMap>
        <edgeMap>
          <xCoord>111</xCoord>
          <yCoord>323</yCoord>
        </edgeMap>
        <edgeMap>
          <xCoord>110</xCoord>
          <yCoord>323</yCoord>
        </edgeMap>
        <edgeMap>
          <xCoord>109</xCoord>
          <yCoord>323</yCoord>
        </edgeMap>
        <edgeMap>
          <xCoord>108</xCoord>
          <yCoord>323</yCoord>
        </edgeMap>
        <edgeMap>
          <xCoord>107</xCoord>
          <yCoord>323</yCoord>
        </edgeMap>
        <edgeMap>
          <xCoord>106</xCoord>
          <yCoord>323</yCoord>
        </edgeMap>
        <edgeMap>
          <xCoord>105</xCoord>
          <yCoord>323</yCoord>
        </edgeMap>
        <edgeMap>
          <xCoord>105</xCoord>
          <yCoord>322</yCoord>
        </edgeMap>
        <edgeMap>
          <xCoord>104</xCoord>
          <yCoord>321</yCoord>
        </edgeMap>
        <edgeMap>
          <xCoord>103</xCoord>
          <yCoord>321</yCoord>
        </edgeMap>
        <edgeMap>
          <xCoord>102</xCoord>
          <yCoord>321</yCoord>
        </edgeMap>
      </roi>
      <roi>
        <imageZposition>-202.250000 </imageZposition>
        <imageSOP_UID>1.3.6.1.4.1.14519.5.2.1.6279.6001.199208388638899115681262762056</imageSOP_UID>
        <inclusion>TRUE</inclusion>
        <edgeMap>
          <xCoord>103</xCoord>
          <yCoord>320</yCoord>
        </edgeMap>
        <edgeMap>
          <xCoord>102</xCoord>
          <yCoord>321</yCoord>
        </edgeMap>
        <edgeMap>
          <xCoord>101</xCoord>
          <yCoord>322</yCoord>
        </edgeMap>
        <edgeMap>
          <xCoord>101</xCoord>
          <yCoord>323</yCoord>
        </edgeMap>
        <edgeMap>
          <xCoord>100</xCoord>
          <yCoord>323</yCoord>
        </edgeMap>
        <edgeMap>
          <xCoord>99</xCoord>
          <yCoord>323</yCoord>
        </edgeMap>
        <edgeMap>
          <xCoord>98</xCoord>
          <yCoord>322</yCoord>
        </edgeMap>
        <edgeMap>
          <xCoord>97</xCoord>
          <yCoord>322</yCoord>
        </edgeMap>
        <edgeMap>
          <xCoord>96</xCoord>
          <yCoord>322</yCoord>
        </edgeMap>
        <edgeMap>
          <xCoord>95</xCoord>
          <yCoord>323</yCoord>
        </edgeMap>
        <edgeMap>
          <xCoord>94</xCoord>
          <yCoord>324</yCoord>
        </edgeMap>
        <edgeMap>
          <xCoord>94</xCoord>
          <yCoord>325</yCoord>
        </edgeMap>
        <edgeMap>
          <xCoord>95</xCoord>
          <yCoord>326</yCoord>
        </edgeMap>
        <edgeMap>
          <xCoord>95</xCoord>
          <yCoord>327</yCoord>
        </edgeMap>
        <edgeMap>
          <xCoord>96</xCoord>
          <yCoord>328</yCoord>
        </edgeMap>
        <edgeMap>
          <xCoord>97</xCoord>
          <yCoord>328</yCoord>
        </edgeMap>
        <edgeMap>
          <xCoord>98</xCoord>
          <yCoord>329</yCoord>
        </edgeMap>
        <edgeMap>
          <xCoord>97</xCoord>
          <yCoord>330</yCoord>
        </edgeMap>
        <edgeMap>
          <xCoord>97</xCoord>
          <yCoord>331</yCoord>
        </edgeMap>
        <edgeMap>
          <xCoord>97</xCoord>
          <yCoord>332</yCoord>
        </edgeMap>
        <edgeMap>
          <xCoord>98</xCoord>
          <yCoord>333</yCoord>
        </edgeMap>
        <edgeMap>
          <xCoord>98</xCoord>
          <yCoord>334</yCoord>
        </edgeMap>
        <edgeMap>
          <xCoord>99</xCoord>
          <yCoord>335</yCoord>
        </edgeMap>
        <edgeMap>
          <xCoord>100</xCoord>
          <yCoord>334</yCoord>
        </edgeMap>
        <edgeMap>
          <xCoord>100</xCoord>
          <yCoord>333</yCoord>
        </edgeMap>
        <edgeMap>
          <xCoord>101</xCoord>
          <yCoord>333</yCoord>
        </edgeMap>
        <edgeMap>
          <xCoord>101</xCoord>
          <yCoord>334</yCoord>
        </edgeMap>
        <edgeMap>
          <xCoord>102</xCoord>
          <yCoord>335</yCoord>
        </edgeMap>
        <edgeMap>
          <xCoord>103</xCoord>
          <yCoord>335</yCoord>
        </edgeMap>
        <edgeMap>
          <xCoord>103</xCoord>
          <yCoord>336</yCoord>
        </edgeMap>
        <edgeMap>
          <xCoord>104</xCoord>
          <yCoord>337</yCoord>
        </edgeMap>
        <edgeMap>
          <xCoord>105</xCoord>
          <yCoord>338</yCoord>
        </edgeMap>
        <edgeMap>
          <xCoord>106</xCoord>
          <yCoord>339</yCoord>
        </edgeMap>
        <edgeMap>
          <xCoord>107</xCoord>
          <yCoord>339</yCoord>
        </edgeMap>
        <edgeMap>
          <xCoord>108</xCoord>
          <yCoord>339</yCoord>
        </edgeMap>
        <edgeMap>
          <xCoord>109</xCoord>
          <yCoord>339</yCoord>
        </edgeMap>
        <edgeMap>
          <xCoord>110</xCoord>
          <yCoord>339</yCoord>
        </edgeMap>
        <edgeMap>
          <xCoord>111</xCoord>
          <yCoord>338</yCoord>
        </edgeMap>
        <edgeMap>
          <xCoord>111</xCoord>
          <yCoord>337</yCoord>
        </edgeMap>
        <edgeMap>
          <xCoord>111</xCoord>
          <yCoord>336</yCoord>
        </edgeMap>
        <edgeMap>
          <xCoord>111</xCoord>
          <yCoord>335</yCoord>
        </edgeMap>
        <edgeMap>
          <xCoord>112</xCoord>
          <yCoord>334</yCoord>
        </edgeMap>
        <edgeMap>
          <xCoord>113</xCoord>
          <yCoord>334</yCoord>
        </edgeMap>
        <edgeMap>
          <xCoord>114</xCoord>
          <yCoord>333</yCoord>
        </edgeMap>
        <edgeMap>
          <xCoord>115</xCoord>
          <yCoord>332</yCoord>
        </edgeMap>
        <edgeMap>
          <xCoord>115</xCoord>
          <yCoord>331</yCoord>
        </edgeMap>
        <edgeMap>
          <xCoord>115</xCoord>
          <yCoord>330</yCoord>
        </edgeMap>
        <edgeMap>
          <xCoord>116</xCoord>
          <yCoord>329</yCoord>
        </edgeMap>
        <edgeMap>
          <xCoord>115</xCoord>
          <yCoord>328</yCoord>
        </edgeMap>
        <edgeMap>
          <xCoord>115</xCoord>
          <yCoord>327</yCoord>
        </edgeMap>
        <edgeMap>
          <xCoord>115</xCoord>
          <yCoord>326</yCoord>
        </edgeMap>
        <edgeMap>
          <xCoord>116</xCoord>
          <yCoord>325</yCoord>
        </edgeMap>
        <edgeMap>
          <xCoord>116</xCoord>
          <yCoord>324</yCoord>
        </edgeMap>
        <edgeMap>
          <xCoord>115</xCoord>
          <yCoord>323</yCoord>
        </edgeMap>
        <edgeMap>
          <xCoord>114</xCoord>
          <yCoord>323</yCoord>
        </edgeMap>
        <edgeMap>
          <xCoord>113</xCoord>
          <yCoord>323</yCoord>
        </edgeMap>
        <edgeMap>
          <xCoord>112</xCoord>
          <yCoord>323</yCoord>
        </edgeMap>
        <edgeMap>
          <xCoord>112</xCoord>
          <yCoord>322</yCoord>
        </edgeMap>
        <edgeMap>
          <xCoord>111</xCoord>
          <yCoord>321</yCoord>
        </edgeMap>
        <edgeMap>
          <xCoord>110</xCoord>
          <yCoord>320</yCoord>
        </edgeMap>
        <edgeMap>
          <xCoord>109</xCoord>
          <yCoord>321</yCoord>
        </edgeMap>
        <edgeMap>
          <xCoord>108</xCoord>
          <yCoord>322</yCoord>
        </edgeMap>
        <edgeMap>
          <xCoord>107</xCoord>
          <yCoord>322</yCoord>
        </edgeMap>
        <edgeMap>
          <xCoord>106</xCoord>
          <yCoord>321</yCoord>
        </edgeMap>
        <edgeMap>
          <xCoord>105</xCoord>
          <yCoord>321</yCoord>
        </edgeMap>
        <edgeMap>
          <xCoord>104</xCoord>
          <yCoord>320</yCoord>
        </edgeMap>
        <edgeMap>
          <xCoord>103</xCoord>
          <yCoord>320</yCoord>
        </edgeMap>
      </roi>
      <roi>
        <imageZposition>-201.000000 </imageZposition>
        <imageSOP_UID>1.3.6.1.4.1.14519.5.2.1.6279.6001.320683508654536226143916261287</imageSOP_UID>
        <inclusion>TRUE</inclusion>
        <edgeMap>
          <xCoord>102</xCoord>
          <yCoord>320</yCoord>
        </edgeMap>
        <edgeMap>
          <xCoord>101</xCoord>
          <yCoord>321</yCoord>
        </edgeMap>
        <edgeMap>
          <xCoord>100</xCoord>
          <yCoord>321</yCoord>
        </edgeMap>
        <edgeMap>
          <xCoord>99</xCoord>
          <yCoord>321</yCoord>
        </edgeMap>
        <edgeMap>
          <xCoord>98</xCoord>
          <yCoord>321</yCoord>
        </edgeMap>
        <edgeMap>
          <xCoord>97</xCoord>
          <yCoord>321</yCoord>
        </edgeMap>
        <edgeMap>
          <xCoord>96</xCoord>
          <yCoord>322</yCoord>
        </edgeMap>
        <edgeMap>
          <xCoord>95</xCoord>
          <yCoord>323</yCoord>
        </edgeMap>
        <edgeMap>
          <xCoord>94</xCoord>
          <yCoord>324</yCoord>
        </edgeMap>
        <edgeMap>
          <xCoord>94</xCoord>
          <yCoord>325</yCoord>
        </edgeMap>
        <edgeMap>
          <xCoord>95</xCoord>
          <yCoord>326</yCoord>
        </edgeMap>
        <edgeMap>
          <xCoord>95</xCoord>
          <yCoord>327</yCoord>
        </edgeMap>
        <edgeMap>
          <xCoord>96</xCoord>
          <yCoord>328</yCoord>
        </edgeMap>
        <edgeMap>
          <xCoord>96</xCoord>
          <yCoord>329</yCoord>
        </edgeMap>
        <edgeMap>
          <xCoord>96</xCoord>
          <yCoord>330</yCoord>
        </edgeMap>
        <edgeMap>
          <xCoord>97</xCoord>
          <yCoord>331</yCoord>
        </edgeMap>
        <edgeMap>
          <xCoord>98</xCoord>
          <yCoord>332</yCoord>
        </edgeMap>
        <edgeMap>
          <xCoord>99</xCoord>
          <yCoord>332</yCoord>
        </edgeMap>
        <edgeMap>
          <xCoord>100</xCoord>
          <yCoord>332</yCoord>
        </edgeMap>
        <edgeMap>
          <xCoord>101</xCoord>
          <yCoord>332</yCoord>
        </edgeMap>
        <edgeMap>
          <xCoord>102</xCoord>
          <yCoord>332</yCoord>
        </edgeMap>
        <edgeMap>
          <xCoord>101</xCoord>
          <yCoord>333</yCoord>
        </edgeMap>
        <edgeMap>
          <xCoord>100</xCoord>
          <yCoord>334</yCoord>
        </edgeMap>
        <edgeMap>
          <xCoord>101</xCoord>
          <yCoord>335</yCoord>
        </edgeMap>
        <edgeMap>
          <xCoord>101</xCoord>
          <yCoord>336</yCoord>
        </edgeMap>
        <edgeMap>
          <xCoord>102</xCoord>
          <yCoord>337</yCoord>
        </edgeMap>
        <edgeMap>
          <xCoord>103</xCoord>
          <yCoord>336</yCoord>
        </edgeMap>
        <edgeMap>
          <xCoord>104</xCoord>
          <yCoord>336</yCoord>
        </edgeMap>
        <edgeMap>
          <xCoord>105</xCoord>
          <yCoord>337</yCoord>
        </edgeMap>
        <edgeMap>
          <xCoord>105</xCoord>
          <yCoord>338</yCoord>
        </edgeMap>
        <edgeMap>
          <xCoord>105</xCoord>
          <yCoord>339</yCoord>
        </edgeMap>
        <edgeMap>
          <xCoord>105</xCoord>
          <yCoord>340</yCoord>
        </edgeMap>
        <edgeMap>
          <xCoord>106</xCoord>
          <yCoord>341</yCoord>
        </edgeMap>
        <edgeMap>
          <xCoord>107</xCoord>
          <yCoord>342</yCoord>
        </edgeMap>
        <edgeMap>
          <xCoord>108</xCoord>
          <yCoord>343</yCoord>
        </edgeMap>
        <edgeMap>
          <xCoord>109</xCoord>
          <yCoord>343</yCoord>
        </edgeMap>
        <edgeMap>
          <xCoord>110</xCoord>
          <yCoord>342</yCoord>
        </edgeMap>
        <edgeMap>
          <xCoord>111</xCoord>
          <yCoord>342</yCoord>
        </edgeMap>
        <edgeMap>
          <xCoord>112</xCoord>
          <yCoord>341</yCoord>
        </edgeMap>
        <edgeMap>
          <xCoord>112</xCoord>
          <yCoord>340</yCoord>
        </edgeMap>
        <edgeMap>
          <xCoord>113</xCoord>
          <yCoord>339</yCoord>
        </edgeMap>
        <edgeMap>
          <xCoord>114</xCoord>
          <yCoord>339</yCoord>
        </edgeMap>
        <edgeMap>
          <xCoord>115</xCoord>
          <yCoord>339</yCoord>
        </edgeMap>
        <edgeMap>
          <xCoord>116</xCoord>
          <yCoord>339</yCoord>
        </edgeMap>
        <edgeMap>
          <xCoord>117</xCoord>
          <yCoord>339</yCoord>
        </edgeMap>
        <edgeMap>
          <xCoord>118</xCoord>
          <yCoord>338</yCoord>
        </edgeMap>
        <edgeMap>
          <xCoord>119</xCoord>
          <yCoord>337</yCoord>
        </edgeMap>
        <edgeMap>
          <xCoord>119</xCoord>
          <yCoord>336</yCoord>
        </edgeMap>
        <edgeMap>
          <xCoord>119</xCoord>
          <yCoord>335</yCoord>
        </edgeMap>
        <edgeMap>
          <xCoord>119</xCoord>
          <yCoord>334</yCoord>
        </edgeMap>
        <edgeMap>
          <xCoord>119</xCoord>
          <yCoord>333</yCoord>
        </edgeMap>
        <edgeMap>
          <xCoord>119</xCoord>
          <yCoord>332</yCoord>
        </edgeMap>
        <edgeMap>
          <xCoord>119</xCoord>
          <yCoord>331</yCoord>
        </edgeMap>
        <edgeMap>
          <xCoord>118</xCoord>
          <yCoord>330</yCoord>
        </edgeMap>
        <edgeMap>
          <xCoord>118</xCoord>
          <yCoord>329</yCoord>
        </edgeMap>
        <edgeMap>
          <xCoord>118</xCoord>
          <yCoord>328</yCoord>
        </edgeMap>
        <edgeMap>
          <xCoord>118</xCoord>
          <yCoord>327</yCoord>
        </edgeMap>
        <edgeMap>
          <xCoord>118</xCoord>
          <yCoord>326</yCoord>
        </edgeMap>
        <edgeMap>
          <xCoord>117</xCoord>
          <yCoord>325</yCoord>
        </edgeMap>
        <edgeMap>
          <xCoord>116</xCoord>
          <yCoord>324</yCoord>
        </edgeMap>
        <edgeMap>
          <xCoord>115</xCoord>
          <yCoord>324</yCoord>
        </edgeMap>
        <edgeMap>
          <xCoord>114</xCoord>
          <yCoord>323</yCoord>
        </edgeMap>
        <edgeMap>
          <xCoord>113</xCoord>
          <yCoord>322</yCoord>
        </edgeMap>
        <edgeMap>
          <xCoord>112</xCoord>
          <yCoord>321</yCoord>
        </edgeMap>
        <edgeMap>
          <xCoord>111</xCoord>
          <yCoord>321</yCoord>
        </edgeMap>
        <edgeMap>
          <xCoord>110</xCoord>
          <yCoord>321</yCoord>
        </edgeMap>
        <edgeMap>
          <xCoord>109</xCoord>
          <yCoord>321</yCoord>
        </edgeMap>
        <edgeMap>
          <xCoord>108</xCoord>
          <yCoord>321</yCoord>
        </edgeMap>
        <edgeMap>
          <xCoord>107</xCoord>
          <yCoord>321</yCoord>
        </edgeMap>
        <edgeMap>
          <xCoord>106</xCoord>
          <yCoord>321</yCoord>
        </edgeMap>
        <edgeMap>
          <xCoord>105</xCoord>
          <yCoord>321</yCoord>
        </edgeMap>
        <edgeMap>
          <xCoord>104</xCoord>
          <yCoord>321</yCoord>
        </edgeMap>
        <edgeMap>
          <xCoord>103</xCoord>
          <yCoord>321</yCoord>
        </edgeMap>
        <edgeMap>
          <xCoord>102</xCoord>
          <yCoord>320</yCoord>
        </edgeMap>
      </roi>
      <roi>
        <imageZposition>-199.750000 </imageZposition>
        <imageSOP_UID>1.3.6.1.4.1.14519.5.2.1.6279.6001.485602546216119602875303354533</imageSOP_UID>
        <inclusion>TRUE</inclusion>
        <edgeMap>
          <xCoord>101</xCoord>
          <yCoord>318</yCoord>
        </edgeMap>
        <edgeMap>
          <xCoord>100</xCoord>
          <yCoord>317</yCoord>
        </edgeMap>
        <edgeMap>
          <xCoord>99</xCoord>
          <yCoord>318</yCoord>
        </edgeMap>
        <edgeMap>
          <xCoord>98</xCoord>
          <yCoord>319</yCoord>
        </edgeMap>
        <edgeMap>
          <xCoord>98</xCoord>
          <yCoord>320</yCoord>
        </edgeMap>
        <edgeMap>
          <xCoord>97</xCoord>
          <yCoord>320</yCoord>
        </edgeMap>
        <edgeMap>
          <xCoord>96</xCoord>
          <yCoord>321</yCoord>
        </edgeMap>
        <edgeMap>
          <xCoord>95</xCoord>
          <yCoord>322</yCoord>
        </edgeMap>
        <edgeMap>
          <xCoord>95</xCoord>
          <yCoord>323</yCoord>
        </edgeMap>
        <edgeMap>
          <xCoord>95</xCoord>
          <yCoord>324</yCoord>
        </edgeMap>
        <edgeMap>
          <xCoord>95</xCoord>
          <yCoord>325</yCoord>
        </edgeMap>
        <edgeMap>
          <xCoord>95</xCoord>
          <yCoord>326</yCoord>
        </edgeMap>
        <edgeMap>
          <xCoord>95</xCoord>
          <yCoord>327</yCoord>
        </edgeMap>
        <edgeMap>
          <xCoord>94</xCoord>
          <yCoord>328</yCoord>
        </edgeMap>
        <edgeMap>
          <xCoord>93</xCoord>
          <yCoord>329</yCoord>
        </edgeMap>
        <edgeMap>
          <xCoord>93</xCoord>
          <yCoord>330</yCoord>
        </edgeMap>
        <edgeMap>
          <xCoord>93</xCoord>
          <yCoord>331</yCoord>
        </edgeMap>
        <edgeMap>
          <xCoord>94</xCoord>
          <yCoord>332</yCoord>
        </edgeMap>
        <edgeMap>
          <xCoord>95</xCoord>
          <yCoord>332</yCoord>
        </edgeMap>
        <edgeMap>
          <xCoord>96</xCoord>
          <yCoord>333</yCoord>
        </edgeMap>
        <edgeMap>
          <xCoord>97</xCoord>
          <yCoord>333</yCoord>
        </edgeMap>
        <edgeMap>
          <xCoord>98</xCoord>
          <yCoord>334</yCoord>
        </edgeMap>
        <edgeMap>
          <xCoord>99</xCoord>
          <yCoord>334</yCoord>
        </edgeMap>
        <edgeMap>
          <xCoord>100</xCoord>
          <yCoord>335</yCoord>
        </edgeMap>
        <edgeMap>
          <xCoord>100</xCoord>
          <yCoord>336</yCoord>
        </edgeMap>
        <edgeMap>
          <xCoord>100</xCoord>
          <yCoord>337</yCoord>
        </edgeMap>
        <edgeMap>
          <xCoord>100</xCoord>
          <yCoord>338</yCoord>
        </edgeMap>
        <edgeMap>
          <xCoord>100</xCoord>
          <yCoord>339</yCoord>
        </edgeMap>
        <edgeMap>
          <xCoord>99</xCoord>
          <yCoord>340</yCoord>
        </edgeMap>
        <edgeMap>
          <xCoord>99</xCoord>
          <yCoord>341</yCoord>
        </edgeMap>
        <edgeMap>
          <xCoord>100</xCoord>
          <yCoord>342</yCoord>
        </edgeMap>
        <edgeMap>
          <xCoord>101</xCoord>
          <yCoord>342</yCoord>
        </edgeMap>
        <edgeMap>
          <xCoord>102</xCoord>
          <yCoord>342</yCoord>
        </edgeMap>
        <edgeMap>
          <xCoord>103</xCoord>
          <yCoord>341</yCoord>
        </edgeMap>
        <edgeMap>
          <xCoord>104</xCoord>
          <yCoord>340</yCoord>
        </edgeMap>
        <edgeMap>
          <xCoord>104</xCoord>
          <yCoord>341</yCoord>
        </edgeMap>
        <edgeMap>
          <xCoord>104</xCoord>
          <yCoord>342</yCoord>
        </edgeMap>
        <edgeMap>
          <xCoord>105</xCoord>
          <yCoord>343</yCoord>
        </edgeMap>
        <edgeMap>
          <xCoord>106</xCoord>
          <yCoord>344</yCoord>
        </edgeMap>
        <edgeMap>
          <xCoord>107</xCoord>
          <yCoord>345</yCoord>
        </edgeMap>
        <edgeMap>
          <xCoord>108</xCoord>
          <yCoord>345</yCoord>
        </edgeMap>
        <edgeMap>
          <xCoord>109</xCoord>
          <yCoord>345</yCoord>
        </edgeMap>
        <edgeMap>
          <xCoord>110</xCoord>
          <yCoord>345</yCoord>
        </edgeMap>
        <edgeMap>
          <xCoord>111</xCoord>
          <yCoord>345</yCoord>
        </edgeMap>
        <edgeMap>
          <xCoord>112</xCoord>
          <yCoord>345</yCoord>
        </edgeMap>
        <edgeMap>
          <xCoord>113</xCoord>
          <yCoord>344</yCoord>
        </edgeMap>
        <edgeMap>
          <xCoord>114</xCoord>
          <yCoord>343</yCoord>
        </edgeMap>
        <edgeMap>
          <xCoord>115</xCoord>
          <yCoord>343</yCoord>
        </edgeMap>
        <edgeMap>
          <xCoord>116</xCoord>
          <yCoord>343</yCoord>
        </edgeMap>
        <edgeMap>
          <xCoord>117</xCoord>
          <yCoord>343</yCoord>
        </edgeMap>
        <edgeMap>
          <xCoord>118</xCoord>
          <yCoord>342</yCoord>
        </edgeMap>
        <edgeMap>
          <xCoord>119</xCoord>
          <yCoord>341</yCoord>
        </edgeMap>
        <edgeMap>
          <xCoord>120</xCoord>
          <yCoord>341</yCoord>
        </edgeMap>
        <edgeMap>
          <xCoord>121</xCoord>
          <yCoord>340</yCoord>
        </edgeMap>
        <edgeMap>
          <xCoord>121</xCoord>
          <yCoord>339</yCoord>
        </edgeMap>
        <edgeMap>
          <xCoord>121</xCoord>
          <yCoord>338</yCoord>
        </edgeMap>
        <edgeMap>
          <xCoord>121</xCoord>
          <yCoord>337</yCoord>
        </edgeMap>
        <edgeMap>
          <xCoord>121</xCoord>
          <yCoord>336</yCoord>
        </edgeMap>
        <edgeMap>
          <xCoord>121</xCoord>
          <yCoord>335</yCoord>
        </edgeMap>
        <edgeMap>
          <xCoord>121</xCoord>
          <yCoord>334</yCoord>
        </edgeMap>
        <edgeMap>
          <xCoord>121</xCoord>
          <yCoord>333</yCoord>
        </edgeMap>
        <edgeMap>
          <xCoord>120</xCoord>
          <yCoord>332</yCoord>
        </edgeMap>
        <edgeMap>
          <xCoord>119</xCoord>
          <yCoord>331</yCoord>
        </edgeMap>
        <edgeMap>
          <xCoord>118</xCoord>
          <yCoord>331</yCoord>
        </edgeMap>
        <edgeMap>
          <xCoord>117</xCoord>
          <yCoord>330</yCoord>
        </edgeMap>
        <edgeMap>
          <xCoord>117</xCoord>
          <yCoord>329</yCoord>
        </edgeMap>
        <edgeMap>
          <xCoord>117</xCoord>
          <yCoord>328</yCoord>
        </edgeMap>
        <edgeMap>
          <xCoord>116</xCoord>
          <yCoord>327</yCoord>
        </edgeMap>
        <edgeMap>
          <xCoord>116</xCoord>
          <yCoord>326</yCoord>
        </edgeMap>
        <edgeMap>
          <xCoord>116</xCoord>
          <yCoord>325</yCoord>
        </edgeMap>
        <edgeMap>
          <xCoord>116</xCoord>
          <yCoord>324</yCoord>
        </edgeMap>
        <edgeMap>
          <xCoord>115</xCoord>
          <yCoord>323</yCoord>
        </edgeMap>
        <edgeMap>
          <xCoord>114</xCoord>
          <yCoord>322</yCoord>
        </edgeMap>
        <edgeMap>
          <xCoord>113</xCoord>
          <yCoord>322</yCoord>
        </edgeMap>
        <edgeMap>
          <xCoord>112</xCoord>
          <yCoord>322</yCoord>
        </edgeMap>
        <edgeMap>
          <xCoord>111</xCoord>
          <yCoord>322</yCoord>
        </edgeMap>
        <edgeMap>
          <xCoord>111</xCoord>
          <yCoord>321</yCoord>
        </edgeMap>
        <edgeMap>
          <xCoord>110</xCoord>
          <yCoord>320</yCoord>
        </edgeMap>
        <edgeMap>
          <xCoord>109</xCoord>
          <yCoord>320</yCoord>
        </edgeMap>
        <edgeMap>
          <xCoord>108</xCoord>
          <yCoord>320</yCoord>
        </edgeMap>
        <edgeMap>
          <xCoord>107</xCoord>
          <yCoord>320</yCoord>
        </edgeMap>
        <edgeMap>
          <xCoord>106</xCoord>
          <yCoord>320</yCoord>
        </edgeMap>
        <edgeMap>
          <xCoord>106</xCoord>
          <yCoord>319</yCoord>
        </edgeMap>
        <edgeMap>
          <xCoord>105</xCoord>
          <yCoord>318</yCoord>
        </edgeMap>
        <edgeMap>
          <xCoord>104</xCoord>
          <yCoord>317</yCoord>
        </edgeMap>
        <edgeMap>
          <xCoord>103</xCoord>
          <yCoord>318</yCoord>
        </edgeMap>
        <edgeMap>
          <xCoord>103</xCoord>
          <yCoord>319</yCoord>
        </edgeMap>
        <edgeMap>
          <xCoord>102</xCoord>
          <yCoord>320</yCoord>
        </edgeMap>
        <edgeMap>
          <xCoord>101</xCoord>
          <yCoord>320</yCoord>
        </edgeMap>
        <edgeMap>
          <xCoord>101</xCoord>
          <yCoord>319</yCoord>
        </edgeMap>
        <edgeMap>
          <xCoord>101</xCoord>
          <yCoord>318</yCoord>
        </edgeMap>
      </roi>
      <roi>
        <imageZposition>-198.500000 </imageZposition>
        <imageSOP_UID>1.3.6.1.4.1.14519.5.2.1.6279.6001.233113464974273495600818988884</imageSOP_UID>
        <inclusion>TRUE</inclusion>
        <edgeMap>
          <xCoord>112</xCoord>
          <yCoord>317</yCoord>
        </edgeMap>
        <edgeMap>
          <xCoord>111</xCoord>
          <yCoord>316</yCoord>
        </edgeMap>
        <edgeMap>
          <xCoord>110</xCoord>
          <yCoord>317</yCoord>
        </edgeMap>
        <edgeMap>
          <xCoord>109</xCoord>
          <yCoord>318</yCoord>
        </edgeMap>
        <edgeMap>
          <xCoord>108</xCoord>
          <yCoord>319</yCoord>
        </edgeMap>
        <edgeMap>
          <xCoord>107</xCoord>
          <yCoord>319</yCoord>
        </edgeMap>
        <edgeMap>
          <xCoord>106</xCoord>
          <yCoord>319</yCoord>
        </edgeMap>
        <edgeMap>
          <xCoord>105</xCoord>
          <yCoord>318</yCoord>
        </edgeMap>
        <edgeMap>
          <xCoord>104</xCoord>
          <yCoord>318</yCoord>
        </edgeMap>
        <edgeMap>
          <xCoord>103</xCoord>
          <yCoord>319</yCoord>
        </edgeMap>
        <edgeMap>
          <xCoord>103</xCoord>
          <yCoord>318</yCoord>
        </edgeMap>
        <edgeMap>
          <xCoord>102</xCoord>
          <yCoord>317</yCoord>
        </edgeMap>
        <edgeMap>
          <xCoord>101</xCoord>
          <yCoord>317</yCoord>
        </edgeMap>
        <edgeMap>
          <xCoord>100</xCoord>
          <yCoord>317</yCoord>
        </edgeMap>
        <edgeMap>
          <xCoord>99</xCoord>
          <yCoord>318</yCoord>
        </edgeMap>
        <edgeMap>
          <xCoord>99</xCoord>
          <yCoord>319</yCoord>
        </edgeMap>
        <edgeMap>
          <xCoord>99</xCoord>
          <yCoord>320</yCoord>
        </edgeMap>
        <edgeMap>
          <xCoord>99</xCoord>
          <yCoord>321</yCoord>
        </edgeMap>
        <edgeMap>
          <xCoord>98</xCoord>
          <yCoord>321</yCoord>
        </edgeMap>
        <edgeMap>
          <xCoord>97</xCoord>
          <yCoord>321</yCoord>
        </edgeMap>
        <edgeMap>
          <xCoord>96</xCoord>
          <yCoord>321</yCoord>
        </edgeMap>
        <edgeMap>
          <xCoord>95</xCoord>
          <yCoord>322</yCoord>
        </edgeMap>
        <edgeMap>
          <xCoord>94</xCoord>
          <yCoord>323</yCoord>
        </edgeMap>
        <edgeMap>
          <xCoord>94</xCoord>
          <yCoord>324</yCoord>
        </edgeMap>
        <edgeMap>
          <xCoord>95</xCoord>
          <yCoord>325</yCoord>
        </edgeMap>
        <edgeMap>
          <xCoord>95</xCoord>
          <yCoord>326</yCoord>
        </edgeMap>
        <edgeMap>
          <xCoord>96</xCoord>
          <yCoord>327</yCoord>
        </edgeMap>
        <edgeMap>
          <xCoord>96</xCoord>
          <yCoord>328</yCoord>
        </edgeMap>
        <edgeMap>
          <xCoord>95</xCoord>
          <yCoord>329</yCoord>
        </edgeMap>
        <edgeMap>
          <xCoord>95</xCoord>
          <yCoord>330</yCoord>
        </edgeMap>
        <edgeMap>
          <xCoord>96</xCoord>
          <yCoord>331</yCoord>
        </edgeMap>
        <edgeMap>
          <xCoord>97</xCoord>
          <yCoord>331</yCoord>
        </edgeMap>
        <edgeMap>
          <xCoord>98</xCoord>
          <yCoord>332</yCoord>
        </edgeMap>
        <edgeMap>
          <xCoord>98</xCoord>
          <yCoord>333</yCoord>
        </edgeMap>
        <edgeMap>
          <xCoord>97</xCoord>
          <yCoord>333</yCoord>
        </edgeMap>
        <edgeMap>
          <xCoord>96</xCoord>
          <yCoord>334</yCoord>
        </edgeMap>
        <edgeMap>
          <xCoord>96</xCoord>
          <yCoord>335</yCoord>
        </edgeMap>
        <edgeMap>
          <xCoord>97</xCoord>
          <yCoord>336</yCoord>
        </edgeMap>
        <edgeMap>
          <xCoord>97</xCoord>
          <yCoord>337</yCoord>
        </edgeMap>
        <edgeMap>
          <xCoord>98</xCoord>
          <yCoord>338</yCoord>
        </edgeMap>
        <edgeMap>
          <xCoord>99</xCoord>
          <yCoord>339</yCoord>
        </edgeMap>
        <edgeMap>
          <xCoord>100</xCoord>
          <yCoord>339</yCoord>
        </edgeMap>
        <edgeMap>
          <xCoord>101</xCoord>
          <yCoord>339</yCoord>
        </edgeMap>
        <edgeMap>
          <xCoord>102</xCoord>
          <yCoord>339</yCoord>
        </edgeMap>
        <edgeMap>
          <xCoord>103</xCoord>
          <yCoord>339</yCoord>
        </edgeMap>
        <edgeMap>
          <xCoord>102</xCoord>
          <yCoord>340</yCoord>
        </edgeMap>
        <edgeMap>
          <xCoord>102</xCoord>
          <yCoord>341</yCoord>
        </edgeMap>
        <edgeMap>
          <xCoord>103</xCoord>
          <yCoord>342</yCoord>
        </edgeMap>
        <edgeMap>
          <xCoord>104</xCoord>
          <yCoord>343</yCoord>
        </edgeMap>
        <edgeMap>
          <xCoord>105</xCoord>
          <yCoord>343</yCoord>
        </edgeMap>
        <edgeMap>
          <xCoord>105</xCoord>
          <yCoord>344</yCoord>
        </edgeMap>
        <edgeMap>
          <xCoord>106</xCoord>
          <yCoord>345</yCoord>
        </edgeMap>
        <edgeMap>
          <xCoord>107</xCoord>
          <yCoord>345</yCoord>
        </edgeMap>
        <edgeMap>
          <xCoord>108</xCoord>
          <yCoord>346</yCoord>
        </edgeMap>
        <edgeMap>
          <xCoord>109</xCoord>
          <yCoord>346</yCoord>
        </edgeMap>
        <edgeMap>
          <xCoord>110</xCoord>
          <yCoord>346</yCoord>
        </edgeMap>
        <edgeMap>
          <xCoord>111</xCoord>
          <yCoord>346</yCoord>
        </edgeMap>
        <edgeMap>
          <xCoord>112</xCoord>
          <yCoord>346</yCoord>
        </edgeMap>
        <edgeMap>
          <xCoord>113</xCoord>
          <yCoord>346</yCoord>
        </edgeMap>
        <edgeMap>
          <xCoord>114</xCoord>
          <yCoord>346</yCoord>
        </edgeMap>
        <edgeMap>
          <xCoord>115</xCoord>
          <yCoord>345</yCoord>
        </edgeMap>
        <edgeMap>
          <xCoord>116</xCoord>
          <yCoord>344</yCoord>
        </edgeMap>
        <edgeMap>
          <xCoord>117</xCoord>
          <yCoord>343</yCoord>
        </edgeMap>
        <edgeMap>
          <xCoord>118</xCoord>
          <yCoord>342</yCoord>
        </edgeMap>
        <edgeMap>
          <xCoord>119</xCoord>
          <yCoord>341</yCoord>
        </edgeMap>
        <edgeMap>
          <xCoord>120</xCoord>
          <yCoord>340</yCoord>
        </edgeMap>
        <edgeMap>
          <xCoord>120</xCoord>
          <yCoord>339</yCoord>
        </edgeMap>
        <edgeMap>
          <xCoord>121</xCoord>
          <yCoord>338</yCoord>
        </edgeMap>
        <edgeMap>
          <xCoord>121</xCoord>
          <yCoord>337</yCoord>
        </edgeMap>
        <edgeMap>
          <xCoord>121</xCoord>
          <yCoord>336</yCoord>
        </edgeMap>
        <edgeMap>
          <xCoord>121</xCoord>
          <yCoord>335</yCoord>
        </edgeMap>
        <edgeMap>
          <xCoord>122</xCoord>
          <yCoord>334</yCoord>
        </edgeMap>
        <edgeMap>
          <xCoord>123</xCoord>
          <yCoord>333</yCoord>
        </edgeMap>
        <edgeMap>
          <xCoord>124</xCoord>
          <yCoord>332</yCoord>
        </edgeMap>
        <edgeMap>
          <xCoord>124</xCoord>
          <yCoord>331</yCoord>
        </edgeMap>
        <edgeMap>
          <xCoord>124</xCoord>
          <yCoord>330</yCoord>
        </edgeMap>
        <edgeMap>
          <xCoord>123</xCoord>
          <yCoord>329</yCoord>
        </edgeMap>
        <edgeMap>
          <xCoord>122</xCoord>
          <yCoord>329</yCoord>
        </edgeMap>
        <edgeMap>
          <xCoord>121</xCoord>
          <yCoord>329</yCoord>
        </edgeMap>
        <edgeMap>
          <xCoord>120</xCoord>
          <yCoord>329</yCoord>
        </edgeMap>
        <edgeMap>
          <xCoord>120</xCoord>
          <yCoord>328</yCoord>
        </edgeMap>
        <edgeMap>
          <xCoord>120</xCoord>
          <yCoord>327</yCoord>
        </edgeMap>
        <edgeMap>
          <xCoord>120</xCoord>
          <yCoord>326</yCoord>
        </edgeMap>
        <edgeMap>
          <xCoord>120</xCoord>
          <yCoord>325</yCoord>
        </edgeMap>
        <edgeMap>
          <xCoord>120</xCoord>
          <yCoord>324</yCoord>
        </edgeMap>
        <edgeMap>
          <xCoord>121</xCoord>
          <yCoord>324</yCoord>
        </edgeMap>
        <edgeMap>
          <xCoord>122</xCoord>
          <yCoord>324</yCoord>
        </edgeMap>
        <edgeMap>
          <xCoord>123</xCoord>
          <yCoord>323</yCoord>
        </edgeMap>
        <edgeMap>
          <xCoord>123</xCoord>
          <yCoord>322</yCoord>
        </edgeMap>
        <edgeMap>
          <xCoord>122</xCoord>
          <yCoord>321</yCoord>
        </edgeMap>
        <edgeMap>
          <xCoord>122</xCoord>
          <yCoord>320</yCoord>
        </edgeMap>
        <edgeMap>
          <xCoord>122</xCoord>
          <yCoord>319</yCoord>
        </edgeMap>
        <edgeMap>
          <xCoord>122</xCoord>
          <yCoord>318</yCoord>
        </edgeMap>
        <edgeMap>
          <xCoord>123</xCoord>
          <yCoord>318</yCoord>
        </edgeMap>
        <edgeMap>
          <xCoord>124</xCoord>
          <yCoord>317</yCoord>
        </edgeMap>
        <edgeMap>
          <xCoord>123</xCoord>
          <yCoord>316</yCoord>
        </edgeMap>
        <edgeMap>
          <xCoord>122</xCoord>
          <yCoord>316</yCoord>
        </edgeMap>
        <edgeMap>
          <xCoord>121</xCoord>
          <yCoord>316</yCoord>
        </edgeMap>
        <edgeMap>
          <xCoord>120</xCoord>
          <yCoord>316</yCoord>
        </edgeMap>
        <edgeMap>
          <xCoord>119</xCoord>
          <yCoord>316</yCoord>
        </edgeMap>
        <edgeMap>
          <xCoord>118</xCoord>
          <yCoord>316</yCoord>
        </edgeMap>
        <edgeMap>
          <xCoord>117</xCoord>
          <yCoord>316</yCoord>
        </edgeMap>
        <edgeMap>
          <xCoord>116</xCoord>
          <yCoord>316</yCoord>
        </edgeMap>
        <edgeMap>
          <xCoord>115</xCoord>
          <yCoord>317</yCoord>
        </edgeMap>
        <edgeMap>
          <xCoord>114</xCoord>
          <yCoord>318</yCoord>
        </edgeMap>
        <edgeMap>
          <xCoord>113</xCoord>
          <yCoord>319</yCoord>
        </edgeMap>
        <edgeMap>
          <xCoord>112</xCoord>
          <yCoord>319</yCoord>
        </edgeMap>
        <edgeMap>
          <xCoord>112</xCoord>
          <yCoord>318</yCoord>
        </edgeMap>
        <edgeMap>
          <xCoord>112</xCoord>
          <yCoord>317</yCoord>
        </edgeMap>
      </roi>
      <roi>
        <imageZposition>-197.250000 </imageZposition>
        <imageSOP_UID>1.3.6.1.4.1.14519.5.2.1.6279.6001.191108571515864103699460242665</imageSOP_UID>
        <inclusion>TRUE</inclusion>
        <edgeMap>
          <xCoord>105</xCoord>
          <yCoord>316</yCoord>
        </edgeMap>
        <edgeMap>
          <xCoord>104</xCoord>
          <yCoord>315</yCoord>
        </edgeMap>
        <edgeMap>
          <xCoord>103</xCoord>
          <yCoord>316</yCoord>
        </edgeMap>
        <edgeMap>
          <xCoord>103</xCoord>
          <yCoord>317</yCoord>
        </edgeMap>
        <edgeMap>
          <xCoord>103</xCoord>
          <yCoord>318</yCoord>
        </edgeMap>
        <edgeMap>
          <xCoord>102</xCoord>
          <yCoord>318</yCoord>
        </edgeMap>
        <edgeMap>
          <xCoord>102</xCoord>
          <yCoord>317</yCoord>
        </edgeMap>
        <edgeMap>
          <xCoord>101</xCoord>
          <yCoord>316</yCoord>
        </edgeMap>
        <edgeMap>
          <xCoord>100</xCoord>
          <yCoord>316</yCoord>
        </edgeMap>
        <edgeMap>
          <xCoord>99</xCoord>
          <yCoord>317</yCoord>
        </edgeMap>
        <edgeMap>
          <xCoord>99</xCoord>
          <yCoord>318</yCoord>
        </edgeMap>
        <edgeMap>
          <xCoord>99</xCoord>
          <yCoord>319</yCoord>
        </edgeMap>
        <edgeMap>
          <xCoord>99</xCoord>
          <yCoord>320</yCoord>
        </edgeMap>
        <edgeMap>
          <xCoord>98</xCoord>
          <yCoord>320</yCoord>
        </edgeMap>
        <edgeMap>
          <xCoord>97</xCoord>
          <yCoord>320</yCoord>
        </edgeMap>
        <edgeMap>
          <xCoord>96</xCoord>
          <yCoord>321</yCoord>
        </edgeMap>
        <edgeMap>
          <xCoord>96</xCoord>
          <yCoord>322</yCoord>
        </edgeMap>
        <edgeMap>
          <xCoord>96</xCoord>
          <yCoord>323</yCoord>
        </edgeMap>
        <edgeMap>
          <xCoord>96</xCoord>
          <yCoord>324</yCoord>
        </edgeMap>
        <edgeMap>
          <xCoord>96</xCoord>
          <yCoord>325</yCoord>
        </edgeMap>
        <edgeMap>
          <xCoord>96</xCoord>
          <yCoord>326</yCoord>
        </edgeMap>
        <edgeMap>
          <xCoord>96</xCoord>
          <yCoord>327</yCoord>
        </edgeMap>
        <edgeMap>
          <xCoord>97</xCoord>
          <yCoord>328</yCoord>
        </edgeMap>
        <edgeMap>
          <xCoord>97</xCoord>
          <yCoord>329</yCoord>
        </edgeMap>
        <edgeMap>
          <xCoord>97</xCoord>
          <yCoord>330</yCoord>
        </edgeMap>
        <edgeMap>
          <xCoord>97</xCoord>
          <yCoord>331</yCoord>
        </edgeMap>
        <edgeMap>
          <xCoord>97</xCoord>
          <yCoord>332</yCoord>
        </edgeMap>
        <edgeMap>
          <xCoord>98</xCoord>
          <yCoord>333</yCoord>
        </edgeMap>
        <edgeMap>
          <xCoord>99</xCoord>
          <yCoord>334</yCoord>
        </edgeMap>
        <edgeMap>
          <xCoord>100</xCoord>
          <yCoord>334</yCoord>
        </edgeMap>
        <edgeMap>
          <xCoord>101</xCoord>
          <yCoord>334</yCoord>
        </edgeMap>
        <edgeMap>
          <xCoord>101</xCoord>
          <yCoord>335</yCoord>
        </edgeMap>
        <edgeMap>
          <xCoord>100</xCoord>
          <yCoord>336</yCoord>
        </edgeMap>
        <edgeMap>
          <xCoord>100</xCoord>
          <yCoord>337</yCoord>
        </edgeMap>
        <edgeMap>
          <xCoord>100</xCoord>
          <yCoord>338</yCoord>
        </edgeMap>
        <edgeMap>
          <xCoord>101</xCoord>
          <yCoord>339</yCoord>
        </edgeMap>
        <edgeMap>
          <xCoord>102</xCoord>
          <yCoord>339</yCoord>
        </edgeMap>
        <edgeMap>
          <xCoord>102</xCoord>
          <yCoord>340</yCoord>
        </edgeMap>
        <edgeMap>
          <xCoord>102</xCoord>
          <yCoord>341</yCoord>
        </edgeMap>
        <edgeMap>
          <xCoord>103</xCoord>
          <yCoord>342</yCoord>
        </edgeMap>
        <edgeMap>
          <xCoord>103</xCoord>
          <yCoord>343</yCoord>
        </edgeMap>
        <edgeMap>
          <xCoord>104</xCoord>
          <yCoord>344</yCoord>
        </edgeMap>
        <edgeMap>
          <xCoord>105</xCoord>
          <yCoord>344</yCoord>
        </edgeMap>
        <edgeMap>
          <xCoord>106</xCoord>
          <yCoord>345</yCoord>
        </edgeMap>
        <edgeMap>
          <xCoord>107</xCoord>
          <yCoord>345</yCoord>
        </edgeMap>
        <edgeMap>
          <xCoord>108</xCoord>
          <yCoord>345</yCoord>
        </edgeMap>
        <edgeMap>
          <xCoord>109</xCoord>
          <yCoord>345</yCoord>
        </edgeMap>
        <edgeMap>
          <xCoord>110</xCoord>
          <yCoord>345</yCoord>
        </edgeMap>
        <edgeMap>
          <xCoord>111</xCoord>
          <yCoord>345</yCoord>
        </edgeMap>
        <edgeMap>
          <xCoord>112</xCoord>
          <yCoord>345</yCoord>
        </edgeMap>
        <edgeMap>
          <xCoord>113</xCoord>
          <yCoord>345</yCoord>
        </edgeMap>
        <edgeMap>
          <xCoord>114</xCoord>
          <yCoord>345</yCoord>
        </edgeMap>
        <edgeMap>
          <xCoord>115</xCoord>
          <yCoord>345</yCoord>
        </edgeMap>
        <edgeMap>
          <xCoord>116</xCoord>
          <yCoord>344</yCoord>
        </edgeMap>
        <edgeMap>
          <xCoord>117</xCoord>
          <yCoord>344</yCoord>
        </edgeMap>
        <edgeMap>
          <xCoord>118</xCoord>
          <yCoord>343</yCoord>
        </edgeMap>
        <edgeMap>
          <xCoord>119</xCoord>
          <yCoord>342</yCoord>
        </edgeMap>
        <edgeMap>
          <xCoord>120</xCoord>
          <yCoord>341</yCoord>
        </edgeMap>
        <edgeMap>
          <xCoord>120</xCoord>
          <yCoord>340</yCoord>
        </edgeMap>
        <edgeMap>
          <xCoord>120</xCoord>
          <yCoord>339</yCoord>
        </edgeMap>
        <edgeMap>
          <xCoord>120</xCoord>
          <yCoord>338</yCoord>
        </edgeMap>
        <edgeMap>
          <xCoord>120</xCoord>
          <yCoord>337</yCoord>
        </edgeMap>
        <edgeMap>
          <xCoord>121</xCoord>
          <yCoord>336</yCoord>
        </edgeMap>
        <edgeMap>
          <xCoord>122</xCoord>
          <yCoord>335</yCoord>
        </edgeMap>
        <edgeMap>
          <xCoord>123</xCoord>
          <yCoord>334</yCoord>
        </edgeMap>
        <edgeMap>
          <xCoord>124</xCoord>
          <yCoord>333</yCoord>
        </edgeMap>
        <edgeMap>
          <xCoord>124</xCoord>
          <yCoord>332</yCoord>
        </edgeMap>
        <edgeMap>
          <xCoord>124</xCoord>
          <yCoord>331</yCoord>
        </edgeMap>
        <edgeMap>
          <xCoord>123</xCoord>
          <yCoord>330</yCoord>
        </edgeMap>
        <edgeMap>
          <xCoord>122</xCoord>
          <yCoord>330</yCoord>
        </edgeMap>
        <edgeMap>
          <xCoord>121</xCoord>
          <yCoord>330</yCoord>
        </edgeMap>
        <edgeMap>
          <xCoord>120</xCoord>
          <yCoord>330</yCoord>
        </edgeMap>
        <edgeMap>
          <xCoord>119</xCoord>
          <yCoord>330</yCoord>
        </edgeMap>
        <edgeMap>
          <xCoord>118</xCoord>
          <yCoord>330</yCoord>
        </edgeMap>
        <edgeMap>
          <xCoord>117</xCoord>
          <yCoord>329</yCoord>
        </edgeMap>
        <edgeMap>
          <xCoord>117</xCoord>
          <yCoord>328</yCoord>
        </edgeMap>
        <edgeMap>
          <xCoord>118</xCoord>
          <yCoord>327</yCoord>
        </edgeMap>
        <edgeMap>
          <xCoord>119</xCoord>
          <yCoord>326</yCoord>
        </edgeMap>
        <edgeMap>
          <xCoord>119</xCoord>
          <yCoord>325</yCoord>
        </edgeMap>
        <edgeMap>
          <xCoord>119</xCoord>
          <yCoord>324</yCoord>
        </edgeMap>
        <edgeMap>
          <xCoord>119</xCoord>
          <yCoord>323</yCoord>
        </edgeMap>
        <edgeMap>
          <xCoord>120</xCoord>
          <yCoord>322</yCoord>
        </edgeMap>
        <edgeMap>
          <xCoord>119</xCoord>
          <yCoord>321</yCoord>
        </edgeMap>
        <edgeMap>
          <xCoord>118</xCoord>
          <yCoord>320</yCoord>
        </edgeMap>
        <edgeMap>
          <xCoord>117</xCoord>
          <yCoord>320</yCoord>
        </edgeMap>
        <edgeMap>
          <xCoord>116</xCoord>
          <yCoord>321</yCoord>
        </edgeMap>
        <edgeMap>
          <xCoord>115</xCoord>
          <yCoord>321</yCoord>
        </edgeMap>
        <edgeMap>
          <xCoord>114</xCoord>
          <yCoord>321</yCoord>
        </edgeMap>
        <edgeMap>
          <xCoord>113</xCoord>
          <yCoord>321</yCoord>
        </edgeMap>
        <edgeMap>
          <xCoord>113</xCoord>
          <yCoord>320</yCoord>
        </edgeMap>
        <edgeMap>
          <xCoord>112</xCoord>
          <yCoord>319</yCoord>
        </edgeMap>
        <edgeMap>
          <xCoord>111</xCoord>
          <yCoord>319</yCoord>
        </edgeMap>
        <edgeMap>
          <xCoord>110</xCoord>
          <yCoord>319</yCoord>
        </edgeMap>
        <edgeMap>
          <xCoord>109</xCoord>
          <yCoord>319</yCoord>
        </edgeMap>
        <edgeMap>
          <xCoord>109</xCoord>
          <yCoord>318</yCoord>
        </edgeMap>
        <edgeMap>
          <xCoord>108</xCoord>
          <yCoord>317</yCoord>
        </edgeMap>
        <edgeMap>
          <xCoord>107</xCoord>
          <yCoord>317</yCoord>
        </edgeMap>
        <edgeMap>
          <xCoord>106</xCoord>
          <yCoord>318</yCoord>
        </edgeMap>
        <edgeMap>
          <xCoord>105</xCoord>
          <yCoord>318</yCoord>
        </edgeMap>
        <edgeMap>
          <xCoord>105</xCoord>
          <yCoord>317</yCoord>
        </edgeMap>
        <edgeMap>
          <xCoord>105</xCoord>
          <yCoord>316</yCoord>
        </edgeMap>
      </roi>
      <roi>
        <imageZposition>-196.000000 </imageZposition>
        <imageSOP_UID>1.3.6.1.4.1.14519.5.2.1.6279.6001.230354937556519458319180904662</imageSOP_UID>
        <inclusion>TRUE</inclusion>
        <edgeMap>
          <xCoord>108</xCoord>
          <yCoord>318</yCoord>
        </edgeMap>
        <edgeMap>
          <xCoord>107</xCoord>
          <yCoord>319</yCoord>
        </edgeMap>
        <edgeMap>
          <xCoord>107</xCoord>
          <yCoord>320</yCoord>
        </edgeMap>
        <edgeMap>
          <xCoord>107</xCoord>
          <yCoord>321</yCoord>
        </edgeMap>
        <edgeMap>
          <xCoord>106</xCoord>
          <yCoord>321</yCoord>
        </edgeMap>
        <edgeMap>
          <xCoord>105</xCoord>
          <yCoord>321</yCoord>
        </edgeMap>
        <edgeMap>
          <xCoord>104</xCoord>
          <yCoord>321</yCoord>
        </edgeMap>
        <edgeMap>
          <xCoord>103</xCoord>
          <yCoord>320</yCoord>
        </edgeMap>
        <edgeMap>
          <xCoord>102</xCoord>
          <yCoord>320</yCoord>
        </edgeMap>
        <edgeMap>
          <xCoord>101</xCoord>
          <yCoord>320</yCoord>
        </edgeMap>
        <edgeMap>
          <xCoord>100</xCoord>
          <yCoord>320</yCoord>
        </edgeMap>
        <edgeMap>
          <xCoord>99</xCoord>
          <yCoord>319</yCoord>
        </edgeMap>
        <edgeMap>
          <xCoord>98</xCoord>
          <yCoord>320</yCoord>
        </edgeMap>
        <edgeMap>
          <xCoord>98</xCoord>
          <yCoord>321</yCoord>
        </edgeMap>
        <edgeMap>
          <xCoord>98</xCoord>
          <yCoord>322</yCoord>
        </edgeMap>
        <edgeMap>
          <xCoord>98</xCoord>
          <yCoord>323</yCoord>
        </edgeMap>
        <edgeMap>
          <xCoord>98</xCoord>
          <yCoord>324</yCoord>
        </edgeMap>
        <edgeMap>
          <xCoord>98</xCoord>
          <yCoord>325</yCoord>
        </edgeMap>
        <edgeMap>
          <xCoord>97</xCoord>
          <yCoord>326</yCoord>
        </edgeMap>
        <edgeMap>
          <xCoord>97</xCoord>
          <yCoord>327</yCoord>
        </edgeMap>
        <edgeMap>
          <xCoord>96</xCoord>
          <yCoord>328</yCoord>
        </edgeMap>
        <edgeMap>
          <xCoord>96</xCoord>
          <yCoord>329</yCoord>
        </edgeMap>
        <edgeMap>
          <xCoord>95</xCoord>
          <yCoord>330</yCoord>
        </edgeMap>
        <edgeMap>
          <xCoord>95</xCoord>
          <yCoord>331</yCoord>
        </edgeMap>
        <edgeMap>
          <xCoord>95</xCoord>
          <yCoord>332</yCoord>
        </edgeMap>
        <edgeMap>
          <xCoord>95</xCoord>
          <yCoord>333</yCoord>
        </edgeMap>
        <edgeMap>
          <xCoord>95</xCoord>
          <yCoord>334</yCoord>
        </edgeMap>
        <edgeMap>
          <xCoord>96</xCoord>
          <yCoord>335</yCoord>
        </edgeMap>
        <edgeMap>
          <xCoord>96</xCoord>
          <yCoord>336</yCoord>
        </edgeMap>
        <edgeMap>
          <xCoord>97</xCoord>
          <yCoord>337</yCoord>
        </edgeMap>
        <edgeMap>
          <xCoord>98</xCoord>
          <yCoord>338</yCoord>
        </edgeMap>
        <edgeMap>
          <xCoord>99</xCoord>
          <yCoord>338</yCoord>
        </edgeMap>
        <edgeMap>
          <xCoord>100</xCoord>
          <yCoord>338</yCoord>
        </edgeMap>
        <edgeMap>
          <xCoord>100</xCoord>
          <yCoord>339</yCoord>
        </edgeMap>
        <edgeMap>
          <xCoord>100</xCoord>
          <yCoord>340</yCoord>
        </edgeMap>
        <edgeMap>
          <xCoord>100</xCoord>
          <yCoord>341</yCoord>
        </edgeMap>
        <edgeMap>
          <xCoord>100</xCoord>
          <yCoord>342</yCoord>
        </edgeMap>
        <edgeMap>
          <xCoord>101</xCoord>
          <yCoord>343</yCoord>
        </edgeMap>
        <edgeMap>
          <xCoord>102</xCoord>
          <yCoord>343</yCoord>
        </edgeMap>
        <edgeMap>
          <xCoord>103</xCoord>
          <yCoord>344</yCoord>
        </edgeMap>
        <edgeMap>
          <xCoord>104</xCoord>
          <yCoord>344</yCoord>
        </edgeMap>
        <edgeMap>
          <xCoord>105</xCoord>
          <yCoord>344</yCoord>
        </edgeMap>
        <edgeMap>
          <xCoord>106</xCoord>
          <yCoord>344</yCoord>
        </edgeMap>
        <edgeMap>
          <xCoord>107</xCoord>
          <yCoord>345</yCoord>
        </edgeMap>
        <edgeMap>
          <xCoord>108</xCoord>
          <yCoord>345</yCoord>
        </edgeMap>
        <edgeMap>
          <xCoord>109</xCoord>
          <yCoord>345</yCoord>
        </edgeMap>
        <edgeMap>
          <xCoord>110</xCoord>
          <yCoord>345</yCoord>
        </edgeMap>
        <edgeMap>
          <xCoord>111</xCoord>
          <yCoord>344</yCoord>
        </edgeMap>
        <edgeMap>
          <xCoord>112</xCoord>
          <yCoord>343</yCoord>
        </edgeMap>
        <edgeMap>
          <xCoord>113</xCoord>
          <yCoord>343</yCoord>
        </edgeMap>
        <edgeMap>
          <xCoord>114</xCoord>
          <yCoord>343</yCoord>
        </edgeMap>
        <edgeMap>
          <xCoord>115</xCoord>
          <yCoord>343</yCoord>
        </edgeMap>
        <edgeMap>
          <xCoord>116</xCoord>
          <yCoord>343</yCoord>
        </edgeMap>
        <edgeMap>
          <xCoord>117</xCoord>
          <yCoord>342</yCoord>
        </edgeMap>
        <edgeMap>
          <xCoord>118</xCoord>
          <yCoord>341</yCoord>
        </edgeMap>
        <edgeMap>
          <xCoord>119</xCoord>
          <yCoord>341</yCoord>
        </edgeMap>
        <edgeMap>
          <xCoord>120</xCoord>
          <yCoord>340</yCoord>
        </edgeMap>
        <edgeMap>
          <xCoord>120</xCoord>
          <yCoord>339</yCoord>
        </edgeMap>
        <edgeMap>
          <xCoord>120</xCoord>
          <yCoord>338</yCoord>
        </edgeMap>
        <edgeMap>
          <xCoord>121</xCoord>
          <yCoord>337</yCoord>
        </edgeMap>
        <edgeMap>
          <xCoord>122</xCoord>
          <yCoord>336</yCoord>
        </edgeMap>
        <edgeMap>
          <xCoord>122</xCoord>
          <yCoord>335</yCoord>
        </edgeMap>
        <edgeMap>
          <xCoord>122</xCoord>
          <yCoord>334</yCoord>
        </edgeMap>
        <edgeMap>
          <xCoord>121</xCoord>
          <yCoord>333</yCoord>
        </edgeMap>
        <edgeMap>
          <xCoord>120</xCoord>
          <yCoord>332</yCoord>
        </edgeMap>
        <edgeMap>
          <xCoord>119</xCoord>
          <yCoord>332</yCoord>
        </edgeMap>
        <edgeMap>
          <xCoord>119</xCoord>
          <yCoord>331</yCoord>
        </edgeMap>
        <edgeMap>
          <xCoord>119</xCoord>
          <yCoord>330</yCoord>
        </edgeMap>
        <edgeMap>
          <xCoord>119</xCoord>
          <yCoord>329</yCoord>
        </edgeMap>
        <edgeMap>
          <xCoord>118</xCoord>
          <yCoord>328</yCoord>
        </edgeMap>
        <edgeMap>
          <xCoord>117</xCoord>
          <yCoord>327</yCoord>
        </edgeMap>
        <edgeMap>
          <xCoord>116</xCoord>
          <yCoord>327</yCoord>
        </edgeMap>
        <edgeMap>
          <xCoord>116</xCoord>
          <yCoord>326</yCoord>
        </edgeMap>
        <edgeMap>
          <xCoord>116</xCoord>
          <yCoord>325</yCoord>
        </edgeMap>
        <edgeMap>
          <xCoord>116</xCoord>
          <yCoord>324</yCoord>
        </edgeMap>
        <edgeMap>
          <xCoord>117</xCoord>
          <yCoord>323</yCoord>
        </edgeMap>
        <edgeMap>
          <xCoord>116</xCoord>
          <yCoord>322</yCoord>
        </edgeMap>
        <edgeMap>
          <xCoord>115</xCoord>
          <yCoord>321</yCoord>
        </edgeMap>
        <edgeMap>
          <xCoord>114</xCoord>
          <yCoord>321</yCoord>
        </edgeMap>
        <edgeMap>
          <xCoord>113</xCoord>
          <yCoord>320</yCoord>
        </edgeMap>
        <edgeMap>
          <xCoord>112</xCoord>
          <yCoord>320</yCoord>
        </edgeMap>
        <edgeMap>
          <xCoord>111</xCoord>
          <yCoord>320</yCoord>
        </edgeMap>
        <edgeMap>
          <xCoord>110</xCoord>
          <yCoord>320</yCoord>
        </edgeMap>
        <edgeMap>
          <xCoord>109</xCoord>
          <yCoord>319</yCoord>
        </edgeMap>
        <edgeMap>
          <xCoord>108</xCoord>
          <yCoord>318</yCoord>
        </edgeMap>
      </roi>
      <roi>
        <imageZposition>-194.750000 </imageZposition>
        <imageSOP_UID>1.3.6.1.4.1.14519.5.2.1.6279.6001.337072046660993700260816698122</imageSOP_UID>
        <inclusion>TRUE</inclusion>
        <edgeMap>
          <xCoord>104</xCoord>
          <yCoord>319</yCoord>
        </edgeMap>
        <edgeMap>
          <xCoord>103</xCoord>
          <yCoord>320</yCoord>
        </edgeMap>
        <edgeMap>
          <xCoord>103</xCoord>
          <yCoord>321</yCoord>
        </edgeMap>
        <edgeMap>
          <xCoord>102</xCoord>
          <yCoord>322</yCoord>
        </edgeMap>
        <edgeMap>
          <xCoord>101</xCoord>
          <yCoord>322</yCoord>
        </edgeMap>
        <edgeMap>
          <xCoord>100</xCoord>
          <yCoord>323</yCoord>
        </edgeMap>
        <edgeMap>
          <xCoord>99</xCoord>
          <yCoord>324</yCoord>
        </edgeMap>
        <edgeMap>
          <xCoord>98</xCoord>
          <yCoord>324</yCoord>
        </edgeMap>
        <edgeMap>
          <xCoord>97</xCoord>
          <yCoord>323</yCoord>
        </edgeMap>
        <edgeMap>
          <xCoord>96</xCoord>
          <yCoord>324</yCoord>
        </edgeMap>
        <edgeMap>
          <xCoord>96</xCoord>
          <yCoord>325</yCoord>
        </edgeMap>
        <edgeMap>
          <xCoord>95</xCoord>
          <yCoord>326</yCoord>
        </edgeMap>
        <edgeMap>
          <xCoord>96</xCoord>
          <yCoord>327</yCoord>
        </edgeMap>
        <edgeMap>
          <xCoord>96</xCoord>
          <yCoord>328</yCoord>
        </edgeMap>
        <edgeMap>
          <xCoord>97</xCoord>
          <yCoord>329</yCoord>
        </edgeMap>
        <edgeMap>
          <xCoord>98</xCoord>
          <yCoord>330</yCoord>
        </edgeMap>
        <edgeMap>
          <xCoord>98</xCoord>
          <yCoord>331</yCoord>
        </edgeMap>
        <edgeMap>
          <xCoord>99</xCoord>
          <yCoord>332</yCoord>
        </edgeMap>
        <edgeMap>
          <xCoord>99</xCoord>
          <yCoord>333</yCoord>
        </edgeMap>
        <edgeMap>
          <xCoord>99</xCoord>
          <yCoord>334</yCoord>
        </edgeMap>
        <edgeMap>
          <xCoord>99</xCoord>
          <yCoord>335</yCoord>
        </edgeMap>
        <edgeMap>
          <xCoord>99</xCoord>
          <yCoord>336</yCoord>
        </edgeMap>
        <edgeMap>
          <xCoord>99</xCoord>
          <yCoord>337</yCoord>
        </edgeMap>
        <edgeMap>
          <xCoord>99</xCoord>
          <yCoord>338</yCoord>
        </edgeMap>
        <edgeMap>
          <xCoord>100</xCoord>
          <yCoord>339</yCoord>
        </edgeMap>
        <edgeMap>
          <xCoord>101</xCoord>
          <yCoord>339</yCoord>
        </edgeMap>
        <edgeMap>
          <xCoord>102</xCoord>
          <yCoord>340</yCoord>
        </edgeMap>
        <edgeMap>
          <xCoord>103</xCoord>
          <yCoord>341</yCoord>
        </edgeMap>
        <edgeMap>
          <xCoord>104</xCoord>
          <yCoord>341</yCoord>
        </edgeMap>
        <edgeMap>
          <xCoord>105</xCoord>
          <yCoord>341</yCoord>
        </edgeMap>
        <edgeMap>
          <xCoord>106</xCoord>
          <yCoord>342</yCoord>
        </edgeMap>
        <edgeMap>
          <xCoord>107</xCoord>
          <yCoord>342</yCoord>
        </edgeMap>
        <edgeMap>
          <xCoord>108</xCoord>
          <yCoord>343</yCoord>
        </edgeMap>
        <edgeMap>
          <xCoord>109</xCoord>
          <yCoord>344</yCoord>
        </edgeMap>
        <edgeMap>
          <xCoord>110</xCoord>
          <yCoord>345</yCoord>
        </edgeMap>
        <edgeMap>
          <xCoord>111</xCoord>
          <yCoord>344</yCoord>
        </edgeMap>
        <edgeMap>
          <xCoord>111</xCoord>
          <yCoord>343</yCoord>
        </edgeMap>
        <edgeMap>
          <xCoord>112</xCoord>
          <yCoord>343</yCoord>
        </edgeMap>
        <edgeMap>
          <xCoord>113</xCoord>
          <yCoord>343</yCoord>
        </edgeMap>
        <edgeMap>
          <xCoord>114</xCoord>
          <yCoord>344</yCoord>
        </edgeMap>
        <edgeMap>
          <xCoord>115</xCoord>
          <yCoord>344</yCoord>
        </edgeMap>
        <edgeMap>
          <xCoord>116</xCoord>
          <yCoord>344</yCoord>
        </edgeMap>
        <edgeMap>
          <xCoord>117</xCoord>
          <yCoord>343</yCoord>
        </edgeMap>
        <edgeMap>
          <xCoord>118</xCoord>
          <yCoord>343</yCoord>
        </edgeMap>
        <edgeMap>
          <xCoord>119</xCoord>
          <yCoord>342</yCoord>
        </edgeMap>
        <edgeMap>
          <xCoord>120</xCoord>
          <yCoord>341</yCoord>
        </edgeMap>
        <edgeMap>
          <xCoord>120</xCoord>
          <yCoord>340</yCoord>
        </edgeMap>
        <edgeMap>
          <xCoord>120</xCoord>
          <yCoord>339</yCoord>
        </edgeMap>
        <edgeMap>
          <xCoord>121</xCoord>
          <yCoord>338</yCoord>
        </edgeMap>
        <edgeMap>
          <xCoord>122</xCoord>
          <yCoord>337</yCoord>
        </edgeMap>
        <edgeMap>
          <xCoord>122</xCoord>
          <yCoord>336</yCoord>
        </edgeMap>
        <edgeMap>
          <xCoord>122</xCoord>
          <yCoord>335</yCoord>
        </edgeMap>
        <edgeMap>
          <xCoord>122</xCoord>
          <yCoord>334</yCoord>
        </edgeMap>
        <edgeMap>
          <xCoord>122</xCoord>
          <yCoord>333</yCoord>
        </edgeMap>
        <edgeMap>
          <xCoord>121</xCoord>
          <yCoord>332</yCoord>
        </edgeMap>
        <edgeMap>
          <xCoord>120</xCoord>
          <yCoord>331</yCoord>
        </edgeMap>
        <edgeMap>
          <xCoord>119</xCoord>
          <yCoord>330</yCoord>
        </edgeMap>
        <edgeMap>
          <xCoord>118</xCoord>
          <yCoord>330</yCoord>
        </edgeMap>
        <edgeMap>
          <xCoord>117</xCoord>
          <yCoord>330</yCoord>
        </edgeMap>
        <edgeMap>
          <xCoord>116</xCoord>
          <yCoord>329</yCoord>
        </edgeMap>
        <edgeMap>
          <xCoord>116</xCoord>
          <yCoord>328</yCoord>
        </edgeMap>
        <edgeMap>
          <xCoord>116</xCoord>
          <yCoord>327</yCoord>
        </edgeMap>
        <edgeMap>
          <xCoord>116</xCoord>
          <yCoord>326</yCoord>
        </edgeMap>
        <edgeMap>
          <xCoord>116</xCoord>
          <yCoord>325</yCoord>
        </edgeMap>
        <edgeMap>
          <xCoord>115</xCoord>
          <yCoord>324</yCoord>
        </edgeMap>
        <edgeMap>
          <xCoord>115</xCoord>
          <yCoord>323</yCoord>
        </edgeMap>
        <edgeMap>
          <xCoord>114</xCoord>
          <yCoord>322</yCoord>
        </edgeMap>
        <edgeMap>
          <xCoord>114</xCoord>
          <yCoord>321</yCoord>
        </edgeMap>
        <edgeMap>
          <xCoord>113</xCoord>
          <yCoord>320</yCoord>
        </edgeMap>
        <edgeMap>
          <xCoord>112</xCoord>
          <yCoord>320</yCoord>
        </edgeMap>
        <edgeMap>
          <xCoord>111</xCoord>
          <yCoord>321</yCoord>
        </edgeMap>
        <edgeMap>
          <xCoord>110</xCoord>
          <yCoord>321</yCoord>
        </edgeMap>
        <edgeMap>
          <xCoord>109</xCoord>
          <yCoord>321</yCoord>
        </edgeMap>
        <edgeMap>
          <xCoord>108</xCoord>
          <yCoord>321</yCoord>
        </edgeMap>
        <edgeMap>
          <xCoord>107</xCoord>
          <yCoord>320</yCoord>
        </edgeMap>
        <edgeMap>
          <xCoord>106</xCoord>
          <yCoord>319</yCoord>
        </edgeMap>
        <edgeMap>
          <xCoord>105</xCoord>
          <yCoord>319</yCoord>
        </edgeMap>
        <edgeMap>
          <xCoord>104</xCoord>
          <yCoord>319</yCoord>
        </edgeMap>
      </roi>
      <roi>
        <imageZposition>-193.500000 </imageZposition>
        <imageSOP_UID>1.3.6.1.4.1.14519.5.2.1.6279.6001.540531626256037869069328874920</imageSOP_UID>
        <inclusion>TRUE</inclusion>
        <edgeMap>
          <xCoord>111</xCoord>
          <yCoord>320</yCoord>
        </edgeMap>
        <edgeMap>
          <xCoord>110</xCoord>
          <yCoord>321</yCoord>
        </edgeMap>
        <edgeMap>
          <xCoord>109</xCoord>
          <yCoord>322</yCoord>
        </edgeMap>
        <edgeMap>
          <xCoord>108</xCoord>
          <yCoord>322</yCoord>
        </edgeMap>
        <edgeMap>
          <xCoord>107</xCoord>
          <yCoord>322</yCoord>
        </edgeMap>
        <edgeMap>
          <xCoord>106</xCoord>
          <yCoord>322</yCoord>
        </edgeMap>
        <edgeMap>
          <xCoord>105</xCoord>
          <yCoord>322</yCoord>
        </edgeMap>
        <edgeMap>
          <xCoord>104</xCoord>
          <yCoord>322</yCoord>
        </edgeMap>
        <edgeMap>
          <xCoord>103</xCoord>
          <yCoord>322</yCoord>
        </edgeMap>
        <edgeMap>
          <xCoord>102</xCoord>
          <yCoord>323</yCoord>
        </edgeMap>
        <edgeMap>
          <xCoord>101</xCoord>
          <yCoord>324</yCoord>
        </edgeMap>
        <edgeMap>
          <xCoord>100</xCoord>
          <yCoord>324</yCoord>
        </edgeMap>
        <edgeMap>
          <xCoord>99</xCoord>
          <yCoord>324</yCoord>
        </edgeMap>
        <edgeMap>
          <xCoord>98</xCoord>
          <yCoord>324</yCoord>
        </edgeMap>
        <edgeMap>
          <xCoord>97</xCoord>
          <yCoord>325</yCoord>
        </edgeMap>
        <edgeMap>
          <xCoord>97</xCoord>
          <yCoord>326</yCoord>
        </edgeMap>
        <edgeMap>
          <xCoord>97</xCoord>
          <yCoord>327</yCoord>
        </edgeMap>
        <edgeMap>
          <xCoord>97</xCoord>
          <yCoord>328</yCoord>
        </edgeMap>
        <edgeMap>
          <xCoord>97</xCoord>
          <yCoord>329</yCoord>
        </edgeMap>
        <edgeMap>
          <xCoord>97</xCoord>
          <yCoord>330</yCoord>
        </edgeMap>
        <edgeMap>
          <xCoord>97</xCoord>
          <yCoord>331</yCoord>
        </edgeMap>
        <edgeMap>
          <xCoord>98</xCoord>
          <yCoord>332</yCoord>
        </edgeMap>
        <edgeMap>
          <xCoord>98</xCoord>
          <yCoord>333</yCoord>
        </edgeMap>
        <edgeMap>
          <xCoord>99</xCoord>
          <yCoord>334</yCoord>
        </edgeMap>
        <edgeMap>
          <xCoord>100</xCoord>
          <yCoord>335</yCoord>
        </edgeMap>
        <edgeMap>
          <xCoord>101</xCoord>
          <yCoord>336</yCoord>
        </edgeMap>
        <edgeMap>
          <xCoord>102</xCoord>
          <yCoord>337</yCoord>
        </edgeMap>
        <edgeMap>
          <xCoord>103</xCoord>
          <yCoord>338</yCoord>
        </edgeMap>
        <edgeMap>
          <xCoord>104</xCoord>
          <yCoord>339</yCoord>
        </edgeMap>
        <edgeMap>
          <xCoord>105</xCoord>
          <yCoord>339</yCoord>
        </edgeMap>
        <edgeMap>
          <xCoord>106</xCoord>
          <yCoord>340</yCoord>
        </edgeMap>
        <edgeMap>
          <xCoord>107</xCoord>
          <yCoord>341</yCoord>
        </edgeMap>
        <edgeMap>
          <xCoord>107</xCoord>
          <yCoord>342</yCoord>
        </edgeMap>
        <edgeMap>
          <xCoord>108</xCoord>
          <yCoord>343</yCoord>
        </edgeMap>
        <edgeMap>
          <xCoord>109</xCoord>
          <yCoord>344</yCoord>
        </edgeMap>
        <edgeMap>
          <xCoord>110</xCoord>
          <yCoord>345</yCoord>
        </edgeMap>
        <edgeMap>
          <xCoord>111</xCoord>
          <yCoord>345</yCoord>
        </edgeMap>
        <edgeMap>
          <xCoord>112</xCoord>
          <yCoord>345</yCoord>
        </edgeMap>
        <edgeMap>
          <xCoord>113</xCoord>
          <yCoord>346</yCoord>
        </edgeMap>
        <edgeMap>
          <xCoord>114</xCoord>
          <yCoord>346</yCoord>
        </edgeMap>
        <edgeMap>
          <xCoord>115</xCoord>
          <yCoord>345</yCoord>
        </edgeMap>
        <edgeMap>
          <xCoord>115</xCoord>
          <yCoord>344</yCoord>
        </edgeMap>
        <edgeMap>
          <xCoord>116</xCoord>
          <yCoord>343</yCoord>
        </edgeMap>
        <edgeMap>
          <xCoord>117</xCoord>
          <yCoord>343</yCoord>
        </edgeMap>
        <edgeMap>
          <xCoord>118</xCoord>
          <yCoord>342</yCoord>
        </edgeMap>
        <edgeMap>
          <xCoord>119</xCoord>
          <yCoord>341</yCoord>
        </edgeMap>
        <edgeMap>
          <xCoord>120</xCoord>
          <yCoord>340</yCoord>
        </edgeMap>
        <edgeMap>
          <xCoord>121</xCoord>
          <yCoord>339</yCoord>
        </edgeMap>
        <edgeMap>
          <xCoord>121</xCoord>
          <yCoord>338</yCoord>
        </edgeMap>
        <edgeMap>
          <xCoord>121</xCoord>
          <yCoord>337</yCoord>
        </edgeMap>
        <edgeMap>
          <xCoord>121</xCoord>
          <yCoord>336</yCoord>
        </edgeMap>
        <edgeMap>
          <xCoord>121</xCoord>
          <yCoord>335</yCoord>
        </edgeMap>
        <edgeMap>
          <xCoord>121</xCoord>
          <yCoord>334</yCoord>
        </edgeMap>
        <edgeMap>
          <xCoord>121</xCoord>
          <yCoord>333</yCoord>
        </edgeMap>
        <edgeMap>
          <xCoord>121</xCoord>
          <yCoord>332</yCoord>
        </edgeMap>
        <edgeMap>
          <xCoord>120</xCoord>
          <yCoord>331</yCoord>
        </edgeMap>
        <edgeMap>
          <xCoord>120</xCoord>
          <yCoord>330</yCoord>
        </edgeMap>
        <edgeMap>
          <xCoord>119</xCoord>
          <yCoord>329</yCoord>
        </edgeMap>
        <edgeMap>
          <xCoord>119</xCoord>
          <yCoord>328</yCoord>
        </edgeMap>
        <edgeMap>
          <xCoord>118</xCoord>
          <yCoord>327</yCoord>
        </edgeMap>
        <edgeMap>
          <xCoord>117</xCoord>
          <yCoord>327</yCoord>
        </edgeMap>
        <edgeMap>
          <xCoord>116</xCoord>
          <yCoord>326</yCoord>
        </edgeMap>
        <edgeMap>
          <xCoord>115</xCoord>
          <yCoord>326</yCoord>
        </edgeMap>
        <edgeMap>
          <xCoord>114</xCoord>
          <yCoord>325</yCoord>
        </edgeMap>
        <edgeMap>
          <xCoord>113</xCoord>
          <yCoord>324</yCoord>
        </edgeMap>
        <edgeMap>
          <xCoord>113</xCoord>
          <yCoord>323</yCoord>
        </edgeMap>
        <edgeMap>
          <xCoord>113</xCoord>
          <yCoord>322</yCoord>
        </edgeMap>
        <edgeMap>
          <xCoord>112</xCoord>
          <yCoord>321</yCoord>
        </edgeMap>
        <edgeMap>
          <xCoord>111</xCoord>
          <yCoord>320</yCoord>
        </edgeMap>
      </roi>
      <roi>
        <imageZposition>-192.250000 </imageZposition>
        <imageSOP_UID>1.3.6.1.4.1.14519.5.2.1.6279.6001.334021131840565314230527705052</imageSOP_UID>
        <inclusion>TRUE</inclusion>
        <edgeMap>
          <xCoord>113</xCoord>
          <yCoord>322</yCoord>
        </edgeMap>
        <edgeMap>
          <xCoord>112</xCoord>
          <yCoord>321</yCoord>
        </edgeMap>
        <edgeMap>
          <xCoord>111</xCoord>
          <yCoord>322</yCoord>
        </edgeMap>
        <edgeMap>
          <xCoord>110</xCoord>
          <yCoord>322</yCoord>
        </edgeMap>
        <edgeMap>
          <xCoord>109</xCoord>
          <yCoord>322</yCoord>
        </edgeMap>
        <edgeMap>
          <xCoord>108</xCoord>
          <yCoord>322</yCoord>
        </edgeMap>
        <edgeMap>
          <xCoord>107</xCoord>
          <yCoord>323</yCoord>
        </edgeMap>
        <edgeMap>
          <xCoord>106</xCoord>
          <yCoord>323</yCoord>
        </edgeMap>
        <edgeMap>
          <xCoord>105</xCoord>
          <yCoord>323</yCoord>
        </edgeMap>
        <edgeMap>
          <xCoord>104</xCoord>
          <yCoord>323</yCoord>
        </edgeMap>
        <edgeMap>
          <xCoord>103</xCoord>
          <yCoord>324</yCoord>
        </edgeMap>
        <edgeMap>
          <xCoord>102</xCoord>
          <yCoord>325</yCoord>
        </edgeMap>
        <edgeMap>
          <xCoord>102</xCoord>
          <yCoord>326</yCoord>
        </edgeMap>
        <edgeMap>
          <xCoord>101</xCoord>
          <yCoord>327</yCoord>
        </edgeMap>
        <edgeMap>
          <xCoord>100</xCoord>
          <yCoord>327</yCoord>
        </edgeMap>
        <edgeMap>
          <xCoord>99</xCoord>
          <yCoord>327</yCoord>
        </edgeMap>
        <edgeMap>
          <xCoord>98</xCoord>
          <yCoord>327</yCoord>
        </edgeMap>
        <edgeMap>
          <xCoord>97</xCoord>
          <yCoord>328</yCoord>
        </edgeMap>
        <edgeMap>
          <xCoord>96</xCoord>
          <yCoord>329</yCoord>
        </edgeMap>
        <edgeMap>
          <xCoord>97</xCoord>
          <yCoord>330</yCoord>
        </edgeMap>
        <edgeMap>
          <xCoord>97</xCoord>
          <yCoord>331</yCoord>
        </edgeMap>
        <edgeMap>
          <xCoord>98</xCoord>
          <yCoord>332</yCoord>
        </edgeMap>
        <edgeMap>
          <xCoord>99</xCoord>
          <yCoord>333</yCoord>
        </edgeMap>
        <edgeMap>
          <xCoord>100</xCoord>
          <yCoord>334</yCoord>
        </edgeMap>
        <edgeMap>
          <xCoord>100</xCoord>
          <yCoord>335</yCoord>
        </edgeMap>
        <edgeMap>
          <xCoord>100</xCoord>
          <yCoord>336</yCoord>
        </edgeMap>
        <edgeMap>
          <xCoord>101</xCoord>
          <yCoord>337</yCoord>
        </edgeMap>
        <edgeMap>
          <xCoord>102</xCoord>
          <yCoord>338</yCoord>
        </edgeMap>
        <edgeMap>
          <xCoord>103</xCoord>
          <yCoord>339</yCoord>
        </edgeMap>
        <edgeMap>
          <xCoord>104</xCoord>
          <yCoord>340</yCoord>
        </edgeMap>
        <edgeMap>
          <xCoord>105</xCoord>
          <yCoord>341</yCoord>
        </edgeMap>
        <edgeMap>
          <xCoord>105</xCoord>
          <yCoord>342</yCoord>
        </edgeMap>
        <edgeMap>
          <xCoord>106</xCoord>
          <yCoord>343</yCoord>
        </edgeMap>
        <edgeMap>
          <xCoord>107</xCoord>
          <yCoord>343</yCoord>
        </edgeMap>
        <edgeMap>
          <xCoord>108</xCoord>
          <yCoord>344</yCoord>
        </edgeMap>
        <edgeMap>
          <xCoord>109</xCoord>
          <yCoord>345</yCoord>
        </edgeMap>
        <edgeMap>
          <xCoord>110</xCoord>
          <yCoord>345</yCoord>
        </edgeMap>
        <edgeMap>
          <xCoord>111</xCoord>
          <yCoord>345</yCoord>
        </edgeMap>
        <edgeMap>
          <xCoord>112</xCoord>
          <yCoord>345</yCoord>
        </edgeMap>
        <edgeMap>
          <xCoord>113</xCoord>
          <yCoord>345</yCoord>
        </edgeMap>
        <edgeMap>
          <xCoord>114</xCoord>
          <yCoord>345</yCoord>
        </edgeMap>
        <edgeMap>
          <xCoord>115</xCoord>
          <yCoord>344</yCoord>
        </edgeMap>
        <edgeMap>
          <xCoord>116</xCoord>
          <yCoord>344</yCoord>
        </edgeMap>
        <edgeMap>
          <xCoord>117</xCoord>
          <yCoord>344</yCoord>
        </edgeMap>
        <edgeMap>
          <xCoord>118</xCoord>
          <yCoord>343</yCoord>
        </edgeMap>
        <edgeMap>
          <xCoord>119</xCoord>
          <yCoord>343</yCoord>
        </edgeMap>
        <edgeMap>
          <xCoord>120</xCoord>
          <yCoord>342</yCoord>
        </edgeMap>
        <edgeMap>
          <xCoord>121</xCoord>
          <yCoord>341</yCoord>
        </edgeMap>
        <edgeMap>
          <xCoord>121</xCoord>
          <yCoord>340</yCoord>
        </edgeMap>
        <edgeMap>
          <xCoord>121</xCoord>
          <yCoord>339</yCoord>
        </edgeMap>
        <edgeMap>
          <xCoord>121</xCoord>
          <yCoord>338</yCoord>
        </edgeMap>
        <edgeMap>
          <xCoord>121</xCoord>
          <yCoord>337</yCoord>
        </edgeMap>
        <edgeMap>
          <xCoord>121</xCoord>
          <yCoord>336</yCoord>
        </edgeMap>
        <edgeMap>
          <xCoord>120</xCoord>
          <yCoord>335</yCoord>
        </edgeMap>
        <edgeMap>
          <xCoord>119</xCoord>
          <yCoord>336</yCoord>
        </edgeMap>
        <edgeMap>
          <xCoord>119</xCoord>
          <yCoord>335</yCoord>
        </edgeMap>
        <edgeMap>
          <xCoord>120</xCoord>
          <yCoord>335</yCoord>
        </edgeMap>
        <edgeMap>
          <xCoord>121</xCoord>
          <yCoord>334</yCoord>
        </edgeMap>
        <edgeMap>
          <xCoord>121</xCoord>
          <yCoord>333</yCoord>
        </edgeMap>
        <edgeMap>
          <xCoord>120</xCoord>
          <yCoord>332</yCoord>
        </edgeMap>
        <edgeMap>
          <xCoord>119</xCoord>
          <yCoord>332</yCoord>
        </edgeMap>
        <edgeMap>
          <xCoord>119</xCoord>
          <yCoord>331</yCoord>
        </edgeMap>
        <edgeMap>
          <xCoord>119</xCoord>
          <yCoord>330</yCoord>
        </edgeMap>
        <edgeMap>
          <xCoord>118</xCoord>
          <yCoord>329</yCoord>
        </edgeMap>
        <edgeMap>
          <xCoord>117</xCoord>
          <yCoord>329</yCoord>
        </edgeMap>
        <edgeMap>
          <xCoord>116</xCoord>
          <yCoord>329</yCoord>
        </edgeMap>
        <edgeMap>
          <xCoord>116</xCoord>
          <yCoord>328</yCoord>
        </edgeMap>
        <edgeMap>
          <xCoord>116</xCoord>
          <yCoord>327</yCoord>
        </edgeMap>
        <edgeMap>
          <xCoord>115</xCoord>
          <yCoord>326</yCoord>
        </edgeMap>
        <edgeMap>
          <xCoord>114</xCoord>
          <yCoord>326</yCoord>
        </edgeMap>
        <edgeMap>
          <xCoord>113</xCoord>
          <yCoord>326</yCoord>
        </edgeMap>
        <edgeMap>
          <xCoord>113</xCoord>
          <yCoord>325</yCoord>
        </edgeMap>
        <edgeMap>
          <xCoord>113</xCoord>
          <yCoord>324</yCoord>
        </edgeMap>
        <edgeMap>
          <xCoord>113</xCoord>
          <yCoord>323</yCoord>
        </edgeMap>
        <edgeMap>
          <xCoord>113</xCoord>
          <yCoord>322</yCoord>
        </edgeMap>
      </roi>
      <roi>
        <imageZposition>-191.000000 </imageZposition>
        <imageSOP_UID>1.3.6.1.4.1.14519.5.2.1.6279.6001.370102962502733413059306046623</imageSOP_UID>
        <inclusion>TRUE</inclusion>
        <edgeMap>
          <xCoord>111</xCoord>
          <yCoord>323</yCoord>
        </edgeMap>
        <edgeMap>
          <xCoord>110</xCoord>
          <yCoord>324</yCoord>
        </edgeMap>
        <edgeMap>
          <xCoord>109</xCoord>
          <yCoord>324</yCoord>
        </edgeMap>
        <edgeMap>
          <xCoord>108</xCoord>
          <yCoord>325</yCoord>
        </edgeMap>
        <edgeMap>
          <xCoord>107</xCoord>
          <yCoord>324</yCoord>
        </edgeMap>
        <edgeMap>
          <xCoord>106</xCoord>
          <yCoord>324</yCoord>
        </edgeMap>
        <edgeMap>
          <xCoord>105</xCoord>
          <yCoord>325</yCoord>
        </edgeMap>
        <edgeMap>
          <xCoord>104</xCoord>
          <yCoord>325</yCoord>
        </edgeMap>
        <edgeMap>
          <xCoord>103</xCoord>
          <yCoord>324</yCoord>
        </edgeMap>
        <edgeMap>
          <xCoord>102</xCoord>
          <yCoord>324</yCoord>
        </edgeMap>
        <edgeMap>
          <xCoord>101</xCoord>
          <yCoord>324</yCoord>
        </edgeMap>
        <edgeMap>
          <xCoord>100</xCoord>
          <yCoord>325</yCoord>
        </edgeMap>
        <edgeMap>
          <xCoord>100</xCoord>
          <yCoord>326</yCoord>
        </edgeMap>
        <edgeMap>
          <xCoord>99</xCoord>
          <yCoord>326</yCoord>
        </edgeMap>
        <edgeMap>
          <xCoord>98</xCoord>
          <yCoord>326</yCoord>
        </edgeMap>
        <edgeMap>
          <xCoord>97</xCoord>
          <yCoord>326</yCoord>
        </edgeMap>
        <edgeMap>
          <xCoord>96</xCoord>
          <yCoord>327</yCoord>
        </edgeMap>
        <edgeMap>
          <xCoord>95</xCoord>
          <yCoord>328</yCoord>
        </edgeMap>
        <edgeMap>
          <xCoord>94</xCoord>
          <yCoord>329</yCoord>
        </edgeMap>
        <edgeMap>
          <xCoord>94</xCoord>
          <yCoord>330</yCoord>
        </edgeMap>
        <edgeMap>
          <xCoord>94</xCoord>
          <yCoord>331</yCoord>
        </edgeMap>
        <edgeMap>
          <xCoord>95</xCoord>
          <yCoord>332</yCoord>
        </edgeMap>
        <edgeMap>
          <xCoord>96</xCoord>
          <yCoord>333</yCoord>
        </edgeMap>
        <edgeMap>
          <xCoord>96</xCoord>
          <yCoord>334</yCoord>
        </edgeMap>
        <edgeMap>
          <xCoord>97</xCoord>
          <yCoord>335</yCoord>
        </edgeMap>
        <edgeMap>
          <xCoord>98</xCoord>
          <yCoord>336</yCoord>
        </edgeMap>
        <edgeMap>
          <xCoord>99</xCoord>
          <yCoord>337</yCoord>
        </edgeMap>
        <edgeMap>
          <xCoord>99</xCoord>
          <yCoord>338</yCoord>
        </edgeMap>
        <edgeMap>
          <xCoord>100</xCoord>
          <yCoord>339</yCoord>
        </edgeMap>
        <edgeMap>
          <xCoord>100</xCoord>
          <yCoord>340</yCoord>
        </edgeMap>
        <edgeMap>
          <xCoord>100</xCoord>
          <yCoord>341</yCoord>
        </edgeMap>
        <edgeMap>
          <xCoord>101</xCoord>
          <yCoord>342</yCoord>
        </edgeMap>
        <edgeMap>
          <xCoord>102</xCoord>
          <yCoord>343</yCoord>
        </edgeMap>
        <edgeMap>
          <xCoord>103</xCoord>
          <yCoord>344</yCoord>
        </edgeMap>
        <edgeMap>
          <xCoord>104</xCoord>
          <yCoord>344</yCoord>
        </edgeMap>
        <edgeMap>
          <xCoord>105</xCoord>
          <yCoord>345</yCoord>
        </edgeMap>
        <edgeMap>
          <xCoord>106</xCoord>
          <yCoord>345</yCoord>
        </edgeMap>
        <edgeMap>
          <xCoord>107</xCoord>
          <yCoord>345</yCoord>
        </edgeMap>
        <edgeMap>
          <xCoord>108</xCoord>
          <yCoord>346</yCoord>
        </edgeMap>
        <edgeMap>
          <xCoord>109</xCoord>
          <yCoord>346</yCoord>
        </edgeMap>
        <edgeMap>
          <xCoord>110</xCoord>
          <yCoord>346</yCoord>
        </edgeMap>
        <edgeMap>
          <xCoord>111</xCoord>
          <yCoord>345</yCoord>
        </edgeMap>
        <edgeMap>
          <xCoord>112</xCoord>
          <yCoord>345</yCoord>
        </edgeMap>
        <edgeMap>
          <xCoord>113</xCoord>
          <yCoord>345</yCoord>
        </edgeMap>
        <edgeMap>
          <xCoord>114</xCoord>
          <yCoord>345</yCoord>
        </edgeMap>
        <edgeMap>
          <xCoord>115</xCoord>
          <yCoord>345</yCoord>
        </edgeMap>
        <edgeMap>
          <xCoord>116</xCoord>
          <yCoord>345</yCoord>
        </edgeMap>
        <edgeMap>
          <xCoord>117</xCoord>
          <yCoord>345</yCoord>
        </edgeMap>
        <edgeMap>
          <xCoord>118</xCoord>
          <yCoord>345</yCoord>
        </edgeMap>
        <edgeMap>
          <xCoord>119</xCoord>
          <yCoord>344</yCoord>
        </edgeMap>
        <edgeMap>
          <xCoord>119</xCoord>
          <yCoord>343</yCoord>
        </edgeMap>
        <edgeMap>
          <xCoord>119</xCoord>
          <yCoord>342</yCoord>
        </edgeMap>
        <edgeMap>
          <xCoord>118</xCoord>
          <yCoord>341</yCoord>
        </edgeMap>
        <edgeMap>
          <xCoord>117</xCoord>
          <yCoord>341</yCoord>
        </edgeMap>
        <edgeMap>
          <xCoord>117</xCoord>
          <yCoord>340</yCoord>
        </edgeMap>
        <edgeMap>
          <xCoord>118</xCoord>
          <yCoord>339</yCoord>
        </edgeMap>
        <edgeMap>
          <xCoord>119</xCoord>
          <yCoord>339</yCoord>
        </edgeMap>
        <edgeMap>
          <xCoord>120</xCoord>
          <yCoord>338</yCoord>
        </edgeMap>
        <edgeMap>
          <xCoord>120</xCoord>
          <yCoord>337</yCoord>
        </edgeMap>
        <edgeMap>
          <xCoord>120</xCoord>
          <yCoord>336</yCoord>
        </edgeMap>
        <edgeMap>
          <xCoord>120</xCoord>
          <yCoord>335</yCoord>
        </edgeMap>
        <edgeMap>
          <xCoord>120</xCoord>
          <yCoord>334</yCoord>
        </edgeMap>
        <edgeMap>
          <xCoord>120</xCoord>
          <yCoord>333</yCoord>
        </edgeMap>
        <edgeMap>
          <xCoord>119</xCoord>
          <yCoord>332</yCoord>
        </edgeMap>
        <edgeMap>
          <xCoord>118</xCoord>
          <yCoord>331</yCoord>
        </edgeMap>
        <edgeMap>
          <xCoord>117</xCoord>
          <yCoord>331</yCoord>
        </edgeMap>
        <edgeMap>
          <xCoord>116</xCoord>
          <yCoord>330</yCoord>
        </edgeMap>
        <edgeMap>
          <xCoord>115</xCoord>
          <yCoord>330</yCoord>
        </edgeMap>
        <edgeMap>
          <xCoord>114</xCoord>
          <yCoord>329</yCoord>
        </edgeMap>
        <edgeMap>
          <xCoord>114</xCoord>
          <yCoord>328</yCoord>
        </edgeMap>
        <edgeMap>
          <xCoord>114</xCoord>
          <yCoord>327</yCoord>
        </edgeMap>
        <edgeMap>
          <xCoord>114</xCoord>
          <yCoord>326</yCoord>
        </edgeMap>
        <edgeMap>
          <xCoord>114</xCoord>
          <yCoord>325</yCoord>
        </edgeMap>
        <edgeMap>
          <xCoord>114</xCoord>
          <yCoord>324</yCoord>
        </edgeMap>
        <edgeMap>
          <xCoord>113</xCoord>
          <yCoord>323</yCoord>
        </edgeMap>
        <edgeMap>
          <xCoord>112</xCoord>
          <yCoord>323</yCoord>
        </edgeMap>
        <edgeMap>
          <xCoord>111</xCoord>
          <yCoord>323</yCoord>
        </edgeMap>
      </roi>
      <roi>
        <imageZposition>-189.750000 </imageZposition>
        <imageSOP_UID>1.3.6.1.4.1.14519.5.2.1.6279.6001.179479309791007732270177710012</imageSOP_UID>
        <inclusion>TRUE</inclusion>
        <edgeMap>
          <xCoord>103</xCoord>
          <yCoord>323</yCoord>
        </edgeMap>
        <edgeMap>
          <xCoord>102</xCoord>
          <yCoord>324</yCoord>
        </edgeMap>
        <edgeMap>
          <xCoord>101</xCoord>
          <yCoord>325</yCoord>
        </edgeMap>
        <edgeMap>
          <xCoord>100</xCoord>
          <yCoord>326</yCoord>
        </edgeMap>
        <edgeMap>
          <xCoord>99</xCoord>
          <yCoord>326</yCoord>
        </edgeMap>
        <edgeMap>
          <xCoord>98</xCoord>
          <yCoord>327</yCoord>
        </edgeMap>
        <edgeMap>
          <xCoord>97</xCoord>
          <yCoord>328</yCoord>
        </edgeMap>
        <edgeMap>
          <xCoord>96</xCoord>
          <yCoord>329</yCoord>
        </edgeMap>
        <edgeMap>
          <xCoord>96</xCoord>
          <yCoord>330</yCoord>
        </edgeMap>
        <edgeMap>
          <xCoord>97</xCoord>
          <yCoord>331</yCoord>
        </edgeMap>
        <edgeMap>
          <xCoord>98</xCoord>
          <yCoord>332</yCoord>
        </edgeMap>
        <edgeMap>
          <xCoord>98</xCoord>
          <yCoord>333</yCoord>
        </edgeMap>
        <edgeMap>
          <xCoord>98</xCoord>
          <yCoord>334</yCoord>
        </edgeMap>
        <edgeMap>
          <xCoord>98</xCoord>
          <yCoord>335</yCoord>
        </edgeMap>
        <edgeMap>
          <xCoord>99</xCoord>
          <yCoord>336</yCoord>
        </edgeMap>
        <edgeMap>
          <xCoord>99</xCoord>
          <yCoord>337</yCoord>
        </edgeMap>
        <edgeMap>
          <xCoord>100</xCoord>
          <yCoord>338</yCoord>
        </edgeMap>
        <edgeMap>
          <xCoord>101</xCoord>
          <yCoord>339</yCoord>
        </edgeMap>
        <edgeMap>
          <xCoord>102</xCoord>
          <yCoord>339</yCoord>
        </edgeMap>
        <edgeMap>
          <xCoord>103</xCoord>
          <yCoord>340</yCoord>
        </edgeMap>
        <edgeMap>
          <xCoord>104</xCoord>
          <yCoord>340</yCoord>
        </edgeMap>
        <edgeMap>
          <xCoord>105</xCoord>
          <yCoord>340</yCoord>
        </edgeMap>
        <edgeMap>
          <xCoord>106</xCoord>
          <yCoord>340</yCoord>
        </edgeMap>
        <edgeMap>
          <xCoord>107</xCoord>
          <yCoord>339</yCoord>
        </edgeMap>
        <edgeMap>
          <xCoord>108</xCoord>
          <yCoord>338</yCoord>
        </edgeMap>
        <edgeMap>
          <xCoord>108</xCoord>
          <yCoord>337</yCoord>
        </edgeMap>
        <edgeMap>
          <xCoord>109</xCoord>
          <yCoord>337</yCoord>
        </edgeMap>
        <edgeMap>
          <xCoord>110</xCoord>
          <yCoord>337</yCoord>
        </edgeMap>
        <edgeMap>
          <xCoord>111</xCoord>
          <yCoord>336</yCoord>
        </edgeMap>
        <edgeMap>
          <xCoord>112</xCoord>
          <yCoord>336</yCoord>
        </edgeMap>
        <edgeMap>
          <xCoord>113</xCoord>
          <yCoord>335</yCoord>
        </edgeMap>
        <edgeMap>
          <xCoord>114</xCoord>
          <yCoord>334</yCoord>
        </edgeMap>
        <edgeMap>
          <xCoord>114</xCoord>
          <yCoord>333</yCoord>
        </edgeMap>
        <edgeMap>
          <xCoord>114</xCoord>
          <yCoord>332</yCoord>
        </edgeMap>
        <edgeMap>
          <xCoord>113</xCoord>
          <yCoord>331</yCoord>
        </edgeMap>
        <edgeMap>
          <xCoord>113</xCoord>
          <yCoord>330</yCoord>
        </edgeMap>
        <edgeMap>
          <xCoord>113</xCoord>
          <yCoord>329</yCoord>
        </edgeMap>
        <edgeMap>
          <xCoord>113</xCoord>
          <yCoord>328</yCoord>
        </edgeMap>
        <edgeMap>
          <xCoord>112</xCoord>
          <yCoord>327</yCoord>
        </edgeMap>
        <edgeMap>
          <xCoord>112</xCoord>
          <yCoord>326</yCoord>
        </edgeMap>
        <edgeMap>
          <xCoord>111</xCoord>
          <yCoord>325</yCoord>
        </edgeMap>
        <edgeMap>
          <xCoord>110</xCoord>
          <yCoord>324</yCoord>
        </edgeMap>
        <edgeMap>
          <xCoord>109</xCoord>
          <yCoord>324</yCoord>
        </edgeMap>
        <edgeMap>
          <xCoord>108</xCoord>
          <yCoord>324</yCoord>
        </edgeMap>
        <edgeMap>
          <xCoord>107</xCoord>
          <yCoord>324</yCoord>
        </edgeMap>
        <edgeMap>
          <xCoord>106</xCoord>
          <yCoord>323</yCoord>
        </edgeMap>
        <edgeMap>
          <xCoord>105</xCoord>
          <yCoord>323</yCoord>
        </edgeMap>
        <edgeMap>
          <xCoord>104</xCoord>
          <yCoord>323</yCoord>
        </edgeMap>
        <edgeMap>
          <xCoord>103</xCoord>
          <yCoord>323</yCoord>
        </edgeMap>
      </roi>
      <roi>
        <imageZposition>-188.500000 </imageZposition>
        <imageSOP_UID>1.3.6.1.4.1.14519.5.2.1.6279.6001.340164181560400928979944674907</imageSOP_UID>
        <inclusion>TRUE</inclusion>
        <edgeMap>
          <xCoord>101</xCoord>
          <yCoord>324</yCoord>
        </edgeMap>
        <edgeMap>
          <xCoord>100</xCoord>
          <yCoord>325</yCoord>
        </edgeMap>
        <edgeMap>
          <xCoord>99</xCoord>
          <yCoord>326</yCoord>
        </edgeMap>
        <edgeMap>
          <xCoord>98</xCoord>
          <yCoord>327</yCoord>
        </edgeMap>
        <edgeMap>
          <xCoord>97</xCoord>
          <yCoord>328</yCoord>
        </edgeMap>
        <edgeMap>
          <xCoord>97</xCoord>
          <yCoord>329</yCoord>
        </edgeMap>
        <edgeMap>
          <xCoord>98</xCoord>
          <yCoord>330</yCoord>
        </edgeMap>
        <edgeMap>
          <xCoord>99</xCoord>
          <yCoord>331</yCoord>
        </edgeMap>
        <edgeMap>
          <xCoord>100</xCoord>
          <yCoord>332</yCoord>
        </edgeMap>
        <edgeMap>
          <xCoord>101</xCoord>
          <yCoord>332</yCoord>
        </edgeMap>
        <edgeMap>
          <xCoord>101</xCoord>
          <yCoord>333</yCoord>
        </edgeMap>
        <edgeMap>
          <xCoord>102</xCoord>
          <yCoord>334</yCoord>
        </edgeMap>
        <edgeMap>
          <xCoord>103</xCoord>
          <yCoord>335</yCoord>
        </edgeMap>
        <edgeMap>
          <xCoord>104</xCoord>
          <yCoord>336</yCoord>
        </edgeMap>
        <edgeMap>
          <xCoord>104</xCoord>
          <yCoord>337</yCoord>
        </edgeMap>
        <edgeMap>
          <xCoord>105</xCoord>
          <yCoord>338</yCoord>
        </edgeMap>
        <edgeMap>
          <xCoord>105</xCoord>
          <yCoord>339</yCoord>
        </edgeMap>
        <edgeMap>
          <xCoord>105</xCoord>
          <yCoord>340</yCoord>
        </edgeMap>
        <edgeMap>
          <xCoord>106</xCoord>
          <yCoord>341</yCoord>
        </edgeMap>
        <edgeMap>
          <xCoord>107</xCoord>
          <yCoord>341</yCoord>
        </edgeMap>
        <edgeMap>
          <xCoord>108</xCoord>
          <yCoord>341</yCoord>
        </edgeMap>
        <edgeMap>
          <xCoord>109</xCoord>
          <yCoord>341</yCoord>
        </edgeMap>
        <edgeMap>
          <xCoord>110</xCoord>
          <yCoord>341</yCoord>
        </edgeMap>
        <edgeMap>
          <xCoord>111</xCoord>
          <yCoord>341</yCoord>
        </edgeMap>
        <edgeMap>
          <xCoord>112</xCoord>
          <yCoord>340</yCoord>
        </edgeMap>
        <edgeMap>
          <xCoord>112</xCoord>
          <yCoord>339</yCoord>
        </edgeMap>
        <edgeMap>
          <xCoord>112</xCoord>
          <yCoord>338</yCoord>
        </edgeMap>
        <edgeMap>
          <xCoord>112</xCoord>
          <yCoord>337</yCoord>
        </edgeMap>
        <edgeMap>
          <xCoord>112</xCoord>
          <yCoord>336</yCoord>
        </edgeMap>
        <edgeMap>
          <xCoord>113</xCoord>
          <yCoord>335</yCoord>
        </edgeMap>
        <edgeMap>
          <xCoord>114</xCoord>
          <yCoord>334</yCoord>
        </edgeMap>
        <edgeMap>
          <xCoord>114</xCoord>
          <yCoord>333</yCoord>
        </edgeMap>
        <edgeMap>
          <xCoord>113</xCoord>
          <yCoord>332</yCoord>
        </edgeMap>
        <edgeMap>
          <xCoord>113</xCoord>
          <yCoord>331</yCoord>
        </edgeMap>
        <edgeMap>
          <xCoord>113</xCoord>
          <yCoord>330</yCoord>
        </edgeMap>
        <edgeMap>
          <xCoord>112</xCoord>
          <yCoord>329</yCoord>
        </edgeMap>
        <edgeMap>
          <xCoord>111</xCoord>
          <yCoord>328</yCoord>
        </edgeMap>
        <edgeMap>
          <xCoord>110</xCoord>
          <yCoord>327</yCoord>
        </edgeMap>
        <edgeMap>
          <xCoord>110</xCoord>
          <yCoord>326</yCoord>
        </edgeMap>
        <edgeMap>
          <xCoord>109</xCoord>
          <yCoord>325</yCoord>
        </edgeMap>
        <edgeMap>
          <xCoord>108</xCoord>
          <yCoord>325</yCoord>
        </edgeMap>
        <edgeMap>
          <xCoord>107</xCoord>
          <yCoord>324</yCoord>
        </edgeMap>
        <edgeMap>
          <xCoord>106</xCoord>
          <yCoord>324</yCoord>
        </edgeMap>
        <edgeMap>
          <xCoord>105</xCoord>
          <yCoord>324</yCoord>
        </edgeMap>
        <edgeMap>
          <xCoord>104</xCoord>
          <yCoord>324</yCoord>
        </edgeMap>
        <edgeMap>
          <xCoord>103</xCoord>
          <yCoord>324</yCoord>
        </edgeMap>
        <edgeMap>
          <xCoord>102</xCoord>
          <yCoord>324</yCoord>
        </edgeMap>
        <edgeMap>
          <xCoord>101</xCoord>
          <yCoord>324</yCoord>
        </edgeMap>
      </roi>
    </unblindedReadNodule>
    <nonNodule>
      <nonNoduleID>_Non-nodule 001</nonNoduleID>
      <imageZposition>-259.750000 </imageZposition>
      <imageSOP_UID>1.3.6.1.4.1.14519.5.2.1.6279.6001.190308228319138529338101185894</imageSOP_UID>
      <locus>
        <xCoord>153</xCoord>
        <yCoord>399</yCoord>
      </locus>
    </nonNodule>
    <nonNodule>
      <nonNoduleID>_Non-nodule 002</nonNoduleID>
      <imageZposition>-337.250000 </imageZposition>
      <imageSOP_UID>1.3.6.1.4.1.14519.5.2.1.6279.6001.303118156324845047678528841876</imageSOP_UID>
      <locus>
        <xCoord>443</xCoord>
        <yCoord>172</yCoord>
      </locus>
    </nonNodule>
    <nonNodule>
      <nonNoduleID>_Non-nodule 003</nonNoduleID>
      <imageZposition>-169.750000 </imageZposition>
      <imageSOP_UID>1.3.6.1.4.1.14519.5.2.1.6279.6001.287357210537834834907581650576</imageSOP_UID>
      <locus>
        <xCoord>322</xCoord>
        <yCoord>194</yCoord>
      </locus>
    </nonNodule>
    <nonNodule>
      <nonNoduleID>_Non-nodule 004</nonNoduleID>
      <imageZposition>-162.250000 </imageZposition>
      <imageSOP_UID>1.3.6.1.4.1.14519.5.2.1.6279.6001.935563515036486577667347975497</imageSOP_UID>
      <locus>
        <xCoord>193</xCoord>
        <yCoord>192</yCoord>
      </locus>
    </nonNodule>
    <nonNodule>
      <nonNoduleID>_Non-nodule 005</nonNoduleID>
      <imageZposition>-189.750000 </imageZposition>
      <imageSOP_UID>1.3.6.1.4.1.14519.5.2.1.6279.6001.179479309791007732270177710012</imageSOP_UID>
      <locus>
        <xCoord>155</xCoord>
        <yCoord>372</yCoord>
      </locus>
    </nonNodule>
    <nonNodule>
      <nonNoduleID>_Non-nodule 006</nonNoduleID>
      <imageZposition>-216.000000 </imageZposition>
      <imageSOP_UID>1.3.6.1.4.1.14519.5.2.1.6279.6001.222132815168325458428798740889</imageSOP_UID>
      <locus>
        <xCoord>102</xCoord>
        <yCoord>351</yCoord>
      </locus>
    </nonNodule>
    <nonNodule>
      <nonNoduleID>_Non-nodule 007</nonNoduleID>
      <imageZposition>-181.000000 </imageZposition>
      <imageSOP_UID>1.3.6.1.4.1.14519.5.2.1.6279.6001.768829875909354427743871443268</imageSOP_UID>
      <locus>
        <xCoord>107</xCoord>
        <yCoord>225</yCoord>
      </locus>
    </nonNodule>
    <nonNodule>
      <nonNoduleID>_Non-nodule 008</nonNoduleID>
      <imageZposition>-171.000000 </imageZposition>
      <imageSOP_UID>1.3.6.1.4.1.14519.5.2.1.6279.6001.318212722724873023693968521392</imageSOP_UID>
      <locus>
        <xCoord>192</xCoord>
        <yCoord>216</yCoord>
      </locus>
    </nonNodule>
    <nonNodule>
      <nonNoduleID>_Non-nodule 009</nonNoduleID>
      <imageZposition>-142.250000 </imageZposition>
      <imageSOP_UID>1.3.6.1.4.1.14519.5.2.1.6279.6001.586084340659315854854201759349</imageSOP_UID>
      <locus>
        <xCoord>343</xCoord>
        <yCoord>265</yCoord>
      </locus>
    </nonNodule>
  </readingSession>
<readingSession>
    <annotationVersion>3.12</annotationVersion>
    <servicingRadiologistID>129500782</servicingRadiologistID>
    <unblindedReadNodule>
      <noduleID>IL057_196991</noduleID>
      <characteristics>
        <subtlety>5</subtlety>
        <internalStructure>1</internalStructure>
        <calcification>6</calcification>
        <sphericity>4</sphericity>
        <margin>3</margin>
        <lobulation>4</lobulation>
        <spiculation>5</spiculation>
        <texture>5</texture>
        <malignancy>5</malignancy>
      </characteristics>
      <roi>
        <imageZposition>-204.75</imageZposition>
        <imageSOP_UID>1.3.6.1.4.1.14519.5.2.1.6279.6001.261724044695387964532737598443</imageSOP_UID>
        <inclusion>TRUE</inclusion>
        <edgeMap>
          <xCoord>109</xCoord>
          <yCoord>342</yCoord>
        </edgeMap>
        <edgeMap>
          <xCoord>110</xCoord>
          <yCoord>341</yCoord>
        </edgeMap>
        <edgeMap>
          <xCoord>111</xCoord>
          <yCoord>340</yCoord>
        </edgeMap>
        <edgeMap>
          <xCoord>111</xCoord>
          <yCoord>339</yCoord>
        </edgeMap>
        <edgeMap>
          <xCoord>111</xCoord>
          <yCoord>338</yCoord>
        </edgeMap>
        <edgeMap>
          <xCoord>112</xCoord>
          <yCoord>337</yCoord>
        </edgeMap>
        <edgeMap>
          <xCoord>113</xCoord>
          <yCoord>336</yCoord>
        </edgeMap>
        <edgeMap>
          <xCoord>114</xCoord>
          <yCoord>335</yCoord>
        </edgeMap>
        <edgeMap>
          <xCoord>115</xCoord>
          <yCoord>334</yCoord>
        </edgeMap>
        <edgeMap>
          <xCoord>115</xCoord>
          <yCoord>333</yCoord>
        </edgeMap>
        <edgeMap>
          <xCoord>114</xCoord>
          <yCoord>332</yCoord>
        </edgeMap>
        <edgeMap>
          <xCoord>115</xCoord>
          <yCoord>331</yCoord>
        </edgeMap>
        <edgeMap>
          <xCoord>116</xCoord>
          <yCoord>330</yCoord>
        </edgeMap>
        <edgeMap>
          <xCoord>117</xCoord>
          <yCoord>329</yCoord>
        </edgeMap>
        <edgeMap>
          <xCoord>116</xCoord>
          <yCoord>328</yCoord>
        </edgeMap>
        <edgeMap>
          <xCoord>115</xCoord>
          <yCoord>327</yCoord>
        </edgeMap>
        <edgeMap>
          <xCoord>114</xCoord>
          <yCoord>328</yCoord>
        </edgeMap>
        <edgeMap>
          <xCoord>113</xCoord>
          <yCoord>329</yCoord>
        </edgeMap>
        <edgeMap>
          <xCoord>112</xCoord>
          <yCoord>328</yCoord>
        </edgeMap>
        <edgeMap>
          <xCoord>111</xCoord>
          <yCoord>327</yCoord>
        </edgeMap>
        <edgeMap>
          <xCoord>110</xCoord>
          <yCoord>326</yCoord>
        </edgeMap>
        <edgeMap>
          <xCoord>109</xCoord>
          <yCoord>326</yCoord>
        </edgeMap>
        <edgeMap>
          <xCoord>108</xCoord>
          <yCoord>327</yCoord>
        </edgeMap>
        <edgeMap>
          <xCoord>107</xCoord>
          <yCoord>327</yCoord>
        </edgeMap>
        <edgeMap>
          <xCoord>106</xCoord>
          <yCoord>326</yCoord>
        </edgeMap>
        <edgeMap>
          <xCoord>105</xCoord>
          <yCoord>326</yCoord>
        </edgeMap>
        <edgeMap>
          <xCoord>104</xCoord>
          <yCoord>325</yCoord>
        </edgeMap>
        <edgeMap>
          <xCoord>103</xCoord>
          <yCoord>325</yCoord>
        </edgeMap>
        <edgeMap>
          <xCoord>102</xCoord>
          <yCoord>326</yCoord>
        </edgeMap>
        <edgeMap>
          <xCoord>101</xCoord>
          <yCoord>327</yCoord>
        </edgeMap>
        <edgeMap>
          <xCoord>102</xCoord>
          <yCoord>328</yCoord>
        </edgeMap>
        <edgeMap>
          <xCoord>102</xCoord>
          <yCoord>329</yCoord>
        </edgeMap>
        <edgeMap>
          <xCoord>102</xCoord>
          <yCoord>330</yCoord>
        </edgeMap>
        <edgeMap>
          <xCoord>102</xCoord>
          <yCoord>331</yCoord>
        </edgeMap>
        <edgeMap>
          <xCoord>103</xCoord>
          <yCoord>332</yCoord>
        </edgeMap>
        <edgeMap>
          <xCoord>104</xCoord>
          <yCoord>333</yCoord>
        </edgeMap>
        <edgeMap>
          <xCoord>105</xCoord>
          <yCoord>332</yCoord>
        </edgeMap>
        <edgeMap>
          <xCoord>106</xCoord>
          <yCoord>331</yCoord>
        </edgeMap>
        <edgeMap>
          <xCoord>107</xCoord>
          <yCoord>331</yCoord>
        </edgeMap>
        <edgeMap>
          <xCoord>108</xCoord>
          <yCoord>331</yCoord>
        </edgeMap>
        <edgeMap>
          <xCoord>109</xCoord>
          <yCoord>332</yCoord>
        </edgeMap>
        <edgeMap>
          <xCoord>110</xCoord>
          <yCoord>333</yCoord>
        </edgeMap>
        <edgeMap>
          <xCoord>110</xCoord>
          <yCoord>334</yCoord>
        </edgeMap>
        <edgeMap>
          <xCoord>109</xCoord>
          <yCoord>335</yCoord>
        </edgeMap>
        <edgeMap>
          <xCoord>108</xCoord>
          <yCoord>336</yCoord>
        </edgeMap>
        <edgeMap>
          <xCoord>107</xCoord>
          <yCoord>337</yCoord>
        </edgeMap>
        <edgeMap>
          <xCoord>107</xCoord>
          <yCoord>338</yCoord>
        </edgeMap>
        <edgeMap>
          <xCoord>106</xCoord>
          <yCoord>339</yCoord>
        </edgeMap>
        <edgeMap>
          <xCoord>107</xCoord>
          <yCoord>340</yCoord>
        </edgeMap>
        <edgeMap>
          <xCoord>108</xCoord>
          <yCoord>341</yCoord>
        </edgeMap>
        <edgeMap>
          <xCoord>109</xCoord>
          <yCoord>342</yCoord>
        </edgeMap>
      </roi>
      <roi>
        <imageZposition>-203.5</imageZposition>
        <imageSOP_UID>1.3.6.1.4.1.14519.5.2.1.6279.6001.218955383498184735770515752905</imageSOP_UID>
        <inclusion>TRUE</inclusion>
        <edgeMap>
          <xCoord>105</xCoord>
          <yCoord>335</yCoord>
        </edgeMap>
        <edgeMap>
          <xCoord>106</xCoord>
          <yCoord>334</yCoord>
        </edgeMap>
        <edgeMap>
          <xCoord>107</xCoord>
          <yCoord>334</yCoord>
        </edgeMap>
        <edgeMap>
          <xCoord>108</xCoord>
          <yCoord>333</yCoord>
        </edgeMap>
        <edgeMap>
          <xCoord>109</xCoord>
          <yCoord>333</yCoord>
        </edgeMap>
        <edgeMap>
          <xCoord>110</xCoord>
          <yCoord>332</yCoord>
        </edgeMap>
        <edgeMap>
          <xCoord>111</xCoord>
          <yCoord>331</yCoord>
        </edgeMap>
        <edgeMap>
          <xCoord>112</xCoord>
          <yCoord>331</yCoord>
        </edgeMap>
        <edgeMap>
          <xCoord>113</xCoord>
          <yCoord>330</yCoord>
        </edgeMap>
        <edgeMap>
          <xCoord>113</xCoord>
          <yCoord>329</yCoord>
        </edgeMap>
        <edgeMap>
          <xCoord>114</xCoord>
          <yCoord>328</yCoord>
        </edgeMap>
        <edgeMap>
          <xCoord>113</xCoord>
          <yCoord>327</yCoord>
        </edgeMap>
        <edgeMap>
          <xCoord>113</xCoord>
          <yCoord>326</yCoord>
        </edgeMap>
        <edgeMap>
          <xCoord>112</xCoord>
          <yCoord>325</yCoord>
        </edgeMap>
        <edgeMap>
          <xCoord>111</xCoord>
          <yCoord>325</yCoord>
        </edgeMap>
        <edgeMap>
          <xCoord>110</xCoord>
          <yCoord>324</yCoord>
        </edgeMap>
        <edgeMap>
          <xCoord>109</xCoord>
          <yCoord>325</yCoord>
        </edgeMap>
        <edgeMap>
          <xCoord>108</xCoord>
          <yCoord>324</yCoord>
        </edgeMap>
        <edgeMap>
          <xCoord>107</xCoord>
          <yCoord>324</yCoord>
        </edgeMap>
        <edgeMap>
          <xCoord>106</xCoord>
          <yCoord>323</yCoord>
        </edgeMap>
        <edgeMap>
          <xCoord>105</xCoord>
          <yCoord>323</yCoord>
        </edgeMap>
        <edgeMap>
          <xCoord>104</xCoord>
          <yCoord>322</yCoord>
        </edgeMap>
        <edgeMap>
          <xCoord>103</xCoord>
          <yCoord>323</yCoord>
        </edgeMap>
        <edgeMap>
          <xCoord>102</xCoord>
          <yCoord>323</yCoord>
        </edgeMap>
        <edgeMap>
          <xCoord>101</xCoord>
          <yCoord>324</yCoord>
        </edgeMap>
        <edgeMap>
          <xCoord>101</xCoord>
          <yCoord>325</yCoord>
        </edgeMap>
        <edgeMap>
          <xCoord>100</xCoord>
          <yCoord>326</yCoord>
        </edgeMap>
        <edgeMap>
          <xCoord>100</xCoord>
          <yCoord>327</yCoord>
        </edgeMap>
        <edgeMap>
          <xCoord>99</xCoord>
          <yCoord>328</yCoord>
        </edgeMap>
        <edgeMap>
          <xCoord>99</xCoord>
          <yCoord>329</yCoord>
        </edgeMap>
        <edgeMap>
          <xCoord>100</xCoord>
          <yCoord>330</yCoord>
        </edgeMap>
        <edgeMap>
          <xCoord>100</xCoord>
          <yCoord>331</yCoord>
        </edgeMap>
        <edgeMap>
          <xCoord>101</xCoord>
          <yCoord>332</yCoord>
        </edgeMap>
        <edgeMap>
          <xCoord>101</xCoord>
          <yCoord>333</yCoord>
        </edgeMap>
        <edgeMap>
          <xCoord>102</xCoord>
          <yCoord>334</yCoord>
        </edgeMap>
        <edgeMap>
          <xCoord>103</xCoord>
          <yCoord>334</yCoord>
        </edgeMap>
        <edgeMap>
          <xCoord>104</xCoord>
          <yCoord>335</yCoord>
        </edgeMap>
        <edgeMap>
          <xCoord>105</xCoord>
          <yCoord>335</yCoord>
        </edgeMap>
      </roi>
      <roi>
        <imageZposition>-202.25</imageZposition>
        <imageSOP_UID>1.3.6.1.4.1.14519.5.2.1.6279.6001.199208388638899115681262762056</imageSOP_UID>
        <inclusion>TRUE</inclusion>
        <edgeMap>
          <xCoord>108</xCoord>
          <yCoord>337</yCoord>
        </edgeMap>
        <edgeMap>
          <xCoord>109</xCoord>
          <yCoord>336</yCoord>
        </edgeMap>
        <edgeMap>
          <xCoord>110</xCoord>
          <yCoord>336</yCoord>
        </edgeMap>
        <edgeMap>
          <xCoord>111</xCoord>
          <yCoord>336</yCoord>
        </edgeMap>
        <edgeMap>
          <xCoord>112</xCoord>
          <yCoord>335</yCoord>
        </edgeMap>
        <edgeMap>
          <xCoord>113</xCoord>
          <yCoord>334</yCoord>
        </edgeMap>
        <edgeMap>
          <xCoord>114</xCoord>
          <yCoord>333</yCoord>
        </edgeMap>
        <edgeMap>
          <xCoord>114</xCoord>
          <yCoord>332</yCoord>
        </edgeMap>
        <edgeMap>
          <xCoord>114</xCoord>
          <yCoord>331</yCoord>
        </edgeMap>
        <edgeMap>
          <xCoord>115</xCoord>
          <yCoord>330</yCoord>
        </edgeMap>
        <edgeMap>
          <xCoord>115</xCoord>
          <yCoord>329</yCoord>
        </edgeMap>
        <edgeMap>
          <xCoord>114</xCoord>
          <yCoord>328</yCoord>
        </edgeMap>
        <edgeMap>
          <xCoord>114</xCoord>
          <yCoord>327</yCoord>
        </edgeMap>
        <edgeMap>
          <xCoord>114</xCoord>
          <yCoord>326</yCoord>
        </edgeMap>
        <edgeMap>
          <xCoord>113</xCoord>
          <yCoord>325</yCoord>
        </edgeMap>
        <edgeMap>
          <xCoord>112</xCoord>
          <yCoord>324</yCoord>
        </edgeMap>
        <edgeMap>
          <xCoord>111</xCoord>
          <yCoord>324</yCoord>
        </edgeMap>
        <edgeMap>
          <xCoord>110</xCoord>
          <yCoord>324</yCoord>
        </edgeMap>
        <edgeMap>
          <xCoord>109</xCoord>
          <yCoord>323</yCoord>
        </edgeMap>
        <edgeMap>
          <xCoord>108</xCoord>
          <yCoord>323</yCoord>
        </edgeMap>
        <edgeMap>
          <xCoord>107</xCoord>
          <yCoord>323</yCoord>
        </edgeMap>
        <edgeMap>
          <xCoord>106</xCoord>
          <yCoord>322</yCoord>
        </edgeMap>
        <edgeMap>
          <xCoord>105</xCoord>
          <yCoord>322</yCoord>
        </edgeMap>
        <edgeMap>
          <xCoord>104</xCoord>
          <yCoord>322</yCoord>
        </edgeMap>
        <edgeMap>
          <xCoord>103</xCoord>
          <yCoord>322</yCoord>
        </edgeMap>
        <edgeMap>
          <xCoord>102</xCoord>
          <yCoord>323</yCoord>
        </edgeMap>
        <edgeMap>
          <xCoord>101</xCoord>
          <yCoord>323</yCoord>
        </edgeMap>
        <edgeMap>
          <xCoord>100</xCoord>
          <yCoord>323</yCoord>
        </edgeMap>
        <edgeMap>
          <xCoord>99</xCoord>
          <yCoord>324</yCoord>
        </edgeMap>
        <edgeMap>
          <xCoord>98</xCoord>
          <yCoord>325</yCoord>
        </edgeMap>
        <edgeMap>
          <xCoord>98</xCoord>
          <yCoord>326</yCoord>
        </edgeMap>
        <edgeMap>
          <xCoord>98</xCoord>
          <yCoord>327</yCoord>
        </edgeMap>
        <edgeMap>
          <xCoord>97</xCoord>
          <yCoord>328</yCoord>
        </edgeMap>
        <edgeMap>
          <xCoord>98</xCoord>
          <yCoord>329</yCoord>
        </edgeMap>
        <edgeMap>
          <xCoord>98</xCoord>
          <yCoord>330</yCoord>
        </edgeMap>
        <edgeMap>
          <xCoord>98</xCoord>
          <yCoord>331</yCoord>
        </edgeMap>
        <edgeMap>
          <xCoord>99</xCoord>
          <yCoord>332</yCoord>
        </edgeMap>
        <edgeMap>
          <xCoord>100</xCoord>
          <yCoord>333</yCoord>
        </edgeMap>
        <edgeMap>
          <xCoord>101</xCoord>
          <yCoord>333</yCoord>
        </edgeMap>
        <edgeMap>
          <xCoord>102</xCoord>
          <yCoord>334</yCoord>
        </edgeMap>
        <edgeMap>
          <xCoord>103</xCoord>
          <yCoord>335</yCoord>
        </edgeMap>
        <edgeMap>
          <xCoord>104</xCoord>
          <yCoord>336</yCoord>
        </edgeMap>
        <edgeMap>
          <xCoord>105</xCoord>
          <yCoord>336</yCoord>
        </edgeMap>
        <edgeMap>
          <xCoord>106</xCoord>
          <yCoord>336</yCoord>
        </edgeMap>
        <edgeMap>
          <xCoord>107</xCoord>
          <yCoord>337</yCoord>
        </edgeMap>
        <edgeMap>
          <xCoord>108</xCoord>
          <yCoord>337</yCoord>
        </edgeMap>
      </roi>
      <roi>
        <imageZposition>-201.0</imageZposition>
        <imageSOP_UID>1.3.6.1.4.1.14519.5.2.1.6279.6001.320683508654536226143916261287</imageSOP_UID>
        <inclusion>TRUE</inclusion>
        <edgeMap>
          <xCoord>110</xCoord>
          <yCoord>339</yCoord>
        </edgeMap>
        <edgeMap>
          <xCoord>111</xCoord>
          <yCoord>338</yCoord>
        </edgeMap>
        <edgeMap>
          <xCoord>112</xCoord>
          <yCoord>338</yCoord>
        </edgeMap>
        <edgeMap>
          <xCoord>113</xCoord>
          <yCoord>338</yCoord>
        </edgeMap>
        <edgeMap>
          <xCoord>114</xCoord>
          <yCoord>337</yCoord>
        </edgeMap>
        <edgeMap>
          <xCoord>115</xCoord>
          <yCoord>336</yCoord>
        </edgeMap>
        <edgeMap>
          <xCoord>116</xCoord>
          <yCoord>335</yCoord>
        </edgeMap>
        <edgeMap>
          <xCoord>116</xCoord>
          <yCoord>334</yCoord>
        </edgeMap>
        <edgeMap>
          <xCoord>116</xCoord>
          <yCoord>333</yCoord>
        </edgeMap>
        <edgeMap>
          <xCoord>117</xCoord>
          <yCoord>332</yCoord>
        </edgeMap>
        <edgeMap>
          <xCoord>117</xCoord>
          <yCoord>331</yCoord>
        </edgeMap>
        <edgeMap>
          <xCoord>117</xCoord>
          <yCoord>330</yCoord>
        </edgeMap>
        <edgeMap>
          <xCoord>116</xCoord>
          <yCoord>329</yCoord>
        </edgeMap>
        <edgeMap>
          <xCoord>116</xCoord>
          <yCoord>328</yCoord>
        </edgeMap>
        <edgeMap>
          <xCoord>116</xCoord>
          <yCoord>327</yCoord>
        </edgeMap>
        <edgeMap>
          <xCoord>115</xCoord>
          <yCoord>326</yCoord>
        </edgeMap>
        <edgeMap>
          <xCoord>114</xCoord>
          <yCoord>325</yCoord>
        </edgeMap>
        <edgeMap>
          <xCoord>113</xCoord>
          <yCoord>324</yCoord>
        </edgeMap>
        <edgeMap>
          <xCoord>112</xCoord>
          <yCoord>323</yCoord>
        </edgeMap>
        <edgeMap>
          <xCoord>111</xCoord>
          <yCoord>323</yCoord>
        </edgeMap>
        <edgeMap>
          <xCoord>110</xCoord>
          <yCoord>323</yCoord>
        </edgeMap>
        <edgeMap>
          <xCoord>109</xCoord>
          <yCoord>322</yCoord>
        </edgeMap>
        <edgeMap>
          <xCoord>108</xCoord>
          <yCoord>323</yCoord>
        </edgeMap>
        <edgeMap>
          <xCoord>107</xCoord>
          <yCoord>322</yCoord>
        </edgeMap>
        <edgeMap>
          <xCoord>106</xCoord>
          <yCoord>323</yCoord>
        </edgeMap>
        <edgeMap>
          <xCoord>105</xCoord>
          <yCoord>323</yCoord>
        </edgeMap>
        <edgeMap>
          <xCoord>104</xCoord>
          <yCoord>323</yCoord>
        </edgeMap>
        <edgeMap>
          <xCoord>103</xCoord>
          <yCoord>324</yCoord>
        </edgeMap>
        <edgeMap>
          <xCoord>102</xCoord>
          <yCoord>325</yCoord>
        </edgeMap>
        <edgeMap>
          <xCoord>101</xCoord>
          <yCoord>326</yCoord>
        </edgeMap>
        <edgeMap>
          <xCoord>101</xCoord>
          <yCoord>327</yCoord>
        </edgeMap>
        <edgeMap>
          <xCoord>101</xCoord>
          <yCoord>328</yCoord>
        </edgeMap>
        <edgeMap>
          <xCoord>100</xCoord>
          <yCoord>329</yCoord>
        </edgeMap>
        <edgeMap>
          <xCoord>101</xCoord>
          <yCoord>330</yCoord>
        </edgeMap>
        <edgeMap>
          <xCoord>101</xCoord>
          <yCoord>331</yCoord>
        </edgeMap>
        <edgeMap>
          <xCoord>101</xCoord>
          <yCoord>332</yCoord>
        </edgeMap>
        <edgeMap>
          <xCoord>102</xCoord>
          <yCoord>333</yCoord>
        </edgeMap>
        <edgeMap>
          <xCoord>102</xCoord>
          <yCoord>334</yCoord>
        </edgeMap>
        <edgeMap>
          <xCoord>102</xCoord>
          <yCoord>335</yCoord>
        </edgeMap>
        <edgeMap>
          <xCoord>103</xCoord>
          <yCoord>336</yCoord>
        </edgeMap>
        <edgeMap>
          <xCoord>104</xCoord>
          <yCoord>337</yCoord>
        </edgeMap>
        <edgeMap>
          <xCoord>105</xCoord>
          <yCoord>338</yCoord>
        </edgeMap>
        <edgeMap>
          <xCoord>106</xCoord>
          <yCoord>338</yCoord>
        </edgeMap>
        <edgeMap>
          <xCoord>107</xCoord>
          <yCoord>338</yCoord>
        </edgeMap>
        <edgeMap>
          <xCoord>108</xCoord>
          <yCoord>339</yCoord>
        </edgeMap>
        <edgeMap>
          <xCoord>109</xCoord>
          <yCoord>339</yCoord>
        </edgeMap>
        <edgeMap>
          <xCoord>110</xCoord>
          <yCoord>339</yCoord>
        </edgeMap>
      </roi>
      <roi>
        <imageZposition>-199.75</imageZposition>
        <imageSOP_UID>1.3.6.1.4.1.14519.5.2.1.6279.6001.485602546216119602875303354533</imageSOP_UID>
        <inclusion>TRUE</inclusion>
        <edgeMap>
          <xCoord>111</xCoord>
          <yCoord>345</yCoord>
        </edgeMap>
        <edgeMap>
          <xCoord>112</xCoord>
          <yCoord>344</yCoord>
        </edgeMap>
        <edgeMap>
          <xCoord>113</xCoord>
          <yCoord>344</yCoord>
        </edgeMap>
        <edgeMap>
          <xCoord>114</xCoord>
          <yCoord>344</yCoord>
        </edgeMap>
        <edgeMap>
          <xCoord>115</xCoord>
          <yCoord>343</yCoord>
        </edgeMap>
        <edgeMap>
          <xCoord>116</xCoord>
          <yCoord>342</yCoord>
        </edgeMap>
        <edgeMap>
          <xCoord>117</xCoord>
          <yCoord>341</yCoord>
        </edgeMap>
        <edgeMap>
          <xCoord>118</xCoord>
          <yCoord>340</yCoord>
        </edgeMap>
        <edgeMap>
          <xCoord>119</xCoord>
          <yCoord>339</yCoord>
        </edgeMap>
        <edgeMap>
          <xCoord>120</xCoord>
          <yCoord>338</yCoord>
        </edgeMap>
        <edgeMap>
          <xCoord>120</xCoord>
          <yCoord>337</yCoord>
        </edgeMap>
        <edgeMap>
          <xCoord>120</xCoord>
          <yCoord>336</yCoord>
        </edgeMap>
        <edgeMap>
          <xCoord>121</xCoord>
          <yCoord>335</yCoord>
        </edgeMap>
        <edgeMap>
          <xCoord>120</xCoord>
          <yCoord>334</yCoord>
        </edgeMap>
        <edgeMap>
          <xCoord>120</xCoord>
          <yCoord>333</yCoord>
        </edgeMap>
        <edgeMap>
          <xCoord>120</xCoord>
          <yCoord>332</yCoord>
        </edgeMap>
        <edgeMap>
          <xCoord>119</xCoord>
          <yCoord>331</yCoord>
        </edgeMap>
        <edgeMap>
          <xCoord>118</xCoord>
          <yCoord>330</yCoord>
        </edgeMap>
        <edgeMap>
          <xCoord>117</xCoord>
          <yCoord>329</yCoord>
        </edgeMap>
        <edgeMap>
          <xCoord>116</xCoord>
          <yCoord>328</yCoord>
        </edgeMap>
        <edgeMap>
          <xCoord>116</xCoord>
          <yCoord>327</yCoord>
        </edgeMap>
        <edgeMap>
          <xCoord>116</xCoord>
          <yCoord>326</yCoord>
        </edgeMap>
        <edgeMap>
          <xCoord>115</xCoord>
          <yCoord>325</yCoord>
        </edgeMap>
        <edgeMap>
          <xCoord>114</xCoord>
          <yCoord>324</yCoord>
        </edgeMap>
        <edgeMap>
          <xCoord>113</xCoord>
          <yCoord>323</yCoord>
        </edgeMap>
        <edgeMap>
          <xCoord>112</xCoord>
          <yCoord>322</yCoord>
        </edgeMap>
        <edgeMap>
          <xCoord>111</xCoord>
          <yCoord>321</yCoord>
        </edgeMap>
        <edgeMap>
          <xCoord>110</xCoord>
          <yCoord>321</yCoord>
        </edgeMap>
        <edgeMap>
          <xCoord>109</xCoord>
          <yCoord>321</yCoord>
        </edgeMap>
        <edgeMap>
          <xCoord>108</xCoord>
          <yCoord>320</yCoord>
        </edgeMap>
        <edgeMap>
          <xCoord>107</xCoord>
          <yCoord>320</yCoord>
        </edgeMap>
        <edgeMap>
          <xCoord>106</xCoord>
          <yCoord>320</yCoord>
        </edgeMap>
        <edgeMap>
          <xCoord>105</xCoord>
          <yCoord>320</yCoord>
        </edgeMap>
        <edgeMap>
          <xCoord>104</xCoord>
          <yCoord>321</yCoord>
        </edgeMap>
        <edgeMap>
          <xCoord>103</xCoord>
          <yCoord>321</yCoord>
        </edgeMap>
        <edgeMap>
          <xCoord>102</xCoord>
          <yCoord>321</yCoord>
        </edgeMap>
        <edgeMap>
          <xCoord>101</xCoord>
          <yCoord>322</yCoord>
        </edgeMap>
        <edgeMap>
          <xCoord>100</xCoord>
          <yCoord>323</yCoord>
        </edgeMap>
        <edgeMap>
          <xCoord>99</xCoord>
          <yCoord>324</yCoord>
        </edgeMap>
        <edgeMap>
          <xCoord>98</xCoord>
          <yCoord>325</yCoord>
        </edgeMap>
        <edgeMap>
          <xCoord>98</xCoord>
          <yCoord>326</yCoord>
        </edgeMap>
        <edgeMap>
          <xCoord>98</xCoord>
          <yCoord>327</yCoord>
        </edgeMap>
        <edgeMap>
          <xCoord>97</xCoord>
          <yCoord>328</yCoord>
        </edgeMap>
        <edgeMap>
          <xCoord>97</xCoord>
          <yCoord>329</yCoord>
        </edgeMap>
        <edgeMap>
          <xCoord>98</xCoord>
          <yCoord>330</yCoord>
        </edgeMap>
        <edgeMap>
          <xCoord>98</xCoord>
          <yCoord>331</yCoord>
        </edgeMap>
        <edgeMap>
          <xCoord>98</xCoord>
          <yCoord>332</yCoord>
        </edgeMap>
        <edgeMap>
          <xCoord>99</xCoord>
          <yCoord>333</yCoord>
        </edgeMap>
        <edgeMap>
          <xCoord>100</xCoord>
          <yCoord>334</yCoord>
        </edgeMap>
        <edgeMap>
          <xCoord>100</xCoord>
          <yCoord>335</yCoord>
        </edgeMap>
        <edgeMap>
          <xCoord>100</xCoord>
          <yCoord>336</yCoord>
        </edgeMap>
        <edgeMap>
          <xCoord>101</xCoord>
          <yCoord>337</yCoord>
        </edgeMap>
        <edgeMap>
          <xCoord>101</xCoord>
          <yCoord>338</yCoord>
        </edgeMap>
        <edgeMap>
          <xCoord>102</xCoord>
          <yCoord>339</yCoord>
        </edgeMap>
        <edgeMap>
          <xCoord>103</xCoord>
          <yCoord>340</yCoord>
        </edgeMap>
        <edgeMap>
          <xCoord>104</xCoord>
          <yCoord>341</yCoord>
        </edgeMap>
        <edgeMap>
          <xCoord>105</xCoord>
          <yCoord>342</yCoord>
        </edgeMap>
        <edgeMap>
          <xCoord>106</xCoord>
          <yCoord>343</yCoord>
        </edgeMap>
        <edgeMap>
          <xCoord>107</xCoord>
          <yCoord>344</yCoord>
        </edgeMap>
        <edgeMap>
          <xCoord>108</xCoord>
          <yCoord>344</yCoord>
        </edgeMap>
        <edgeMap>
          <xCoord>109</xCoord>
          <yCoord>344</yCoord>
        </edgeMap>
        <edgeMap>
          <xCoord>110</xCoord>
          <yCoord>345</yCoord>
        </edgeMap>
        <edgeMap>
          <xCoord>111</xCoord>
          <yCoord>345</yCoord>
        </edgeMap>
      </roi>
      <roi>
        <imageZposition>-198.5</imageZposition>
        <imageSOP_UID>1.3.6.1.4.1.14519.5.2.1.6279.6001.233113464974273495600818988884</imageSOP_UID>
        <inclusion>TRUE</inclusion>
        <edgeMap>
          <xCoord>123</xCoord>
          <yCoord>352</yCoord>
        </edgeMap>
        <edgeMap>
          <xCoord>124</xCoord>
          <yCoord>351</yCoord>
        </edgeMap>
        <edgeMap>
          <xCoord>125</xCoord>
          <yCoord>350</yCoord>
        </edgeMap>
        <edgeMap>
          <xCoord>126</xCoord>
          <yCoord>350</yCoord>
        </edgeMap>
        <edgeMap>
          <xCoord>127</xCoord>
          <yCoord>350</yCoord>
        </edgeMap>
        <edgeMap>
          <xCoord>128</xCoord>
          <yCoord>350</yCoord>
        </edgeMap>
        <edgeMap>
          <xCoord>129</xCoord>
          <yCoord>350</yCoord>
        </edgeMap>
        <edgeMap>
          <xCoord>130</xCoord>
          <yCoord>349</yCoord>
        </edgeMap>
        <edgeMap>
          <xCoord>129</xCoord>
          <yCoord>348</yCoord>
        </edgeMap>
        <edgeMap>
          <xCoord>128</xCoord>
          <yCoord>347</yCoord>
        </edgeMap>
        <edgeMap>
          <xCoord>127</xCoord>
          <yCoord>347</yCoord>
        </edgeMap>
        <edgeMap>
          <xCoord>126</xCoord>
          <yCoord>347</yCoord>
        </edgeMap>
        <edgeMap>
          <xCoord>125</xCoord>
          <yCoord>347</yCoord>
        </edgeMap>
        <edgeMap>
          <xCoord>124</xCoord>
          <yCoord>348</yCoord>
        </edgeMap>
        <edgeMap>
          <xCoord>123</xCoord>
          <yCoord>348</yCoord>
        </edgeMap>
        <edgeMap>
          <xCoord>122</xCoord>
          <yCoord>348</yCoord>
        </edgeMap>
        <edgeMap>
          <xCoord>121</xCoord>
          <yCoord>348</yCoord>
        </edgeMap>
        <edgeMap>
          <xCoord>120</xCoord>
          <yCoord>348</yCoord>
        </edgeMap>
        <edgeMap>
          <xCoord>119</xCoord>
          <yCoord>348</yCoord>
        </edgeMap>
        <edgeMap>
          <xCoord>118</xCoord>
          <yCoord>347</yCoord>
        </edgeMap>
        <edgeMap>
          <xCoord>117</xCoord>
          <yCoord>346</yCoord>
        </edgeMap>
        <edgeMap>
          <xCoord>117</xCoord>
          <yCoord>345</yCoord>
        </edgeMap>
        <edgeMap>
          <xCoord>118</xCoord>
          <yCoord>344</yCoord>
        </edgeMap>
        <edgeMap>
          <xCoord>119</xCoord>
          <yCoord>343</yCoord>
        </edgeMap>
        <edgeMap>
          <xCoord>119</xCoord>
          <yCoord>342</yCoord>
        </edgeMap>
        <edgeMap>
          <xCoord>119</xCoord>
          <yCoord>341</yCoord>
        </edgeMap>
        <edgeMap>
          <xCoord>120</xCoord>
          <yCoord>340</yCoord>
        </edgeMap>
        <edgeMap>
          <xCoord>120</xCoord>
          <yCoord>339</yCoord>
        </edgeMap>
        <edgeMap>
          <xCoord>121</xCoord>
          <yCoord>338</yCoord>
        </edgeMap>
        <edgeMap>
          <xCoord>121</xCoord>
          <yCoord>337</yCoord>
        </edgeMap>
        <edgeMap>
          <xCoord>122</xCoord>
          <yCoord>336</yCoord>
        </edgeMap>
        <edgeMap>
          <xCoord>123</xCoord>
          <yCoord>335</yCoord>
        </edgeMap>
        <edgeMap>
          <xCoord>124</xCoord>
          <yCoord>335</yCoord>
        </edgeMap>
        <edgeMap>
          <xCoord>125</xCoord>
          <yCoord>335</yCoord>
        </edgeMap>
        <edgeMap>
          <xCoord>126</xCoord>
          <yCoord>334</yCoord>
        </edgeMap>
        <edgeMap>
          <xCoord>127</xCoord>
          <yCoord>333</yCoord>
        </edgeMap>
        <edgeMap>
          <xCoord>128</xCoord>
          <yCoord>333</yCoord>
        </edgeMap>
        <edgeMap>
          <xCoord>129</xCoord>
          <yCoord>333</yCoord>
        </edgeMap>
        <edgeMap>
          <xCoord>130</xCoord>
          <yCoord>332</yCoord>
        </edgeMap>
        <edgeMap>
          <xCoord>129</xCoord>
          <yCoord>331</yCoord>
        </edgeMap>
        <edgeMap>
          <xCoord>128</xCoord>
          <yCoord>331</yCoord>
        </edgeMap>
        <edgeMap>
          <xCoord>127</xCoord>
          <yCoord>331</yCoord>
        </edgeMap>
        <edgeMap>
          <xCoord>126</xCoord>
          <yCoord>330</yCoord>
        </edgeMap>
        <edgeMap>
          <xCoord>125</xCoord>
          <yCoord>330</yCoord>
        </edgeMap>
        <edgeMap>
          <xCoord>124</xCoord>
          <yCoord>330</yCoord>
        </edgeMap>
        <edgeMap>
          <xCoord>123</xCoord>
          <yCoord>330</yCoord>
        </edgeMap>
        <edgeMap>
          <xCoord>122</xCoord>
          <yCoord>331</yCoord>
        </edgeMap>
        <edgeMap>
          <xCoord>121</xCoord>
          <yCoord>331</yCoord>
        </edgeMap>
        <edgeMap>
          <xCoord>120</xCoord>
          <yCoord>330</yCoord>
        </edgeMap>
        <edgeMap>
          <xCoord>119</xCoord>
          <yCoord>329</yCoord>
        </edgeMap>
        <edgeMap>
          <xCoord>118</xCoord>
          <yCoord>328</yCoord>
        </edgeMap>
        <edgeMap>
          <xCoord>119</xCoord>
          <yCoord>327</yCoord>
        </edgeMap>
        <edgeMap>
          <xCoord>120</xCoord>
          <yCoord>326</yCoord>
        </edgeMap>
        <edgeMap>
          <xCoord>121</xCoord>
          <yCoord>325</yCoord>
        </edgeMap>
        <edgeMap>
          <xCoord>122</xCoord>
          <yCoord>324</yCoord>
        </edgeMap>
        <edgeMap>
          <xCoord>123</xCoord>
          <yCoord>325</yCoord>
        </edgeMap>
        <edgeMap>
          <xCoord>124</xCoord>
          <yCoord>326</yCoord>
        </edgeMap>
        <edgeMap>
          <xCoord>125</xCoord>
          <yCoord>325</yCoord>
        </edgeMap>
        <edgeMap>
          <xCoord>126</xCoord>
          <yCoord>324</yCoord>
        </edgeMap>
        <edgeMap>
          <xCoord>125</xCoord>
          <yCoord>323</yCoord>
        </edgeMap>
        <edgeMap>
          <xCoord>124</xCoord>
          <yCoord>322</yCoord>
        </edgeMap>
        <edgeMap>
          <xCoord>123</xCoord>
          <yCoord>321</yCoord>
        </edgeMap>
        <edgeMap>
          <xCoord>122</xCoord>
          <yCoord>320</yCoord>
        </edgeMap>
        <edgeMap>
          <xCoord>122</xCoord>
          <yCoord>319</yCoord>
        </edgeMap>
        <edgeMap>
          <xCoord>123</xCoord>
          <yCoord>318</yCoord>
        </edgeMap>
        <edgeMap>
          <xCoord>123</xCoord>
          <yCoord>317</yCoord>
        </edgeMap>
        <edgeMap>
          <xCoord>124</xCoord>
          <yCoord>316</yCoord>
        </edgeMap>
        <edgeMap>
          <xCoord>123</xCoord>
          <yCoord>315</yCoord>
        </edgeMap>
        <edgeMap>
          <xCoord>122</xCoord>
          <yCoord>315</yCoord>
        </edgeMap>
        <edgeMap>
          <xCoord>121</xCoord>
          <yCoord>316</yCoord>
        </edgeMap>
        <edgeMap>
          <xCoord>120</xCoord>
          <yCoord>317</yCoord>
        </edgeMap>
        <edgeMap>
          <xCoord>119</xCoord>
          <yCoord>317</yCoord>
        </edgeMap>
        <edgeMap>
          <xCoord>118</xCoord>
          <yCoord>318</yCoord>
        </edgeMap>
        <edgeMap>
          <xCoord>117</xCoord>
          <yCoord>318</yCoord>
        </edgeMap>
        <edgeMap>
          <xCoord>116</xCoord>
          <yCoord>319</yCoord>
        </edgeMap>
        <edgeMap>
          <xCoord>115</xCoord>
          <yCoord>320</yCoord>
        </edgeMap>
        <edgeMap>
          <xCoord>114</xCoord>
          <yCoord>320</yCoord>
        </edgeMap>
        <edgeMap>
          <xCoord>113</xCoord>
          <yCoord>320</yCoord>
        </edgeMap>
        <edgeMap>
          <xCoord>112</xCoord>
          <yCoord>321</yCoord>
        </edgeMap>
        <edgeMap>
          <xCoord>111</xCoord>
          <yCoord>320</yCoord>
        </edgeMap>
        <edgeMap>
          <xCoord>110</xCoord>
          <yCoord>319</yCoord>
        </edgeMap>
        <edgeMap>
          <xCoord>109</xCoord>
          <yCoord>319</yCoord>
        </edgeMap>
        <edgeMap>
          <xCoord>108</xCoord>
          <yCoord>318</yCoord>
        </edgeMap>
        <edgeMap>
          <xCoord>107</xCoord>
          <yCoord>318</yCoord>
        </edgeMap>
        <edgeMap>
          <xCoord>106</xCoord>
          <yCoord>319</yCoord>
        </edgeMap>
        <edgeMap>
          <xCoord>105</xCoord>
          <yCoord>320</yCoord>
        </edgeMap>
        <edgeMap>
          <xCoord>104</xCoord>
          <yCoord>321</yCoord>
        </edgeMap>
        <edgeMap>
          <xCoord>103</xCoord>
          <yCoord>320</yCoord>
        </edgeMap>
        <edgeMap>
          <xCoord>102</xCoord>
          <yCoord>319</yCoord>
        </edgeMap>
        <edgeMap>
          <xCoord>101</xCoord>
          <yCoord>319</yCoord>
        </edgeMap>
        <edgeMap>
          <xCoord>100</xCoord>
          <yCoord>319</yCoord>
        </edgeMap>
        <edgeMap>
          <xCoord>99</xCoord>
          <yCoord>320</yCoord>
        </edgeMap>
        <edgeMap>
          <xCoord>98</xCoord>
          <yCoord>321</yCoord>
        </edgeMap>
        <edgeMap>
          <xCoord>97</xCoord>
          <yCoord>321</yCoord>
        </edgeMap>
        <edgeMap>
          <xCoord>96</xCoord>
          <yCoord>321</yCoord>
        </edgeMap>
        <edgeMap>
          <xCoord>95</xCoord>
          <yCoord>322</yCoord>
        </edgeMap>
        <edgeMap>
          <xCoord>95</xCoord>
          <yCoord>323</yCoord>
        </edgeMap>
        <edgeMap>
          <xCoord>94</xCoord>
          <yCoord>324</yCoord>
        </edgeMap>
        <edgeMap>
          <xCoord>93</xCoord>
          <yCoord>325</yCoord>
        </edgeMap>
        <edgeMap>
          <xCoord>92</xCoord>
          <yCoord>325</yCoord>
        </edgeMap>
        <edgeMap>
          <xCoord>91</xCoord>
          <yCoord>326</yCoord>
        </edgeMap>
        <edgeMap>
          <xCoord>92</xCoord>
          <yCoord>327</yCoord>
        </edgeMap>
        <edgeMap>
          <xCoord>92</xCoord>
          <yCoord>328</yCoord>
        </edgeMap>
        <edgeMap>
          <xCoord>93</xCoord>
          <yCoord>329</yCoord>
        </edgeMap>
        <edgeMap>
          <xCoord>94</xCoord>
          <yCoord>330</yCoord>
        </edgeMap>
        <edgeMap>
          <xCoord>94</xCoord>
          <yCoord>331</yCoord>
        </edgeMap>
        <edgeMap>
          <xCoord>93</xCoord>
          <yCoord>332</yCoord>
        </edgeMap>
        <edgeMap>
          <xCoord>94</xCoord>
          <yCoord>333</yCoord>
        </edgeMap>
        <edgeMap>
          <xCoord>94</xCoord>
          <yCoord>334</yCoord>
        </edgeMap>
        <edgeMap>
          <xCoord>95</xCoord>
          <yCoord>335</yCoord>
        </edgeMap>
        <edgeMap>
          <xCoord>95</xCoord>
          <yCoord>336</yCoord>
        </edgeMap>
        <edgeMap>
          <xCoord>96</xCoord>
          <yCoord>337</yCoord>
        </edgeMap>
        <edgeMap>
          <xCoord>97</xCoord>
          <yCoord>338</yCoord>
        </edgeMap>
        <edgeMap>
          <xCoord>97</xCoord>
          <yCoord>339</yCoord>
        </edgeMap>
        <edgeMap>
          <xCoord>97</xCoord>
          <yCoord>340</yCoord>
        </edgeMap>
        <edgeMap>
          <xCoord>97</xCoord>
          <yCoord>341</yCoord>
        </edgeMap>
        <edgeMap>
          <xCoord>97</xCoord>
          <yCoord>342</yCoord>
        </edgeMap>
        <edgeMap>
          <xCoord>97</xCoord>
          <yCoord>343</yCoord>
        </edgeMap>
        <edgeMap>
          <xCoord>98</xCoord>
          <yCoord>344</yCoord>
        </edgeMap>
        <edgeMap>
          <xCoord>99</xCoord>
          <yCoord>343</yCoord>
        </edgeMap>
        <edgeMap>
          <xCoord>100</xCoord>
          <yCoord>342</yCoord>
        </edgeMap>
        <edgeMap>
          <xCoord>101</xCoord>
          <yCoord>341</yCoord>
        </edgeMap>
        <edgeMap>
          <xCoord>102</xCoord>
          <yCoord>342</yCoord>
        </edgeMap>
        <edgeMap>
          <xCoord>103</xCoord>
          <yCoord>343</yCoord>
        </edgeMap>
        <edgeMap>
          <xCoord>102</xCoord>
          <yCoord>344</yCoord>
        </edgeMap>
        <edgeMap>
          <xCoord>103</xCoord>
          <yCoord>345</yCoord>
        </edgeMap>
        <edgeMap>
          <xCoord>104</xCoord>
          <yCoord>345</yCoord>
        </edgeMap>
        <edgeMap>
          <xCoord>105</xCoord>
          <yCoord>345</yCoord>
        </edgeMap>
        <edgeMap>
          <xCoord>106</xCoord>
          <yCoord>345</yCoord>
        </edgeMap>
        <edgeMap>
          <xCoord>107</xCoord>
          <yCoord>346</yCoord>
        </edgeMap>
        <edgeMap>
          <xCoord>108</xCoord>
          <yCoord>346</yCoord>
        </edgeMap>
        <edgeMap>
          <xCoord>109</xCoord>
          <yCoord>347</yCoord>
        </edgeMap>
        <edgeMap>
          <xCoord>110</xCoord>
          <yCoord>347</yCoord>
        </edgeMap>
        <edgeMap>
          <xCoord>111</xCoord>
          <yCoord>347</yCoord>
        </edgeMap>
        <edgeMap>
          <xCoord>112</xCoord>
          <yCoord>348</yCoord>
        </edgeMap>
        <edgeMap>
          <xCoord>113</xCoord>
          <yCoord>349</yCoord>
        </edgeMap>
        <edgeMap>
          <xCoord>114</xCoord>
          <yCoord>350</yCoord>
        </edgeMap>
        <edgeMap>
          <xCoord>115</xCoord>
          <yCoord>350</yCoord>
        </edgeMap>
        <edgeMap>
          <xCoord>116</xCoord>
          <yCoord>350</yCoord>
        </edgeMap>
        <edgeMap>
          <xCoord>117</xCoord>
          <yCoord>350</yCoord>
        </edgeMap>
        <edgeMap>
          <xCoord>118</xCoord>
          <yCoord>351</yCoord>
        </edgeMap>
        <edgeMap>
          <xCoord>119</xCoord>
          <yCoord>351</yCoord>
        </edgeMap>
        <edgeMap>
          <xCoord>120</xCoord>
          <yCoord>352</yCoord>
        </edgeMap>
        <edgeMap>
          <xCoord>121</xCoord>
          <yCoord>352</yCoord>
        </edgeMap>
        <edgeMap>
          <xCoord>122</xCoord>
          <yCoord>352</yCoord>
        </edgeMap>
        <edgeMap>
          <xCoord>123</xCoord>
          <yCoord>352</yCoord>
        </edgeMap>
      </roi>
      <roi>
        <imageZposition>-197.25</imageZposition>
        <imageSOP_UID>1.3.6.1.4.1.14519.5.2.1.6279.6001.191108571515864103699460242665</imageSOP_UID>
        <inclusion>TRUE</inclusion>
        <edgeMap>
          <xCoord>112</xCoord>
          <yCoord>347</yCoord>
        </edgeMap>
        <edgeMap>
          <xCoord>113</xCoord>
          <yCoord>346</yCoord>
        </edgeMap>
        <edgeMap>
          <xCoord>114</xCoord>
          <yCoord>346</yCoord>
        </edgeMap>
        <edgeMap>
          <xCoord>115</xCoord>
          <yCoord>346</yCoord>
        </edgeMap>
        <edgeMap>
          <xCoord>116</xCoord>
          <yCoord>345</yCoord>
        </edgeMap>
        <edgeMap>
          <xCoord>117</xCoord>
          <yCoord>344</yCoord>
        </edgeMap>
        <edgeMap>
          <xCoord>118</xCoord>
          <yCoord>343</yCoord>
        </edgeMap>
        <edgeMap>
          <xCoord>119</xCoord>
          <yCoord>342</yCoord>
        </edgeMap>
        <edgeMap>
          <xCoord>120</xCoord>
          <yCoord>341</yCoord>
        </edgeMap>
        <edgeMap>
          <xCoord>121</xCoord>
          <yCoord>340</yCoord>
        </edgeMap>
        <edgeMap>
          <xCoord>121</xCoord>
          <yCoord>339</yCoord>
        </edgeMap>
        <edgeMap>
          <xCoord>121</xCoord>
          <yCoord>338</yCoord>
        </edgeMap>
        <edgeMap>
          <xCoord>122</xCoord>
          <yCoord>337</yCoord>
        </edgeMap>
        <edgeMap>
          <xCoord>122</xCoord>
          <yCoord>336</yCoord>
        </edgeMap>
        <edgeMap>
          <xCoord>122</xCoord>
          <yCoord>335</yCoord>
        </edgeMap>
        <edgeMap>
          <xCoord>121</xCoord>
          <yCoord>334</yCoord>
        </edgeMap>
        <edgeMap>
          <xCoord>121</xCoord>
          <yCoord>333</yCoord>
        </edgeMap>
        <edgeMap>
          <xCoord>121</xCoord>
          <yCoord>332</yCoord>
        </edgeMap>
        <edgeMap>
          <xCoord>120</xCoord>
          <yCoord>331</yCoord>
        </edgeMap>
        <edgeMap>
          <xCoord>120</xCoord>
          <yCoord>330</yCoord>
        </edgeMap>
        <edgeMap>
          <xCoord>120</xCoord>
          <yCoord>329</yCoord>
        </edgeMap>
        <edgeMap>
          <xCoord>119</xCoord>
          <yCoord>328</yCoord>
        </edgeMap>
        <edgeMap>
          <xCoord>119</xCoord>
          <yCoord>327</yCoord>
        </edgeMap>
        <edgeMap>
          <xCoord>119</xCoord>
          <yCoord>326</yCoord>
        </edgeMap>
        <edgeMap>
          <xCoord>118</xCoord>
          <yCoord>325</yCoord>
        </edgeMap>
        <edgeMap>
          <xCoord>117</xCoord>
          <yCoord>324</yCoord>
        </edgeMap>
        <edgeMap>
          <xCoord>116</xCoord>
          <yCoord>323</yCoord>
        </edgeMap>
        <edgeMap>
          <xCoord>115</xCoord>
          <yCoord>322</yCoord>
        </edgeMap>
        <edgeMap>
          <xCoord>114</xCoord>
          <yCoord>322</yCoord>
        </edgeMap>
        <edgeMap>
          <xCoord>113</xCoord>
          <yCoord>322</yCoord>
        </edgeMap>
        <edgeMap>
          <xCoord>112</xCoord>
          <yCoord>321</yCoord>
        </edgeMap>
        <edgeMap>
          <xCoord>111</xCoord>
          <yCoord>321</yCoord>
        </edgeMap>
        <edgeMap>
          <xCoord>110</xCoord>
          <yCoord>322</yCoord>
        </edgeMap>
        <edgeMap>
          <xCoord>109</xCoord>
          <yCoord>322</yCoord>
        </edgeMap>
        <edgeMap>
          <xCoord>108</xCoord>
          <yCoord>322</yCoord>
        </edgeMap>
        <edgeMap>
          <xCoord>107</xCoord>
          <yCoord>323</yCoord>
        </edgeMap>
        <edgeMap>
          <xCoord>106</xCoord>
          <yCoord>322</yCoord>
        </edgeMap>
        <edgeMap>
          <xCoord>105</xCoord>
          <yCoord>322</yCoord>
        </edgeMap>
        <edgeMap>
          <xCoord>104</xCoord>
          <yCoord>322</yCoord>
        </edgeMap>
        <edgeMap>
          <xCoord>103</xCoord>
          <yCoord>321</yCoord>
        </edgeMap>
        <edgeMap>
          <xCoord>102</xCoord>
          <yCoord>322</yCoord>
        </edgeMap>
        <edgeMap>
          <xCoord>101</xCoord>
          <yCoord>322</yCoord>
        </edgeMap>
        <edgeMap>
          <xCoord>100</xCoord>
          <yCoord>322</yCoord>
        </edgeMap>
        <edgeMap>
          <xCoord>99</xCoord>
          <yCoord>323</yCoord>
        </edgeMap>
        <edgeMap>
          <xCoord>98</xCoord>
          <yCoord>324</yCoord>
        </edgeMap>
        <edgeMap>
          <xCoord>97</xCoord>
          <yCoord>325</yCoord>
        </edgeMap>
        <edgeMap>
          <xCoord>96</xCoord>
          <yCoord>326</yCoord>
        </edgeMap>
        <edgeMap>
          <xCoord>96</xCoord>
          <yCoord>327</yCoord>
        </edgeMap>
        <edgeMap>
          <xCoord>96</xCoord>
          <yCoord>328</yCoord>
        </edgeMap>
        <edgeMap>
          <xCoord>95</xCoord>
          <yCoord>329</yCoord>
        </edgeMap>
        <edgeMap>
          <xCoord>94</xCoord>
          <yCoord>330</yCoord>
        </edgeMap>
        <edgeMap>
          <xCoord>93</xCoord>
          <yCoord>330</yCoord>
        </edgeMap>
        <edgeMap>
          <xCoord>92</xCoord>
          <yCoord>329</yCoord>
        </edgeMap>
        <edgeMap>
          <xCoord>91</xCoord>
          <yCoord>328</yCoord>
        </edgeMap>
        <edgeMap>
          <xCoord>90</xCoord>
          <yCoord>329</yCoord>
        </edgeMap>
        <edgeMap>
          <xCoord>90</xCoord>
          <yCoord>330</yCoord>
        </edgeMap>
        <edgeMap>
          <xCoord>91</xCoord>
          <yCoord>331</yCoord>
        </edgeMap>
        <edgeMap>
          <xCoord>91</xCoord>
          <yCoord>332</yCoord>
        </edgeMap>
        <edgeMap>
          <xCoord>92</xCoord>
          <yCoord>333</yCoord>
        </edgeMap>
        <edgeMap>
          <xCoord>92</xCoord>
          <yCoord>334</yCoord>
        </edgeMap>
        <edgeMap>
          <xCoord>93</xCoord>
          <yCoord>335</yCoord>
        </edgeMap>
        <edgeMap>
          <xCoord>93</xCoord>
          <yCoord>336</yCoord>
        </edgeMap>
        <edgeMap>
          <xCoord>94</xCoord>
          <yCoord>337</yCoord>
        </edgeMap>
        <edgeMap>
          <xCoord>94</xCoord>
          <yCoord>338</yCoord>
        </edgeMap>
        <edgeMap>
          <xCoord>95</xCoord>
          <yCoord>339</yCoord>
        </edgeMap>
        <edgeMap>
          <xCoord>95</xCoord>
          <yCoord>340</yCoord>
        </edgeMap>
        <edgeMap>
          <xCoord>96</xCoord>
          <yCoord>341</yCoord>
        </edgeMap>
        <edgeMap>
          <xCoord>96</xCoord>
          <yCoord>342</yCoord>
        </edgeMap>
        <edgeMap>
          <xCoord>97</xCoord>
          <yCoord>343</yCoord>
        </edgeMap>
        <edgeMap>
          <xCoord>98</xCoord>
          <yCoord>344</yCoord>
        </edgeMap>
        <edgeMap>
          <xCoord>99</xCoord>
          <yCoord>343</yCoord>
        </edgeMap>
        <edgeMap>
          <xCoord>99</xCoord>
          <yCoord>342</yCoord>
        </edgeMap>
        <edgeMap>
          <xCoord>100</xCoord>
          <yCoord>341</yCoord>
        </edgeMap>
        <edgeMap>
          <xCoord>101</xCoord>
          <yCoord>340</yCoord>
        </edgeMap>
        <edgeMap>
          <xCoord>102</xCoord>
          <yCoord>340</yCoord>
        </edgeMap>
        <edgeMap>
          <xCoord>103</xCoord>
          <yCoord>341</yCoord>
        </edgeMap>
        <edgeMap>
          <xCoord>104</xCoord>
          <yCoord>342</yCoord>
        </edgeMap>
        <edgeMap>
          <xCoord>105</xCoord>
          <yCoord>343</yCoord>
        </edgeMap>
        <edgeMap>
          <xCoord>106</xCoord>
          <yCoord>344</yCoord>
        </edgeMap>
        <edgeMap>
          <xCoord>107</xCoord>
          <yCoord>345</yCoord>
        </edgeMap>
        <edgeMap>
          <xCoord>108</xCoord>
          <yCoord>345</yCoord>
        </edgeMap>
        <edgeMap>
          <xCoord>109</xCoord>
          <yCoord>346</yCoord>
        </edgeMap>
        <edgeMap>
          <xCoord>110</xCoord>
          <yCoord>346</yCoord>
        </edgeMap>
        <edgeMap>
          <xCoord>111</xCoord>
          <yCoord>346</yCoord>
        </edgeMap>
        <edgeMap>
          <xCoord>112</xCoord>
          <yCoord>347</yCoord>
        </edgeMap>
      </roi>
      <roi>
        <imageZposition>-196.0</imageZposition>
        <imageSOP_UID>1.3.6.1.4.1.14519.5.2.1.6279.6001.230354937556519458319180904662</imageSOP_UID>
        <inclusion>TRUE</inclusion>
        <edgeMap>
          <xCoord>110</xCoord>
          <yCoord>346</yCoord>
        </edgeMap>
        <edgeMap>
          <xCoord>111</xCoord>
          <yCoord>345</yCoord>
        </edgeMap>
        <edgeMap>
          <xCoord>112</xCoord>
          <yCoord>345</yCoord>
        </edgeMap>
        <edgeMap>
          <xCoord>113</xCoord>
          <yCoord>345</yCoord>
        </edgeMap>
        <edgeMap>
          <xCoord>114</xCoord>
          <yCoord>344</yCoord>
        </edgeMap>
        <edgeMap>
          <xCoord>115</xCoord>
          <yCoord>344</yCoord>
        </edgeMap>
        <edgeMap>
          <xCoord>116</xCoord>
          <yCoord>344</yCoord>
        </edgeMap>
        <edgeMap>
          <xCoord>117</xCoord>
          <yCoord>343</yCoord>
        </edgeMap>
        <edgeMap>
          <xCoord>118</xCoord>
          <yCoord>342</yCoord>
        </edgeMap>
        <edgeMap>
          <xCoord>119</xCoord>
          <yCoord>341</yCoord>
        </edgeMap>
        <edgeMap>
          <xCoord>120</xCoord>
          <yCoord>340</yCoord>
        </edgeMap>
        <edgeMap>
          <xCoord>121</xCoord>
          <yCoord>339</yCoord>
        </edgeMap>
        <edgeMap>
          <xCoord>121</xCoord>
          <yCoord>338</yCoord>
        </edgeMap>
        <edgeMap>
          <xCoord>121</xCoord>
          <yCoord>337</yCoord>
        </edgeMap>
        <edgeMap>
          <xCoord>122</xCoord>
          <yCoord>336</yCoord>
        </edgeMap>
        <edgeMap>
          <xCoord>121</xCoord>
          <yCoord>335</yCoord>
        </edgeMap>
        <edgeMap>
          <xCoord>121</xCoord>
          <yCoord>334</yCoord>
        </edgeMap>
        <edgeMap>
          <xCoord>121</xCoord>
          <yCoord>333</yCoord>
        </edgeMap>
        <edgeMap>
          <xCoord>120</xCoord>
          <yCoord>332</yCoord>
        </edgeMap>
        <edgeMap>
          <xCoord>120</xCoord>
          <yCoord>331</yCoord>
        </edgeMap>
        <edgeMap>
          <xCoord>120</xCoord>
          <yCoord>330</yCoord>
        </edgeMap>
        <edgeMap>
          <xCoord>119</xCoord>
          <yCoord>329</yCoord>
        </edgeMap>
        <edgeMap>
          <xCoord>119</xCoord>
          <yCoord>328</yCoord>
        </edgeMap>
        <edgeMap>
          <xCoord>118</xCoord>
          <yCoord>327</yCoord>
        </edgeMap>
        <edgeMap>
          <xCoord>117</xCoord>
          <yCoord>326</yCoord>
        </edgeMap>
        <edgeMap>
          <xCoord>116</xCoord>
          <yCoord>325</yCoord>
        </edgeMap>
        <edgeMap>
          <xCoord>115</xCoord>
          <yCoord>324</yCoord>
        </edgeMap>
        <edgeMap>
          <xCoord>114</xCoord>
          <yCoord>323</yCoord>
        </edgeMap>
        <edgeMap>
          <xCoord>113</xCoord>
          <yCoord>323</yCoord>
        </edgeMap>
        <edgeMap>
          <xCoord>112</xCoord>
          <yCoord>323</yCoord>
        </edgeMap>
        <edgeMap>
          <xCoord>111</xCoord>
          <yCoord>322</yCoord>
        </edgeMap>
        <edgeMap>
          <xCoord>110</xCoord>
          <yCoord>322</yCoord>
        </edgeMap>
        <edgeMap>
          <xCoord>109</xCoord>
          <yCoord>322</yCoord>
        </edgeMap>
        <edgeMap>
          <xCoord>108</xCoord>
          <yCoord>322</yCoord>
        </edgeMap>
        <edgeMap>
          <xCoord>107</xCoord>
          <yCoord>323</yCoord>
        </edgeMap>
        <edgeMap>
          <xCoord>106</xCoord>
          <yCoord>323</yCoord>
        </edgeMap>
        <edgeMap>
          <xCoord>105</xCoord>
          <yCoord>322</yCoord>
        </edgeMap>
        <edgeMap>
          <xCoord>104</xCoord>
          <yCoord>322</yCoord>
        </edgeMap>
        <edgeMap>
          <xCoord>103</xCoord>
          <yCoord>322</yCoord>
        </edgeMap>
        <edgeMap>
          <xCoord>102</xCoord>
          <yCoord>323</yCoord>
        </edgeMap>
        <edgeMap>
          <xCoord>101</xCoord>
          <yCoord>323</yCoord>
        </edgeMap>
        <edgeMap>
          <xCoord>100</xCoord>
          <yCoord>323</yCoord>
        </edgeMap>
        <edgeMap>
          <xCoord>99</xCoord>
          <yCoord>324</yCoord>
        </edgeMap>
        <edgeMap>
          <xCoord>98</xCoord>
          <yCoord>325</yCoord>
        </edgeMap>
        <edgeMap>
          <xCoord>97</xCoord>
          <yCoord>326</yCoord>
        </edgeMap>
        <edgeMap>
          <xCoord>96</xCoord>
          <yCoord>327</yCoord>
        </edgeMap>
        <edgeMap>
          <xCoord>95</xCoord>
          <yCoord>328</yCoord>
        </edgeMap>
        <edgeMap>
          <xCoord>94</xCoord>
          <yCoord>328</yCoord>
        </edgeMap>
        <edgeMap>
          <xCoord>93</xCoord>
          <yCoord>328</yCoord>
        </edgeMap>
        <edgeMap>
          <xCoord>92</xCoord>
          <yCoord>329</yCoord>
        </edgeMap>
        <edgeMap>
          <xCoord>92</xCoord>
          <yCoord>330</yCoord>
        </edgeMap>
        <edgeMap>
          <xCoord>93</xCoord>
          <yCoord>331</yCoord>
        </edgeMap>
        <edgeMap>
          <xCoord>93</xCoord>
          <yCoord>332</yCoord>
        </edgeMap>
        <edgeMap>
          <xCoord>94</xCoord>
          <yCoord>333</yCoord>
        </edgeMap>
        <edgeMap>
          <xCoord>95</xCoord>
          <yCoord>334</yCoord>
        </edgeMap>
        <edgeMap>
          <xCoord>95</xCoord>
          <yCoord>335</yCoord>
        </edgeMap>
        <edgeMap>
          <xCoord>96</xCoord>
          <yCoord>336</yCoord>
        </edgeMap>
        <edgeMap>
          <xCoord>97</xCoord>
          <yCoord>337</yCoord>
        </edgeMap>
        <edgeMap>
          <xCoord>97</xCoord>
          <yCoord>338</yCoord>
        </edgeMap>
        <edgeMap>
          <xCoord>98</xCoord>
          <yCoord>339</yCoord>
        </edgeMap>
        <edgeMap>
          <xCoord>99</xCoord>
          <yCoord>340</yCoord>
        </edgeMap>
        <edgeMap>
          <xCoord>100</xCoord>
          <yCoord>341</yCoord>
        </edgeMap>
        <edgeMap>
          <xCoord>101</xCoord>
          <yCoord>341</yCoord>
        </edgeMap>
        <edgeMap>
          <xCoord>102</xCoord>
          <yCoord>342</yCoord>
        </edgeMap>
        <edgeMap>
          <xCoord>103</xCoord>
          <yCoord>343</yCoord>
        </edgeMap>
        <edgeMap>
          <xCoord>104</xCoord>
          <yCoord>344</yCoord>
        </edgeMap>
        <edgeMap>
          <xCoord>105</xCoord>
          <yCoord>345</yCoord>
        </edgeMap>
        <edgeMap>
          <xCoord>106</xCoord>
          <yCoord>345</yCoord>
        </edgeMap>
        <edgeMap>
          <xCoord>107</xCoord>
          <yCoord>345</yCoord>
        </edgeMap>
        <edgeMap>
          <xCoord>108</xCoord>
          <yCoord>346</yCoord>
        </edgeMap>
        <edgeMap>
          <xCoord>109</xCoord>
          <yCoord>346</yCoord>
        </edgeMap>
        <edgeMap>
          <xCoord>110</xCoord>
          <yCoord>346</yCoord>
        </edgeMap>
      </roi>
      <roi>
        <imageZposition>-194.75</imageZposition>
        <imageSOP_UID>1.3.6.1.4.1.14519.5.2.1.6279.6001.337072046660993700260816698122</imageSOP_UID>
        <inclusion>TRUE</inclusion>
        <edgeMap>
          <xCoord>113</xCoord>
          <yCoord>344</yCoord>
        </edgeMap>
        <edgeMap>
          <xCoord>114</xCoord>
          <yCoord>343</yCoord>
        </edgeMap>
        <edgeMap>
          <xCoord>115</xCoord>
          <yCoord>343</yCoord>
        </edgeMap>
        <edgeMap>
          <xCoord>116</xCoord>
          <yCoord>343</yCoord>
        </edgeMap>
        <edgeMap>
          <xCoord>117</xCoord>
          <yCoord>342</yCoord>
        </edgeMap>
        <edgeMap>
          <xCoord>118</xCoord>
          <yCoord>341</yCoord>
        </edgeMap>
        <edgeMap>
          <xCoord>119</xCoord>
          <yCoord>340</yCoord>
        </edgeMap>
        <edgeMap>
          <xCoord>120</xCoord>
          <yCoord>339</yCoord>
        </edgeMap>
        <edgeMap>
          <xCoord>120</xCoord>
          <yCoord>338</yCoord>
        </edgeMap>
        <edgeMap>
          <xCoord>120</xCoord>
          <yCoord>337</yCoord>
        </edgeMap>
        <edgeMap>
          <xCoord>121</xCoord>
          <yCoord>336</yCoord>
        </edgeMap>
        <edgeMap>
          <xCoord>121</xCoord>
          <yCoord>335</yCoord>
        </edgeMap>
        <edgeMap>
          <xCoord>120</xCoord>
          <yCoord>334</yCoord>
        </edgeMap>
        <edgeMap>
          <xCoord>120</xCoord>
          <yCoord>333</yCoord>
        </edgeMap>
        <edgeMap>
          <xCoord>120</xCoord>
          <yCoord>332</yCoord>
        </edgeMap>
        <edgeMap>
          <xCoord>119</xCoord>
          <yCoord>331</yCoord>
        </edgeMap>
        <edgeMap>
          <xCoord>119</xCoord>
          <yCoord>330</yCoord>
        </edgeMap>
        <edgeMap>
          <xCoord>118</xCoord>
          <yCoord>329</yCoord>
        </edgeMap>
        <edgeMap>
          <xCoord>117</xCoord>
          <yCoord>328</yCoord>
        </edgeMap>
        <edgeMap>
          <xCoord>116</xCoord>
          <yCoord>327</yCoord>
        </edgeMap>
        <edgeMap>
          <xCoord>115</xCoord>
          <yCoord>326</yCoord>
        </edgeMap>
        <edgeMap>
          <xCoord>114</xCoord>
          <yCoord>325</yCoord>
        </edgeMap>
        <edgeMap>
          <xCoord>113</xCoord>
          <yCoord>324</yCoord>
        </edgeMap>
        <edgeMap>
          <xCoord>112</xCoord>
          <yCoord>323</yCoord>
        </edgeMap>
        <edgeMap>
          <xCoord>111</xCoord>
          <yCoord>323</yCoord>
        </edgeMap>
        <edgeMap>
          <xCoord>110</xCoord>
          <yCoord>323</yCoord>
        </edgeMap>
        <edgeMap>
          <xCoord>109</xCoord>
          <yCoord>322</yCoord>
        </edgeMap>
        <edgeMap>
          <xCoord>108</xCoord>
          <yCoord>322</yCoord>
        </edgeMap>
        <edgeMap>
          <xCoord>107</xCoord>
          <yCoord>322</yCoord>
        </edgeMap>
        <edgeMap>
          <xCoord>106</xCoord>
          <yCoord>323</yCoord>
        </edgeMap>
        <edgeMap>
          <xCoord>105</xCoord>
          <yCoord>323</yCoord>
        </edgeMap>
        <edgeMap>
          <xCoord>104</xCoord>
          <yCoord>323</yCoord>
        </edgeMap>
        <edgeMap>
          <xCoord>103</xCoord>
          <yCoord>322</yCoord>
        </edgeMap>
        <edgeMap>
          <xCoord>102</xCoord>
          <yCoord>322</yCoord>
        </edgeMap>
        <edgeMap>
          <xCoord>101</xCoord>
          <yCoord>322</yCoord>
        </edgeMap>
        <edgeMap>
          <xCoord>100</xCoord>
          <yCoord>322</yCoord>
        </edgeMap>
        <edgeMap>
          <xCoord>99</xCoord>
          <yCoord>323</yCoord>
        </edgeMap>
        <edgeMap>
          <xCoord>98</xCoord>
          <yCoord>323</yCoord>
        </edgeMap>
        <edgeMap>
          <xCoord>97</xCoord>
          <yCoord>323</yCoord>
        </edgeMap>
        <edgeMap>
          <xCoord>96</xCoord>
          <yCoord>324</yCoord>
        </edgeMap>
        <edgeMap>
          <xCoord>95</xCoord>
          <yCoord>325</yCoord>
        </edgeMap>
        <edgeMap>
          <xCoord>94</xCoord>
          <yCoord>325</yCoord>
        </edgeMap>
        <edgeMap>
          <xCoord>93</xCoord>
          <yCoord>325</yCoord>
        </edgeMap>
        <edgeMap>
          <xCoord>92</xCoord>
          <yCoord>325</yCoord>
        </edgeMap>
        <edgeMap>
          <xCoord>91</xCoord>
          <yCoord>325</yCoord>
        </edgeMap>
        <edgeMap>
          <xCoord>90</xCoord>
          <yCoord>326</yCoord>
        </edgeMap>
        <edgeMap>
          <xCoord>90</xCoord>
          <yCoord>327</yCoord>
        </edgeMap>
        <edgeMap>
          <xCoord>91</xCoord>
          <yCoord>328</yCoord>
        </edgeMap>
        <edgeMap>
          <xCoord>92</xCoord>
          <yCoord>329</yCoord>
        </edgeMap>
        <edgeMap>
          <xCoord>92</xCoord>
          <yCoord>330</yCoord>
        </edgeMap>
        <edgeMap>
          <xCoord>93</xCoord>
          <yCoord>331</yCoord>
        </edgeMap>
        <edgeMap>
          <xCoord>94</xCoord>
          <yCoord>332</yCoord>
        </edgeMap>
        <edgeMap>
          <xCoord>95</xCoord>
          <yCoord>333</yCoord>
        </edgeMap>
        <edgeMap>
          <xCoord>95</xCoord>
          <yCoord>334</yCoord>
        </edgeMap>
        <edgeMap>
          <xCoord>96</xCoord>
          <yCoord>335</yCoord>
        </edgeMap>
        <edgeMap>
          <xCoord>97</xCoord>
          <yCoord>336</yCoord>
        </edgeMap>
        <edgeMap>
          <xCoord>97</xCoord>
          <yCoord>337</yCoord>
        </edgeMap>
        <edgeMap>
          <xCoord>98</xCoord>
          <yCoord>338</yCoord>
        </edgeMap>
        <edgeMap>
          <xCoord>99</xCoord>
          <yCoord>339</yCoord>
        </edgeMap>
        <edgeMap>
          <xCoord>100</xCoord>
          <yCoord>340</yCoord>
        </edgeMap>
        <edgeMap>
          <xCoord>101</xCoord>
          <yCoord>341</yCoord>
        </edgeMap>
        <edgeMap>
          <xCoord>102</xCoord>
          <yCoord>341</yCoord>
        </edgeMap>
        <edgeMap>
          <xCoord>103</xCoord>
          <yCoord>341</yCoord>
        </edgeMap>
        <edgeMap>
          <xCoord>104</xCoord>
          <yCoord>342</yCoord>
        </edgeMap>
        <edgeMap>
          <xCoord>105</xCoord>
          <yCoord>342</yCoord>
        </edgeMap>
        <edgeMap>
          <xCoord>106</xCoord>
          <yCoord>342</yCoord>
        </edgeMap>
        <edgeMap>
          <xCoord>107</xCoord>
          <yCoord>343</yCoord>
        </edgeMap>
        <edgeMap>
          <xCoord>108</xCoord>
          <yCoord>343</yCoord>
        </edgeMap>
        <edgeMap>
          <xCoord>109</xCoord>
          <yCoord>343</yCoord>
        </edgeMap>
        <edgeMap>
          <xCoord>110</xCoord>
          <yCoord>344</yCoord>
        </edgeMap>
        <edgeMap>
          <xCoord>111</xCoord>
          <yCoord>344</yCoord>
        </edgeMap>
        <edgeMap>
          <xCoord>112</xCoord>
          <yCoord>344</yCoord>
        </edgeMap>
        <edgeMap>
          <xCoord>113</xCoord>
          <yCoord>344</yCoord>
        </edgeMap>
      </roi>
      <roi>
        <imageZposition>-193.5</imageZposition>
        <imageSOP_UID>1.3.6.1.4.1.14519.5.2.1.6279.6001.540531626256037869069328874920</imageSOP_UID>
        <inclusion>TRUE</inclusion>
        <edgeMap>
          <xCoord>114</xCoord>
          <yCoord>345</yCoord>
        </edgeMap>
        <edgeMap>
          <xCoord>114</xCoord>
          <yCoord>344</yCoord>
        </edgeMap>
        <edgeMap>
          <xCoord>115</xCoord>
          <yCoord>343</yCoord>
        </edgeMap>
        <edgeMap>
          <xCoord>116</xCoord>
          <yCoord>343</yCoord>
        </edgeMap>
        <edgeMap>
          <xCoord>117</xCoord>
          <yCoord>343</yCoord>
        </edgeMap>
        <edgeMap>
          <xCoord>118</xCoord>
          <yCoord>343</yCoord>
        </edgeMap>
        <edgeMap>
          <xCoord>119</xCoord>
          <yCoord>343</yCoord>
        </edgeMap>
        <edgeMap>
          <xCoord>120</xCoord>
          <yCoord>342</yCoord>
        </edgeMap>
        <edgeMap>
          <xCoord>120</xCoord>
          <yCoord>341</yCoord>
        </edgeMap>
        <edgeMap>
          <xCoord>120</xCoord>
          <yCoord>340</yCoord>
        </edgeMap>
        <edgeMap>
          <xCoord>120</xCoord>
          <yCoord>339</yCoord>
        </edgeMap>
        <edgeMap>
          <xCoord>120</xCoord>
          <yCoord>338</yCoord>
        </edgeMap>
        <edgeMap>
          <xCoord>120</xCoord>
          <yCoord>337</yCoord>
        </edgeMap>
        <edgeMap>
          <xCoord>120</xCoord>
          <yCoord>336</yCoord>
        </edgeMap>
        <edgeMap>
          <xCoord>120</xCoord>
          <yCoord>335</yCoord>
        </edgeMap>
        <edgeMap>
          <xCoord>120</xCoord>
          <yCoord>334</yCoord>
        </edgeMap>
        <edgeMap>
          <xCoord>120</xCoord>
          <yCoord>333</yCoord>
        </edgeMap>
        <edgeMap>
          <xCoord>120</xCoord>
          <yCoord>332</yCoord>
        </edgeMap>
        <edgeMap>
          <xCoord>120</xCoord>
          <yCoord>331</yCoord>
        </edgeMap>
        <edgeMap>
          <xCoord>120</xCoord>
          <yCoord>330</yCoord>
        </edgeMap>
        <edgeMap>
          <xCoord>121</xCoord>
          <yCoord>329</yCoord>
        </edgeMap>
        <edgeMap>
          <xCoord>120</xCoord>
          <yCoord>329</yCoord>
        </edgeMap>
        <edgeMap>
          <xCoord>119</xCoord>
          <yCoord>329</yCoord>
        </edgeMap>
        <edgeMap>
          <xCoord>118</xCoord>
          <yCoord>328</yCoord>
        </edgeMap>
        <edgeMap>
          <xCoord>117</xCoord>
          <yCoord>327</yCoord>
        </edgeMap>
        <edgeMap>
          <xCoord>117</xCoord>
          <yCoord>326</yCoord>
        </edgeMap>
        <edgeMap>
          <xCoord>116</xCoord>
          <yCoord>325</yCoord>
        </edgeMap>
        <edgeMap>
          <xCoord>115</xCoord>
          <yCoord>325</yCoord>
        </edgeMap>
        <edgeMap>
          <xCoord>114</xCoord>
          <yCoord>324</yCoord>
        </edgeMap>
        <edgeMap>
          <xCoord>114</xCoord>
          <yCoord>323</yCoord>
        </edgeMap>
        <edgeMap>
          <xCoord>113</xCoord>
          <yCoord>322</yCoord>
        </edgeMap>
        <edgeMap>
          <xCoord>112</xCoord>
          <yCoord>322</yCoord>
        </edgeMap>
        <edgeMap>
          <xCoord>111</xCoord>
          <yCoord>322</yCoord>
        </edgeMap>
        <edgeMap>
          <xCoord>110</xCoord>
          <yCoord>323</yCoord>
        </edgeMap>
        <edgeMap>
          <xCoord>109</xCoord>
          <yCoord>324</yCoord>
        </edgeMap>
        <edgeMap>
          <xCoord>108</xCoord>
          <yCoord>324</yCoord>
        </edgeMap>
        <edgeMap>
          <xCoord>107</xCoord>
          <yCoord>324</yCoord>
        </edgeMap>
        <edgeMap>
          <xCoord>106</xCoord>
          <yCoord>324</yCoord>
        </edgeMap>
        <edgeMap>
          <xCoord>105</xCoord>
          <yCoord>323</yCoord>
        </edgeMap>
        <edgeMap>
          <xCoord>104</xCoord>
          <yCoord>322</yCoord>
        </edgeMap>
        <edgeMap>
          <xCoord>103</xCoord>
          <yCoord>322</yCoord>
        </edgeMap>
        <edgeMap>
          <xCoord>102</xCoord>
          <yCoord>322</yCoord>
        </edgeMap>
        <edgeMap>
          <xCoord>101</xCoord>
          <yCoord>321</yCoord>
        </edgeMap>
        <edgeMap>
          <xCoord>100</xCoord>
          <yCoord>320</yCoord>
        </edgeMap>
        <edgeMap>
          <xCoord>99</xCoord>
          <yCoord>320</yCoord>
        </edgeMap>
        <edgeMap>
          <xCoord>98</xCoord>
          <yCoord>319</yCoord>
        </edgeMap>
        <edgeMap>
          <xCoord>98</xCoord>
          <yCoord>318</yCoord>
        </edgeMap>
        <edgeMap>
          <xCoord>97</xCoord>
          <yCoord>318</yCoord>
        </edgeMap>
        <edgeMap>
          <xCoord>96</xCoord>
          <yCoord>318</yCoord>
        </edgeMap>
        <edgeMap>
          <xCoord>96</xCoord>
          <yCoord>319</yCoord>
        </edgeMap>
        <edgeMap>
          <xCoord>95</xCoord>
          <yCoord>320</yCoord>
        </edgeMap>
        <edgeMap>
          <xCoord>94</xCoord>
          <yCoord>320</yCoord>
        </edgeMap>
        <edgeMap>
          <xCoord>94</xCoord>
          <yCoord>321</yCoord>
        </edgeMap>
        <edgeMap>
          <xCoord>94</xCoord>
          <yCoord>322</yCoord>
        </edgeMap>
        <edgeMap>
          <xCoord>95</xCoord>
          <yCoord>323</yCoord>
        </edgeMap>
        <edgeMap>
          <xCoord>95</xCoord>
          <yCoord>324</yCoord>
        </edgeMap>
        <edgeMap>
          <xCoord>95</xCoord>
          <yCoord>325</yCoord>
        </edgeMap>
        <edgeMap>
          <xCoord>95</xCoord>
          <yCoord>326</yCoord>
        </edgeMap>
        <edgeMap>
          <xCoord>95</xCoord>
          <yCoord>327</yCoord>
        </edgeMap>
        <edgeMap>
          <xCoord>95</xCoord>
          <yCoord>328</yCoord>
        </edgeMap>
        <edgeMap>
          <xCoord>95</xCoord>
          <yCoord>329</yCoord>
        </edgeMap>
        <edgeMap>
          <xCoord>95</xCoord>
          <yCoord>330</yCoord>
        </edgeMap>
        <edgeMap>
          <xCoord>95</xCoord>
          <yCoord>331</yCoord>
        </edgeMap>
        <edgeMap>
          <xCoord>95</xCoord>
          <yCoord>332</yCoord>
        </edgeMap>
        <edgeMap>
          <xCoord>95</xCoord>
          <yCoord>333</yCoord>
        </edgeMap>
        <edgeMap>
          <xCoord>95</xCoord>
          <yCoord>334</yCoord>
        </edgeMap>
        <edgeMap>
          <xCoord>96</xCoord>
          <yCoord>335</yCoord>
        </edgeMap>
        <edgeMap>
          <xCoord>97</xCoord>
          <yCoord>336</yCoord>
        </edgeMap>
        <edgeMap>
          <xCoord>98</xCoord>
          <yCoord>337</yCoord>
        </edgeMap>
        <edgeMap>
          <xCoord>99</xCoord>
          <yCoord>337</yCoord>
        </edgeMap>
        <edgeMap>
          <xCoord>100</xCoord>
          <yCoord>338</yCoord>
        </edgeMap>
        <edgeMap>
          <xCoord>101</xCoord>
          <yCoord>339</yCoord>
        </edgeMap>
        <edgeMap>
          <xCoord>101</xCoord>
          <yCoord>340</yCoord>
        </edgeMap>
        <edgeMap>
          <xCoord>101</xCoord>
          <yCoord>339</yCoord>
        </edgeMap>
        <edgeMap>
          <xCoord>102</xCoord>
          <yCoord>338</yCoord>
        </edgeMap>
        <edgeMap>
          <xCoord>103</xCoord>
          <yCoord>339</yCoord>
        </edgeMap>
        <edgeMap>
          <xCoord>103</xCoord>
          <yCoord>340</yCoord>
        </edgeMap>
        <edgeMap>
          <xCoord>104</xCoord>
          <yCoord>341</yCoord>
        </edgeMap>
        <edgeMap>
          <xCoord>105</xCoord>
          <yCoord>341</yCoord>
        </edgeMap>
        <edgeMap>
          <xCoord>106</xCoord>
          <yCoord>341</yCoord>
        </edgeMap>
        <edgeMap>
          <xCoord>107</xCoord>
          <yCoord>341</yCoord>
        </edgeMap>
        <edgeMap>
          <xCoord>108</xCoord>
          <yCoord>341</yCoord>
        </edgeMap>
        <edgeMap>
          <xCoord>109</xCoord>
          <yCoord>341</yCoord>
        </edgeMap>
        <edgeMap>
          <xCoord>110</xCoord>
          <yCoord>342</yCoord>
        </edgeMap>
        <edgeMap>
          <xCoord>110</xCoord>
          <yCoord>343</yCoord>
        </edgeMap>
        <edgeMap>
          <xCoord>110</xCoord>
          <yCoord>344</yCoord>
        </edgeMap>
        <edgeMap>
          <xCoord>111</xCoord>
          <yCoord>345</yCoord>
        </edgeMap>
        <edgeMap>
          <xCoord>112</xCoord>
          <yCoord>345</yCoord>
        </edgeMap>
        <edgeMap>
          <xCoord>113</xCoord>
          <yCoord>345</yCoord>
        </edgeMap>
        <edgeMap>
          <xCoord>114</xCoord>
          <yCoord>345</yCoord>
        </edgeMap>
      </roi>
      <roi>
        <imageZposition>-192.25</imageZposition>
        <imageSOP_UID>1.3.6.1.4.1.14519.5.2.1.6279.6001.334021131840565314230527705052</imageSOP_UID>
        <inclusion>TRUE</inclusion>
        <edgeMap>
          <xCoord>116</xCoord>
          <yCoord>344</yCoord>
        </edgeMap>
        <edgeMap>
          <xCoord>117</xCoord>
          <yCoord>343</yCoord>
        </edgeMap>
        <edgeMap>
          <xCoord>118</xCoord>
          <yCoord>342</yCoord>
        </edgeMap>
        <edgeMap>
          <xCoord>119</xCoord>
          <yCoord>342</yCoord>
        </edgeMap>
        <edgeMap>
          <xCoord>120</xCoord>
          <yCoord>342</yCoord>
        </edgeMap>
        <edgeMap>
          <xCoord>120</xCoord>
          <yCoord>341</yCoord>
        </edgeMap>
        <edgeMap>
          <xCoord>120</xCoord>
          <yCoord>340</yCoord>
        </edgeMap>
        <edgeMap>
          <xCoord>120</xCoord>
          <yCoord>339</yCoord>
        </edgeMap>
        <edgeMap>
          <xCoord>120</xCoord>
          <yCoord>338</yCoord>
        </edgeMap>
        <edgeMap>
          <xCoord>120</xCoord>
          <yCoord>337</yCoord>
        </edgeMap>
        <edgeMap>
          <xCoord>120</xCoord>
          <yCoord>336</yCoord>
        </edgeMap>
        <edgeMap>
          <xCoord>120</xCoord>
          <yCoord>335</yCoord>
        </edgeMap>
        <edgeMap>
          <xCoord>120</xCoord>
          <yCoord>334</yCoord>
        </edgeMap>
        <edgeMap>
          <xCoord>120</xCoord>
          <yCoord>333</yCoord>
        </edgeMap>
        <edgeMap>
          <xCoord>120</xCoord>
          <yCoord>332</yCoord>
        </edgeMap>
        <edgeMap>
          <xCoord>119</xCoord>
          <yCoord>332</yCoord>
        </edgeMap>
        <edgeMap>
          <xCoord>118</xCoord>
          <yCoord>331</yCoord>
        </edgeMap>
        <edgeMap>
          <xCoord>117</xCoord>
          <yCoord>331</yCoord>
        </edgeMap>
        <edgeMap>
          <xCoord>116</xCoord>
          <yCoord>330</yCoord>
        </edgeMap>
        <edgeMap>
          <xCoord>116</xCoord>
          <yCoord>329</yCoord>
        </edgeMap>
        <edgeMap>
          <xCoord>116</xCoord>
          <yCoord>328</yCoord>
        </edgeMap>
        <edgeMap>
          <xCoord>116</xCoord>
          <yCoord>327</yCoord>
        </edgeMap>
        <edgeMap>
          <xCoord>115</xCoord>
          <yCoord>326</yCoord>
        </edgeMap>
        <edgeMap>
          <xCoord>114</xCoord>
          <yCoord>325</yCoord>
        </edgeMap>
        <edgeMap>
          <xCoord>113</xCoord>
          <yCoord>325</yCoord>
        </edgeMap>
        <edgeMap>
          <xCoord>112</xCoord>
          <yCoord>325</yCoord>
        </edgeMap>
        <edgeMap>
          <xCoord>111</xCoord>
          <yCoord>324</yCoord>
        </edgeMap>
        <edgeMap>
          <xCoord>110</xCoord>
          <yCoord>324</yCoord>
        </edgeMap>
        <edgeMap>
          <xCoord>109</xCoord>
          <yCoord>324</yCoord>
        </edgeMap>
        <edgeMap>
          <xCoord>108</xCoord>
          <yCoord>324</yCoord>
        </edgeMap>
        <edgeMap>
          <xCoord>107</xCoord>
          <yCoord>324</yCoord>
        </edgeMap>
        <edgeMap>
          <xCoord>106</xCoord>
          <yCoord>323</yCoord>
        </edgeMap>
        <edgeMap>
          <xCoord>105</xCoord>
          <yCoord>323</yCoord>
        </edgeMap>
        <edgeMap>
          <xCoord>104</xCoord>
          <yCoord>323</yCoord>
        </edgeMap>
        <edgeMap>
          <xCoord>103</xCoord>
          <yCoord>324</yCoord>
        </edgeMap>
        <edgeMap>
          <xCoord>102</xCoord>
          <yCoord>324</yCoord>
        </edgeMap>
        <edgeMap>
          <xCoord>101</xCoord>
          <yCoord>325</yCoord>
        </edgeMap>
        <edgeMap>
          <xCoord>100</xCoord>
          <yCoord>325</yCoord>
        </edgeMap>
        <edgeMap>
          <xCoord>99</xCoord>
          <yCoord>325</yCoord>
        </edgeMap>
        <edgeMap>
          <xCoord>98</xCoord>
          <yCoord>326</yCoord>
        </edgeMap>
        <edgeMap>
          <xCoord>98</xCoord>
          <yCoord>327</yCoord>
        </edgeMap>
        <edgeMap>
          <xCoord>97</xCoord>
          <yCoord>328</yCoord>
        </edgeMap>
        <edgeMap>
          <xCoord>97</xCoord>
          <yCoord>329</yCoord>
        </edgeMap>
        <edgeMap>
          <xCoord>97</xCoord>
          <yCoord>330</yCoord>
        </edgeMap>
        <edgeMap>
          <xCoord>97</xCoord>
          <yCoord>331</yCoord>
        </edgeMap>
        <edgeMap>
          <xCoord>97</xCoord>
          <yCoord>332</yCoord>
        </edgeMap>
        <edgeMap>
          <xCoord>97</xCoord>
          <yCoord>333</yCoord>
        </edgeMap>
        <edgeMap>
          <xCoord>98</xCoord>
          <yCoord>334</yCoord>
        </edgeMap>
        <edgeMap>
          <xCoord>98</xCoord>
          <yCoord>335</yCoord>
        </edgeMap>
        <edgeMap>
          <xCoord>99</xCoord>
          <yCoord>336</yCoord>
        </edgeMap>
        <edgeMap>
          <xCoord>99</xCoord>
          <yCoord>337</yCoord>
        </edgeMap>
        <edgeMap>
          <xCoord>100</xCoord>
          <yCoord>338</yCoord>
        </edgeMap>
        <edgeMap>
          <xCoord>101</xCoord>
          <yCoord>338</yCoord>
        </edgeMap>
        <edgeMap>
          <xCoord>102</xCoord>
          <yCoord>338</yCoord>
        </edgeMap>
        <edgeMap>
          <xCoord>103</xCoord>
          <yCoord>339</yCoord>
        </edgeMap>
        <edgeMap>
          <xCoord>103</xCoord>
          <yCoord>340</yCoord>
        </edgeMap>
        <edgeMap>
          <xCoord>103</xCoord>
          <yCoord>341</yCoord>
        </edgeMap>
        <edgeMap>
          <xCoord>103</xCoord>
          <yCoord>342</yCoord>
        </edgeMap>
        <edgeMap>
          <xCoord>103</xCoord>
          <yCoord>343</yCoord>
        </edgeMap>
        <edgeMap>
          <xCoord>104</xCoord>
          <yCoord>344</yCoord>
        </edgeMap>
        <edgeMap>
          <xCoord>105</xCoord>
          <yCoord>344</yCoord>
        </edgeMap>
        <edgeMap>
          <xCoord>106</xCoord>
          <yCoord>344</yCoord>
        </edgeMap>
        <edgeMap>
          <xCoord>107</xCoord>
          <yCoord>344</yCoord>
        </edgeMap>
        <edgeMap>
          <xCoord>108</xCoord>
          <yCoord>344</yCoord>
        </edgeMap>
        <edgeMap>
          <xCoord>109</xCoord>
          <yCoord>344</yCoord>
        </edgeMap>
        <edgeMap>
          <xCoord>110</xCoord>
          <yCoord>344</yCoord>
        </edgeMap>
        <edgeMap>
          <xCoord>111</xCoord>
          <yCoord>344</yCoord>
        </edgeMap>
        <edgeMap>
          <xCoord>112</xCoord>
          <yCoord>344</yCoord>
        </edgeMap>
        <edgeMap>
          <xCoord>113</xCoord>
          <yCoord>344</yCoord>
        </edgeMap>
        <edgeMap>
          <xCoord>114</xCoord>
          <yCoord>344</yCoord>
        </edgeMap>
        <edgeMap>
          <xCoord>115</xCoord>
          <yCoord>344</yCoord>
        </edgeMap>
        <edgeMap>
          <xCoord>116</xCoord>
          <yCoord>344</yCoord>
        </edgeMap>
      </roi>
      <roi>
        <imageZposition>-191.0</imageZposition>
        <imageSOP_UID>1.3.6.1.4.1.14519.5.2.1.6279.6001.370102962502733413059306046623</imageSOP_UID>
        <inclusion>TRUE</inclusion>
        <edgeMap>
          <xCoord>117</xCoord>
          <yCoord>346</yCoord>
        </edgeMap>
        <edgeMap>
          <xCoord>118</xCoord>
          <yCoord>345</yCoord>
        </edgeMap>
        <edgeMap>
          <xCoord>119</xCoord>
          <yCoord>344</yCoord>
        </edgeMap>
        <edgeMap>
          <xCoord>120</xCoord>
          <yCoord>345</yCoord>
        </edgeMap>
        <edgeMap>
          <xCoord>121</xCoord>
          <yCoord>345</yCoord>
        </edgeMap>
        <edgeMap>
          <xCoord>121</xCoord>
          <yCoord>344</yCoord>
        </edgeMap>
        <edgeMap>
          <xCoord>121</xCoord>
          <yCoord>343</yCoord>
        </edgeMap>
        <edgeMap>
          <xCoord>121</xCoord>
          <yCoord>342</yCoord>
        </edgeMap>
        <edgeMap>
          <xCoord>120</xCoord>
          <yCoord>341</yCoord>
        </edgeMap>
        <edgeMap>
          <xCoord>120</xCoord>
          <yCoord>340</yCoord>
        </edgeMap>
        <edgeMap>
          <xCoord>120</xCoord>
          <yCoord>339</yCoord>
        </edgeMap>
        <edgeMap>
          <xCoord>119</xCoord>
          <yCoord>338</yCoord>
        </edgeMap>
        <edgeMap>
          <xCoord>119</xCoord>
          <yCoord>337</yCoord>
        </edgeMap>
        <edgeMap>
          <xCoord>119</xCoord>
          <yCoord>336</yCoord>
        </edgeMap>
        <edgeMap>
          <xCoord>119</xCoord>
          <yCoord>335</yCoord>
        </edgeMap>
        <edgeMap>
          <xCoord>119</xCoord>
          <yCoord>334</yCoord>
        </edgeMap>
        <edgeMap>
          <xCoord>119</xCoord>
          <yCoord>333</yCoord>
        </edgeMap>
        <edgeMap>
          <xCoord>118</xCoord>
          <yCoord>332</yCoord>
        </edgeMap>
        <edgeMap>
          <xCoord>117</xCoord>
          <yCoord>331</yCoord>
        </edgeMap>
        <edgeMap>
          <xCoord>116</xCoord>
          <yCoord>330</yCoord>
        </edgeMap>
        <edgeMap>
          <xCoord>115</xCoord>
          <yCoord>329</yCoord>
        </edgeMap>
        <edgeMap>
          <xCoord>115</xCoord>
          <yCoord>328</yCoord>
        </edgeMap>
        <edgeMap>
          <xCoord>114</xCoord>
          <yCoord>327</yCoord>
        </edgeMap>
        <edgeMap>
          <xCoord>114</xCoord>
          <yCoord>326</yCoord>
        </edgeMap>
        <edgeMap>
          <xCoord>114</xCoord>
          <yCoord>325</yCoord>
        </edgeMap>
        <edgeMap>
          <xCoord>113</xCoord>
          <yCoord>325</yCoord>
        </edgeMap>
        <edgeMap>
          <xCoord>112</xCoord>
          <yCoord>325</yCoord>
        </edgeMap>
        <edgeMap>
          <xCoord>111</xCoord>
          <yCoord>325</yCoord>
        </edgeMap>
        <edgeMap>
          <xCoord>110</xCoord>
          <yCoord>325</yCoord>
        </edgeMap>
        <edgeMap>
          <xCoord>109</xCoord>
          <yCoord>325</yCoord>
        </edgeMap>
        <edgeMap>
          <xCoord>108</xCoord>
          <yCoord>325</yCoord>
        </edgeMap>
        <edgeMap>
          <xCoord>107</xCoord>
          <yCoord>324</yCoord>
        </edgeMap>
        <edgeMap>
          <xCoord>106</xCoord>
          <yCoord>324</yCoord>
        </edgeMap>
        <edgeMap>
          <xCoord>105</xCoord>
          <yCoord>324</yCoord>
        </edgeMap>
        <edgeMap>
          <xCoord>104</xCoord>
          <yCoord>324</yCoord>
        </edgeMap>
        <edgeMap>
          <xCoord>103</xCoord>
          <yCoord>324</yCoord>
        </edgeMap>
        <edgeMap>
          <xCoord>102</xCoord>
          <yCoord>325</yCoord>
        </edgeMap>
        <edgeMap>
          <xCoord>101</xCoord>
          <yCoord>325</yCoord>
        </edgeMap>
        <edgeMap>
          <xCoord>100</xCoord>
          <yCoord>325</yCoord>
        </edgeMap>
        <edgeMap>
          <xCoord>99</xCoord>
          <yCoord>325</yCoord>
        </edgeMap>
        <edgeMap>
          <xCoord>98</xCoord>
          <yCoord>326</yCoord>
        </edgeMap>
        <edgeMap>
          <xCoord>97</xCoord>
          <yCoord>326</yCoord>
        </edgeMap>
        <edgeMap>
          <xCoord>96</xCoord>
          <yCoord>327</yCoord>
        </edgeMap>
        <edgeMap>
          <xCoord>95</xCoord>
          <yCoord>328</yCoord>
        </edgeMap>
        <edgeMap>
          <xCoord>95</xCoord>
          <yCoord>329</yCoord>
        </edgeMap>
        <edgeMap>
          <xCoord>95</xCoord>
          <yCoord>330</yCoord>
        </edgeMap>
        <edgeMap>
          <xCoord>95</xCoord>
          <yCoord>331</yCoord>
        </edgeMap>
        <edgeMap>
          <xCoord>96</xCoord>
          <yCoord>332</yCoord>
        </edgeMap>
        <edgeMap>
          <xCoord>96</xCoord>
          <yCoord>333</yCoord>
        </edgeMap>
        <edgeMap>
          <xCoord>97</xCoord>
          <yCoord>333</yCoord>
        </edgeMap>
        <edgeMap>
          <xCoord>98</xCoord>
          <yCoord>334</yCoord>
        </edgeMap>
        <edgeMap>
          <xCoord>98</xCoord>
          <yCoord>335</yCoord>
        </edgeMap>
        <edgeMap>
          <xCoord>98</xCoord>
          <yCoord>336</yCoord>
        </edgeMap>
        <edgeMap>
          <xCoord>98</xCoord>
          <yCoord>337</yCoord>
        </edgeMap>
        <edgeMap>
          <xCoord>99</xCoord>
          <yCoord>338</yCoord>
        </edgeMap>
        <edgeMap>
          <xCoord>99</xCoord>
          <yCoord>339</yCoord>
        </edgeMap>
        <edgeMap>
          <xCoord>100</xCoord>
          <yCoord>340</yCoord>
        </edgeMap>
        <edgeMap>
          <xCoord>100</xCoord>
          <yCoord>341</yCoord>
        </edgeMap>
        <edgeMap>
          <xCoord>101</xCoord>
          <yCoord>341</yCoord>
        </edgeMap>
        <edgeMap>
          <xCoord>102</xCoord>
          <yCoord>342</yCoord>
        </edgeMap>
        <edgeMap>
          <xCoord>103</xCoord>
          <yCoord>342</yCoord>
        </edgeMap>
        <edgeMap>
          <xCoord>104</xCoord>
          <yCoord>343</yCoord>
        </edgeMap>
        <edgeMap>
          <xCoord>105</xCoord>
          <yCoord>344</yCoord>
        </edgeMap>
        <edgeMap>
          <xCoord>106</xCoord>
          <yCoord>344</yCoord>
        </edgeMap>
        <edgeMap>
          <xCoord>107</xCoord>
          <yCoord>344</yCoord>
        </edgeMap>
        <edgeMap>
          <xCoord>108</xCoord>
          <yCoord>344</yCoord>
        </edgeMap>
        <edgeMap>
          <xCoord>109</xCoord>
          <yCoord>344</yCoord>
        </edgeMap>
        <edgeMap>
          <xCoord>110</xCoord>
          <yCoord>344</yCoord>
        </edgeMap>
        <edgeMap>
          <xCoord>111</xCoord>
          <yCoord>344</yCoord>
        </edgeMap>
        <edgeMap>
          <xCoord>112</xCoord>
          <yCoord>344</yCoord>
        </edgeMap>
        <edgeMap>
          <xCoord>113</xCoord>
          <yCoord>344</yCoord>
        </edgeMap>
        <edgeMap>
          <xCoord>114</xCoord>
          <yCoord>344</yCoord>
        </edgeMap>
        <edgeMap>
          <xCoord>115</xCoord>
          <yCoord>345</yCoord>
        </edgeMap>
        <edgeMap>
          <xCoord>115</xCoord>
          <yCoord>346</yCoord>
        </edgeMap>
        <edgeMap>
          <xCoord>116</xCoord>
          <yCoord>346</yCoord>
        </edgeMap>
        <edgeMap>
          <xCoord>117</xCoord>
          <yCoord>346</yCoord>
        </edgeMap>
      </roi>
      <roi>
        <imageZposition>-189.75</imageZposition>
        <imageSOP_UID>1.3.6.1.4.1.14519.5.2.1.6279.6001.179479309791007732270177710012</imageSOP_UID>
        <inclusion>TRUE</inclusion>
        <edgeMap>
          <xCoord>110</xCoord>
          <yCoord>341</yCoord>
        </edgeMap>
        <edgeMap>
          <xCoord>110</xCoord>
          <yCoord>340</yCoord>
        </edgeMap>
        <edgeMap>
          <xCoord>110</xCoord>
          <yCoord>339</yCoord>
        </edgeMap>
        <edgeMap>
          <xCoord>111</xCoord>
          <yCoord>338</yCoord>
        </edgeMap>
        <edgeMap>
          <xCoord>111</xCoord>
          <yCoord>337</yCoord>
        </edgeMap>
        <edgeMap>
          <xCoord>112</xCoord>
          <yCoord>336</yCoord>
        </edgeMap>
        <edgeMap>
          <xCoord>112</xCoord>
          <yCoord>335</yCoord>
        </edgeMap>
        <edgeMap>
          <xCoord>112</xCoord>
          <yCoord>334</yCoord>
        </edgeMap>
        <edgeMap>
          <xCoord>113</xCoord>
          <yCoord>333</yCoord>
        </edgeMap>
        <edgeMap>
          <xCoord>113</xCoord>
          <yCoord>332</yCoord>
        </edgeMap>
        <edgeMap>
          <xCoord>113</xCoord>
          <yCoord>331</yCoord>
        </edgeMap>
        <edgeMap>
          <xCoord>113</xCoord>
          <yCoord>330</yCoord>
        </edgeMap>
        <edgeMap>
          <xCoord>112</xCoord>
          <yCoord>330</yCoord>
        </edgeMap>
        <edgeMap>
          <xCoord>111</xCoord>
          <yCoord>329</yCoord>
        </edgeMap>
        <edgeMap>
          <xCoord>110</xCoord>
          <yCoord>328</yCoord>
        </edgeMap>
        <edgeMap>
          <xCoord>109</xCoord>
          <yCoord>327</yCoord>
        </edgeMap>
        <edgeMap>
          <xCoord>108</xCoord>
          <yCoord>326</yCoord>
        </edgeMap>
        <edgeMap>
          <xCoord>108</xCoord>
          <yCoord>325</yCoord>
        </edgeMap>
        <edgeMap>
          <xCoord>107</xCoord>
          <yCoord>324</yCoord>
        </edgeMap>
        <edgeMap>
          <xCoord>106</xCoord>
          <yCoord>324</yCoord>
        </edgeMap>
        <edgeMap>
          <xCoord>105</xCoord>
          <yCoord>324</yCoord>
        </edgeMap>
        <edgeMap>
          <xCoord>104</xCoord>
          <yCoord>324</yCoord>
        </edgeMap>
        <edgeMap>
          <xCoord>103</xCoord>
          <yCoord>324</yCoord>
        </edgeMap>
        <edgeMap>
          <xCoord>102</xCoord>
          <yCoord>324</yCoord>
        </edgeMap>
        <edgeMap>
          <xCoord>101</xCoord>
          <yCoord>325</yCoord>
        </edgeMap>
        <edgeMap>
          <xCoord>100</xCoord>
          <yCoord>325</yCoord>
        </edgeMap>
        <edgeMap>
          <xCoord>99</xCoord>
          <yCoord>325</yCoord>
        </edgeMap>
        <edgeMap>
          <xCoord>98</xCoord>
          <yCoord>325</yCoord>
        </edgeMap>
        <edgeMap>
          <xCoord>98</xCoord>
          <yCoord>326</yCoord>
        </edgeMap>
        <edgeMap>
          <xCoord>97</xCoord>
          <yCoord>327</yCoord>
        </edgeMap>
        <edgeMap>
          <xCoord>97</xCoord>
          <yCoord>328</yCoord>
        </edgeMap>
        <edgeMap>
          <xCoord>97</xCoord>
          <yCoord>329</yCoord>
        </edgeMap>
        <edgeMap>
          <xCoord>97</xCoord>
          <yCoord>330</yCoord>
        </edgeMap>
        <edgeMap>
          <xCoord>97</xCoord>
          <yCoord>331</yCoord>
        </edgeMap>
        <edgeMap>
          <xCoord>98</xCoord>
          <yCoord>332</yCoord>
        </edgeMap>
        <edgeMap>
          <xCoord>99</xCoord>
          <yCoord>333</yCoord>
        </edgeMap>
        <edgeMap>
          <xCoord>100</xCoord>
          <yCoord>334</yCoord>
        </edgeMap>
        <edgeMap>
          <xCoord>100</xCoord>
          <yCoord>335</yCoord>
        </edgeMap>
        <edgeMap>
          <xCoord>100</xCoord>
          <yCoord>336</yCoord>
        </edgeMap>
        <edgeMap>
          <xCoord>100</xCoord>
          <yCoord>337</yCoord>
        </edgeMap>
        <edgeMap>
          <xCoord>101</xCoord>
          <yCoord>337</yCoord>
        </edgeMap>
        <edgeMap>
          <xCoord>102</xCoord>
          <yCoord>337</yCoord>
        </edgeMap>
        <edgeMap>
          <xCoord>103</xCoord>
          <yCoord>338</yCoord>
        </edgeMap>
        <edgeMap>
          <xCoord>104</xCoord>
          <yCoord>338</yCoord>
        </edgeMap>
        <edgeMap>
          <xCoord>105</xCoord>
          <yCoord>339</yCoord>
        </edgeMap>
        <edgeMap>
          <xCoord>104</xCoord>
          <yCoord>340</yCoord>
        </edgeMap>
        <edgeMap>
          <xCoord>105</xCoord>
          <yCoord>341</yCoord>
        </edgeMap>
        <edgeMap>
          <xCoord>106</xCoord>
          <yCoord>341</yCoord>
        </edgeMap>
        <edgeMap>
          <xCoord>107</xCoord>
          <yCoord>341</yCoord>
        </edgeMap>
        <edgeMap>
          <xCoord>108</xCoord>
          <yCoord>341</yCoord>
        </edgeMap>
        <edgeMap>
          <xCoord>109</xCoord>
          <yCoord>341</yCoord>
        </edgeMap>
        <edgeMap>
          <xCoord>110</xCoord>
          <yCoord>341</yCoord>
        </edgeMap>
      </roi>
      <roi>
        <imageZposition>-188.5</imageZposition>
        <imageSOP_UID>1.3.6.1.4.1.14519.5.2.1.6279.6001.340164181560400928979944674907</imageSOP_UID>
        <inclusion>TRUE</inclusion>
        <edgeMap>
          <xCoord>109</xCoord>
          <yCoord>341</yCoord>
        </edgeMap>
        <edgeMap>
          <xCoord>110</xCoord>
          <yCoord>340</yCoord>
        </edgeMap>
        <edgeMap>
          <xCoord>111</xCoord>
          <yCoord>339</yCoord>
        </edgeMap>
        <edgeMap>
          <xCoord>111</xCoord>
          <yCoord>338</yCoord>
        </edgeMap>
        <edgeMap>
          <xCoord>111</xCoord>
          <yCoord>337</yCoord>
        </edgeMap>
        <edgeMap>
          <xCoord>112</xCoord>
          <yCoord>336</yCoord>
        </edgeMap>
        <edgeMap>
          <xCoord>113</xCoord>
          <yCoord>335</yCoord>
        </edgeMap>
        <edgeMap>
          <xCoord>114</xCoord>
          <yCoord>335</yCoord>
        </edgeMap>
        <edgeMap>
          <xCoord>114</xCoord>
          <yCoord>334</yCoord>
        </edgeMap>
        <edgeMap>
          <xCoord>114</xCoord>
          <yCoord>333</yCoord>
        </edgeMap>
        <edgeMap>
          <xCoord>114</xCoord>
          <yCoord>332</yCoord>
        </edgeMap>
        <edgeMap>
          <xCoord>114</xCoord>
          <yCoord>331</yCoord>
        </edgeMap>
        <edgeMap>
          <xCoord>113</xCoord>
          <yCoord>331</yCoord>
        </edgeMap>
        <edgeMap>
          <xCoord>112</xCoord>
          <yCoord>330</yCoord>
        </edgeMap>
        <edgeMap>
          <xCoord>111</xCoord>
          <yCoord>330</yCoord>
        </edgeMap>
        <edgeMap>
          <xCoord>110</xCoord>
          <yCoord>329</yCoord>
        </edgeMap>
        <edgeMap>
          <xCoord>109</xCoord>
          <yCoord>328</yCoord>
        </edgeMap>
        <edgeMap>
          <xCoord>109</xCoord>
          <yCoord>327</yCoord>
        </edgeMap>
        <edgeMap>
          <xCoord>108</xCoord>
          <yCoord>327</yCoord>
        </edgeMap>
        <edgeMap>
          <xCoord>107</xCoord>
          <yCoord>326</yCoord>
        </edgeMap>
        <edgeMap>
          <xCoord>106</xCoord>
          <yCoord>326</yCoord>
        </edgeMap>
        <edgeMap>
          <xCoord>105</xCoord>
          <yCoord>326</yCoord>
        </edgeMap>
        <edgeMap>
          <xCoord>104</xCoord>
          <yCoord>326</yCoord>
        </edgeMap>
        <edgeMap>
          <xCoord>103</xCoord>
          <yCoord>325</yCoord>
        </edgeMap>
        <edgeMap>
          <xCoord>102</xCoord>
          <yCoord>325</yCoord>
        </edgeMap>
        <edgeMap>
          <xCoord>101</xCoord>
          <yCoord>325</yCoord>
        </edgeMap>
        <edgeMap>
          <xCoord>100</xCoord>
          <yCoord>326</yCoord>
        </edgeMap>
        <edgeMap>
          <xCoord>99</xCoord>
          <yCoord>326</yCoord>
        </edgeMap>
        <edgeMap>
          <xCoord>99</xCoord>
          <yCoord>327</yCoord>
        </edgeMap>
        <edgeMap>
          <xCoord>99</xCoord>
          <yCoord>328</yCoord>
        </edgeMap>
        <edgeMap>
          <xCoord>98</xCoord>
          <yCoord>329</yCoord>
        </edgeMap>
        <edgeMap>
          <xCoord>98</xCoord>
          <yCoord>330</yCoord>
        </edgeMap>
        <edgeMap>
          <xCoord>98</xCoord>
          <yCoord>331</yCoord>
        </edgeMap>
        <edgeMap>
          <xCoord>98</xCoord>
          <yCoord>332</yCoord>
        </edgeMap>
        <edgeMap>
          <xCoord>99</xCoord>
          <yCoord>333</yCoord>
        </edgeMap>
        <edgeMap>
          <xCoord>99</xCoord>
          <yCoord>334</yCoord>
        </edgeMap>
        <edgeMap>
          <xCoord>100</xCoord>
          <yCoord>335</yCoord>
        </edgeMap>
        <edgeMap>
          <xCoord>100</xCoord>
          <yCoord>336</yCoord>
        </edgeMap>
        <edgeMap>
          <xCoord>100</xCoord>
          <yCoord>337</yCoord>
        </edgeMap>
        <edgeMap>
          <xCoord>100</xCoord>
          <yCoord>338</yCoord>
        </edgeMap>
        <edgeMap>
          <xCoord>101</xCoord>
          <yCoord>339</yCoord>
        </edgeMap>
        <edgeMap>
          <xCoord>101</xCoord>
          <yCoord>340</yCoord>
        </edgeMap>
        <edgeMap>
          <xCoord>102</xCoord>
          <yCoord>339</yCoord>
        </edgeMap>
        <edgeMap>
          <xCoord>103</xCoord>
          <yCoord>338</yCoord>
        </edgeMap>
        <edgeMap>
          <xCoord>104</xCoord>
          <yCoord>339</yCoord>
        </edgeMap>
        <edgeMap>
          <xCoord>104</xCoord>
          <yCoord>340</yCoord>
        </edgeMap>
        <edgeMap>
          <xCoord>105</xCoord>
          <yCoord>340</yCoord>
        </edgeMap>
        <edgeMap>
          <xCoord>106</xCoord>
          <yCoord>340</yCoord>
        </edgeMap>
        <edgeMap>
          <xCoord>107</xCoord>
          <yCoord>341</yCoord>
        </edgeMap>
        <edgeMap>
          <xCoord>108</xCoord>
          <yCoord>341</yCoord>
        </edgeMap>
        <edgeMap>
          <xCoord>109</xCoord>
          <yCoord>341</yCoord>
        </edgeMap>
      </roi>
    </unblindedReadNodule>
    <nonNodule>
      <nonNoduleID>IL057_197000</nonNoduleID>
      <imageZposition>-263.5</imageZposition>
      <imageSOP_UID>1.3.6.1.4.1.14519.5.2.1.6279.6001.799694360816177324869535639400</imageSOP_UID>
      <locus>
        <xCoord>151</xCoord>
        <yCoord>399</yCoord>
      </locus>
    </nonNodule>
    <nonNodule>
      <nonNoduleID>IL057_197001</nonNoduleID>
      <imageZposition>-209.75</imageZposition>
      <imageSOP_UID>1.3.6.1.4.1.14519.5.2.1.6279.6001.959096774290922361356014443750</imageSOP_UID>
      <locus>
        <xCoord>198</xCoord>
        <yCoord>377</yCoord>
      </locus>
    </nonNodule>
    <nonNodule>
      <nonNoduleID>IL057_196998</nonNoduleID>
      <imageZposition>-189.75</imageZposition>
      <imageSOP_UID>1.3.6.1.4.1.14519.5.2.1.6279.6001.179479309791007732270177710012</imageSOP_UID>
      <locus>
        <xCoord>155</xCoord>
        <yCoord>373</yCoord>
      </locus>
    </nonNodule>
    <nonNodule>
      <nonNoduleID>IL057_197002</nonNoduleID>
      <imageZposition>-168.5</imageZposition>
      <imageSOP_UID>1.3.6.1.4.1.14519.5.2.1.6279.6001.958954282503440332383144524866</imageSOP_UID>
      <locus>
        <xCoord>321</xCoord>
        <yCoord>205</yCoord>
      </locus>
    </nonNodule>
  </readingSession>
<readingSession>
<annotationVersion>3.12</annotationVersion>
<servicingRadiologistID>1550996894</servicingRadiologistID>
<nonNodule>
<nonNoduleID>MI014_14711</nonNoduleID>
<imageZposition>-142.25</imageZposition>
<imageSOP_UID>1.3.6.1.4.1.14519.5.2.1.6279.6001.586084340659315854854201759349</imageSOP_UID>
<locus>
<xCoord>343</xCoord>
<yCoord>267</yCoord>
</locus>
</nonNodule>
<nonNodule>
<nonNoduleID>MI014_14712</nonNoduleID>
<imageZposition>-142.25</imageZposition>
<imageSOP_UID>1.3.6.1.4.1.14519.5.2.1.6279.6001.586084340659315854854201759349</imageSOP_UID>
<locus>
<xCoord>137</xCoord>
<yCoord>290</yCoord>
</locus>
</nonNodule>
<nonNodule>
<nonNoduleID>MI014_14713</nonNoduleID>
<imageZposition>-161.0</imageZposition>
<imageSOP_UID>1.3.6.1.4.1.14519.5.2.1.6279.6001.176319739898957144781199209920</imageSOP_UID>
<locus>
<xCoord>324</xCoord>
<yCoord>259</yCoord>
</locus>
</nonNodule>
<nonNodule>
<nonNoduleID>MI014_14714</nonNoduleID>
<imageZposition>-161.0</imageZposition>
<imageSOP_UID>1.3.6.1.4.1.14519.5.2.1.6279.6001.176319739898957144781199209920</imageSOP_UID>
<locus>
<xCoord>180</xCoord>
<yCoord>201</yCoord>
</locus>
</nonNodule>
<nonNodule>
<nonNoduleID>MI014_14715</nonNoduleID>
<imageZposition>-161.0</imageZposition>
<imageSOP_UID>1.3.6.1.4.1.14519.5.2.1.6279.6001.176319739898957144781199209920</imageSOP_UID>
<locus>
<xCoord>343</xCoord>
<yCoord>242</yCoord>
</locus>
</nonNodule>
<nonNodule>
<nonNoduleID>MI014_14716</nonNoduleID>
<imageZposition>-171.0</imageZposition>
<imageSOP_UID>1.3.6.1.4.1.14519.5.2.1.6279.6001.318212722724873023693968521392</imageSOP_UID>
<locus>
<xCoord>230</xCoord>
<yCoord>302</yCoord>
</locus>
</nonNodule>
<nonNodule>
<nonNoduleID>MI014_14717</nonNoduleID>
<imageZposition>-171.0</imageZposition>
<imageSOP_UID>1.3.6.1.4.1.14519.5.2.1.6279.6001.318212722724873023693968521392</imageSOP_UID>
<locus>
<xCoord>323</xCoord>
<yCoord>191</yCoord>
</locus>
</nonNodule>
<nonNodule>
<nonNoduleID>MI014_14718</nonNoduleID>
<imageZposition>-171.0</imageZposition>
<imageSOP_UID>1.3.6.1.4.1.14519.5.2.1.6279.6001.318212722724873023693968521392</imageSOP_UID>
<locus>
<xCoord>192</xCoord>
<yCoord>216</yCoord>
</locus>
</nonNodule>
<nonNodule>
<nonNoduleID>MI014_14719</nonNoduleID>
<imageZposition>-181.0</imageZposition>
<imageSOP_UID>1.3.6.1.4.1.14519.5.2.1.6279.6001.768829875909354427743871443268</imageSOP_UID>
<locus>
<xCoord>343</xCoord>
<yCoord>369</yCoord>
</locus>
</nonNodule>
<nonNodule>
<nonNoduleID>MI014_14720</nonNoduleID>
<imageZposition>-181.0</imageZposition>
<imageSOP_UID>1.3.6.1.4.1.14519.5.2.1.6279.6001.768829875909354427743871443268</imageSOP_UID>
<locus>
<xCoord>108</xCoord>
<yCoord>226</yCoord>
</locus>
</nonNodule>
<nonNodule>
<nonNoduleID>MI014_14700</nonNoduleID>
<imageZposition>-194.75</imageZposition>
<imageSOP_UID>1.3.6.1.4.1.14519.5.2.1.6279.6001.337072046660993700260816698122</imageSOP_UID>
<locus>
<xCoord>105</xCoord>
<yCoord>331</yCoord>
</locus>
</nonNodule>
<nonNodule>
<nonNoduleID>MI014_14721</nonNoduleID>
<imageZposition>-244.75</imageZposition>
<imageSOP_UID>1.3.6.1.4.1.14519.5.2.1.6279.6001.450805314315340315791992249530</imageSOP_UID>
<locus>
<xCoord>140</xCoord>
<yCoord>398</yCoord>
</locus>
</nonNodule>
<nonNodule>
<nonNoduleID>MI014_14701</nonNoduleID>
<imageZposition>-259.75</imageZposition>
<imageSOP_UID>1.3.6.1.4.1.14519.5.2.1.6279.6001.190308228319138529338101185894</imageSOP_UID>
<locus>
<xCoord>153</xCoord>
<yCoord>399</yCoord>
</locus>
</nonNodule>
<nonNodule>
<nonNoduleID>MI014_14702</nonNoduleID>
<imageZposition>-337.25</imageZposition>
<imageSOP_UID>1.3.6.1.4.1.14519.5.2.1.6279.6001.303118156324845047678528841876</imageSOP_UID>
<locus>
<xCoord>443</xCoord>
<yCoord>172</yCoord>
</locus>
</nonNodule>
<nonNodule>
<nonNoduleID>MI014_14703</nonNoduleID>
<imageZposition>-169.75</imageZposition>
<imageSOP_UID>1.3.6.1.4.1.14519.5.2.1.6279.6001.287357210537834834907581650576</imageSOP_UID>
<locus>
<xCoord>322</xCoord>
<yCoord>194</yCoord>
</locus>
</nonNodule>
<nonNodule>
<nonNoduleID>MI014_14704</nonNoduleID>
<imageZposition>-162.25</imageZposition>
<imageSOP_UID>1.3.6.1.4.1.14519.5.2.1.6279.6001.935563515036486577667347975497</imageSOP_UID>
<locus>
<xCoord>193</xCoord>
<yCoord>192</yCoord>
</locus>
</nonNodule>
<nonNodule>
<nonNoduleID>MI014_14705</nonNoduleID>
<imageZposition>-189.75</imageZposition>
<imageSOP_UID>1.3.6.1.4.1.14519.5.2.1.6279.6001.179479309791007732270177710012</imageSOP_UID>
<locus>
<xCoord>155</xCoord>
<yCoord>372</yCoord>
</locus>
</nonNodule>
<nonNodule>
<nonNoduleID>MI014_14707</nonNoduleID>
<imageZposition>-216.0</imageZposition>
<imageSOP_UID>1.3.6.1.4.1.14519.5.2.1.6279.6001.222132815168325458428798740889</imageSOP_UID>
<locus>
<xCoord>102</xCoord>
<yCoord>351</yCoord>
</locus>
</nonNodule>
<nonNodule>
<nonNoduleID>MI014_14708</nonNoduleID>
<imageZposition>-263.5</imageZposition>
<imageSOP_UID>1.3.6.1.4.1.14519.5.2.1.6279.6001.799694360816177324869535639400</imageSOP_UID>
<locus>
<xCoord>151</xCoord>
<yCoord>399</yCoord>
</locus>
</nonNodule>
<nonNodule>
<nonNoduleID>MI014_14709</nonNoduleID>
<imageZposition>-209.75</imageZposition>
<imageSOP_UID>1.3.6.1.4.1.14519.5.2.1.6279.6001.959096774290922361356014443750</imageSOP_UID>
<locus>
<xCoord>198</xCoord>
<yCoord>377</yCoord>
</locus>
</nonNodule>
<nonNodule>
<nonNoduleID>MI014_14710</nonNoduleID>
<imageZposition>-168.5</imageZposition>
<imageSOP_UID>1.3.6.1.4.1.14519.5.2.1.6279.6001.958954282503440332383144524866</imageSOP_UID>
<locus>
<xCoord>321</xCoord>
<yCoord>205</yCoord>
</locus>
</nonNodule>
<nonNodule>
<nonNoduleID>MI014_14722</nonNoduleID>
<imageZposition>-167.25</imageZposition>
<imageSOP_UID>1.3.6.1.4.1.14519.5.2.1.6279.6001.163420555130459244526522179917</imageSOP_UID>
<locus>
<xCoord>307</xCoord>
<yCoord>202</yCoord>
</locus>
</nonNodule>
</readingSession>
<readingSession>
		<annotationVersion>3.12</annotationVersion>
		<servicingRadiologistID>-1522838690</servicingRadiologistID>
			<unblindedReadNodule>
				<noduleID>0</noduleID>
				<characteristics>
					<subtlety>5</subtlety>
					<internalStructure>1</internalStructure>
					<calcification>6</calcification>
					<sphericity>4</sphericity>
					<margin>5</margin>
					<lobulation>1</lobulation>
					<spiculation>5</spiculation>
					<texture>5</texture>
					<malignancy>4</malignancy>
				</characteristics>
				<roi>
					<imageZposition>-204.75</imageZposition>
					<imageSOP_UID>1.3.6.1.4.1.14519.5.2.1.6279.6001.261724044695387964532737598443</imageSOP_UID>
					<inclusion>TRUE</inclusion>
					<edgeMap>
					<xCoord>99</xCoord>
					<yCoord>328</yCoord>
					</edgeMap>
					<edgeMap>
					<xCoord>100</xCoord>
					<yCoord>327</yCoord>
					</edgeMap>
					<edgeMap>
					<xCoord>101</xCoord>
					<yCoord>326</yCoord>
					</edgeMap>
					<edgeMap>
					<xCoord>102</xCoord>
					<yCoord>326</yCoord>
					</edgeMap>
					<edgeMap>
					<xCoord>103</xCoord>
					<yCoord>325</yCoord>
					</edgeMap>
					<edgeMap>
					<xCoord>104</xCoord>
					<yCoord>324</yCoord>
					</edgeMap>
					<edgeMap>
					<xCoord>105</xCoord>
					<yCoord>324</yCoord>
					</edgeMap>
					<edgeMap>
					<xCoord>106</xCoord>
					<yCoord>324</yCoord>
					</edgeMap>
					<edgeMap>
					<xCoord>107</xCoord>
					<yCoord>324</yCoord>
					</edgeMap>
					<edgeMap>
					<xCoord>108</xCoord>
					<yCoord>324</yCoord>
					</edgeMap>
					<edgeMap>
					<xCoord>109</xCoord>
					<yCoord>325</yCoord>
					</edgeMap>
					<edgeMap>
					<xCoord>110</xCoord>
					<yCoord>325</yCoord>
					</edgeMap>
					<edgeMap>
					<xCoord>111</xCoord>
					<yCoord>326</yCoord>
					</edgeMap>
					<edgeMap>
					<xCoord>111</xCoord>
					<yCoord>327</yCoord>
					</edgeMap>
					<edgeMap>
					<xCoord>111</xCoord>
					<yCoord>328</yCoord>
					</edgeMap>
					<edgeMap>
					<xCoord>110</xCoord>
					<yCoord>329</yCoord>
					</edgeMap>
					<edgeMap>
					<xCoord>110</xCoord>
					<yCoord>330</yCoord>
					</edgeMap>
					<edgeMap>
					<xCoord>110</xCoord>
					<yCoord>331</yCoord>
					</edgeMap>
					<edgeMap>
					<xCoord>110</xCoord>
					<yCoord>332</yCoord>
					</edgeMap>
					<edgeMap>
					<xCoord>109</xCoord>
					<yCoord>333</yCoord>
					</edgeMap>
					<edgeMap>
					<xCoord>108</xCoord>
					<yCoord>334</yCoord>
					</edgeMap>
					<edgeMap>
					<xCoord>108</xCoord>
					<yCoord>335</yCoord>
					</edgeMap>
					<edgeMap>
					<xCoord>107</xCoord>
					<yCoord>336</yCoord>
					</edgeMap>
					<edgeMap>
					<xCoord>106</xCoord>
					<yCoord>336</yCoord>
					</edgeMap>
					<edgeMap>
					<xCoord>105</xCoord>
					<yCoord>336</yCoord>
					</edgeMap>
					<edgeMap>
					<xCoord>104</xCoord>
					<yCoord>337</yCoord>
					</edgeMap>
					<edgeMap>
					<xCoord>103</xCoord>
					<yCoord>337</yCoord>
					</edgeMap>
					<edgeMap>
					<xCoord>102</xCoord>
					<yCoord>336</yCoord>
					</edgeMap>
					<edgeMap>
					<xCoord>101</xCoord>
					<yCoord>335</yCoord>
					</edgeMap>
					<edgeMap>
					<xCoord>100</xCoord>
					<yCoord>335</yCoord>
					</edgeMap>
					<edgeMap>
					<xCoord>99</xCoord>
					<yCoord>334</yCoord>
					</edgeMap>
					<edgeMap>
					<xCoord>99</xCoord>
					<yCoord>333</yCoord>
					</edgeMap>
					<edgeMap>
					<xCoord>99</xCoord>
					<yCoord>332</yCoord>
					</edgeMap>
					<edgeMap>
					<xCoord>99</xCoord>
					<yCoord>331</yCoord>
					</edgeMap>
					<edgeMap>
					<xCoord>99</xCoord>
					<yCoord>330</yCoord>
					</edgeMap>
					<edgeMap>
					<xCoord>99</xCoord>
					<yCoord>329</yCoord>
					</edgeMap>
					<edgeMap>
					<xCoord>99</xCoord>
					<yCoord>328</yCoord>
					</edgeMap>
				</roi>
				<roi>
					<imageZposition>-203.5</imageZposition>
					<imageSOP_UID>1.3.6.1.4.1.14519.5.2.1.6279.6001.218955383498184735770515752905</imageSOP_UID>
					<inclusion>TRUE</inclusion>
					<edgeMap>
					<xCoord>97</xCoord>
					<yCoord>328</yCoord>
					</edgeMap>
					<edgeMap>
					<xCoord>98</xCoord>
					<yCoord>327</yCoord>
					</edgeMap>
					<edgeMap>
					<xCoord>99</xCoord>
					<yCoord>326</yCoord>
					</edgeMap>
					<edgeMap>
					<xCoord>99</xCoord>
					<yCoord>325</yCoord>
					</edgeMap>
					<edgeMap>
					<xCoord>100</xCoord>
					<yCoord>324</yCoord>
					</edgeMap>
					<edgeMap>
					<xCoord>100</xCoord>
					<yCoord>323</yCoord>
					</edgeMap>
					<edgeMap>
					<xCoord>101</xCoord>
					<yCoord>322</yCoord>
					</edgeMap>
					<edgeMap>
					<xCoord>102</xCoord>
					<yCoord>321</yCoord>
					</edgeMap>
					<edgeMap>
					<xCoord>102</xCoord>
					<yCoord>320</yCoord>
					</edgeMap>
					<edgeMap>
					<xCoord>103</xCoord>
					<yCoord>319</yCoord>
					</edgeMap>
					<edgeMap>
					<xCoord>104</xCoord>
					<yCoord>320</yCoord>
					</edgeMap>
					<edgeMap>
					<xCoord>105</xCoord>
					<yCoord>320</yCoord>
					</edgeMap>
					<edgeMap>
					<xCoord>106</xCoord>
					<yCoord>320</yCoord>
					</edgeMap>
					<edgeMap>
					<xCoord>107</xCoord>
					<yCoord>321</yCoord>
					</edgeMap>
					<edgeMap>
					<xCoord>108</xCoord>
					<yCoord>321</yCoord>
					</edgeMap>
					<edgeMap>
					<xCoord>109</xCoord>
					<yCoord>322</yCoord>
					</edgeMap>
					<edgeMap>
					<xCoord>110</xCoord>
					<yCoord>322</yCoord>
					</edgeMap>
					<edgeMap>
					<xCoord>110</xCoord>
					<yCoord>323</yCoord>
					</edgeMap>
					<edgeMap>
					<xCoord>111</xCoord>
					<yCoord>324</yCoord>
					</edgeMap>
					<edgeMap>
					<xCoord>112</xCoord>
					<yCoord>325</yCoord>
					</edgeMap>
					<edgeMap>
					<xCoord>113</xCoord>
					<yCoord>326</yCoord>
					</edgeMap>
					<edgeMap>
					<xCoord>113</xCoord>
					<yCoord>327</yCoord>
					</edgeMap>
					<edgeMap>
					<xCoord>112</xCoord>
					<yCoord>328</yCoord>
					</edgeMap>
					<edgeMap>
					<xCoord>112</xCoord>
					<yCoord>329</yCoord>
					</edgeMap>
					<edgeMap>
					<xCoord>112</xCoord>
					<yCoord>330</yCoord>
					</edgeMap>
					<edgeMap>
					<xCoord>111</xCoord>
					<yCoord>331</yCoord>
					</edgeMap>
					<edgeMap>
					<xCoord>111</xCoord>
					<yCoord>332</yCoord>
					</edgeMap>
					<edgeMap>
					<xCoord>110</xCoord>
					<yCoord>333</yCoord>
					</edgeMap>
					<edgeMap>
					<xCoord>110</xCoord>
					<yCoord>334</yCoord>
					</edgeMap>
					<edgeMap>
					<xCoord>109</xCoord>
					<yCoord>335</yCoord>
					</edgeMap>
					<edgeMap>
					<xCoord>108</xCoord>
					<yCoord>335</yCoord>
					</edgeMap>
					<edgeMap>
					<xCoord>107</xCoord>
					<yCoord>336</yCoord>
					</edgeMap>
					<edgeMap>
					<xCoord>106</xCoord>
					<yCoord>336</yCoord>
					</edgeMap>
					<edgeMap>
					<xCoord>105</xCoord>
					<yCoord>336</yCoord>
					</edgeMap>
					<edgeMap>
					<xCoord>104</xCoord>
					<yCoord>336</yCoord>
					</edgeMap>
					<edgeMap>
					<xCoord>103</xCoord>
					<yCoord>336</yCoord>
					</edgeMap>
					<edgeMap>
					<xCoord>102</xCoord>
					<yCoord>336</yCoord>
					</edgeMap>
					<edgeMap>
					<xCoord>101</xCoord>
					<yCoord>337</yCoord>
					</edgeMap>
					<edgeMap>
					<xCoord>100</xCoord>
					<yCoord>337</yCoord>
					</edgeMap>
					<edgeMap>
					<xCoord>99</xCoord>
					<yCoord>337</yCoord>
					</edgeMap>
					<edgeMap>
					<xCoord>98</xCoord>
					<yCoord>337</yCoord>
					</edgeMap>
					<edgeMap>
					<xCoord>97</xCoord>
					<yCoord>337</yCoord>
					</edgeMap>
					<edgeMap>
					<xCoord>97</xCoord>
					<yCoord>336</yCoord>
					</edgeMap>
					<edgeMap>
					<xCoord>97</xCoord>
					<yCoord>335</yCoord>
					</edgeMap>
					<edgeMap>
					<xCoord>97</xCoord>
					<yCoord>334</yCoord>
					</edgeMap>
					<edgeMap>
					<xCoord>97</xCoord>
					<yCoord>333</yCoord>
					</edgeMap>
					<edgeMap>
					<xCoord>97</xCoord>
					<yCoord>332</yCoord>
					</edgeMap>
					<edgeMap>
					<xCoord>97</xCoord>
					<yCoord>331</yCoord>
					</edgeMap>
					<edgeMap>
					<xCoord>97</xCoord>
					<yCoord>330</yCoord>
					</edgeMap>
					<edgeMap>
					<xCoord>97</xCoord>
					<yCoord>329</yCoord>
					</edgeMap>
					<edgeMap>
					<xCoord>97</xCoord>
					<yCoord>328</yCoord>
					</edgeMap>
				</roi>
				<roi>
					<imageZposition>-202.25</imageZposition>
					<imageSOP_UID>1.3.6.1.4.1.14519.5.2.1.6279.6001.199208388638899115681262762056</imageSOP_UID>
					<inclusion>TRUE</inclusion>
					<edgeMap>
					<xCoord>92</xCoord>
					<yCoord>327</yCoord>
					</edgeMap>
					<edgeMap>
					<xCoord>93</xCoord>
					<yCoord>326</yCoord>
					</edgeMap>
					<edgeMap>
					<xCoord>94</xCoord>
					<yCoord>325</yCoord>
					</edgeMap>
					<edgeMap>
					<xCoord>95</xCoord>
					<yCoord>324</yCoord>
					</edgeMap>
					<edgeMap>
					<xCoord>96</xCoord>
					<yCoord>323</yCoord>
					</edgeMap>
					<edgeMap>
					<xCoord>97</xCoord>
					<yCoord>322</yCoord>
					</edgeMap>
					<edgeMap>
					<xCoord>98</xCoord>
					<yCoord>322</yCoord>
					</edgeMap>
					<edgeMap>
					<xCoord>99</xCoord>
					<yCoord>321</yCoord>
					</edgeMap>
					<edgeMap>
					<xCoord>100</xCoord>
					<yCoord>321</yCoord>
					</edgeMap>
					<edgeMap>
					<xCoord>101</xCoord>
					<yCoord>320</yCoord>
					</edgeMap>
					<edgeMap>
					<xCoord>102</xCoord>
					<yCoord>321</yCoord>
					</edgeMap>
					<edgeMap>
					<xCoord>103</xCoord>
					<yCoord>321</yCoord>
					</edgeMap>
					<edgeMap>
					<xCoord>104</xCoord>
					<yCoord>321</yCoord>
					</edgeMap>
					<edgeMap>
					<xCoord>105</xCoord>
					<yCoord>321</yCoord>
					</edgeMap>
					<edgeMap>
					<xCoord>106</xCoord>
					<yCoord>321</yCoord>
					</edgeMap>
					<edgeMap>
					<xCoord>107</xCoord>
					<yCoord>321</yCoord>
					</edgeMap>
					<edgeMap>
					<xCoord>108</xCoord>
					<yCoord>322</yCoord>
					</edgeMap>
					<edgeMap>
					<xCoord>109</xCoord>
					<yCoord>322</yCoord>
					</edgeMap>
					<edgeMap>
					<xCoord>110</xCoord>
					<yCoord>322</yCoord>
					</edgeMap>
					<edgeMap>
					<xCoord>111</xCoord>
					<yCoord>323</yCoord>
					</edgeMap>
					<edgeMap>
					<xCoord>112</xCoord>
					<yCoord>323</yCoord>
					</edgeMap>
					<edgeMap>
					<xCoord>113</xCoord>
					<yCoord>324</yCoord>
					</edgeMap>
					<edgeMap>
					<xCoord>114</xCoord>
					<yCoord>324</yCoord>
					</edgeMap>
					<edgeMap>
					<xCoord>115</xCoord>
					<yCoord>325</yCoord>
					</edgeMap>
					<edgeMap>
					<xCoord>115</xCoord>
					<yCoord>326</yCoord>
					</edgeMap>
					<edgeMap>
					<xCoord>115</xCoord>
					<yCoord>327</yCoord>
					</edgeMap>
					<edgeMap>
					<xCoord>115</xCoord>
					<yCoord>328</yCoord>
					</edgeMap>
					<edgeMap>
					<xCoord>115</xCoord>
					<yCoord>329</yCoord>
					</edgeMap>
					<edgeMap>
					<xCoord>115</xCoord>
					<yCoord>330</yCoord>
					</edgeMap>
					<edgeMap>
					<xCoord>116</xCoord>
					<yCoord>331</yCoord>
					</edgeMap>
					<edgeMap>
					<xCoord>116</xCoord>
					<yCoord>332</yCoord>
					</edgeMap>
					<edgeMap>
					<xCoord>116</xCoord>
					<yCoord>333</yCoord>
					</edgeMap>
					<edgeMap>
					<xCoord>115</xCoord>
					<yCoord>334</yCoord>
					</edgeMap>
					<edgeMap>
					<xCoord>114</xCoord>
					<yCoord>335</yCoord>
					</edgeMap>
					<edgeMap>
					<xCoord>113</xCoord>
					<yCoord>335</yCoord>
					</edgeMap>
					<edgeMap>
					<xCoord>112</xCoord>
					<yCoord>336</yCoord>
					</edgeMap>
					<edgeMap>
					<xCoord>111</xCoord>
					<yCoord>337</yCoord>
					</edgeMap>
					<edgeMap>
					<xCoord>110</xCoord>
					<yCoord>338</yCoord>
					</edgeMap>
					<edgeMap>
					<xCoord>109</xCoord>
					<yCoord>338</yCoord>
					</edgeMap>
					<edgeMap>
					<xCoord>108</xCoord>
					<yCoord>338</yCoord>
					</edgeMap>
					<edgeMap>
					<xCoord>107</xCoord>
					<yCoord>338</yCoord>
					</edgeMap>
					<edgeMap>
					<xCoord>106</xCoord>
					<yCoord>338</yCoord>
					</edgeMap>
					<edgeMap>
					<xCoord>105</xCoord>
					<yCoord>338</yCoord>
					</edgeMap>
					<edgeMap>
					<xCoord>104</xCoord>
					<yCoord>338</yCoord>
					</edgeMap>
					<edgeMap>
					<xCoord>103</xCoord>
					<yCoord>338</yCoord>
					</edgeMap>
					<edgeMap>
					<xCoord>102</xCoord>
					<yCoord>338</yCoord>
					</edgeMap>
					<edgeMap>
					<xCoord>101</xCoord>
					<yCoord>338</yCoord>
					</edgeMap>
					<edgeMap>
					<xCoord>100</xCoord>
					<yCoord>337</yCoord>
					</edgeMap>
					<edgeMap>
					<xCoord>99</xCoord>
					<yCoord>336</yCoord>
					</edgeMap>
					<edgeMap>
					<xCoord>98</xCoord>
					<yCoord>335</yCoord>
					</edgeMap>
					<edgeMap>
					<xCoord>97</xCoord>
					<yCoord>334</yCoord>
					</edgeMap>
					<edgeMap>
					<xCoord>97</xCoord>
					<yCoord>333</yCoord>
					</edgeMap>
					<edgeMap>
					<xCoord>96</xCoord>
					<yCoord>332</yCoord>
					</edgeMap>
					<edgeMap>
					<xCoord>95</xCoord>
					<yCoord>331</yCoord>
					</edgeMap>
					<edgeMap>
					<xCoord>94</xCoord>
					<yCoord>330</yCoord>
					</edgeMap>
					<edgeMap>
					<xCoord>94</xCoord>
					<yCoord>329</yCoord>
					</edgeMap>
					<edgeMap>
					<xCoord>93</xCoord>
					<yCoord>328</yCoord>
					</edgeMap>
					<edgeMap>
					<xCoord>92</xCoord>
					<yCoord>327</yCoord>
					</edgeMap>
				</roi>
				<roi>
					<imageZposition>-201.0</imageZposition>
					<imageSOP_UID>1.3.6.1.4.1.14519.5.2.1.6279.6001.320683508654536226143916261287</imageSOP_UID>
					<inclusion>TRUE</inclusion>
					<edgeMap>
					<xCoord>98</xCoord>
					<yCoord>332</yCoord>
					</edgeMap>
					<edgeMap>
					<xCoord>97</xCoord>
					<yCoord>331</yCoord>
					</edgeMap>
					<edgeMap>
					<xCoord>96</xCoord>
					<yCoord>330</yCoord>
					</edgeMap>
					<edgeMap>
					<xCoord>96</xCoord>
					<yCoord>329</yCoord>
					</edgeMap>
					<edgeMap>
					<xCoord>96</xCoord>
					<yCoord>328</yCoord>
					</edgeMap>
					<edgeMap>
					<xCoord>97</xCoord>
					<yCoord>327</yCoord>
					</edgeMap>
					<edgeMap>
					<xCoord>98</xCoord>
					<yCoord>326</yCoord>
					</edgeMap>
					<edgeMap>
					<xCoord>99</xCoord>
					<yCoord>325</yCoord>
					</edgeMap>
					<edgeMap>
					<xCoord>100</xCoord>
					<yCoord>324</yCoord>
					</edgeMap>
					<edgeMap>
					<xCoord>101</xCoord>
					<yCoord>323</yCoord>
					</edgeMap>
					<edgeMap>
					<xCoord>101</xCoord>
					<yCoord>322</yCoord>
					</edgeMap>
					<edgeMap>
					<xCoord>102</xCoord>
					<yCoord>322</yCoord>
					</edgeMap>
					<edgeMap>
					<xCoord>103</xCoord>
					<yCoord>322</yCoord>
					</edgeMap>
					<edgeMap>
					<xCoord>104</xCoord>
					<yCoord>322</yCoord>
					</edgeMap>
					<edgeMap>
					<xCoord>105</xCoord>
					<yCoord>322</yCoord>
					</edgeMap>
					<edgeMap>
					<xCoord>106</xCoord>
					<yCoord>322</yCoord>
					</edgeMap>
					<edgeMap>
					<xCoord>107</xCoord>
					<yCoord>323</yCoord>
					</edgeMap>
					<edgeMap>
					<xCoord>108</xCoord>
					<yCoord>323</yCoord>
					</edgeMap>
					<edgeMap>
					<xCoord>109</xCoord>
					<yCoord>324</yCoord>
					</edgeMap>
					<edgeMap>
					<xCoord>110</xCoord>
					<yCoord>325</yCoord>
					</edgeMap>
					<edgeMap>
					<xCoord>111</xCoord>
					<yCoord>326</yCoord>
					</edgeMap>
					<edgeMap>
					<xCoord>112</xCoord>
					<yCoord>327</yCoord>
					</edgeMap>
					<edgeMap>
					<xCoord>113</xCoord>
					<yCoord>327</yCoord>
					</edgeMap>
					<edgeMap>
					<xCoord>114</xCoord>
					<yCoord>328</yCoord>
					</edgeMap>
					<edgeMap>
					<xCoord>115</xCoord>
					<yCoord>329</yCoord>
					</edgeMap>
					<edgeMap>
					<xCoord>116</xCoord>
					<yCoord>330</yCoord>
					</edgeMap>
					<edgeMap>
					<xCoord>116</xCoord>
					<yCoord>331</yCoord>
					</edgeMap>
					<edgeMap>
					<xCoord>117</xCoord>
					<yCoord>332</yCoord>
					</edgeMap>
					<edgeMap>
					<xCoord>118</xCoord>
					<yCoord>333</yCoord>
					</edgeMap>
					<edgeMap>
					<xCoord>119</xCoord>
					<yCoord>334</yCoord>
					</edgeMap>
					<edgeMap>
					<xCoord>119</xCoord>
					<yCoord>335</yCoord>
					</edgeMap>
					<edgeMap>
					<xCoord>119</xCoord>
					<yCoord>336</yCoord>
					</edgeMap>
					<edgeMap>
					<xCoord>119</xCoord>
					<yCoord>337</yCoord>
					</edgeMap>
					<edgeMap>
					<xCoord>118</xCoord>
					<yCoord>338</yCoord>
					</edgeMap>
					<edgeMap>
					<xCoord>118</xCoord>
					<yCoord>339</yCoord>
					</edgeMap>
					<edgeMap>
					<xCoord>117</xCoord>
					<yCoord>340</yCoord>
					</edgeMap>
					<edgeMap>
					<xCoord>116</xCoord>
					<yCoord>341</yCoord>
					</edgeMap>
					<edgeMap>
					<xCoord>115</xCoord>
					<yCoord>342</yCoord>
					</edgeMap>
					<edgeMap>
					<xCoord>114</xCoord>
					<yCoord>343</yCoord>
					</edgeMap>
					<edgeMap>
					<xCoord>113</xCoord>
					<yCoord>343</yCoord>
					</edgeMap>
					<edgeMap>
					<xCoord>112</xCoord>
					<yCoord>343</yCoord>
					</edgeMap>
					<edgeMap>
					<xCoord>111</xCoord>
					<yCoord>343</yCoord>
					</edgeMap>
					<edgeMap>
					<xCoord>110</xCoord>
					<yCoord>344</yCoord>
					</edgeMap>
					<edgeMap>
					<xCoord>109</xCoord>
					<yCoord>344</yCoord>
					</edgeMap>
					<edgeMap>
					<xCoord>108</xCoord>
					<yCoord>344</yCoord>
					</edgeMap>
					<edgeMap>
					<xCoord>107</xCoord>
					<yCoord>344</yCoord>
					</edgeMap>
					<edgeMap>
					<xCoord>106</xCoord>
					<yCoord>344</yCoord>
					</edgeMap>
					<edgeMap>
					<xCoord>105</xCoord>
					<yCoord>344</yCoord>
					</edgeMap>
					<edgeMap>
					<xCoord>104</xCoord>
					<yCoord>344</yCoord>
					</edgeMap>
					<edgeMap>
					<xCoord>103</xCoord>
					<yCoord>344</yCoord>
					</edgeMap>
					<edgeMap>
					<xCoord>102</xCoord>
					<yCoord>345</yCoord>
					</edgeMap>
					<edgeMap>
					<xCoord>101</xCoord>
					<yCoord>345</yCoord>
					</edgeMap>
					<edgeMap>
					<xCoord>100</xCoord>
					<yCoord>345</yCoord>
					</edgeMap>
					<edgeMap>
					<xCoord>99</xCoord>
					<yCoord>346</yCoord>
					</edgeMap>
					<edgeMap>
					<xCoord>98</xCoord>
					<yCoord>346</yCoord>
					</edgeMap>
					<edgeMap>
					<xCoord>97</xCoord>
					<yCoord>346</yCoord>
					</edgeMap>
					<edgeMap>
					<xCoord>96</xCoord>
					<yCoord>347</yCoord>
					</edgeMap>
					<edgeMap>
					<xCoord>95</xCoord>
					<yCoord>347</yCoord>
					</edgeMap>
					<edgeMap>
					<xCoord>94</xCoord>
					<yCoord>346</yCoord>
					</edgeMap>
					<edgeMap>
					<xCoord>95</xCoord>
					<yCoord>345</yCoord>
					</edgeMap>
					<edgeMap>
					<xCoord>95</xCoord>
					<yCoord>344</yCoord>
					</edgeMap>
					<edgeMap>
					<xCoord>95</xCoord>
					<yCoord>343</yCoord>
					</edgeMap>
					<edgeMap>
					<xCoord>96</xCoord>
					<yCoord>342</yCoord>
					</edgeMap>
					<edgeMap>
					<xCoord>96</xCoord>
					<yCoord>341</yCoord>
					</edgeMap>
					<edgeMap>
					<xCoord>97</xCoord>
					<yCoord>340</yCoord>
					</edgeMap>
					<edgeMap>
					<xCoord>97</xCoord>
					<yCoord>339</yCoord>
					</edgeMap>
					<edgeMap>
					<xCoord>97</xCoord>
					<yCoord>338</yCoord>
					</edgeMap>
					<edgeMap>
					<xCoord>98</xCoord>
					<yCoord>337</yCoord>
					</edgeMap>
					<edgeMap>
					<xCoord>98</xCoord>
					<yCoord>336</yCoord>
					</edgeMap>
					<edgeMap>
					<xCoord>98</xCoord>
					<yCoord>335</yCoord>
					</edgeMap>
					<edgeMap>
					<xCoord>98</xCoord>
					<yCoord>334</yCoord>
					</edgeMap>
					<edgeMap>
					<xCoord>98</xCoord>
					<yCoord>333</yCoord>
					</edgeMap>
					<edgeMap>
					<xCoord>98</xCoord>
					<yCoord>332</yCoord>
					</edgeMap>
				</roi>
				<roi>
					<imageZposition>-199.75</imageZposition>
					<imageSOP_UID>1.3.6.1.4.1.14519.5.2.1.6279.6001.485602546216119602875303354533</imageSOP_UID>
					<inclusion>TRUE</inclusion>
					<edgeMap>
					<xCoord>97</xCoord>
					<yCoord>334</yCoord>
					</edgeMap>
					<edgeMap>
					<xCoord>96</xCoord>
					<yCoord>334</yCoord>
					</edgeMap>
					<edgeMap>
					<xCoord>95</xCoord>
					<yCoord>333</yCoord>
					</edgeMap>
					<edgeMap>
					<xCoord>94</xCoord>
					<yCoord>333</yCoord>
					</edgeMap>
					<edgeMap>
					<xCoord>93</xCoord>
					<yCoord>332</yCoord>
					</edgeMap>
					<edgeMap>
					<xCoord>93</xCoord>
					<yCoord>331</yCoord>
					</edgeMap>
					<edgeMap>
					<xCoord>93</xCoord>
					<yCoord>330</yCoord>
					</edgeMap>
					<edgeMap>
					<xCoord>93</xCoord>
					<yCoord>329</yCoord>
					</edgeMap>
					<edgeMap>
					<xCoord>94</xCoord>
					<yCoord>328</yCoord>
					</edgeMap>
					<edgeMap>
					<xCoord>94</xCoord>
					<yCoord>327</yCoord>
					</edgeMap>
					<edgeMap>
					<xCoord>94</xCoord>
					<yCoord>326</yCoord>
					</edgeMap>
					<edgeMap>
					<xCoord>94</xCoord>
					<yCoord>325</yCoord>
					</edgeMap>
					<edgeMap>
					<xCoord>95</xCoord>
					<yCoord>324</yCoord>
					</edgeMap>
					<edgeMap>
					<xCoord>96</xCoord>
					<yCoord>323</yCoord>
					</edgeMap>
					<edgeMap>
					<xCoord>97</xCoord>
					<yCoord>323</yCoord>
					</edgeMap>
					<edgeMap>
					<xCoord>98</xCoord>
					<yCoord>322</yCoord>
					</edgeMap>
					<edgeMap>
					<xCoord>99</xCoord>
					<yCoord>322</yCoord>
					</edgeMap>
					<edgeMap>
					<xCoord>100</xCoord>
					<yCoord>321</yCoord>
					</edgeMap>
					<edgeMap>
					<xCoord>101</xCoord>
					<yCoord>320</yCoord>
					</edgeMap>
					<edgeMap>
					<xCoord>102</xCoord>
					<yCoord>320</yCoord>
					</edgeMap>
					<edgeMap>
					<xCoord>103</xCoord>
					<yCoord>319</yCoord>
					</edgeMap>
					<edgeMap>
					<xCoord>104</xCoord>
					<yCoord>319</yCoord>
					</edgeMap>
					<edgeMap>
					<xCoord>105</xCoord>
					<yCoord>319</yCoord>
					</edgeMap>
					<edgeMap>
					<xCoord>106</xCoord>
					<yCoord>318</yCoord>
					</edgeMap>
					<edgeMap>
					<xCoord>107</xCoord>
					<yCoord>319</yCoord>
					</edgeMap>
					<edgeMap>
					<xCoord>108</xCoord>
					<yCoord>319</yCoord>
					</edgeMap>
					<edgeMap>
					<xCoord>109</xCoord>
					<yCoord>320</yCoord>
					</edgeMap>
					<edgeMap>
					<xCoord>110</xCoord>
					<yCoord>320</yCoord>
					</edgeMap>
					<edgeMap>
					<xCoord>111</xCoord>
					<yCoord>321</yCoord>
					</edgeMap>
					<edgeMap>
					<xCoord>111</xCoord>
					<yCoord>322</yCoord>
					</edgeMap>
					<edgeMap>
					<xCoord>112</xCoord>
					<yCoord>323</yCoord>
					</edgeMap>
					<edgeMap>
					<xCoord>113</xCoord>
					<yCoord>324</yCoord>
					</edgeMap>
					<edgeMap>
					<xCoord>114</xCoord>
					<yCoord>325</yCoord>
					</edgeMap>
					<edgeMap>
					<xCoord>114</xCoord>
					<yCoord>326</yCoord>
					</edgeMap>
					<edgeMap>
					<xCoord>115</xCoord>
					<yCoord>327</yCoord>
					</edgeMap>
					<edgeMap>
					<xCoord>116</xCoord>
					<yCoord>328</yCoord>
					</edgeMap>
					<edgeMap>
					<xCoord>117</xCoord>
					<yCoord>329</yCoord>
					</edgeMap>
					<edgeMap>
					<xCoord>117</xCoord>
					<yCoord>330</yCoord>
					</edgeMap>
					<edgeMap>
					<xCoord>118</xCoord>
					<yCoord>331</yCoord>
					</edgeMap>
					<edgeMap>
					<xCoord>119</xCoord>
					<yCoord>332</yCoord>
					</edgeMap>
					<edgeMap>
					<xCoord>120</xCoord>
					<yCoord>333</yCoord>
					</edgeMap>
					<edgeMap>
					<xCoord>120</xCoord>
					<yCoord>334</yCoord>
					</edgeMap>
					<edgeMap>
					<xCoord>121</xCoord>
					<yCoord>335</yCoord>
					</edgeMap>
					<edgeMap>
					<xCoord>122</xCoord>
					<yCoord>336</yCoord>
					</edgeMap>
					<edgeMap>
					<xCoord>123</xCoord>
					<yCoord>337</yCoord>
					</edgeMap>
					<edgeMap>
					<xCoord>123</xCoord>
					<yCoord>338</yCoord>
					</edgeMap>
					<edgeMap>
					<xCoord>122</xCoord>
					<yCoord>339</yCoord>
					</edgeMap>
					<edgeMap>
					<xCoord>122</xCoord>
					<yCoord>340</yCoord>
					</edgeMap>
					<edgeMap>
					<xCoord>122</xCoord>
					<yCoord>341</yCoord>
					</edgeMap>
					<edgeMap>
					<xCoord>122</xCoord>
					<yCoord>342</yCoord>
					</edgeMap>
					<edgeMap>
					<xCoord>121</xCoord>
					<yCoord>343</yCoord>
					</edgeMap>
					<edgeMap>
					<xCoord>121</xCoord>
					<yCoord>344</yCoord>
					</edgeMap>
					<edgeMap>
					<xCoord>120</xCoord>
					<yCoord>345</yCoord>
					</edgeMap>
					<edgeMap>
					<xCoord>119</xCoord>
					<yCoord>346</yCoord>
					</edgeMap>
					<edgeMap>
					<xCoord>118</xCoord>
					<yCoord>347</yCoord>
					</edgeMap>
					<edgeMap>
					<xCoord>118</xCoord>
					<yCoord>348</yCoord>
					</edgeMap>
					<edgeMap>
					<xCoord>117</xCoord>
					<yCoord>349</yCoord>
					</edgeMap>
					<edgeMap>
					<xCoord>116</xCoord>
					<yCoord>349</yCoord>
					</edgeMap>
					<edgeMap>
					<xCoord>115</xCoord>
					<yCoord>349</yCoord>
					</edgeMap>
					<edgeMap>
					<xCoord>114</xCoord>
					<yCoord>349</yCoord>
					</edgeMap>
					<edgeMap>
					<xCoord>113</xCoord>
					<yCoord>349</yCoord>
					</edgeMap>
					<edgeMap>
					<xCoord>112</xCoord>
					<yCoord>349</yCoord>
					</edgeMap>
					<edgeMap>
					<xCoord>111</xCoord>
					<yCoord>349</yCoord>
					</edgeMap>
					<edgeMap>
					<xCoord>110</xCoord>
					<yCoord>348</yCoord>
					</edgeMap>
					<edgeMap>
					<xCoord>109</xCoord>
					<yCoord>347</yCoord>
					</edgeMap>
					<edgeMap>
					<xCoord>108</xCoord>
					<yCoord>347</yCoord>
					</edgeMap>
					<edgeMap>
					<xCoord>107</xCoord>
					<yCoord>346</yCoord>
					</edgeMap>
					<edgeMap>
					<xCoord>106</xCoord>
					<yCoord>345</yCoord>
					</edgeMap>
					<edgeMap>
					<xCoord>105</xCoord>
					<yCoord>344</yCoord>
					</edgeMap>
					<edgeMap>
					<xCoord>104</xCoord>
					<yCoord>343</yCoord>
					</edgeMap>
					<edgeMap>
					<xCoord>103</xCoord>
					<yCoord>342</yCoord>
					</edgeMap>
					<edgeMap>
					<xCoord>102</xCoord>
					<yCoord>341</yCoord>
					</edgeMap>
					<edgeMap>
					<xCoord>102</xCoord>
					<yCoord>340</yCoord>
					</edgeMap>
					<edgeMap>
					<xCoord>101</xCoord>
					<yCoord>339</yCoord>
					</edgeMap>
					<edgeMap>
					<xCoord>100</xCoord>
					<yCoord>338</yCoord>
					</edgeMap>
					<edgeMap>
					<xCoord>99</xCoord>
					<yCoord>337</yCoord>
					</edgeMap>
					<edgeMap>
					<xCoord>99</xCoord>
					<yCoord>336</yCoord>
					</edgeMap>
					<edgeMap>
					<xCoord>98</xCoord>
					<yCoord>335</yCoord>
					</edgeMap>
					<edgeMap>
					<xCoord>97</xCoord>
					<yCoord>334</yCoord>
					</edgeMap>
				</roi>
				<roi>
					<imageZposition>-198.5</imageZposition>
					<imageSOP_UID>1.3.6.1.4.1.14519.5.2.1.6279.6001.233113464974273495600818988884</imageSOP_UID>
					<inclusion>TRUE</inclusion>
					<edgeMap>
					<xCoord>95</xCoord>
					<yCoord>331</yCoord>
					</edgeMap>
					<edgeMap>
					<xCoord>95</xCoord>
					<yCoord>330</yCoord>
					</edgeMap>
					<edgeMap>
					<xCoord>95</xCoord>
					<yCoord>329</yCoord>
					</edgeMap>
					<edgeMap>
					<xCoord>94</xCoord>
					<yCoord>328</yCoord>
					</edgeMap>
					<edgeMap>
					<xCoord>94</xCoord>
					<yCoord>327</yCoord>
					</edgeMap>
					<edgeMap>
					<xCoord>94</xCoord>
					<yCoord>326</yCoord>
					</edgeMap>
					<edgeMap>
					<xCoord>94</xCoord>
					<yCoord>325</yCoord>
					</edgeMap>
					<edgeMap>
					<xCoord>94</xCoord>
					<yCoord>324</yCoord>
					</edgeMap>
					<edgeMap>
					<xCoord>94</xCoord>
					<yCoord>323</yCoord>
					</edgeMap>
					<edgeMap>
					<xCoord>95</xCoord>
					<yCoord>322</yCoord>
					</edgeMap>
					<edgeMap>
					<xCoord>95</xCoord>
					<yCoord>321</yCoord>
					</edgeMap>
					<edgeMap>
					<xCoord>96</xCoord>
					<yCoord>320</yCoord>
					</edgeMap>
					<edgeMap>
					<xCoord>97</xCoord>
					<yCoord>320</yCoord>
					</edgeMap>
					<edgeMap>
					<xCoord>98</xCoord>
					<yCoord>320</yCoord>
					</edgeMap>
					<edgeMap>
					<xCoord>99</xCoord>
					<yCoord>320</yCoord>
					</edgeMap>
					<edgeMap>
					<xCoord>100</xCoord>
					<yCoord>320</yCoord>
					</edgeMap>
					<edgeMap>
					<xCoord>101</xCoord>
					<yCoord>320</yCoord>
					</edgeMap>
					<edgeMap>
					<xCoord>101</xCoord>
					<yCoord>319</yCoord>
					</edgeMap>
					<edgeMap>
					<xCoord>102</xCoord>
					<yCoord>319</yCoord>
					</edgeMap>
					<edgeMap>
					<xCoord>103</xCoord>
					<yCoord>319</yCoord>
					</edgeMap>
					<edgeMap>
					<xCoord>104</xCoord>
					<yCoord>319</yCoord>
					</edgeMap>
					<edgeMap>
					<xCoord>105</xCoord>
					<yCoord>319</yCoord>
					</edgeMap>
					<edgeMap>
					<xCoord>106</xCoord>
					<yCoord>319</yCoord>
					</edgeMap>
					<edgeMap>
					<xCoord>107</xCoord>
					<yCoord>319</yCoord>
					</edgeMap>
					<edgeMap>
					<xCoord>108</xCoord>
					<yCoord>319</yCoord>
					</edgeMap>
					<edgeMap>
					<xCoord>109</xCoord>
					<yCoord>319</yCoord>
					</edgeMap>
					<edgeMap>
					<xCoord>110</xCoord>
					<yCoord>319</yCoord>
					</edgeMap>
					<edgeMap>
					<xCoord>111</xCoord>
					<yCoord>319</yCoord>
					</edgeMap>
					<edgeMap>
					<xCoord>112</xCoord>
					<yCoord>319</yCoord>
					</edgeMap>
					<edgeMap>
					<xCoord>113</xCoord>
					<yCoord>319</yCoord>
					</edgeMap>
					<edgeMap>
					<xCoord>114</xCoord>
					<yCoord>319</yCoord>
					</edgeMap>
					<edgeMap>
					<xCoord>115</xCoord>
					<yCoord>319</yCoord>
					</edgeMap>
					<edgeMap>
					<xCoord>116</xCoord>
					<yCoord>319</yCoord>
					</edgeMap>
					<edgeMap>
					<xCoord>117</xCoord>
					<yCoord>318</yCoord>
					</edgeMap>
					<edgeMap>
					<xCoord>118</xCoord>
					<yCoord>318</yCoord>
					</edgeMap>
					<edgeMap>
					<xCoord>119</xCoord>
					<yCoord>317</yCoord>
					</edgeMap>
					<edgeMap>
					<xCoord>120</xCoord>
					<yCoord>317</yCoord>
					</edgeMap>
					<edgeMap>
					<xCoord>120</xCoord>
					<yCoord>316</yCoord>
					</edgeMap>
					<edgeMap>
					<xCoord>120</xCoord>
					<yCoord>318</yCoord>
					</edgeMap>
					<edgeMap>
					<xCoord>120</xCoord>
					<yCoord>319</yCoord>
					</edgeMap>
					<edgeMap>
					<xCoord>119</xCoord>
					<yCoord>320</yCoord>
					</edgeMap>
					<edgeMap>
					<xCoord>119</xCoord>
					<yCoord>321</yCoord>
					</edgeMap>
					<edgeMap>
					<xCoord>119</xCoord>
					<yCoord>322</yCoord>
					</edgeMap>
					<edgeMap>
					<xCoord>119</xCoord>
					<yCoord>323</yCoord>
					</edgeMap>
					<edgeMap>
					<xCoord>120</xCoord>
					<yCoord>324</yCoord>
					</edgeMap>
					<edgeMap>
					<xCoord>120</xCoord>
					<yCoord>325</yCoord>
					</edgeMap>
					<edgeMap>
					<xCoord>121</xCoord>
					<yCoord>325</yCoord>
					</edgeMap>
					<edgeMap>
					<xCoord>121</xCoord>
					<yCoord>326</yCoord>
					</edgeMap>
					<edgeMap>
					<xCoord>121</xCoord>
					<yCoord>327</yCoord>
					</edgeMap>
					<edgeMap>
					<xCoord>121</xCoord>
					<yCoord>328</yCoord>
					</edgeMap>
					<edgeMap>
					<xCoord>121</xCoord>
					<yCoord>329</yCoord>
					</edgeMap>
					<edgeMap>
					<xCoord>121</xCoord>
					<yCoord>330</yCoord>
					</edgeMap>
					<edgeMap>
					<xCoord>121</xCoord>
					<yCoord>331</yCoord>
					</edgeMap>
					<edgeMap>
					<xCoord>121</xCoord>
					<yCoord>332</yCoord>
					</edgeMap>
					<edgeMap>
					<xCoord>121</xCoord>
					<yCoord>333</yCoord>
					</edgeMap>
					<edgeMap>
					<xCoord>121</xCoord>
					<yCoord>334</yCoord>
					</edgeMap>
					<edgeMap>
					<xCoord>121</xCoord>
					<yCoord>335</yCoord>
					</edgeMap>
					<edgeMap>
					<xCoord>121</xCoord>
					<yCoord>336</yCoord>
					</edgeMap>
					<edgeMap>
					<xCoord>121</xCoord>
					<yCoord>337</yCoord>
					</edgeMap>
					<edgeMap>
					<xCoord>121</xCoord>
					<yCoord>338</yCoord>
					</edgeMap>
					<edgeMap>
					<xCoord>121</xCoord>
					<yCoord>339</yCoord>
					</edgeMap>
					<edgeMap>
					<xCoord>121</xCoord>
					<yCoord>340</yCoord>
					</edgeMap>
					<edgeMap>
					<xCoord>121</xCoord>
					<yCoord>341</yCoord>
					</edgeMap>
					<edgeMap>
					<xCoord>121</xCoord>
					<yCoord>342</yCoord>
					</edgeMap>
					<edgeMap>
					<xCoord>121</xCoord>
					<yCoord>343</yCoord>
					</edgeMap>
					<edgeMap>
					<xCoord>120</xCoord>
					<yCoord>344</yCoord>
					</edgeMap>
					<edgeMap>
					<xCoord>119</xCoord>
					<yCoord>345</yCoord>
					</edgeMap>
					<edgeMap>
					<xCoord>119</xCoord>
					<yCoord>346</yCoord>
					</edgeMap>
					<edgeMap>
					<xCoord>118</xCoord>
					<yCoord>347</yCoord>
					</edgeMap>
					<edgeMap>
					<xCoord>117</xCoord>
					<yCoord>347</yCoord>
					</edgeMap>
					<edgeMap>
					<xCoord>116</xCoord>
					<yCoord>348</yCoord>
					</edgeMap>
					<edgeMap>
					<xCoord>115</xCoord>
					<yCoord>348</yCoord>
					</edgeMap>
					<edgeMap>
					<xCoord>114</xCoord>
					<yCoord>348</yCoord>
					</edgeMap>
					<edgeMap>
					<xCoord>113</xCoord>
					<yCoord>348</yCoord>
					</edgeMap>
					<edgeMap>
					<xCoord>112</xCoord>
					<yCoord>348</yCoord>
					</edgeMap>
					<edgeMap>
					<xCoord>111</xCoord>
					<yCoord>348</yCoord>
					</edgeMap>
					<edgeMap>
					<xCoord>110</xCoord>
					<yCoord>348</yCoord>
					</edgeMap>
					<edgeMap>
					<xCoord>109</xCoord>
					<yCoord>348</yCoord>
					</edgeMap>
					<edgeMap>
					<xCoord>109</xCoord>
					<yCoord>347</yCoord>
					</edgeMap>
					<edgeMap>
					<xCoord>108</xCoord>
					<yCoord>347</yCoord>
					</edgeMap>
					<edgeMap>
					<xCoord>107</xCoord>
					<yCoord>346</yCoord>
					</edgeMap>
					<edgeMap>
					<xCoord>106</xCoord>
					<yCoord>346</yCoord>
					</edgeMap>
					<edgeMap>
					<xCoord>106</xCoord>
					<yCoord>345</yCoord>
					</edgeMap>
					<edgeMap>
					<xCoord>105</xCoord>
					<yCoord>344</yCoord>
					</edgeMap>
					<edgeMap>
					<xCoord>105</xCoord>
					<yCoord>343</yCoord>
					</edgeMap>
					<edgeMap>
					<xCoord>104</xCoord>
					<yCoord>342</yCoord>
					</edgeMap>
					<edgeMap>
					<xCoord>104</xCoord>
					<yCoord>341</yCoord>
					</edgeMap>
					<edgeMap>
					<xCoord>104</xCoord>
					<yCoord>340</yCoord>
					</edgeMap>
					<edgeMap>
					<xCoord>104</xCoord>
					<yCoord>339</yCoord>
					</edgeMap>
					<edgeMap>
					<xCoord>103</xCoord>
					<yCoord>338</yCoord>
					</edgeMap>
					<edgeMap>
					<xCoord>103</xCoord>
					<yCoord>337</yCoord>
					</edgeMap>
					<edgeMap>
					<xCoord>102</xCoord>
					<yCoord>336</yCoord>
					</edgeMap>
					<edgeMap>
					<xCoord>101</xCoord>
					<yCoord>336</yCoord>
					</edgeMap>
					<edgeMap>
					<xCoord>100</xCoord>
					<yCoord>335</yCoord>
					</edgeMap>
					<edgeMap>
					<xCoord>99</xCoord>
					<yCoord>334</yCoord>
					</edgeMap>
					<edgeMap>
					<xCoord>98</xCoord>
					<yCoord>334</yCoord>
					</edgeMap>
					<edgeMap>
					<xCoord>97</xCoord>
					<yCoord>333</yCoord>
					</edgeMap>
					<edgeMap>
					<xCoord>97</xCoord>
					<yCoord>332</yCoord>
					</edgeMap>
					<edgeMap>
					<xCoord>96</xCoord>
					<yCoord>332</yCoord>
					</edgeMap>
					<edgeMap>
					<xCoord>95</xCoord>
					<yCoord>331</yCoord>
					</edgeMap>
				</roi>
				<roi>
					<imageZposition>-197.25</imageZposition>
					<imageSOP_UID>1.3.6.1.4.1.14519.5.2.1.6279.6001.191108571515864103699460242665</imageSOP_UID>
					<inclusion>TRUE</inclusion>
					<edgeMap>
					<xCoord>95</xCoord>
					<yCoord>330</yCoord>
					</edgeMap>
					<edgeMap>
					<xCoord>95</xCoord>
					<yCoord>329</yCoord>
					</edgeMap>
					<edgeMap>
					<xCoord>95</xCoord>
					<yCoord>328</yCoord>
					</edgeMap>
					<edgeMap>
					<xCoord>95</xCoord>
					<yCoord>327</yCoord>
					</edgeMap>
					<edgeMap>
					<xCoord>95</xCoord>
					<yCoord>326</yCoord>
					</edgeMap>
					<edgeMap>
					<xCoord>95</xCoord>
					<yCoord>325</yCoord>
					</edgeMap>
					<edgeMap>
					<xCoord>95</xCoord>
					<yCoord>324</yCoord>
					</edgeMap>
					<edgeMap>
					<xCoord>95</xCoord>
					<yCoord>323</yCoord>
					</edgeMap>
					<edgeMap>
					<xCoord>95</xCoord>
					<yCoord>322</yCoord>
					</edgeMap>
					<edgeMap>
					<xCoord>95</xCoord>
					<yCoord>321</yCoord>
					</edgeMap>
					<edgeMap>
					<xCoord>95</xCoord>
					<yCoord>320</yCoord>
					</edgeMap>
					<edgeMap>
					<xCoord>96</xCoord>
					<yCoord>320</yCoord>
					</edgeMap>
					<edgeMap>
					<xCoord>97</xCoord>
					<yCoord>319</yCoord>
					</edgeMap>
					<edgeMap>
					<xCoord>98</xCoord>
					<yCoord>319</yCoord>
					</edgeMap>
					<edgeMap>
					<xCoord>99</xCoord>
					<yCoord>319</yCoord>
					</edgeMap>
					<edgeMap>
					<xCoord>100</xCoord>
					<yCoord>318</yCoord>
					</edgeMap>
					<edgeMap>
					<xCoord>101</xCoord>
					<yCoord>318</yCoord>
					</edgeMap>
					<edgeMap>
					<xCoord>102</xCoord>
					<yCoord>318</yCoord>
					</edgeMap>
					<edgeMap>
					<xCoord>103</xCoord>
					<yCoord>318</yCoord>
					</edgeMap>
					<edgeMap>
					<xCoord>104</xCoord>
					<yCoord>318</yCoord>
					</edgeMap>
					<edgeMap>
					<xCoord>105</xCoord>
					<yCoord>319</yCoord>
					</edgeMap>
					<edgeMap>
					<xCoord>106</xCoord>
					<yCoord>319</yCoord>
					</edgeMap>
					<edgeMap>
					<xCoord>107</xCoord>
					<yCoord>319</yCoord>
					</edgeMap>
					<edgeMap>
					<xCoord>108</xCoord>
					<yCoord>319</yCoord>
					</edgeMap>
					<edgeMap>
					<xCoord>109</xCoord>
					<yCoord>319</yCoord>
					</edgeMap>
					<edgeMap>
					<xCoord>110</xCoord>
					<yCoord>319</yCoord>
					</edgeMap>
					<edgeMap>
					<xCoord>111</xCoord>
					<yCoord>319</yCoord>
					</edgeMap>
					<edgeMap>
					<xCoord>112</xCoord>
					<yCoord>320</yCoord>
					</edgeMap>
					<edgeMap>
					<xCoord>113</xCoord>
					<yCoord>320</yCoord>
					</edgeMap>
					<edgeMap>
					<xCoord>114</xCoord>
					<yCoord>321</yCoord>
					</edgeMap>
					<edgeMap>
					<xCoord>115</xCoord>
					<yCoord>322</yCoord>
					</edgeMap>
					<edgeMap>
					<xCoord>116</xCoord>
					<yCoord>323</yCoord>
					</edgeMap>
					<edgeMap>
					<xCoord>117</xCoord>
					<yCoord>324</yCoord>
					</edgeMap>
					<edgeMap>
					<xCoord>118</xCoord>
					<yCoord>325</yCoord>
					</edgeMap>
					<edgeMap>
					<xCoord>119</xCoord>
					<yCoord>326</yCoord>
					</edgeMap>
					<edgeMap>
					<xCoord>120</xCoord>
					<yCoord>327</yCoord>
					</edgeMap>
					<edgeMap>
					<xCoord>120</xCoord>
					<yCoord>328</yCoord>
					</edgeMap>
					<edgeMap>
					<xCoord>121</xCoord>
					<yCoord>329</yCoord>
					</edgeMap>
					<edgeMap>
					<xCoord>121</xCoord>
					<yCoord>330</yCoord>
					</edgeMap>
					<edgeMap>
					<xCoord>122</xCoord>
					<yCoord>330</yCoord>
					</edgeMap>
					<edgeMap>
					<xCoord>122</xCoord>
					<yCoord>331</yCoord>
					</edgeMap>
					<edgeMap>
					<xCoord>122</xCoord>
					<yCoord>332</yCoord>
					</edgeMap>
					<edgeMap>
					<xCoord>121</xCoord>
					<yCoord>333</yCoord>
					</edgeMap>
					<edgeMap>
					<xCoord>121</xCoord>
					<yCoord>334</yCoord>
					</edgeMap>
					<edgeMap>
					<xCoord>121</xCoord>
					<yCoord>335</yCoord>
					</edgeMap>
					<edgeMap>
					<xCoord>121</xCoord>
					<yCoord>336</yCoord>
					</edgeMap>
					<edgeMap>
					<xCoord>120</xCoord>
					<yCoord>337</yCoord>
					</edgeMap>
					<edgeMap>
					<xCoord>120</xCoord>
					<yCoord>338</yCoord>
					</edgeMap>
					<edgeMap>
					<xCoord>119</xCoord>
					<yCoord>339</yCoord>
					</edgeMap>
					<edgeMap>
					<xCoord>118</xCoord>
					<yCoord>340</yCoord>
					</edgeMap>
					<edgeMap>
					<xCoord>118</xCoord>
					<yCoord>341</yCoord>
					</edgeMap>
					<edgeMap>
					<xCoord>117</xCoord>
					<yCoord>342</yCoord>
					</edgeMap>
					<edgeMap>
					<xCoord>116</xCoord>
					<yCoord>343</yCoord>
					</edgeMap>
					<edgeMap>
					<xCoord>116</xCoord>
					<yCoord>344</yCoord>
					</edgeMap>
					<edgeMap>
					<xCoord>115</xCoord>
					<yCoord>345</yCoord>
					</edgeMap>
					<edgeMap>
					<xCoord>114</xCoord>
					<yCoord>345</yCoord>
					</edgeMap>
					<edgeMap>
					<xCoord>113</xCoord>
					<yCoord>345</yCoord>
					</edgeMap>
					<edgeMap>
					<xCoord>112</xCoord>
					<yCoord>346</yCoord>
					</edgeMap>
					<edgeMap>
					<xCoord>111</xCoord>
					<yCoord>346</yCoord>
					</edgeMap>
					<edgeMap>
					<xCoord>110</xCoord>
					<yCoord>347</yCoord>
					</edgeMap>
					<edgeMap>
					<xCoord>109</xCoord>
					<yCoord>347</yCoord>
					</edgeMap>
					<edgeMap>
					<xCoord>108</xCoord>
					<yCoord>347</yCoord>
					</edgeMap>
					<edgeMap>
					<xCoord>107</xCoord>
					<yCoord>346</yCoord>
					</edgeMap>
					<edgeMap>
					<xCoord>106</xCoord>
					<yCoord>345</yCoord>
					</edgeMap>
					<edgeMap>
					<xCoord>106</xCoord>
					<yCoord>344</yCoord>
					</edgeMap>
					<edgeMap>
					<xCoord>105</xCoord>
					<yCoord>343</yCoord>
					</edgeMap>
					<edgeMap>
					<xCoord>105</xCoord>
					<yCoord>342</yCoord>
					</edgeMap>
					<edgeMap>
					<xCoord>104</xCoord>
					<yCoord>341</yCoord>
					</edgeMap>
					<edgeMap>
					<xCoord>103</xCoord>
					<yCoord>341</yCoord>
					</edgeMap>
					<edgeMap>
					<xCoord>102</xCoord>
					<yCoord>342</yCoord>
					</edgeMap>
					<edgeMap>
					<xCoord>101</xCoord>
					<yCoord>342</yCoord>
					</edgeMap>
					<edgeMap>
					<xCoord>100</xCoord>
					<yCoord>343</yCoord>
					</edgeMap>
					<edgeMap>
					<xCoord>99</xCoord>
					<yCoord>343</yCoord>
					</edgeMap>
					<edgeMap>
					<xCoord>98</xCoord>
					<yCoord>342</yCoord>
					</edgeMap>
					<edgeMap>
					<xCoord>98</xCoord>
					<yCoord>341</yCoord>
					</edgeMap>
					<edgeMap>
					<xCoord>98</xCoord>
					<yCoord>340</yCoord>
					</edgeMap>
					<edgeMap>
					<xCoord>97</xCoord>
					<yCoord>339</yCoord>
					</edgeMap>
					<edgeMap>
					<xCoord>97</xCoord>
					<yCoord>338</yCoord>
					</edgeMap>
					<edgeMap>
					<xCoord>96</xCoord>
					<yCoord>337</yCoord>
					</edgeMap>
					<edgeMap>
					<xCoord>96</xCoord>
					<yCoord>336</yCoord>
					</edgeMap>
					<edgeMap>
					<xCoord>95</xCoord>
					<yCoord>335</yCoord>
					</edgeMap>
					<edgeMap>
					<xCoord>95</xCoord>
					<yCoord>334</yCoord>
					</edgeMap>
					<edgeMap>
					<xCoord>95</xCoord>
					<yCoord>333</yCoord>
					</edgeMap>
					<edgeMap>
					<xCoord>95</xCoord>
					<yCoord>332</yCoord>
					</edgeMap>
					<edgeMap>
					<xCoord>95</xCoord>
					<yCoord>331</yCoord>
					</edgeMap>
					<edgeMap>
					<xCoord>95</xCoord>
					<yCoord>330</yCoord>
					</edgeMap>
				</roi>
				<roi>
					<imageZposition>-196.0</imageZposition>
					<imageSOP_UID>1.3.6.1.4.1.14519.5.2.1.6279.6001.230354937556519458319180904662</imageSOP_UID>
					<inclusion>TRUE</inclusion>
					<edgeMap>
					<xCoord>97</xCoord>
					<yCoord>329</yCoord>
					</edgeMap>
					<edgeMap>
					<xCoord>97</xCoord>
					<yCoord>330</yCoord>
					</edgeMap>
					<edgeMap>
					<xCoord>97</xCoord>
					<yCoord>331</yCoord>
					</edgeMap>
					<edgeMap>
					<xCoord>97</xCoord>
					<yCoord>332</yCoord>
					</edgeMap>
					<edgeMap>
					<xCoord>97</xCoord>
					<yCoord>333</yCoord>
					</edgeMap>
					<edgeMap>
					<xCoord>98</xCoord>
					<yCoord>334</yCoord>
					</edgeMap>
					<edgeMap>
					<xCoord>98</xCoord>
					<yCoord>335</yCoord>
					</edgeMap>
					<edgeMap>
					<xCoord>98</xCoord>
					<yCoord>336</yCoord>
					</edgeMap>
					<edgeMap>
					<xCoord>98</xCoord>
					<yCoord>337</yCoord>
					</edgeMap>
					<edgeMap>
					<xCoord>98</xCoord>
					<yCoord>338</yCoord>
					</edgeMap>
					<edgeMap>
					<xCoord>99</xCoord>
					<yCoord>339</yCoord>
					</edgeMap>
					<edgeMap>
					<xCoord>99</xCoord>
					<yCoord>340</yCoord>
					</edgeMap>
					<edgeMap>
					<xCoord>100</xCoord>
					<yCoord>340</yCoord>
					</edgeMap>
					<edgeMap>
					<xCoord>101</xCoord>
					<yCoord>339</yCoord>
					</edgeMap>
					<edgeMap>
					<xCoord>101</xCoord>
					<yCoord>340</yCoord>
					</edgeMap>
					<edgeMap>
					<xCoord>101</xCoord>
					<yCoord>341</yCoord>
					</edgeMap>
					<edgeMap>
					<xCoord>102</xCoord>
					<yCoord>342</yCoord>
					</edgeMap>
					<edgeMap>
					<xCoord>102</xCoord>
					<yCoord>343</yCoord>
					</edgeMap>
					<edgeMap>
					<xCoord>103</xCoord>
					<yCoord>344</yCoord>
					</edgeMap>
					<edgeMap>
					<xCoord>104</xCoord>
					<yCoord>344</yCoord>
					</edgeMap>
					<edgeMap>
					<xCoord>105</xCoord>
					<yCoord>345</yCoord>
					</edgeMap>
					<edgeMap>
					<xCoord>106</xCoord>
					<yCoord>345</yCoord>
					</edgeMap>
					<edgeMap>
					<xCoord>107</xCoord>
					<yCoord>346</yCoord>
					</edgeMap>
					<edgeMap>
					<xCoord>108</xCoord>
					<yCoord>346</yCoord>
					</edgeMap>
					<edgeMap>
					<xCoord>109</xCoord>
					<yCoord>345</yCoord>
					</edgeMap>
					<edgeMap>
					<xCoord>110</xCoord>
					<yCoord>345</yCoord>
					</edgeMap>
					<edgeMap>
					<xCoord>111</xCoord>
					<yCoord>345</yCoord>
					</edgeMap>
					<edgeMap>
					<xCoord>112</xCoord>
					<yCoord>344</yCoord>
					</edgeMap>
					<edgeMap>
					<xCoord>113</xCoord>
					<yCoord>344</yCoord>
					</edgeMap>
					<edgeMap>
					<xCoord>113</xCoord>
					<yCoord>343</yCoord>
					</edgeMap>
					<edgeMap>
					<xCoord>114</xCoord>
					<yCoord>344</yCoord>
					</edgeMap>
					<edgeMap>
					<xCoord>115</xCoord>
					<yCoord>344</yCoord>
					</edgeMap>
					<edgeMap>
					<xCoord>116</xCoord>
					<yCoord>344</yCoord>
					</edgeMap>
					<edgeMap>
					<xCoord>117</xCoord>
					<yCoord>344</yCoord>
					</edgeMap>
					<edgeMap>
					<xCoord>118</xCoord>
					<yCoord>344</yCoord>
					</edgeMap>
					<edgeMap>
					<xCoord>119</xCoord>
					<yCoord>344</yCoord>
					</edgeMap>
					<edgeMap>
					<xCoord>120</xCoord>
					<yCoord>344</yCoord>
					</edgeMap>
					<edgeMap>
					<xCoord>121</xCoord>
					<yCoord>344</yCoord>
					</edgeMap>
					<edgeMap>
					<xCoord>121</xCoord>
					<yCoord>343</yCoord>
					</edgeMap>
					<edgeMap>
					<xCoord>122</xCoord>
					<yCoord>342</yCoord>
					</edgeMap>
					<edgeMap>
					<xCoord>122</xCoord>
					<yCoord>341</yCoord>
					</edgeMap>
					<edgeMap>
					<xCoord>123</xCoord>
					<yCoord>340</yCoord>
					</edgeMap>
					<edgeMap>
					<xCoord>123</xCoord>
					<yCoord>339</yCoord>
					</edgeMap>
					<edgeMap>
					<xCoord>124</xCoord>
					<yCoord>339</yCoord>
					</edgeMap>
					<edgeMap>
					<xCoord>123</xCoord>
					<yCoord>338</yCoord>
					</edgeMap>
					<edgeMap>
					<xCoord>123</xCoord>
					<yCoord>337</yCoord>
					</edgeMap>
					<edgeMap>
					<xCoord>122</xCoord>
					<yCoord>336</yCoord>
					</edgeMap>
					<edgeMap>
					<xCoord>122</xCoord>
					<yCoord>335</yCoord>
					</edgeMap>
					<edgeMap>
					<xCoord>121</xCoord>
					<yCoord>334</yCoord>
					</edgeMap>
					<edgeMap>
					<xCoord>121</xCoord>
					<yCoord>333</yCoord>
					</edgeMap>
					<edgeMap>
					<xCoord>120</xCoord>
					<yCoord>332</yCoord>
					</edgeMap>
					<edgeMap>
					<xCoord>120</xCoord>
					<yCoord>331</yCoord>
					</edgeMap>
					<edgeMap>
					<xCoord>119</xCoord>
					<yCoord>330</yCoord>
					</edgeMap>
					<edgeMap>
					<xCoord>119</xCoord>
					<yCoord>329</yCoord>
					</edgeMap>
					<edgeMap>
					<xCoord>118</xCoord>
					<yCoord>328</yCoord>
					</edgeMap>
					<edgeMap>
					<xCoord>118</xCoord>
					<yCoord>327</yCoord>
					</edgeMap>
					<edgeMap>
					<xCoord>117</xCoord>
					<yCoord>326</yCoord>
					</edgeMap>
					<edgeMap>
					<xCoord>117</xCoord>
					<yCoord>325</yCoord>
					</edgeMap>
					<edgeMap>
					<xCoord>117</xCoord>
					<yCoord>324</yCoord>
					</edgeMap>
					<edgeMap>
					<xCoord>116</xCoord>
					<yCoord>323</yCoord>
					</edgeMap>
					<edgeMap>
					<xCoord>116</xCoord>
					<yCoord>322</yCoord>
					</edgeMap>
					<edgeMap>
					<xCoord>115</xCoord>
					<yCoord>321</yCoord>
					</edgeMap>
					<edgeMap>
					<xCoord>114</xCoord>
					<yCoord>320</yCoord>
					</edgeMap>
					<edgeMap>
					<xCoord>113</xCoord>
					<yCoord>319</yCoord>
					</edgeMap>
					<edgeMap>
					<xCoord>112</xCoord>
					<yCoord>319</yCoord>
					</edgeMap>
					<edgeMap>
					<xCoord>111</xCoord>
					<yCoord>319</yCoord>
					</edgeMap>
					<edgeMap>
					<xCoord>110</xCoord>
					<yCoord>319</yCoord>
					</edgeMap>
					<edgeMap>
					<xCoord>109</xCoord>
					<yCoord>319</yCoord>
					</edgeMap>
					<edgeMap>
					<xCoord>108</xCoord>
					<yCoord>319</yCoord>
					</edgeMap>
					<edgeMap>
					<xCoord>107</xCoord>
					<yCoord>319</yCoord>
					</edgeMap>
					<edgeMap>
					<xCoord>106</xCoord>
					<yCoord>318</yCoord>
					</edgeMap>
					<edgeMap>
					<xCoord>105</xCoord>
					<yCoord>318</yCoord>
					</edgeMap>
					<edgeMap>
					<xCoord>104</xCoord>
					<yCoord>317</yCoord>
					</edgeMap>
					<edgeMap>
					<xCoord>103</xCoord>
					<yCoord>317</yCoord>
					</edgeMap>
					<edgeMap>
					<xCoord>102</xCoord>
					<yCoord>316</yCoord>
					</edgeMap>
					<edgeMap>
					<xCoord>101</xCoord>
					<yCoord>316</yCoord>
					</edgeMap>
					<edgeMap>
					<xCoord>100</xCoord>
					<yCoord>316</yCoord>
					</edgeMap>
					<edgeMap>
					<xCoord>99</xCoord>
					<yCoord>316</yCoord>
					</edgeMap>
					<edgeMap>
					<xCoord>98</xCoord>
					<yCoord>316</yCoord>
					</edgeMap>
					<edgeMap>
					<xCoord>98</xCoord>
					<yCoord>317</yCoord>
					</edgeMap>
					<edgeMap>
					<xCoord>98</xCoord>
					<yCoord>318</yCoord>
					</edgeMap>
					<edgeMap>
					<xCoord>98</xCoord>
					<yCoord>319</yCoord>
					</edgeMap>
					<edgeMap>
					<xCoord>98</xCoord>
					<yCoord>320</yCoord>
					</edgeMap>
					<edgeMap>
					<xCoord>99</xCoord>
					<yCoord>320</yCoord>
					</edgeMap>
					<edgeMap>
					<xCoord>98</xCoord>
					<yCoord>321</yCoord>
					</edgeMap>
					<edgeMap>
					<xCoord>98</xCoord>
					<yCoord>322</yCoord>
					</edgeMap>
					<edgeMap>
					<xCoord>98</xCoord>
					<yCoord>323</yCoord>
					</edgeMap>
					<edgeMap>
					<xCoord>98</xCoord>
					<yCoord>324</yCoord>
					</edgeMap>
					<edgeMap>
					<xCoord>98</xCoord>
					<yCoord>325</yCoord>
					</edgeMap>
					<edgeMap>
					<xCoord>97</xCoord>
					<yCoord>326</yCoord>
					</edgeMap>
					<edgeMap>
					<xCoord>97</xCoord>
					<yCoord>327</yCoord>
					</edgeMap>
					<edgeMap>
					<xCoord>97</xCoord>
					<yCoord>328</yCoord>
					</edgeMap>
					<edgeMap>
					<xCoord>97</xCoord>
					<yCoord>329</yCoord>
					</edgeMap>
				</roi>
				<roi>
					<imageZposition>-194.75</imageZposition>
					<imageSOP_UID>1.3.6.1.4.1.14519.5.2.1.6279.6001.337072046660993700260816698122</imageSOP_UID>
					<inclusion>TRUE</inclusion>
					<edgeMap>
					<xCoord>93</xCoord>
					<yCoord>324</yCoord>
					</edgeMap>
					<edgeMap>
					<xCoord>94</xCoord>
					<yCoord>323</yCoord>
					</edgeMap>
					<edgeMap>
					<xCoord>94</xCoord>
					<yCoord>322</yCoord>
					</edgeMap>
					<edgeMap>
					<xCoord>95</xCoord>
					<yCoord>322</yCoord>
					</edgeMap>
					<edgeMap>
					<xCoord>95</xCoord>
					<yCoord>321</yCoord>
					</edgeMap>
					<edgeMap>
					<xCoord>95</xCoord>
					<yCoord>320</yCoord>
					</edgeMap>
					<edgeMap>
					<xCoord>96</xCoord>
					<yCoord>319</yCoord>
					</edgeMap>
					<edgeMap>
					<xCoord>97</xCoord>
					<yCoord>318</yCoord>
					</edgeMap>
					<edgeMap>
					<xCoord>97</xCoord>
					<yCoord>317</yCoord>
					</edgeMap>
					<edgeMap>
					<xCoord>98</xCoord>
					<yCoord>316</yCoord>
					</edgeMap>
					<edgeMap>
					<xCoord>99</xCoord>
					<yCoord>315</yCoord>
					</edgeMap>
					<edgeMap>
					<xCoord>100</xCoord>
					<yCoord>315</yCoord>
					</edgeMap>
					<edgeMap>
					<xCoord>101</xCoord>
					<yCoord>315</yCoord>
					</edgeMap>
					<edgeMap>
					<xCoord>102</xCoord>
					<yCoord>315</yCoord>
					</edgeMap>
					<edgeMap>
					<xCoord>103</xCoord>
					<yCoord>316</yCoord>
					</edgeMap>
					<edgeMap>
					<xCoord>104</xCoord>
					<yCoord>316</yCoord>
					</edgeMap>
					<edgeMap>
					<xCoord>105</xCoord>
					<yCoord>317</yCoord>
					</edgeMap>
					<edgeMap>
					<xCoord>106</xCoord>
					<yCoord>317</yCoord>
					</edgeMap>
					<edgeMap>
					<xCoord>107</xCoord>
					<yCoord>318</yCoord>
					</edgeMap>
					<edgeMap>
					<xCoord>107</xCoord>
					<yCoord>319</yCoord>
					</edgeMap>
					<edgeMap>
					<xCoord>108</xCoord>
					<yCoord>320</yCoord>
					</edgeMap>
					<edgeMap>
					<xCoord>109</xCoord>
					<yCoord>321</yCoord>
					</edgeMap>
					<edgeMap>
					<xCoord>110</xCoord>
					<yCoord>321</yCoord>
					</edgeMap>
					<edgeMap>
					<xCoord>111</xCoord>
					<yCoord>321</yCoord>
					</edgeMap>
					<edgeMap>
					<xCoord>112</xCoord>
					<yCoord>322</yCoord>
					</edgeMap>
					<edgeMap>
					<xCoord>113</xCoord>
					<yCoord>323</yCoord>
					</edgeMap>
					<edgeMap>
					<xCoord>114</xCoord>
					<yCoord>324</yCoord>
					</edgeMap>
					<edgeMap>
					<xCoord>115</xCoord>
					<yCoord>324</yCoord>
					</edgeMap>
					<edgeMap>
					<xCoord>116</xCoord>
					<yCoord>325</yCoord>
					</edgeMap>
					<edgeMap>
					<xCoord>117</xCoord>
					<yCoord>326</yCoord>
					</edgeMap>
					<edgeMap>
					<xCoord>118</xCoord>
					<yCoord>327</yCoord>
					</edgeMap>
					<edgeMap>
					<xCoord>119</xCoord>
					<yCoord>328</yCoord>
					</edgeMap>
					<edgeMap>
					<xCoord>119</xCoord>
					<yCoord>329</yCoord>
					</edgeMap>
					<edgeMap>
					<xCoord>120</xCoord>
					<yCoord>330</yCoord>
					</edgeMap>
					<edgeMap>
					<xCoord>120</xCoord>
					<yCoord>331</yCoord>
					</edgeMap>
					<edgeMap>
					<xCoord>121</xCoord>
					<yCoord>332</yCoord>
					</edgeMap>
					<edgeMap>
					<xCoord>121</xCoord>
					<yCoord>333</yCoord>
					</edgeMap>
					<edgeMap>
					<xCoord>122</xCoord>
					<yCoord>334</yCoord>
					</edgeMap>
					<edgeMap>
					<xCoord>122</xCoord>
					<yCoord>335</yCoord>
					</edgeMap>
					<edgeMap>
					<xCoord>122</xCoord>
					<yCoord>336</yCoord>
					</edgeMap>
					<edgeMap>
					<xCoord>122</xCoord>
					<yCoord>337</yCoord>
					</edgeMap>
					<edgeMap>
					<xCoord>122</xCoord>
					<yCoord>338</yCoord>
					</edgeMap>
					<edgeMap>
					<xCoord>122</xCoord>
					<yCoord>339</yCoord>
					</edgeMap>
					<edgeMap>
					<xCoord>121</xCoord>
					<yCoord>340</yCoord>
					</edgeMap>
					<edgeMap>
					<xCoord>120</xCoord>
					<yCoord>341</yCoord>
					</edgeMap>
					<edgeMap>
					<xCoord>120</xCoord>
					<yCoord>342</yCoord>
					</edgeMap>
					<edgeMap>
					<xCoord>119</xCoord>
					<yCoord>343</yCoord>
					</edgeMap>
					<edgeMap>
					<xCoord>118</xCoord>
					<yCoord>344</yCoord>
					</edgeMap>
					<edgeMap>
					<xCoord>117</xCoord>
					<yCoord>345</yCoord>
					</edgeMap>
					<edgeMap>
					<xCoord>116</xCoord>
					<yCoord>345</yCoord>
					</edgeMap>
					<edgeMap>
					<xCoord>115</xCoord>
					<yCoord>345</yCoord>
					</edgeMap>
					<edgeMap>
					<xCoord>114</xCoord>
					<yCoord>345</yCoord>
					</edgeMap>
					<edgeMap>
					<xCoord>113</xCoord>
					<yCoord>345</yCoord>
					</edgeMap>
					<edgeMap>
					<xCoord>112</xCoord>
					<yCoord>345</yCoord>
					</edgeMap>
					<edgeMap>
					<xCoord>111</xCoord>
					<yCoord>346</yCoord>
					</edgeMap>
					<edgeMap>
					<xCoord>110</xCoord>
					<yCoord>346</yCoord>
					</edgeMap>
					<edgeMap>
					<xCoord>109</xCoord>
					<yCoord>346</yCoord>
					</edgeMap>
					<edgeMap>
					<xCoord>108</xCoord>
					<yCoord>346</yCoord>
					</edgeMap>
					<edgeMap>
					<xCoord>107</xCoord>
					<yCoord>345</yCoord>
					</edgeMap>
					<edgeMap>
					<xCoord>106</xCoord>
					<yCoord>344</yCoord>
					</edgeMap>
					<edgeMap>
					<xCoord>105</xCoord>
					<yCoord>343</yCoord>
					</edgeMap>
					<edgeMap>
					<xCoord>104</xCoord>
					<yCoord>343</yCoord>
					</edgeMap>
					<edgeMap>
					<xCoord>103</xCoord>
					<yCoord>342</yCoord>
					</edgeMap>
					<edgeMap>
					<xCoord>102</xCoord>
					<yCoord>341</yCoord>
					</edgeMap>
					<edgeMap>
					<xCoord>101</xCoord>
					<yCoord>340</yCoord>
					</edgeMap>
					<edgeMap>
					<xCoord>100</xCoord>
					<yCoord>339</yCoord>
					</edgeMap>
					<edgeMap>
					<xCoord>99</xCoord>
					<yCoord>338</yCoord>
					</edgeMap>
					<edgeMap>
					<xCoord>99</xCoord>
					<yCoord>337</yCoord>
					</edgeMap>
					<edgeMap>
					<xCoord>98</xCoord>
					<yCoord>336</yCoord>
					</edgeMap>
					<edgeMap>
					<xCoord>98</xCoord>
					<yCoord>335</yCoord>
					</edgeMap>
					<edgeMap>
					<xCoord>97</xCoord>
					<yCoord>334</yCoord>
					</edgeMap>
					<edgeMap>
					<xCoord>97</xCoord>
					<yCoord>333</yCoord>
					</edgeMap>
					<edgeMap>
					<xCoord>96</xCoord>
					<yCoord>332</yCoord>
					</edgeMap>
					<edgeMap>
					<xCoord>96</xCoord>
					<yCoord>331</yCoord>
					</edgeMap>
					<edgeMap>
					<xCoord>95</xCoord>
					<yCoord>330</yCoord>
					</edgeMap>
					<edgeMap>
					<xCoord>95</xCoord>
					<yCoord>329</yCoord>
					</edgeMap>
					<edgeMap>
					<xCoord>94</xCoord>
					<yCoord>328</yCoord>
					</edgeMap>
					<edgeMap>
					<xCoord>94</xCoord>
					<yCoord>327</yCoord>
					</edgeMap>
					<edgeMap>
					<xCoord>93</xCoord>
					<yCoord>326</yCoord>
					</edgeMap>
					<edgeMap>
					<xCoord>93</xCoord>
					<yCoord>325</yCoord>
					</edgeMap>
					<edgeMap>
					<xCoord>93</xCoord>
					<yCoord>324</yCoord>
					</edgeMap>
				</roi>
				<roi>
					<imageZposition>-193.5</imageZposition>
					<imageSOP_UID>1.3.6.1.4.1.14519.5.2.1.6279.6001.540531626256037869069328874920</imageSOP_UID>
					<inclusion>TRUE</inclusion>
					<edgeMap>
					<xCoord>95</xCoord>
					<yCoord>325</yCoord>
					</edgeMap>
					<edgeMap>
					<xCoord>94</xCoord>
					<yCoord>324</yCoord>
					</edgeMap>
					<edgeMap>
					<xCoord>93</xCoord>
					<yCoord>323</yCoord>
					</edgeMap>
					<edgeMap>
					<xCoord>93</xCoord>
					<yCoord>322</yCoord>
					</edgeMap>
					<edgeMap>
					<xCoord>93</xCoord>
					<yCoord>321</yCoord>
					</edgeMap>
					<edgeMap>
					<xCoord>94</xCoord>
					<yCoord>320</yCoord>
					</edgeMap>
					<edgeMap>
					<xCoord>95</xCoord>
					<yCoord>319</yCoord>
					</edgeMap>
					<edgeMap>
					<xCoord>96</xCoord>
					<yCoord>318</yCoord>
					</edgeMap>
					<edgeMap>
					<xCoord>97</xCoord>
					<yCoord>317</yCoord>
					</edgeMap>
					<edgeMap>
					<xCoord>98</xCoord>
					<yCoord>317</yCoord>
					</edgeMap>
					<edgeMap>
					<xCoord>99</xCoord>
					<yCoord>318</yCoord>
					</edgeMap>
					<edgeMap>
					<xCoord>99</xCoord>
					<yCoord>319</yCoord>
					</edgeMap>
					<edgeMap>
					<xCoord>100</xCoord>
					<yCoord>320</yCoord>
					</edgeMap>
					<edgeMap>
					<xCoord>101</xCoord>
					<yCoord>321</yCoord>
					</edgeMap>
					<edgeMap>
					<xCoord>102</xCoord>
					<yCoord>322</yCoord>
					</edgeMap>
					<edgeMap>
					<xCoord>103</xCoord>
					<yCoord>323</yCoord>
					</edgeMap>
					<edgeMap>
					<xCoord>104</xCoord>
					<yCoord>324</yCoord>
					</edgeMap>
					<edgeMap>
					<xCoord>105</xCoord>
					<yCoord>324</yCoord>
					</edgeMap>
					<edgeMap>
					<xCoord>106</xCoord>
					<yCoord>324</yCoord>
					</edgeMap>
					<edgeMap>
					<xCoord>107</xCoord>
					<yCoord>324</yCoord>
					</edgeMap>
					<edgeMap>
					<xCoord>108</xCoord>
					<yCoord>324</yCoord>
					</edgeMap>
					<edgeMap>
					<xCoord>109</xCoord>
					<yCoord>324</yCoord>
					</edgeMap>
					<edgeMap>
					<xCoord>110</xCoord>
					<yCoord>323</yCoord>
					</edgeMap>
					<edgeMap>
					<xCoord>111</xCoord>
					<yCoord>324</yCoord>
					</edgeMap>
					<edgeMap>
					<xCoord>112</xCoord>
					<yCoord>324</yCoord>
					</edgeMap>
					<edgeMap>
					<xCoord>113</xCoord>
					<yCoord>324</yCoord>
					</edgeMap>
					<edgeMap>
					<xCoord>114</xCoord>
					<yCoord>324</yCoord>
					</edgeMap>
					<edgeMap>
					<xCoord>115</xCoord>
					<yCoord>324</yCoord>
					</edgeMap>
					<edgeMap>
					<xCoord>116</xCoord>
					<yCoord>325</yCoord>
					</edgeMap>
					<edgeMap>
					<xCoord>116</xCoord>
					<yCoord>326</yCoord>
					</edgeMap>
					<edgeMap>
					<xCoord>117</xCoord>
					<yCoord>327</yCoord>
					</edgeMap>
					<edgeMap>
					<xCoord>117</xCoord>
					<yCoord>328</yCoord>
					</edgeMap>
					<edgeMap>
					<xCoord>118</xCoord>
					<yCoord>329</yCoord>
					</edgeMap>
					<edgeMap>
					<xCoord>118</xCoord>
					<yCoord>330</yCoord>
					</edgeMap>
					<edgeMap>
					<xCoord>119</xCoord>
					<yCoord>331</yCoord>
					</edgeMap>
					<edgeMap>
					<xCoord>120</xCoord>
					<yCoord>332</yCoord>
					</edgeMap>
					<edgeMap>
					<xCoord>120</xCoord>
					<yCoord>333</yCoord>
					</edgeMap>
					<edgeMap>
					<xCoord>121</xCoord>
					<yCoord>334</yCoord>
					</edgeMap>
					<edgeMap>
					<xCoord>121</xCoord>
					<yCoord>335</yCoord>
					</edgeMap>
					<edgeMap>
					<xCoord>122</xCoord>
					<yCoord>336</yCoord>
					</edgeMap>
					<edgeMap>
					<xCoord>121</xCoord>
					<yCoord>337</yCoord>
					</edgeMap>
					<edgeMap>
					<xCoord>121</xCoord>
					<yCoord>338</yCoord>
					</edgeMap>
					<edgeMap>
					<xCoord>121</xCoord>
					<yCoord>339</yCoord>
					</edgeMap>
					<edgeMap>
					<xCoord>120</xCoord>
					<yCoord>340</yCoord>
					</edgeMap>
					<edgeMap>
					<xCoord>120</xCoord>
					<yCoord>341</yCoord>
					</edgeMap>
					<edgeMap>
					<xCoord>119</xCoord>
					<yCoord>342</yCoord>
					</edgeMap>
					<edgeMap>
					<xCoord>118</xCoord>
					<yCoord>342</yCoord>
					</edgeMap>
					<edgeMap>
					<xCoord>117</xCoord>
					<yCoord>343</yCoord>
					</edgeMap>
					<edgeMap>
					<xCoord>116</xCoord>
					<yCoord>343</yCoord>
					</edgeMap>
					<edgeMap>
					<xCoord>115</xCoord>
					<yCoord>344</yCoord>
					</edgeMap>
					<edgeMap>
					<xCoord>114</xCoord>
					<yCoord>344</yCoord>
					</edgeMap>
					<edgeMap>
					<xCoord>113</xCoord>
					<yCoord>345</yCoord>
					</edgeMap>
					<edgeMap>
					<xCoord>112</xCoord>
					<yCoord>345</yCoord>
					</edgeMap>
					<edgeMap>
					<xCoord>111</xCoord>
					<yCoord>345</yCoord>
					</edgeMap>
					<edgeMap>
					<xCoord>110</xCoord>
					<yCoord>345</yCoord>
					</edgeMap>
					<edgeMap>
					<xCoord>109</xCoord>
					<yCoord>345</yCoord>
					</edgeMap>
					<edgeMap>
					<xCoord>108</xCoord>
					<yCoord>344</yCoord>
					</edgeMap>
					<edgeMap>
					<xCoord>107</xCoord>
					<yCoord>344</yCoord>
					</edgeMap>
					<edgeMap>
					<xCoord>106</xCoord>
					<yCoord>344</yCoord>
					</edgeMap>
					<edgeMap>
					<xCoord>106</xCoord>
					<yCoord>343</yCoord>
					</edgeMap>
					<edgeMap>
					<xCoord>105</xCoord>
					<yCoord>342</yCoord>
					</edgeMap>
					<edgeMap>
					<xCoord>104</xCoord>
					<yCoord>341</yCoord>
					</edgeMap>
					<edgeMap>
					<xCoord>103</xCoord>
					<yCoord>340</yCoord>
					</edgeMap>
					<edgeMap>
					<xCoord>102</xCoord>
					<yCoord>339</yCoord>
					</edgeMap>
					<edgeMap>
					<xCoord>101</xCoord>
					<yCoord>338</yCoord>
					</edgeMap>
					<edgeMap>
					<xCoord>100</xCoord>
					<yCoord>337</yCoord>
					</edgeMap>
					<edgeMap>
					<xCoord>99</xCoord>
					<yCoord>336</yCoord>
					</edgeMap>
					<edgeMap>
					<xCoord>99</xCoord>
					<yCoord>335</yCoord>
					</edgeMap>
					<edgeMap>
					<xCoord>98</xCoord>
					<yCoord>334</yCoord>
					</edgeMap>
					<edgeMap>
					<xCoord>98</xCoord>
					<yCoord>333</yCoord>
					</edgeMap>
					<edgeMap>
					<xCoord>98</xCoord>
					<yCoord>332</yCoord>
					</edgeMap>
					<edgeMap>
					<xCoord>97</xCoord>
					<yCoord>331</yCoord>
					</edgeMap>
					<edgeMap>
					<xCoord>97</xCoord>
					<yCoord>330</yCoord>
					</edgeMap>
					<edgeMap>
					<xCoord>97</xCoord>
					<yCoord>329</yCoord>
					</edgeMap>
					<edgeMap>
					<xCoord>97</xCoord>
					<yCoord>328</yCoord>
					</edgeMap>
					<edgeMap>
					<xCoord>96</xCoord>
					<yCoord>327</yCoord>
					</edgeMap>
					<edgeMap>
					<xCoord>96</xCoord>
					<yCoord>326</yCoord>
					</edgeMap>
					<edgeMap>
					<xCoord>95</xCoord>
					<yCoord>325</yCoord>
					</edgeMap>
				</roi>
				<roi>
					<imageZposition>-192.25</imageZposition>
					<imageSOP_UID>1.3.6.1.4.1.14519.5.2.1.6279.6001.334021131840565314230527705052</imageSOP_UID>
					<inclusion>TRUE</inclusion>
					<edgeMap>
					<xCoord>95</xCoord>
					<yCoord>330</yCoord>
					</edgeMap>
					<edgeMap>
					<xCoord>96</xCoord>
					<yCoord>329</yCoord>
					</edgeMap>
					<edgeMap>
					<xCoord>97</xCoord>
					<yCoord>328</yCoord>
					</edgeMap>
					<edgeMap>
					<xCoord>98</xCoord>
					<yCoord>327</yCoord>
					</edgeMap>
					<edgeMap>
					<xCoord>99</xCoord>
					<yCoord>326</yCoord>
					</edgeMap>
					<edgeMap>
					<xCoord>100</xCoord>
					<yCoord>326</yCoord>
					</edgeMap>
					<edgeMap>
					<xCoord>101</xCoord>
					<yCoord>325</yCoord>
					</edgeMap>
					<edgeMap>
					<xCoord>102</xCoord>
					<yCoord>325</yCoord>
					</edgeMap>
					<edgeMap>
					<xCoord>103</xCoord>
					<yCoord>324</yCoord>
					</edgeMap>
					<edgeMap>
					<xCoord>104</xCoord>
					<yCoord>324</yCoord>
					</edgeMap>
					<edgeMap>
					<xCoord>105</xCoord>
					<yCoord>323</yCoord>
					</edgeMap>
					<edgeMap>
					<xCoord>106</xCoord>
					<yCoord>323</yCoord>
					</edgeMap>
					<edgeMap>
					<xCoord>107</xCoord>
					<yCoord>323</yCoord>
					</edgeMap>
					<edgeMap>
					<xCoord>108</xCoord>
					<yCoord>323</yCoord>
					</edgeMap>
					<edgeMap>
					<xCoord>109</xCoord>
					<yCoord>323</yCoord>
					</edgeMap>
					<edgeMap>
					<xCoord>110</xCoord>
					<yCoord>323</yCoord>
					</edgeMap>
					<edgeMap>
					<xCoord>111</xCoord>
					<yCoord>324</yCoord>
					</edgeMap>
					<edgeMap>
					<xCoord>112</xCoord>
					<yCoord>324</yCoord>
					</edgeMap>
					<edgeMap>
					<xCoord>113</xCoord>
					<yCoord>325</yCoord>
					</edgeMap>
					<edgeMap>
					<xCoord>114</xCoord>
					<yCoord>325</yCoord>
					</edgeMap>
					<edgeMap>
					<xCoord>115</xCoord>
					<yCoord>326</yCoord>
					</edgeMap>
					<edgeMap>
					<xCoord>115</xCoord>
					<yCoord>327</yCoord>
					</edgeMap>
					<edgeMap>
					<xCoord>116</xCoord>
					<yCoord>328</yCoord>
					</edgeMap>
					<edgeMap>
					<xCoord>117</xCoord>
					<yCoord>329</yCoord>
					</edgeMap>
					<edgeMap>
					<xCoord>117</xCoord>
					<yCoord>330</yCoord>
					</edgeMap>
					<edgeMap>
					<xCoord>118</xCoord>
					<yCoord>331</yCoord>
					</edgeMap>
					<edgeMap>
					<xCoord>119</xCoord>
					<yCoord>332</yCoord>
					</edgeMap>
					<edgeMap>
					<xCoord>120</xCoord>
					<yCoord>333</yCoord>
					</edgeMap>
					<edgeMap>
					<xCoord>121</xCoord>
					<yCoord>334</yCoord>
					</edgeMap>
					<edgeMap>
					<xCoord>121</xCoord>
					<yCoord>335</yCoord>
					</edgeMap>
					<edgeMap>
					<xCoord>121</xCoord>
					<yCoord>336</yCoord>
					</edgeMap>
					<edgeMap>
					<xCoord>121</xCoord>
					<yCoord>337</yCoord>
					</edgeMap>
					<edgeMap>
					<xCoord>121</xCoord>
					<yCoord>338</yCoord>
					</edgeMap>
					<edgeMap>
					<xCoord>121</xCoord>
					<yCoord>339</yCoord>
					</edgeMap>
					<edgeMap>
					<xCoord>121</xCoord>
					<yCoord>340</yCoord>
					</edgeMap>
					<edgeMap>
					<xCoord>121</xCoord>
					<yCoord>341</yCoord>
					</edgeMap>
					<edgeMap>
					<xCoord>121</xCoord>
					<yCoord>342</yCoord>
					</edgeMap>
					<edgeMap>
					<xCoord>120</xCoord>
					<yCoord>343</yCoord>
					</edgeMap>
					<edgeMap>
					<xCoord>119</xCoord>
					<yCoord>344</yCoord>
					</edgeMap>
					<edgeMap>
					<xCoord>118</xCoord>
					<yCoord>344</yCoord>
					</edgeMap>
					<edgeMap>
					<xCoord>117</xCoord>
					<yCoord>345</yCoord>
					</edgeMap>
					<edgeMap>
					<xCoord>116</xCoord>
					<yCoord>345</yCoord>
					</edgeMap>
					<edgeMap>
					<xCoord>115</xCoord>
					<yCoord>345</yCoord>
					</edgeMap>
					<edgeMap>
					<xCoord>114</xCoord>
					<yCoord>345</yCoord>
					</edgeMap>
					<edgeMap>
					<xCoord>113</xCoord>
					<yCoord>345</yCoord>
					</edgeMap>
					<edgeMap>
					<xCoord>112</xCoord>
					<yCoord>345</yCoord>
					</edgeMap>
					<edgeMap>
					<xCoord>111</xCoord>
					<yCoord>345</yCoord>
					</edgeMap>
					<edgeMap>
					<xCoord>110</xCoord>
					<yCoord>345</yCoord>
					</edgeMap>
					<edgeMap>
					<xCoord>109</xCoord>
					<yCoord>345</yCoord>
					</edgeMap>
					<edgeMap>
					<xCoord>108</xCoord>
					<yCoord>345</yCoord>
					</edgeMap>
					<edgeMap>
					<xCoord>107</xCoord>
					<yCoord>345</yCoord>
					</edgeMap>
					<edgeMap>
					<xCoord>106</xCoord>
					<yCoord>345</yCoord>
					</edgeMap>
					<edgeMap>
					<xCoord>105</xCoord>
					<yCoord>345</yCoord>
					</edgeMap>
					<edgeMap>
					<xCoord>104</xCoord>
					<yCoord>344</yCoord>
					</edgeMap>
					<edgeMap>
					<xCoord>103</xCoord>
					<yCoord>343</yCoord>
					</edgeMap>
					<edgeMap>
					<xCoord>102</xCoord>
					<yCoord>343</yCoord>
					</edgeMap>
					<edgeMap>
					<xCoord>101</xCoord>
					<yCoord>342</yCoord>
					</edgeMap>
					<edgeMap>
					<xCoord>100</xCoord>
					<yCoord>341</yCoord>
					</edgeMap>
					<edgeMap>
					<xCoord>99</xCoord>
					<yCoord>341</yCoord>
					</edgeMap>
					<edgeMap>
					<xCoord>99</xCoord>
					<yCoord>340</yCoord>
					</edgeMap>
					<edgeMap>
					<xCoord>98</xCoord>
					<yCoord>339</yCoord>
					</edgeMap>
					<edgeMap>
					<xCoord>98</xCoord>
					<yCoord>338</yCoord>
					</edgeMap>
					<edgeMap>
					<xCoord>98</xCoord>
					<yCoord>337</yCoord>
					</edgeMap>
					<edgeMap>
					<xCoord>97</xCoord>
					<yCoord>336</yCoord>
					</edgeMap>
					<edgeMap>
					<xCoord>97</xCoord>
					<yCoord>335</yCoord>
					</edgeMap>
					<edgeMap>
					<xCoord>96</xCoord>
					<yCoord>334</yCoord>
					</edgeMap>
					<edgeMap>
					<xCoord>96</xCoord>
					<yCoord>333</yCoord>
					</edgeMap>
					<edgeMap>
					<xCoord>96</xCoord>
					<yCoord>332</yCoord>
					</edgeMap>
					<edgeMap>
					<xCoord>96</xCoord>
					<yCoord>331</yCoord>
					</edgeMap>
					<edgeMap>
					<xCoord>95</xCoord>
					<yCoord>330</yCoord>
					</edgeMap>
				</roi>
				<roi>
					<imageZposition>-191.0</imageZposition>
					<imageSOP_UID>1.3.6.1.4.1.14519.5.2.1.6279.6001.370102962502733413059306046623</imageSOP_UID>
					<inclusion>TRUE</inclusion>
					<edgeMap>
					<xCoord>97</xCoord>
					<yCoord>329</yCoord>
					</edgeMap>
					<edgeMap>
					<xCoord>98</xCoord>
					<yCoord>328</yCoord>
					</edgeMap>
					<edgeMap>
					<xCoord>99</xCoord>
					<yCoord>328</yCoord>
					</edgeMap>
					<edgeMap>
					<xCoord>100</xCoord>
					<yCoord>327</yCoord>
					</edgeMap>
					<edgeMap>
					<xCoord>101</xCoord>
					<yCoord>326</yCoord>
					</edgeMap>
					<edgeMap>
					<xCoord>102</xCoord>
					<yCoord>325</yCoord>
					</edgeMap>
					<edgeMap>
					<xCoord>102</xCoord>
					<yCoord>324</yCoord>
					</edgeMap>
					<edgeMap>
					<xCoord>103</xCoord>
					<yCoord>324</yCoord>
					</edgeMap>
					<edgeMap>
					<xCoord>104</xCoord>
					<yCoord>324</yCoord>
					</edgeMap>
					<edgeMap>
					<xCoord>105</xCoord>
					<yCoord>324</yCoord>
					</edgeMap>
					<edgeMap>
					<xCoord>106</xCoord>
					<yCoord>324</yCoord>
					</edgeMap>
					<edgeMap>
					<xCoord>107</xCoord>
					<yCoord>325</yCoord>
					</edgeMap>
					<edgeMap>
					<xCoord>108</xCoord>
					<yCoord>325</yCoord>
					</edgeMap>
					<edgeMap>
					<xCoord>109</xCoord>
					<yCoord>325</yCoord>
					</edgeMap>
					<edgeMap>
					<xCoord>110</xCoord>
					<yCoord>325</yCoord>
					</edgeMap>
					<edgeMap>
					<xCoord>111</xCoord>
					<yCoord>325</yCoord>
					</edgeMap>
					<edgeMap>
					<xCoord>112</xCoord>
					<yCoord>326</yCoord>
					</edgeMap>
					<edgeMap>
					<xCoord>113</xCoord>
					<yCoord>326</yCoord>
					</edgeMap>
					<edgeMap>
					<xCoord>114</xCoord>
					<yCoord>326</yCoord>
					</edgeMap>
					<edgeMap>
					<xCoord>115</xCoord>
					<yCoord>327</yCoord>
					</edgeMap>
					<edgeMap>
					<xCoord>115</xCoord>
					<yCoord>328</yCoord>
					</edgeMap>
					<edgeMap>
					<xCoord>116</xCoord>
					<yCoord>328</yCoord>
					</edgeMap>
					<edgeMap>
					<xCoord>117</xCoord>
					<yCoord>329</yCoord>
					</edgeMap>
					<edgeMap>
					<xCoord>118</xCoord>
					<yCoord>330</yCoord>
					</edgeMap>
					<edgeMap>
					<xCoord>119</xCoord>
					<yCoord>331</yCoord>
					</edgeMap>
					<edgeMap>
					<xCoord>120</xCoord>
					<yCoord>331</yCoord>
					</edgeMap>
					<edgeMap>
					<xCoord>120</xCoord>
					<yCoord>332</yCoord>
					</edgeMap>
					<edgeMap>
					<xCoord>121</xCoord>
					<yCoord>333</yCoord>
					</edgeMap>
					<edgeMap>
					<xCoord>121</xCoord>
					<yCoord>334</yCoord>
					</edgeMap>
					<edgeMap>
					<xCoord>122</xCoord>
					<yCoord>335</yCoord>
					</edgeMap>
					<edgeMap>
					<xCoord>121</xCoord>
					<yCoord>336</yCoord>
					</edgeMap>
					<edgeMap>
					<xCoord>121</xCoord>
					<yCoord>337</yCoord>
					</edgeMap>
					<edgeMap>
					<xCoord>120</xCoord>
					<yCoord>338</yCoord>
					</edgeMap>
					<edgeMap>
					<xCoord>119</xCoord>
					<yCoord>339</yCoord>
					</edgeMap>
					<edgeMap>
					<xCoord>119</xCoord>
					<yCoord>340</yCoord>
					</edgeMap>
					<edgeMap>
					<xCoord>118</xCoord>
					<yCoord>341</yCoord>
					</edgeMap>
					<edgeMap>
					<xCoord>117</xCoord>
					<yCoord>342</yCoord>
					</edgeMap>
					<edgeMap>
					<xCoord>116</xCoord>
					<yCoord>342</yCoord>
					</edgeMap>
					<edgeMap>
					<xCoord>115</xCoord>
					<yCoord>343</yCoord>
					</edgeMap>
					<edgeMap>
					<xCoord>115</xCoord>
					<yCoord>344</yCoord>
					</edgeMap>
					<edgeMap>
					<xCoord>115</xCoord>
					<yCoord>345</yCoord>
					</edgeMap>
					<edgeMap>
					<xCoord>114</xCoord>
					<yCoord>345</yCoord>
					</edgeMap>
					<edgeMap>
					<xCoord>113</xCoord>
					<yCoord>345</yCoord>
					</edgeMap>
					<edgeMap>
					<xCoord>112</xCoord>
					<yCoord>346</yCoord>
					</edgeMap>
					<edgeMap>
					<xCoord>111</xCoord>
					<yCoord>346</yCoord>
					</edgeMap>
					<edgeMap>
					<xCoord>110</xCoord>
					<yCoord>346</yCoord>
					</edgeMap>
					<edgeMap>
					<xCoord>109</xCoord>
					<yCoord>347</yCoord>
					</edgeMap>
					<edgeMap>
					<xCoord>108</xCoord>
					<yCoord>347</yCoord>
					</edgeMap>
					<edgeMap>
					<xCoord>107</xCoord>
					<yCoord>347</yCoord>
					</edgeMap>
					<edgeMap>
					<xCoord>106</xCoord>
					<yCoord>346</yCoord>
					</edgeMap>
					<edgeMap>
					<xCoord>105</xCoord>
					<yCoord>345</yCoord>
					</edgeMap>
					<edgeMap>
					<xCoord>104</xCoord>
					<yCoord>344</yCoord>
					</edgeMap>
					<edgeMap>
					<xCoord>103</xCoord>
					<yCoord>343</yCoord>
					</edgeMap>
					<edgeMap>
					<xCoord>102</xCoord>
					<yCoord>342</yCoord>
					</edgeMap>
					<edgeMap>
					<xCoord>101</xCoord>
					<yCoord>341</yCoord>
					</edgeMap>
					<edgeMap>
					<xCoord>100</xCoord>
					<yCoord>340</yCoord>
					</edgeMap>
					<edgeMap>
					<xCoord>99</xCoord>
					<yCoord>339</yCoord>
					</edgeMap>
					<edgeMap>
					<xCoord>99</xCoord>
					<yCoord>338</yCoord>
					</edgeMap>
					<edgeMap>
					<xCoord>98</xCoord>
					<yCoord>337</yCoord>
					</edgeMap>
					<edgeMap>
					<xCoord>98</xCoord>
					<yCoord>336</yCoord>
					</edgeMap>
					<edgeMap>
					<xCoord>97</xCoord>
					<yCoord>335</yCoord>
					</edgeMap>
					<edgeMap>
					<xCoord>97</xCoord>
					<yCoord>334</yCoord>
					</edgeMap>
					<edgeMap>
					<xCoord>96</xCoord>
					<yCoord>333</yCoord>
					</edgeMap>
					<edgeMap>
					<xCoord>96</xCoord>
					<yCoord>332</yCoord>
					</edgeMap>
					<edgeMap>
					<xCoord>95</xCoord>
					<yCoord>331</yCoord>
					</edgeMap>
					<edgeMap>
					<xCoord>95</xCoord>
					<yCoord>330</yCoord>
					</edgeMap>
					<edgeMap>
					<xCoord>96</xCoord>
					<yCoord>330</yCoord>
					</edgeMap>
					<edgeMap>
					<xCoord>97</xCoord>
					<yCoord>329</yCoord>
					</edgeMap>
				</roi>
				<roi>
					<imageZposition>-189.75</imageZposition>
					<imageSOP_UID>1.3.6.1.4.1.14519.5.2.1.6279.6001.179479309791007732270177710012</imageSOP_UID>
					<inclusion>TRUE</inclusion>
					<edgeMap>
					<xCoord>96</xCoord>
					<yCoord>329</yCoord>
					</edgeMap>
					<edgeMap>
					<xCoord>97</xCoord>
					<yCoord>328</yCoord>
					</edgeMap>
					<edgeMap>
					<xCoord>98</xCoord>
					<yCoord>327</yCoord>
					</edgeMap>
					<edgeMap>
					<xCoord>98</xCoord>
					<yCoord>326</yCoord>
					</edgeMap>
					<edgeMap>
					<xCoord>99</xCoord>
					<yCoord>325</yCoord>
					</edgeMap>
					<edgeMap>
					<xCoord>99</xCoord>
					<yCoord>324</yCoord>
					</edgeMap>
					<edgeMap>
					<xCoord>100</xCoord>
					<yCoord>324</yCoord>
					</edgeMap>
					<edgeMap>
					<xCoord>101</xCoord>
					<yCoord>324</yCoord>
					</edgeMap>
					<edgeMap>
					<xCoord>102</xCoord>
					<yCoord>324</yCoord>
					</edgeMap>
					<edgeMap>
					<xCoord>103</xCoord>
					<yCoord>324</yCoord>
					</edgeMap>
					<edgeMap>
					<xCoord>104</xCoord>
					<yCoord>324</yCoord>
					</edgeMap>
					<edgeMap>
					<xCoord>105</xCoord>
					<yCoord>324</yCoord>
					</edgeMap>
					<edgeMap>
					<xCoord>106</xCoord>
					<yCoord>324</yCoord>
					</edgeMap>
					<edgeMap>
					<xCoord>107</xCoord>
					<yCoord>325</yCoord>
					</edgeMap>
					<edgeMap>
					<xCoord>108</xCoord>
					<yCoord>325</yCoord>
					</edgeMap>
					<edgeMap>
					<xCoord>109</xCoord>
					<yCoord>325</yCoord>
					</edgeMap>
					<edgeMap>
					<xCoord>109</xCoord>
					<yCoord>326</yCoord>
					</edgeMap>
					<edgeMap>
					<xCoord>110</xCoord>
					<yCoord>327</yCoord>
					</edgeMap>
					<edgeMap>
					<xCoord>111</xCoord>
					<yCoord>328</yCoord>
					</edgeMap>
					<edgeMap>
					<xCoord>112</xCoord>
					<yCoord>329</yCoord>
					</edgeMap>
					<edgeMap>
					<xCoord>113</xCoord>
					<yCoord>330</yCoord>
					</edgeMap>
					<edgeMap>
					<xCoord>114</xCoord>
					<yCoord>331</yCoord>
					</edgeMap>
					<edgeMap>
					<xCoord>115</xCoord>
					<yCoord>332</yCoord>
					</edgeMap>
					<edgeMap>
					<xCoord>116</xCoord>
					<yCoord>332</yCoord>
					</edgeMap>
					<edgeMap>
					<xCoord>116</xCoord>
					<yCoord>333</yCoord>
					</edgeMap>
					<edgeMap>
					<xCoord>116</xCoord>
					<yCoord>334</yCoord>
					</edgeMap>
					<edgeMap>
					<xCoord>115</xCoord>
					<yCoord>335</yCoord>
					</edgeMap>
					<edgeMap>
					<xCoord>115</xCoord>
					<yCoord>336</yCoord>
					</edgeMap>
					<edgeMap>
					<xCoord>114</xCoord>
					<yCoord>337</yCoord>
					</edgeMap>
					<edgeMap>
					<xCoord>114</xCoord>
					<yCoord>338</yCoord>
					</edgeMap>
					<edgeMap>
					<xCoord>114</xCoord>
					<yCoord>339</yCoord>
					</edgeMap>
					<edgeMap>
					<xCoord>113</xCoord>
					<yCoord>340</yCoord>
					</edgeMap>
					<edgeMap>
					<xCoord>113</xCoord>
					<yCoord>341</yCoord>
					</edgeMap>
					<edgeMap>
					<xCoord>113</xCoord>
					<yCoord>342</yCoord>
					</edgeMap>
					<edgeMap>
					<xCoord>112</xCoord>
					<yCoord>343</yCoord>
					</edgeMap>
					<edgeMap>
					<xCoord>111</xCoord>
					<yCoord>343</yCoord>
					</edgeMap>
					<edgeMap>
					<xCoord>110</xCoord>
					<yCoord>344</yCoord>
					</edgeMap>
					<edgeMap>
					<xCoord>109</xCoord>
					<yCoord>344</yCoord>
					</edgeMap>
					<edgeMap>
					<xCoord>108</xCoord>
					<yCoord>344</yCoord>
					</edgeMap>
					<edgeMap>
					<xCoord>107</xCoord>
					<yCoord>344</yCoord>
					</edgeMap>
					<edgeMap>
					<xCoord>106</xCoord>
					<yCoord>343</yCoord>
					</edgeMap>
					<edgeMap>
					<xCoord>105</xCoord>
					<yCoord>342</yCoord>
					</edgeMap>
					<edgeMap>
					<xCoord>104</xCoord>
					<yCoord>342</yCoord>
					</edgeMap>
					<edgeMap>
					<xCoord>103</xCoord>
					<yCoord>341</yCoord>
					</edgeMap>
					<edgeMap>
					<xCoord>102</xCoord>
					<yCoord>340</yCoord>
					</edgeMap>
					<edgeMap>
					<xCoord>101</xCoord>
					<yCoord>340</yCoord>
					</edgeMap>
					<edgeMap>
					<xCoord>101</xCoord>
					<yCoord>339</yCoord>
					</edgeMap>
					<edgeMap>
					<xCoord>100</xCoord>
					<yCoord>338</yCoord>
					</edgeMap>
					<edgeMap>
					<xCoord>100</xCoord>
					<yCoord>337</yCoord>
					</edgeMap>
					<edgeMap>
					<xCoord>99</xCoord>
					<yCoord>336</yCoord>
					</edgeMap>
					<edgeMap>
					<xCoord>99</xCoord>
					<yCoord>335</yCoord>
					</edgeMap>
					<edgeMap>
					<xCoord>98</xCoord>
					<yCoord>334</yCoord>
					</edgeMap>
					<edgeMap>
					<xCoord>98</xCoord>
					<yCoord>333</yCoord>
					</edgeMap>
					<edgeMap>
					<xCoord>97</xCoord>
					<yCoord>332</yCoord>
					</edgeMap>
					<edgeMap>
					<xCoord>97</xCoord>
					<yCoord>331</yCoord>
					</edgeMap>
					<edgeMap>
					<xCoord>97</xCoord>
					<yCoord>330</yCoord>
					</edgeMap>
					<edgeMap>
					<xCoord>96</xCoord>
					<yCoord>329</yCoord>
					</edgeMap>
				</roi>
				<roi>
					<imageZposition>-188.5</imageZposition>
					<imageSOP_UID>1.3.6.1.4.1.14519.5.2.1.6279.6001.340164181560400928979944674907</imageSOP_UID>
					<inclusion>TRUE</inclusion>
					<edgeMap>
					<xCoord>98</xCoord>
					<yCoord>330</yCoord>
					</edgeMap>
					<edgeMap>
					<xCoord>99</xCoord>
					<yCoord>329</yCoord>
					</edgeMap>
					<edgeMap>
					<xCoord>99</xCoord>
					<yCoord>328</yCoord>
					</edgeMap>
					<edgeMap>
					<xCoord>99</xCoord>
					<yCoord>327</yCoord>
					</edgeMap>
					<edgeMap>
					<xCoord>100</xCoord>
					<yCoord>326</yCoord>
					</edgeMap>
					<edgeMap>
					<xCoord>101</xCoord>
					<yCoord>326</yCoord>
					</edgeMap>
					<edgeMap>
					<xCoord>102</xCoord>
					<yCoord>325</yCoord>
					</edgeMap>
					<edgeMap>
					<xCoord>103</xCoord>
					<yCoord>325</yCoord>
					</edgeMap>
					<edgeMap>
					<xCoord>103</xCoord>
					<yCoord>324</yCoord>
					</edgeMap>
					<edgeMap>
					<xCoord>104</xCoord>
					<yCoord>324</yCoord>
					</edgeMap>
					<edgeMap>
					<xCoord>105</xCoord>
					<yCoord>324</yCoord>
					</edgeMap>
					<edgeMap>
					<xCoord>106</xCoord>
					<yCoord>324</yCoord>
					</edgeMap>
					<edgeMap>
					<xCoord>107</xCoord>
					<yCoord>324</yCoord>
					</edgeMap>
					<edgeMap>
					<xCoord>108</xCoord>
					<yCoord>324</yCoord>
					</edgeMap>
					<edgeMap>
					<xCoord>109</xCoord>
					<yCoord>324</yCoord>
					</edgeMap>
					<edgeMap>
					<xCoord>110</xCoord>
					<yCoord>324</yCoord>
					</edgeMap>
					<edgeMap>
					<xCoord>111</xCoord>
					<yCoord>324</yCoord>
					</edgeMap>
					<edgeMap>
					<xCoord>112</xCoord>
					<yCoord>325</yCoord>
					</edgeMap>
					<edgeMap>
					<xCoord>112</xCoord>
					<yCoord>326</yCoord>
					</edgeMap>
					<edgeMap>
					<xCoord>113</xCoord>
					<yCoord>327</yCoord>
					</edgeMap>
					<edgeMap>
					<xCoord>114</xCoord>
					<yCoord>328</yCoord>
					</edgeMap>
					<edgeMap>
					<xCoord>115</xCoord>
					<yCoord>328</yCoord>
					</edgeMap>
					<edgeMap>
					<xCoord>115</xCoord>
					<yCoord>329</yCoord>
					</edgeMap>
					<edgeMap>
					<xCoord>115</xCoord>
					<yCoord>330</yCoord>
					</edgeMap>
					<edgeMap>
					<xCoord>115</xCoord>
					<yCoord>331</yCoord>
					</edgeMap>
					<edgeMap>
					<xCoord>115</xCoord>
					<yCoord>332</yCoord>
					</edgeMap>
					<edgeMap>
					<xCoord>115</xCoord>
					<yCoord>333</yCoord>
					</edgeMap>
					<edgeMap>
					<xCoord>116</xCoord>
					<yCoord>333</yCoord>
					</edgeMap>
					<edgeMap>
					<xCoord>116</xCoord>
					<yCoord>334</yCoord>
					</edgeMap>
					<edgeMap>
					<xCoord>115</xCoord>
					<yCoord>335</yCoord>
					</edgeMap>
					<edgeMap>
					<xCoord>115</xCoord>
					<yCoord>336</yCoord>
					</edgeMap>
					<edgeMap>
					<xCoord>114</xCoord>
					<yCoord>337</yCoord>
					</edgeMap>
					<edgeMap>
					<xCoord>113</xCoord>
					<yCoord>338</yCoord>
					</edgeMap>
					<edgeMap>
					<xCoord>112</xCoord>
					<yCoord>338</yCoord>
					</edgeMap>
					<edgeMap>
					<xCoord>111</xCoord>
					<yCoord>339</yCoord>
					</edgeMap>
					<edgeMap>
					<xCoord>110</xCoord>
					<yCoord>340</yCoord>
					</edgeMap>
					<edgeMap>
					<xCoord>109</xCoord>
					<yCoord>341</yCoord>
					</edgeMap>
					<edgeMap>
					<xCoord>108</xCoord>
					<yCoord>342</yCoord>
					</edgeMap>
					<edgeMap>
					<xCoord>107</xCoord>
					<yCoord>342</yCoord>
					</edgeMap>
					<edgeMap>
					<xCoord>106</xCoord>
					<yCoord>342</yCoord>
					</edgeMap>
					<edgeMap>
					<xCoord>105</xCoord>
					<yCoord>342</yCoord>
					</edgeMap>
					<edgeMap>
					<xCoord>104</xCoord>
					<yCoord>341</yCoord>
					</edgeMap>
					<edgeMap>
					<xCoord>104</xCoord>
					<yCoord>340</yCoord>
					</edgeMap>
					<edgeMap>
					<xCoord>103</xCoord>
					<yCoord>339</yCoord>
					</edgeMap>
					<edgeMap>
					<xCoord>102</xCoord>
					<yCoord>338</yCoord>
					</edgeMap>
					<edgeMap>
					<xCoord>102</xCoord>
					<yCoord>337</yCoord>
					</edgeMap>
					<edgeMap>
					<xCoord>101</xCoord>
					<yCoord>336</yCoord>
					</edgeMap>
					<edgeMap>
					<xCoord>100</xCoord>
					<yCoord>335</yCoord>
					</edgeMap>
					<edgeMap>
					<xCoord>100</xCoord>
					<yCoord>334</yCoord>
					</edgeMap>
					<edgeMap>
					<xCoord>99</xCoord>
					<yCoord>333</yCoord>
					</edgeMap>
					<edgeMap>
					<xCoord>99</xCoord>
					<yCoord>332</yCoord>
					</edgeMap>
					<edgeMap>
					<xCoord>99</xCoord>
					<yCoord>331</yCoord>
					</edgeMap>
					<edgeMap>
					<xCoord>98</xCoord>
					<yCoord>330</yCoord>
					</edgeMap>
				</roi>
				<roi>
					<imageZposition>-187.25</imageZposition>
					<imageSOP_UID>1.3.6.1.4.1.14519.5.2.1.6279.6001.114042843217384880998253759793</imageSOP_UID>
					<inclusion>TRUE</inclusion>
					<edgeMap>
					<xCoord>100</xCoord>
					<yCoord>332</yCoord>
					</edgeMap>
					<edgeMap>
					<xCoord>100</xCoord>
					<yCoord>331</yCoord>
					</edgeMap>
					<edgeMap>
					<xCoord>100</xCoord>
					<yCoord>330</yCoord>
					</edgeMap>
					<edgeMap>
					<xCoord>100</xCoord>
					<yCoord>329</yCoord>
					</edgeMap>
					<edgeMap>
					<xCoord>100</xCoord>
					<yCoord>328</yCoord>
					</edgeMap>
					<edgeMap>
					<xCoord>100</xCoord>
					<yCoord>327</yCoord>
					</edgeMap>
					<edgeMap>
					<xCoord>101</xCoord>
					<yCoord>327</yCoord>
					</edgeMap>
					<edgeMap>
					<xCoord>102</xCoord>
					<yCoord>327</yCoord>
					</edgeMap>
					<edgeMap>
					<xCoord>103</xCoord>
					<yCoord>326</yCoord>
					</edgeMap>
					<edgeMap>
					<xCoord>104</xCoord>
					<yCoord>326</yCoord>
					</edgeMap>
					<edgeMap>
					<xCoord>105</xCoord>
					<yCoord>326</yCoord>
					</edgeMap>
					<edgeMap>
					<xCoord>106</xCoord>
					<yCoord>326</yCoord>
					</edgeMap>
					<edgeMap>
					<xCoord>107</xCoord>
					<yCoord>326</yCoord>
					</edgeMap>
					<edgeMap>
					<xCoord>108</xCoord>
					<yCoord>326</yCoord>
					</edgeMap>
					<edgeMap>
					<xCoord>109</xCoord>
					<yCoord>327</yCoord>
					</edgeMap>
					<edgeMap>
					<xCoord>110</xCoord>
					<yCoord>327</yCoord>
					</edgeMap>
					<edgeMap>
					<xCoord>111</xCoord>
					<yCoord>327</yCoord>
					</edgeMap>
					<edgeMap>
					<xCoord>112</xCoord>
					<yCoord>328</yCoord>
					</edgeMap>
					<edgeMap>
					<xCoord>113</xCoord>
					<yCoord>329</yCoord>
					</edgeMap>
					<edgeMap>
					<xCoord>114</xCoord>
					<yCoord>330</yCoord>
					</edgeMap>
					<edgeMap>
					<xCoord>114</xCoord>
					<yCoord>331</yCoord>
					</edgeMap>
					<edgeMap>
					<xCoord>114</xCoord>
					<yCoord>332</yCoord>
					</edgeMap>
					<edgeMap>
					<xCoord>114</xCoord>
					<yCoord>333</yCoord>
					</edgeMap>
					<edgeMap>
					<xCoord>115</xCoord>
					<yCoord>334</yCoord>
					</edgeMap>
					<edgeMap>
					<xCoord>115</xCoord>
					<yCoord>335</yCoord>
					</edgeMap>
					<edgeMap>
					<xCoord>115</xCoord>
					<yCoord>336</yCoord>
					</edgeMap>
					<edgeMap>
					<xCoord>114</xCoord>
					<yCoord>337</yCoord>
					</edgeMap>
					<edgeMap>
					<xCoord>114</xCoord>
					<yCoord>338</yCoord>
					</edgeMap>
					<edgeMap>
					<xCoord>113</xCoord>
					<yCoord>339</yCoord>
					</edgeMap>
					<edgeMap>
					<xCoord>112</xCoord>
					<yCoord>340</yCoord>
					</edgeMap>
					<edgeMap>
					<xCoord>111</xCoord>
					<yCoord>341</yCoord>
					</edgeMap>
					<edgeMap>
					<xCoord>111</xCoord>
					<yCoord>342</yCoord>
					</edgeMap>
					<edgeMap>
					<xCoord>110</xCoord>
					<yCoord>343</yCoord>
					</edgeMap>
					<edgeMap>
					<xCoord>109</xCoord>
					<yCoord>344</yCoord>
					</edgeMap>
					<edgeMap>
					<xCoord>108</xCoord>
					<yCoord>345</yCoord>
					</edgeMap>
					<edgeMap>
					<xCoord>108</xCoord>
					<yCoord>346</yCoord>
					</edgeMap>
					<edgeMap>
					<xCoord>107</xCoord>
					<yCoord>347</yCoord>
					</edgeMap>
					<edgeMap>
					<xCoord>106</xCoord>
					<yCoord>348</yCoord>
					</edgeMap>
					<edgeMap>
					<xCoord>105</xCoord>
					<yCoord>347</yCoord>
					</edgeMap>
					<edgeMap>
					<xCoord>105</xCoord>
					<yCoord>346</yCoord>
					</edgeMap>
					<edgeMap>
					<xCoord>104</xCoord>
					<yCoord>345</yCoord>
					</edgeMap>
					<edgeMap>
					<xCoord>104</xCoord>
					<yCoord>344</yCoord>
					</edgeMap>
					<edgeMap>
					<xCoord>103</xCoord>
					<yCoord>343</yCoord>
					</edgeMap>
					<edgeMap>
					<xCoord>103</xCoord>
					<yCoord>342</yCoord>
					</edgeMap>
					<edgeMap>
					<xCoord>103</xCoord>
					<yCoord>341</yCoord>
					</edgeMap>
					<edgeMap>
					<xCoord>103</xCoord>
					<yCoord>340</yCoord>
					</edgeMap>
					<edgeMap>
					<xCoord>102</xCoord>
					<yCoord>339</yCoord>
					</edgeMap>
					<edgeMap>
					<xCoord>102</xCoord>
					<yCoord>338</yCoord>
					</edgeMap>
					<edgeMap>
					<xCoord>101</xCoord>
					<yCoord>337</yCoord>
					</edgeMap>
					<edgeMap>
					<xCoord>100</xCoord>
					<yCoord>336</yCoord>
					</edgeMap>
					<edgeMap>
					<xCoord>100</xCoord>
					<yCoord>335</yCoord>
					</edgeMap>
					<edgeMap>
					<xCoord>100</xCoord>
					<yCoord>334</yCoord>
					</edgeMap>
					<edgeMap>
					<xCoord>100</xCoord>
					<yCoord>333</yCoord>
					</edgeMap>
					<edgeMap>
					<xCoord>100</xCoord>
					<yCoord>332</yCoord>
					</edgeMap>
				</roi>
			</unblindedReadNodule>
			<nonNodule>
				<nonNoduleID>1</nonNoduleID>
				<imageZposition>-167.25</imageZposition>
				<imageSOP_UID>1.3.6.1.4.1.14519.5.2.1.6279.6001.163420555130459244526522179917</imageSOP_UID>
				<locus>
					<xCoord>307</xCoord>
					<yCoord>202</yCoord>
				</locus>
			</nonNodule>
	</readingSession>
</LidcReadMessage>
