# Supplementary material for: An improved V-Net lung nodule segmentation model based on pixel threshold separation and attention mechanism
Source: Sci Rep. 2024 Feb 27;14:4743. doi: 10.1038/s41598-024-55178-3 (PMC10899216; doi:10.1038/s41598-024-55178-3)
Supplement: Supplementary file 1 — Supplementary Information 1. [file 41598_2024_55178_MOESM1_ESM.zip › lidc-xml-only/tcia-lidc-xml/185/236.xml]

<?xml version="1.0" encoding="UTF-8"?>
<LidcReadMessage uid="1.3.6.1.4.1.14519.5.2.1.6279.6001.1307390651485.0" xmlns="http://www.nih.gov">
 <ResponseHeader>
  <Version>1.7</Version>
  <MessageId>1153187</MessageId>
  <DateRequest>2006-06-05</DateRequest>
  <TimeRequest>17:10:05</TimeRequest>
  <RequestingSite>removed</RequestingSite>
  <ServicingSite>removed</ServicingSite>
  <TaskDescription>Second unblinded read</TaskDescription>
  <CtImageFile>removed</CtImageFile>
  <SeriesInstanceUid>1.3.6.1.4.1.14519.5.2.1.6279.6001.288701997968615460794642979503</SeriesInstanceUid>
  <DateService>2006-06-05</DateService>
  <TimeService>17:10:05</TimeService>
  <ResponseDescription>1 - Reading complete</ResponseDescription>
  <ResponseComments>Merged, reader anonymized, unblinded responses</ResponseComments>
 <StudyInstanceUID>1.3.6.1.4.1.14519.5.2.1.6279.6001.198480745206106280149820227940</StudyInstanceUID></ResponseHeader>
 <readingSession>
  <annotationVersion>3.12</annotationVersion>
  <servicingRadiologistID>anonymous</servicingRadiologistID>
  <unblindedReadNodule>
   <noduleID>12477</noduleID>
   <characteristics>
    <subtlety>5</subtlety>
    <internalStructure>1</internalStructure>
    <calcification>6</calcification>
    <sphericity>4</sphericity>
    <margin>3</margin>
    <lobulation>1</lobulation>
    <spiculation>1</spiculation>
    <texture>5</texture>
    <malignancy>2</malignancy>
   </characteristics>
   <roi>
    <imageZposition>1571.5</imageZposition>
    <imageSOP_UID>1.3.6.1.4.1.14519.5.2.1.6279.6001.539365401265652942815252914744</imageSOP_UID>
    <inclusion>TRUE</inclusion>
    <edgeMap><xCoord>202</xCoord><yCoord>341</yCoord></edgeMap>
    <edgeMap><xCoord>202</xCoord><yCoord>340</yCoord></edgeMap>
    <edgeMap><xCoord>202</xCoord><yCoord>339</yCoord></edgeMap>
    <edgeMap><xCoord>202</xCoord><yCoord>338</yCoord></edgeMap>
    <edgeMap><xCoord>202</xCoord><yCoord>337</yCoord></edgeMap>
    <edgeMap><xCoord>201</xCoord><yCoord>337</yCoord></edgeMap>
    <edgeMap><xCoord>200</xCoord><yCoord>337</yCoord></edgeMap>
    <edgeMap><xCoord>199</xCoord><yCoord>337</yCoord></edgeMap>
    <edgeMap><xCoord>199</xCoord><yCoord>338</yCoord></edgeMap>
    <edgeMap><xCoord>199</xCoord><yCoord>339</yCoord></edgeMap>
    <edgeMap><xCoord>199</xCoord><yCoord>340</yCoord></edgeMap>
    <edgeMap><xCoord>199</xCoord><yCoord>341</yCoord></edgeMap>
    <edgeMap><xCoord>200</xCoord><yCoord>341</yCoord></edgeMap>
    <edgeMap><xCoord>201</xCoord><yCoord>341</yCoord></edgeMap>
    <edgeMap><xCoord>202</xCoord><yCoord>341</yCoord></edgeMap>
   </roi>
   <roi>
    <imageZposition>1569.5</imageZposition>
    <imageSOP_UID>1.3.6.1.4.1.14519.5.2.1.6279.6001.289496886175049077181334208481</imageSOP_UID>
    <inclusion>TRUE</inclusion>
    <edgeMap><xCoord>203</xCoord><yCoord>342</yCoord></edgeMap>
    <edgeMap><xCoord>204</xCoord><yCoord>341</yCoord></edgeMap>
    <edgeMap><xCoord>205</xCoord><yCoord>340</yCoord></edgeMap>
    <edgeMap><xCoord>205</xCoord><yCoord>339</yCoord></edgeMap>
    <edgeMap><xCoord>205</xCoord><yCoord>338</yCoord></edgeMap>
    <edgeMap><xCoord>205</xCoord><yCoord>337</yCoord></edgeMap>
    <edgeMap><xCoord>204</xCoord><yCoord>337</yCoord></edgeMap>
    <edgeMap><xCoord>203</xCoord><yCoord>336</yCoord></edgeMap>
    <edgeMap><xCoord>202</xCoord><yCoord>336</yCoord></edgeMap>
    <edgeMap><xCoord>201</xCoord><yCoord>336</yCoord></edgeMap>
    <edgeMap><xCoord>200</xCoord><yCoord>336</yCoord></edgeMap>
    <edgeMap><xCoord>199</xCoord><yCoord>336</yCoord></edgeMap>
    <edgeMap><xCoord>198</xCoord><yCoord>336</yCoord></edgeMap>
    <edgeMap><xCoord>197</xCoord><yCoord>337</yCoord></edgeMap>
    <edgeMap><xCoord>196</xCoord><yCoord>337</yCoord></edgeMap>
    <edgeMap><xCoord>196</xCoord><yCoord>338</yCoord></edgeMap>
    <edgeMap><xCoord>195</xCoord><yCoord>339</yCoord></edgeMap>
    <edgeMap><xCoord>195</xCoord><yCoord>340</yCoord></edgeMap>
    <edgeMap><xCoord>195</xCoord><yCoord>341</yCoord></edgeMap>
    <edgeMap><xCoord>195</xCoord><yCoord>342</yCoord></edgeMap>
    <edgeMap><xCoord>196</xCoord><yCoord>342</yCoord></edgeMap>
    <edgeMap><xCoord>197</xCoord><yCoord>342</yCoord></edgeMap>
    <edgeMap><xCoord>198</xCoord><yCoord>342</yCoord></edgeMap>
    <edgeMap><xCoord>199</xCoord><yCoord>342</yCoord></edgeMap>
    <edgeMap><xCoord>200</xCoord><yCoord>342</yCoord></edgeMap>
    <edgeMap><xCoord>201</xCoord><yCoord>342</yCoord></edgeMap>
    <edgeMap><xCoord>202</xCoord><yCoord>342</yCoord></edgeMap>
    <edgeMap><xCoord>203</xCoord><yCoord>342</yCoord></edgeMap>
   </roi>
   <roi>
    <imageZposition>1567.5</imageZposition>
    <imageSOP_UID>1.3.6.1.4.1.14519.5.2.1.6279.6001.184041247039393437987443361899</imageSOP_UID>
    <inclusion>TRUE</inclusion>
    <edgeMap><xCoord>196</xCoord><yCoord>342</yCoord></edgeMap>
    <edgeMap><xCoord>197</xCoord><yCoord>341</yCoord></edgeMap>
    <edgeMap><xCoord>198</xCoord><yCoord>341</yCoord></edgeMap>
    <edgeMap><xCoord>199</xCoord><yCoord>341</yCoord></edgeMap>
    <edgeMap><xCoord>200</xCoord><yCoord>341</yCoord></edgeMap>
    <edgeMap><xCoord>201</xCoord><yCoord>341</yCoord></edgeMap>
    <edgeMap><xCoord>202</xCoord><yCoord>341</yCoord></edgeMap>
    <edgeMap><xCoord>202</xCoord><yCoord>340</yCoord></edgeMap>
    <edgeMap><xCoord>203</xCoord><yCoord>339</yCoord></edgeMap>
    <edgeMap><xCoord>204</xCoord><yCoord>339</yCoord></edgeMap>
    <edgeMap><xCoord>204</xCoord><yCoord>338</yCoord></edgeMap>
    <edgeMap><xCoord>204</xCoord><yCoord>337</yCoord></edgeMap>
    <edgeMap><xCoord>204</xCoord><yCoord>336</yCoord></edgeMap>
    <edgeMap><xCoord>203</xCoord><yCoord>336</yCoord></edgeMap>
    <edgeMap><xCoord>202</xCoord><yCoord>336</yCoord></edgeMap>
    <edgeMap><xCoord>201</xCoord><yCoord>336</yCoord></edgeMap>
    <edgeMap><xCoord>200</xCoord><yCoord>336</yCoord></edgeMap>
    <edgeMap><xCoord>199</xCoord><yCoord>336</yCoord></edgeMap>
    <edgeMap><xCoord>198</xCoord><yCoord>336</yCoord></edgeMap>
    <edgeMap><xCoord>197</xCoord><yCoord>336</yCoord></edgeMap>
    <edgeMap><xCoord>196</xCoord><yCoord>337</yCoord></edgeMap>
    <edgeMap><xCoord>196</xCoord><yCoord>338</yCoord></edgeMap>
    <edgeMap><xCoord>196</xCoord><yCoord>339</yCoord></edgeMap>
    <edgeMap><xCoord>195</xCoord><yCoord>340</yCoord></edgeMap>
    <edgeMap><xCoord>194</xCoord><yCoord>340</yCoord></edgeMap>
    <edgeMap><xCoord>193</xCoord><yCoord>340</yCoord></edgeMap>
    <edgeMap><xCoord>193</xCoord><yCoord>341</yCoord></edgeMap>
    <edgeMap><xCoord>194</xCoord><yCoord>342</yCoord></edgeMap>
    <edgeMap><xCoord>195</xCoord><yCoord>342</yCoord></edgeMap>
    <edgeMap><xCoord>196</xCoord><yCoord>342</yCoord></edgeMap>
   </roi>
  </unblindedReadNodule>
  <unblindedReadNodule>
   <noduleID>12489</noduleID>
   <roi>
    <imageZposition>1563.5</imageZposition>
    <imageSOP_UID>1.3.6.1.4.1.14519.5.2.1.6279.6001.152803380413232543992705660871</imageSOP_UID>
    <inclusion>TRUE</inclusion>
    <edgeMap><xCoord>404</xCoord><yCoord>216</yCoord></edgeMap>
   </roi>
  </unblindedReadNodule>
  <unblindedReadNodule>
   <noduleID>12472</noduleID>
   <characteristics>
    <subtlety>5</subtlety>
    <internalStructure>1</internalStructure>
    <calcification>6</calcification>
    <sphericity>3</sphericity>
    <margin>3</margin>
    <lobulation>1</lobulation>
    <spiculation>1</spiculation>
    <texture>3</texture>
    <malignancy>3</malignancy>
   </characteristics>
   <roi>
    <imageZposition>1557.5</imageZposition>
    <imageSOP_UID>1.3.6.1.4.1.14519.5.2.1.6279.6001.177506300583919452474844269540</imageSOP_UID>
    <inclusion>TRUE</inclusion>
    <edgeMap><xCoord>90</xCoord><yCoord>253</yCoord></edgeMap>
    <edgeMap><xCoord>91</xCoord><yCoord>252</yCoord></edgeMap>
    <edgeMap><xCoord>92</xCoord><yCoord>251</yCoord></edgeMap>
    <edgeMap><xCoord>93</xCoord><yCoord>250</yCoord></edgeMap>
    <edgeMap><xCoord>92</xCoord><yCoord>249</yCoord></edgeMap>
    <edgeMap><xCoord>91</xCoord><yCoord>248</yCoord></edgeMap>
    <edgeMap><xCoord>90</xCoord><yCoord>248</yCoord></edgeMap>
    <edgeMap><xCoord>89</xCoord><yCoord>247</yCoord></edgeMap>
    <edgeMap><xCoord>88</xCoord><yCoord>246</yCoord></edgeMap>
    <edgeMap><xCoord>87</xCoord><yCoord>246</yCoord></edgeMap>
    <edgeMap><xCoord>86</xCoord><yCoord>246</yCoord></edgeMap>
    <edgeMap><xCoord>85</xCoord><yCoord>247</yCoord></edgeMap>
    <edgeMap><xCoord>84</xCoord><yCoord>248</yCoord></edgeMap>
    <edgeMap><xCoord>84</xCoord><yCoord>249</yCoord></edgeMap>
    <edgeMap><xCoord>85</xCoord><yCoord>250</yCoord></edgeMap>
    <edgeMap><xCoord>86</xCoord><yCoord>251</yCoord></edgeMap>
    <edgeMap><xCoord>87</xCoord><yCoord>252</yCoord></edgeMap>
    <edgeMap><xCoord>88</xCoord><yCoord>252</yCoord></edgeMap>
    <edgeMap><xCoord>89</xCoord><yCoord>252</yCoord></edgeMap>
    <edgeMap><xCoord>90</xCoord><yCoord>253</yCoord></edgeMap>
   </roi>
   <roi>
    <imageZposition>1555.5</imageZposition>
    <imageSOP_UID>1.3.6.1.4.1.14519.5.2.1.6279.6001.602351446867337620754347706834</imageSOP_UID>
    <inclusion>TRUE</inclusion>
    <edgeMap><xCoord>88</xCoord><yCoord>255</yCoord></edgeMap>
    <edgeMap><xCoord>89</xCoord><yCoord>254</yCoord></edgeMap>
    <edgeMap><xCoord>90</xCoord><yCoord>254</yCoord></edgeMap>
    <edgeMap><xCoord>91</xCoord><yCoord>254</yCoord></edgeMap>
    <edgeMap><xCoord>92</xCoord><yCoord>253</yCoord></edgeMap>
    <edgeMap><xCoord>93</xCoord><yCoord>253</yCoord></edgeMap>
    <edgeMap><xCoord>94</xCoord><yCoord>252</yCoord></edgeMap>
    <edgeMap><xCoord>94</xCoord><yCoord>251</yCoord></edgeMap>
    <edgeMap><xCoord>93</xCoord><yCoord>250</yCoord></edgeMap>
    <edgeMap><xCoord>93</xCoord><yCoord>249</yCoord></edgeMap>
    <edgeMap><xCoord>93</xCoord><yCoord>248</yCoord></edgeMap>
    <edgeMap><xCoord>94</xCoord><yCoord>247</yCoord></edgeMap>
    <edgeMap><xCoord>93</xCoord><yCoord>246</yCoord></edgeMap>
    <edgeMap><xCoord>92</xCoord><yCoord>245</yCoord></edgeMap>
    <edgeMap><xCoord>91</xCoord><yCoord>245</yCoord></edgeMap>
    <edgeMap><xCoord>90</xCoord><yCoord>245</yCoord></edgeMap>
    <edgeMap><xCoord>89</xCoord><yCoord>245</yCoord></edgeMap>
    <edgeMap><xCoord>88</xCoord><yCoord>245</yCoord></edgeMap>
    <edgeMap><xCoord>87</xCoord><yCoord>244</yCoord></edgeMap>
    <edgeMap><xCoord>86</xCoord><yCoord>245</yCoord></edgeMap>
    <edgeMap><xCoord>85</xCoord><yCoord>246</yCoord></edgeMap>
    <edgeMap><xCoord>84</xCoord><yCoord>247</yCoord></edgeMap>
    <edgeMap><xCoord>83</xCoord><yCoord>248</yCoord></edgeMap>
    <edgeMap><xCoord>82</xCoord><yCoord>248</yCoord></edgeMap>
    <edgeMap><xCoord>81</xCoord><yCoord>249</yCoord></edgeMap>
    <edgeMap><xCoord>80</xCoord><yCoord>250</yCoord></edgeMap>
    <edgeMap><xCoord>80</xCoord><yCoord>251</yCoord></edgeMap>
    <edgeMap><xCoord>81</xCoord><yCoord>252</yCoord></edgeMap>
    <edgeMap><xCoord>82</xCoord><yCoord>253</yCoord></edgeMap>
    <edgeMap><xCoord>83</xCoord><yCoord>253</yCoord></edgeMap>
    <edgeMap><xCoord>84</xCoord><yCoord>252</yCoord></edgeMap>
    <edgeMap><xCoord>85</xCoord><yCoord>253</yCoord></edgeMap>
    <edgeMap><xCoord>86</xCoord><yCoord>254</yCoord></edgeMap>
    <edgeMap><xCoord>87</xCoord><yCoord>255</yCoord></edgeMap>
    <edgeMap><xCoord>88</xCoord><yCoord>255</yCoord></edgeMap>
   </roi>
   <roi>
    <imageZposition>1553.5</imageZposition>
    <imageSOP_UID>1.3.6.1.4.1.14519.5.2.1.6279.6001.294222994456057741636351962192</imageSOP_UID>
    <inclusion>TRUE</inclusion>
    <edgeMap><xCoord>91</xCoord><yCoord>255</yCoord></edgeMap>
    <edgeMap><xCoord>92</xCoord><yCoord>254</yCoord></edgeMap>
    <edgeMap><xCoord>93</xCoord><yCoord>254</yCoord></edgeMap>
    <edgeMap><xCoord>94</xCoord><yCoord>253</yCoord></edgeMap>
    <edgeMap><xCoord>95</xCoord><yCoord>252</yCoord></edgeMap>
    <edgeMap><xCoord>95</xCoord><yCoord>251</yCoord></edgeMap>
    <edgeMap><xCoord>94</xCoord><yCoord>250</yCoord></edgeMap>
    <edgeMap><xCoord>94</xCoord><yCoord>249</yCoord></edgeMap>
    <edgeMap><xCoord>94</xCoord><yCoord>248</yCoord></edgeMap>
    <edgeMap><xCoord>93</xCoord><yCoord>247</yCoord></edgeMap>
    <edgeMap><xCoord>92</xCoord><yCoord>246</yCoord></edgeMap>
    <edgeMap><xCoord>91</xCoord><yCoord>245</yCoord></edgeMap>
    <edgeMap><xCoord>90</xCoord><yCoord>244</yCoord></edgeMap>
    <edgeMap><xCoord>89</xCoord><yCoord>244</yCoord></edgeMap>
    <edgeMap><xCoord>88</xCoord><yCoord>244</yCoord></edgeMap>
    <edgeMap><xCoord>87</xCoord><yCoord>245</yCoord></edgeMap>
    <edgeMap><xCoord>86</xCoord><yCoord>246</yCoord></edgeMap>
    <edgeMap><xCoord>86</xCoord><yCoord>247</yCoord></edgeMap>
    <edgeMap><xCoord>86</xCoord><yCoord>248</yCoord></edgeMap>
    <edgeMap><xCoord>86</xCoord><yCoord>249</yCoord></edgeMap>
    <edgeMap><xCoord>85</xCoord><yCoord>250</yCoord></edgeMap>
    <edgeMap><xCoord>84</xCoord><yCoord>250</yCoord></edgeMap>
    <edgeMap><xCoord>83</xCoord><yCoord>250</yCoord></edgeMap>
    <edgeMap><xCoord>82</xCoord><yCoord>250</yCoord></edgeMap>
    <edgeMap><xCoord>81</xCoord><yCoord>251</yCoord></edgeMap>
    <edgeMap><xCoord>80</xCoord><yCoord>252</yCoord></edgeMap>
    <edgeMap><xCoord>80</xCoord><yCoord>253</yCoord></edgeMap>
    <edgeMap><xCoord>81</xCoord><yCoord>254</yCoord></edgeMap>
    <edgeMap><xCoord>82</xCoord><yCoord>255</yCoord></edgeMap>
    <edgeMap><xCoord>83</xCoord><yCoord>255</yCoord></edgeMap>
    <edgeMap><xCoord>84</xCoord><yCoord>254</yCoord></edgeMap>
    <edgeMap><xCoord>85</xCoord><yCoord>254</yCoord></edgeMap>
    <edgeMap><xCoord>86</xCoord><yCoord>255</yCoord></edgeMap>
    <edgeMap><xCoord>87</xCoord><yCoord>255</yCoord></edgeMap>
    <edgeMap><xCoord>88</xCoord><yCoord>255</yCoord></edgeMap>
    <edgeMap><xCoord>89</xCoord><yCoord>254</yCoord></edgeMap>
    <edgeMap><xCoord>90</xCoord><yCoord>254</yCoord></edgeMap>
    <edgeMap><xCoord>91</xCoord><yCoord>255</yCoord></edgeMap>
   </roi>
  </unblindedReadNodule>
  <unblindedReadNodule>
   <noduleID>12480</noduleID>
   <roi>
    <imageZposition>1551.5</imageZposition>
    <imageSOP_UID>1.3.6.1.4.1.14519.5.2.1.6279.6001.262248699322351192609414648712</imageSOP_UID>
    <inclusion>TRUE</inclusion>
    <edgeMap><xCoord>89</xCoord><yCoord>302</yCoord></edgeMap>
   </roi>
  </unblindedReadNodule>
  <unblindedReadNodule>
   <noduleID>12511</noduleID>
   <roi>
    <imageZposition>1535.5</imageZposition>
    <imageSOP_UID>1.3.6.1.4.1.14519.5.2.1.6279.6001.296871970300081549477042510015</imageSOP_UID>
    <inclusion>TRUE</inclusion>
    <edgeMap><xCoord>81</xCoord><yCoord>349</yCoord></edgeMap>
   </roi>
  </unblindedReadNodule>
  <unblindedReadNodule>
   <noduleID>12481</noduleID>
   <roi>
    <imageZposition>1493.5</imageZposition>
    <imageSOP_UID>1.3.6.1.4.1.14519.5.2.1.6279.6001.135086508171441146004704034595</imageSOP_UID>
    <inclusion>TRUE</inclusion>
    <edgeMap><xCoord>77</xCoord><yCoord>321</yCoord></edgeMap>
   </roi>
  </unblindedReadNodule>
  <unblindedReadNodule>
   <noduleID>12495</noduleID>
   <roi>
    <imageZposition>1459.5</imageZposition>
    <imageSOP_UID>1.3.6.1.4.1.14519.5.2.1.6279.6001.243985498598787193237783433806</imageSOP_UID>
    <inclusion>TRUE</inclusion>
    <edgeMap><xCoord>431</xCoord><yCoord>329</yCoord></edgeMap>
   </roi>
  </unblindedReadNodule>
  <unblindedReadNodule>
   <noduleID>12486</noduleID>
   <characteristics>
    <subtlety>2</subtlety>
    <internalStructure>1</internalStructure>
    <calcification>6</calcification>
    <sphericity>2</sphericity>
    <margin>3</margin>
    <lobulation>2</lobulation>
    <spiculation>1</spiculation>
    <texture>5</texture>
    <malignancy>1</malignancy>
   </characteristics>
   <roi>
    <imageZposition>1433.5</imageZposition>
    <imageSOP_UID>1.3.6.1.4.1.14519.5.2.1.6279.6001.197172666440203124339909573781</imageSOP_UID>
    <inclusion>TRUE</inclusion>
    <edgeMap><xCoord>83</xCoord><yCoord>367</yCoord></edgeMap>
    <edgeMap><xCoord>83</xCoord><yCoord>366</yCoord></edgeMap>
    <edgeMap><xCoord>83</xCoord><yCoord>365</yCoord></edgeMap>
    <edgeMap><xCoord>83</xCoord><yCoord>364</yCoord></edgeMap>
    <edgeMap><xCoord>83</xCoord><yCoord>363</yCoord></edgeMap>
    <edgeMap><xCoord>83</xCoord><yCoord>362</yCoord></edgeMap>
    <edgeMap><xCoord>84</xCoord><yCoord>361</yCoord></edgeMap>
    <edgeMap><xCoord>84</xCoord><yCoord>360</yCoord></edgeMap>
    <edgeMap><xCoord>84</xCoord><yCoord>359</yCoord></edgeMap>
    <edgeMap><xCoord>85</xCoord><yCoord>358</yCoord></edgeMap>
    <edgeMap><xCoord>85</xCoord><yCoord>357</yCoord></edgeMap>
    <edgeMap><xCoord>84</xCoord><yCoord>357</yCoord></edgeMap>
    <edgeMap><xCoord>83</xCoord><yCoord>356</yCoord></edgeMap>
    <edgeMap><xCoord>82</xCoord><yCoord>355</yCoord></edgeMap>
    <edgeMap><xCoord>81</xCoord><yCoord>355</yCoord></edgeMap>
    <edgeMap><xCoord>80</xCoord><yCoord>356</yCoord></edgeMap>
    <edgeMap><xCoord>80</xCoord><yCoord>357</yCoord></edgeMap>
    <edgeMap><xCoord>80</xCoord><yCoord>358</yCoord></edgeMap>
    <edgeMap><xCoord>79</xCoord><yCoord>359</yCoord></edgeMap>
    <edgeMap><xCoord>79</xCoord><yCoord>360</yCoord></edgeMap>
    <edgeMap><xCoord>79</xCoord><yCoord>361</yCoord></edgeMap>
    <edgeMap><xCoord>79</xCoord><yCoord>362</yCoord></edgeMap>
    <edgeMap><xCoord>79</xCoord><yCoord>363</yCoord></edgeMap>
    <edgeMap><xCoord>79</xCoord><yCoord>364</yCoord></edgeMap>
    <edgeMap><xCoord>79</xCoord><yCoord>365</yCoord></edgeMap>
    <edgeMap><xCoord>80</xCoord><yCoord>365</yCoord></edgeMap>
    <edgeMap><xCoord>81</xCoord><yCoord>366</yCoord></edgeMap>
    <edgeMap><xCoord>82</xCoord><yCoord>366</yCoord></edgeMap>
    <edgeMap><xCoord>83</xCoord><yCoord>367</yCoord></edgeMap>
   </roi>
   <roi>
    <imageZposition>1431.5</imageZposition>
    <imageSOP_UID>1.3.6.1.4.1.14519.5.2.1.6279.6001.778718062369487579113325152700</imageSOP_UID>
    <inclusion>TRUE</inclusion>
    <edgeMap><xCoord>79</xCoord><yCoord>366</yCoord></edgeMap>
    <edgeMap><xCoord>80</xCoord><yCoord>365</yCoord></edgeMap>
    <edgeMap><xCoord>81</xCoord><yCoord>365</yCoord></edgeMap>
    <edgeMap><xCoord>82</xCoord><yCoord>364</yCoord></edgeMap>
    <edgeMap><xCoord>83</xCoord><yCoord>363</yCoord></edgeMap>
    <edgeMap><xCoord>83</xCoord><yCoord>362</yCoord></edgeMap>
    <edgeMap><xCoord>83</xCoord><yCoord>361</yCoord></edgeMap>
    <edgeMap><xCoord>84</xCoord><yCoord>360</yCoord></edgeMap>
    <edgeMap><xCoord>84</xCoord><yCoord>359</yCoord></edgeMap>
    <edgeMap><xCoord>84</xCoord><yCoord>358</yCoord></edgeMap>
    <edgeMap><xCoord>85</xCoord><yCoord>357</yCoord></edgeMap>
    <edgeMap><xCoord>84</xCoord><yCoord>357</yCoord></edgeMap>
    <edgeMap><xCoord>83</xCoord><yCoord>356</yCoord></edgeMap>
    <edgeMap><xCoord>82</xCoord><yCoord>356</yCoord></edgeMap>
    <edgeMap><xCoord>81</xCoord><yCoord>356</yCoord></edgeMap>
    <edgeMap><xCoord>80</xCoord><yCoord>356</yCoord></edgeMap>
    <edgeMap><xCoord>79</xCoord><yCoord>357</yCoord></edgeMap>
    <edgeMap><xCoord>79</xCoord><yCoord>358</yCoord></edgeMap>
    <edgeMap><xCoord>79</xCoord><yCoord>359</yCoord></edgeMap>
    <edgeMap><xCoord>79</xCoord><yCoord>360</yCoord></edgeMap>
    <edgeMap><xCoord>79</xCoord><yCoord>361</yCoord></edgeMap>
    <edgeMap><xCoord>78</xCoord><yCoord>362</yCoord></edgeMap>
    <edgeMap><xCoord>77</xCoord><yCoord>363</yCoord></edgeMap>
    <edgeMap><xCoord>77</xCoord><yCoord>364</yCoord></edgeMap>
    <edgeMap><xCoord>78</xCoord><yCoord>365</yCoord></edgeMap>
    <edgeMap><xCoord>79</xCoord><yCoord>366</yCoord></edgeMap>
   </roi>
  </unblindedReadNodule>
  <unblindedReadNodule>
   <noduleID>12492</noduleID>
   <characteristics>
    <subtlety>3</subtlety>
    <internalStructure>1</internalStructure>
    <calcification>6</calcification>
    <sphericity>4</sphericity>
    <margin>5</margin>
    <lobulation>1</lobulation>
    <spiculation>1</spiculation>
    <texture>5</texture>
    <malignancy>1</malignancy>
   </characteristics>
   <roi>
    <imageZposition>1433.5</imageZposition>
    <imageSOP_UID>1.3.6.1.4.1.14519.5.2.1.6279.6001.197172666440203124339909573781</imageSOP_UID>
    <inclusion>TRUE</inclusion>
    <edgeMap><xCoord>443</xCoord><yCoord>295</yCoord></edgeMap>
    <edgeMap><xCoord>444</xCoord><yCoord>294</yCoord></edgeMap>
    <edgeMap><xCoord>444</xCoord><yCoord>293</yCoord></edgeMap>
    <edgeMap><xCoord>444</xCoord><yCoord>292</yCoord></edgeMap>
    <edgeMap><xCoord>444</xCoord><yCoord>291</yCoord></edgeMap>
    <edgeMap><xCoord>444</xCoord><yCoord>290</yCoord></edgeMap>
    <edgeMap><xCoord>443</xCoord><yCoord>289</yCoord></edgeMap>
    <edgeMap><xCoord>442</xCoord><yCoord>288</yCoord></edgeMap>
    <edgeMap><xCoord>441</xCoord><yCoord>288</yCoord></edgeMap>
    <edgeMap><xCoord>440</xCoord><yCoord>289</yCoord></edgeMap>
    <edgeMap><xCoord>439</xCoord><yCoord>290</yCoord></edgeMap>
    <edgeMap><xCoord>439</xCoord><yCoord>291</yCoord></edgeMap>
    <edgeMap><xCoord>440</xCoord><yCoord>292</yCoord></edgeMap>
    <edgeMap><xCoord>440</xCoord><yCoord>293</yCoord></edgeMap>
    <edgeMap><xCoord>441</xCoord><yCoord>294</yCoord></edgeMap>
    <edgeMap><xCoord>442</xCoord><yCoord>295</yCoord></edgeMap>
    <edgeMap><xCoord>443</xCoord><yCoord>295</yCoord></edgeMap>
   </roi>
   <roi>
    <imageZposition>1431.5</imageZposition>
    <imageSOP_UID>1.3.6.1.4.1.14519.5.2.1.6279.6001.778718062369487579113325152700</imageSOP_UID>
    <inclusion>TRUE</inclusion>
    <edgeMap><xCoord>441</xCoord><yCoord>293</yCoord></edgeMap>
    <edgeMap><xCoord>442</xCoord><yCoord>292</yCoord></edgeMap>
    <edgeMap><xCoord>443</xCoord><yCoord>292</yCoord></edgeMap>
    <edgeMap><xCoord>443</xCoord><yCoord>291</yCoord></edgeMap>
    <edgeMap><xCoord>443</xCoord><yCoord>290</yCoord></edgeMap>
    <edgeMap><xCoord>443</xCoord><yCoord>289</yCoord></edgeMap>
    <edgeMap><xCoord>442</xCoord><yCoord>288</yCoord></edgeMap>
    <edgeMap><xCoord>441</xCoord><yCoord>288</yCoord></edgeMap>
    <edgeMap><xCoord>440</xCoord><yCoord>288</yCoord></edgeMap>
    <edgeMap><xCoord>439</xCoord><yCoord>288</yCoord></edgeMap>
    <edgeMap><xCoord>439</xCoord><yCoord>289</yCoord></edgeMap>
    <edgeMap><xCoord>440</xCoord><yCoord>290</yCoord></edgeMap>
    <edgeMap><xCoord>440</xCoord><yCoord>291</yCoord></edgeMap>
    <edgeMap><xCoord>441</xCoord><yCoord>292</yCoord></edgeMap>
    <edgeMap><xCoord>441</xCoord><yCoord>293</yCoord></edgeMap>
   </roi>
  </unblindedReadNodule>
  <unblindedReadNodule>
   <noduleID>12512</noduleID>
   <roi>
    <imageZposition>1431.5</imageZposition>
    <imageSOP_UID>1.3.6.1.4.1.14519.5.2.1.6279.6001.778718062369487579113325152700</imageSOP_UID>
    <inclusion>TRUE</inclusion>
    <edgeMap><xCoord>392</xCoord><yCoord>391</yCoord></edgeMap>
   </roi>
  </unblindedReadNodule>
  <unblindedReadNodule>
   <noduleID>12513</noduleID>
   <roi>
    <imageZposition>1431.5</imageZposition>
    <imageSOP_UID>1.3.6.1.4.1.14519.5.2.1.6279.6001.778718062369487579113325152700</imageSOP_UID>
    <inclusion>TRUE</inclusion>
    <edgeMap><xCoord>366</xCoord><yCoord>399</yCoord></edgeMap>
   </roi>
  </unblindedReadNodule>
  <unblindedReadNodule>
   <noduleID>12507</noduleID>
   <roi>
    <imageZposition>1415.5</imageZposition>
    <imageSOP_UID>1.3.6.1.4.1.14519.5.2.1.6279.6001.322410063692893621716671845319</imageSOP_UID>
    <inclusion>TRUE</inclusion>
    <edgeMap><xCoord>168</xCoord><yCoord>295</yCoord></edgeMap>
   </roi>
  </unblindedReadNodule>
  <unblindedReadNodule>
   <noduleID>12483</noduleID>
   <characteristics>
    <subtlety>2</subtlety>
    <internalStructure>1</internalStructure>
    <calcification>6</calcification>
    <sphericity>2</sphericity>
    <margin>3</margin>
    <lobulation>1</lobulation>
    <spiculation>1</spiculation>
    <texture>5</texture>
    <malignancy>1</malignancy>
   </characteristics>
   <roi>
    <imageZposition>1401.5</imageZposition>
    <imageSOP_UID>1.3.6.1.4.1.14519.5.2.1.6279.6001.984308931676741399549544358836</imageSOP_UID>
    <inclusion>TRUE</inclusion>
    <edgeMap><xCoord>81</xCoord><yCoord>169</yCoord></edgeMap>
    <edgeMap><xCoord>82</xCoord><yCoord>168</yCoord></edgeMap>
    <edgeMap><xCoord>82</xCoord><yCoord>167</yCoord></edgeMap>
    <edgeMap><xCoord>82</xCoord><yCoord>166</yCoord></edgeMap>
    <edgeMap><xCoord>82</xCoord><yCoord>165</yCoord></edgeMap>
    <edgeMap><xCoord>81</xCoord><yCoord>164</yCoord></edgeMap>
    <edgeMap><xCoord>80</xCoord><yCoord>164</yCoord></edgeMap>
    <edgeMap><xCoord>79</xCoord><yCoord>163</yCoord></edgeMap>
    <edgeMap><xCoord>78</xCoord><yCoord>163</yCoord></edgeMap>
    <edgeMap><xCoord>78</xCoord><yCoord>164</yCoord></edgeMap>
    <edgeMap><xCoord>78</xCoord><yCoord>165</yCoord></edgeMap>
    <edgeMap><xCoord>78</xCoord><yCoord>166</yCoord></edgeMap>
    <edgeMap><xCoord>79</xCoord><yCoord>167</yCoord></edgeMap>
    <edgeMap><xCoord>79</xCoord><yCoord>168</yCoord></edgeMap>
    <edgeMap><xCoord>80</xCoord><yCoord>169</yCoord></edgeMap>
    <edgeMap><xCoord>81</xCoord><yCoord>169</yCoord></edgeMap>
   </roi>
   <roi>
    <imageZposition>1399.5</imageZposition>
    <imageSOP_UID>1.3.6.1.4.1.14519.5.2.1.6279.6001.171138344128719400062480112531</imageSOP_UID>
    <inclusion>TRUE</inclusion>
    <edgeMap><xCoord>81</xCoord><yCoord>170</yCoord></edgeMap>
    <edgeMap><xCoord>81</xCoord><yCoord>169</yCoord></edgeMap>
    <edgeMap><xCoord>81</xCoord><yCoord>168</yCoord></edgeMap>
    <edgeMap><xCoord>81</xCoord><yCoord>167</yCoord></edgeMap>
    <edgeMap><xCoord>81</xCoord><yCoord>166</yCoord></edgeMap>
    <edgeMap><xCoord>82</xCoord><yCoord>165</yCoord></edgeMap>
    <edgeMap><xCoord>82</xCoord><yCoord>164</yCoord></edgeMap>
    <edgeMap><xCoord>82</xCoord><yCoord>163</yCoord></edgeMap>
    <edgeMap><xCoord>82</xCoord><yCoord>162</yCoord></edgeMap>
    <edgeMap><xCoord>81</xCoord><yCoord>162</yCoord></edgeMap>
    <edgeMap><xCoord>80</xCoord><yCoord>162</yCoord></edgeMap>
    <edgeMap><xCoord>79</xCoord><yCoord>162</yCoord></edgeMap>
    <edgeMap><xCoord>78</xCoord><yCoord>162</yCoord></edgeMap>
    <edgeMap><xCoord>77</xCoord><yCoord>162</yCoord></edgeMap>
    <edgeMap><xCoord>77</xCoord><yCoord>163</yCoord></edgeMap>
    <edgeMap><xCoord>78</xCoord><yCoord>164</yCoord></edgeMap>
    <edgeMap><xCoord>78</xCoord><yCoord>165</yCoord></edgeMap>
    <edgeMap><xCoord>79</xCoord><yCoord>166</yCoord></edgeMap>
    <edgeMap><xCoord>79</xCoord><yCoord>167</yCoord></edgeMap>
    <edgeMap><xCoord>80</xCoord><yCoord>168</yCoord></edgeMap>
    <edgeMap><xCoord>81</xCoord><yCoord>169</yCoord></edgeMap>
    <edgeMap><xCoord>81</xCoord><yCoord>170</yCoord></edgeMap>
   </roi>
   <roi>
    <imageZposition>1397.5</imageZposition>
    <imageSOP_UID>1.3.6.1.4.1.14519.5.2.1.6279.6001.206706816940145589130999874861</imageSOP_UID>
    <inclusion>TRUE</inclusion>
    <edgeMap><xCoord>80</xCoord><yCoord>166</yCoord></edgeMap>
    <edgeMap><xCoord>80</xCoord><yCoord>165</yCoord></edgeMap>
    <edgeMap><xCoord>80</xCoord><yCoord>164</yCoord></edgeMap>
    <edgeMap><xCoord>80</xCoord><yCoord>163</yCoord></edgeMap>
    <edgeMap><xCoord>81</xCoord><yCoord>162</yCoord></edgeMap>
    <edgeMap><xCoord>80</xCoord><yCoord>161</yCoord></edgeMap>
    <edgeMap><xCoord>79</xCoord><yCoord>161</yCoord></edgeMap>
    <edgeMap><xCoord>78</xCoord><yCoord>162</yCoord></edgeMap>
    <edgeMap><xCoord>78</xCoord><yCoord>163</yCoord></edgeMap>
    <edgeMap><xCoord>79</xCoord><yCoord>164</yCoord></edgeMap>
    <edgeMap><xCoord>80</xCoord><yCoord>165</yCoord></edgeMap>
    <edgeMap><xCoord>80</xCoord><yCoord>166</yCoord></edgeMap>
   </roi>
  </unblindedReadNodule>
  <nonNodule>
   <nonNoduleID>12517</nonNoduleID>
   <imageZposition>1547.5</imageZposition>
   <imageSOP_UID>1.3.6.1.4.1.14519.5.2.1.6279.6001.189746833982405411847339043770</imageSOP_UID>
   <locus><xCoord>91</xCoord><yCoord>259</yCoord>
   </locus>
  </nonNodule>
  <nonNodule>
   <nonNoduleID>12497</nonNoduleID>
   <imageZposition>1543.5</imageZposition>
   <imageSOP_UID>1.3.6.1.4.1.14519.5.2.1.6279.6001.188286491284876696367409483878</imageSOP_UID>
   <locus><xCoord>165</xCoord><yCoord>395</yCoord>
   </locus>
  </nonNodule>
  <nonNodule>
   <nonNoduleID>12518</nonNoduleID>
   <imageZposition>1535.5</imageZposition>
   <imageSOP_UID>1.3.6.1.4.1.14519.5.2.1.6279.6001.296871970300081549477042510015</imageSOP_UID>
   <locus><xCoord>140</xCoord><yCoord>395</yCoord>
   </locus>
  </nonNodule>
  <nonNodule>
   <nonNoduleID>12519</nonNoduleID>
   <imageZposition>1535.5</imageZposition>
   <imageSOP_UID>1.3.6.1.4.1.14519.5.2.1.6279.6001.296871970300081549477042510015</imageSOP_UID>
   <locus><xCoord>383</xCoord><yCoord>369</yCoord>
   </locus>
  </nonNodule>
  <nonNodule>
   <nonNoduleID>12509</nonNoduleID>
   <imageZposition>1533.5</imageZposition>
   <imageSOP_UID>1.3.6.1.4.1.14519.5.2.1.6279.6001.539556293762005474211583190861</imageSOP_UID>
   <locus><xCoord>385</xCoord><yCoord>368</yCoord>
   </locus>
  </nonNodule>
  <nonNodule>
   <nonNoduleID>12522</nonNoduleID>
   <imageZposition>1525.5</imageZposition>
   <imageSOP_UID>1.3.6.1.4.1.14519.5.2.1.6279.6001.296506739114055490109857770912</imageSOP_UID>
   <locus><xCoord>383</xCoord><yCoord>182</yCoord>
   </locus>
  </nonNodule>
  <nonNodule>
   <nonNoduleID>12521</nonNoduleID>
   <imageZposition>1515.5</imageZposition>
   <imageSOP_UID>1.3.6.1.4.1.14519.5.2.1.6279.6001.606194607449635538166018231334</imageSOP_UID>
   <locus><xCoord>379</xCoord><yCoord>233</yCoord>
   </locus>
  </nonNodule>
  <nonNodule>
   <nonNoduleID>12501</nonNoduleID>
   <imageZposition>1509.5</imageZposition>
   <imageSOP_UID>1.3.6.1.4.1.14519.5.2.1.6279.6001.601704485917084360822433585400</imageSOP_UID>
   <locus><xCoord>144</xCoord><yCoord>401</yCoord>
   </locus>
  </nonNodule>
  <nonNodule>
   <nonNoduleID>12491</nonNoduleID>
   <imageZposition>1501.5</imageZposition>
   <imageSOP_UID>1.3.6.1.4.1.14519.5.2.1.6279.6001.372307610453694771534046398817</imageSOP_UID>
   <locus><xCoord>380</xCoord><yCoord>301</yCoord>
   </locus>
  </nonNodule>
  <nonNodule>
   <nonNoduleID>12520</nonNoduleID>
   <imageZposition>1479.5</imageZposition>
   <imageSOP_UID>1.3.6.1.4.1.14519.5.2.1.6279.6001.335151302608721691558264231274</imageSOP_UID>
   <locus><xCoord>191</xCoord><yCoord>398</yCoord>
   </locus>
  </nonNodule>
  <nonNodule>
   <nonNoduleID>12499</nonNoduleID>
   <imageZposition>1465.5</imageZposition>
   <imageSOP_UID>1.3.6.1.4.1.14519.5.2.1.6279.6001.290327985259426547052906169959</imageSOP_UID>
   <locus><xCoord>87</xCoord><yCoord>198</yCoord>
   </locus>
  </nonNodule>
  <nonNodule>
   <nonNoduleID>12502</nonNoduleID>
   <imageZposition>1437.5</imageZposition>
   <imageSOP_UID>1.3.6.1.4.1.14519.5.2.1.6279.6001.136248488472668985127082630499</imageSOP_UID>
   <locus><xCoord>146</xCoord><yCoord>414</yCoord>
   </locus>
  </nonNodule>
  <nonNodule>
   <nonNoduleID>12503</nonNoduleID>
   <imageZposition>1407.5</imageZposition>
   <imageSOP_UID>1.3.6.1.4.1.14519.5.2.1.6279.6001.172715807315582354973462685592</imageSOP_UID>
   <locus><xCoord>379</xCoord><yCoord>390</yCoord>
   </locus>
  </nonNodule>
  <nonNodule>
   <nonNoduleID>12505</nonNoduleID>
   <imageZposition>1399.5</imageZposition>
   <imageSOP_UID>1.3.6.1.4.1.14519.5.2.1.6279.6001.171138344128719400062480112531</imageSOP_UID>
   <locus><xCoord>381</xCoord><yCoord>388</yCoord>
   </locus>
  </nonNodule>
  <nonNodule>
   <nonNoduleID>12508</nonNoduleID>
   <imageZposition>1399.5</imageZposition>
   <imageSOP_UID>1.3.6.1.4.1.14519.5.2.1.6279.6001.171138344128719400062480112531</imageSOP_UID>
   <locus><xCoord>158</xCoord><yCoord>400</yCoord>
   </locus>
  </nonNodule>
  <nonNodule>
   <nonNoduleID>12476</nonNoduleID>
   <imageZposition>1397.5</imageZposition>
   <imageSOP_UID>1.3.6.1.4.1.14519.5.2.1.6279.6001.206706816940145589130999874861</imageSOP_UID>
   <locus><xCoord>343</xCoord><yCoord>396</yCoord>
   </locus>
  </nonNodule>
  <nonNodule>
   <nonNoduleID>12515</nonNoduleID>
   <imageZposition>1395.5</imageZposition>
   <imageSOP_UID>1.3.6.1.4.1.14519.5.2.1.6279.6001.174310874901801617144800116383</imageSOP_UID>
   <locus><xCoord>150</xCoord><yCoord>404</yCoord>
   </locus>
  </nonNodule>
  <nonNodule>
   <nonNoduleID>12516</nonNoduleID>
   <imageZposition>1395.5</imageZposition>
   <imageSOP_UID>1.3.6.1.4.1.14519.5.2.1.6279.6001.174310874901801617144800116383</imageSOP_UID>
   <locus><xCoord>107</xCoord><yCoord>388</yCoord>
   </locus>
  </nonNodule>
  <nonNodule>
   <nonNoduleID>12475</nonNoduleID>
   <imageZposition>1393.5</imageZposition>
   <imageSOP_UID>1.3.6.1.4.1.14519.5.2.1.6279.6001.127026670749246301163749546334</imageSOP_UID>
   <locus><xCoord>148</xCoord><yCoord>403</yCoord>
   </locus>
  </nonNodule>
  <nonNodule>
   <nonNoduleID>12504</nonNoduleID>
   <imageZposition>1393.5</imageZposition>
   <imageSOP_UID>1.3.6.1.4.1.14519.5.2.1.6279.6001.127026670749246301163749546334</imageSOP_UID>
   <locus><xCoord>462</xCoord><yCoord>275</yCoord>
   </locus>
  </nonNodule>
  <nonNodule>
   <nonNoduleID>12514</nonNoduleID>
   <imageZposition>1391.5</imageZposition>
   <imageSOP_UID>1.3.6.1.4.1.14519.5.2.1.6279.6001.569809819090384491527933256525</imageSOP_UID>
   <locus><xCoord>461</xCoord><yCoord>275</yCoord>
   </locus>
  </nonNodule>
 </readingSession>
 <readingSession>
  <annotationVersion>3.12</annotationVersion>
  <servicingRadiologistID>anonymous</servicingRadiologistID>
  <unblindedReadNodule>
   <noduleID>16512</noduleID>
   <characteristics>
    <subtlety>3</subtlety>
    <internalStructure>1</internalStructure>
    <calcification>6</calcification>
    <sphericity>2</sphericity>
    <margin>4</margin>
    <lobulation>1</lobulation>
    <spiculation>2</spiculation>
    <texture>5</texture>
    <malignancy>3</malignancy>
   </characteristics>
   <roi>
    <imageZposition>1571.5</imageZposition>
    <imageSOP_UID>1.3.6.1.4.1.14519.5.2.1.6279.6001.539365401265652942815252914744</imageSOP_UID>
    <inclusion>TRUE</inclusion>
    <edgeMap><xCoord>201</xCoord><yCoord>342</yCoord></edgeMap>
    <edgeMap><xCoord>202</xCoord><yCoord>341</yCoord></edgeMap>
    <edgeMap><xCoord>202</xCoord><yCoord>340</yCoord></edgeMap>
    <edgeMap><xCoord>202</xCoord><yCoord>339</yCoord></edgeMap>
    <edgeMap><xCoord>202</xCoord><yCoord>338</yCoord></edgeMap>
    <edgeMap><xCoord>202</xCoord><yCoord>337</yCoord></edgeMap>
    <edgeMap><xCoord>202</xCoord><yCoord>336</yCoord></edgeMap>
    <edgeMap><xCoord>201</xCoord><yCoord>336</yCoord></edgeMap>
    <edgeMap><xCoord>200</xCoord><yCoord>336</yCoord></edgeMap>
    <edgeMap><xCoord>199</xCoord><yCoord>336</yCoord></edgeMap>
    <edgeMap><xCoord>198</xCoord><yCoord>336</yCoord></edgeMap>
    <edgeMap><xCoord>197</xCoord><yCoord>337</yCoord></edgeMap>
    <edgeMap><xCoord>197</xCoord><yCoord>338</yCoord></edgeMap>
    <edgeMap><xCoord>197</xCoord><yCoord>339</yCoord></edgeMap>
    <edgeMap><xCoord>197</xCoord><yCoord>340</yCoord></edgeMap>
    <edgeMap><xCoord>198</xCoord><yCoord>341</yCoord></edgeMap>
    <edgeMap><xCoord>199</xCoord><yCoord>341</yCoord></edgeMap>
    <edgeMap><xCoord>200</xCoord><yCoord>341</yCoord></edgeMap>
    <edgeMap><xCoord>201</xCoord><yCoord>342</yCoord></edgeMap>
   </roi>
   <roi>
    <imageZposition>1569.5</imageZposition>
    <imageSOP_UID>1.3.6.1.4.1.14519.5.2.1.6279.6001.289496886175049077181334208481</imageSOP_UID>
    <inclusion>TRUE</inclusion>
    <edgeMap><xCoord>199</xCoord><yCoord>343</yCoord></edgeMap>
    <edgeMap><xCoord>200</xCoord><yCoord>342</yCoord></edgeMap>
    <edgeMap><xCoord>201</xCoord><yCoord>342</yCoord></edgeMap>
    <edgeMap><xCoord>202</xCoord><yCoord>342</yCoord></edgeMap>
    <edgeMap><xCoord>203</xCoord><yCoord>342</yCoord></edgeMap>
    <edgeMap><xCoord>204</xCoord><yCoord>341</yCoord></edgeMap>
    <edgeMap><xCoord>205</xCoord><yCoord>341</yCoord></edgeMap>
    <edgeMap><xCoord>206</xCoord><yCoord>340</yCoord></edgeMap>
    <edgeMap><xCoord>207</xCoord><yCoord>340</yCoord></edgeMap>
    <edgeMap><xCoord>207</xCoord><yCoord>339</yCoord></edgeMap>
    <edgeMap><xCoord>207</xCoord><yCoord>338</yCoord></edgeMap>
    <edgeMap><xCoord>206</xCoord><yCoord>337</yCoord></edgeMap>
    <edgeMap><xCoord>205</xCoord><yCoord>337</yCoord></edgeMap>
    <edgeMap><xCoord>204</xCoord><yCoord>336</yCoord></edgeMap>
    <edgeMap><xCoord>203</xCoord><yCoord>335</yCoord></edgeMap>
    <edgeMap><xCoord>202</xCoord><yCoord>335</yCoord></edgeMap>
    <edgeMap><xCoord>201</xCoord><yCoord>335</yCoord></edgeMap>
    <edgeMap><xCoord>200</xCoord><yCoord>335</yCoord></edgeMap>
    <edgeMap><xCoord>199</xCoord><yCoord>335</yCoord></edgeMap>
    <edgeMap><xCoord>198</xCoord><yCoord>335</yCoord></edgeMap>
    <edgeMap><xCoord>197</xCoord><yCoord>335</yCoord></edgeMap>
    <edgeMap><xCoord>196</xCoord><yCoord>335</yCoord></edgeMap>
    <edgeMap><xCoord>195</xCoord><yCoord>336</yCoord></edgeMap>
    <edgeMap><xCoord>195</xCoord><yCoord>337</yCoord></edgeMap>
    <edgeMap><xCoord>196</xCoord><yCoord>338</yCoord></edgeMap>
    <edgeMap><xCoord>196</xCoord><yCoord>339</yCoord></edgeMap>
    <edgeMap><xCoord>196</xCoord><yCoord>340</yCoord></edgeMap>
    <edgeMap><xCoord>196</xCoord><yCoord>341</yCoord></edgeMap>
    <edgeMap><xCoord>196</xCoord><yCoord>342</yCoord></edgeMap>
    <edgeMap><xCoord>196</xCoord><yCoord>343</yCoord></edgeMap>
    <edgeMap><xCoord>197</xCoord><yCoord>343</yCoord></edgeMap>
    <edgeMap><xCoord>198</xCoord><yCoord>343</yCoord></edgeMap>
    <edgeMap><xCoord>199</xCoord><yCoord>343</yCoord></edgeMap>
   </roi>
   <roi>
    <imageZposition>1567.5</imageZposition>
    <imageSOP_UID>1.3.6.1.4.1.14519.5.2.1.6279.6001.184041247039393437987443361899</imageSOP_UID>
    <inclusion>TRUE</inclusion>
    <edgeMap><xCoord>202</xCoord><yCoord>341</yCoord></edgeMap>
    <edgeMap><xCoord>203</xCoord><yCoord>340</yCoord></edgeMap>
    <edgeMap><xCoord>204</xCoord><yCoord>339</yCoord></edgeMap>
    <edgeMap><xCoord>204</xCoord><yCoord>338</yCoord></edgeMap>
    <edgeMap><xCoord>204</xCoord><yCoord>337</yCoord></edgeMap>
    <edgeMap><xCoord>204</xCoord><yCoord>336</yCoord></edgeMap>
    <edgeMap><xCoord>203</xCoord><yCoord>336</yCoord></edgeMap>
    <edgeMap><xCoord>202</xCoord><yCoord>336</yCoord></edgeMap>
    <edgeMap><xCoord>201</xCoord><yCoord>336</yCoord></edgeMap>
    <edgeMap><xCoord>200</xCoord><yCoord>336</yCoord></edgeMap>
    <edgeMap><xCoord>199</xCoord><yCoord>336</yCoord></edgeMap>
    <edgeMap><xCoord>198</xCoord><yCoord>336</yCoord></edgeMap>
    <edgeMap><xCoord>197</xCoord><yCoord>336</yCoord></edgeMap>
    <edgeMap><xCoord>196</xCoord><yCoord>337</yCoord></edgeMap>
    <edgeMap><xCoord>195</xCoord><yCoord>337</yCoord></edgeMap>
    <edgeMap><xCoord>195</xCoord><yCoord>338</yCoord></edgeMap>
    <edgeMap><xCoord>195</xCoord><yCoord>339</yCoord></edgeMap>
    <edgeMap><xCoord>195</xCoord><yCoord>340</yCoord></edgeMap>
    <edgeMap><xCoord>196</xCoord><yCoord>340</yCoord></edgeMap>
    <edgeMap><xCoord>197</xCoord><yCoord>341</yCoord></edgeMap>
    <edgeMap><xCoord>198</xCoord><yCoord>341</yCoord></edgeMap>
    <edgeMap><xCoord>199</xCoord><yCoord>341</yCoord></edgeMap>
    <edgeMap><xCoord>200</xCoord><yCoord>341</yCoord></edgeMap>
    <edgeMap><xCoord>201</xCoord><yCoord>341</yCoord></edgeMap>
    <edgeMap><xCoord>202</xCoord><yCoord>341</yCoord></edgeMap>
   </roi>
  </unblindedReadNodule>
  <unblindedReadNodule>
   <noduleID>16461</noduleID>
   <roi>
    <imageZposition>1555.5</imageZposition>
    <imageSOP_UID>1.3.6.1.4.1.14519.5.2.1.6279.6001.602351446867337620754347706834</imageSOP_UID>
    <inclusion>TRUE</inclusion>
    <edgeMap><xCoord>90</xCoord><yCoord>251</yCoord></edgeMap>
   </roi>
  </unblindedReadNodule>
  <unblindedReadNodule>
   <noduleID>16469</noduleID>
   <roi>
    <imageZposition>1551.5</imageZposition>
    <imageSOP_UID>1.3.6.1.4.1.14519.5.2.1.6279.6001.262248699322351192609414648712</imageSOP_UID>
    <inclusion>TRUE</inclusion>
    <edgeMap><xCoord>89</xCoord><yCoord>302</yCoord></edgeMap>
   </roi>
  </unblindedReadNodule>
  <unblindedReadNodule>
   <noduleID>16500</noduleID>
   <roi>
    <imageZposition>1535.5</imageZposition>
    <imageSOP_UID>1.3.6.1.4.1.14519.5.2.1.6279.6001.296871970300081549477042510015</imageSOP_UID>
    <inclusion>TRUE</inclusion>
    <edgeMap><xCoord>81</xCoord><yCoord>349</yCoord></edgeMap>
   </roi>
  </unblindedReadNodule>
  <unblindedReadNodule>
   <noduleID>16471</noduleID>
   <roi>
    <imageZposition>1493.5</imageZposition>
    <imageSOP_UID>1.3.6.1.4.1.14519.5.2.1.6279.6001.135086508171441146004704034595</imageSOP_UID>
    <inclusion>TRUE</inclusion>
    <edgeMap><xCoord>77</xCoord><yCoord>321</yCoord></edgeMap>
   </roi>
  </unblindedReadNodule>
  <unblindedReadNodule>
   <noduleID>16485</noduleID>
   <roi>
    <imageZposition>1459.5</imageZposition>
    <imageSOP_UID>1.3.6.1.4.1.14519.5.2.1.6279.6001.243985498598787193237783433806</imageSOP_UID>
    <inclusion>TRUE</inclusion>
    <edgeMap><xCoord>431</xCoord><yCoord>329</yCoord></edgeMap>
   </roi>
  </unblindedReadNodule>
  <unblindedReadNodule>
   <noduleID>16513</noduleID>
   <characteristics>
    <subtlety>3</subtlety>
    <internalStructure>1</internalStructure>
    <calcification>6</calcification>
    <sphericity>2</sphericity>
    <margin>3</margin>
    <lobulation>1</lobulation>
    <spiculation>4</spiculation>
    <texture>5</texture>
    <malignancy>3</malignancy>
   </characteristics>
   <roi>
    <imageZposition>1433.5</imageZposition>
    <imageSOP_UID>1.3.6.1.4.1.14519.5.2.1.6279.6001.197172666440203124339909573781</imageSOP_UID>
    <inclusion>TRUE</inclusion>
    <edgeMap><xCoord>83</xCoord><yCoord>367</yCoord></edgeMap>
    <edgeMap><xCoord>84</xCoord><yCoord>366</yCoord></edgeMap>
    <edgeMap><xCoord>84</xCoord><yCoord>365</yCoord></edgeMap>
    <edgeMap><xCoord>84</xCoord><yCoord>364</yCoord></edgeMap>
    <edgeMap><xCoord>84</xCoord><yCoord>363</yCoord></edgeMap>
    <edgeMap><xCoord>84</xCoord><yCoord>362</yCoord></edgeMap>
    <edgeMap><xCoord>84</xCoord><yCoord>361</yCoord></edgeMap>
    <edgeMap><xCoord>84</xCoord><yCoord>360</yCoord></edgeMap>
    <edgeMap><xCoord>84</xCoord><yCoord>359</yCoord></edgeMap>
    <edgeMap><xCoord>84</xCoord><yCoord>358</yCoord></edgeMap>
    <edgeMap><xCoord>84</xCoord><yCoord>357</yCoord></edgeMap>
    <edgeMap><xCoord>84</xCoord><yCoord>356</yCoord></edgeMap>
    <edgeMap><xCoord>84</xCoord><yCoord>355</yCoord></edgeMap>
    <edgeMap><xCoord>83</xCoord><yCoord>354</yCoord></edgeMap>
    <edgeMap><xCoord>82</xCoord><yCoord>354</yCoord></edgeMap>
    <edgeMap><xCoord>81</xCoord><yCoord>354</yCoord></edgeMap>
    <edgeMap><xCoord>80</xCoord><yCoord>355</yCoord></edgeMap>
    <edgeMap><xCoord>79</xCoord><yCoord>356</yCoord></edgeMap>
    <edgeMap><xCoord>78</xCoord><yCoord>357</yCoord></edgeMap>
    <edgeMap><xCoord>78</xCoord><yCoord>358</yCoord></edgeMap>
    <edgeMap><xCoord>78</xCoord><yCoord>359</yCoord></edgeMap>
    <edgeMap><xCoord>78</xCoord><yCoord>360</yCoord></edgeMap>
    <edgeMap><xCoord>78</xCoord><yCoord>361</yCoord></edgeMap>
    <edgeMap><xCoord>78</xCoord><yCoord>362</yCoord></edgeMap>
    <edgeMap><xCoord>78</xCoord><yCoord>363</yCoord></edgeMap>
    <edgeMap><xCoord>78</xCoord><yCoord>364</yCoord></edgeMap>
    <edgeMap><xCoord>78</xCoord><yCoord>365</yCoord></edgeMap>
    <edgeMap><xCoord>79</xCoord><yCoord>365</yCoord></edgeMap>
    <edgeMap><xCoord>80</xCoord><yCoord>366</yCoord></edgeMap>
    <edgeMap><xCoord>81</xCoord><yCoord>367</yCoord></edgeMap>
    <edgeMap><xCoord>82</xCoord><yCoord>367</yCoord></edgeMap>
    <edgeMap><xCoord>83</xCoord><yCoord>367</yCoord></edgeMap>
   </roi>
   <roi>
    <imageZposition>1431.5</imageZposition>
    <imageSOP_UID>1.3.6.1.4.1.14519.5.2.1.6279.6001.778718062369487579113325152700</imageSOP_UID>
    <inclusion>TRUE</inclusion>
    <edgeMap><xCoord>82</xCoord><yCoord>367</yCoord></edgeMap>
    <edgeMap><xCoord>83</xCoord><yCoord>366</yCoord></edgeMap>
    <edgeMap><xCoord>83</xCoord><yCoord>365</yCoord></edgeMap>
    <edgeMap><xCoord>83</xCoord><yCoord>364</yCoord></edgeMap>
    <edgeMap><xCoord>84</xCoord><yCoord>363</yCoord></edgeMap>
    <edgeMap><xCoord>84</xCoord><yCoord>362</yCoord></edgeMap>
    <edgeMap><xCoord>84</xCoord><yCoord>361</yCoord></edgeMap>
    <edgeMap><xCoord>84</xCoord><yCoord>360</yCoord></edgeMap>
    <edgeMap><xCoord>84</xCoord><yCoord>359</yCoord></edgeMap>
    <edgeMap><xCoord>84</xCoord><yCoord>358</yCoord></edgeMap>
    <edgeMap><xCoord>84</xCoord><yCoord>357</yCoord></edgeMap>
    <edgeMap><xCoord>84</xCoord><yCoord>356</yCoord></edgeMap>
    <edgeMap><xCoord>83</xCoord><yCoord>355</yCoord></edgeMap>
    <edgeMap><xCoord>82</xCoord><yCoord>354</yCoord></edgeMap>
    <edgeMap><xCoord>81</xCoord><yCoord>354</yCoord></edgeMap>
    <edgeMap><xCoord>80</xCoord><yCoord>354</yCoord></edgeMap>
    <edgeMap><xCoord>79</xCoord><yCoord>354</yCoord></edgeMap>
    <edgeMap><xCoord>78</xCoord><yCoord>354</yCoord></edgeMap>
    <edgeMap><xCoord>78</xCoord><yCoord>355</yCoord></edgeMap>
    <edgeMap><xCoord>78</xCoord><yCoord>356</yCoord></edgeMap>
    <edgeMap><xCoord>78</xCoord><yCoord>357</yCoord></edgeMap>
    <edgeMap><xCoord>78</xCoord><yCoord>358</yCoord></edgeMap>
    <edgeMap><xCoord>78</xCoord><yCoord>359</yCoord></edgeMap>
    <edgeMap><xCoord>78</xCoord><yCoord>360</yCoord></edgeMap>
    <edgeMap><xCoord>79</xCoord><yCoord>361</yCoord></edgeMap>
    <edgeMap><xCoord>78</xCoord><yCoord>362</yCoord></edgeMap>
    <edgeMap><xCoord>78</xCoord><yCoord>363</yCoord></edgeMap>
    <edgeMap><xCoord>78</xCoord><yCoord>364</yCoord></edgeMap>
    <edgeMap><xCoord>78</xCoord><yCoord>365</yCoord></edgeMap>
    <edgeMap><xCoord>79</xCoord><yCoord>366</yCoord></edgeMap>
    <edgeMap><xCoord>80</xCoord><yCoord>367</yCoord></edgeMap>
    <edgeMap><xCoord>81</xCoord><yCoord>367</yCoord></edgeMap>
    <edgeMap><xCoord>82</xCoord><yCoord>367</yCoord></edgeMap>
   </roi>
  </unblindedReadNodule>
  <unblindedReadNodule>
   <noduleID>16514</noduleID>
   <characteristics>
    <subtlety>3</subtlety>
    <internalStructure>1</internalStructure>
    <calcification>6</calcification>
    <sphericity>4</sphericity>
    <margin>3</margin>
    <lobulation>1</lobulation>
    <spiculation>1</spiculation>
    <texture>5</texture>
    <malignancy>3</malignancy>
   </characteristics>
   <roi>
    <imageZposition>1435.5</imageZposition>
    <imageSOP_UID>1.3.6.1.4.1.14519.5.2.1.6279.6001.159836207989890150293453843919</imageSOP_UID>
    <inclusion>TRUE</inclusion>
    <edgeMap><xCoord>444</xCoord><yCoord>297</yCoord></edgeMap>
    <edgeMap><xCoord>444</xCoord><yCoord>296</yCoord></edgeMap>
    <edgeMap><xCoord>444</xCoord><yCoord>295</yCoord></edgeMap>
    <edgeMap><xCoord>444</xCoord><yCoord>294</yCoord></edgeMap>
    <edgeMap><xCoord>444</xCoord><yCoord>293</yCoord></edgeMap>
    <edgeMap><xCoord>443</xCoord><yCoord>292</yCoord></edgeMap>
    <edgeMap><xCoord>443</xCoord><yCoord>291</yCoord></edgeMap>
    <edgeMap><xCoord>442</xCoord><yCoord>291</yCoord></edgeMap>
    <edgeMap><xCoord>441</xCoord><yCoord>291</yCoord></edgeMap>
    <edgeMap><xCoord>440</xCoord><yCoord>290</yCoord></edgeMap>
    <edgeMap><xCoord>439</xCoord><yCoord>290</yCoord></edgeMap>
    <edgeMap><xCoord>438</xCoord><yCoord>290</yCoord></edgeMap>
    <edgeMap><xCoord>437</xCoord><yCoord>291</yCoord></edgeMap>
    <edgeMap><xCoord>437</xCoord><yCoord>292</yCoord></edgeMap>
    <edgeMap><xCoord>438</xCoord><yCoord>293</yCoord></edgeMap>
    <edgeMap><xCoord>439</xCoord><yCoord>294</yCoord></edgeMap>
    <edgeMap><xCoord>440</xCoord><yCoord>295</yCoord></edgeMap>
    <edgeMap><xCoord>441</xCoord><yCoord>296</yCoord></edgeMap>
    <edgeMap><xCoord>442</xCoord><yCoord>297</yCoord></edgeMap>
    <edgeMap><xCoord>443</xCoord><yCoord>297</yCoord></edgeMap>
    <edgeMap><xCoord>444</xCoord><yCoord>297</yCoord></edgeMap>
   </roi>
   <roi>
    <imageZposition>1433.5</imageZposition>
    <imageSOP_UID>1.3.6.1.4.1.14519.5.2.1.6279.6001.197172666440203124339909573781</imageSOP_UID>
    <inclusion>TRUE</inclusion>
    <edgeMap><xCoord>443</xCoord><yCoord>297</yCoord></edgeMap>
    <edgeMap><xCoord>444</xCoord><yCoord>296</yCoord></edgeMap>
    <edgeMap><xCoord>445</xCoord><yCoord>295</yCoord></edgeMap>
    <edgeMap><xCoord>445</xCoord><yCoord>294</yCoord></edgeMap>
    <edgeMap><xCoord>445</xCoord><yCoord>293</yCoord></edgeMap>
    <edgeMap><xCoord>445</xCoord><yCoord>292</yCoord></edgeMap>
    <edgeMap><xCoord>445</xCoord><yCoord>291</yCoord></edgeMap>
    <edgeMap><xCoord>445</xCoord><yCoord>290</yCoord></edgeMap>
    <edgeMap><xCoord>445</xCoord><yCoord>289</yCoord></edgeMap>
    <edgeMap><xCoord>445</xCoord><yCoord>288</yCoord></edgeMap>
    <edgeMap><xCoord>445</xCoord><yCoord>287</yCoord></edgeMap>
    <edgeMap><xCoord>444</xCoord><yCoord>286</yCoord></edgeMap>
    <edgeMap><xCoord>443</xCoord><yCoord>286</yCoord></edgeMap>
    <edgeMap><xCoord>442</xCoord><yCoord>286</yCoord></edgeMap>
    <edgeMap><xCoord>441</xCoord><yCoord>286</yCoord></edgeMap>
    <edgeMap><xCoord>440</xCoord><yCoord>286</yCoord></edgeMap>
    <edgeMap><xCoord>439</xCoord><yCoord>287</yCoord></edgeMap>
    <edgeMap><xCoord>438</xCoord><yCoord>288</yCoord></edgeMap>
    <edgeMap><xCoord>438</xCoord><yCoord>289</yCoord></edgeMap>
    <edgeMap><xCoord>438</xCoord><yCoord>290</yCoord></edgeMap>
    <edgeMap><xCoord>438</xCoord><yCoord>291</yCoord></edgeMap>
    <edgeMap><xCoord>438</xCoord><yCoord>292</yCoord></edgeMap>
    <edgeMap><xCoord>439</xCoord><yCoord>293</yCoord></edgeMap>
    <edgeMap><xCoord>439</xCoord><yCoord>294</yCoord></edgeMap>
    <edgeMap><xCoord>440</xCoord><yCoord>295</yCoord></edgeMap>
    <edgeMap><xCoord>440</xCoord><yCoord>296</yCoord></edgeMap>
    <edgeMap><xCoord>441</xCoord><yCoord>296</yCoord></edgeMap>
    <edgeMap><xCoord>442</xCoord><yCoord>297</yCoord></edgeMap>
    <edgeMap><xCoord>443</xCoord><yCoord>297</yCoord></edgeMap>
   </roi>
   <roi>
    <imageZposition>1431.5</imageZposition>
    <imageSOP_UID>1.3.6.1.4.1.14519.5.2.1.6279.6001.778718062369487579113325152700</imageSOP_UID>
    <inclusion>TRUE</inclusion>
    <edgeMap><xCoord>444</xCoord><yCoord>295</yCoord></edgeMap>
    <edgeMap><xCoord>445</xCoord><yCoord>294</yCoord></edgeMap>
    <edgeMap><xCoord>445</xCoord><yCoord>293</yCoord></edgeMap>
    <edgeMap><xCoord>445</xCoord><yCoord>292</yCoord></edgeMap>
    <edgeMap><xCoord>445</xCoord><yCoord>291</yCoord></edgeMap>
    <edgeMap><xCoord>445</xCoord><yCoord>290</yCoord></edgeMap>
    <edgeMap><xCoord>445</xCoord><yCoord>289</yCoord></edgeMap>
    <edgeMap><xCoord>445</xCoord><yCoord>288</yCoord></edgeMap>
    <edgeMap><xCoord>444</xCoord><yCoord>287</yCoord></edgeMap>
    <edgeMap><xCoord>443</xCoord><yCoord>286</yCoord></edgeMap>
    <edgeMap><xCoord>442</xCoord><yCoord>286</yCoord></edgeMap>
    <edgeMap><xCoord>441</xCoord><yCoord>286</yCoord></edgeMap>
    <edgeMap><xCoord>440</xCoord><yCoord>286</yCoord></edgeMap>
    <edgeMap><xCoord>439</xCoord><yCoord>287</yCoord></edgeMap>
    <edgeMap><xCoord>439</xCoord><yCoord>288</yCoord></edgeMap>
    <edgeMap><xCoord>439</xCoord><yCoord>289</yCoord></edgeMap>
    <edgeMap><xCoord>439</xCoord><yCoord>290</yCoord></edgeMap>
    <edgeMap><xCoord>439</xCoord><yCoord>291</yCoord></edgeMap>
    <edgeMap><xCoord>440</xCoord><yCoord>292</yCoord></edgeMap>
    <edgeMap><xCoord>440</xCoord><yCoord>293</yCoord></edgeMap>
    <edgeMap><xCoord>440</xCoord><yCoord>294</yCoord></edgeMap>
    <edgeMap><xCoord>441</xCoord><yCoord>295</yCoord></edgeMap>
    <edgeMap><xCoord>442</xCoord><yCoord>295</yCoord></edgeMap>
    <edgeMap><xCoord>443</xCoord><yCoord>295</yCoord></edgeMap>
    <edgeMap><xCoord>444</xCoord><yCoord>295</yCoord></edgeMap>
   </roi>
  </unblindedReadNodule>
  <unblindedReadNodule>
   <noduleID>16474</noduleID>
   <roi>
    <imageZposition>1399.5</imageZposition>
    <imageSOP_UID>1.3.6.1.4.1.14519.5.2.1.6279.6001.171138344128719400062480112531</imageSOP_UID>
    <inclusion>TRUE</inclusion>
    <edgeMap><xCoord>80</xCoord><yCoord>164</yCoord></edgeMap>
   </roi>
  </unblindedReadNodule>
  <nonNodule>
   <nonNoduleID>16486</nonNoduleID>
   <imageZposition>1543.5</imageZposition>
   <imageSOP_UID>1.3.6.1.4.1.14519.5.2.1.6279.6001.188286491284876696367409483878</imageSOP_UID>
   <locus><xCoord>165</xCoord><yCoord>395</yCoord>
   </locus>
  </nonNodule>
  <nonNodule>
   <nonNoduleID>16507</nonNoduleID>
   <imageZposition>1535.5</imageZposition>
   <imageSOP_UID>1.3.6.1.4.1.14519.5.2.1.6279.6001.296871970300081549477042510015</imageSOP_UID>
   <locus><xCoord>140</xCoord><yCoord>395</yCoord>
   </locus>
  </nonNodule>
  <nonNodule>
   <nonNoduleID>16508</nonNoduleID>
   <imageZposition>1535.5</imageZposition>
   <imageSOP_UID>1.3.6.1.4.1.14519.5.2.1.6279.6001.296871970300081549477042510015</imageSOP_UID>
   <locus><xCoord>383</xCoord><yCoord>369</yCoord>
   </locus>
  </nonNodule>
  <nonNodule>
   <nonNoduleID>16510</nonNoduleID>
   <imageZposition>1515.5</imageZposition>
   <imageSOP_UID>1.3.6.1.4.1.14519.5.2.1.6279.6001.606194607449635538166018231334</imageSOP_UID>
   <locus><xCoord>379</xCoord><yCoord>233</yCoord>
   </locus>
  </nonNodule>
  <nonNodule>
   <nonNoduleID>16490</nonNoduleID>
   <imageZposition>1509.5</imageZposition>
   <imageSOP_UID>1.3.6.1.4.1.14519.5.2.1.6279.6001.601704485917084360822433585400</imageSOP_UID>
   <locus><xCoord>144</xCoord><yCoord>401</yCoord>
   </locus>
  </nonNodule>
  <nonNodule>
   <nonNoduleID>16480</nonNoduleID>
   <imageZposition>1501.5</imageZposition>
   <imageSOP_UID>1.3.6.1.4.1.14519.5.2.1.6279.6001.372307610453694771534046398817</imageSOP_UID>
   <locus><xCoord>380</xCoord><yCoord>301</yCoord>
   </locus>
  </nonNodule>
  <nonNodule>
   <nonNoduleID>16487</nonNoduleID>
   <imageZposition>1479.5</imageZposition>
   <imageSOP_UID>1.3.6.1.4.1.14519.5.2.1.6279.6001.335151302608721691558264231274</imageSOP_UID>
   <locus><xCoord>181</xCoord><yCoord>193</yCoord>
   </locus>
  </nonNodule>
  <nonNodule>
   <nonNoduleID>16509</nonNoduleID>
   <imageZposition>1479.5</imageZposition>
   <imageSOP_UID>1.3.6.1.4.1.14519.5.2.1.6279.6001.335151302608721691558264231274</imageSOP_UID>
   <locus><xCoord>191</xCoord><yCoord>398</yCoord>
   </locus>
  </nonNodule>
  <nonNodule>
   <nonNoduleID>16492</nonNoduleID>
   <imageZposition>1407.5</imageZposition>
   <imageSOP_UID>1.3.6.1.4.1.14519.5.2.1.6279.6001.172715807315582354973462685592</imageSOP_UID>
   <locus><xCoord>379</xCoord><yCoord>390</yCoord>
   </locus>
  </nonNodule>
  <nonNodule>
   <nonNoduleID>16465</nonNoduleID>
   <imageZposition>1397.5</imageZposition>
   <imageSOP_UID>1.3.6.1.4.1.14519.5.2.1.6279.6001.206706816940145589130999874861</imageSOP_UID>
   <locus><xCoord>343</xCoord><yCoord>396</yCoord>
   </locus>
  </nonNodule>
  <nonNodule>
   <nonNoduleID>16505</nonNoduleID>
   <imageZposition>1395.5</imageZposition>
   <imageSOP_UID>1.3.6.1.4.1.14519.5.2.1.6279.6001.174310874901801617144800116383</imageSOP_UID>
   <locus><xCoord>107</xCoord><yCoord>388</yCoord>
   </locus>
  </nonNodule>
  <nonNodule>
   <nonNoduleID>16464</nonNoduleID>
   <imageZposition>1393.5</imageZposition>
   <imageSOP_UID>1.3.6.1.4.1.14519.5.2.1.6279.6001.127026670749246301163749546334</imageSOP_UID>
   <locus><xCoord>148</xCoord><yCoord>403</yCoord>
   </locus>
  </nonNodule>
  <nonNodule>
   <nonNoduleID>16493</nonNoduleID>
   <imageZposition>1393.5</imageZposition>
   <imageSOP_UID>1.3.6.1.4.1.14519.5.2.1.6279.6001.127026670749246301163749546334</imageSOP_UID>
   <locus><xCoord>462</xCoord><yCoord>275</yCoord>
   </locus>
  </nonNodule>
  <nonNodule>
   <nonNoduleID>16489</nonNoduleID>
   <imageZposition>1389.5</imageZposition>
   <imageSOP_UID>1.3.6.1.4.1.14519.5.2.1.6279.6001.314729690473311908618924883075</imageSOP_UID>
   <locus><xCoord>192</xCoord><yCoord>154</yCoord>
   </locus>
  </nonNodule>
 </readingSession>
 <readingSession>
  <annotationVersion>3.12</annotationVersion>
  <servicingRadiologistID>anonymous</servicingRadiologistID>
  <unblindedReadNodule>
   <noduleID>2887</noduleID>
   <characteristics>
    <subtlety>5</subtlety>
    <internalStructure>1</internalStructure>
    <calcification>6</calcification>
    <sphericity>3</sphericity>
    <margin>4</margin>
    <lobulation>1</lobulation>
    <spiculation>1</spiculation>
    <texture>4</texture>
    <malignancy>3</malignancy>
   </characteristics>
   <roi>
    <imageZposition>1571.5</imageZposition>
    <imageSOP_UID>1.3.6.1.4.1.14519.5.2.1.6279.6001.539365401265652942815252914744</imageSOP_UID>
    <inclusion>TRUE</inclusion>
    <edgeMap><xCoord>201</xCoord><yCoord>341</yCoord></edgeMap>
    <edgeMap><xCoord>202</xCoord><yCoord>340</yCoord></edgeMap>
    <edgeMap><xCoord>203</xCoord><yCoord>340</yCoord></edgeMap>
    <edgeMap><xCoord>202</xCoord><yCoord>339</yCoord></edgeMap>
    <edgeMap><xCoord>201</xCoord><yCoord>338</yCoord></edgeMap>
    <edgeMap><xCoord>200</xCoord><yCoord>337</yCoord></edgeMap>
    <edgeMap><xCoord>199</xCoord><yCoord>337</yCoord></edgeMap>
    <edgeMap><xCoord>199</xCoord><yCoord>338</yCoord></edgeMap>
    <edgeMap><xCoord>198</xCoord><yCoord>339</yCoord></edgeMap>
    <edgeMap><xCoord>197</xCoord><yCoord>340</yCoord></edgeMap>
    <edgeMap><xCoord>197</xCoord><yCoord>341</yCoord></edgeMap>
    <edgeMap><xCoord>198</xCoord><yCoord>341</yCoord></edgeMap>
    <edgeMap><xCoord>199</xCoord><yCoord>341</yCoord></edgeMap>
    <edgeMap><xCoord>200</xCoord><yCoord>341</yCoord></edgeMap>
    <edgeMap><xCoord>201</xCoord><yCoord>341</yCoord></edgeMap>
   </roi>
   <roi>
    <imageZposition>1569.5</imageZposition>
    <imageSOP_UID>1.3.6.1.4.1.14519.5.2.1.6279.6001.289496886175049077181334208481</imageSOP_UID>
    <inclusion>TRUE</inclusion>
    <edgeMap><xCoord>198</xCoord><yCoord>343</yCoord></edgeMap>
    <edgeMap><xCoord>199</xCoord><yCoord>342</yCoord></edgeMap>
    <edgeMap><xCoord>200</xCoord><yCoord>342</yCoord></edgeMap>
    <edgeMap><xCoord>201</xCoord><yCoord>342</yCoord></edgeMap>
    <edgeMap><xCoord>202</xCoord><yCoord>342</yCoord></edgeMap>
    <edgeMap><xCoord>203</xCoord><yCoord>341</yCoord></edgeMap>
    <edgeMap><xCoord>204</xCoord><yCoord>341</yCoord></edgeMap>
    <edgeMap><xCoord>205</xCoord><yCoord>340</yCoord></edgeMap>
    <edgeMap><xCoord>205</xCoord><yCoord>339</yCoord></edgeMap>
    <edgeMap><xCoord>204</xCoord><yCoord>338</yCoord></edgeMap>
    <edgeMap><xCoord>204</xCoord><yCoord>337</yCoord></edgeMap>
    <edgeMap><xCoord>204</xCoord><yCoord>336</yCoord></edgeMap>
    <edgeMap><xCoord>203</xCoord><yCoord>335</yCoord></edgeMap>
    <edgeMap><xCoord>202</xCoord><yCoord>335</yCoord></edgeMap>
    <edgeMap><xCoord>201</xCoord><yCoord>335</yCoord></edgeMap>
    <edgeMap><xCoord>200</xCoord><yCoord>335</yCoord></edgeMap>
    <edgeMap><xCoord>199</xCoord><yCoord>335</yCoord></edgeMap>
    <edgeMap><xCoord>198</xCoord><yCoord>335</yCoord></edgeMap>
    <edgeMap><xCoord>197</xCoord><yCoord>336</yCoord></edgeMap>
    <edgeMap><xCoord>196</xCoord><yCoord>337</yCoord></edgeMap>
    <edgeMap><xCoord>195</xCoord><yCoord>338</yCoord></edgeMap>
    <edgeMap><xCoord>195</xCoord><yCoord>339</yCoord></edgeMap>
    <edgeMap><xCoord>195</xCoord><yCoord>340</yCoord></edgeMap>
    <edgeMap><xCoord>195</xCoord><yCoord>341</yCoord></edgeMap>
    <edgeMap><xCoord>196</xCoord><yCoord>342</yCoord></edgeMap>
    <edgeMap><xCoord>197</xCoord><yCoord>343</yCoord></edgeMap>
    <edgeMap><xCoord>198</xCoord><yCoord>343</yCoord></edgeMap>
   </roi>
   <roi>
    <imageZposition>1567.5</imageZposition>
    <imageSOP_UID>1.3.6.1.4.1.14519.5.2.1.6279.6001.184041247039393437987443361899</imageSOP_UID>
    <inclusion>TRUE</inclusion>
    <edgeMap><xCoord>201</xCoord><yCoord>341</yCoord></edgeMap>
    <edgeMap><xCoord>202</xCoord><yCoord>340</yCoord></edgeMap>
    <edgeMap><xCoord>203</xCoord><yCoord>340</yCoord></edgeMap>
    <edgeMap><xCoord>204</xCoord><yCoord>339</yCoord></edgeMap>
    <edgeMap><xCoord>204</xCoord><yCoord>338</yCoord></edgeMap>
    <edgeMap><xCoord>204</xCoord><yCoord>337</yCoord></edgeMap>
    <edgeMap><xCoord>203</xCoord><yCoord>336</yCoord></edgeMap>
    <edgeMap><xCoord>202</xCoord><yCoord>336</yCoord></edgeMap>
    <edgeMap><xCoord>201</xCoord><yCoord>336</yCoord></edgeMap>
    <edgeMap><xCoord>200</xCoord><yCoord>336</yCoord></edgeMap>
    <edgeMap><xCoord>199</xCoord><yCoord>336</yCoord></edgeMap>
    <edgeMap><xCoord>198</xCoord><yCoord>336</yCoord></edgeMap>
    <edgeMap><xCoord>197</xCoord><yCoord>337</yCoord></edgeMap>
    <edgeMap><xCoord>196</xCoord><yCoord>337</yCoord></edgeMap>
    <edgeMap><xCoord>195</xCoord><yCoord>338</yCoord></edgeMap>
    <edgeMap><xCoord>195</xCoord><yCoord>339</yCoord></edgeMap>
    <edgeMap><xCoord>195</xCoord><yCoord>340</yCoord></edgeMap>
    <edgeMap><xCoord>196</xCoord><yCoord>340</yCoord></edgeMap>
    <edgeMap><xCoord>197</xCoord><yCoord>341</yCoord></edgeMap>
    <edgeMap><xCoord>198</xCoord><yCoord>341</yCoord></edgeMap>
    <edgeMap><xCoord>199</xCoord><yCoord>341</yCoord></edgeMap>
    <edgeMap><xCoord>200</xCoord><yCoord>341</yCoord></edgeMap>
    <edgeMap><xCoord>201</xCoord><yCoord>341</yCoord></edgeMap>
   </roi>
  </unblindedReadNodule>
  <unblindedReadNodule>
   <noduleID>2882</noduleID>
   <characteristics>
    <subtlety>5</subtlety>
    <internalStructure>1</internalStructure>
    <calcification>6</calcification>
    <sphericity>4</sphericity>
    <margin>2</margin>
    <lobulation>1</lobulation>
    <spiculation>4</spiculation>
    <texture>4</texture>
    <malignancy>2</malignancy>
   </characteristics>
   <roi>
    <imageZposition>1555.5</imageZposition>
    <imageSOP_UID>1.3.6.1.4.1.14519.5.2.1.6279.6001.602351446867337620754347706834</imageSOP_UID>
    <inclusion>TRUE</inclusion>
    <edgeMap><xCoord>87</xCoord><yCoord>255</yCoord></edgeMap>
    <edgeMap><xCoord>88</xCoord><yCoord>254</yCoord></edgeMap>
    <edgeMap><xCoord>89</xCoord><yCoord>253</yCoord></edgeMap>
    <edgeMap><xCoord>90</xCoord><yCoord>253</yCoord></edgeMap>
    <edgeMap><xCoord>91</xCoord><yCoord>253</yCoord></edgeMap>
    <edgeMap><xCoord>92</xCoord><yCoord>253</yCoord></edgeMap>
    <edgeMap><xCoord>93</xCoord><yCoord>253</yCoord></edgeMap>
    <edgeMap><xCoord>94</xCoord><yCoord>252</yCoord></edgeMap>
    <edgeMap><xCoord>94</xCoord><yCoord>251</yCoord></edgeMap>
    <edgeMap><xCoord>94</xCoord><yCoord>250</yCoord></edgeMap>
    <edgeMap><xCoord>94</xCoord><yCoord>249</yCoord></edgeMap>
    <edgeMap><xCoord>94</xCoord><yCoord>248</yCoord></edgeMap>
    <edgeMap><xCoord>93</xCoord><yCoord>247</yCoord></edgeMap>
    <edgeMap><xCoord>92</xCoord><yCoord>246</yCoord></edgeMap>
    <edgeMap><xCoord>91</xCoord><yCoord>245</yCoord></edgeMap>
    <edgeMap><xCoord>91</xCoord><yCoord>244</yCoord></edgeMap>
    <edgeMap><xCoord>90</xCoord><yCoord>244</yCoord></edgeMap>
    <edgeMap><xCoord>89</xCoord><yCoord>244</yCoord></edgeMap>
    <edgeMap><xCoord>88</xCoord><yCoord>244</yCoord></edgeMap>
    <edgeMap><xCoord>87</xCoord><yCoord>244</yCoord></edgeMap>
    <edgeMap><xCoord>86</xCoord><yCoord>244</yCoord></edgeMap>
    <edgeMap><xCoord>85</xCoord><yCoord>245</yCoord></edgeMap>
    <edgeMap><xCoord>84</xCoord><yCoord>246</yCoord></edgeMap>
    <edgeMap><xCoord>84</xCoord><yCoord>247</yCoord></edgeMap>
    <edgeMap><xCoord>83</xCoord><yCoord>248</yCoord></edgeMap>
    <edgeMap><xCoord>83</xCoord><yCoord>249</yCoord></edgeMap>
    <edgeMap><xCoord>83</xCoord><yCoord>250</yCoord></edgeMap>
    <edgeMap><xCoord>83</xCoord><yCoord>251</yCoord></edgeMap>
    <edgeMap><xCoord>83</xCoord><yCoord>252</yCoord></edgeMap>
    <edgeMap><xCoord>83</xCoord><yCoord>253</yCoord></edgeMap>
    <edgeMap><xCoord>83</xCoord><yCoord>254</yCoord></edgeMap>
    <edgeMap><xCoord>84</xCoord><yCoord>254</yCoord></edgeMap>
    <edgeMap><xCoord>85</xCoord><yCoord>255</yCoord></edgeMap>
    <edgeMap><xCoord>86</xCoord><yCoord>255</yCoord></edgeMap>
    <edgeMap><xCoord>87</xCoord><yCoord>255</yCoord></edgeMap>
   </roi>
   <roi>
    <imageZposition>1553.5</imageZposition>
    <imageSOP_UID>1.3.6.1.4.1.14519.5.2.1.6279.6001.294222994456057741636351962192</imageSOP_UID>
    <inclusion>TRUE</inclusion>
    <edgeMap><xCoord>87</xCoord><yCoord>255</yCoord></edgeMap>
    <edgeMap><xCoord>88</xCoord><yCoord>254</yCoord></edgeMap>
    <edgeMap><xCoord>89</xCoord><yCoord>254</yCoord></edgeMap>
    <edgeMap><xCoord>90</xCoord><yCoord>254</yCoord></edgeMap>
    <edgeMap><xCoord>91</xCoord><yCoord>254</yCoord></edgeMap>
    <edgeMap><xCoord>92</xCoord><yCoord>254</yCoord></edgeMap>
    <edgeMap><xCoord>93</xCoord><yCoord>254</yCoord></edgeMap>
    <edgeMap><xCoord>94</xCoord><yCoord>254</yCoord></edgeMap>
    <edgeMap><xCoord>94</xCoord><yCoord>253</yCoord></edgeMap>
    <edgeMap><xCoord>94</xCoord><yCoord>252</yCoord></edgeMap>
    <edgeMap><xCoord>94</xCoord><yCoord>251</yCoord></edgeMap>
    <edgeMap><xCoord>94</xCoord><yCoord>250</yCoord></edgeMap>
    <edgeMap><xCoord>94</xCoord><yCoord>249</yCoord></edgeMap>
    <edgeMap><xCoord>93</xCoord><yCoord>248</yCoord></edgeMap>
    <edgeMap><xCoord>93</xCoord><yCoord>247</yCoord></edgeMap>
    <edgeMap><xCoord>92</xCoord><yCoord>246</yCoord></edgeMap>
    <edgeMap><xCoord>92</xCoord><yCoord>245</yCoord></edgeMap>
    <edgeMap><xCoord>91</xCoord><yCoord>245</yCoord></edgeMap>
    <edgeMap><xCoord>90</xCoord><yCoord>244</yCoord></edgeMap>
    <edgeMap><xCoord>89</xCoord><yCoord>243</yCoord></edgeMap>
    <edgeMap><xCoord>88</xCoord><yCoord>243</yCoord></edgeMap>
    <edgeMap><xCoord>87</xCoord><yCoord>244</yCoord></edgeMap>
    <edgeMap><xCoord>87</xCoord><yCoord>245</yCoord></edgeMap>
    <edgeMap><xCoord>87</xCoord><yCoord>246</yCoord></edgeMap>
    <edgeMap><xCoord>87</xCoord><yCoord>247</yCoord></edgeMap>
    <edgeMap><xCoord>87</xCoord><yCoord>248</yCoord></edgeMap>
    <edgeMap><xCoord>86</xCoord><yCoord>249</yCoord></edgeMap>
    <edgeMap><xCoord>85</xCoord><yCoord>250</yCoord></edgeMap>
    <edgeMap><xCoord>84</xCoord><yCoord>250</yCoord></edgeMap>
    <edgeMap><xCoord>83</xCoord><yCoord>250</yCoord></edgeMap>
    <edgeMap><xCoord>82</xCoord><yCoord>251</yCoord></edgeMap>
    <edgeMap><xCoord>81</xCoord><yCoord>251</yCoord></edgeMap>
    <edgeMap><xCoord>80</xCoord><yCoord>251</yCoord></edgeMap>
    <edgeMap><xCoord>80</xCoord><yCoord>252</yCoord></edgeMap>
    <edgeMap><xCoord>80</xCoord><yCoord>253</yCoord></edgeMap>
    <edgeMap><xCoord>80</xCoord><yCoord>254</yCoord></edgeMap>
    <edgeMap><xCoord>81</xCoord><yCoord>253</yCoord></edgeMap>
    <edgeMap><xCoord>82</xCoord><yCoord>254</yCoord></edgeMap>
    <edgeMap><xCoord>83</xCoord><yCoord>255</yCoord></edgeMap>
    <edgeMap><xCoord>84</xCoord><yCoord>255</yCoord></edgeMap>
    <edgeMap><xCoord>85</xCoord><yCoord>255</yCoord></edgeMap>
    <edgeMap><xCoord>86</xCoord><yCoord>255</yCoord></edgeMap>
    <edgeMap><xCoord>87</xCoord><yCoord>255</yCoord></edgeMap>
   </roi>
  </unblindedReadNodule>
  <unblindedReadNodule>
   <noduleID>2889</noduleID>
   <characteristics>
    <subtlety>5</subtlety>
    <internalStructure>1</internalStructure>
    <calcification>6</calcification>
    <sphericity>4</sphericity>
    <margin>3</margin>
    <lobulation>1</lobulation>
    <spiculation>1</spiculation>
    <texture>4</texture>
    <malignancy>3</malignancy>
   </characteristics>
   <roi>
    <imageZposition>1553.5</imageZposition>
    <imageSOP_UID>1.3.6.1.4.1.14519.5.2.1.6279.6001.294222994456057741636351962192</imageSOP_UID>
    <inclusion>TRUE</inclusion>
    <edgeMap><xCoord>89</xCoord><yCoord>304</yCoord></edgeMap>
    <edgeMap><xCoord>90</xCoord><yCoord>303</yCoord></edgeMap>
    <edgeMap><xCoord>91</xCoord><yCoord>303</yCoord></edgeMap>
    <edgeMap><xCoord>91</xCoord><yCoord>302</yCoord></edgeMap>
    <edgeMap><xCoord>91</xCoord><yCoord>301</yCoord></edgeMap>
    <edgeMap><xCoord>91</xCoord><yCoord>300</yCoord></edgeMap>
    <edgeMap><xCoord>90</xCoord><yCoord>300</yCoord></edgeMap>
    <edgeMap><xCoord>89</xCoord><yCoord>299</yCoord></edgeMap>
    <edgeMap><xCoord>88</xCoord><yCoord>299</yCoord></edgeMap>
    <edgeMap><xCoord>87</xCoord><yCoord>299</yCoord></edgeMap>
    <edgeMap><xCoord>86</xCoord><yCoord>300</yCoord></edgeMap>
    <edgeMap><xCoord>85</xCoord><yCoord>300</yCoord></edgeMap>
    <edgeMap><xCoord>85</xCoord><yCoord>301</yCoord></edgeMap>
    <edgeMap><xCoord>85</xCoord><yCoord>302</yCoord></edgeMap>
    <edgeMap><xCoord>85</xCoord><yCoord>303</yCoord></edgeMap>
    <edgeMap><xCoord>85</xCoord><yCoord>304</yCoord></edgeMap>
    <edgeMap><xCoord>86</xCoord><yCoord>304</yCoord></edgeMap>
    <edgeMap><xCoord>87</xCoord><yCoord>304</yCoord></edgeMap>
    <edgeMap><xCoord>88</xCoord><yCoord>304</yCoord></edgeMap>
    <edgeMap><xCoord>89</xCoord><yCoord>304</yCoord></edgeMap>
   </roi>
   <roi>
    <imageZposition>1551.5</imageZposition>
    <imageSOP_UID>1.3.6.1.4.1.14519.5.2.1.6279.6001.262248699322351192609414648712</imageSOP_UID>
    <inclusion>TRUE</inclusion>
    <edgeMap><xCoord>90</xCoord><yCoord>305</yCoord></edgeMap>
    <edgeMap><xCoord>91</xCoord><yCoord>304</yCoord></edgeMap>
    <edgeMap><xCoord>92</xCoord><yCoord>304</yCoord></edgeMap>
    <edgeMap><xCoord>92</xCoord><yCoord>303</yCoord></edgeMap>
    <edgeMap><xCoord>92</xCoord><yCoord>302</yCoord></edgeMap>
    <edgeMap><xCoord>92</xCoord><yCoord>301</yCoord></edgeMap>
    <edgeMap><xCoord>92</xCoord><yCoord>300</yCoord></edgeMap>
    <edgeMap><xCoord>92</xCoord><yCoord>299</yCoord></edgeMap>
    <edgeMap><xCoord>91</xCoord><yCoord>299</yCoord></edgeMap>
    <edgeMap><xCoord>90</xCoord><yCoord>298</yCoord></edgeMap>
    <edgeMap><xCoord>89</xCoord><yCoord>297</yCoord></edgeMap>
    <edgeMap><xCoord>88</xCoord><yCoord>297</yCoord></edgeMap>
    <edgeMap><xCoord>87</xCoord><yCoord>298</yCoord></edgeMap>
    <edgeMap><xCoord>87</xCoord><yCoord>299</yCoord></edgeMap>
    <edgeMap><xCoord>86</xCoord><yCoord>300</yCoord></edgeMap>
    <edgeMap><xCoord>85</xCoord><yCoord>300</yCoord></edgeMap>
    <edgeMap><xCoord>85</xCoord><yCoord>301</yCoord></edgeMap>
    <edgeMap><xCoord>85</xCoord><yCoord>302</yCoord></edgeMap>
    <edgeMap><xCoord>85</xCoord><yCoord>303</yCoord></edgeMap>
    <edgeMap><xCoord>86</xCoord><yCoord>304</yCoord></edgeMap>
    <edgeMap><xCoord>87</xCoord><yCoord>304</yCoord></edgeMap>
    <edgeMap><xCoord>88</xCoord><yCoord>305</yCoord></edgeMap>
    <edgeMap><xCoord>89</xCoord><yCoord>305</yCoord></edgeMap>
    <edgeMap><xCoord>90</xCoord><yCoord>305</yCoord></edgeMap>
   </roi>
   <roi>
    <imageZposition>1549.5</imageZposition>
    <imageSOP_UID>1.3.6.1.4.1.14519.5.2.1.6279.6001.293964730043641263288566277666</imageSOP_UID>
    <inclusion>TRUE</inclusion>
    <edgeMap><xCoord>91</xCoord><yCoord>304</yCoord></edgeMap>
    <edgeMap><xCoord>92</xCoord><yCoord>303</yCoord></edgeMap>
    <edgeMap><xCoord>92</xCoord><yCoord>302</yCoord></edgeMap>
    <edgeMap><xCoord>92</xCoord><yCoord>301</yCoord></edgeMap>
    <edgeMap><xCoord>91</xCoord><yCoord>300</yCoord></edgeMap>
    <edgeMap><xCoord>91</xCoord><yCoord>299</yCoord></edgeMap>
    <edgeMap><xCoord>90</xCoord><yCoord>298</yCoord></edgeMap>
    <edgeMap><xCoord>89</xCoord><yCoord>298</yCoord></edgeMap>
    <edgeMap><xCoord>88</xCoord><yCoord>298</yCoord></edgeMap>
    <edgeMap><xCoord>87</xCoord><yCoord>299</yCoord></edgeMap>
    <edgeMap><xCoord>87</xCoord><yCoord>300</yCoord></edgeMap>
    <edgeMap><xCoord>87</xCoord><yCoord>301</yCoord></edgeMap>
    <edgeMap><xCoord>87</xCoord><yCoord>302</yCoord></edgeMap>
    <edgeMap><xCoord>87</xCoord><yCoord>303</yCoord></edgeMap>
    <edgeMap><xCoord>87</xCoord><yCoord>304</yCoord></edgeMap>
    <edgeMap><xCoord>88</xCoord><yCoord>304</yCoord></edgeMap>
    <edgeMap><xCoord>89</xCoord><yCoord>304</yCoord></edgeMap>
    <edgeMap><xCoord>90</xCoord><yCoord>304</yCoord></edgeMap>
    <edgeMap><xCoord>91</xCoord><yCoord>304</yCoord></edgeMap>
   </roi>
  </unblindedReadNodule>
  <unblindedReadNodule>
   <noduleID>2892</noduleID>
   <roi>
    <imageZposition>1493.5</imageZposition>
    <imageSOP_UID>1.3.6.1.4.1.14519.5.2.1.6279.6001.135086508171441146004704034595</imageSOP_UID>
    <inclusion>TRUE</inclusion>
    <edgeMap><xCoord>77</xCoord><yCoord>321</yCoord></edgeMap>
   </roi>
  </unblindedReadNodule>
  <unblindedReadNodule>
   <noduleID>2905</noduleID>
   <roi>
    <imageZposition>1459.5</imageZposition>
    <imageSOP_UID>1.3.6.1.4.1.14519.5.2.1.6279.6001.243985498598787193237783433806</imageSOP_UID>
    <inclusion>TRUE</inclusion>
    <edgeMap><xCoord>431</xCoord><yCoord>329</yCoord></edgeMap>
   </roi>
  </unblindedReadNodule>
  <unblindedReadNodule>
   <noduleID>2896</noduleID>
   <characteristics>
    <subtlety>4</subtlety>
    <internalStructure>1</internalStructure>
    <calcification>6</calcification>
    <sphericity>4</sphericity>
    <margin>4</margin>
    <lobulation>1</lobulation>
    <spiculation>1</spiculation>
    <texture>4</texture>
    <malignancy>2</malignancy>
   </characteristics>
   <roi>
    <imageZposition>1435.5</imageZposition>
    <imageSOP_UID>1.3.6.1.4.1.14519.5.2.1.6279.6001.159836207989890150293453843919</imageSOP_UID>
    <inclusion>TRUE</inclusion>
    <edgeMap><xCoord>83</xCoord><yCoord>365</yCoord></edgeMap>
    <edgeMap><xCoord>83</xCoord><yCoord>364</yCoord></edgeMap>
    <edgeMap><xCoord>84</xCoord><yCoord>363</yCoord></edgeMap>
    <edgeMap><xCoord>84</xCoord><yCoord>362</yCoord></edgeMap>
    <edgeMap><xCoord>84</xCoord><yCoord>361</yCoord></edgeMap>
    <edgeMap><xCoord>84</xCoord><yCoord>360</yCoord></edgeMap>
    <edgeMap><xCoord>84</xCoord><yCoord>359</yCoord></edgeMap>
    <edgeMap><xCoord>84</xCoord><yCoord>358</yCoord></edgeMap>
    <edgeMap><xCoord>84</xCoord><yCoord>357</yCoord></edgeMap>
    <edgeMap><xCoord>83</xCoord><yCoord>356</yCoord></edgeMap>
    <edgeMap><xCoord>82</xCoord><yCoord>356</yCoord></edgeMap>
    <edgeMap><xCoord>81</xCoord><yCoord>356</yCoord></edgeMap>
    <edgeMap><xCoord>80</xCoord><yCoord>356</yCoord></edgeMap>
    <edgeMap><xCoord>79</xCoord><yCoord>357</yCoord></edgeMap>
    <edgeMap><xCoord>79</xCoord><yCoord>358</yCoord></edgeMap>
    <edgeMap><xCoord>79</xCoord><yCoord>359</yCoord></edgeMap>
    <edgeMap><xCoord>79</xCoord><yCoord>360</yCoord></edgeMap>
    <edgeMap><xCoord>79</xCoord><yCoord>361</yCoord></edgeMap>
    <edgeMap><xCoord>79</xCoord><yCoord>362</yCoord></edgeMap>
    <edgeMap><xCoord>79</xCoord><yCoord>363</yCoord></edgeMap>
    <edgeMap><xCoord>79</xCoord><yCoord>364</yCoord></edgeMap>
    <edgeMap><xCoord>80</xCoord><yCoord>364</yCoord></edgeMap>
    <edgeMap><xCoord>81</xCoord><yCoord>364</yCoord></edgeMap>
    <edgeMap><xCoord>82</xCoord><yCoord>365</yCoord></edgeMap>
    <edgeMap><xCoord>83</xCoord><yCoord>365</yCoord></edgeMap>
   </roi>
   <roi>
    <imageZposition>1433.5</imageZposition>
    <imageSOP_UID>1.3.6.1.4.1.14519.5.2.1.6279.6001.197172666440203124339909573781</imageSOP_UID>
    <inclusion>TRUE</inclusion>
    <edgeMap><xCoord>83</xCoord><yCoord>367</yCoord></edgeMap>
    <edgeMap><xCoord>83</xCoord><yCoord>366</yCoord></edgeMap>
    <edgeMap><xCoord>84</xCoord><yCoord>365</yCoord></edgeMap>
    <edgeMap><xCoord>84</xCoord><yCoord>364</yCoord></edgeMap>
    <edgeMap><xCoord>84</xCoord><yCoord>363</yCoord></edgeMap>
    <edgeMap><xCoord>84</xCoord><yCoord>362</yCoord></edgeMap>
    <edgeMap><xCoord>84</xCoord><yCoord>361</yCoord></edgeMap>
    <edgeMap><xCoord>85</xCoord><yCoord>360</yCoord></edgeMap>
    <edgeMap><xCoord>85</xCoord><yCoord>359</yCoord></edgeMap>
    <edgeMap><xCoord>85</xCoord><yCoord>358</yCoord></edgeMap>
    <edgeMap><xCoord>85</xCoord><yCoord>357</yCoord></edgeMap>
    <edgeMap><xCoord>85</xCoord><yCoord>356</yCoord></edgeMap>
    <edgeMap><xCoord>84</xCoord><yCoord>356</yCoord></edgeMap>
    <edgeMap><xCoord>83</xCoord><yCoord>355</yCoord></edgeMap>
    <edgeMap><xCoord>83</xCoord><yCoord>354</yCoord></edgeMap>
    <edgeMap><xCoord>82</xCoord><yCoord>354</yCoord></edgeMap>
    <edgeMap><xCoord>81</xCoord><yCoord>354</yCoord></edgeMap>
    <edgeMap><xCoord>80</xCoord><yCoord>354</yCoord></edgeMap>
    <edgeMap><xCoord>79</xCoord><yCoord>355</yCoord></edgeMap>
    <edgeMap><xCoord>78</xCoord><yCoord>356</yCoord></edgeMap>
    <edgeMap><xCoord>78</xCoord><yCoord>357</yCoord></edgeMap>
    <edgeMap><xCoord>78</xCoord><yCoord>358</yCoord></edgeMap>
    <edgeMap><xCoord>78</xCoord><yCoord>359</yCoord></edgeMap>
    <edgeMap><xCoord>78</xCoord><yCoord>360</yCoord></edgeMap>
    <edgeMap><xCoord>78</xCoord><yCoord>361</yCoord></edgeMap>
    <edgeMap><xCoord>78</xCoord><yCoord>362</yCoord></edgeMap>
    <edgeMap><xCoord>78</xCoord><yCoord>363</yCoord></edgeMap>
    <edgeMap><xCoord>78</xCoord><yCoord>364</yCoord></edgeMap>
    <edgeMap><xCoord>78</xCoord><yCoord>365</yCoord></edgeMap>
    <edgeMap><xCoord>79</xCoord><yCoord>366</yCoord></edgeMap>
    <edgeMap><xCoord>80</xCoord><yCoord>367</yCoord></edgeMap>
    <edgeMap><xCoord>81</xCoord><yCoord>367</yCoord></edgeMap>
    <edgeMap><xCoord>82</xCoord><yCoord>367</yCoord></edgeMap>
    <edgeMap><xCoord>83</xCoord><yCoord>367</yCoord></edgeMap>
   </roi>
   <roi>
    <imageZposition>1431.5</imageZposition>
    <imageSOP_UID>1.3.6.1.4.1.14519.5.2.1.6279.6001.778718062369487579113325152700</imageSOP_UID>
    <inclusion>TRUE</inclusion>
    <edgeMap><xCoord>81</xCoord><yCoord>367</yCoord></edgeMap>
    <edgeMap><xCoord>82</xCoord><yCoord>366</yCoord></edgeMap>
    <edgeMap><xCoord>83</xCoord><yCoord>365</yCoord></edgeMap>
    <edgeMap><xCoord>84</xCoord><yCoord>364</yCoord></edgeMap>
    <edgeMap><xCoord>84</xCoord><yCoord>363</yCoord></edgeMap>
    <edgeMap><xCoord>84</xCoord><yCoord>362</yCoord></edgeMap>
    <edgeMap><xCoord>84</xCoord><yCoord>361</yCoord></edgeMap>
    <edgeMap><xCoord>84</xCoord><yCoord>360</yCoord></edgeMap>
    <edgeMap><xCoord>84</xCoord><yCoord>359</yCoord></edgeMap>
    <edgeMap><xCoord>84</xCoord><yCoord>358</yCoord></edgeMap>
    <edgeMap><xCoord>84</xCoord><yCoord>357</yCoord></edgeMap>
    <edgeMap><xCoord>84</xCoord><yCoord>356</yCoord></edgeMap>
    <edgeMap><xCoord>83</xCoord><yCoord>356</yCoord></edgeMap>
    <edgeMap><xCoord>82</xCoord><yCoord>355</yCoord></edgeMap>
    <edgeMap><xCoord>81</xCoord><yCoord>354</yCoord></edgeMap>
    <edgeMap><xCoord>80</xCoord><yCoord>355</yCoord></edgeMap>
    <edgeMap><xCoord>79</xCoord><yCoord>355</yCoord></edgeMap>
    <edgeMap><xCoord>78</xCoord><yCoord>356</yCoord></edgeMap>
    <edgeMap><xCoord>78</xCoord><yCoord>357</yCoord></edgeMap>
    <edgeMap><xCoord>78</xCoord><yCoord>358</yCoord></edgeMap>
    <edgeMap><xCoord>78</xCoord><yCoord>359</yCoord></edgeMap>
    <edgeMap><xCoord>78</xCoord><yCoord>360</yCoord></edgeMap>
    <edgeMap><xCoord>77</xCoord><yCoord>361</yCoord></edgeMap>
    <edgeMap><xCoord>76</xCoord><yCoord>362</yCoord></edgeMap>
    <edgeMap><xCoord>76</xCoord><yCoord>363</yCoord></edgeMap>
    <edgeMap><xCoord>76</xCoord><yCoord>364</yCoord></edgeMap>
    <edgeMap><xCoord>76</xCoord><yCoord>365</yCoord></edgeMap>
    <edgeMap><xCoord>76</xCoord><yCoord>366</yCoord></edgeMap>
    <edgeMap><xCoord>77</xCoord><yCoord>366</yCoord></edgeMap>
    <edgeMap><xCoord>78</xCoord><yCoord>367</yCoord></edgeMap>
    <edgeMap><xCoord>79</xCoord><yCoord>367</yCoord></edgeMap>
    <edgeMap><xCoord>80</xCoord><yCoord>367</yCoord></edgeMap>
    <edgeMap><xCoord>81</xCoord><yCoord>367</yCoord></edgeMap>
   </roi>
  </unblindedReadNodule>
  <unblindedReadNodule>
   <noduleID>2902</noduleID>
   <characteristics>
    <subtlety>5</subtlety>
    <internalStructure>1</internalStructure>
    <calcification>6</calcification>
    <sphericity>3</sphericity>
    <margin>2</margin>
    <lobulation>1</lobulation>
    <spiculation>4</spiculation>
    <texture>4</texture>
    <malignancy>2</malignancy>
   </characteristics>
   <roi>
    <imageZposition>1435.5</imageZposition>
    <imageSOP_UID>1.3.6.1.4.1.14519.5.2.1.6279.6001.159836207989890150293453843919</imageSOP_UID>
    <inclusion>TRUE</inclusion>
    <edgeMap><xCoord>441</xCoord><yCoord>297</yCoord></edgeMap>
    <edgeMap><xCoord>442</xCoord><yCoord>296</yCoord></edgeMap>
    <edgeMap><xCoord>443</xCoord><yCoord>296</yCoord></edgeMap>
    <edgeMap><xCoord>444</xCoord><yCoord>295</yCoord></edgeMap>
    <edgeMap><xCoord>444</xCoord><yCoord>294</yCoord></edgeMap>
    <edgeMap><xCoord>444</xCoord><yCoord>293</yCoord></edgeMap>
    <edgeMap><xCoord>443</xCoord><yCoord>292</yCoord></edgeMap>
    <edgeMap><xCoord>442</xCoord><yCoord>291</yCoord></edgeMap>
    <edgeMap><xCoord>441</xCoord><yCoord>291</yCoord></edgeMap>
    <edgeMap><xCoord>440</xCoord><yCoord>291</yCoord></edgeMap>
    <edgeMap><xCoord>439</xCoord><yCoord>291</yCoord></edgeMap>
    <edgeMap><xCoord>439</xCoord><yCoord>292</yCoord></edgeMap>
    <edgeMap><xCoord>439</xCoord><yCoord>293</yCoord></edgeMap>
    <edgeMap><xCoord>439</xCoord><yCoord>294</yCoord></edgeMap>
    <edgeMap><xCoord>439</xCoord><yCoord>295</yCoord></edgeMap>
    <edgeMap><xCoord>440</xCoord><yCoord>295</yCoord></edgeMap>
    <edgeMap><xCoord>441</xCoord><yCoord>296</yCoord></edgeMap>
    <edgeMap><xCoord>441</xCoord><yCoord>297</yCoord></edgeMap>
   </roi>
   <roi>
    <imageZposition>1433.5</imageZposition>
    <imageSOP_UID>1.3.6.1.4.1.14519.5.2.1.6279.6001.197172666440203124339909573781</imageSOP_UID>
    <inclusion>TRUE</inclusion>
    <edgeMap><xCoord>442</xCoord><yCoord>296</yCoord></edgeMap>
    <edgeMap><xCoord>443</xCoord><yCoord>295</yCoord></edgeMap>
    <edgeMap><xCoord>444</xCoord><yCoord>295</yCoord></edgeMap>
    <edgeMap><xCoord>444</xCoord><yCoord>294</yCoord></edgeMap>
    <edgeMap><xCoord>445</xCoord><yCoord>293</yCoord></edgeMap>
    <edgeMap><xCoord>445</xCoord><yCoord>292</yCoord></edgeMap>
    <edgeMap><xCoord>445</xCoord><yCoord>291</yCoord></edgeMap>
    <edgeMap><xCoord>445</xCoord><yCoord>290</yCoord></edgeMap>
    <edgeMap><xCoord>444</xCoord><yCoord>289</yCoord></edgeMap>
    <edgeMap><xCoord>444</xCoord><yCoord>288</yCoord></edgeMap>
    <edgeMap><xCoord>443</xCoord><yCoord>287</yCoord></edgeMap>
    <edgeMap><xCoord>442</xCoord><yCoord>287</yCoord></edgeMap>
    <edgeMap><xCoord>441</xCoord><yCoord>287</yCoord></edgeMap>
    <edgeMap><xCoord>440</xCoord><yCoord>288</yCoord></edgeMap>
    <edgeMap><xCoord>439</xCoord><yCoord>288</yCoord></edgeMap>
    <edgeMap><xCoord>438</xCoord><yCoord>289</yCoord></edgeMap>
    <edgeMap><xCoord>438</xCoord><yCoord>290</yCoord></edgeMap>
    <edgeMap><xCoord>438</xCoord><yCoord>291</yCoord></edgeMap>
    <edgeMap><xCoord>438</xCoord><yCoord>292</yCoord></edgeMap>
    <edgeMap><xCoord>439</xCoord><yCoord>293</yCoord></edgeMap>
    <edgeMap><xCoord>439</xCoord><yCoord>294</yCoord></edgeMap>
    <edgeMap><xCoord>440</xCoord><yCoord>295</yCoord></edgeMap>
    <edgeMap><xCoord>441</xCoord><yCoord>296</yCoord></edgeMap>
    <edgeMap><xCoord>442</xCoord><yCoord>296</yCoord></edgeMap>
   </roi>
   <roi>
    <imageZposition>1431.5</imageZposition>
    <imageSOP_UID>1.3.6.1.4.1.14519.5.2.1.6279.6001.778718062369487579113325152700</imageSOP_UID>
    <inclusion>TRUE</inclusion>
    <edgeMap><xCoord>444</xCoord><yCoord>294</yCoord></edgeMap>
    <edgeMap><xCoord>444</xCoord><yCoord>293</yCoord></edgeMap>
    <edgeMap><xCoord>444</xCoord><yCoord>292</yCoord></edgeMap>
    <edgeMap><xCoord>445</xCoord><yCoord>291</yCoord></edgeMap>
    <edgeMap><xCoord>445</xCoord><yCoord>290</yCoord></edgeMap>
    <edgeMap><xCoord>445</xCoord><yCoord>289</yCoord></edgeMap>
    <edgeMap><xCoord>444</xCoord><yCoord>288</yCoord></edgeMap>
    <edgeMap><xCoord>443</xCoord><yCoord>287</yCoord></edgeMap>
    <edgeMap><xCoord>442</xCoord><yCoord>286</yCoord></edgeMap>
    <edgeMap><xCoord>441</xCoord><yCoord>286</yCoord></edgeMap>
    <edgeMap><xCoord>440</xCoord><yCoord>286</yCoord></edgeMap>
    <edgeMap><xCoord>439</xCoord><yCoord>287</yCoord></edgeMap>
    <edgeMap><xCoord>438</xCoord><yCoord>288</yCoord></edgeMap>
    <edgeMap><xCoord>438</xCoord><yCoord>289</yCoord></edgeMap>
    <edgeMap><xCoord>438</xCoord><yCoord>290</yCoord></edgeMap>
    <edgeMap><xCoord>439</xCoord><yCoord>291</yCoord></edgeMap>
    <edgeMap><xCoord>439</xCoord><yCoord>292</yCoord></edgeMap>
    <edgeMap><xCoord>440</xCoord><yCoord>293</yCoord></edgeMap>
    <edgeMap><xCoord>441</xCoord><yCoord>294</yCoord></edgeMap>
    <edgeMap><xCoord>442</xCoord><yCoord>294</yCoord></edgeMap>
    <edgeMap><xCoord>443</xCoord><yCoord>294</yCoord></edgeMap>
    <edgeMap><xCoord>444</xCoord><yCoord>294</yCoord></edgeMap>
   </roi>
  </unblindedReadNodule>
  <nonNodule>
   <nonNoduleID>2928</nonNoduleID>
   <imageZposition>1535.5</imageZposition>
   <imageSOP_UID>1.3.6.1.4.1.14519.5.2.1.6279.6001.296871970300081549477042510015</imageSOP_UID>
   <locus><xCoord>140</xCoord><yCoord>395</yCoord>
   </locus>
  </nonNodule>
  <nonNodule>
   <nonNoduleID>2919</nonNoduleID>
   <imageZposition>1533.5</imageZposition>
   <imageSOP_UID>1.3.6.1.4.1.14519.5.2.1.6279.6001.539556293762005474211583190861</imageSOP_UID>
   <locus><xCoord>385</xCoord><yCoord>368</yCoord>
   </locus>
  </nonNodule>
  <nonNodule>
   <nonNoduleID>2932</nonNoduleID>
   <imageZposition>1525.5</imageZposition>
   <imageSOP_UID>1.3.6.1.4.1.14519.5.2.1.6279.6001.296506739114055490109857770912</imageSOP_UID>
   <locus><xCoord>383</xCoord><yCoord>182</yCoord>
   </locus>
  </nonNodule>
  <nonNodule>
   <nonNoduleID>2931</nonNoduleID>
   <imageZposition>1515.5</imageZposition>
   <imageSOP_UID>1.3.6.1.4.1.14519.5.2.1.6279.6001.606194607449635538166018231334</imageSOP_UID>
   <locus><xCoord>379</xCoord><yCoord>233</yCoord>
   </locus>
  </nonNodule>
  <nonNodule>
   <nonNoduleID>2911</nonNoduleID>
   <imageZposition>1509.5</imageZposition>
   <imageSOP_UID>1.3.6.1.4.1.14519.5.2.1.6279.6001.601704485917084360822433585400</imageSOP_UID>
   <locus><xCoord>144</xCoord><yCoord>401</yCoord>
   </locus>
  </nonNodule>
  <nonNodule>
   <nonNoduleID>2901</nonNoduleID>
   <imageZposition>1501.5</imageZposition>
   <imageSOP_UID>1.3.6.1.4.1.14519.5.2.1.6279.6001.372307610453694771534046398817</imageSOP_UID>
   <locus><xCoord>380</xCoord><yCoord>301</yCoord>
   </locus>
  </nonNodule>
  <nonNodule>
   <nonNoduleID>2908</nonNoduleID>
   <imageZposition>1479.5</imageZposition>
   <imageSOP_UID>1.3.6.1.4.1.14519.5.2.1.6279.6001.335151302608721691558264231274</imageSOP_UID>
   <locus><xCoord>181</xCoord><yCoord>193</yCoord>
   </locus>
  </nonNodule>
  <nonNodule>
   <nonNoduleID>2930</nonNoduleID>
   <imageZposition>1479.5</imageZposition>
   <imageSOP_UID>1.3.6.1.4.1.14519.5.2.1.6279.6001.335151302608721691558264231274</imageSOP_UID>
   <locus><xCoord>191</xCoord><yCoord>398</yCoord>
   </locus>
  </nonNodule>
  <nonNodule>
   <nonNoduleID>2934</nonNoduleID>
   <imageZposition>1415.5</imageZposition>
   <imageSOP_UID>1.3.6.1.4.1.14519.5.2.1.6279.6001.322410063692893621716671845319</imageSOP_UID>
   <locus><xCoord>168</xCoord><yCoord>294</yCoord>
   </locus>
  </nonNodule>
  <nonNodule>
   <nonNoduleID>2913</nonNoduleID>
   <imageZposition>1407.5</imageZposition>
   <imageSOP_UID>1.3.6.1.4.1.14519.5.2.1.6279.6001.172715807315582354973462685592</imageSOP_UID>
   <locus><xCoord>379</xCoord><yCoord>390</yCoord>
   </locus>
  </nonNodule>
  <nonNodule>
   <nonNoduleID>2915</nonNoduleID>
   <imageZposition>1399.5</imageZposition>
   <imageSOP_UID>1.3.6.1.4.1.14519.5.2.1.6279.6001.171138344128719400062480112531</imageSOP_UID>
   <locus><xCoord>381</xCoord><yCoord>388</yCoord>
   </locus>
  </nonNodule>
  <nonNodule>
   <nonNoduleID>2918</nonNoduleID>
   <imageZposition>1399.5</imageZposition>
   <imageSOP_UID>1.3.6.1.4.1.14519.5.2.1.6279.6001.171138344128719400062480112531</imageSOP_UID>
   <locus><xCoord>158</xCoord><yCoord>400</yCoord>
   </locus>
  </nonNodule>
  <nonNodule>
   <nonNoduleID>2886</nonNoduleID>
   <imageZposition>1397.5</imageZposition>
   <imageSOP_UID>1.3.6.1.4.1.14519.5.2.1.6279.6001.206706816940145589130999874861</imageSOP_UID>
   <locus><xCoord>343</xCoord><yCoord>396</yCoord>
   </locus>
  </nonNodule>
  <nonNodule>
   <nonNoduleID>2925</nonNoduleID>
   <imageZposition>1395.5</imageZposition>
   <imageSOP_UID>1.3.6.1.4.1.14519.5.2.1.6279.6001.174310874901801617144800116383</imageSOP_UID>
   <locus><xCoord>150</xCoord><yCoord>404</yCoord>
   </locus>
  </nonNodule>
  <nonNodule>
   <nonNoduleID>2926</nonNoduleID>
   <imageZposition>1395.5</imageZposition>
   <imageSOP_UID>1.3.6.1.4.1.14519.5.2.1.6279.6001.174310874901801617144800116383</imageSOP_UID>
   <locus><xCoord>107</xCoord><yCoord>388</yCoord>
   </locus>
  </nonNodule>
  <nonNodule>
   <nonNoduleID>2885</nonNoduleID>
   <imageZposition>1393.5</imageZposition>
   <imageSOP_UID>1.3.6.1.4.1.14519.5.2.1.6279.6001.127026670749246301163749546334</imageSOP_UID>
   <locus><xCoord>148</xCoord><yCoord>403</yCoord>
   </locus>
  </nonNodule>
  <nonNodule>
   <nonNoduleID>2914</nonNoduleID>
   <imageZposition>1393.5</imageZposition>
   <imageSOP_UID>1.3.6.1.4.1.14519.5.2.1.6279.6001.127026670749246301163749546334</imageSOP_UID>
   <locus><xCoord>462</xCoord><yCoord>275</yCoord>
   </locus>
  </nonNodule>
  <nonNodule>
   <nonNoduleID>2910</nonNoduleID>
   <imageZposition>1389.5</imageZposition>
   <imageSOP_UID>1.3.6.1.4.1.14519.5.2.1.6279.6001.314729690473311908618924883075</imageSOP_UID>
   <locus><xCoord>192</xCoord><yCoord>154</yCoord>
   </locus>
  </nonNodule>
 </readingSession>
 <readingSession>
  <annotationVersion>3.12</annotationVersion>
  <servicingRadiologistID>anonymous</servicingRadiologistID>
  <unblindedReadNodule>
   <noduleID>0</noduleID>
   <roi>
    <imageZposition>1555.5</imageZposition>
    <imageSOP_UID>1.3.6.1.4.1.14519.5.2.1.6279.6001.602351446867337620754347706834</imageSOP_UID>
    <inclusion>TRUE</inclusion>
    <edgeMap><xCoord>86</xCoord><yCoord>249</yCoord></edgeMap>
   </roi>
  </unblindedReadNodule>
  <unblindedReadNodule>
   <noduleID>2</noduleID>
   <roi>
    <imageZposition>1433.5</imageZposition>
    <imageSOP_UID>1.3.6.1.4.1.14519.5.2.1.6279.6001.197172666440203124339909573781</imageSOP_UID>
    <inclusion>TRUE</inclusion>
    <edgeMap><xCoord>440</xCoord><yCoord>291</yCoord></edgeMap>
   </roi>
  </unblindedReadNodule>
  <unblindedReadNodule>
   <noduleID>3</noduleID>
   <roi>
    <imageZposition>1557.5</imageZposition>
    <imageSOP_UID>1.3.6.1.4.1.14519.5.2.1.6279.6001.177506300583919452474844269540</imageSOP_UID>
    <inclusion>TRUE</inclusion>
    <edgeMap><xCoord>302</xCoord><yCoord>374</yCoord></edgeMap>
   </roi>
  </unblindedReadNodule>
  <unblindedReadNodule>
   <noduleID>5</noduleID>
   <roi>
    <imageZposition>1543.5</imageZposition>
    <imageSOP_UID>1.3.6.1.4.1.14519.5.2.1.6279.6001.188286491284876696367409483878</imageSOP_UID>
    <inclusion>TRUE</inclusion>
    <edgeMap><xCoord>165</xCoord><yCoord>395</yCoord></edgeMap>
   </roi>
  </unblindedReadNodule>
  <unblindedReadNodule>
   <noduleID>10</noduleID>
   <roi>
    <imageZposition>1437.5</imageZposition>
    <imageSOP_UID>1.3.6.1.4.1.14519.5.2.1.6279.6001.136248488472668985127082630499</imageSOP_UID>
    <inclusion>TRUE</inclusion>
    <edgeMap><xCoord>146</xCoord><yCoord>414</yCoord></edgeMap>
   </roi>
  </unblindedReadNodule>
  <unblindedReadNodule>
   <noduleID>11</noduleID>
   <roi>
    <imageZposition>1407.5</imageZposition>
    <imageSOP_UID>1.3.6.1.4.1.14519.5.2.1.6279.6001.172715807315582354973462685592</imageSOP_UID>
    <inclusion>TRUE</inclusion>
    <edgeMap><xCoord>379</xCoord><yCoord>390</yCoord></edgeMap>
   </roi>
  </unblindedReadNodule>
  <unblindedReadNodule>
   <noduleID>12</noduleID>
   <roi>
    <imageZposition>1393.5</imageZposition>
    <imageSOP_UID>1.3.6.1.4.1.14519.5.2.1.6279.6001.127026670749246301163749546334</imageSOP_UID>
    <inclusion>TRUE</inclusion>
    <edgeMap><xCoord>461</xCoord><yCoord>275</yCoord></edgeMap>
   </roi>
  </unblindedReadNodule>
  <unblindedReadNodule>
   <noduleID>14</noduleID>
   <roi>
    <imageZposition>1415.5</imageZposition>
    <imageSOP_UID>1.3.6.1.4.1.14519.5.2.1.6279.6001.322410063692893621716671845319</imageSOP_UID>
    <inclusion>TRUE</inclusion>
    <edgeMap><xCoord>168</xCoord><yCoord>295</yCoord></edgeMap>
   </roi>
  </unblindedReadNodule>
  <unblindedReadNodule>
   <noduleID>18</noduleID>
   <roi>
    <imageZposition>1513.5</imageZposition>
    <imageSOP_UID>1.3.6.1.4.1.14519.5.2.1.6279.6001.154425790668374215500198952281</imageSOP_UID>
    <inclusion>TRUE</inclusion>
    <edgeMap><xCoord>124</xCoord><yCoord>178</yCoord></edgeMap>
   </roi>
  </unblindedReadNodule>
  <unblindedReadNodule>
   <noduleID>20</noduleID>
   <roi>
    <imageZposition>1431.5</imageZposition>
    <imageSOP_UID>1.3.6.1.4.1.14519.5.2.1.6279.6001.778718062369487579113325152700</imageSOP_UID>
    <inclusion>TRUE</inclusion>
    <edgeMap><xCoord>392</xCoord><yCoord>391</yCoord></edgeMap>
   </roi>
  </unblindedReadNodule>
  <unblindedReadNodule>
   <noduleID>21</noduleID>
   <roi>
    <imageZposition>1431.5</imageZposition>
    <imageSOP_UID>1.3.6.1.4.1.14519.5.2.1.6279.6001.778718062369487579113325152700</imageSOP_UID>
    <inclusion>TRUE</inclusion>
    <edgeMap><xCoord>366</xCoord><yCoord>399</yCoord></edgeMap>
   </roi>
  </unblindedReadNodule>
  <unblindedReadNodule>
   <noduleID>22</noduleID>
   <roi>
    <imageZposition>1395.5</imageZposition>
    <imageSOP_UID>1.3.6.1.4.1.14519.5.2.1.6279.6001.174310874901801617144800116383</imageSOP_UID>
    <inclusion>TRUE</inclusion>
    <edgeMap><xCoord>107</xCoord><yCoord>388</yCoord></edgeMap>
   </roi>
  </unblindedReadNodule>
  <unblindedReadNodule>
   <noduleID>23</noduleID>
   <roi>
    <imageZposition>1547.5</imageZposition>
    <imageSOP_UID>1.3.6.1.4.1.14519.5.2.1.6279.6001.189746833982405411847339043770</imageSOP_UID>
    <inclusion>TRUE</inclusion>
    <edgeMap><xCoord>91</xCoord><yCoord>259</yCoord></edgeMap>
   </roi>
  </unblindedReadNodule>
  <unblindedReadNodule>
   <noduleID>24</noduleID>
   <roi>
    <imageZposition>1479.5</imageZposition>
    <imageSOP_UID>1.3.6.1.4.1.14519.5.2.1.6279.6001.335151302608721691558264231274</imageSOP_UID>
    <inclusion>TRUE</inclusion>
    <edgeMap><xCoord>191</xCoord><yCoord>398</yCoord></edgeMap>
   </roi>
  </unblindedReadNodule>
  <unblindedReadNodule>
   <noduleID>25</noduleID>
   <roi>
    <imageZposition>1515.5</imageZposition>
    <imageSOP_UID>1.3.6.1.4.1.14519.5.2.1.6279.6001.606194607449635538166018231334</imageSOP_UID>
    <inclusion>TRUE</inclusion>
    <edgeMap><xCoord>379</xCoord><yCoord>233</yCoord></edgeMap>
   </roi>
  </unblindedReadNodule>
  <unblindedReadNodule>
   <noduleID>26</noduleID>
   <roi>
    <imageZposition>1525.5</imageZposition>
    <imageSOP_UID>1.3.6.1.4.1.14519.5.2.1.6279.6001.296506739114055490109857770912</imageSOP_UID>
    <inclusion>TRUE</inclusion>
    <edgeMap><xCoord>383</xCoord><yCoord>182</yCoord></edgeMap>
   </roi>
  </unblindedReadNodule>
  <unblindedReadNodule>
   <noduleID>27</noduleID>
   <roi>
    <imageZposition>1569.5</imageZposition>
    <imageSOP_UID>1.3.6.1.4.1.14519.5.2.1.6279.6001.289496886175049077181334208481</imageSOP_UID>
    <inclusion>TRUE</inclusion>
    <edgeMap><xCoord>201</xCoord><yCoord>339</yCoord></edgeMap>
   </roi>
  </unblindedReadNodule>
  <unblindedReadNodule>
   <noduleID>28</noduleID>
   <roi>
    <imageZposition>1551.5</imageZposition>
    <imageSOP_UID>1.3.6.1.4.1.14519.5.2.1.6279.6001.262248699322351192609414648712</imageSOP_UID>
    <inclusion>TRUE</inclusion>
    <edgeMap><xCoord>89</xCoord><yCoord>302</yCoord></edgeMap>
   </roi>
  </unblindedReadNodule>
  <unblindedReadNodule>
   <noduleID>29</noduleID>
   <roi>
    <imageZposition>1493.5</imageZposition>
    <imageSOP_UID>1.3.6.1.4.1.14519.5.2.1.6279.6001.135086508171441146004704034595</imageSOP_UID>
    <inclusion>TRUE</inclusion>
    <edgeMap><xCoord>75</xCoord><yCoord>321</yCoord></edgeMap>
   </roi>
  </unblindedReadNodule>
  <unblindedReadNodule>
   <noduleID>30</noduleID>
   <roi>
    <imageZposition>1399.5</imageZposition>
    <imageSOP_UID>1.3.6.1.4.1.14519.5.2.1.6279.6001.171138344128719400062480112531</imageSOP_UID>
    <inclusion>TRUE</inclusion>
    <edgeMap><xCoord>79</xCoord><yCoord>165</yCoord></edgeMap>
   </roi>
  </unblindedReadNodule>
  <unblindedReadNodule>
   <noduleID>31</noduleID>
   <roi>
    <imageZposition>1431.5</imageZposition>
    <imageSOP_UID>1.3.6.1.4.1.14519.5.2.1.6279.6001.778718062369487579113325152700</imageSOP_UID>
    <inclusion>TRUE</inclusion>
    <edgeMap><xCoord>80</xCoord><yCoord>360</yCoord></edgeMap>
   </roi>
  </unblindedReadNodule>
  <unblindedReadNodule>
   <noduleID>32</noduleID>
   <roi>
    <imageZposition>1565.5</imageZposition>
    <imageSOP_UID>1.3.6.1.4.1.14519.5.2.1.6279.6001.962965951598936868199777026671</imageSOP_UID>
    <inclusion>TRUE</inclusion>
    <edgeMap><xCoord>355</xCoord><yCoord>199</yCoord></edgeMap>
   </roi>
  </unblindedReadNodule>
  <nonNodule>
   <nonNoduleID>1</nonNoduleID>
   <imageZposition>1503.5</imageZposition>
   <imageSOP_UID>1.3.6.1.4.1.14519.5.2.1.6279.6001.204702087677279649340584678413</imageSOP_UID>
   <locus><xCoord>382</xCoord><yCoord>301</yCoord>
   </locus>
  </nonNodule>
  <nonNodule>
   <nonNoduleID>4</nonNoduleID>
   <imageZposition>1459.5</imageZposition>
   <imageSOP_UID>1.3.6.1.4.1.14519.5.2.1.6279.6001.243985498598787193237783433806</imageSOP_UID>
   <locus><xCoord>432</xCoord><yCoord>328</yCoord>
   </locus>
  </nonNodule>
  <nonNodule>
   <nonNoduleID>6</nonNoduleID>
   <imageZposition>1479.5</imageZposition>
   <imageSOP_UID>1.3.6.1.4.1.14519.5.2.1.6279.6001.335151302608721691558264231274</imageSOP_UID>
   <locus><xCoord>181</xCoord><yCoord>193</yCoord>
   </locus>
  </nonNodule>
  <nonNodule>
   <nonNoduleID>7</nonNoduleID>
   <imageZposition>1389.5</imageZposition>
   <imageSOP_UID>1.3.6.1.4.1.14519.5.2.1.6279.6001.314729690473311908618924883075</imageSOP_UID>
   <locus><xCoord>192</xCoord><yCoord>154</yCoord>
   </locus>
  </nonNodule>
  <nonNodule>
   <nonNoduleID>8</nonNoduleID>
   <imageZposition>1509.5</imageZposition>
   <imageSOP_UID>1.3.6.1.4.1.14519.5.2.1.6279.6001.601704485917084360822433585400</imageSOP_UID>
   <locus><xCoord>144</xCoord><yCoord>401</yCoord>
   </locus>
  </nonNodule>
  <nonNodule>
   <nonNoduleID>9</nonNoduleID>
   <imageZposition>1395.5</imageZposition>
   <imageSOP_UID>1.3.6.1.4.1.14519.5.2.1.6279.6001.174310874901801617144800116383</imageSOP_UID>
   <locus><xCoord>149</xCoord><yCoord>404</yCoord>
   </locus>
  </nonNodule>
  <nonNodule>
   <nonNoduleID>13</nonNoduleID>
   <imageZposition>1399.5</imageZposition>
   <imageSOP_UID>1.3.6.1.4.1.14519.5.2.1.6279.6001.171138344128719400062480112531</imageSOP_UID>
   <locus><xCoord>381</xCoord><yCoord>387</yCoord>
   </locus>
  </nonNodule>
  <nonNodule>
   <nonNoduleID>15</nonNoduleID>
   <imageZposition>1399.5</imageZposition>
   <imageSOP_UID>1.3.6.1.4.1.14519.5.2.1.6279.6001.171138344128719400062480112531</imageSOP_UID>
   <locus><xCoord>158</xCoord><yCoord>400</yCoord>
   </locus>
  </nonNodule>
  <nonNodule>
   <nonNoduleID>16</nonNoduleID>
   <imageZposition>1501.5</imageZposition>
   <imageSOP_UID>1.3.6.1.4.1.14519.5.2.1.6279.6001.372307610453694771534046398817</imageSOP_UID>
   <locus><xCoord>380</xCoord><yCoord>301</yCoord>
   </locus>
  </nonNodule>
  <nonNodule>
   <nonNoduleID>17</nonNoduleID>
   <imageZposition>1535.5</imageZposition>
   <imageSOP_UID>1.3.6.1.4.1.14519.5.2.1.6279.6001.296871970300081549477042510015</imageSOP_UID>
   <locus><xCoord>384</xCoord><yCoord>369</yCoord>
   </locus>
  </nonNodule>
  <nonNodule>
   <nonNoduleID>19</nonNoduleID>
   <imageZposition>1397.5</imageZposition>
   <imageSOP_UID>1.3.6.1.4.1.14519.5.2.1.6279.6001.206706816940145589130999874861</imageSOP_UID>
   <locus><xCoord>343</xCoord><yCoord>396</yCoord>
   </locus>
  </nonNodule>
 </readingSession>
</LidcReadMessage>
