# Supplementary material for: An improved V-Net lung nodule segmentation model based on pixel threshold separation and attention mechanism
Source: Sci Rep. 2024 Feb 27;14:4743. doi: 10.1038/s41598-024-55178-3 (PMC10899216; doi:10.1038/s41598-024-55178-3)
Supplement: Supplementary file 1 — Supplementary Information 1. [file 41598_2024_55178_MOESM1_ESM.zip › lidc-xml-only/tcia-lidc-xml/185/240.xml]

<?xml version="1.0" encoding="UTF-8"?>
<LidcReadMessage uid="1.3.6.1.4.1.14519.5.2.1.6279.6001.1307390698021.0" xmlns="http://www.nih.gov">

	<ResponseHeader>

		<Version>1.8</Version>

		<MessageId>2979946</MessageId>

		<DateRequest>2005-10-26</DateRequest>

		<TimeRequest>00:00:00</TimeRequest>

		<RequestingSite>removed</RequestingSite>

		<ServicingSite>removed</ServicingSite>

		<TaskDescription>Second unblinded read</TaskDescription>

		<CtImageFile>removed</CtImageFile>

		<SeriesInstanceUid>1.3.6.1.4.1.14519.5.2.1.6279.6001.145580766024236783540879444879</SeriesInstanceUid>

		<DateService>2005-10-26</DateService>

		<TimeService>00:00:00</TimeService>

		<ResponseDescription>1 - Reading complete</ResponseDescription>

	<StudyInstanceUID>1.3.6.1.4.1.14519.5.2.1.6279.6001.442836465012574652961690947717</StudyInstanceUID></ResponseHeader>

	<readingSession>

		<annotationVersion>3.12</annotationVersion>

		<servicingRadiologistID>anon</servicingRadiologistID>

			<unblindedReadNodule>

				<noduleID>1</noduleID>

				<roi>

					<imageZposition>-285.0</imageZposition>

					<imageSOP_UID>1.3.6.1.4.1.14519.5.2.1.6279.6001.107684854254494074185383874830</imageSOP_UID>

					<inclusion>TRUE</inclusion>

					<edgeMap>

					<xCoord>446</xCoord>

					<yCoord>253</yCoord>

					</edgeMap>

				</roi>

			</unblindedReadNodule>

			<unblindedReadNodule>

				<noduleID>2</noduleID>

				<roi>

					<imageZposition>-210.0</imageZposition>

					<imageSOP_UID>1.3.6.1.4.1.14519.5.2.1.6279.6001.167821377457972386777371099952</imageSOP_UID>

					<inclusion>TRUE</inclusion>

					<edgeMap>

					<xCoord>328</xCoord>

					<yCoord>225</yCoord>

					</edgeMap>

				</roi>

			</unblindedReadNodule>

			<nonNodule>

				<nonNoduleID>0</nonNoduleID>

				<imageZposition>-82.5</imageZposition>

				<imageSOP_UID>1.3.6.1.4.1.14519.5.2.1.6279.6001.212645159346446398957690485806</imageSOP_UID>

				<locus>

					<xCoord>212</xCoord>

					<yCoord>304</yCoord>

				</locus>

			</nonNodule>

			<nonNodule>

				<nonNoduleID>3</nonNoduleID>

				<imageZposition>-195.0</imageZposition>

				<imageSOP_UID>1.3.6.1.4.1.14519.5.2.1.6279.6001.329192190089894801185848185861</imageSOP_UID>

				<locus>

					<xCoord>110</xCoord>

					<yCoord>273</yCoord>

				</locus>

			</nonNodule>

			<nonNodule>

				<nonNoduleID>4</nonNoduleID>

				<imageZposition>-82.5</imageZposition>

				<imageSOP_UID>1.3.6.1.4.1.14519.5.2.1.6279.6001.212645159346446398957690485806</imageSOP_UID>

				<locus>

					<xCoord>318</xCoord>

					<yCoord>292</yCoord>

				</locus>

			</nonNodule>

	</readingSession>


<readingSession>

<annotationVersion>3.12</annotationVersion>

<servicingRadiologistID>anon</servicingRadiologistID>

<unblindedReadNodule>

<noduleID>112053</noduleID>

<characteristics>

<subtlety>3</subtlety>

<internalStructure>1</internalStructure>

<calcification>6</calcification>

<sphericity>4</sphericity>

<margin>4</margin>

<lobulation>2</lobulation>

<spiculation>2</spiculation>

<texture>5</texture>

<malignancy>3</malignancy>

</characteristics>

<roi>

<imageZposition>-268.5</imageZposition>

<imageSOP_UID>1.3.6.1.4.1.14519.5.2.1.6279.6001.178188144286738964661797117053</imageSOP_UID>

<inclusion>TRUE</inclusion>

<edgeMap>

<xCoord>428</xCoord>

<yCoord>288</yCoord>

</edgeMap>

<edgeMap>

<xCoord>429</xCoord>

<yCoord>287</yCoord>

</edgeMap>

<edgeMap>

<xCoord>429</xCoord>

<yCoord>286</yCoord>

</edgeMap>

<edgeMap>

<xCoord>428</xCoord>

<yCoord>285</yCoord>

</edgeMap>

<edgeMap>

<xCoord>427</xCoord>

<yCoord>285</yCoord>

</edgeMap>

<edgeMap>

<xCoord>426</xCoord>

<yCoord>286</yCoord>

</edgeMap>

<edgeMap>

<xCoord>426</xCoord>

<yCoord>287</yCoord>

</edgeMap>

<edgeMap>

<xCoord>427</xCoord>

<yCoord>288</yCoord>

</edgeMap>

<edgeMap>

<xCoord>428</xCoord>

<yCoord>288</yCoord>

</edgeMap>

</roi>

<roi>

<imageZposition>-270.0</imageZposition>

<imageSOP_UID>1.3.6.1.4.1.14519.5.2.1.6279.6001.169993987093572887073666344956</imageSOP_UID>

<inclusion>TRUE</inclusion>

<edgeMap>

<xCoord>429</xCoord>

<yCoord>289</yCoord>

</edgeMap>

<edgeMap>

<xCoord>430</xCoord>

<yCoord>288</yCoord>

</edgeMap>

<edgeMap>

<xCoord>430</xCoord>

<yCoord>287</yCoord>

</edgeMap>

<edgeMap>

<xCoord>429</xCoord>

<yCoord>286</yCoord>

</edgeMap>

<edgeMap>

<xCoord>428</xCoord>

<yCoord>285</yCoord>

</edgeMap>

<edgeMap>

<xCoord>427</xCoord>

<yCoord>285</yCoord>

</edgeMap>

<edgeMap>

<xCoord>426</xCoord>

<yCoord>286</yCoord>

</edgeMap>

<edgeMap>

<xCoord>426</xCoord>

<yCoord>287</yCoord>

</edgeMap>

<edgeMap>

<xCoord>427</xCoord>

<yCoord>288</yCoord>

</edgeMap>

<edgeMap>

<xCoord>428</xCoord>

<yCoord>289</yCoord>

</edgeMap>

<edgeMap>

<xCoord>429</xCoord>

<yCoord>289</yCoord>

</edgeMap>

</roi>

<roi>

<imageZposition>-271.5</imageZposition>

<imageSOP_UID>1.3.6.1.4.1.14519.5.2.1.6279.6001.201273433741513495437778785219</imageSOP_UID>

<inclusion>TRUE</inclusion>

<edgeMap>

<xCoord>429</xCoord>

<yCoord>290</yCoord>

</edgeMap>

<edgeMap>

<xCoord>430</xCoord>

<yCoord>289</yCoord>

</edgeMap>

<edgeMap>

<xCoord>431</xCoord>

<yCoord>288</yCoord>

</edgeMap>

<edgeMap>

<xCoord>431</xCoord>

<yCoord>287</yCoord>

</edgeMap>

<edgeMap>

<xCoord>431</xCoord>

<yCoord>286</yCoord>

</edgeMap>

<edgeMap>

<xCoord>431</xCoord>

<yCoord>285</yCoord>

</edgeMap>

<edgeMap>

<xCoord>430</xCoord>

<yCoord>284</yCoord>

</edgeMap>

<edgeMap>

<xCoord>429</xCoord>

<yCoord>283</yCoord>

</edgeMap>

<edgeMap>

<xCoord>428</xCoord>

<yCoord>283</yCoord>

</edgeMap>

<edgeMap>

<xCoord>427</xCoord>

<yCoord>284</yCoord>

</edgeMap>

<edgeMap>

<xCoord>426</xCoord>

<yCoord>285</yCoord>

</edgeMap>

<edgeMap>

<xCoord>425</xCoord>

<yCoord>286</yCoord>

</edgeMap>

<edgeMap>

<xCoord>425</xCoord>

<yCoord>287</yCoord>

</edgeMap>

<edgeMap>

<xCoord>426</xCoord>

<yCoord>288</yCoord>

</edgeMap>

<edgeMap>

<xCoord>426</xCoord>

<yCoord>289</yCoord>

</edgeMap>

<edgeMap>

<xCoord>427</xCoord>

<yCoord>290</yCoord>

</edgeMap>

<edgeMap>

<xCoord>428</xCoord>

<yCoord>290</yCoord>

</edgeMap>

<edgeMap>

<xCoord>429</xCoord>

<yCoord>290</yCoord>

</edgeMap>

</roi>

<roi>

<imageZposition>-273.0</imageZposition>

<imageSOP_UID>1.3.6.1.4.1.14519.5.2.1.6279.6001.295255610811847290494552496615</imageSOP_UID>

<inclusion>TRUE</inclusion>

<edgeMap>

<xCoord>430</xCoord>

<yCoord>290</yCoord>

</edgeMap>

<edgeMap>

<xCoord>431</xCoord>

<yCoord>289</yCoord>

</edgeMap>

<edgeMap>

<xCoord>432</xCoord>

<yCoord>288</yCoord>

</edgeMap>

<edgeMap>

<xCoord>432</xCoord>

<yCoord>287</yCoord>

</edgeMap>

<edgeMap>

<xCoord>432</xCoord>

<yCoord>286</yCoord>

</edgeMap>

<edgeMap>

<xCoord>432</xCoord>

<yCoord>285</yCoord>

</edgeMap>

<edgeMap>

<xCoord>432</xCoord>

<yCoord>284</yCoord>

</edgeMap>

<edgeMap>

<xCoord>431</xCoord>

<yCoord>283</yCoord>

</edgeMap>

<edgeMap>

<xCoord>430</xCoord>

<yCoord>283</yCoord>

</edgeMap>

<edgeMap>

<xCoord>429</xCoord>

<yCoord>282</yCoord>

</edgeMap>

<edgeMap>

<xCoord>428</xCoord>

<yCoord>282</yCoord>

</edgeMap>

<edgeMap>

<xCoord>427</xCoord>

<yCoord>283</yCoord>

</edgeMap>

<edgeMap>

<xCoord>426</xCoord>

<yCoord>284</yCoord>

</edgeMap>

<edgeMap>

<xCoord>426</xCoord>

<yCoord>285</yCoord>

</edgeMap>

<edgeMap>

<xCoord>425</xCoord>

<yCoord>286</yCoord>

</edgeMap>

<edgeMap>

<xCoord>425</xCoord>

<yCoord>287</yCoord>

</edgeMap>

<edgeMap>

<xCoord>425</xCoord>

<yCoord>288</yCoord>

</edgeMap>

<edgeMap>

<xCoord>426</xCoord>

<yCoord>289</yCoord>

</edgeMap>

<edgeMap>

<xCoord>427</xCoord>

<yCoord>290</yCoord>

</edgeMap>

<edgeMap>

<xCoord>428</xCoord>

<yCoord>290</yCoord>

</edgeMap>

<edgeMap>

<xCoord>429</xCoord>

<yCoord>290</yCoord>

</edgeMap>

<edgeMap>

<xCoord>430</xCoord>

<yCoord>290</yCoord>

</edgeMap>

</roi>

<roi>

<imageZposition>-274.5</imageZposition>

<imageSOP_UID>1.3.6.1.4.1.14519.5.2.1.6279.6001.160061284783363176457776320394</imageSOP_UID>

<inclusion>TRUE</inclusion>

<edgeMap>

<xCoord>430</xCoord>

<yCoord>290</yCoord>

</edgeMap>

<edgeMap>

<xCoord>431</xCoord>

<yCoord>289</yCoord>

</edgeMap>

<edgeMap>

<xCoord>432</xCoord>

<yCoord>288</yCoord>

</edgeMap>

<edgeMap>

<xCoord>432</xCoord>

<yCoord>287</yCoord>

</edgeMap>

<edgeMap>

<xCoord>432</xCoord>

<yCoord>286</yCoord>

</edgeMap>

<edgeMap>

<xCoord>432</xCoord>

<yCoord>285</yCoord>

</edgeMap>

<edgeMap>

<xCoord>432</xCoord>

<yCoord>284</yCoord>

</edgeMap>

<edgeMap>

<xCoord>431</xCoord>

<yCoord>283</yCoord>

</edgeMap>

<edgeMap>

<xCoord>430</xCoord>

<yCoord>283</yCoord>

</edgeMap>

<edgeMap>

<xCoord>429</xCoord>

<yCoord>282</yCoord>

</edgeMap>

<edgeMap>

<xCoord>428</xCoord>

<yCoord>282</yCoord>

</edgeMap>

<edgeMap>

<xCoord>427</xCoord>

<yCoord>283</yCoord>

</edgeMap>

<edgeMap>

<xCoord>426</xCoord>

<yCoord>284</yCoord>

</edgeMap>

<edgeMap>

<xCoord>426</xCoord>

<yCoord>285</yCoord>

</edgeMap>

<edgeMap>

<xCoord>426</xCoord>

<yCoord>286</yCoord>

</edgeMap>

<edgeMap>

<xCoord>426</xCoord>

<yCoord>287</yCoord>

</edgeMap>

<edgeMap>

<xCoord>426</xCoord>

<yCoord>288</yCoord>

</edgeMap>

<edgeMap>

<xCoord>426</xCoord>

<yCoord>289</yCoord>

</edgeMap>

<edgeMap>

<xCoord>427</xCoord>

<yCoord>290</yCoord>

</edgeMap>

<edgeMap>

<xCoord>428</xCoord>

<yCoord>290</yCoord>

</edgeMap>

<edgeMap>

<xCoord>429</xCoord>

<yCoord>290</yCoord>

</edgeMap>

<edgeMap>

<xCoord>430</xCoord>

<yCoord>290</yCoord>

</edgeMap>

</roi>

<roi>

<imageZposition>-276.0</imageZposition>

<imageSOP_UID>1.3.6.1.4.1.14519.5.2.1.6279.6001.204875260713858274406192996614</imageSOP_UID>

<inclusion>TRUE</inclusion>

<edgeMap>

<xCoord>430</xCoord>

<yCoord>289</yCoord>

</edgeMap>

<edgeMap>

<xCoord>431</xCoord>

<yCoord>288</yCoord>

</edgeMap>

<edgeMap>

<xCoord>431</xCoord>

<yCoord>287</yCoord>

</edgeMap>

<edgeMap>

<xCoord>431</xCoord>

<yCoord>286</yCoord>

</edgeMap>

<edgeMap>

<xCoord>431</xCoord>

<yCoord>285</yCoord>

</edgeMap>

<edgeMap>

<xCoord>430</xCoord>

<yCoord>284</yCoord>

</edgeMap>

<edgeMap>

<xCoord>429</xCoord>

<yCoord>283</yCoord>

</edgeMap>

<edgeMap>

<xCoord>428</xCoord>

<yCoord>283</yCoord>

</edgeMap>

<edgeMap>

<xCoord>427</xCoord>

<yCoord>284</yCoord>

</edgeMap>

<edgeMap>

<xCoord>427</xCoord>

<yCoord>285</yCoord>

</edgeMap>

<edgeMap>

<xCoord>426</xCoord>

<yCoord>286</yCoord>

</edgeMap>

<edgeMap>

<xCoord>426</xCoord>

<yCoord>287</yCoord>

</edgeMap>

<edgeMap>

<xCoord>427</xCoord>

<yCoord>288</yCoord>

</edgeMap>

<edgeMap>

<xCoord>428</xCoord>

<yCoord>289</yCoord>

</edgeMap>

<edgeMap>

<xCoord>429</xCoord>

<yCoord>289</yCoord>

</edgeMap>

<edgeMap>

<xCoord>430</xCoord>

<yCoord>289</yCoord>

</edgeMap>

</roi>

</unblindedReadNodule>

<unblindedReadNodule>

<noduleID>112086</noduleID>

<roi>

<imageZposition>-285.0</imageZposition>

<imageSOP_UID>1.3.6.1.4.1.14519.5.2.1.6279.6001.107684854254494074185383874830</imageSOP_UID>

<inclusion>TRUE</inclusion>

<edgeMap>

<xCoord>446</xCoord>

<yCoord>254</yCoord>

</edgeMap>

</roi>

</unblindedReadNodule>

<unblindedReadNodule>

<noduleID>112087</noduleID>

<roi>

<imageZposition>-211.5</imageZposition>

<imageSOP_UID>1.3.6.1.4.1.14519.5.2.1.6279.6001.335751716379781467406006323101</imageSOP_UID>

<inclusion>TRUE</inclusion>

<edgeMap>

<xCoord>328</xCoord>

<yCoord>227</yCoord>

</edgeMap>

</roi>

</unblindedReadNodule>

<unblindedReadNodule>

<noduleID>112070</noduleID>

<roi>

<imageZposition>-244.5</imageZposition>

<imageSOP_UID>1.3.6.1.4.1.14519.5.2.1.6279.6001.289573602757397636464788133271</imageSOP_UID>

<inclusion>TRUE</inclusion>

<edgeMap>

<xCoord>136</xCoord>

<yCoord>350</yCoord>

</edgeMap>

</roi>

</unblindedReadNodule>

<nonNodule>

<nonNoduleID>112088</nonNoduleID>

<imageZposition>-81.0</imageZposition>

<imageSOP_UID>1.3.6.1.4.1.14519.5.2.1.6279.6001.651576578602974395506441688201</imageSOP_UID>

<locus>

<xCoord>327</xCoord>

<yCoord>291</yCoord>

</locus>

</nonNodule>

<nonNodule>

<nonNoduleID>112051</nonNoduleID>

<imageZposition>-127.5</imageZposition>

<imageSOP_UID>1.3.6.1.4.1.14519.5.2.1.6279.6001.106431107983726864262337536191</imageSOP_UID>

<locus>

<xCoord>415</xCoord>

<yCoord>293</yCoord>

</locus>

</nonNodule>

<nonNodule>

<nonNoduleID>112089</nonNoduleID>

<imageZposition>-202.5</imageZposition>

<imageSOP_UID>1.3.6.1.4.1.14519.5.2.1.6279.6001.261038114506953856039809291063</imageSOP_UID>

<locus>

<xCoord>120</xCoord>

<yCoord>261</yCoord>

</locus>

</nonNodule>

<nonNodule>

<nonNoduleID>112091</nonNoduleID>

<imageZposition>-172.5</imageZposition>

<imageSOP_UID>1.3.6.1.4.1.14519.5.2.1.6279.6001.209250196267851800191221492347</imageSOP_UID>

<locus>

<xCoord>195</xCoord>

<yCoord>374</yCoord>

</locus>

</nonNodule>

<nonNodule>

<nonNoduleID>112057</nonNoduleID>

<imageZposition>-81.0</imageZposition>

<imageSOP_UID>1.3.6.1.4.1.14519.5.2.1.6279.6001.651576578602974395506441688201</imageSOP_UID>

<locus>

<xCoord>206</xCoord>

<yCoord>302</yCoord>

</locus>

</nonNodule>

<nonNodule>

<nonNoduleID>112061</nonNoduleID>

<imageZposition>-150.0</imageZposition>

<imageSOP_UID>1.3.6.1.4.1.14519.5.2.1.6279.6001.202102971027588594399345278585</imageSOP_UID>

<locus>

<xCoord>180</xCoord>

<yCoord>376</yCoord>

</locus>

</nonNodule>

<nonNodule>

<nonNoduleID>112084</nonNoduleID>

<imageZposition>-231.0</imageZposition>

<imageSOP_UID>1.3.6.1.4.1.14519.5.2.1.6279.6001.192027813150245738980179380654</imageSOP_UID>

<locus>

<xCoord>181</xCoord>

<yCoord>252</yCoord>

</locus>

</nonNodule>

</readingSession>


  <readingSession>

    <annotationVersion>3.12</annotationVersion>

    <servicingRadiologistID>anon</servicingRadiologistID>

    <unblindedReadNodule>

      <noduleID>123649</noduleID>

      <characteristics>

        <subtlety>2</subtlety>

        <internalStructure>1</internalStructure>

        <calcification>6</calcification>

        <sphericity>5</sphericity>

        <margin>5</margin>

        <lobulation>1</lobulation>

        <spiculation>1</spiculation>

        <texture>5</texture>

        <malignancy>2</malignancy>

      </characteristics>

      <roi>

        <imageZposition>-270.0</imageZposition>

        <imageSOP_UID>1.3.6.1.4.1.14519.5.2.1.6279.6001.169993987093572887073666344956</imageSOP_UID>

        <inclusion>TRUE</inclusion>

        <edgeMap>

          <xCoord>428</xCoord>

          <yCoord>289</yCoord>

        </edgeMap>

        <edgeMap>

          <xCoord>429</xCoord>

          <yCoord>288</yCoord>

        </edgeMap>

        <edgeMap>

          <xCoord>430</xCoord>

          <yCoord>287</yCoord>

        </edgeMap>

        <edgeMap>

          <xCoord>429</xCoord>

          <yCoord>286</yCoord>

        </edgeMap>

        <edgeMap>

          <xCoord>428</xCoord>

          <yCoord>285</yCoord>

        </edgeMap>

        <edgeMap>

          <xCoord>427</xCoord>

          <yCoord>285</yCoord>

        </edgeMap>

        <edgeMap>

          <xCoord>426</xCoord>

          <yCoord>286</yCoord>

        </edgeMap>

        <edgeMap>

          <xCoord>426</xCoord>

          <yCoord>287</yCoord>

        </edgeMap>

        <edgeMap>

          <xCoord>427</xCoord>

          <yCoord>288</yCoord>

        </edgeMap>

        <edgeMap>

          <xCoord>428</xCoord>

          <yCoord>289</yCoord>

        </edgeMap>

      </roi>

      <roi>

        <imageZposition>-271.5</imageZposition>

        <imageSOP_UID>1.3.6.1.4.1.14519.5.2.1.6279.6001.201273433741513495437778785219</imageSOP_UID>

        <inclusion>TRUE</inclusion>

        <edgeMap>

          <xCoord>429</xCoord>

          <yCoord>290</yCoord>

        </edgeMap>

        <edgeMap>

          <xCoord>430</xCoord>

          <yCoord>289</yCoord>

        </edgeMap>

        <edgeMap>

          <xCoord>431</xCoord>

          <yCoord>288</yCoord>

        </edgeMap>

        <edgeMap>

          <xCoord>431</xCoord>

          <yCoord>287</yCoord>

        </edgeMap>

        <edgeMap>

          <xCoord>431</xCoord>

          <yCoord>286</yCoord>

        </edgeMap>

        <edgeMap>

          <xCoord>431</xCoord>

          <yCoord>285</yCoord>

        </edgeMap>

        <edgeMap>

          <xCoord>430</xCoord>

          <yCoord>284</yCoord>

        </edgeMap>

        <edgeMap>

          <xCoord>429</xCoord>

          <yCoord>284</yCoord>

        </edgeMap>

        <edgeMap>

          <xCoord>428</xCoord>

          <yCoord>284</yCoord>

        </edgeMap>

        <edgeMap>

          <xCoord>427</xCoord>

          <yCoord>284</yCoord>

        </edgeMap>

        <edgeMap>

          <xCoord>426</xCoord>

          <yCoord>285</yCoord>

        </edgeMap>

        <edgeMap>

          <xCoord>425</xCoord>

          <yCoord>286</yCoord>

        </edgeMap>

        <edgeMap>

          <xCoord>425</xCoord>

          <yCoord>287</yCoord>

        </edgeMap>

        <edgeMap>

          <xCoord>426</xCoord>

          <yCoord>288</yCoord>

        </edgeMap>

        <edgeMap>

          <xCoord>427</xCoord>

          <yCoord>289</yCoord>

        </edgeMap>

        <edgeMap>

          <xCoord>428</xCoord>

          <yCoord>290</yCoord>

        </edgeMap>

        <edgeMap>

          <xCoord>429</xCoord>

          <yCoord>290</yCoord>

        </edgeMap>

      </roi>

      <roi>

        <imageZposition>-273.0</imageZposition>

        <imageSOP_UID>1.3.6.1.4.1.14519.5.2.1.6279.6001.295255610811847290494552496615</imageSOP_UID>

        <inclusion>TRUE</inclusion>

        <edgeMap>

          <xCoord>430</xCoord>

          <yCoord>290</yCoord>

        </edgeMap>

        <edgeMap>

          <xCoord>431</xCoord>

          <yCoord>289</yCoord>

        </edgeMap>

        <edgeMap>

          <xCoord>432</xCoord>

          <yCoord>288</yCoord>

        </edgeMap>

        <edgeMap>

          <xCoord>432</xCoord>

          <yCoord>287</yCoord>

        </edgeMap>

        <edgeMap>

          <xCoord>432</xCoord>

          <yCoord>286</yCoord>

        </edgeMap>

        <edgeMap>

          <xCoord>432</xCoord>

          <yCoord>285</yCoord>

        </edgeMap>

        <edgeMap>

          <xCoord>432</xCoord>

          <yCoord>284</yCoord>

        </edgeMap>

        <edgeMap>

          <xCoord>431</xCoord>

          <yCoord>283</yCoord>

        </edgeMap>

        <edgeMap>

          <xCoord>430</xCoord>

          <yCoord>283</yCoord>

        </edgeMap>

        <edgeMap>

          <xCoord>429</xCoord>

          <yCoord>283</yCoord>

        </edgeMap>

        <edgeMap>

          <xCoord>428</xCoord>

          <yCoord>282</yCoord>

        </edgeMap>

        <edgeMap>

          <xCoord>427</xCoord>

          <yCoord>283</yCoord>

        </edgeMap>

        <edgeMap>

          <xCoord>426</xCoord>

          <yCoord>284</yCoord>

        </edgeMap>

        <edgeMap>

          <xCoord>426</xCoord>

          <yCoord>285</yCoord>

        </edgeMap>

        <edgeMap>

          <xCoord>425</xCoord>

          <yCoord>286</yCoord>

        </edgeMap>

        <edgeMap>

          <xCoord>425</xCoord>

          <yCoord>287</yCoord>

        </edgeMap>

        <edgeMap>

          <xCoord>425</xCoord>

          <yCoord>288</yCoord>

        </edgeMap>

        <edgeMap>

          <xCoord>426</xCoord>

          <yCoord>289</yCoord>

        </edgeMap>

        <edgeMap>

          <xCoord>427</xCoord>

          <yCoord>290</yCoord>

        </edgeMap>

        <edgeMap>

          <xCoord>428</xCoord>

          <yCoord>290</yCoord>

        </edgeMap>

        <edgeMap>

          <xCoord>429</xCoord>

          <yCoord>290</yCoord>

        </edgeMap>

        <edgeMap>

          <xCoord>430</xCoord>

          <yCoord>290</yCoord>

        </edgeMap>

      </roi>

      <roi>

        <imageZposition>-274.5</imageZposition>

        <imageSOP_UID>1.3.6.1.4.1.14519.5.2.1.6279.6001.160061284783363176457776320394</imageSOP_UID>

        <inclusion>TRUE</inclusion>

        <edgeMap>

          <xCoord>430</xCoord>

          <yCoord>290</yCoord>

        </edgeMap>

        <edgeMap>

          <xCoord>431</xCoord>

          <yCoord>289</yCoord>

        </edgeMap>

        <edgeMap>

          <xCoord>432</xCoord>

          <yCoord>288</yCoord>

        </edgeMap>

        <edgeMap>

          <xCoord>432</xCoord>

          <yCoord>287</yCoord>

        </edgeMap>

        <edgeMap>

          <xCoord>432</xCoord>

          <yCoord>286</yCoord>

        </edgeMap>

        <edgeMap>

          <xCoord>432</xCoord>

          <yCoord>285</yCoord>

        </edgeMap>

        <edgeMap>

          <xCoord>431</xCoord>

          <yCoord>284</yCoord>

        </edgeMap>

        <edgeMap>

          <xCoord>430</xCoord>

          <yCoord>283</yCoord>

        </edgeMap>

        <edgeMap>

          <xCoord>429</xCoord>

          <yCoord>283</yCoord>

        </edgeMap>

        <edgeMap>

          <xCoord>428</xCoord>

          <yCoord>282</yCoord>

        </edgeMap>

        <edgeMap>

          <xCoord>427</xCoord>

          <yCoord>283</yCoord>

        </edgeMap>

        <edgeMap>

          <xCoord>426</xCoord>

          <yCoord>284</yCoord>

        </edgeMap>

        <edgeMap>

          <xCoord>426</xCoord>

          <yCoord>285</yCoord>

        </edgeMap>

        <edgeMap>

          <xCoord>426</xCoord>

          <yCoord>286</yCoord>

        </edgeMap>

        <edgeMap>

          <xCoord>426</xCoord>

          <yCoord>287</yCoord>

        </edgeMap>

        <edgeMap>

          <xCoord>426</xCoord>

          <yCoord>288</yCoord>

        </edgeMap>

        <edgeMap>

          <xCoord>427</xCoord>

          <yCoord>289</yCoord>

        </edgeMap>

        <edgeMap>

          <xCoord>428</xCoord>

          <yCoord>290</yCoord>

        </edgeMap>

        <edgeMap>

          <xCoord>429</xCoord>

          <yCoord>290</yCoord>

        </edgeMap>

        <edgeMap>

          <xCoord>430</xCoord>

          <yCoord>290</yCoord>

        </edgeMap>

      </roi>

      <roi>

        <imageZposition>-276.0</imageZposition>

        <imageSOP_UID>1.3.6.1.4.1.14519.5.2.1.6279.6001.204875260713858274406192996614</imageSOP_UID>

        <inclusion>TRUE</inclusion>

        <edgeMap>

          <xCoord>429</xCoord>

          <yCoord>289</yCoord>

        </edgeMap>

        <edgeMap>

          <xCoord>430</xCoord>

          <yCoord>288</yCoord>

        </edgeMap>

        <edgeMap>

          <xCoord>431</xCoord>

          <yCoord>287</yCoord>

        </edgeMap>

        <edgeMap>

          <xCoord>431</xCoord>

          <yCoord>286</yCoord>

        </edgeMap>

        <edgeMap>

          <xCoord>431</xCoord>

          <yCoord>285</yCoord>

        </edgeMap>

        <edgeMap>

          <xCoord>430</xCoord>

          <yCoord>284</yCoord>

        </edgeMap>

        <edgeMap>

          <xCoord>429</xCoord>

          <yCoord>284</yCoord>

        </edgeMap>

        <edgeMap>

          <xCoord>428</xCoord>

          <yCoord>284</yCoord>

        </edgeMap>

        <edgeMap>

          <xCoord>427</xCoord>

          <yCoord>285</yCoord>

        </edgeMap>

        <edgeMap>

          <xCoord>427</xCoord>

          <yCoord>286</yCoord>

        </edgeMap>

        <edgeMap>

          <xCoord>427</xCoord>

          <yCoord>287</yCoord>

        </edgeMap>

        <edgeMap>

          <xCoord>427</xCoord>

          <yCoord>288</yCoord>

        </edgeMap>

        <edgeMap>

          <xCoord>428</xCoord>

          <yCoord>289</yCoord>

        </edgeMap>

        <edgeMap>

          <xCoord>429</xCoord>

          <yCoord>289</yCoord>

        </edgeMap>

      </roi>

    </unblindedReadNodule>

    <unblindedReadNodule>

      <noduleID>123681</noduleID>

      <roi>

        <imageZposition>-285.0</imageZposition>

        <imageSOP_UID>1.3.6.1.4.1.14519.5.2.1.6279.6001.107684854254494074185383874830</imageSOP_UID>

        <inclusion>TRUE</inclusion>

        <edgeMap>

          <xCoord>446</xCoord>

          <yCoord>254</yCoord>

        </edgeMap>

      </roi>

    </unblindedReadNodule>

    <nonNodule>

      <nonNoduleID>123651</nonNoduleID>

      <imageZposition>-82.5</imageZposition>

      <imageSOP_UID>1.3.6.1.4.1.14519.5.2.1.6279.6001.212645159346446398957690485806</imageSOP_UID>

      <locus>

        <xCoord>206</xCoord>

        <yCoord>304</yCoord>

      </locus>

    </nonNodule>

    <nonNodule>

      <nonNoduleID>123653</nonNoduleID>

      <imageZposition>-82.5</imageZposition>

      <imageSOP_UID>1.3.6.1.4.1.14519.5.2.1.6279.6001.212645159346446398957690485806</imageSOP_UID>

      <locus>

        <xCoord>320</xCoord>

        <yCoord>293</yCoord>

      </locus>

    </nonNodule>

    <nonNodule>

      <nonNoduleID>123646</nonNoduleID>

      <imageZposition>-127.5</imageZposition>

      <imageSOP_UID>1.3.6.1.4.1.14519.5.2.1.6279.6001.106431107983726864262337536191</imageSOP_UID>

      <locus>

        <xCoord>415</xCoord>

        <yCoord>293</yCoord>

      </locus>

    </nonNodule>

    <nonNodule>

      <nonNoduleID>123655</nonNoduleID>

      <imageZposition>-150.0</imageZposition>

      <imageSOP_UID>1.3.6.1.4.1.14519.5.2.1.6279.6001.202102971027588594399345278585</imageSOP_UID>

      <locus>

        <xCoord>181</xCoord>

        <yCoord>376</yCoord>

      </locus>

    </nonNodule>

    <nonNodule>

      <nonNoduleID>123657</nonNoduleID>

      <imageZposition>-193.5</imageZposition>

      <imageSOP_UID>1.3.6.1.4.1.14519.5.2.1.6279.6001.197169859028107453518738530666</imageSOP_UID>

      <locus>

        <xCoord>94</xCoord>

        <yCoord>275</yCoord>

      </locus>

    </nonNodule>

    <nonNodule>

      <nonNoduleID>123659</nonNoduleID>

      <imageZposition>-193.5</imageZposition>

      <imageSOP_UID>1.3.6.1.4.1.14519.5.2.1.6279.6001.197169859028107453518738530666</imageSOP_UID>

      <locus>

        <xCoord>125</xCoord>

        <yCoord>249</yCoord>

      </locus>

    </nonNodule>

    <nonNodule>

      <nonNoduleID>131282</nonNoduleID>

      <imageZposition>-174.0</imageZposition>

      <imageSOP_UID>1.3.6.1.4.1.14519.5.2.1.6279.6001.108953710870706211716810931156</imageSOP_UID>

      <locus>

        <xCoord>195</xCoord>

        <yCoord>374</yCoord>

      </locus>

    </nonNodule>

    <nonNodule>

      <nonNoduleID>131283</nonNoduleID>

      <imageZposition>-192.0</imageZposition>

      <imageSOP_UID>1.3.6.1.4.1.14519.5.2.1.6279.6001.148966440177706448253416489773</imageSOP_UID>

      <locus>

        <xCoord>94</xCoord>

        <yCoord>273</yCoord>

      </locus>

    </nonNodule>

  </readingSession>


<readingSession>

<annotationVersion>3.12</annotationVersion>

<servicingRadiologistID>anon</servicingRadiologistID>

<unblindedReadNodule>

<noduleID>12140</noduleID>

<roi>

<imageZposition>-181.5</imageZposition>

<imageSOP_UID>1.3.6.1.4.1.14519.5.2.1.6279.6001.188982259858774659179632496639</imageSOP_UID>

<inclusion>TRUE</inclusion>

<edgeMap>

<xCoord>89</xCoord>

<yCoord>277</yCoord>

</edgeMap>

</roi>

</unblindedReadNodule>

<unblindedReadNodule>

<noduleID>12141</noduleID>

<roi>

<imageZposition>-181.5</imageZposition>

<imageSOP_UID>1.3.6.1.4.1.14519.5.2.1.6279.6001.188982259858774659179632496639</imageSOP_UID>

<inclusion>TRUE</inclusion>

<edgeMap>

<xCoord>103</xCoord>

<yCoord>275</yCoord>

</edgeMap>

</roi>

</unblindedReadNodule>

<unblindedReadNodule>

<noduleID>12142</noduleID>

<roi>

<imageZposition>-181.5</imageZposition>

<imageSOP_UID>1.3.6.1.4.1.14519.5.2.1.6279.6001.188982259858774659179632496639</imageSOP_UID>

<inclusion>TRUE</inclusion>

<edgeMap>

<xCoord>89</xCoord>

<yCoord>261</yCoord>

</edgeMap>

</roi>

</unblindedReadNodule>

<unblindedReadNodule>

<noduleID>12143</noduleID>

<roi>

<imageZposition>-181.5</imageZposition>

<imageSOP_UID>1.3.6.1.4.1.14519.5.2.1.6279.6001.188982259858774659179632496639</imageSOP_UID>

<inclusion>TRUE</inclusion>

<edgeMap>

<xCoord>81</xCoord>

<yCoord>269</yCoord>

</edgeMap>

</roi>

</unblindedReadNodule>

<unblindedReadNodule>

<noduleID>12144</noduleID>

<roi>

<imageZposition>-244.5</imageZposition>

<imageSOP_UID>1.3.6.1.4.1.14519.5.2.1.6279.6001.289573602757397636464788133271</imageSOP_UID>

<inclusion>TRUE</inclusion>

<edgeMap>

<xCoord>136</xCoord>

<yCoord>350</yCoord>

</edgeMap>

</roi>

</unblindedReadNodule>

<unblindedReadNodule>

<noduleID>12133</noduleID>

<roi>

<imageZposition>-273.0</imageZposition>

<imageSOP_UID>1.3.6.1.4.1.14519.5.2.1.6279.6001.295255610811847290494552496615</imageSOP_UID>

<inclusion>TRUE</inclusion>

<edgeMap>

<xCoord>430</xCoord>

<yCoord>287</yCoord>

</edgeMap>

</roi>

</unblindedReadNodule>

<unblindedReadNodule>

<noduleID>12162</noduleID>

<roi>

<imageZposition>-285.0</imageZposition>

<imageSOP_UID>1.3.6.1.4.1.14519.5.2.1.6279.6001.107684854254494074185383874830</imageSOP_UID>

<inclusion>TRUE</inclusion>

<edgeMap>

<xCoord>446</xCoord>

<yCoord>254</yCoord>

</edgeMap>

</roi>

</unblindedReadNodule>

<unblindedReadNodule>

<noduleID>12163</noduleID>

<roi>

<imageZposition>-211.5</imageZposition>

<imageSOP_UID>1.3.6.1.4.1.14519.5.2.1.6279.6001.335751716379781467406006323101</imageSOP_UID>

<inclusion>TRUE</inclusion>

<edgeMap>

<xCoord>328</xCoord>

<yCoord>227</yCoord>

</edgeMap>

</roi>

</unblindedReadNodule>

<nonNodule>

<nonNoduleID>12147</nonNoduleID>

<imageZposition>-88.5</imageZposition>

<imageSOP_UID>1.3.6.1.4.1.14519.5.2.1.6279.6001.821839955184469994896046154681</imageSOP_UID>

<locus>

<xCoord>188</xCoord>

<yCoord>318</yCoord>

</locus>

</nonNodule>

<nonNodule>

<nonNoduleID>12148</nonNoduleID>

<imageZposition>-120.0</imageZposition>

<imageSOP_UID>1.3.6.1.4.1.14519.5.2.1.6279.6001.997592166294879691891736821197</imageSOP_UID>

<locus>

<xCoord>416</xCoord>

<yCoord>298</yCoord>

</locus>

</nonNodule>

<nonNodule>

<nonNoduleID>12149</nonNoduleID>

<imageZposition>-120.0</imageZposition>

<imageSOP_UID>1.3.6.1.4.1.14519.5.2.1.6279.6001.997592166294879691891736821197</imageSOP_UID>

<locus>

<xCoord>166</xCoord>

<yCoord>352</yCoord>

</locus>

</nonNodule>

<nonNodule>

<nonNoduleID>12150</nonNoduleID>

<imageZposition>-193.5</imageZposition>

<imageSOP_UID>1.3.6.1.4.1.14519.5.2.1.6279.6001.197169859028107453518738530666</imageSOP_UID>

<locus>

<xCoord>138</xCoord>

<yCoord>231</yCoord>

</locus>

</nonNodule>

<nonNodule>

<nonNoduleID>12151</nonNoduleID>

<imageZposition>-193.5</imageZposition>

<imageSOP_UID>1.3.6.1.4.1.14519.5.2.1.6279.6001.197169859028107453518738530666</imageSOP_UID>

<locus>

<xCoord>96</xCoord>

<yCoord>276</yCoord>

</locus>

</nonNodule>

<nonNodule>

<nonNoduleID>12152</nonNoduleID>

<imageZposition>-193.5</imageZposition>

<imageSOP_UID>1.3.6.1.4.1.14519.5.2.1.6279.6001.197169859028107453518738530666</imageSOP_UID>

<locus>

<xCoord>125</xCoord>

<yCoord>252</yCoord>

</locus>

</nonNodule>

<nonNodule>

<nonNoduleID>12153</nonNoduleID>

<imageZposition>-199.5</imageZposition>

<imageSOP_UID>1.3.6.1.4.1.14519.5.2.1.6279.6001.135022479443489114267039344306</imageSOP_UID>

<locus>

<xCoord>120</xCoord>

<yCoord>274</yCoord>

</locus>

</nonNodule>

<nonNodule>

<nonNoduleID>12154</nonNoduleID>

<imageZposition>-199.5</imageZposition>

<imageSOP_UID>1.3.6.1.4.1.14519.5.2.1.6279.6001.135022479443489114267039344306</imageSOP_UID>

<locus>

<xCoord>108</xCoord>

<yCoord>244</yCoord>

</locus>

</nonNodule>

<nonNodule>

<nonNoduleID>12155</nonNoduleID>

<imageZposition>-207.0</imageZposition>

<imageSOP_UID>1.3.6.1.4.1.14519.5.2.1.6279.6001.123079219993943826985561320087</imageSOP_UID>

<locus>

<xCoord>83</xCoord>

<yCoord>234</yCoord>

</locus>

</nonNodule>

<nonNodule>

<nonNoduleID>12156</nonNoduleID>

<imageZposition>-207.0</imageZposition>

<imageSOP_UID>1.3.6.1.4.1.14519.5.2.1.6279.6001.123079219993943826985561320087</imageSOP_UID>

<locus>

<xCoord>83</xCoord>

<yCoord>207</yCoord>

</locus>

</nonNodule>

<nonNodule>

<nonNoduleID>12157</nonNoduleID>

<imageZposition>-207.0</imageZposition>

<imageSOP_UID>1.3.6.1.4.1.14519.5.2.1.6279.6001.123079219993943826985561320087</imageSOP_UID>

<locus>

<xCoord>123</xCoord>

<yCoord>232</yCoord>

</locus>

</nonNodule>

<nonNodule>

<nonNoduleID>12158</nonNoduleID>

<imageZposition>-207.0</imageZposition>

<imageSOP_UID>1.3.6.1.4.1.14519.5.2.1.6279.6001.123079219993943826985561320087</imageSOP_UID>

<locus>

<xCoord>118</xCoord>

<yCoord>285</yCoord>

</locus>

</nonNodule>

<nonNodule>

<nonNoduleID>12159</nonNoduleID>

<imageZposition>-217.5</imageZposition>

<imageSOP_UID>1.3.6.1.4.1.14519.5.2.1.6279.6001.335907104001914622075648881321</imageSOP_UID>

<locus>

<xCoord>75</xCoord>

<yCoord>227</yCoord>

</locus>

</nonNodule>

<nonNodule>

<nonNoduleID>12160</nonNoduleID>

<imageZposition>-231.0</imageZposition>

<imageSOP_UID>1.3.6.1.4.1.14519.5.2.1.6279.6001.192027813150245738980179380654</imageSOP_UID>

<locus>

<xCoord>181</xCoord>

<yCoord>252</yCoord>

</locus>

</nonNodule>

<nonNodule>

<nonNoduleID>12161</nonNoduleID>

<imageZposition>-234.0</imageZposition>

<imageSOP_UID>1.3.6.1.4.1.14519.5.2.1.6279.6001.191632275560584509075899962250</imageSOP_UID>

<locus>

<xCoord>181</xCoord>

<yCoord>259</yCoord>

</locus>

</nonNodule>

<nonNodule>

<nonNoduleID>12134</nonNoduleID>

<imageZposition>-82.5</imageZposition>

<imageSOP_UID>1.3.6.1.4.1.14519.5.2.1.6279.6001.212645159346446398957690485806</imageSOP_UID>

<locus>

<xCoord>206</xCoord>

<yCoord>304</yCoord>

</locus>

</nonNodule>

<nonNodule>

<nonNoduleID>12135</nonNoduleID>

<imageZposition>-82.5</imageZposition>

<imageSOP_UID>1.3.6.1.4.1.14519.5.2.1.6279.6001.212645159346446398957690485806</imageSOP_UID>

<locus>

<xCoord>320</xCoord>

<yCoord>293</yCoord>

</locus>

</nonNodule>

<nonNodule>

<nonNoduleID>12137</nonNoduleID>

<imageZposition>-150.0</imageZposition>

<imageSOP_UID>1.3.6.1.4.1.14519.5.2.1.6279.6001.202102971027588594399345278585</imageSOP_UID>

<locus>

<xCoord>180</xCoord>

<yCoord>376</yCoord>

</locus>

</nonNodule>

<nonNodule>

<nonNoduleID>12138</nonNoduleID>

<imageZposition>-193.5</imageZposition>

<imageSOP_UID>1.3.6.1.4.1.14519.5.2.1.6279.6001.197169859028107453518738530666</imageSOP_UID>

<locus>

<xCoord>94</xCoord>

<yCoord>275</yCoord>

</locus>

</nonNodule>

<nonNodule>

<nonNoduleID>12139</nonNoduleID>

<imageZposition>-193.5</imageZposition>

<imageSOP_UID>1.3.6.1.4.1.14519.5.2.1.6279.6001.197169859028107453518738530666</imageSOP_UID>

<locus>

<xCoord>125</xCoord>

<yCoord>249</yCoord>

</locus>

</nonNodule>

<nonNodule>

<nonNoduleID>12164</nonNoduleID>

<imageZposition>-81.0</imageZposition>

<imageSOP_UID>1.3.6.1.4.1.14519.5.2.1.6279.6001.651576578602974395506441688201</imageSOP_UID>

<locus>

<xCoord>327</xCoord>

<yCoord>291</yCoord>

</locus>

</nonNodule>

<nonNodule>

<nonNoduleID>12165</nonNoduleID>

<imageZposition>-202.5</imageZposition>

<imageSOP_UID>1.3.6.1.4.1.14519.5.2.1.6279.6001.261038114506953856039809291063</imageSOP_UID>

<locus>

<xCoord>120</xCoord>

<yCoord>261</yCoord>

</locus>

</nonNodule>

<nonNodule>

<nonNoduleID>12166</nonNoduleID>

<imageZposition>-201.0</imageZposition>

<imageSOP_UID>1.3.6.1.4.1.14519.5.2.1.6279.6001.455376786427072980927305626907</imageSOP_UID>

<locus>

<xCoord>158</xCoord>

<yCoord>391</yCoord>

</locus>

</nonNodule>

<nonNodule>

<nonNoduleID>12168</nonNoduleID>

<imageZposition>-174.0</imageZposition>

<imageSOP_UID>1.3.6.1.4.1.14519.5.2.1.6279.6001.108953710870706211716810931156</imageSOP_UID>

<locus>

<xCoord>195</xCoord>

<yCoord>374</yCoord>

</locus>

</nonNodule>

<nonNodule>

<nonNoduleID>12169</nonNoduleID>

<imageZposition>-81.0</imageZposition>

<imageSOP_UID>1.3.6.1.4.1.14519.5.2.1.6279.6001.651576578602974395506441688201</imageSOP_UID>

<locus>

<xCoord>206</xCoord>

<yCoord>302</yCoord>

</locus>

</nonNodule>

<nonNodule>

<nonNoduleID>12170</nonNoduleID>

<imageZposition>-82.5</imageZposition>

<imageSOP_UID>1.3.6.1.4.1.14519.5.2.1.6279.6001.212645159346446398957690485806</imageSOP_UID>

<locus>

<xCoord>318</xCoord>

<yCoord>292</yCoord>

</locus>

</nonNodule>

<nonNodule>

<nonNoduleID>12171</nonNoduleID>

<imageZposition>-82.5</imageZposition>

<imageSOP_UID>1.3.6.1.4.1.14519.5.2.1.6279.6001.212645159346446398957690485806</imageSOP_UID>

<locus>

<xCoord>212</xCoord>

<yCoord>304</yCoord>

</locus>

</nonNodule>

<nonNodule>

<nonNoduleID>12172</nonNoduleID>

<imageZposition>-183.0</imageZposition>

<imageSOP_UID>1.3.6.1.4.1.14519.5.2.1.6279.6001.274266785999291128328463720272</imageSOP_UID>

<locus>

<xCoord>96</xCoord>

<yCoord>275</yCoord>

</locus>

</nonNodule>

</readingSession>

</LidcReadMessage>
