# Supplementary material for: An improved V-Net lung nodule segmentation model based on pixel threshold separation and attention mechanism
Source: Sci Rep. 2024 Feb 27;14:4743. doi: 10.1038/s41598-024-55178-3 (PMC10899216; doi:10.1038/s41598-024-55178-3)
Supplement: Supplementary file 1 — Supplementary Information 1. [file 41598_2024_55178_MOESM1_ESM.zip › lidc-xml-only/tcia-lidc-xml/185/245.xml]

<?xml version="1.0" encoding="UTF-8"?>
<LidcReadMessage uid="1.3.6.1.4.1.14519.5.2.1.6279.6001.1307390652604.0" xmlns="http://www.nih.gov" xmlns:xsi="http://www.w3.org/2001/XMLSchema-instance" xsi:schemaLocation="http://www.nih.gov       http://troll.rad.med.umich.edu/lidc/LidcReadMessage.xsd">
  <ResponseHeader>
    <Version>1.8</Version>
    <MessageId>UM1.3.6.1.4.1.9328.50.11.61996</MessageId>
    <DateRequest>2008-12-10</DateRequest>
    <TimeRequest>00:00:00</TimeRequest>
    <RequestingSite>removed</RequestingSite>
    <ServicingSite>removed</ServicingSite>
    <TaskDescription>Second unblinded read</TaskDescription>
    <CtImageFile>removed</CtImageFile>
    <SeriesInstanceUid>1.3.6.1.4.1.14519.5.2.1.6279.6001.113679818447732724990336702075</SeriesInstanceUid>
    <DateService>2008-12-10</DateService>
    <TimeService>00:00:00</TimeService>
    <ResponseDescription>1 - Reading complete</ResponseDescription>
  <StudyInstanceUID>1.3.6.1.4.1.14519.5.2.1.6279.6001.236722533610330821341378792527</StudyInstanceUID></ResponseHeader>
<readingSession>
<annotationVersion>3.12</annotationVersion>
<servicingRadiologistID>anon</servicingRadiologistID>
<unblindedReadNodule>
<noduleID>162992</noduleID>
<characteristics>
<subtlety>5</subtlety>
<internalStructure>1</internalStructure>
<calcification>6</calcification>
<sphericity>3</sphericity>
<margin>3</margin>
<lobulation>2</lobulation>
<spiculation>3</spiculation>
<texture>2</texture>
<malignancy>3</malignancy>
</characteristics>
<roi>
<imageZposition>-62.5</imageZposition>
<imageSOP_UID>1.3.6.1.4.1.14519.5.2.1.6279.6001.273423004887386125424711315238</imageSOP_UID>
<inclusion>TRUE</inclusion>
<edgeMap>
<xCoord>402</xCoord>
<yCoord>318</yCoord>
</edgeMap>
<edgeMap>
<xCoord>403</xCoord>
<yCoord>317</yCoord>
</edgeMap>
<edgeMap>
<xCoord>403</xCoord>
<yCoord>316</yCoord>
</edgeMap>
<edgeMap>
<xCoord>404</xCoord>
<yCoord>315</yCoord>
</edgeMap>
<edgeMap>
<xCoord>404</xCoord>
<yCoord>314</yCoord>
</edgeMap>
<edgeMap>
<xCoord>404</xCoord>
<yCoord>313</yCoord>
</edgeMap>
<edgeMap>
<xCoord>404</xCoord>
<yCoord>312</yCoord>
</edgeMap>
<edgeMap>
<xCoord>404</xCoord>
<yCoord>311</yCoord>
</edgeMap>
<edgeMap>
<xCoord>404</xCoord>
<yCoord>310</yCoord>
</edgeMap>
<edgeMap>
<xCoord>403</xCoord>
<yCoord>310</yCoord>
</edgeMap>
<edgeMap>
<xCoord>402</xCoord>
<yCoord>311</yCoord>
</edgeMap>
<edgeMap>
<xCoord>401</xCoord>
<yCoord>312</yCoord>
</edgeMap>
<edgeMap>
<xCoord>401</xCoord>
<yCoord>313</yCoord>
</edgeMap>
<edgeMap>
<xCoord>400</xCoord>
<yCoord>314</yCoord>
</edgeMap>
<edgeMap>
<xCoord>399</xCoord>
<yCoord>315</yCoord>
</edgeMap>
<edgeMap>
<xCoord>400</xCoord>
<yCoord>316</yCoord>
</edgeMap>
<edgeMap>
<xCoord>400</xCoord>
<yCoord>317</yCoord>
</edgeMap>
<edgeMap>
<xCoord>401</xCoord>
<yCoord>318</yCoord>
</edgeMap>
<edgeMap>
<xCoord>402</xCoord>
<yCoord>318</yCoord>
</edgeMap>
</roi>
<roi>
<imageZposition>-63.75</imageZposition>
<imageSOP_UID>1.3.6.1.4.1.14519.5.2.1.6279.6001.412016886515224609006853689333</imageSOP_UID>
<inclusion>TRUE</inclusion>
<edgeMap>
<xCoord>402</xCoord>
<yCoord>318</yCoord>
</edgeMap>
<edgeMap>
<xCoord>403</xCoord>
<yCoord>317</yCoord>
</edgeMap>
<edgeMap>
<xCoord>404</xCoord>
<yCoord>316</yCoord>
</edgeMap>
<edgeMap>
<xCoord>405</xCoord>
<yCoord>315</yCoord>
</edgeMap>
<edgeMap>
<xCoord>406</xCoord>
<yCoord>314</yCoord>
</edgeMap>
<edgeMap>
<xCoord>406</xCoord>
<yCoord>313</yCoord>
</edgeMap>
<edgeMap>
<xCoord>406</xCoord>
<yCoord>312</yCoord>
</edgeMap>
<edgeMap>
<xCoord>406</xCoord>
<yCoord>311</yCoord>
</edgeMap>
<edgeMap>
<xCoord>406</xCoord>
<yCoord>310</yCoord>
</edgeMap>
<edgeMap>
<xCoord>405</xCoord>
<yCoord>310</yCoord>
</edgeMap>
<edgeMap>
<xCoord>404</xCoord>
<yCoord>309</yCoord>
</edgeMap>
<edgeMap>
<xCoord>403</xCoord>
<yCoord>309</yCoord>
</edgeMap>
<edgeMap>
<xCoord>402</xCoord>
<yCoord>309</yCoord>
</edgeMap>
<edgeMap>
<xCoord>401</xCoord>
<yCoord>309</yCoord>
</edgeMap>
<edgeMap>
<xCoord>400</xCoord>
<yCoord>309</yCoord>
</edgeMap>
<edgeMap>
<xCoord>399</xCoord>
<yCoord>310</yCoord>
</edgeMap>
<edgeMap>
<xCoord>398</xCoord>
<yCoord>311</yCoord>
</edgeMap>
<edgeMap>
<xCoord>397</xCoord>
<yCoord>312</yCoord>
</edgeMap>
<edgeMap>
<xCoord>397</xCoord>
<yCoord>313</yCoord>
</edgeMap>
<edgeMap>
<xCoord>397</xCoord>
<yCoord>314</yCoord>
</edgeMap>
<edgeMap>
<xCoord>397</xCoord>
<yCoord>315</yCoord>
</edgeMap>
<edgeMap>
<xCoord>398</xCoord>
<yCoord>316</yCoord>
</edgeMap>
<edgeMap>
<xCoord>398</xCoord>
<yCoord>317</yCoord>
</edgeMap>
<edgeMap>
<xCoord>399</xCoord>
<yCoord>318</yCoord>
</edgeMap>
<edgeMap>
<xCoord>400</xCoord>
<yCoord>318</yCoord>
</edgeMap>
<edgeMap>
<xCoord>401</xCoord>
<yCoord>318</yCoord>
</edgeMap>
<edgeMap>
<xCoord>402</xCoord>
<yCoord>318</yCoord>
</edgeMap>
</roi>
<roi>
<imageZposition>-65.0</imageZposition>
<imageSOP_UID>1.3.6.1.4.1.14519.5.2.1.6279.6001.284532404907172134796391039462</imageSOP_UID>
<inclusion>TRUE</inclusion>
<edgeMap>
<xCoord>401</xCoord>
<yCoord>317</yCoord>
</edgeMap>
<edgeMap>
<xCoord>402</xCoord>
<yCoord>316</yCoord>
</edgeMap>
<edgeMap>
<xCoord>402</xCoord>
<yCoord>315</yCoord>
</edgeMap>
<edgeMap>
<xCoord>403</xCoord>
<yCoord>314</yCoord>
</edgeMap>
<edgeMap>
<xCoord>404</xCoord>
<yCoord>313</yCoord>
</edgeMap>
<edgeMap>
<xCoord>404</xCoord>
<yCoord>312</yCoord>
</edgeMap>
<edgeMap>
<xCoord>405</xCoord>
<yCoord>311</yCoord>
</edgeMap>
<edgeMap>
<xCoord>405</xCoord>
<yCoord>310</yCoord>
</edgeMap>
<edgeMap>
<xCoord>404</xCoord>
<yCoord>309</yCoord>
</edgeMap>
<edgeMap>
<xCoord>403</xCoord>
<yCoord>309</yCoord>
</edgeMap>
<edgeMap>
<xCoord>402</xCoord>
<yCoord>309</yCoord>
</edgeMap>
<edgeMap>
<xCoord>401</xCoord>
<yCoord>309</yCoord>
</edgeMap>
<edgeMap>
<xCoord>400</xCoord>
<yCoord>309</yCoord>
</edgeMap>
<edgeMap>
<xCoord>399</xCoord>
<yCoord>309</yCoord>
</edgeMap>
<edgeMap>
<xCoord>398</xCoord>
<yCoord>309</yCoord>
</edgeMap>
<edgeMap>
<xCoord>397</xCoord>
<yCoord>310</yCoord>
</edgeMap>
<edgeMap>
<xCoord>396</xCoord>
<yCoord>311</yCoord>
</edgeMap>
<edgeMap>
<xCoord>397</xCoord>
<yCoord>312</yCoord>
</edgeMap>
<edgeMap>
<xCoord>397</xCoord>
<yCoord>313</yCoord>
</edgeMap>
<edgeMap>
<xCoord>397</xCoord>
<yCoord>314</yCoord>
</edgeMap>
<edgeMap>
<xCoord>397</xCoord>
<yCoord>315</yCoord>
</edgeMap>
<edgeMap>
<xCoord>398</xCoord>
<yCoord>316</yCoord>
</edgeMap>
<edgeMap>
<xCoord>399</xCoord>
<yCoord>317</yCoord>
</edgeMap>
<edgeMap>
<xCoord>400</xCoord>
<yCoord>317</yCoord>
</edgeMap>
<edgeMap>
<xCoord>401</xCoord>
<yCoord>317</yCoord>
</edgeMap>
</roi>
<roi>
<imageZposition>-66.25</imageZposition>
<imageSOP_UID>1.3.6.1.4.1.14519.5.2.1.6279.6001.136101192930161032943006799640</imageSOP_UID>
<inclusion>TRUE</inclusion>
<edgeMap>
<xCoord>400</xCoord>
<yCoord>315</yCoord>
</edgeMap>
<edgeMap>
<xCoord>401</xCoord>
<yCoord>314</yCoord>
</edgeMap>
<edgeMap>
<xCoord>402</xCoord>
<yCoord>314</yCoord>
</edgeMap>
<edgeMap>
<xCoord>403</xCoord>
<yCoord>314</yCoord>
</edgeMap>
<edgeMap>
<xCoord>404</xCoord>
<yCoord>313</yCoord>
</edgeMap>
<edgeMap>
<xCoord>405</xCoord>
<yCoord>312</yCoord>
</edgeMap>
<edgeMap>
<xCoord>405</xCoord>
<yCoord>311</yCoord>
</edgeMap>
<edgeMap>
<xCoord>404</xCoord>
<yCoord>310</yCoord>
</edgeMap>
<edgeMap>
<xCoord>403</xCoord>
<yCoord>309</yCoord>
</edgeMap>
<edgeMap>
<xCoord>402</xCoord>
<yCoord>309</yCoord>
</edgeMap>
<edgeMap>
<xCoord>401</xCoord>
<yCoord>309</yCoord>
</edgeMap>
<edgeMap>
<xCoord>400</xCoord>
<yCoord>309</yCoord>
</edgeMap>
<edgeMap>
<xCoord>399</xCoord>
<yCoord>309</yCoord>
</edgeMap>
<edgeMap>
<xCoord>398</xCoord>
<yCoord>309</yCoord>
</edgeMap>
<edgeMap>
<xCoord>397</xCoord>
<yCoord>309</yCoord>
</edgeMap>
<edgeMap>
<xCoord>396</xCoord>
<yCoord>310</yCoord>
</edgeMap>
<edgeMap>
<xCoord>395</xCoord>
<yCoord>311</yCoord>
</edgeMap>
<edgeMap>
<xCoord>395</xCoord>
<yCoord>312</yCoord>
</edgeMap>
<edgeMap>
<xCoord>396</xCoord>
<yCoord>313</yCoord>
</edgeMap>
<edgeMap>
<xCoord>397</xCoord>
<yCoord>314</yCoord>
</edgeMap>
<edgeMap>
<xCoord>398</xCoord>
<yCoord>315</yCoord>
</edgeMap>
<edgeMap>
<xCoord>399</xCoord>
<yCoord>315</yCoord>
</edgeMap>
<edgeMap>
<xCoord>400</xCoord>
<yCoord>315</yCoord>
</edgeMap>
</roi>
</unblindedReadNodule>
<unblindedReadNodule>
<noduleID>163019</noduleID>
<characteristics>
<subtlety>4</subtlety>
<internalStructure>1</internalStructure>
<calcification>6</calcification>
<sphericity>3</sphericity>
<margin>3</margin>
<lobulation>4</lobulation>
<spiculation>2</spiculation>
<texture>2</texture>
<malignancy>3</malignancy>
</characteristics>
<roi>
<imageZposition>-198.75</imageZposition>
<imageSOP_UID>1.3.6.1.4.1.14519.5.2.1.6279.6001.533516935304016316853382678219</imageSOP_UID>
<inclusion>TRUE</inclusion>
<edgeMap>
<xCoord>392</xCoord>
<yCoord>379</yCoord>
</edgeMap>
<edgeMap>
<xCoord>393</xCoord>
<yCoord>378</yCoord>
</edgeMap>
<edgeMap>
<xCoord>394</xCoord>
<yCoord>377</yCoord>
</edgeMap>
<edgeMap>
<xCoord>395</xCoord>
<yCoord>376</yCoord>
</edgeMap>
<edgeMap>
<xCoord>396</xCoord>
<yCoord>375</yCoord>
</edgeMap>
<edgeMap>
<xCoord>396</xCoord>
<yCoord>374</yCoord>
</edgeMap>
<edgeMap>
<xCoord>396</xCoord>
<yCoord>373</yCoord>
</edgeMap>
<edgeMap>
<xCoord>395</xCoord>
<yCoord>372</yCoord>
</edgeMap>
<edgeMap>
<xCoord>394</xCoord>
<yCoord>371</yCoord>
</edgeMap>
<edgeMap>
<xCoord>393</xCoord>
<yCoord>370</yCoord>
</edgeMap>
<edgeMap>
<xCoord>392</xCoord>
<yCoord>369</yCoord>
</edgeMap>
<edgeMap>
<xCoord>391</xCoord>
<yCoord>369</yCoord>
</edgeMap>
<edgeMap>
<xCoord>390</xCoord>
<yCoord>369</yCoord>
</edgeMap>
<edgeMap>
<xCoord>389</xCoord>
<yCoord>369</yCoord>
</edgeMap>
<edgeMap>
<xCoord>388</xCoord>
<yCoord>369</yCoord>
</edgeMap>
<edgeMap>
<xCoord>387</xCoord>
<yCoord>370</yCoord>
</edgeMap>
<edgeMap>
<xCoord>386</xCoord>
<yCoord>371</yCoord>
</edgeMap>
<edgeMap>
<xCoord>385</xCoord>
<yCoord>372</yCoord>
</edgeMap>
<edgeMap>
<xCoord>385</xCoord>
<yCoord>373</yCoord>
</edgeMap>
<edgeMap>
<xCoord>384</xCoord>
<yCoord>374</yCoord>
</edgeMap>
<edgeMap>
<xCoord>384</xCoord>
<yCoord>375</yCoord>
</edgeMap>
<edgeMap>
<xCoord>384</xCoord>
<yCoord>376</yCoord>
</edgeMap>
<edgeMap>
<xCoord>384</xCoord>
<yCoord>377</yCoord>
</edgeMap>
<edgeMap>
<xCoord>385</xCoord>
<yCoord>378</yCoord>
</edgeMap>
<edgeMap>
<xCoord>386</xCoord>
<yCoord>379</yCoord>
</edgeMap>
<edgeMap>
<xCoord>387</xCoord>
<yCoord>379</yCoord>
</edgeMap>
<edgeMap>
<xCoord>388</xCoord>
<yCoord>379</yCoord>
</edgeMap>
<edgeMap>
<xCoord>389</xCoord>
<yCoord>379</yCoord>
</edgeMap>
<edgeMap>
<xCoord>390</xCoord>
<yCoord>379</yCoord>
</edgeMap>
<edgeMap>
<xCoord>391</xCoord>
<yCoord>379</yCoord>
</edgeMap>
<edgeMap>
<xCoord>392</xCoord>
<yCoord>379</yCoord>
</edgeMap>
</roi>
<roi>
<imageZposition>-200.0</imageZposition>
<imageSOP_UID>1.3.6.1.4.1.14519.5.2.1.6279.6001.321925246954649731879678362709</imageSOP_UID>
<inclusion>TRUE</inclusion>
<edgeMap>
<xCoord>393</xCoord>
<yCoord>378</yCoord>
</edgeMap>
<edgeMap>
<xCoord>394</xCoord>
<yCoord>377</yCoord>
</edgeMap>
<edgeMap>
<xCoord>395</xCoord>
<yCoord>376</yCoord>
</edgeMap>
<edgeMap>
<xCoord>395</xCoord>
<yCoord>375</yCoord>
</edgeMap>
<edgeMap>
<xCoord>396</xCoord>
<yCoord>374</yCoord>
</edgeMap>
<edgeMap>
<xCoord>396</xCoord>
<yCoord>373</yCoord>
</edgeMap>
<edgeMap>
<xCoord>396</xCoord>
<yCoord>372</yCoord>
</edgeMap>
<edgeMap>
<xCoord>395</xCoord>
<yCoord>372</yCoord>
</edgeMap>
<edgeMap>
<xCoord>394</xCoord>
<yCoord>371</yCoord>
</edgeMap>
<edgeMap>
<xCoord>394</xCoord>
<yCoord>370</yCoord>
</edgeMap>
<edgeMap>
<xCoord>393</xCoord>
<yCoord>369</yCoord>
</edgeMap>
<edgeMap>
<xCoord>392</xCoord>
<yCoord>369</yCoord>
</edgeMap>
<edgeMap>
<xCoord>391</xCoord>
<yCoord>369</yCoord>
</edgeMap>
<edgeMap>
<xCoord>390</xCoord>
<yCoord>369</yCoord>
</edgeMap>
<edgeMap>
<xCoord>389</xCoord>
<yCoord>369</yCoord>
</edgeMap>
<edgeMap>
<xCoord>388</xCoord>
<yCoord>369</yCoord>
</edgeMap>
<edgeMap>
<xCoord>387</xCoord>
<yCoord>370</yCoord>
</edgeMap>
<edgeMap>
<xCoord>386</xCoord>
<yCoord>371</yCoord>
</edgeMap>
<edgeMap>
<xCoord>385</xCoord>
<yCoord>372</yCoord>
</edgeMap>
<edgeMap>
<xCoord>384</xCoord>
<yCoord>373</yCoord>
</edgeMap>
<edgeMap>
<xCoord>384</xCoord>
<yCoord>374</yCoord>
</edgeMap>
<edgeMap>
<xCoord>384</xCoord>
<yCoord>375</yCoord>
</edgeMap>
<edgeMap>
<xCoord>384</xCoord>
<yCoord>376</yCoord>
</edgeMap>
<edgeMap>
<xCoord>385</xCoord>
<yCoord>377</yCoord>
</edgeMap>
<edgeMap>
<xCoord>386</xCoord>
<yCoord>377</yCoord>
</edgeMap>
<edgeMap>
<xCoord>387</xCoord>
<yCoord>377</yCoord>
</edgeMap>
<edgeMap>
<xCoord>388</xCoord>
<yCoord>378</yCoord>
</edgeMap>
<edgeMap>
<xCoord>389</xCoord>
<yCoord>378</yCoord>
</edgeMap>
<edgeMap>
<xCoord>390</xCoord>
<yCoord>378</yCoord>
</edgeMap>
<edgeMap>
<xCoord>391</xCoord>
<yCoord>378</yCoord>
</edgeMap>
<edgeMap>
<xCoord>392</xCoord>
<yCoord>378</yCoord>
</edgeMap>
<edgeMap>
<xCoord>393</xCoord>
<yCoord>378</yCoord>
</edgeMap>
</roi>
<roi>
<imageZposition>-201.25</imageZposition>
<imageSOP_UID>1.3.6.1.4.1.14519.5.2.1.6279.6001.333144313673045759123367520701</imageSOP_UID>
<inclusion>TRUE</inclusion>
<edgeMap>
<xCoord>391</xCoord>
<yCoord>376</yCoord>
</edgeMap>
<edgeMap>
<xCoord>392</xCoord>
<yCoord>375</yCoord>
</edgeMap>
<edgeMap>
<xCoord>393</xCoord>
<yCoord>374</yCoord>
</edgeMap>
<edgeMap>
<xCoord>394</xCoord>
<yCoord>373</yCoord>
</edgeMap>
<edgeMap>
<xCoord>395</xCoord>
<yCoord>372</yCoord>
</edgeMap>
<edgeMap>
<xCoord>395</xCoord>
<yCoord>371</yCoord>
</edgeMap>
<edgeMap>
<xCoord>395</xCoord>
<yCoord>370</yCoord>
</edgeMap>
<edgeMap>
<xCoord>394</xCoord>
<yCoord>369</yCoord>
</edgeMap>
<edgeMap>
<xCoord>393</xCoord>
<yCoord>368</yCoord>
</edgeMap>
<edgeMap>
<xCoord>392</xCoord>
<yCoord>368</yCoord>
</edgeMap>
<edgeMap>
<xCoord>391</xCoord>
<yCoord>368</yCoord>
</edgeMap>
<edgeMap>
<xCoord>390</xCoord>
<yCoord>368</yCoord>
</edgeMap>
<edgeMap>
<xCoord>389</xCoord>
<yCoord>369</yCoord>
</edgeMap>
<edgeMap>
<xCoord>388</xCoord>
<yCoord>370</yCoord>
</edgeMap>
<edgeMap>
<xCoord>387</xCoord>
<yCoord>371</yCoord>
</edgeMap>
<edgeMap>
<xCoord>387</xCoord>
<yCoord>372</yCoord>
</edgeMap>
<edgeMap>
<xCoord>387</xCoord>
<yCoord>373</yCoord>
</edgeMap>
<edgeMap>
<xCoord>387</xCoord>
<yCoord>374</yCoord>
</edgeMap>
<edgeMap>
<xCoord>388</xCoord>
<yCoord>375</yCoord>
</edgeMap>
<edgeMap>
<xCoord>389</xCoord>
<yCoord>376</yCoord>
</edgeMap>
<edgeMap>
<xCoord>390</xCoord>
<yCoord>376</yCoord>
</edgeMap>
<edgeMap>
<xCoord>391</xCoord>
<yCoord>376</yCoord>
</edgeMap>
</roi>
</unblindedReadNodule>
<unblindedReadNodule>
<noduleID>163072</noduleID>
<characteristics>
<subtlety>5</subtlety>
<internalStructure>1</internalStructure>
<calcification>3</calcification>
<sphericity>3</sphericity>
<margin>4</margin>
<lobulation>4</lobulation>
<spiculation>2</spiculation>
<texture>5</texture>
<malignancy>1</malignancy>
</characteristics>
<roi>
<imageZposition>-98.75</imageZposition>
<imageSOP_UID>1.3.6.1.4.1.14519.5.2.1.6279.6001.226862814526509835331665332375</imageSOP_UID>
<inclusion>TRUE</inclusion>
<edgeMap>
<xCoord>155</xCoord>
<yCoord>277</yCoord>
</edgeMap>
<edgeMap>
<xCoord>156</xCoord>
<yCoord>276</yCoord>
</edgeMap>
<edgeMap>
<xCoord>157</xCoord>
<yCoord>276</yCoord>
</edgeMap>
<edgeMap>
<xCoord>158</xCoord>
<yCoord>275</yCoord>
</edgeMap>
<edgeMap>
<xCoord>159</xCoord>
<yCoord>274</yCoord>
</edgeMap>
<edgeMap>
<xCoord>159</xCoord>
<yCoord>273</yCoord>
</edgeMap>
<edgeMap>
<xCoord>158</xCoord>
<yCoord>272</yCoord>
</edgeMap>
<edgeMap>
<xCoord>157</xCoord>
<yCoord>271</yCoord>
</edgeMap>
<edgeMap>
<xCoord>156</xCoord>
<yCoord>270</yCoord>
</edgeMap>
<edgeMap>
<xCoord>155</xCoord>
<yCoord>269</yCoord>
</edgeMap>
<edgeMap>
<xCoord>154</xCoord>
<yCoord>268</yCoord>
</edgeMap>
<edgeMap>
<xCoord>153</xCoord>
<yCoord>268</yCoord>
</edgeMap>
<edgeMap>
<xCoord>152</xCoord>
<yCoord>269</yCoord>
</edgeMap>
<edgeMap>
<xCoord>151</xCoord>
<yCoord>270</yCoord>
</edgeMap>
<edgeMap>
<xCoord>150</xCoord>
<yCoord>270</yCoord>
</edgeMap>
<edgeMap>
<xCoord>149</xCoord>
<yCoord>270</yCoord>
</edgeMap>
<edgeMap>
<xCoord>148</xCoord>
<yCoord>271</yCoord>
</edgeMap>
<edgeMap>
<xCoord>148</xCoord>
<yCoord>272</yCoord>
</edgeMap>
<edgeMap>
<xCoord>147</xCoord>
<yCoord>273</yCoord>
</edgeMap>
<edgeMap>
<xCoord>147</xCoord>
<yCoord>274</yCoord>
</edgeMap>
<edgeMap>
<xCoord>148</xCoord>
<yCoord>275</yCoord>
</edgeMap>
<edgeMap>
<xCoord>149</xCoord>
<yCoord>276</yCoord>
</edgeMap>
<edgeMap>
<xCoord>150</xCoord>
<yCoord>276</yCoord>
</edgeMap>
<edgeMap>
<xCoord>151</xCoord>
<yCoord>277</yCoord>
</edgeMap>
<edgeMap>
<xCoord>152</xCoord>
<yCoord>277</yCoord>
</edgeMap>
<edgeMap>
<xCoord>153</xCoord>
<yCoord>277</yCoord>
</edgeMap>
<edgeMap>
<xCoord>154</xCoord>
<yCoord>277</yCoord>
</edgeMap>
<edgeMap>
<xCoord>155</xCoord>
<yCoord>277</yCoord>
</edgeMap>
</roi>
<roi>
<imageZposition>-100.0</imageZposition>
<imageSOP_UID>1.3.6.1.4.1.14519.5.2.1.6279.6001.229343676857364443227190448747</imageSOP_UID>
<inclusion>TRUE</inclusion>
<edgeMap>
<xCoord>158</xCoord>
<yCoord>276</yCoord>
</edgeMap>
<edgeMap>
<xCoord>159</xCoord>
<yCoord>275</yCoord>
</edgeMap>
<edgeMap>
<xCoord>160</xCoord>
<yCoord>274</yCoord>
</edgeMap>
<edgeMap>
<xCoord>160</xCoord>
<yCoord>273</yCoord>
</edgeMap>
<edgeMap>
<xCoord>160</xCoord>
<yCoord>272</yCoord>
</edgeMap>
<edgeMap>
<xCoord>159</xCoord>
<yCoord>271</yCoord>
</edgeMap>
<edgeMap>
<xCoord>158</xCoord>
<yCoord>270</yCoord>
</edgeMap>
<edgeMap>
<xCoord>158</xCoord>
<yCoord>269</yCoord>
</edgeMap>
<edgeMap>
<xCoord>157</xCoord>
<yCoord>268</yCoord>
</edgeMap>
<edgeMap>
<xCoord>156</xCoord>
<yCoord>267</yCoord>
</edgeMap>
<edgeMap>
<xCoord>155</xCoord>
<yCoord>267</yCoord>
</edgeMap>
<edgeMap>
<xCoord>154</xCoord>
<yCoord>266</yCoord>
</edgeMap>
<edgeMap>
<xCoord>153</xCoord>
<yCoord>267</yCoord>
</edgeMap>
<edgeMap>
<xCoord>152</xCoord>
<yCoord>267</yCoord>
</edgeMap>
<edgeMap>
<xCoord>151</xCoord>
<yCoord>268</yCoord>
</edgeMap>
<edgeMap>
<xCoord>150</xCoord>
<yCoord>269</yCoord>
</edgeMap>
<edgeMap>
<xCoord>150</xCoord>
<yCoord>270</yCoord>
</edgeMap>
<edgeMap>
<xCoord>149</xCoord>
<yCoord>271</yCoord>
</edgeMap>
<edgeMap>
<xCoord>149</xCoord>
<yCoord>272</yCoord>
</edgeMap>
<edgeMap>
<xCoord>150</xCoord>
<yCoord>273</yCoord>
</edgeMap>
<edgeMap>
<xCoord>150</xCoord>
<yCoord>274</yCoord>
</edgeMap>
<edgeMap>
<xCoord>151</xCoord>
<yCoord>275</yCoord>
</edgeMap>
<edgeMap>
<xCoord>152</xCoord>
<yCoord>276</yCoord>
</edgeMap>
<edgeMap>
<xCoord>153</xCoord>
<yCoord>276</yCoord>
</edgeMap>
<edgeMap>
<xCoord>154</xCoord>
<yCoord>276</yCoord>
</edgeMap>
<edgeMap>
<xCoord>155</xCoord>
<yCoord>276</yCoord>
</edgeMap>
<edgeMap>
<xCoord>156</xCoord>
<yCoord>276</yCoord>
</edgeMap>
<edgeMap>
<xCoord>157</xCoord>
<yCoord>276</yCoord>
</edgeMap>
<edgeMap>
<xCoord>158</xCoord>
<yCoord>276</yCoord>
</edgeMap>
</roi>
<roi>
<imageZposition>-101.25</imageZposition>
<imageSOP_UID>1.3.6.1.4.1.14519.5.2.1.6279.6001.217834816819157332671168377560</imageSOP_UID>
<inclusion>TRUE</inclusion>
<edgeMap>
<xCoord>161</xCoord>
<yCoord>276</yCoord>
</edgeMap>
<edgeMap>
<xCoord>162</xCoord>
<yCoord>275</yCoord>
</edgeMap>
<edgeMap>
<xCoord>162</xCoord>
<yCoord>274</yCoord>
</edgeMap>
<edgeMap>
<xCoord>161</xCoord>
<yCoord>273</yCoord>
</edgeMap>
<edgeMap>
<xCoord>160</xCoord>
<yCoord>272</yCoord>
</edgeMap>
<edgeMap>
<xCoord>159</xCoord>
<yCoord>271</yCoord>
</edgeMap>
<edgeMap>
<xCoord>158</xCoord>
<yCoord>270</yCoord>
</edgeMap>
<edgeMap>
<xCoord>158</xCoord>
<yCoord>269</yCoord>
</edgeMap>
<edgeMap>
<xCoord>157</xCoord>
<yCoord>268</yCoord>
</edgeMap>
<edgeMap>
<xCoord>156</xCoord>
<yCoord>267</yCoord>
</edgeMap>
<edgeMap>
<xCoord>155</xCoord>
<yCoord>267</yCoord>
</edgeMap>
<edgeMap>
<xCoord>154</xCoord>
<yCoord>267</yCoord>
</edgeMap>
<edgeMap>
<xCoord>153</xCoord>
<yCoord>268</yCoord>
</edgeMap>
<edgeMap>
<xCoord>152</xCoord>
<yCoord>268</yCoord>
</edgeMap>
<edgeMap>
<xCoord>151</xCoord>
<yCoord>269</yCoord>
</edgeMap>
<edgeMap>
<xCoord>151</xCoord>
<yCoord>270</yCoord>
</edgeMap>
<edgeMap>
<xCoord>151</xCoord>
<yCoord>271</yCoord>
</edgeMap>
<edgeMap>
<xCoord>152</xCoord>
<yCoord>272</yCoord>
</edgeMap>
<edgeMap>
<xCoord>152</xCoord>
<yCoord>273</yCoord>
</edgeMap>
<edgeMap>
<xCoord>153</xCoord>
<yCoord>274</yCoord>
</edgeMap>
<edgeMap>
<xCoord>154</xCoord>
<yCoord>274</yCoord>
</edgeMap>
<edgeMap>
<xCoord>155</xCoord>
<yCoord>274</yCoord>
</edgeMap>
<edgeMap>
<xCoord>156</xCoord>
<yCoord>275</yCoord>
</edgeMap>
<edgeMap>
<xCoord>157</xCoord>
<yCoord>275</yCoord>
</edgeMap>
<edgeMap>
<xCoord>158</xCoord>
<yCoord>275</yCoord>
</edgeMap>
<edgeMap>
<xCoord>159</xCoord>
<yCoord>276</yCoord>
</edgeMap>
<edgeMap>
<xCoord>160</xCoord>
<yCoord>276</yCoord>
</edgeMap>
<edgeMap>
<xCoord>161</xCoord>
<yCoord>276</yCoord>
</edgeMap>
</roi>
<roi>
<imageZposition>-102.5</imageZposition>
<imageSOP_UID>1.3.6.1.4.1.14519.5.2.1.6279.6001.200771367013925405964306034186</imageSOP_UID>
<inclusion>TRUE</inclusion>
<edgeMap>
<xCoord>157</xCoord>
<yCoord>272</yCoord>
</edgeMap>
<edgeMap>
<xCoord>158</xCoord>
<yCoord>271</yCoord>
</edgeMap>
<edgeMap>
<xCoord>159</xCoord>
<yCoord>270</yCoord>
</edgeMap>
<edgeMap>
<xCoord>159</xCoord>
<yCoord>269</yCoord>
</edgeMap>
<edgeMap>
<xCoord>160</xCoord>
<yCoord>268</yCoord>
</edgeMap>
<edgeMap>
<xCoord>160</xCoord>
<yCoord>267</yCoord>
</edgeMap>
<edgeMap>
<xCoord>159</xCoord>
<yCoord>266</yCoord>
</edgeMap>
<edgeMap>
<xCoord>158</xCoord>
<yCoord>266</yCoord>
</edgeMap>
<edgeMap>
<xCoord>157</xCoord>
<yCoord>265</yCoord>
</edgeMap>
<edgeMap>
<xCoord>156</xCoord>
<yCoord>265</yCoord>
</edgeMap>
<edgeMap>
<xCoord>155</xCoord>
<yCoord>265</yCoord>
</edgeMap>
<edgeMap>
<xCoord>154</xCoord>
<yCoord>266</yCoord>
</edgeMap>
<edgeMap>
<xCoord>153</xCoord>
<yCoord>267</yCoord>
</edgeMap>
<edgeMap>
<xCoord>152</xCoord>
<yCoord>268</yCoord>
</edgeMap>
<edgeMap>
<xCoord>152</xCoord>
<yCoord>269</yCoord>
</edgeMap>
<edgeMap>
<xCoord>152</xCoord>
<yCoord>270</yCoord>
</edgeMap>
<edgeMap>
<xCoord>153</xCoord>
<yCoord>271</yCoord>
</edgeMap>
<edgeMap>
<xCoord>154</xCoord>
<yCoord>272</yCoord>
</edgeMap>
<edgeMap>
<xCoord>155</xCoord>
<yCoord>272</yCoord>
</edgeMap>
<edgeMap>
<xCoord>156</xCoord>
<yCoord>272</yCoord>
</edgeMap>
<edgeMap>
<xCoord>157</xCoord>
<yCoord>272</yCoord>
</edgeMap>
</roi>
</unblindedReadNodule>
<nonNodule>
<nonNoduleID>162594</nonNoduleID>
<imageZposition>-67.5</imageZposition>
<imageSOP_UID>1.3.6.1.4.1.14519.5.2.1.6279.6001.591155098431325747566607142049</imageSOP_UID>
<locus>
<xCoord>110</xCoord>
<yCoord>300</yCoord>
</locus>
</nonNodule>
<nonNodule>
<nonNoduleID>162599</nonNoduleID>
<imageZposition>-208.75</imageZposition>
<imageSOP_UID>1.3.6.1.4.1.14519.5.2.1.6279.6001.186214267365311208453599762242</imageSOP_UID>
<locus>
<xCoord>440</xCoord>
<yCoord>248</yCoord>
</locus>
</nonNodule>
<nonNodule>
<nonNoduleID>162592</nonNoduleID>
<imageZposition>-33.75</imageZposition>
<imageSOP_UID>1.3.6.1.4.1.14519.5.2.1.6279.6001.336333681204485208879701114995</imageSOP_UID>
<locus>
<xCoord>178</xCoord>
<yCoord>293</yCoord>
</locus>
</nonNodule>
<nonNodule>
<nonNoduleID>162596</nonNoduleID>
<imageZposition>-136.25</imageZposition>
<imageSOP_UID>1.3.6.1.4.1.14519.5.2.1.6279.6001.255234464740661896460057754784</imageSOP_UID>
<locus>
<xCoord>367</xCoord>
<yCoord>195</yCoord>
</locus>
</nonNodule>
<nonNodule>
<nonNoduleID>162598</nonNoduleID>
<imageZposition>-160.0</imageZposition>
<imageSOP_UID>1.3.6.1.4.1.14519.5.2.1.6279.6001.893773459307639225805713028244</imageSOP_UID>
<locus>
<xCoord>391</xCoord>
<yCoord>360</yCoord>
</locus>
</nonNodule>
<nonNodule>
<nonNoduleID>162604</nonNoduleID>
<imageZposition>-92.5</imageZposition>
<imageSOP_UID>1.3.6.1.4.1.14519.5.2.1.6279.6001.105746748584465238636995603037</imageSOP_UID>
<locus>
<xCoord>133</xCoord>
<yCoord>272</yCoord>
</locus>
</nonNodule>
<nonNodule>
<nonNoduleID>162605</nonNoduleID>
<imageZposition>-120.0</imageZposition>
<imageSOP_UID>1.3.6.1.4.1.14519.5.2.1.6279.6001.282211812607503252723419537440</imageSOP_UID>
<locus>
<xCoord>366</xCoord>
<yCoord>371</yCoord>
</locus>
</nonNodule>
<nonNodule>
<nonNoduleID>162606</nonNoduleID>
<imageZposition>-171.25</imageZposition>
<imageSOP_UID>1.3.6.1.4.1.14519.5.2.1.6279.6001.287848895714937755533517503686</imageSOP_UID>
<locus>
<xCoord>410</xCoord>
<yCoord>306</yCoord>
</locus>
</nonNodule>
<nonNodule>
<nonNoduleID>162607</nonNoduleID>
<imageZposition>-181.25</imageZposition>
<imageSOP_UID>1.3.6.1.4.1.14519.5.2.1.6279.6001.337918686360473469060881391830</imageSOP_UID>
<locus>
<xCoord>300</xCoord>
<yCoord>390</yCoord>
</locus>
</nonNodule>
</readingSession>
	<readingSession>
		<annotationVersion>3.12</annotationVersion>
		<servicingRadiologistID>anon</servicingRadiologistID>
			<unblindedReadNodule>
				<noduleID>0</noduleID>
				<roi>
					<imageZposition>-63.75</imageZposition>
					<imageSOP_UID>1.3.6.1.4.1.14519.5.2.1.6279.6001.412016886515224609006853689333</imageSOP_UID>
					<inclusion>TRUE</inclusion>
					<edgeMap>
					<xCoord>402</xCoord>
					<yCoord>313</yCoord>
					</edgeMap>
				</roi>
			</unblindedReadNodule>
			<unblindedReadNodule>
				<noduleID>1</noduleID>
				<roi>
					<imageZposition>-162.5</imageZposition>
					<imageSOP_UID>1.3.6.1.4.1.14519.5.2.1.6279.6001.225923030867774823509979279523</imageSOP_UID>
					<inclusion>TRUE</inclusion>
					<edgeMap>
					<xCoord>394</xCoord>
					<yCoord>391</yCoord>
					</edgeMap>
				</roi>
			</unblindedReadNodule>
			<unblindedReadNodule>
				<noduleID>2</noduleID>
				<roi>
					<imageZposition>-100.0</imageZposition>
					<imageSOP_UID>1.3.6.1.4.1.14519.5.2.1.6279.6001.229343676857364443227190448747</imageSOP_UID>
					<inclusion>TRUE</inclusion>
					<edgeMap>
					<xCoord>154</xCoord>
					<yCoord>273</yCoord>
					</edgeMap>
				</roi>
			</unblindedReadNodule>
			<unblindedReadNodule>
				<noduleID>3</noduleID>
				<roi>
					<imageZposition>-71.25</imageZposition>
					<imageSOP_UID>1.3.6.1.4.1.14519.5.2.1.6279.6001.180160026589521362361086203700</imageSOP_UID>
					<inclusion>TRUE</inclusion>
					<edgeMap>
					<xCoord>144</xCoord>
					<yCoord>240</yCoord>
					</edgeMap>
				</roi>
			</unblindedReadNodule>
			<unblindedReadNodule>
				<noduleID>4</noduleID>
				<characteristics>
					<subtlety>1</subtlety>
					<internalStructure>1</internalStructure>
					<calcification>6</calcification>
					<sphericity>5</sphericity>
					<margin>2</margin>
					<lobulation>1</lobulation>
					<spiculation>1</spiculation>
					<texture>1</texture>
					<malignancy>2</malignancy>
				</characteristics>
				<roi>
					<imageZposition>-198.75</imageZposition>
					<imageSOP_UID>1.3.6.1.4.1.14519.5.2.1.6279.6001.533516935304016316853382678219</imageSOP_UID>
					<inclusion>TRUE</inclusion>
					<edgeMap>
					<xCoord>383</xCoord>
					<yCoord>375</yCoord>
					</edgeMap>
					<edgeMap>
					<xCoord>384</xCoord>
					<yCoord>375</yCoord>
					</edgeMap>
					<edgeMap>
					<xCoord>385</xCoord>
					<yCoord>374</yCoord>
					</edgeMap>
					<edgeMap>
					<xCoord>386</xCoord>
					<yCoord>374</yCoord>
					</edgeMap>
					<edgeMap>
					<xCoord>386</xCoord>
					<yCoord>373</yCoord>
					</edgeMap>
					<edgeMap>
					<xCoord>387</xCoord>
					<yCoord>373</yCoord>
					</edgeMap>
					<edgeMap>
					<xCoord>388</xCoord>
					<yCoord>372</yCoord>
					</edgeMap>
					<edgeMap>
					<xCoord>388</xCoord>
					<yCoord>371</yCoord>
					</edgeMap>
					<edgeMap>
					<xCoord>389</xCoord>
					<yCoord>370</yCoord>
					</edgeMap>
					<edgeMap>
					<xCoord>390</xCoord>
					<yCoord>369</yCoord>
					</edgeMap>
					<edgeMap>
					<xCoord>391</xCoord>
					<yCoord>369</yCoord>
					</edgeMap>
					<edgeMap>
					<xCoord>392</xCoord>
					<yCoord>370</yCoord>
					</edgeMap>
					<edgeMap>
					<xCoord>393</xCoord>
					<yCoord>370</yCoord>
					</edgeMap>
					<edgeMap>
					<xCoord>393</xCoord>
					<yCoord>371</yCoord>
					</edgeMap>
					<edgeMap>
					<xCoord>394</xCoord>
					<yCoord>372</yCoord>
					</edgeMap>
					<edgeMap>
					<xCoord>394</xCoord>
					<yCoord>373</yCoord>
					</edgeMap>
					<edgeMap>
					<xCoord>395</xCoord>
					<yCoord>374</yCoord>
					</edgeMap>
					<edgeMap>
					<xCoord>395</xCoord>
					<yCoord>375</yCoord>
					</edgeMap>
					<edgeMap>
					<xCoord>396</xCoord>
					<yCoord>375</yCoord>
					</edgeMap>
					<edgeMap>
					<xCoord>397</xCoord>
					<yCoord>376</yCoord>
					</edgeMap>
					<edgeMap>
					<xCoord>396</xCoord>
					<yCoord>377</yCoord>
					</edgeMap>
					<edgeMap>
					<xCoord>395</xCoord>
					<yCoord>378</yCoord>
					</edgeMap>
					<edgeMap>
					<xCoord>394</xCoord>
					<yCoord>378</yCoord>
					</edgeMap>
					<edgeMap>
					<xCoord>393</xCoord>
					<yCoord>378</yCoord>
					</edgeMap>
					<edgeMap>
					<xCoord>392</xCoord>
					<yCoord>378</yCoord>
					</edgeMap>
					<edgeMap>
					<xCoord>391</xCoord>
					<yCoord>378</yCoord>
					</edgeMap>
					<edgeMap>
					<xCoord>390</xCoord>
					<yCoord>378</yCoord>
					</edgeMap>
					<edgeMap>
					<xCoord>389</xCoord>
					<yCoord>379</yCoord>
					</edgeMap>
					<edgeMap>
					<xCoord>388</xCoord>
					<yCoord>379</yCoord>
					</edgeMap>
					<edgeMap>
					<xCoord>387</xCoord>
					<yCoord>379</yCoord>
					</edgeMap>
					<edgeMap>
					<xCoord>386</xCoord>
					<yCoord>379</yCoord>
					</edgeMap>
					<edgeMap>
					<xCoord>385</xCoord>
					<yCoord>379</yCoord>
					</edgeMap>
					<edgeMap>
					<xCoord>384</xCoord>
					<yCoord>379</yCoord>
					</edgeMap>
					<edgeMap>
					<xCoord>383</xCoord>
					<yCoord>379</yCoord>
					</edgeMap>
					<edgeMap>
					<xCoord>383</xCoord>
					<yCoord>378</yCoord>
					</edgeMap>
					<edgeMap>
					<xCoord>383</xCoord>
					<yCoord>377</yCoord>
					</edgeMap>
					<edgeMap>
					<xCoord>383</xCoord>
					<yCoord>376</yCoord>
					</edgeMap>
					<edgeMap>
					<xCoord>383</xCoord>
					<yCoord>375</yCoord>
					</edgeMap>
				</roi>
				<roi>
					<imageZposition>-200.0</imageZposition>
					<imageSOP_UID>1.3.6.1.4.1.14519.5.2.1.6279.6001.321925246954649731879678362709</imageSOP_UID>
					<inclusion>TRUE</inclusion>
					<edgeMap>
					<xCoord>385</xCoord>
					<yCoord>371</yCoord>
					</edgeMap>
					<edgeMap>
					<xCoord>385</xCoord>
					<yCoord>370</yCoord>
					</edgeMap>
					<edgeMap>
					<xCoord>386</xCoord>
					<yCoord>369</yCoord>
					</edgeMap>
					<edgeMap>
					<xCoord>387</xCoord>
					<yCoord>368</yCoord>
					</edgeMap>
					<edgeMap>
					<xCoord>388</xCoord>
					<yCoord>367</yCoord>
					</edgeMap>
					<edgeMap>
					<xCoord>389</xCoord>
					<yCoord>367</yCoord>
					</edgeMap>
					<edgeMap>
					<xCoord>390</xCoord>
					<yCoord>366</yCoord>
					</edgeMap>
					<edgeMap>
					<xCoord>391</xCoord>
					<yCoord>366</yCoord>
					</edgeMap>
					<edgeMap>
					<xCoord>392</xCoord>
					<yCoord>366</yCoord>
					</edgeMap>
					<edgeMap>
					<xCoord>393</xCoord>
					<yCoord>366</yCoord>
					</edgeMap>
					<edgeMap>
					<xCoord>394</xCoord>
					<yCoord>367</yCoord>
					</edgeMap>
					<edgeMap>
					<xCoord>395</xCoord>
					<yCoord>368</yCoord>
					</edgeMap>
					<edgeMap>
					<xCoord>395</xCoord>
					<yCoord>369</yCoord>
					</edgeMap>
					<edgeMap>
					<xCoord>395</xCoord>
					<yCoord>370</yCoord>
					</edgeMap>
					<edgeMap>
					<xCoord>395</xCoord>
					<yCoord>371</yCoord>
					</edgeMap>
					<edgeMap>
					<xCoord>395</xCoord>
					<yCoord>372</yCoord>
					</edgeMap>
					<edgeMap>
					<xCoord>396</xCoord>
					<yCoord>372</yCoord>
					</edgeMap>
					<edgeMap>
					<xCoord>396</xCoord>
					<yCoord>373</yCoord>
					</edgeMap>
					<edgeMap>
					<xCoord>396</xCoord>
					<yCoord>374</yCoord>
					</edgeMap>
					<edgeMap>
					<xCoord>395</xCoord>
					<yCoord>375</yCoord>
					</edgeMap>
					<edgeMap>
					<xCoord>395</xCoord>
					<yCoord>376</yCoord>
					</edgeMap>
					<edgeMap>
					<xCoord>394</xCoord>
					<yCoord>377</yCoord>
					</edgeMap>
					<edgeMap>
					<xCoord>394</xCoord>
					<yCoord>378</yCoord>
					</edgeMap>
					<edgeMap>
					<xCoord>393</xCoord>
					<yCoord>379</yCoord>
					</edgeMap>
					<edgeMap>
					<xCoord>392</xCoord>
					<yCoord>380</yCoord>
					</edgeMap>
					<edgeMap>
					<xCoord>391</xCoord>
					<yCoord>380</yCoord>
					</edgeMap>
					<edgeMap>
					<xCoord>390</xCoord>
					<yCoord>380</yCoord>
					</edgeMap>
					<edgeMap>
					<xCoord>389</xCoord>
					<yCoord>380</yCoord>
					</edgeMap>
					<edgeMap>
					<xCoord>388</xCoord>
					<yCoord>380</yCoord>
					</edgeMap>
					<edgeMap>
					<xCoord>387</xCoord>
					<yCoord>379</yCoord>
					</edgeMap>
					<edgeMap>
					<xCoord>386</xCoord>
					<yCoord>379</yCoord>
					</edgeMap>
					<edgeMap>
					<xCoord>385</xCoord>
					<yCoord>378</yCoord>
					</edgeMap>
					<edgeMap>
					<xCoord>384</xCoord>
					<yCoord>377</yCoord>
					</edgeMap>
					<edgeMap>
					<xCoord>384</xCoord>
					<yCoord>376</yCoord>
					</edgeMap>
					<edgeMap>
					<xCoord>383</xCoord>
					<yCoord>375</yCoord>
					</edgeMap>
					<edgeMap>
					<xCoord>383</xCoord>
					<yCoord>374</yCoord>
					</edgeMap>
					<edgeMap>
					<xCoord>383</xCoord>
					<yCoord>373</yCoord>
					</edgeMap>
					<edgeMap>
					<xCoord>384</xCoord>
					<yCoord>373</yCoord>
					</edgeMap>
					<edgeMap>
					<xCoord>384</xCoord>
					<yCoord>372</yCoord>
					</edgeMap>
					<edgeMap>
					<xCoord>385</xCoord>
					<yCoord>371</yCoord>
					</edgeMap>
				</roi>
				<roi>
					<imageZposition>-201.25</imageZposition>
					<imageSOP_UID>1.3.6.1.4.1.14519.5.2.1.6279.6001.333144313673045759123367520701</imageSOP_UID>
					<inclusion>TRUE</inclusion>
					<edgeMap>
					<xCoord>389</xCoord>
					<yCoord>370</yCoord>
					</edgeMap>
					<edgeMap>
					<xCoord>389</xCoord>
					<yCoord>369</yCoord>
					</edgeMap>
					<edgeMap>
					<xCoord>390</xCoord>
					<yCoord>368</yCoord>
					</edgeMap>
					<edgeMap>
					<xCoord>390</xCoord>
					<yCoord>367</yCoord>
					</edgeMap>
					<edgeMap>
					<xCoord>391</xCoord>
					<yCoord>367</yCoord>
					</edgeMap>
					<edgeMap>
					<xCoord>392</xCoord>
					<yCoord>367</yCoord>
					</edgeMap>
					<edgeMap>
					<xCoord>393</xCoord>
					<yCoord>367</yCoord>
					</edgeMap>
					<edgeMap>
					<xCoord>394</xCoord>
					<yCoord>367</yCoord>
					</edgeMap>
					<edgeMap>
					<xCoord>394</xCoord>
					<yCoord>368</yCoord>
					</edgeMap>
					<edgeMap>
					<xCoord>395</xCoord>
					<yCoord>369</yCoord>
					</edgeMap>
					<edgeMap>
					<xCoord>395</xCoord>
					<yCoord>370</yCoord>
					</edgeMap>
					<edgeMap>
					<xCoord>395</xCoord>
					<yCoord>371</yCoord>
					</edgeMap>
					<edgeMap>
					<xCoord>395</xCoord>
					<yCoord>372</yCoord>
					</edgeMap>
					<edgeMap>
					<xCoord>394</xCoord>
					<yCoord>373</yCoord>
					</edgeMap>
					<edgeMap>
					<xCoord>394</xCoord>
					<yCoord>374</yCoord>
					</edgeMap>
					<edgeMap>
					<xCoord>394</xCoord>
					<yCoord>375</yCoord>
					</edgeMap>
					<edgeMap>
					<xCoord>393</xCoord>
					<yCoord>376</yCoord>
					</edgeMap>
					<edgeMap>
					<xCoord>392</xCoord>
					<yCoord>377</yCoord>
					</edgeMap>
					<edgeMap>
					<xCoord>391</xCoord>
					<yCoord>377</yCoord>
					</edgeMap>
					<edgeMap>
					<xCoord>390</xCoord>
					<yCoord>377</yCoord>
					</edgeMap>
					<edgeMap>
					<xCoord>389</xCoord>
					<yCoord>377</yCoord>
					</edgeMap>
					<edgeMap>
					<xCoord>388</xCoord>
					<yCoord>376</yCoord>
					</edgeMap>
					<edgeMap>
					<xCoord>388</xCoord>
					<yCoord>375</yCoord>
					</edgeMap>
					<edgeMap>
					<xCoord>388</xCoord>
					<yCoord>374</yCoord>
					</edgeMap>
					<edgeMap>
					<xCoord>388</xCoord>
					<yCoord>373</yCoord>
					</edgeMap>
					<edgeMap>
					<xCoord>388</xCoord>
					<yCoord>372</yCoord>
					</edgeMap>
					<edgeMap>
					<xCoord>388</xCoord>
					<yCoord>371</yCoord>
					</edgeMap>
					<edgeMap>
					<xCoord>389</xCoord>
					<yCoord>370</yCoord>
					</edgeMap>
				</roi>
				<roi>
					<imageZposition>-202.5</imageZposition>
					<imageSOP_UID>1.3.6.1.4.1.14519.5.2.1.6279.6001.691365648313600046768043189332</imageSOP_UID>
					<inclusion>TRUE</inclusion>
					<edgeMap>
					<xCoord>390</xCoord>
					<yCoord>369</yCoord>
					</edgeMap>
					<edgeMap>
					<xCoord>390</xCoord>
					<yCoord>368</yCoord>
					</edgeMap>
					<edgeMap>
					<xCoord>391</xCoord>
					<yCoord>367</yCoord>
					</edgeMap>
					<edgeMap>
					<xCoord>392</xCoord>
					<yCoord>367</yCoord>
					</edgeMap>
					<edgeMap>
					<xCoord>393</xCoord>
					<yCoord>367</yCoord>
					</edgeMap>
					<edgeMap>
					<xCoord>394</xCoord>
					<yCoord>368</yCoord>
					</edgeMap>
					<edgeMap>
					<xCoord>395</xCoord>
					<yCoord>369</yCoord>
					</edgeMap>
					<edgeMap>
					<xCoord>395</xCoord>
					<yCoord>370</yCoord>
					</edgeMap>
					<edgeMap>
					<xCoord>395</xCoord>
					<yCoord>371</yCoord>
					</edgeMap>
					<edgeMap>
					<xCoord>395</xCoord>
					<yCoord>372</yCoord>
					</edgeMap>
					<edgeMap>
					<xCoord>394</xCoord>
					<yCoord>373</yCoord>
					</edgeMap>
					<edgeMap>
					<xCoord>393</xCoord>
					<yCoord>373</yCoord>
					</edgeMap>
					<edgeMap>
					<xCoord>392</xCoord>
					<yCoord>373</yCoord>
					</edgeMap>
					<edgeMap>
					<xCoord>391</xCoord>
					<yCoord>372</yCoord>
					</edgeMap>
					<edgeMap>
					<xCoord>390</xCoord>
					<yCoord>371</yCoord>
					</edgeMap>
					<edgeMap>
					<xCoord>390</xCoord>
					<yCoord>370</yCoord>
					</edgeMap>
					<edgeMap>
					<xCoord>390</xCoord>
					<yCoord>369</yCoord>
					</edgeMap>
				</roi>
			</unblindedReadNodule>
			<unblindedReadNodule>
				<noduleID>5</noduleID>
				<roi>
					<imageZposition>-210.0</imageZposition>
					<imageSOP_UID>1.3.6.1.4.1.14519.5.2.1.6279.6001.227018652293025221555974658826</imageSOP_UID>
					<inclusion>TRUE</inclusion>
					<edgeMap>
					<xCoord>436</xCoord>
					<yCoord>249</yCoord>
					</edgeMap>
				</roi>
			</unblindedReadNodule>
			<nonNodule>
				<nonNoduleID>6</nonNoduleID>
				<imageZposition>-33.75</imageZposition>
				<imageSOP_UID>1.3.6.1.4.1.14519.5.2.1.6279.6001.336333681204485208879701114995</imageSOP_UID>
				<locus>
					<xCoord>178</xCoord>
					<yCoord>293</yCoord>
				</locus>
			</nonNodule>
			<nonNodule>
				<nonNoduleID>7</nonNoduleID>
				<imageZposition>-67.5</imageZposition>
				<imageSOP_UID>1.3.6.1.4.1.14519.5.2.1.6279.6001.591155098431325747566607142049</imageSOP_UID>
				<locus>
					<xCoord>108</xCoord>
					<yCoord>302</yCoord>
				</locus>
			</nonNodule>
			<nonNodule>
				<nonNoduleID>8</nonNoduleID>
				<imageZposition>-118.75</imageZposition>
				<imageSOP_UID>1.3.6.1.4.1.14519.5.2.1.6279.6001.304776339292997350053919866924</imageSOP_UID>
				<locus>
					<xCoord>340</xCoord>
					<yCoord>369</yCoord>
				</locus>
			</nonNodule>
			<nonNodule>
				<nonNoduleID>9</nonNoduleID>
				<imageZposition>-136.25</imageZposition>
				<imageSOP_UID>1.3.6.1.4.1.14519.5.2.1.6279.6001.255234464740661896460057754784</imageSOP_UID>
				<locus>
					<xCoord>367</xCoord>
					<yCoord>195</yCoord>
				</locus>
			</nonNodule>
			<nonNodule>
				<nonNoduleID>10</nonNoduleID>
				<imageZposition>-160.0</imageZposition>
				<imageSOP_UID>1.3.6.1.4.1.14519.5.2.1.6279.6001.893773459307639225805713028244</imageSOP_UID>
				<locus>
					<xCoord>392</xCoord>
					<yCoord>358</yCoord>
				</locus>
			</nonNodule>
	</readingSession>
  <readingSession>
    <annotationVersion>3.12</annotationVersion>
    <servicingRadiologistID>anon</servicingRadiologistID>
    <unblindedReadNodule>
      <noduleID>Nodule 003</noduleID>
      <characteristics>
        <subtlety>3</subtlety>
        <internalStructure>1</internalStructure>
        <calcification>6</calcification>
        <sphericity>4</sphericity>
        <margin>4</margin>
        <lobulation>1</lobulation>
        <spiculation>1</spiculation>
        <texture>3</texture>
        <malignancy>4</malignancy>
      </characteristics>
      <roi>
        <imageZposition>-201.250</imageZposition>
        <imageSOP_UID>1.3.6.1.4.1.14519.5.2.1.6279.6001.333144313673045759123367520701</imageSOP_UID>
        <inclusion>TRUE</inclusion>
        <edgeMap>
          <xCoord>390</xCoord>
          <yCoord>369</yCoord>
        </edgeMap>
        <edgeMap>
          <xCoord>389</xCoord>
          <yCoord>370</yCoord>
        </edgeMap>
        <edgeMap>
          <xCoord>388</xCoord>
          <yCoord>371</yCoord>
        </edgeMap>
        <edgeMap>
          <xCoord>388</xCoord>
          <yCoord>372</yCoord>
        </edgeMap>
        <edgeMap>
          <xCoord>387</xCoord>
          <yCoord>373</yCoord>
        </edgeMap>
        <edgeMap>
          <xCoord>388</xCoord>
          <yCoord>374</yCoord>
        </edgeMap>
        <edgeMap>
          <xCoord>389</xCoord>
          <yCoord>375</yCoord>
        </edgeMap>
        <edgeMap>
          <xCoord>389</xCoord>
          <yCoord>376</yCoord>
        </edgeMap>
        <edgeMap>
          <xCoord>390</xCoord>
          <yCoord>377</yCoord>
        </edgeMap>
        <edgeMap>
          <xCoord>391</xCoord>
          <yCoord>377</yCoord>
        </edgeMap>
        <edgeMap>
          <xCoord>392</xCoord>
          <yCoord>376</yCoord>
        </edgeMap>
        <edgeMap>
          <xCoord>393</xCoord>
          <yCoord>375</yCoord>
        </edgeMap>
        <edgeMap>
          <xCoord>393</xCoord>
          <yCoord>374</yCoord>
        </edgeMap>
        <edgeMap>
          <xCoord>393</xCoord>
          <yCoord>373</yCoord>
        </edgeMap>
        <edgeMap>
          <xCoord>393</xCoord>
          <yCoord>372</yCoord>
        </edgeMap>
        <edgeMap>
          <xCoord>392</xCoord>
          <yCoord>371</yCoord>
        </edgeMap>
        <edgeMap>
          <xCoord>392</xCoord>
          <yCoord>370</yCoord>
        </edgeMap>
        <edgeMap>
          <xCoord>391</xCoord>
          <yCoord>369</yCoord>
        </edgeMap>
        <edgeMap>
          <xCoord>390</xCoord>
          <yCoord>369</yCoord>
        </edgeMap>
      </roi>
      <roi>
        <imageZposition>-200.000</imageZposition>
        <imageSOP_UID>1.3.6.1.4.1.14519.5.2.1.6279.6001.321925246954649731879678362709</imageSOP_UID>
        <inclusion>TRUE</inclusion>
        <edgeMap>
          <xCoord>386</xCoord>
          <yCoord>368</yCoord>
        </edgeMap>
        <edgeMap>
          <xCoord>385</xCoord>
          <yCoord>369</yCoord>
        </edgeMap>
        <edgeMap>
          <xCoord>384</xCoord>
          <yCoord>370</yCoord>
        </edgeMap>
        <edgeMap>
          <xCoord>384</xCoord>
          <yCoord>371</yCoord>
        </edgeMap>
        <edgeMap>
          <xCoord>384</xCoord>
          <yCoord>372</yCoord>
        </edgeMap>
        <edgeMap>
          <xCoord>384</xCoord>
          <yCoord>373</yCoord>
        </edgeMap>
        <edgeMap>
          <xCoord>384</xCoord>
          <yCoord>374</yCoord>
        </edgeMap>
        <edgeMap>
          <xCoord>385</xCoord>
          <yCoord>375</yCoord>
        </edgeMap>
        <edgeMap>
          <xCoord>386</xCoord>
          <yCoord>376</yCoord>
        </edgeMap>
        <edgeMap>
          <xCoord>387</xCoord>
          <yCoord>377</yCoord>
        </edgeMap>
        <edgeMap>
          <xCoord>388</xCoord>
          <yCoord>377</yCoord>
        </edgeMap>
        <edgeMap>
          <xCoord>389</xCoord>
          <yCoord>378</yCoord>
        </edgeMap>
        <edgeMap>
          <xCoord>390</xCoord>
          <yCoord>378</yCoord>
        </edgeMap>
        <edgeMap>
          <xCoord>391</xCoord>
          <yCoord>378</yCoord>
        </edgeMap>
        <edgeMap>
          <xCoord>392</xCoord>
          <yCoord>377</yCoord>
        </edgeMap>
        <edgeMap>
          <xCoord>393</xCoord>
          <yCoord>376</yCoord>
        </edgeMap>
        <edgeMap>
          <xCoord>394</xCoord>
          <yCoord>376</yCoord>
        </edgeMap>
        <edgeMap>
          <xCoord>395</xCoord>
          <yCoord>375</yCoord>
        </edgeMap>
        <edgeMap>
          <xCoord>395</xCoord>
          <yCoord>374</yCoord>
        </edgeMap>
        <edgeMap>
          <xCoord>394</xCoord>
          <yCoord>373</yCoord>
        </edgeMap>
        <edgeMap>
          <xCoord>394</xCoord>
          <yCoord>372</yCoord>
        </edgeMap>
        <edgeMap>
          <xCoord>394</xCoord>
          <yCoord>371</yCoord>
        </edgeMap>
        <edgeMap>
          <xCoord>394</xCoord>
          <yCoord>370</yCoord>
        </edgeMap>
        <edgeMap>
          <xCoord>393</xCoord>
          <yCoord>369</yCoord>
        </edgeMap>
        <edgeMap>
          <xCoord>392</xCoord>
          <yCoord>368</yCoord>
        </edgeMap>
        <edgeMap>
          <xCoord>391</xCoord>
          <yCoord>368</yCoord>
        </edgeMap>
        <edgeMap>
          <xCoord>390</xCoord>
          <yCoord>368</yCoord>
        </edgeMap>
        <edgeMap>
          <xCoord>389</xCoord>
          <yCoord>368</yCoord>
        </edgeMap>
        <edgeMap>
          <xCoord>388</xCoord>
          <yCoord>368</yCoord>
        </edgeMap>
        <edgeMap>
          <xCoord>387</xCoord>
          <yCoord>368</yCoord>
        </edgeMap>
        <edgeMap>
          <xCoord>386</xCoord>
          <yCoord>368</yCoord>
        </edgeMap>
      </roi>
      <roi>
        <imageZposition>-198.750</imageZposition>
        <imageSOP_UID>1.3.6.1.4.1.14519.5.2.1.6279.6001.533516935304016316853382678219</imageSOP_UID>
        <inclusion>TRUE</inclusion>
        <edgeMap>
          <xCoord>389</xCoord>
          <yCoord>369</yCoord>
        </edgeMap>
        <edgeMap>
          <xCoord>388</xCoord>
          <yCoord>370</yCoord>
        </edgeMap>
        <edgeMap>
          <xCoord>387</xCoord>
          <yCoord>371</yCoord>
        </edgeMap>
        <edgeMap>
          <xCoord>387</xCoord>
          <yCoord>372</yCoord>
        </edgeMap>
        <edgeMap>
          <xCoord>387</xCoord>
          <yCoord>373</yCoord>
        </edgeMap>
        <edgeMap>
          <xCoord>387</xCoord>
          <yCoord>374</yCoord>
        </edgeMap>
        <edgeMap>
          <xCoord>388</xCoord>
          <yCoord>375</yCoord>
        </edgeMap>
        <edgeMap>
          <xCoord>388</xCoord>
          <yCoord>376</yCoord>
        </edgeMap>
        <edgeMap>
          <xCoord>388</xCoord>
          <yCoord>377</yCoord>
        </edgeMap>
        <edgeMap>
          <xCoord>389</xCoord>
          <yCoord>378</yCoord>
        </edgeMap>
        <edgeMap>
          <xCoord>390</xCoord>
          <yCoord>378</yCoord>
        </edgeMap>
        <edgeMap>
          <xCoord>391</xCoord>
          <yCoord>378</yCoord>
        </edgeMap>
        <edgeMap>
          <xCoord>392</xCoord>
          <yCoord>377</yCoord>
        </edgeMap>
        <edgeMap>
          <xCoord>393</xCoord>
          <yCoord>376</yCoord>
        </edgeMap>
        <edgeMap>
          <xCoord>393</xCoord>
          <yCoord>375</yCoord>
        </edgeMap>
        <edgeMap>
          <xCoord>393</xCoord>
          <yCoord>374</yCoord>
        </edgeMap>
        <edgeMap>
          <xCoord>394</xCoord>
          <yCoord>373</yCoord>
        </edgeMap>
        <edgeMap>
          <xCoord>394</xCoord>
          <yCoord>372</yCoord>
        </edgeMap>
        <edgeMap>
          <xCoord>394</xCoord>
          <yCoord>371</yCoord>
        </edgeMap>
        <edgeMap>
          <xCoord>394</xCoord>
          <yCoord>370</yCoord>
        </edgeMap>
        <edgeMap>
          <xCoord>393</xCoord>
          <yCoord>369</yCoord>
        </edgeMap>
        <edgeMap>
          <xCoord>392</xCoord>
          <yCoord>369</yCoord>
        </edgeMap>
        <edgeMap>
          <xCoord>391</xCoord>
          <yCoord>369</yCoord>
        </edgeMap>
        <edgeMap>
          <xCoord>390</xCoord>
          <yCoord>369</yCoord>
        </edgeMap>
        <edgeMap>
          <xCoord>389</xCoord>
          <yCoord>369</yCoord>
        </edgeMap>
      </roi>
    </unblindedReadNodule>
    <unblindedReadNodule>
      <noduleID>Nodule 001</noduleID>
      <characteristics>
        <subtlety>3</subtlety>
        <internalStructure>1</internalStructure>
        <calcification>6</calcification>
        <sphericity>4</sphericity>
        <margin>4</margin>
        <lobulation>1</lobulation>
        <spiculation>1</spiculation>
        <texture>5</texture>
        <malignancy>2</malignancy>
      </characteristics>
      <roi>
        <imageZposition>-102.500</imageZposition>
        <imageSOP_UID>1.3.6.1.4.1.14519.5.2.1.6279.6001.200771367013925405964306034186</imageSOP_UID>
        <inclusion>TRUE</inclusion>
        <edgeMap>
          <xCoord>154</xCoord>
          <yCoord>266</yCoord>
        </edgeMap>
        <edgeMap>
          <xCoord>153</xCoord>
          <yCoord>267</yCoord>
        </edgeMap>
        <edgeMap>
          <xCoord>152</xCoord>
          <yCoord>268</yCoord>
        </edgeMap>
        <edgeMap>
          <xCoord>153</xCoord>
          <yCoord>269</yCoord>
        </edgeMap>
        <edgeMap>
          <xCoord>154</xCoord>
          <yCoord>270</yCoord>
        </edgeMap>
        <edgeMap>
          <xCoord>155</xCoord>
          <yCoord>270</yCoord>
        </edgeMap>
        <edgeMap>
          <xCoord>156</xCoord>
          <yCoord>270</yCoord>
        </edgeMap>
        <edgeMap>
          <xCoord>157</xCoord>
          <yCoord>270</yCoord>
        </edgeMap>
        <edgeMap>
          <xCoord>158</xCoord>
          <yCoord>270</yCoord>
        </edgeMap>
        <edgeMap>
          <xCoord>159</xCoord>
          <yCoord>269</yCoord>
        </edgeMap>
        <edgeMap>
          <xCoord>158</xCoord>
          <yCoord>268</yCoord>
        </edgeMap>
        <edgeMap>
          <xCoord>158</xCoord>
          <yCoord>267</yCoord>
        </edgeMap>
        <edgeMap>
          <xCoord>157</xCoord>
          <yCoord>266</yCoord>
        </edgeMap>
        <edgeMap>
          <xCoord>156</xCoord>
          <yCoord>266</yCoord>
        </edgeMap>
        <edgeMap>
          <xCoord>155</xCoord>
          <yCoord>266</yCoord>
        </edgeMap>
        <edgeMap>
          <xCoord>154</xCoord>
          <yCoord>266</yCoord>
        </edgeMap>
      </roi>
      <roi>
        <imageZposition>-101.250</imageZposition>
        <imageSOP_UID>1.3.6.1.4.1.14519.5.2.1.6279.6001.217834816819157332671168377560</imageSOP_UID>
        <inclusion>TRUE</inclusion>
        <edgeMap>
          <xCoord>153</xCoord>
          <yCoord>266</yCoord>
        </edgeMap>
        <edgeMap>
          <xCoord>152</xCoord>
          <yCoord>267</yCoord>
        </edgeMap>
        <edgeMap>
          <xCoord>151</xCoord>
          <yCoord>267</yCoord>
        </edgeMap>
        <edgeMap>
          <xCoord>150</xCoord>
          <yCoord>268</yCoord>
        </edgeMap>
        <edgeMap>
          <xCoord>150</xCoord>
          <yCoord>269</yCoord>
        </edgeMap>
        <edgeMap>
          <xCoord>150</xCoord>
          <yCoord>270</yCoord>
        </edgeMap>
        <edgeMap>
          <xCoord>151</xCoord>
          <yCoord>271</yCoord>
        </edgeMap>
        <edgeMap>
          <xCoord>152</xCoord>
          <yCoord>271</yCoord>
        </edgeMap>
        <edgeMap>
          <xCoord>153</xCoord>
          <yCoord>272</yCoord>
        </edgeMap>
        <edgeMap>
          <xCoord>154</xCoord>
          <yCoord>273</yCoord>
        </edgeMap>
        <edgeMap>
          <xCoord>155</xCoord>
          <yCoord>274</yCoord>
        </edgeMap>
        <edgeMap>
          <xCoord>156</xCoord>
          <yCoord>275</yCoord>
        </edgeMap>
        <edgeMap>
          <xCoord>157</xCoord>
          <yCoord>275</yCoord>
        </edgeMap>
        <edgeMap>
          <xCoord>158</xCoord>
          <yCoord>275</yCoord>
        </edgeMap>
        <edgeMap>
          <xCoord>159</xCoord>
          <yCoord>275</yCoord>
        </edgeMap>
        <edgeMap>
          <xCoord>160</xCoord>
          <yCoord>275</yCoord>
        </edgeMap>
        <edgeMap>
          <xCoord>161</xCoord>
          <yCoord>274</yCoord>
        </edgeMap>
        <edgeMap>
          <xCoord>162</xCoord>
          <yCoord>273</yCoord>
        </edgeMap>
        <edgeMap>
          <xCoord>161</xCoord>
          <yCoord>272</yCoord>
        </edgeMap>
        <edgeMap>
          <xCoord>160</xCoord>
          <yCoord>271</yCoord>
        </edgeMap>
        <edgeMap>
          <xCoord>159</xCoord>
          <yCoord>270</yCoord>
        </edgeMap>
        <edgeMap>
          <xCoord>158</xCoord>
          <yCoord>269</yCoord>
        </edgeMap>
        <edgeMap>
          <xCoord>157</xCoord>
          <yCoord>268</yCoord>
        </edgeMap>
        <edgeMap>
          <xCoord>157</xCoord>
          <yCoord>267</yCoord>
        </edgeMap>
        <edgeMap>
          <xCoord>156</xCoord>
          <yCoord>266</yCoord>
        </edgeMap>
        <edgeMap>
          <xCoord>155</xCoord>
          <yCoord>266</yCoord>
        </edgeMap>
        <edgeMap>
          <xCoord>154</xCoord>
          <yCoord>266</yCoord>
        </edgeMap>
        <edgeMap>
          <xCoord>153</xCoord>
          <yCoord>266</yCoord>
        </edgeMap>
      </roi>
      <roi>
        <imageZposition>-100.000</imageZposition>
        <imageSOP_UID>1.3.6.1.4.1.14519.5.2.1.6279.6001.229343676857364443227190448747</imageSOP_UID>
        <inclusion>TRUE</inclusion>
        <edgeMap>
          <xCoord>153</xCoord>
          <yCoord>266</yCoord>
        </edgeMap>
        <edgeMap>
          <xCoord>152</xCoord>
          <yCoord>267</yCoord>
        </edgeMap>
        <edgeMap>
          <xCoord>151</xCoord>
          <yCoord>268</yCoord>
        </edgeMap>
        <edgeMap>
          <xCoord>151</xCoord>
          <yCoord>269</yCoord>
        </edgeMap>
        <edgeMap>
          <xCoord>151</xCoord>
          <yCoord>270</yCoord>
        </edgeMap>
        <edgeMap>
          <xCoord>151</xCoord>
          <yCoord>271</yCoord>
        </edgeMap>
        <edgeMap>
          <xCoord>151</xCoord>
          <yCoord>272</yCoord>
        </edgeMap>
        <edgeMap>
          <xCoord>151</xCoord>
          <yCoord>273</yCoord>
        </edgeMap>
        <edgeMap>
          <xCoord>152</xCoord>
          <yCoord>274</yCoord>
        </edgeMap>
        <edgeMap>
          <xCoord>153</xCoord>
          <yCoord>274</yCoord>
        </edgeMap>
        <edgeMap>
          <xCoord>154</xCoord>
          <yCoord>275</yCoord>
        </edgeMap>
        <edgeMap>
          <xCoord>155</xCoord>
          <yCoord>275</yCoord>
        </edgeMap>
        <edgeMap>
          <xCoord>156</xCoord>
          <yCoord>276</yCoord>
        </edgeMap>
        <edgeMap>
          <xCoord>157</xCoord>
          <yCoord>276</yCoord>
        </edgeMap>
        <edgeMap>
          <xCoord>158</xCoord>
          <yCoord>276</yCoord>
        </edgeMap>
        <edgeMap>
          <xCoord>159</xCoord>
          <yCoord>275</yCoord>
        </edgeMap>
        <edgeMap>
          <xCoord>160</xCoord>
          <yCoord>274</yCoord>
        </edgeMap>
        <edgeMap>
          <xCoord>161</xCoord>
          <yCoord>273</yCoord>
        </edgeMap>
        <edgeMap>
          <xCoord>160</xCoord>
          <yCoord>272</yCoord>
        </edgeMap>
        <edgeMap>
          <xCoord>160</xCoord>
          <yCoord>271</yCoord>
        </edgeMap>
        <edgeMap>
          <xCoord>159</xCoord>
          <yCoord>270</yCoord>
        </edgeMap>
        <edgeMap>
          <xCoord>159</xCoord>
          <yCoord>269</yCoord>
        </edgeMap>
        <edgeMap>
          <xCoord>158</xCoord>
          <yCoord>268</yCoord>
        </edgeMap>
        <edgeMap>
          <xCoord>158</xCoord>
          <yCoord>267</yCoord>
        </edgeMap>
        <edgeMap>
          <xCoord>157</xCoord>
          <yCoord>266</yCoord>
        </edgeMap>
        <edgeMap>
          <xCoord>156</xCoord>
          <yCoord>266</yCoord>
        </edgeMap>
        <edgeMap>
          <xCoord>155</xCoord>
          <yCoord>266</yCoord>
        </edgeMap>
        <edgeMap>
          <xCoord>154</xCoord>
          <yCoord>266</yCoord>
        </edgeMap>
        <edgeMap>
          <xCoord>153</xCoord>
          <yCoord>266</yCoord>
        </edgeMap>
      </roi>
      <roi>
        <imageZposition>-98.750 </imageZposition>
        <imageSOP_UID>1.3.6.1.4.1.14519.5.2.1.6279.6001.226862814526509835331665332375</imageSOP_UID>
        <inclusion>TRUE</inclusion>
        <edgeMap>
          <xCoord>151</xCoord>
          <yCoord>268</yCoord>
        </edgeMap>
        <edgeMap>
          <xCoord>150</xCoord>
          <yCoord>269</yCoord>
        </edgeMap>
        <edgeMap>
          <xCoord>149</xCoord>
          <yCoord>270</yCoord>
        </edgeMap>
        <edgeMap>
          <xCoord>149</xCoord>
          <yCoord>271</yCoord>
        </edgeMap>
        <edgeMap>
          <xCoord>149</xCoord>
          <yCoord>272</yCoord>
        </edgeMap>
        <edgeMap>
          <xCoord>149</xCoord>
          <yCoord>273</yCoord>
        </edgeMap>
        <edgeMap>
          <xCoord>150</xCoord>
          <yCoord>274</yCoord>
        </edgeMap>
        <edgeMap>
          <xCoord>151</xCoord>
          <yCoord>275</yCoord>
        </edgeMap>
        <edgeMap>
          <xCoord>152</xCoord>
          <yCoord>275</yCoord>
        </edgeMap>
        <edgeMap>
          <xCoord>153</xCoord>
          <yCoord>276</yCoord>
        </edgeMap>
        <edgeMap>
          <xCoord>154</xCoord>
          <yCoord>276</yCoord>
        </edgeMap>
        <edgeMap>
          <xCoord>155</xCoord>
          <yCoord>275</yCoord>
        </edgeMap>
        <edgeMap>
          <xCoord>156</xCoord>
          <yCoord>274</yCoord>
        </edgeMap>
        <edgeMap>
          <xCoord>156</xCoord>
          <yCoord>273</yCoord>
        </edgeMap>
        <edgeMap>
          <xCoord>157</xCoord>
          <yCoord>273</yCoord>
        </edgeMap>
        <edgeMap>
          <xCoord>158</xCoord>
          <yCoord>272</yCoord>
        </edgeMap>
        <edgeMap>
          <xCoord>159</xCoord>
          <yCoord>271</yCoord>
        </edgeMap>
        <edgeMap>
          <xCoord>158</xCoord>
          <yCoord>270</yCoord>
        </edgeMap>
        <edgeMap>
          <xCoord>157</xCoord>
          <yCoord>269</yCoord>
        </edgeMap>
        <edgeMap>
          <xCoord>156</xCoord>
          <yCoord>269</yCoord>
        </edgeMap>
        <edgeMap>
          <xCoord>155</xCoord>
          <yCoord>268</yCoord>
        </edgeMap>
        <edgeMap>
          <xCoord>154</xCoord>
          <yCoord>268</yCoord>
        </edgeMap>
        <edgeMap>
          <xCoord>153</xCoord>
          <yCoord>268</yCoord>
        </edgeMap>
        <edgeMap>
          <xCoord>152</xCoord>
          <yCoord>268</yCoord>
        </edgeMap>
        <edgeMap>
          <xCoord>151</xCoord>
          <yCoord>268</yCoord>
        </edgeMap>
      </roi>
    </unblindedReadNodule>
    <unblindedReadNodule>
      <noduleID>Nodule 002</noduleID>
      <characteristics>
        <subtlety>3</subtlety>
        <internalStructure>1</internalStructure>
        <calcification>6</calcification>
        <sphericity>4</sphericity>
        <margin>5</margin>
        <lobulation>1</lobulation>
        <spiculation>1</spiculation>
        <texture>5</texture>
        <malignancy>2</malignancy>
      </characteristics>
      <roi>
        <imageZposition>-65.000 </imageZposition>
        <imageSOP_UID>1.3.6.1.4.1.14519.5.2.1.6279.6001.284532404907172134796391039462</imageSOP_UID>
        <inclusion>TRUE</inclusion>
        <edgeMap>
          <xCoord>398</xCoord>
          <yCoord>309</yCoord>
        </edgeMap>
        <edgeMap>
          <xCoord>397</xCoord>
          <yCoord>310</yCoord>
        </edgeMap>
        <edgeMap>
          <xCoord>396</xCoord>
          <yCoord>311</yCoord>
        </edgeMap>
        <edgeMap>
          <xCoord>396</xCoord>
          <yCoord>312</yCoord>
        </edgeMap>
        <edgeMap>
          <xCoord>396</xCoord>
          <yCoord>313</yCoord>
        </edgeMap>
        <edgeMap>
          <xCoord>396</xCoord>
          <yCoord>314</yCoord>
        </edgeMap>
        <edgeMap>
          <xCoord>397</xCoord>
          <yCoord>315</yCoord>
        </edgeMap>
        <edgeMap>
          <xCoord>398</xCoord>
          <yCoord>316</yCoord>
        </edgeMap>
        <edgeMap>
          <xCoord>399</xCoord>
          <yCoord>315</yCoord>
        </edgeMap>
        <edgeMap>
          <xCoord>399</xCoord>
          <yCoord>314</yCoord>
        </edgeMap>
        <edgeMap>
          <xCoord>399</xCoord>
          <yCoord>313</yCoord>
        </edgeMap>
        <edgeMap>
          <xCoord>400</xCoord>
          <yCoord>312</yCoord>
        </edgeMap>
        <edgeMap>
          <xCoord>401</xCoord>
          <yCoord>312</yCoord>
        </edgeMap>
        <edgeMap>
          <xCoord>402</xCoord>
          <yCoord>312</yCoord>
        </edgeMap>
        <edgeMap>
          <xCoord>403</xCoord>
          <yCoord>311</yCoord>
        </edgeMap>
        <edgeMap>
          <xCoord>402</xCoord>
          <yCoord>310</yCoord>
        </edgeMap>
        <edgeMap>
          <xCoord>401</xCoord>
          <yCoord>309</yCoord>
        </edgeMap>
        <edgeMap>
          <xCoord>400</xCoord>
          <yCoord>309</yCoord>
        </edgeMap>
        <edgeMap>
          <xCoord>399</xCoord>
          <yCoord>309</yCoord>
        </edgeMap>
        <edgeMap>
          <xCoord>398</xCoord>
          <yCoord>309</yCoord>
        </edgeMap>
      </roi>
      <roi>
        <imageZposition>-63.750 </imageZposition>
        <imageSOP_UID>1.3.6.1.4.1.14519.5.2.1.6279.6001.412016886515224609006853689333</imageSOP_UID>
        <inclusion>TRUE</inclusion>
        <edgeMap>
          <xCoord>399</xCoord>
          <yCoord>310</yCoord>
        </edgeMap>
        <edgeMap>
          <xCoord>398</xCoord>
          <yCoord>311</yCoord>
        </edgeMap>
        <edgeMap>
          <xCoord>397</xCoord>
          <yCoord>312</yCoord>
        </edgeMap>
        <edgeMap>
          <xCoord>396</xCoord>
          <yCoord>313</yCoord>
        </edgeMap>
        <edgeMap>
          <xCoord>396</xCoord>
          <yCoord>314</yCoord>
        </edgeMap>
        <edgeMap>
          <xCoord>397</xCoord>
          <yCoord>315</yCoord>
        </edgeMap>
        <edgeMap>
          <xCoord>398</xCoord>
          <yCoord>316</yCoord>
        </edgeMap>
        <edgeMap>
          <xCoord>399</xCoord>
          <yCoord>317</yCoord>
        </edgeMap>
        <edgeMap>
          <xCoord>400</xCoord>
          <yCoord>317</yCoord>
        </edgeMap>
        <edgeMap>
          <xCoord>401</xCoord>
          <yCoord>317</yCoord>
        </edgeMap>
        <edgeMap>
          <xCoord>402</xCoord>
          <yCoord>316</yCoord>
        </edgeMap>
        <edgeMap>
          <xCoord>402</xCoord>
          <yCoord>315</yCoord>
        </edgeMap>
        <edgeMap>
          <xCoord>403</xCoord>
          <yCoord>314</yCoord>
        </edgeMap>
        <edgeMap>
          <xCoord>403</xCoord>
          <yCoord>313</yCoord>
        </edgeMap>
        <edgeMap>
          <xCoord>404</xCoord>
          <yCoord>312</yCoord>
        </edgeMap>
        <edgeMap>
          <xCoord>403</xCoord>
          <yCoord>311</yCoord>
        </edgeMap>
        <edgeMap>
          <xCoord>402</xCoord>
          <yCoord>310</yCoord>
        </edgeMap>
        <edgeMap>
          <xCoord>401</xCoord>
          <yCoord>310</yCoord>
        </edgeMap>
        <edgeMap>
          <xCoord>400</xCoord>
          <yCoord>310</yCoord>
        </edgeMap>
        <edgeMap>
          <xCoord>399</xCoord>
          <yCoord>310</yCoord>
        </edgeMap>
      </roi>
    </unblindedReadNodule>
    <nonNodule>
      <nonNoduleID>_Non-nodule 001</nonNoduleID>
      <imageZposition>-118.750</imageZposition>
      <imageSOP_UID>1.3.6.1.4.1.14519.5.2.1.6279.6001.304776339292997350053919866924</imageSOP_UID>
      <locus>
        <xCoord>356</xCoord>
        <yCoord>372</yCoord>
      </locus>
    </nonNodule>
    <nonNodule>
      <nonNoduleID>_Non-nodule 002</nonNoduleID>
      <imageZposition>-121.250</imageZposition>
      <imageSOP_UID>1.3.6.1.4.1.14519.5.2.1.6279.6001.245894706336607365362905830843</imageSOP_UID>
      <locus>
        <xCoord>360</xCoord>
        <yCoord>193</yCoord>
      </locus>
    </nonNodule>
    <nonNodule>
      <nonNoduleID>_Non-nodule 003</nonNoduleID>
      <imageZposition>-160.000</imageZposition>
      <imageSOP_UID>1.3.6.1.4.1.14519.5.2.1.6279.6001.893773459307639225805713028244</imageSOP_UID>
      <locus>
        <xCoord>391</xCoord>
        <yCoord>360</yCoord>
      </locus>
    </nonNodule>
    <nonNodule>
      <nonNoduleID>_Non-nodule 004</nonNoduleID>
      <imageZposition>-65.000 </imageZposition>
      <imageSOP_UID>1.3.6.1.4.1.14519.5.2.1.6279.6001.284532404907172134796391039462</imageSOP_UID>
      <locus>
        <xCoord>108</xCoord>
        <yCoord>292</yCoord>
      </locus>
    </nonNodule>
    <nonNodule>
      <nonNoduleID>_Non-nodule 005</nonNoduleID>
      <imageZposition>-31.250 </imageZposition>
      <imageSOP_UID>1.3.6.1.4.1.14519.5.2.1.6279.6001.164441579621913294006036892186</imageSOP_UID>
      <locus>
        <xCoord>183</xCoord>
        <yCoord>293</yCoord>
      </locus>
    </nonNodule>
    <nonNodule>
      <nonNoduleID>_Non-nodule 006</nonNoduleID>
      <imageZposition>-208.750</imageZposition>
      <imageSOP_UID>1.3.6.1.4.1.14519.5.2.1.6279.6001.186214267365311208453599762242</imageSOP_UID>
      <locus>
        <xCoord>441</xCoord>
        <yCoord>247</yCoord>
      </locus>
    </nonNodule>
  </readingSession>
  <readingSession>
    <annotationVersion>3.12</annotationVersion>
    <servicingRadiologistID>anon</servicingRadiologistID>
    <unblindedReadNodule>
      <noduleID>167714</noduleID>
      <characteristics>
        <subtlety>2</subtlety>
        <internalStructure>1</internalStructure>
        <calcification>6</calcification>
        <sphericity>4</sphericity>
        <margin>2</margin>
        <lobulation>1</lobulation>
        <spiculation>1</spiculation>
        <texture>2</texture>
        <malignancy>2</malignancy>
      </characteristics>
      <roi>
        <imageZposition>-63.75</imageZposition>
        <imageSOP_UID>1.3.6.1.4.1.14519.5.2.1.6279.6001.412016886515224609006853689333</imageSOP_UID>
        <inclusion>TRUE</inclusion>
        <edgeMap>
          <xCoord>401</xCoord>
          <yCoord>318</yCoord>
        </edgeMap>
        <edgeMap>
          <xCoord>402</xCoord>
          <yCoord>317</yCoord>
        </edgeMap>
        <edgeMap>
          <xCoord>403</xCoord>
          <yCoord>316</yCoord>
        </edgeMap>
        <edgeMap>
          <xCoord>404</xCoord>
          <yCoord>315</yCoord>
        </edgeMap>
        <edgeMap>
          <xCoord>405</xCoord>
          <yCoord>314</yCoord>
        </edgeMap>
        <edgeMap>
          <xCoord>405</xCoord>
          <yCoord>313</yCoord>
        </edgeMap>
        <edgeMap>
          <xCoord>406</xCoord>
          <yCoord>312</yCoord>
        </edgeMap>
        <edgeMap>
          <xCoord>406</xCoord>
          <yCoord>311</yCoord>
        </edgeMap>
        <edgeMap>
          <xCoord>405</xCoord>
          <yCoord>310</yCoord>
        </edgeMap>
        <edgeMap>
          <xCoord>404</xCoord>
          <yCoord>309</yCoord>
        </edgeMap>
        <edgeMap>
          <xCoord>403</xCoord>
          <yCoord>309</yCoord>
        </edgeMap>
        <edgeMap>
          <xCoord>402</xCoord>
          <yCoord>309</yCoord>
        </edgeMap>
        <edgeMap>
          <xCoord>401</xCoord>
          <yCoord>309</yCoord>
        </edgeMap>
        <edgeMap>
          <xCoord>400</xCoord>
          <yCoord>310</yCoord>
        </edgeMap>
        <edgeMap>
          <xCoord>399</xCoord>
          <yCoord>311</yCoord>
        </edgeMap>
        <edgeMap>
          <xCoord>398</xCoord>
          <yCoord>312</yCoord>
        </edgeMap>
        <edgeMap>
          <xCoord>398</xCoord>
          <yCoord>313</yCoord>
        </edgeMap>
        <edgeMap>
          <xCoord>398</xCoord>
          <yCoord>314</yCoord>
        </edgeMap>
        <edgeMap>
          <xCoord>398</xCoord>
          <yCoord>315</yCoord>
        </edgeMap>
        <edgeMap>
          <xCoord>398</xCoord>
          <yCoord>316</yCoord>
        </edgeMap>
        <edgeMap>
          <xCoord>399</xCoord>
          <yCoord>317</yCoord>
        </edgeMap>
        <edgeMap>
          <xCoord>400</xCoord>
          <yCoord>318</yCoord>
        </edgeMap>
        <edgeMap>
          <xCoord>401</xCoord>
          <yCoord>318</yCoord>
        </edgeMap>
      </roi>
      <roi>
        <imageZposition>-65.0</imageZposition>
        <imageSOP_UID>1.3.6.1.4.1.14519.5.2.1.6279.6001.284532404907172134796391039462</imageSOP_UID>
        <inclusion>TRUE</inclusion>
        <edgeMap>
          <xCoord>400</xCoord>
          <yCoord>317</yCoord>
        </edgeMap>
        <edgeMap>
          <xCoord>401</xCoord>
          <yCoord>316</yCoord>
        </edgeMap>
        <edgeMap>
          <xCoord>402</xCoord>
          <yCoord>315</yCoord>
        </edgeMap>
        <edgeMap>
          <xCoord>403</xCoord>
          <yCoord>314</yCoord>
        </edgeMap>
        <edgeMap>
          <xCoord>404</xCoord>
          <yCoord>313</yCoord>
        </edgeMap>
        <edgeMap>
          <xCoord>405</xCoord>
          <yCoord>312</yCoord>
        </edgeMap>
        <edgeMap>
          <xCoord>405</xCoord>
          <yCoord>311</yCoord>
        </edgeMap>
        <edgeMap>
          <xCoord>404</xCoord>
          <yCoord>310</yCoord>
        </edgeMap>
        <edgeMap>
          <xCoord>403</xCoord>
          <yCoord>309</yCoord>
        </edgeMap>
        <edgeMap>
          <xCoord>402</xCoord>
          <yCoord>309</yCoord>
        </edgeMap>
        <edgeMap>
          <xCoord>401</xCoord>
          <yCoord>309</yCoord>
        </edgeMap>
        <edgeMap>
          <xCoord>400</xCoord>
          <yCoord>309</yCoord>
        </edgeMap>
        <edgeMap>
          <xCoord>399</xCoord>
          <yCoord>309</yCoord>
        </edgeMap>
        <edgeMap>
          <xCoord>398</xCoord>
          <yCoord>310</yCoord>
        </edgeMap>
        <edgeMap>
          <xCoord>397</xCoord>
          <yCoord>311</yCoord>
        </edgeMap>
        <edgeMap>
          <xCoord>397</xCoord>
          <yCoord>312</yCoord>
        </edgeMap>
        <edgeMap>
          <xCoord>397</xCoord>
          <yCoord>313</yCoord>
        </edgeMap>
        <edgeMap>
          <xCoord>397</xCoord>
          <yCoord>314</yCoord>
        </edgeMap>
        <edgeMap>
          <xCoord>398</xCoord>
          <yCoord>315</yCoord>
        </edgeMap>
        <edgeMap>
          <xCoord>399</xCoord>
          <yCoord>316</yCoord>
        </edgeMap>
        <edgeMap>
          <xCoord>400</xCoord>
          <yCoord>317</yCoord>
        </edgeMap>
      </roi>
      <roi>
        <imageZposition>-66.25</imageZposition>
        <imageSOP_UID>1.3.6.1.4.1.14519.5.2.1.6279.6001.136101192930161032943006799640</imageSOP_UID>
        <inclusion>TRUE</inclusion>
        <edgeMap>
          <xCoord>400</xCoord>
          <yCoord>314</yCoord>
        </edgeMap>
        <edgeMap>
          <xCoord>401</xCoord>
          <yCoord>313</yCoord>
        </edgeMap>
        <edgeMap>
          <xCoord>402</xCoord>
          <yCoord>312</yCoord>
        </edgeMap>
        <edgeMap>
          <xCoord>401</xCoord>
          <yCoord>311</yCoord>
        </edgeMap>
        <edgeMap>
          <xCoord>400</xCoord>
          <yCoord>310</yCoord>
        </edgeMap>
        <edgeMap>
          <xCoord>399</xCoord>
          <yCoord>310</yCoord>
        </edgeMap>
        <edgeMap>
          <xCoord>398</xCoord>
          <yCoord>311</yCoord>
        </edgeMap>
        <edgeMap>
          <xCoord>397</xCoord>
          <yCoord>312</yCoord>
        </edgeMap>
        <edgeMap>
          <xCoord>398</xCoord>
          <yCoord>313</yCoord>
        </edgeMap>
        <edgeMap>
          <xCoord>399</xCoord>
          <yCoord>314</yCoord>
        </edgeMap>
        <edgeMap>
          <xCoord>400</xCoord>
          <yCoord>314</yCoord>
        </edgeMap>
      </roi>
    </unblindedReadNodule>
    <unblindedReadNodule>
      <noduleID>167728</noduleID>
      <roi>
        <imageZposition>-162.5</imageZposition>
        <imageSOP_UID>1.3.6.1.4.1.14519.5.2.1.6279.6001.225923030867774823509979279523</imageSOP_UID>
        <inclusion>TRUE</inclusion>
        <edgeMap>
          <xCoord>395</xCoord>
          <yCoord>391</yCoord>
        </edgeMap>
      </roi>
    </unblindedReadNodule>
    <unblindedReadNodule>
      <noduleID>167712</noduleID>
      <characteristics>
        <subtlety>2</subtlety>
        <internalStructure>1</internalStructure>
        <calcification>6</calcification>
        <sphericity>4</sphericity>
        <margin>2</margin>
        <lobulation>2</lobulation>
        <spiculation>1</spiculation>
        <texture>1</texture>
        <malignancy>3</malignancy>
      </characteristics>
      <roi>
        <imageZposition>-198.75</imageZposition>
        <imageSOP_UID>1.3.6.1.4.1.14519.5.2.1.6279.6001.533516935304016316853382678219</imageSOP_UID>
        <inclusion>TRUE</inclusion>
        <edgeMap>
          <xCoord>393</xCoord>
          <yCoord>378</yCoord>
        </edgeMap>
        <edgeMap>
          <xCoord>394</xCoord>
          <yCoord>377</yCoord>
        </edgeMap>
        <edgeMap>
          <xCoord>394</xCoord>
          <yCoord>376</yCoord>
        </edgeMap>
        <edgeMap>
          <xCoord>394</xCoord>
          <yCoord>375</yCoord>
        </edgeMap>
        <edgeMap>
          <xCoord>394</xCoord>
          <yCoord>374</yCoord>
        </edgeMap>
        <edgeMap>
          <xCoord>394</xCoord>
          <yCoord>373</yCoord>
        </edgeMap>
        <edgeMap>
          <xCoord>394</xCoord>
          <yCoord>372</yCoord>
        </edgeMap>
        <edgeMap>
          <xCoord>394</xCoord>
          <yCoord>371</yCoord>
        </edgeMap>
        <edgeMap>
          <xCoord>393</xCoord>
          <yCoord>370</yCoord>
        </edgeMap>
        <edgeMap>
          <xCoord>392</xCoord>
          <yCoord>369</yCoord>
        </edgeMap>
        <edgeMap>
          <xCoord>391</xCoord>
          <yCoord>368</yCoord>
        </edgeMap>
        <edgeMap>
          <xCoord>390</xCoord>
          <yCoord>368</yCoord>
        </edgeMap>
        <edgeMap>
          <xCoord>389</xCoord>
          <yCoord>368</yCoord>
        </edgeMap>
        <edgeMap>
          <xCoord>388</xCoord>
          <yCoord>368</yCoord>
        </edgeMap>
        <edgeMap>
          <xCoord>387</xCoord>
          <yCoord>368</yCoord>
        </edgeMap>
        <edgeMap>
          <xCoord>387</xCoord>
          <yCoord>369</yCoord>
        </edgeMap>
        <edgeMap>
          <xCoord>387</xCoord>
          <yCoord>370</yCoord>
        </edgeMap>
        <edgeMap>
          <xCoord>387</xCoord>
          <yCoord>371</yCoord>
        </edgeMap>
        <edgeMap>
          <xCoord>387</xCoord>
          <yCoord>372</yCoord>
        </edgeMap>
        <edgeMap>
          <xCoord>387</xCoord>
          <yCoord>373</yCoord>
        </edgeMap>
        <edgeMap>
          <xCoord>387</xCoord>
          <yCoord>374</yCoord>
        </edgeMap>
        <edgeMap>
          <xCoord>387</xCoord>
          <yCoord>375</yCoord>
        </edgeMap>
        <edgeMap>
          <xCoord>388</xCoord>
          <yCoord>376</yCoord>
        </edgeMap>
        <edgeMap>
          <xCoord>389</xCoord>
          <yCoord>377</yCoord>
        </edgeMap>
        <edgeMap>
          <xCoord>389</xCoord>
          <yCoord>378</yCoord>
        </edgeMap>
        <edgeMap>
          <xCoord>390</xCoord>
          <yCoord>378</yCoord>
        </edgeMap>
        <edgeMap>
          <xCoord>391</xCoord>
          <yCoord>378</yCoord>
        </edgeMap>
        <edgeMap>
          <xCoord>392</xCoord>
          <yCoord>378</yCoord>
        </edgeMap>
        <edgeMap>
          <xCoord>393</xCoord>
          <yCoord>378</yCoord>
        </edgeMap>
      </roi>
      <roi>
        <imageZposition>-200.0</imageZposition>
        <imageSOP_UID>1.3.6.1.4.1.14519.5.2.1.6279.6001.321925246954649731879678362709</imageSOP_UID>
        <inclusion>TRUE</inclusion>
        <edgeMap>
          <xCoord>390</xCoord>
          <yCoord>379</yCoord>
        </edgeMap>
        <edgeMap>
          <xCoord>391</xCoord>
          <yCoord>378</yCoord>
        </edgeMap>
        <edgeMap>
          <xCoord>392</xCoord>
          <yCoord>378</yCoord>
        </edgeMap>
        <edgeMap>
          <xCoord>393</xCoord>
          <yCoord>377</yCoord>
        </edgeMap>
        <edgeMap>
          <xCoord>394</xCoord>
          <yCoord>376</yCoord>
        </edgeMap>
        <edgeMap>
          <xCoord>394</xCoord>
          <yCoord>375</yCoord>
        </edgeMap>
        <edgeMap>
          <xCoord>395</xCoord>
          <yCoord>374</yCoord>
        </edgeMap>
        <edgeMap>
          <xCoord>395</xCoord>
          <yCoord>373</yCoord>
        </edgeMap>
        <edgeMap>
          <xCoord>395</xCoord>
          <yCoord>372</yCoord>
        </edgeMap>
        <edgeMap>
          <xCoord>394</xCoord>
          <yCoord>371</yCoord>
        </edgeMap>
        <edgeMap>
          <xCoord>394</xCoord>
          <yCoord>370</yCoord>
        </edgeMap>
        <edgeMap>
          <xCoord>393</xCoord>
          <yCoord>369</yCoord>
        </edgeMap>
        <edgeMap>
          <xCoord>392</xCoord>
          <yCoord>368</yCoord>
        </edgeMap>
        <edgeMap>
          <xCoord>391</xCoord>
          <yCoord>368</yCoord>
        </edgeMap>
        <edgeMap>
          <xCoord>390</xCoord>
          <yCoord>367</yCoord>
        </edgeMap>
        <edgeMap>
          <xCoord>389</xCoord>
          <yCoord>368</yCoord>
        </edgeMap>
        <edgeMap>
          <xCoord>388</xCoord>
          <yCoord>368</yCoord>
        </edgeMap>
        <edgeMap>
          <xCoord>387</xCoord>
          <yCoord>369</yCoord>
        </edgeMap>
        <edgeMap>
          <xCoord>386</xCoord>
          <yCoord>370</yCoord>
        </edgeMap>
        <edgeMap>
          <xCoord>385</xCoord>
          <yCoord>371</yCoord>
        </edgeMap>
        <edgeMap>
          <xCoord>385</xCoord>
          <yCoord>372</yCoord>
        </edgeMap>
        <edgeMap>
          <xCoord>384</xCoord>
          <yCoord>373</yCoord>
        </edgeMap>
        <edgeMap>
          <xCoord>384</xCoord>
          <yCoord>374</yCoord>
        </edgeMap>
        <edgeMap>
          <xCoord>385</xCoord>
          <yCoord>375</yCoord>
        </edgeMap>
        <edgeMap>
          <xCoord>385</xCoord>
          <yCoord>376</yCoord>
        </edgeMap>
        <edgeMap>
          <xCoord>386</xCoord>
          <yCoord>377</yCoord>
        </edgeMap>
        <edgeMap>
          <xCoord>387</xCoord>
          <yCoord>378</yCoord>
        </edgeMap>
        <edgeMap>
          <xCoord>388</xCoord>
          <yCoord>378</yCoord>
        </edgeMap>
        <edgeMap>
          <xCoord>389</xCoord>
          <yCoord>379</yCoord>
        </edgeMap>
        <edgeMap>
          <xCoord>390</xCoord>
          <yCoord>379</yCoord>
        </edgeMap>
      </roi>
      <roi>
        <imageZposition>-201.25</imageZposition>
        <imageSOP_UID>1.3.6.1.4.1.14519.5.2.1.6279.6001.333144313673045759123367520701</imageSOP_UID>
        <inclusion>TRUE</inclusion>
        <edgeMap>
          <xCoord>390</xCoord>
          <yCoord>378</yCoord>
        </edgeMap>
        <edgeMap>
          <xCoord>391</xCoord>
          <yCoord>377</yCoord>
        </edgeMap>
        <edgeMap>
          <xCoord>392</xCoord>
          <yCoord>376</yCoord>
        </edgeMap>
        <edgeMap>
          <xCoord>393</xCoord>
          <yCoord>375</yCoord>
        </edgeMap>
        <edgeMap>
          <xCoord>394</xCoord>
          <yCoord>374</yCoord>
        </edgeMap>
        <edgeMap>
          <xCoord>394</xCoord>
          <yCoord>373</yCoord>
        </edgeMap>
        <edgeMap>
          <xCoord>395</xCoord>
          <yCoord>372</yCoord>
        </edgeMap>
        <edgeMap>
          <xCoord>395</xCoord>
          <yCoord>371</yCoord>
        </edgeMap>
        <edgeMap>
          <xCoord>394</xCoord>
          <yCoord>370</yCoord>
        </edgeMap>
        <edgeMap>
          <xCoord>393</xCoord>
          <yCoord>369</yCoord>
        </edgeMap>
        <edgeMap>
          <xCoord>392</xCoord>
          <yCoord>368</yCoord>
        </edgeMap>
        <edgeMap>
          <xCoord>391</xCoord>
          <yCoord>367</yCoord>
        </edgeMap>
        <edgeMap>
          <xCoord>390</xCoord>
          <yCoord>368</yCoord>
        </edgeMap>
        <edgeMap>
          <xCoord>389</xCoord>
          <yCoord>369</yCoord>
        </edgeMap>
        <edgeMap>
          <xCoord>388</xCoord>
          <yCoord>370</yCoord>
        </edgeMap>
        <edgeMap>
          <xCoord>387</xCoord>
          <yCoord>371</yCoord>
        </edgeMap>
        <edgeMap>
          <xCoord>386</xCoord>
          <yCoord>372</yCoord>
        </edgeMap>
        <edgeMap>
          <xCoord>385</xCoord>
          <yCoord>373</yCoord>
        </edgeMap>
        <edgeMap>
          <xCoord>386</xCoord>
          <yCoord>374</yCoord>
        </edgeMap>
        <edgeMap>
          <xCoord>387</xCoord>
          <yCoord>375</yCoord>
        </edgeMap>
        <edgeMap>
          <xCoord>388</xCoord>
          <yCoord>376</yCoord>
        </edgeMap>
        <edgeMap>
          <xCoord>389</xCoord>
          <yCoord>377</yCoord>
        </edgeMap>
        <edgeMap>
          <xCoord>390</xCoord>
          <yCoord>378</yCoord>
        </edgeMap>
      </roi>
    </unblindedReadNodule>
    <unblindedReadNodule>
      <noduleID>178025</noduleID>
      <characteristics>
        <subtlety>4</subtlety>
        <internalStructure>1</internalStructure>
        <calcification>3</calcification>
        <sphericity>4</sphericity>
        <margin>5</margin>
        <lobulation>1</lobulation>
        <spiculation>1</spiculation>
        <texture>5</texture>
        <malignancy>1</malignancy>
      </characteristics>
      <roi>
        <imageZposition>-97.5</imageZposition>
        <imageSOP_UID>1.3.6.1.4.1.14519.5.2.1.6279.6001.678832380275442396600344209472</imageSOP_UID>
        <inclusion>TRUE</inclusion>
        <edgeMap>
          <xCoord>152</xCoord>
          <yCoord>275</yCoord>
        </edgeMap>
        <edgeMap>
          <xCoord>152</xCoord>
          <yCoord>274</yCoord>
        </edgeMap>
        <edgeMap>
          <xCoord>152</xCoord>
          <yCoord>273</yCoord>
        </edgeMap>
        <edgeMap>
          <xCoord>152</xCoord>
          <yCoord>272</yCoord>
        </edgeMap>
        <edgeMap>
          <xCoord>151</xCoord>
          <yCoord>272</yCoord>
        </edgeMap>
        <edgeMap>
          <xCoord>150</xCoord>
          <yCoord>272</yCoord>
        </edgeMap>
        <edgeMap>
          <xCoord>149</xCoord>
          <yCoord>272</yCoord>
        </edgeMap>
        <edgeMap>
          <xCoord>148</xCoord>
          <yCoord>272</yCoord>
        </edgeMap>
        <edgeMap>
          <xCoord>148</xCoord>
          <yCoord>273</yCoord>
        </edgeMap>
        <edgeMap>
          <xCoord>148</xCoord>
          <yCoord>274</yCoord>
        </edgeMap>
        <edgeMap>
          <xCoord>149</xCoord>
          <yCoord>275</yCoord>
        </edgeMap>
        <edgeMap>
          <xCoord>150</xCoord>
          <yCoord>275</yCoord>
        </edgeMap>
        <edgeMap>
          <xCoord>151</xCoord>
          <yCoord>275</yCoord>
        </edgeMap>
        <edgeMap>
          <xCoord>152</xCoord>
          <yCoord>275</yCoord>
        </edgeMap>
      </roi>
      <roi>
        <imageZposition>-98.75</imageZposition>
        <imageSOP_UID>1.3.6.1.4.1.14519.5.2.1.6279.6001.226862814526509835331665332375</imageSOP_UID>
        <inclusion>TRUE</inclusion>
        <edgeMap>
          <xCoord>154</xCoord>
          <yCoord>277</yCoord>
        </edgeMap>
        <edgeMap>
          <xCoord>155</xCoord>
          <yCoord>276</yCoord>
        </edgeMap>
        <edgeMap>
          <xCoord>156</xCoord>
          <yCoord>276</yCoord>
        </edgeMap>
        <edgeMap>
          <xCoord>157</xCoord>
          <yCoord>276</yCoord>
        </edgeMap>
        <edgeMap>
          <xCoord>158</xCoord>
          <yCoord>275</yCoord>
        </edgeMap>
        <edgeMap>
          <xCoord>159</xCoord>
          <yCoord>274</yCoord>
        </edgeMap>
        <edgeMap>
          <xCoord>159</xCoord>
          <yCoord>273</yCoord>
        </edgeMap>
        <edgeMap>
          <xCoord>158</xCoord>
          <yCoord>272</yCoord>
        </edgeMap>
        <edgeMap>
          <xCoord>157</xCoord>
          <yCoord>271</yCoord>
        </edgeMap>
        <edgeMap>
          <xCoord>156</xCoord>
          <yCoord>270</yCoord>
        </edgeMap>
        <edgeMap>
          <xCoord>155</xCoord>
          <yCoord>269</yCoord>
        </edgeMap>
        <edgeMap>
          <xCoord>154</xCoord>
          <yCoord>268</yCoord>
        </edgeMap>
        <edgeMap>
          <xCoord>153</xCoord>
          <yCoord>269</yCoord>
        </edgeMap>
        <edgeMap>
          <xCoord>152</xCoord>
          <yCoord>269</yCoord>
        </edgeMap>
        <edgeMap>
          <xCoord>151</xCoord>
          <yCoord>270</yCoord>
        </edgeMap>
        <edgeMap>
          <xCoord>150</xCoord>
          <yCoord>270</yCoord>
        </edgeMap>
        <edgeMap>
          <xCoord>149</xCoord>
          <yCoord>270</yCoord>
        </edgeMap>
        <edgeMap>
          <xCoord>148</xCoord>
          <yCoord>271</yCoord>
        </edgeMap>
        <edgeMap>
          <xCoord>147</xCoord>
          <yCoord>272</yCoord>
        </edgeMap>
        <edgeMap>
          <xCoord>147</xCoord>
          <yCoord>273</yCoord>
        </edgeMap>
        <edgeMap>
          <xCoord>148</xCoord>
          <yCoord>274</yCoord>
        </edgeMap>
        <edgeMap>
          <xCoord>149</xCoord>
          <yCoord>275</yCoord>
        </edgeMap>
        <edgeMap>
          <xCoord>150</xCoord>
          <yCoord>276</yCoord>
        </edgeMap>
        <edgeMap>
          <xCoord>151</xCoord>
          <yCoord>276</yCoord>
        </edgeMap>
        <edgeMap>
          <xCoord>152</xCoord>
          <yCoord>277</yCoord>
        </edgeMap>
        <edgeMap>
          <xCoord>153</xCoord>
          <yCoord>277</yCoord>
        </edgeMap>
        <edgeMap>
          <xCoord>154</xCoord>
          <yCoord>277</yCoord>
        </edgeMap>
      </roi>
      <roi>
        <imageZposition>-100.0</imageZposition>
        <imageSOP_UID>1.3.6.1.4.1.14519.5.2.1.6279.6001.229343676857364443227190448747</imageSOP_UID>
        <inclusion>TRUE</inclusion>
        <edgeMap>
          <xCoord>157</xCoord>
          <yCoord>277</yCoord>
        </edgeMap>
        <edgeMap>
          <xCoord>158</xCoord>
          <yCoord>276</yCoord>
        </edgeMap>
        <edgeMap>
          <xCoord>159</xCoord>
          <yCoord>276</yCoord>
        </edgeMap>
        <edgeMap>
          <xCoord>160</xCoord>
          <yCoord>275</yCoord>
        </edgeMap>
        <edgeMap>
          <xCoord>161</xCoord>
          <yCoord>274</yCoord>
        </edgeMap>
        <edgeMap>
          <xCoord>160</xCoord>
          <yCoord>273</yCoord>
        </edgeMap>
        <edgeMap>
          <xCoord>159</xCoord>
          <yCoord>272</yCoord>
        </edgeMap>
        <edgeMap>
          <xCoord>158</xCoord>
          <yCoord>271</yCoord>
        </edgeMap>
        <edgeMap>
          <xCoord>158</xCoord>
          <yCoord>270</yCoord>
        </edgeMap>
        <edgeMap>
          <xCoord>157</xCoord>
          <yCoord>269</yCoord>
        </edgeMap>
        <edgeMap>
          <xCoord>156</xCoord>
          <yCoord>268</yCoord>
        </edgeMap>
        <edgeMap>
          <xCoord>155</xCoord>
          <yCoord>267</yCoord>
        </edgeMap>
        <edgeMap>
          <xCoord>154</xCoord>
          <yCoord>266</yCoord>
        </edgeMap>
        <edgeMap>
          <xCoord>153</xCoord>
          <yCoord>267</yCoord>
        </edgeMap>
        <edgeMap>
          <xCoord>152</xCoord>
          <yCoord>268</yCoord>
        </edgeMap>
        <edgeMap>
          <xCoord>151</xCoord>
          <yCoord>269</yCoord>
        </edgeMap>
        <edgeMap>
          <xCoord>150</xCoord>
          <yCoord>270</yCoord>
        </edgeMap>
        <edgeMap>
          <xCoord>150</xCoord>
          <yCoord>271</yCoord>
        </edgeMap>
        <edgeMap>
          <xCoord>150</xCoord>
          <yCoord>272</yCoord>
        </edgeMap>
        <edgeMap>
          <xCoord>150</xCoord>
          <yCoord>273</yCoord>
        </edgeMap>
        <edgeMap>
          <xCoord>150</xCoord>
          <yCoord>274</yCoord>
        </edgeMap>
        <edgeMap>
          <xCoord>151</xCoord>
          <yCoord>275</yCoord>
        </edgeMap>
        <edgeMap>
          <xCoord>152</xCoord>
          <yCoord>276</yCoord>
        </edgeMap>
        <edgeMap>
          <xCoord>153</xCoord>
          <yCoord>276</yCoord>
        </edgeMap>
        <edgeMap>
          <xCoord>154</xCoord>
          <yCoord>276</yCoord>
        </edgeMap>
        <edgeMap>
          <xCoord>155</xCoord>
          <yCoord>276</yCoord>
        </edgeMap>
        <edgeMap>
          <xCoord>156</xCoord>
          <yCoord>276</yCoord>
        </edgeMap>
        <edgeMap>
          <xCoord>157</xCoord>
          <yCoord>277</yCoord>
        </edgeMap>
      </roi>
      <roi>
        <imageZposition>-101.25</imageZposition>
        <imageSOP_UID>1.3.6.1.4.1.14519.5.2.1.6279.6001.217834816819157332671168377560</imageSOP_UID>
        <inclusion>TRUE</inclusion>
        <edgeMap>
          <xCoord>160</xCoord>
          <yCoord>277</yCoord>
        </edgeMap>
        <edgeMap>
          <xCoord>161</xCoord>
          <yCoord>276</yCoord>
        </edgeMap>
        <edgeMap>
          <xCoord>162</xCoord>
          <yCoord>275</yCoord>
        </edgeMap>
        <edgeMap>
          <xCoord>162</xCoord>
          <yCoord>274</yCoord>
        </edgeMap>
        <edgeMap>
          <xCoord>161</xCoord>
          <yCoord>273</yCoord>
        </edgeMap>
        <edgeMap>
          <xCoord>160</xCoord>
          <yCoord>272</yCoord>
        </edgeMap>
        <edgeMap>
          <xCoord>159</xCoord>
          <yCoord>271</yCoord>
        </edgeMap>
        <edgeMap>
          <xCoord>159</xCoord>
          <yCoord>270</yCoord>
        </edgeMap>
        <edgeMap>
          <xCoord>159</xCoord>
          <yCoord>269</yCoord>
        </edgeMap>
        <edgeMap>
          <xCoord>158</xCoord>
          <yCoord>268</yCoord>
        </edgeMap>
        <edgeMap>
          <xCoord>157</xCoord>
          <yCoord>267</yCoord>
        </edgeMap>
        <edgeMap>
          <xCoord>156</xCoord>
          <yCoord>266</yCoord>
        </edgeMap>
        <edgeMap>
          <xCoord>155</xCoord>
          <yCoord>266</yCoord>
        </edgeMap>
        <edgeMap>
          <xCoord>154</xCoord>
          <yCoord>267</yCoord>
        </edgeMap>
        <edgeMap>
          <xCoord>153</xCoord>
          <yCoord>267</yCoord>
        </edgeMap>
        <edgeMap>
          <xCoord>152</xCoord>
          <yCoord>268</yCoord>
        </edgeMap>
        <edgeMap>
          <xCoord>151</xCoord>
          <yCoord>269</yCoord>
        </edgeMap>
        <edgeMap>
          <xCoord>150</xCoord>
          <yCoord>270</yCoord>
        </edgeMap>
        <edgeMap>
          <xCoord>150</xCoord>
          <yCoord>271</yCoord>
        </edgeMap>
        <edgeMap>
          <xCoord>151</xCoord>
          <yCoord>272</yCoord>
        </edgeMap>
        <edgeMap>
          <xCoord>152</xCoord>
          <yCoord>273</yCoord>
        </edgeMap>
        <edgeMap>
          <xCoord>153</xCoord>
          <yCoord>274</yCoord>
        </edgeMap>
        <edgeMap>
          <xCoord>154</xCoord>
          <yCoord>274</yCoord>
        </edgeMap>
        <edgeMap>
          <xCoord>155</xCoord>
          <yCoord>275</yCoord>
        </edgeMap>
        <edgeMap>
          <xCoord>156</xCoord>
          <yCoord>276</yCoord>
        </edgeMap>
        <edgeMap>
          <xCoord>157</xCoord>
          <yCoord>276</yCoord>
        </edgeMap>
        <edgeMap>
          <xCoord>158</xCoord>
          <yCoord>276</yCoord>
        </edgeMap>
        <edgeMap>
          <xCoord>159</xCoord>
          <yCoord>276</yCoord>
        </edgeMap>
        <edgeMap>
          <xCoord>160</xCoord>
          <yCoord>277</yCoord>
        </edgeMap>
      </roi>
    </unblindedReadNodule>
    <nonNodule>
      <nonNoduleID>167729</nonNoduleID>
      <imageZposition>-28.75</imageZposition>
      <imageSOP_UID>1.3.6.1.4.1.14519.5.2.1.6279.6001.148793622788606173437390481583</imageSOP_UID>
      <locus>
        <xCoord>180</xCoord>
        <yCoord>297</yCoord>
      </locus>
    </nonNodule>
    <nonNodule>
      <nonNoduleID>167730</nonNoduleID>
      <imageZposition>-43.75</imageZposition>
      <imageSOP_UID>1.3.6.1.4.1.14519.5.2.1.6279.6001.167819504882869759282675289486</imageSOP_UID>
      <locus>
        <xCoord>229</xCoord>
        <yCoord>269</yCoord>
      </locus>
    </nonNodule>
    <nonNodule>
      <nonNoduleID>167731</nonNoduleID>
      <imageZposition>-65.0</imageZposition>
      <imageSOP_UID>1.3.6.1.4.1.14519.5.2.1.6279.6001.284532404907172134796391039462</imageSOP_UID>
      <locus>
        <xCoord>112</xCoord>
        <yCoord>294</yCoord>
      </locus>
    </nonNodule>
    <nonNodule>
      <nonNoduleID>167732</nonNoduleID>
      <imageZposition>-92.5</imageZposition>
      <imageSOP_UID>1.3.6.1.4.1.14519.5.2.1.6279.6001.105746748584465238636995603037</imageSOP_UID>
      <locus>
        <xCoord>133</xCoord>
        <yCoord>272</yCoord>
      </locus>
    </nonNodule>
    <nonNodule>
      <nonNoduleID>167733</nonNoduleID>
      <imageZposition>-120.0</imageZposition>
      <imageSOP_UID>1.3.6.1.4.1.14519.5.2.1.6279.6001.282211812607503252723419537440</imageSOP_UID>
      <locus>
        <xCoord>366</xCoord>
        <yCoord>371</yCoord>
      </locus>
    </nonNodule>
    <nonNodule>
      <nonNoduleID>167734</nonNoduleID>
      <imageZposition>-171.25</imageZposition>
      <imageSOP_UID>1.3.6.1.4.1.14519.5.2.1.6279.6001.287848895714937755533517503686</imageSOP_UID>
      <locus>
        <xCoord>410</xCoord>
        <yCoord>306</yCoord>
      </locus>
    </nonNodule>
    <nonNodule>
      <nonNoduleID>167735</nonNoduleID>
      <imageZposition>-181.25</imageZposition>
      <imageSOP_UID>1.3.6.1.4.1.14519.5.2.1.6279.6001.337918686360473469060881391830</imageSOP_UID>
      <locus>
        <xCoord>300</xCoord>
        <yCoord>390</yCoord>
      </locus>
    </nonNodule>
  </readingSession>
</LidcReadMessage>
