# Supplementary material for: An improved V-Net lung nodule segmentation model based on pixel threshold separation and attention mechanism
Source: Sci Rep. 2024 Feb 27;14:4743. doi: 10.1038/s41598-024-55178-3 (PMC10899216; doi:10.1038/s41598-024-55178-3)
Supplement: Supplementary file 1 — Supplementary Information 1. [file 41598_2024_55178_MOESM1_ESM.zip › lidc-xml-only/tcia-lidc-xml/185/253.xml]

<?xml version="1.0" encoding="UTF-8"?>
<LidcReadMessage uid="1.3.6.1.4.1.14519.5.2.1.6279.6001.1307390648683.0" xmlns="http://www.nih.gov" xmlns:xsi="http://www.w3.org/2001/XMLSchema-instance" xsi:schemaLocation="http://www.nih.gov  http://troll.rad.med.umich.edu/lidc/LidcReadMessage.xsd">
<ResponseHeader>
<Version>1.8.1</Version>
<MessageId>898053948</MessageId>
<DateRequest>2008-05-30</DateRequest>
<TimeRequest>12:04:55</TimeRequest>
<RequestingSite>removed</RequestingSite>
<ServicingSite>removed</ServicingSite>
<TaskDescription>Second unblinded read</TaskDescription>
<CtImageFile>removed</CtImageFile>
<SeriesInstanceUid>1.3.6.1.4.1.14519.5.2.1.6279.6001.227707494413800460340110762069</SeriesInstanceUid>
<DateService>2008-12-16</DateService>
<TimeService>07:57:44</TimeService>
<ResponseDescription>1 - Reading complete</ResponseDescription>
<StudyInstanceUID>1.3.6.1.4.1.14519.5.2.1.6279.6001.302506223349239046044276337140</StudyInstanceUID></ResponseHeader>
<readingSession>
    <annotationVersion>3.12</annotationVersion>
    <servicingRadiologistID>-350146631</servicingRadiologistID>
    <unblindedReadNodule>
      <noduleID>Nodule 003</noduleID>
      <characteristics>
        <subtlety>3</subtlety>
        <internalStructure>1</internalStructure>
        <calcification>6</calcification>
        <sphericity>4</sphericity>
        <margin>5</margin>
        <lobulation>1</lobulation>
        <spiculation>1</spiculation>
        <texture>5</texture>
        <malignancy>4</malignancy>
      </characteristics>
      <roi>
        <imageZposition>-208.500000 </imageZposition>
        <imageSOP_UID>1.3.6.1.4.1.14519.5.2.1.6279.6001.302470132528883741220827919525</imageSOP_UID>
        <inclusion>TRUE</inclusion>
        <edgeMap>
          <xCoord>197</xCoord>
          <yCoord>351</yCoord>
        </edgeMap>
        <edgeMap>
          <xCoord>196</xCoord>
          <yCoord>352</yCoord>
        </edgeMap>
        <edgeMap>
          <xCoord>195</xCoord>
          <yCoord>353</yCoord>
        </edgeMap>
        <edgeMap>
          <xCoord>195</xCoord>
          <yCoord>354</yCoord>
        </edgeMap>
        <edgeMap>
          <xCoord>195</xCoord>
          <yCoord>355</yCoord>
        </edgeMap>
        <edgeMap>
          <xCoord>195</xCoord>
          <yCoord>356</yCoord>
        </edgeMap>
        <edgeMap>
          <xCoord>195</xCoord>
          <yCoord>357</yCoord>
        </edgeMap>
        <edgeMap>
          <xCoord>195</xCoord>
          <yCoord>358</yCoord>
        </edgeMap>
        <edgeMap>
          <xCoord>196</xCoord>
          <yCoord>359</yCoord>
        </edgeMap>
        <edgeMap>
          <xCoord>197</xCoord>
          <yCoord>360</yCoord>
        </edgeMap>
        <edgeMap>
          <xCoord>198</xCoord>
          <yCoord>361</yCoord>
        </edgeMap>
        <edgeMap>
          <xCoord>199</xCoord>
          <yCoord>362</yCoord>
        </edgeMap>
        <edgeMap>
          <xCoord>200</xCoord>
          <yCoord>362</yCoord>
        </edgeMap>
        <edgeMap>
          <xCoord>201</xCoord>
          <yCoord>362</yCoord>
        </edgeMap>
        <edgeMap>
          <xCoord>202</xCoord>
          <yCoord>362</yCoord>
        </edgeMap>
        <edgeMap>
          <xCoord>203</xCoord>
          <yCoord>361</yCoord>
        </edgeMap>
        <edgeMap>
          <xCoord>204</xCoord>
          <yCoord>360</yCoord>
        </edgeMap>
        <edgeMap>
          <xCoord>205</xCoord>
          <yCoord>359</yCoord>
        </edgeMap>
        <edgeMap>
          <xCoord>206</xCoord>
          <yCoord>358</yCoord>
        </edgeMap>
        <edgeMap>
          <xCoord>206</xCoord>
          <yCoord>357</yCoord>
        </edgeMap>
        <edgeMap>
          <xCoord>206</xCoord>
          <yCoord>356</yCoord>
        </edgeMap>
        <edgeMap>
          <xCoord>205</xCoord>
          <yCoord>355</yCoord>
        </edgeMap>
        <edgeMap>
          <xCoord>205</xCoord>
          <yCoord>354</yCoord>
        </edgeMap>
        <edgeMap>
          <xCoord>205</xCoord>
          <yCoord>353</yCoord>
        </edgeMap>
        <edgeMap>
          <xCoord>205</xCoord>
          <yCoord>352</yCoord>
        </edgeMap>
        <edgeMap>
          <xCoord>204</xCoord>
          <yCoord>351</yCoord>
        </edgeMap>
        <edgeMap>
          <xCoord>203</xCoord>
          <yCoord>351</yCoord>
        </edgeMap>
        <edgeMap>
          <xCoord>202</xCoord>
          <yCoord>351</yCoord>
        </edgeMap>
        <edgeMap>
          <xCoord>201</xCoord>
          <yCoord>351</yCoord>
        </edgeMap>
        <edgeMap>
          <xCoord>200</xCoord>
          <yCoord>351</yCoord>
        </edgeMap>
        <edgeMap>
          <xCoord>199</xCoord>
          <yCoord>351</yCoord>
        </edgeMap>
        <edgeMap>
          <xCoord>198</xCoord>
          <yCoord>351</yCoord>
        </edgeMap>
        <edgeMap>
          <xCoord>197</xCoord>
          <yCoord>351</yCoord>
        </edgeMap>
      </roi>
      <roi>
        <imageZposition>-206.000000 </imageZposition>
        <imageSOP_UID>1.3.6.1.4.1.14519.5.2.1.6279.6001.794739266740236039561196545849</imageSOP_UID>
        <inclusion>TRUE</inclusion>
        <edgeMap>
          <xCoord>197</xCoord>
          <yCoord>351</yCoord>
        </edgeMap>
        <edgeMap>
          <xCoord>196</xCoord>
          <yCoord>352</yCoord>
        </edgeMap>
        <edgeMap>
          <xCoord>195</xCoord>
          <yCoord>352</yCoord>
        </edgeMap>
        <edgeMap>
          <xCoord>194</xCoord>
          <yCoord>353</yCoord>
        </edgeMap>
        <edgeMap>
          <xCoord>193</xCoord>
          <yCoord>354</yCoord>
        </edgeMap>
        <edgeMap>
          <xCoord>193</xCoord>
          <yCoord>355</yCoord>
        </edgeMap>
        <edgeMap>
          <xCoord>193</xCoord>
          <yCoord>356</yCoord>
        </edgeMap>
        <edgeMap>
          <xCoord>194</xCoord>
          <yCoord>357</yCoord>
        </edgeMap>
        <edgeMap>
          <xCoord>194</xCoord>
          <yCoord>358</yCoord>
        </edgeMap>
        <edgeMap>
          <xCoord>195</xCoord>
          <yCoord>359</yCoord>
        </edgeMap>
        <edgeMap>
          <xCoord>196</xCoord>
          <yCoord>360</yCoord>
        </edgeMap>
        <edgeMap>
          <xCoord>197</xCoord>
          <yCoord>361</yCoord>
        </edgeMap>
        <edgeMap>
          <xCoord>198</xCoord>
          <yCoord>361</yCoord>
        </edgeMap>
        <edgeMap>
          <xCoord>199</xCoord>
          <yCoord>362</yCoord>
        </edgeMap>
        <edgeMap>
          <xCoord>200</xCoord>
          <yCoord>362</yCoord>
        </edgeMap>
        <edgeMap>
          <xCoord>201</xCoord>
          <yCoord>362</yCoord>
        </edgeMap>
        <edgeMap>
          <xCoord>202</xCoord>
          <yCoord>362</yCoord>
        </edgeMap>
        <edgeMap>
          <xCoord>203</xCoord>
          <yCoord>362</yCoord>
        </edgeMap>
        <edgeMap>
          <xCoord>204</xCoord>
          <yCoord>361</yCoord>
        </edgeMap>
        <edgeMap>
          <xCoord>205</xCoord>
          <yCoord>360</yCoord>
        </edgeMap>
        <edgeMap>
          <xCoord>206</xCoord>
          <yCoord>359</yCoord>
        </edgeMap>
        <edgeMap>
          <xCoord>206</xCoord>
          <yCoord>358</yCoord>
        </edgeMap>
        <edgeMap>
          <xCoord>206</xCoord>
          <yCoord>357</yCoord>
        </edgeMap>
        <edgeMap>
          <xCoord>206</xCoord>
          <yCoord>356</yCoord>
        </edgeMap>
        <edgeMap>
          <xCoord>206</xCoord>
          <yCoord>355</yCoord>
        </edgeMap>
        <edgeMap>
          <xCoord>206</xCoord>
          <yCoord>354</yCoord>
        </edgeMap>
        <edgeMap>
          <xCoord>205</xCoord>
          <yCoord>353</yCoord>
        </edgeMap>
        <edgeMap>
          <xCoord>205</xCoord>
          <yCoord>352</yCoord>
        </edgeMap>
        <edgeMap>
          <xCoord>204</xCoord>
          <yCoord>351</yCoord>
        </edgeMap>
        <edgeMap>
          <xCoord>203</xCoord>
          <yCoord>351</yCoord>
        </edgeMap>
        <edgeMap>
          <xCoord>202</xCoord>
          <yCoord>351</yCoord>
        </edgeMap>
        <edgeMap>
          <xCoord>201</xCoord>
          <yCoord>351</yCoord>
        </edgeMap>
        <edgeMap>
          <xCoord>200</xCoord>
          <yCoord>351</yCoord>
        </edgeMap>
        <edgeMap>
          <xCoord>199</xCoord>
          <yCoord>351</yCoord>
        </edgeMap>
        <edgeMap>
          <xCoord>198</xCoord>
          <yCoord>351</yCoord>
        </edgeMap>
        <edgeMap>
          <xCoord>197</xCoord>
          <yCoord>351</yCoord>
        </edgeMap>
      </roi>
      <roi>
        <imageZposition>-203.500000 </imageZposition>
        <imageSOP_UID>1.3.6.1.4.1.14519.5.2.1.6279.6001.519447633404624577800749987210</imageSOP_UID>
        <inclusion>TRUE</inclusion>
        <edgeMap>
          <xCoord>198</xCoord>
          <yCoord>353</yCoord>
        </edgeMap>
        <edgeMap>
          <xCoord>197</xCoord>
          <yCoord>354</yCoord>
        </edgeMap>
        <edgeMap>
          <xCoord>196</xCoord>
          <yCoord>355</yCoord>
        </edgeMap>
        <edgeMap>
          <xCoord>196</xCoord>
          <yCoord>356</yCoord>
        </edgeMap>
        <edgeMap>
          <xCoord>196</xCoord>
          <yCoord>357</yCoord>
        </edgeMap>
        <edgeMap>
          <xCoord>196</xCoord>
          <yCoord>358</yCoord>
        </edgeMap>
        <edgeMap>
          <xCoord>196</xCoord>
          <yCoord>359</yCoord>
        </edgeMap>
        <edgeMap>
          <xCoord>197</xCoord>
          <yCoord>360</yCoord>
        </edgeMap>
        <edgeMap>
          <xCoord>198</xCoord>
          <yCoord>361</yCoord>
        </edgeMap>
        <edgeMap>
          <xCoord>199</xCoord>
          <yCoord>361</yCoord>
        </edgeMap>
        <edgeMap>
          <xCoord>200</xCoord>
          <yCoord>361</yCoord>
        </edgeMap>
        <edgeMap>
          <xCoord>201</xCoord>
          <yCoord>361</yCoord>
        </edgeMap>
        <edgeMap>
          <xCoord>202</xCoord>
          <yCoord>361</yCoord>
        </edgeMap>
        <edgeMap>
          <xCoord>203</xCoord>
          <yCoord>360</yCoord>
        </edgeMap>
        <edgeMap>
          <xCoord>203</xCoord>
          <yCoord>359</yCoord>
        </edgeMap>
        <edgeMap>
          <xCoord>204</xCoord>
          <yCoord>358</yCoord>
        </edgeMap>
        <edgeMap>
          <xCoord>205</xCoord>
          <yCoord>358</yCoord>
        </edgeMap>
        <edgeMap>
          <xCoord>206</xCoord>
          <yCoord>358</yCoord>
        </edgeMap>
        <edgeMap>
          <xCoord>207</xCoord>
          <yCoord>357</yCoord>
        </edgeMap>
        <edgeMap>
          <xCoord>206</xCoord>
          <yCoord>356</yCoord>
        </edgeMap>
        <edgeMap>
          <xCoord>206</xCoord>
          <yCoord>355</yCoord>
        </edgeMap>
        <edgeMap>
          <xCoord>205</xCoord>
          <yCoord>354</yCoord>
        </edgeMap>
        <edgeMap>
          <xCoord>204</xCoord>
          <yCoord>353</yCoord>
        </edgeMap>
        <edgeMap>
          <xCoord>203</xCoord>
          <yCoord>353</yCoord>
        </edgeMap>
        <edgeMap>
          <xCoord>202</xCoord>
          <yCoord>353</yCoord>
        </edgeMap>
        <edgeMap>
          <xCoord>201</xCoord>
          <yCoord>353</yCoord>
        </edgeMap>
        <edgeMap>
          <xCoord>200</xCoord>
          <yCoord>353</yCoord>
        </edgeMap>
        <edgeMap>
          <xCoord>199</xCoord>
          <yCoord>353</yCoord>
        </edgeMap>
        <edgeMap>
          <xCoord>198</xCoord>
          <yCoord>353</yCoord>
        </edgeMap>
      </roi>
    </unblindedReadNodule>
    <unblindedReadNodule>
      <noduleID>Nodule 001</noduleID>
      <roi>
        <imageZposition>-208.500000 </imageZposition>
        <imageSOP_UID>1.3.6.1.4.1.14519.5.2.1.6279.6001.302470132528883741220827919525</imageSOP_UID>
        <inclusion>TRUE</inclusion>
        <edgeMap>
          <xCoord>371</xCoord>
          <yCoord>395</yCoord>
        </edgeMap>
      </roi>
    </unblindedReadNodule>
    <unblindedReadNodule>
      <noduleID>Nodule 002</noduleID>
      <roi>
        <imageZposition>-176.000000 </imageZposition>
        <imageSOP_UID>1.3.6.1.4.1.14519.5.2.1.6279.6001.190237583445506707242014010672</imageSOP_UID>
        <inclusion>TRUE</inclusion>
        <edgeMap>
          <xCoord>90</xCoord>
          <yCoord>314</yCoord>
        </edgeMap>
      </roi>
    </unblindedReadNodule>
    <unblindedReadNodule>
      <noduleID>Nodule 004</noduleID>
      <roi>
        <imageZposition>-163.500000 </imageZposition>
        <imageSOP_UID>1.3.6.1.4.1.14519.5.2.1.6279.6001.470072451856576328904254713384</imageSOP_UID>
        <inclusion>TRUE</inclusion>
        <edgeMap>
          <xCoord>195</xCoord>
          <yCoord>406</yCoord>
        </edgeMap>
      </roi>
    </unblindedReadNodule>
  </readingSession>
<readingSession>
    <annotationVersion>3.12</annotationVersion>
    <servicingRadiologistID>-260895874</servicingRadiologistID>
    <unblindedReadNodule>
      <noduleID>IL057_160143</noduleID>
      <roi>
        <imageZposition>-176.0</imageZposition>
        <imageSOP_UID>1.3.6.1.4.1.14519.5.2.1.6279.6001.190237583445506707242014010672</imageSOP_UID>
        <inclusion>TRUE</inclusion>
        <edgeMap>
          <xCoord>91</xCoord>
          <yCoord>316</yCoord>
        </edgeMap>
      </roi>
    </unblindedReadNodule>
    <unblindedReadNodule>
      <noduleID>IL057_160146</noduleID>
      <roi>
        <imageZposition>-163.5</imageZposition>
        <imageSOP_UID>1.3.6.1.4.1.14519.5.2.1.6279.6001.470072451856576328904254713384</imageSOP_UID>
        <inclusion>TRUE</inclusion>
        <edgeMap>
          <xCoord>196</xCoord>
          <yCoord>408</yCoord>
        </edgeMap>
      </roi>
    </unblindedReadNodule>
    <unblindedReadNodule>
      <noduleID>IL057_160805</noduleID>
      <characteristics>
        <subtlety>2</subtlety>
        <internalStructure>1</internalStructure>
        <calcification>6</calcification>
        <sphericity>5</sphericity>
        <margin>4</margin>
        <lobulation>2</lobulation>
        <spiculation>1</spiculation>
        <texture>5</texture>
        <malignancy>3</malignancy>
      </characteristics>
      <roi>
        <imageZposition>-203.5</imageZposition>
        <imageSOP_UID>1.3.6.1.4.1.14519.5.2.1.6279.6001.519447633404624577800749987210</imageSOP_UID>
        <inclusion>TRUE</inclusion>
        <edgeMap>
          <xCoord>201</xCoord>
          <yCoord>361</yCoord>
        </edgeMap>
        <edgeMap>
          <xCoord>202</xCoord>
          <yCoord>360</yCoord>
        </edgeMap>
        <edgeMap>
          <xCoord>203</xCoord>
          <yCoord>359</yCoord>
        </edgeMap>
        <edgeMap>
          <xCoord>204</xCoord>
          <yCoord>358</yCoord>
        </edgeMap>
        <edgeMap>
          <xCoord>205</xCoord>
          <yCoord>357</yCoord>
        </edgeMap>
        <edgeMap>
          <xCoord>205</xCoord>
          <yCoord>356</yCoord>
        </edgeMap>
        <edgeMap>
          <xCoord>205</xCoord>
          <yCoord>355</yCoord>
        </edgeMap>
        <edgeMap>
          <xCoord>204</xCoord>
          <yCoord>354</yCoord>
        </edgeMap>
        <edgeMap>
          <xCoord>203</xCoord>
          <yCoord>353</yCoord>
        </edgeMap>
        <edgeMap>
          <xCoord>202</xCoord>
          <yCoord>353</yCoord>
        </edgeMap>
        <edgeMap>
          <xCoord>201</xCoord>
          <yCoord>353</yCoord>
        </edgeMap>
        <edgeMap>
          <xCoord>200</xCoord>
          <yCoord>353</yCoord>
        </edgeMap>
        <edgeMap>
          <xCoord>199</xCoord>
          <yCoord>353</yCoord>
        </edgeMap>
        <edgeMap>
          <xCoord>198</xCoord>
          <yCoord>354</yCoord>
        </edgeMap>
        <edgeMap>
          <xCoord>197</xCoord>
          <yCoord>355</yCoord>
        </edgeMap>
        <edgeMap>
          <xCoord>197</xCoord>
          <yCoord>356</yCoord>
        </edgeMap>
        <edgeMap>
          <xCoord>197</xCoord>
          <yCoord>357</yCoord>
        </edgeMap>
        <edgeMap>
          <xCoord>197</xCoord>
          <yCoord>358</yCoord>
        </edgeMap>
        <edgeMap>
          <xCoord>197</xCoord>
          <yCoord>359</yCoord>
        </edgeMap>
        <edgeMap>
          <xCoord>198</xCoord>
          <yCoord>360</yCoord>
        </edgeMap>
        <edgeMap>
          <xCoord>199</xCoord>
          <yCoord>360</yCoord>
        </edgeMap>
        <edgeMap>
          <xCoord>200</xCoord>
          <yCoord>361</yCoord>
        </edgeMap>
        <edgeMap>
          <xCoord>201</xCoord>
          <yCoord>361</yCoord>
        </edgeMap>
      </roi>
      <roi>
        <imageZposition>-206.0</imageZposition>
        <imageSOP_UID>1.3.6.1.4.1.14519.5.2.1.6279.6001.794739266740236039561196545849</imageSOP_UID>
        <inclusion>TRUE</inclusion>
        <edgeMap>
          <xCoord>202</xCoord>
          <yCoord>362</yCoord>
        </edgeMap>
        <edgeMap>
          <xCoord>203</xCoord>
          <yCoord>361</yCoord>
        </edgeMap>
        <edgeMap>
          <xCoord>204</xCoord>
          <yCoord>360</yCoord>
        </edgeMap>
        <edgeMap>
          <xCoord>205</xCoord>
          <yCoord>359</yCoord>
        </edgeMap>
        <edgeMap>
          <xCoord>206</xCoord>
          <yCoord>358</yCoord>
        </edgeMap>
        <edgeMap>
          <xCoord>206</xCoord>
          <yCoord>357</yCoord>
        </edgeMap>
        <edgeMap>
          <xCoord>206</xCoord>
          <yCoord>356</yCoord>
        </edgeMap>
        <edgeMap>
          <xCoord>207</xCoord>
          <yCoord>355</yCoord>
        </edgeMap>
        <edgeMap>
          <xCoord>207</xCoord>
          <yCoord>354</yCoord>
        </edgeMap>
        <edgeMap>
          <xCoord>206</xCoord>
          <yCoord>353</yCoord>
        </edgeMap>
        <edgeMap>
          <xCoord>205</xCoord>
          <yCoord>352</yCoord>
        </edgeMap>
        <edgeMap>
          <xCoord>204</xCoord>
          <yCoord>351</yCoord>
        </edgeMap>
        <edgeMap>
          <xCoord>203</xCoord>
          <yCoord>351</yCoord>
        </edgeMap>
        <edgeMap>
          <xCoord>202</xCoord>
          <yCoord>352</yCoord>
        </edgeMap>
        <edgeMap>
          <xCoord>201</xCoord>
          <yCoord>352</yCoord>
        </edgeMap>
        <edgeMap>
          <xCoord>200</xCoord>
          <yCoord>352</yCoord>
        </edgeMap>
        <edgeMap>
          <xCoord>199</xCoord>
          <yCoord>352</yCoord>
        </edgeMap>
        <edgeMap>
          <xCoord>198</xCoord>
          <yCoord>352</yCoord>
        </edgeMap>
        <edgeMap>
          <xCoord>197</xCoord>
          <yCoord>352</yCoord>
        </edgeMap>
        <edgeMap>
          <xCoord>196</xCoord>
          <yCoord>353</yCoord>
        </edgeMap>
        <edgeMap>
          <xCoord>196</xCoord>
          <yCoord>354</yCoord>
        </edgeMap>
        <edgeMap>
          <xCoord>195</xCoord>
          <yCoord>355</yCoord>
        </edgeMap>
        <edgeMap>
          <xCoord>195</xCoord>
          <yCoord>356</yCoord>
        </edgeMap>
        <edgeMap>
          <xCoord>195</xCoord>
          <yCoord>357</yCoord>
        </edgeMap>
        <edgeMap>
          <xCoord>195</xCoord>
          <yCoord>358</yCoord>
        </edgeMap>
        <edgeMap>
          <xCoord>196</xCoord>
          <yCoord>359</yCoord>
        </edgeMap>
        <edgeMap>
          <xCoord>197</xCoord>
          <yCoord>360</yCoord>
        </edgeMap>
        <edgeMap>
          <xCoord>198</xCoord>
          <yCoord>361</yCoord>
        </edgeMap>
        <edgeMap>
          <xCoord>199</xCoord>
          <yCoord>361</yCoord>
        </edgeMap>
        <edgeMap>
          <xCoord>200</xCoord>
          <yCoord>362</yCoord>
        </edgeMap>
        <edgeMap>
          <xCoord>201</xCoord>
          <yCoord>362</yCoord>
        </edgeMap>
        <edgeMap>
          <xCoord>202</xCoord>
          <yCoord>362</yCoord>
        </edgeMap>
      </roi>
      <roi>
        <imageZposition>-208.5</imageZposition>
        <imageSOP_UID>1.3.6.1.4.1.14519.5.2.1.6279.6001.302470132528883741220827919525</imageSOP_UID>
        <inclusion>TRUE</inclusion>
        <edgeMap>
          <xCoord>202</xCoord>
          <yCoord>361</yCoord>
        </edgeMap>
        <edgeMap>
          <xCoord>203</xCoord>
          <yCoord>360</yCoord>
        </edgeMap>
        <edgeMap>
          <xCoord>204</xCoord>
          <yCoord>359</yCoord>
        </edgeMap>
        <edgeMap>
          <xCoord>205</xCoord>
          <yCoord>358</yCoord>
        </edgeMap>
        <edgeMap>
          <xCoord>205</xCoord>
          <yCoord>357</yCoord>
        </edgeMap>
        <edgeMap>
          <xCoord>205</xCoord>
          <yCoord>356</yCoord>
        </edgeMap>
        <edgeMap>
          <xCoord>205</xCoord>
          <yCoord>355</yCoord>
        </edgeMap>
        <edgeMap>
          <xCoord>206</xCoord>
          <yCoord>354</yCoord>
        </edgeMap>
        <edgeMap>
          <xCoord>205</xCoord>
          <yCoord>353</yCoord>
        </edgeMap>
        <edgeMap>
          <xCoord>204</xCoord>
          <yCoord>352</yCoord>
        </edgeMap>
        <edgeMap>
          <xCoord>203</xCoord>
          <yCoord>351</yCoord>
        </edgeMap>
        <edgeMap>
          <xCoord>202</xCoord>
          <yCoord>350</yCoord>
        </edgeMap>
        <edgeMap>
          <xCoord>201</xCoord>
          <yCoord>351</yCoord>
        </edgeMap>
        <edgeMap>
          <xCoord>200</xCoord>
          <yCoord>352</yCoord>
        </edgeMap>
        <edgeMap>
          <xCoord>199</xCoord>
          <yCoord>352</yCoord>
        </edgeMap>
        <edgeMap>
          <xCoord>198</xCoord>
          <yCoord>352</yCoord>
        </edgeMap>
        <edgeMap>
          <xCoord>197</xCoord>
          <yCoord>353</yCoord>
        </edgeMap>
        <edgeMap>
          <xCoord>196</xCoord>
          <yCoord>354</yCoord>
        </edgeMap>
        <edgeMap>
          <xCoord>196</xCoord>
          <yCoord>355</yCoord>
        </edgeMap>
        <edgeMap>
          <xCoord>196</xCoord>
          <yCoord>356</yCoord>
        </edgeMap>
        <edgeMap>
          <xCoord>196</xCoord>
          <yCoord>357</yCoord>
        </edgeMap>
        <edgeMap>
          <xCoord>196</xCoord>
          <yCoord>358</yCoord>
        </edgeMap>
        <edgeMap>
          <xCoord>197</xCoord>
          <yCoord>359</yCoord>
        </edgeMap>
        <edgeMap>
          <xCoord>198</xCoord>
          <yCoord>360</yCoord>
        </edgeMap>
        <edgeMap>
          <xCoord>199</xCoord>
          <yCoord>361</yCoord>
        </edgeMap>
        <edgeMap>
          <xCoord>200</xCoord>
          <yCoord>361</yCoord>
        </edgeMap>
        <edgeMap>
          <xCoord>201</xCoord>
          <yCoord>361</yCoord>
        </edgeMap>
        <edgeMap>
          <xCoord>202</xCoord>
          <yCoord>361</yCoord>
        </edgeMap>
      </roi>
    </unblindedReadNodule>
  </readingSession>
<readingSession>
<annotationVersion>3.12</annotationVersion>
<servicingRadiologistID>623925905</servicingRadiologistID>
<unblindedReadNodule>
<noduleID>MI014_19843</noduleID>
<roi>
<imageZposition>-176.0</imageZposition>
<imageSOP_UID>1.3.6.1.4.1.14519.5.2.1.6279.6001.190237583445506707242014010672</imageSOP_UID>
<inclusion>TRUE</inclusion>
<edgeMap>
<xCoord>91</xCoord>
<yCoord>315</yCoord>
</edgeMap>
</roi>
</unblindedReadNodule>
<unblindedReadNodule>
<noduleID>MI014_19836</noduleID>
<characteristics>
<subtlety>5</subtlety>
<internalStructure>1</internalStructure>
<calcification>6</calcification>
<sphericity>5</sphericity>
<margin>5</margin>
<lobulation>1</lobulation>
<spiculation>1</spiculation>
<texture>5</texture>
<malignancy>5</malignancy>
</characteristics>
<roi>
<imageZposition>-203.5</imageZposition>
<imageSOP_UID>1.3.6.1.4.1.14519.5.2.1.6279.6001.519447633404624577800749987210</imageSOP_UID>
<inclusion>TRUE</inclusion>
<edgeMap>
<xCoord>200</xCoord>
<yCoord>362</yCoord>
</edgeMap>
<edgeMap>
<xCoord>201</xCoord>
<yCoord>361</yCoord>
</edgeMap>
<edgeMap>
<xCoord>202</xCoord>
<yCoord>361</yCoord>
</edgeMap>
<edgeMap>
<xCoord>203</xCoord>
<yCoord>361</yCoord>
</edgeMap>
<edgeMap>
<xCoord>204</xCoord>
<yCoord>360</yCoord>
</edgeMap>
<edgeMap>
<xCoord>205</xCoord>
<yCoord>360</yCoord>
</edgeMap>
<edgeMap>
<xCoord>206</xCoord>
<yCoord>359</yCoord>
</edgeMap>
<edgeMap>
<xCoord>206</xCoord>
<yCoord>358</yCoord>
</edgeMap>
<edgeMap>
<xCoord>206</xCoord>
<yCoord>357</yCoord>
</edgeMap>
<edgeMap>
<xCoord>207</xCoord>
<yCoord>356</yCoord>
</edgeMap>
<edgeMap>
<xCoord>207</xCoord>
<yCoord>355</yCoord>
</edgeMap>
<edgeMap>
<xCoord>207</xCoord>
<yCoord>354</yCoord>
</edgeMap>
<edgeMap>
<xCoord>207</xCoord>
<yCoord>353</yCoord>
</edgeMap>
<edgeMap>
<xCoord>206</xCoord>
<yCoord>352</yCoord>
</edgeMap>
<edgeMap>
<xCoord>205</xCoord>
<yCoord>352</yCoord>
</edgeMap>
<edgeMap>
<xCoord>204</xCoord>
<yCoord>351</yCoord>
</edgeMap>
<edgeMap>
<xCoord>203</xCoord>
<yCoord>351</yCoord>
</edgeMap>
<edgeMap>
<xCoord>202</xCoord>
<yCoord>351</yCoord>
</edgeMap>
<edgeMap>
<xCoord>201</xCoord>
<yCoord>351</yCoord>
</edgeMap>
<edgeMap>
<xCoord>200</xCoord>
<yCoord>351</yCoord>
</edgeMap>
<edgeMap>
<xCoord>199</xCoord>
<yCoord>351</yCoord>
</edgeMap>
<edgeMap>
<xCoord>198</xCoord>
<yCoord>352</yCoord>
</edgeMap>
<edgeMap>
<xCoord>197</xCoord>
<yCoord>352</yCoord>
</edgeMap>
<edgeMap>
<xCoord>196</xCoord>
<yCoord>353</yCoord>
</edgeMap>
<edgeMap>
<xCoord>195</xCoord>
<yCoord>354</yCoord>
</edgeMap>
<edgeMap>
<xCoord>195</xCoord>
<yCoord>355</yCoord>
</edgeMap>
<edgeMap>
<xCoord>195</xCoord>
<yCoord>356</yCoord>
</edgeMap>
<edgeMap>
<xCoord>195</xCoord>
<yCoord>357</yCoord>
</edgeMap>
<edgeMap>
<xCoord>195</xCoord>
<yCoord>358</yCoord>
</edgeMap>
<edgeMap>
<xCoord>195</xCoord>
<yCoord>359</yCoord>
</edgeMap>
<edgeMap>
<xCoord>196</xCoord>
<yCoord>360</yCoord>
</edgeMap>
<edgeMap>
<xCoord>196</xCoord>
<yCoord>361</yCoord>
</edgeMap>
<edgeMap>
<xCoord>197</xCoord>
<yCoord>361</yCoord>
</edgeMap>
<edgeMap>
<xCoord>198</xCoord>
<yCoord>362</yCoord>
</edgeMap>
<edgeMap>
<xCoord>199</xCoord>
<yCoord>362</yCoord>
</edgeMap>
<edgeMap>
<xCoord>200</xCoord>
<yCoord>362</yCoord>
</edgeMap>
</roi>
<roi>
<imageZposition>-206.0</imageZposition>
<imageSOP_UID>1.3.6.1.4.1.14519.5.2.1.6279.6001.794739266740236039561196545849</imageSOP_UID>
<inclusion>TRUE</inclusion>
<edgeMap>
<xCoord>202</xCoord>
<yCoord>363</yCoord>
</edgeMap>
<edgeMap>
<xCoord>203</xCoord>
<yCoord>362</yCoord>
</edgeMap>
<edgeMap>
<xCoord>204</xCoord>
<yCoord>362</yCoord>
</edgeMap>
<edgeMap>
<xCoord>204</xCoord>
<yCoord>361</yCoord>
</edgeMap>
<edgeMap>
<xCoord>205</xCoord>
<yCoord>360</yCoord>
</edgeMap>
<edgeMap>
<xCoord>206</xCoord>
<yCoord>359</yCoord>
</edgeMap>
<edgeMap>
<xCoord>207</xCoord>
<yCoord>358</yCoord>
</edgeMap>
<edgeMap>
<xCoord>207</xCoord>
<yCoord>357</yCoord>
</edgeMap>
<edgeMap>
<xCoord>207</xCoord>
<yCoord>356</yCoord>
</edgeMap>
<edgeMap>
<xCoord>207</xCoord>
<yCoord>355</yCoord>
</edgeMap>
<edgeMap>
<xCoord>207</xCoord>
<yCoord>354</yCoord>
</edgeMap>
<edgeMap>
<xCoord>207</xCoord>
<yCoord>353</yCoord>
</edgeMap>
<edgeMap>
<xCoord>207</xCoord>
<yCoord>352</yCoord>
</edgeMap>
<edgeMap>
<xCoord>206</xCoord>
<yCoord>352</yCoord>
</edgeMap>
<edgeMap>
<xCoord>205</xCoord>
<yCoord>351</yCoord>
</edgeMap>
<edgeMap>
<xCoord>204</xCoord>
<yCoord>351</yCoord>
</edgeMap>
<edgeMap>
<xCoord>203</xCoord>
<yCoord>351</yCoord>
</edgeMap>
<edgeMap>
<xCoord>202</xCoord>
<yCoord>351</yCoord>
</edgeMap>
<edgeMap>
<xCoord>201</xCoord>
<yCoord>351</yCoord>
</edgeMap>
<edgeMap>
<xCoord>200</xCoord>
<yCoord>351</yCoord>
</edgeMap>
<edgeMap>
<xCoord>199</xCoord>
<yCoord>351</yCoord>
</edgeMap>
<edgeMap>
<xCoord>198</xCoord>
<yCoord>351</yCoord>
</edgeMap>
<edgeMap>
<xCoord>197</xCoord>
<yCoord>352</yCoord>
</edgeMap>
<edgeMap>
<xCoord>196</xCoord>
<yCoord>352</yCoord>
</edgeMap>
<edgeMap>
<xCoord>195</xCoord>
<yCoord>353</yCoord>
</edgeMap>
<edgeMap>
<xCoord>195</xCoord>
<yCoord>354</yCoord>
</edgeMap>
<edgeMap>
<xCoord>194</xCoord>
<yCoord>355</yCoord>
</edgeMap>
<edgeMap>
<xCoord>194</xCoord>
<yCoord>356</yCoord>
</edgeMap>
<edgeMap>
<xCoord>194</xCoord>
<yCoord>357</yCoord>
</edgeMap>
<edgeMap>
<xCoord>194</xCoord>
<yCoord>358</yCoord>
</edgeMap>
<edgeMap>
<xCoord>194</xCoord>
<yCoord>359</yCoord>
</edgeMap>
<edgeMap>
<xCoord>195</xCoord>
<yCoord>360</yCoord>
</edgeMap>
<edgeMap>
<xCoord>196</xCoord>
<yCoord>361</yCoord>
</edgeMap>
<edgeMap>
<xCoord>197</xCoord>
<yCoord>361</yCoord>
</edgeMap>
<edgeMap>
<xCoord>198</xCoord>
<yCoord>362</yCoord>
</edgeMap>
<edgeMap>
<xCoord>199</xCoord>
<yCoord>362</yCoord>
</edgeMap>
<edgeMap>
<xCoord>200</xCoord>
<yCoord>362</yCoord>
</edgeMap>
<edgeMap>
<xCoord>201</xCoord>
<yCoord>363</yCoord>
</edgeMap>
<edgeMap>
<xCoord>202</xCoord>
<yCoord>363</yCoord>
</edgeMap>
</roi>
<roi>
<imageZposition>-208.5</imageZposition>
<imageSOP_UID>1.3.6.1.4.1.14519.5.2.1.6279.6001.302470132528883741220827919525</imageSOP_UID>
<inclusion>TRUE</inclusion>
<edgeMap>
<xCoord>202</xCoord>
<yCoord>362</yCoord>
</edgeMap>
<edgeMap>
<xCoord>203</xCoord>
<yCoord>361</yCoord>
</edgeMap>
<edgeMap>
<xCoord>204</xCoord>
<yCoord>360</yCoord>
</edgeMap>
<edgeMap>
<xCoord>205</xCoord>
<yCoord>359</yCoord>
</edgeMap>
<edgeMap>
<xCoord>206</xCoord>
<yCoord>358</yCoord>
</edgeMap>
<edgeMap>
<xCoord>206</xCoord>
<yCoord>357</yCoord>
</edgeMap>
<edgeMap>
<xCoord>206</xCoord>
<yCoord>356</yCoord>
</edgeMap>
<edgeMap>
<xCoord>206</xCoord>
<yCoord>355</yCoord>
</edgeMap>
<edgeMap>
<xCoord>206</xCoord>
<yCoord>354</yCoord>
</edgeMap>
<edgeMap>
<xCoord>206</xCoord>
<yCoord>353</yCoord>
</edgeMap>
<edgeMap>
<xCoord>205</xCoord>
<yCoord>352</yCoord>
</edgeMap>
<edgeMap>
<xCoord>204</xCoord>
<yCoord>352</yCoord>
</edgeMap>
<edgeMap>
<xCoord>203</xCoord>
<yCoord>351</yCoord>
</edgeMap>
<edgeMap>
<xCoord>202</xCoord>
<yCoord>351</yCoord>
</edgeMap>
<edgeMap>
<xCoord>201</xCoord>
<yCoord>351</yCoord>
</edgeMap>
<edgeMap>
<xCoord>200</xCoord>
<yCoord>351</yCoord>
</edgeMap>
<edgeMap>
<xCoord>199</xCoord>
<yCoord>351</yCoord>
</edgeMap>
<edgeMap>
<xCoord>198</xCoord>
<yCoord>351</yCoord>
</edgeMap>
<edgeMap>
<xCoord>197</xCoord>
<yCoord>351</yCoord>
</edgeMap>
<edgeMap>
<xCoord>196</xCoord>
<yCoord>352</yCoord>
</edgeMap>
<edgeMap>
<xCoord>195</xCoord>
<yCoord>353</yCoord>
</edgeMap>
<edgeMap>
<xCoord>195</xCoord>
<yCoord>354</yCoord>
</edgeMap>
<edgeMap>
<xCoord>195</xCoord>
<yCoord>355</yCoord>
</edgeMap>
<edgeMap>
<xCoord>195</xCoord>
<yCoord>356</yCoord>
</edgeMap>
<edgeMap>
<xCoord>195</xCoord>
<yCoord>357</yCoord>
</edgeMap>
<edgeMap>
<xCoord>195</xCoord>
<yCoord>358</yCoord>
</edgeMap>
<edgeMap>
<xCoord>195</xCoord>
<yCoord>359</yCoord>
</edgeMap>
<edgeMap>
<xCoord>196</xCoord>
<yCoord>360</yCoord>
</edgeMap>
<edgeMap>
<xCoord>196</xCoord>
<yCoord>361</yCoord>
</edgeMap>
<edgeMap>
<xCoord>197</xCoord>
<yCoord>362</yCoord>
</edgeMap>
<edgeMap>
<xCoord>198</xCoord>
<yCoord>362</yCoord>
</edgeMap>
<edgeMap>
<xCoord>199</xCoord>
<yCoord>362</yCoord>
</edgeMap>
<edgeMap>
<xCoord>200</xCoord>
<yCoord>362</yCoord>
</edgeMap>
<edgeMap>
<xCoord>201</xCoord>
<yCoord>362</yCoord>
</edgeMap>
<edgeMap>
<xCoord>202</xCoord>
<yCoord>362</yCoord>
</edgeMap>
</roi>
</unblindedReadNodule>
<unblindedReadNodule>
<noduleID>MI014_19845</noduleID>
<roi>
<imageZposition>-163.5</imageZposition>
<imageSOP_UID>1.3.6.1.4.1.14519.5.2.1.6279.6001.470072451856576328904254713384</imageSOP_UID>
<inclusion>TRUE</inclusion>
<edgeMap>
<xCoord>196</xCoord>
<yCoord>408</yCoord>
</edgeMap>
</roi>
</unblindedReadNodule>
<unblindedReadNodule>
<noduleID>MI014_19838</noduleID>
<characteristics>
<subtlety>2</subtlety>
<internalStructure>1</internalStructure>
<calcification>6</calcification>
<sphericity>4</sphericity>
<margin>2</margin>
<lobulation>1</lobulation>
<spiculation>1</spiculation>
<texture>3</texture>
<malignancy>2</malignancy>
</characteristics>
<roi>
<imageZposition>-206.0</imageZposition>
<imageSOP_UID>1.3.6.1.4.1.14519.5.2.1.6279.6001.794739266740236039561196545849</imageSOP_UID>
<inclusion>TRUE</inclusion>
<edgeMap>
<xCoord>371</xCoord>
<yCoord>397</yCoord>
</edgeMap>
<edgeMap>
<xCoord>372</xCoord>
<yCoord>396</yCoord>
</edgeMap>
<edgeMap>
<xCoord>373</xCoord>
<yCoord>395</yCoord>
</edgeMap>
<edgeMap>
<xCoord>373</xCoord>
<yCoord>394</yCoord>
</edgeMap>
<edgeMap>
<xCoord>373</xCoord>
<yCoord>393</yCoord>
</edgeMap>
<edgeMap>
<xCoord>373</xCoord>
<yCoord>392</yCoord>
</edgeMap>
<edgeMap>
<xCoord>372</xCoord>
<yCoord>391</yCoord>
</edgeMap>
<edgeMap>
<xCoord>371</xCoord>
<yCoord>391</yCoord>
</edgeMap>
<edgeMap>
<xCoord>371</xCoord>
<yCoord>392</yCoord>
</edgeMap>
<edgeMap>
<xCoord>370</xCoord>
<yCoord>393</yCoord>
</edgeMap>
<edgeMap>
<xCoord>369</xCoord>
<yCoord>394</yCoord>
</edgeMap>
<edgeMap>
<xCoord>369</xCoord>
<yCoord>395</yCoord>
</edgeMap>
<edgeMap>
<xCoord>369</xCoord>
<yCoord>396</yCoord>
</edgeMap>
<edgeMap>
<xCoord>370</xCoord>
<yCoord>397</yCoord>
</edgeMap>
<edgeMap>
<xCoord>371</xCoord>
<yCoord>397</yCoord>
</edgeMap>
</roi>
<roi>
<imageZposition>-208.5</imageZposition>
<imageSOP_UID>1.3.6.1.4.1.14519.5.2.1.6279.6001.302470132528883741220827919525</imageSOP_UID>
<inclusion>TRUE</inclusion>
<edgeMap>
<xCoord>371</xCoord>
<yCoord>400</yCoord>
</edgeMap>
<edgeMap>
<xCoord>372</xCoord>
<yCoord>399</yCoord>
</edgeMap>
<edgeMap>
<xCoord>372</xCoord>
<yCoord>398</yCoord>
</edgeMap>
<edgeMap>
<xCoord>373</xCoord>
<yCoord>397</yCoord>
</edgeMap>
<edgeMap>
<xCoord>374</xCoord>
<yCoord>396</yCoord>
</edgeMap>
<edgeMap>
<xCoord>375</xCoord>
<yCoord>395</yCoord>
</edgeMap>
<edgeMap>
<xCoord>375</xCoord>
<yCoord>394</yCoord>
</edgeMap>
<edgeMap>
<xCoord>374</xCoord>
<yCoord>393</yCoord>
</edgeMap>
<edgeMap>
<xCoord>373</xCoord>
<yCoord>392</yCoord>
</edgeMap>
<edgeMap>
<xCoord>372</xCoord>
<yCoord>391</yCoord>
</edgeMap>
<edgeMap>
<xCoord>371</xCoord>
<yCoord>391</yCoord>
</edgeMap>
<edgeMap>
<xCoord>370</xCoord>
<yCoord>391</yCoord>
</edgeMap>
<edgeMap>
<xCoord>369</xCoord>
<yCoord>392</yCoord>
</edgeMap>
<edgeMap>
<xCoord>369</xCoord>
<yCoord>393</yCoord>
</edgeMap>
<edgeMap>
<xCoord>368</xCoord>
<yCoord>394</yCoord>
</edgeMap>
<edgeMap>
<xCoord>368</xCoord>
<yCoord>395</yCoord>
</edgeMap>
<edgeMap>
<xCoord>368</xCoord>
<yCoord>396</yCoord>
</edgeMap>
<edgeMap>
<xCoord>369</xCoord>
<yCoord>397</yCoord>
</edgeMap>
<edgeMap>
<xCoord>369</xCoord>
<yCoord>398</yCoord>
</edgeMap>
<edgeMap>
<xCoord>369</xCoord>
<yCoord>399</yCoord>
</edgeMap>
<edgeMap>
<xCoord>369</xCoord>
<yCoord>400</yCoord>
</edgeMap>
<edgeMap>
<xCoord>370</xCoord>
<yCoord>400</yCoord>
</edgeMap>
<edgeMap>
<xCoord>371</xCoord>
<yCoord>400</yCoord>
</edgeMap>
</roi>
<roi>
<imageZposition>-211.0</imageZposition>
<imageSOP_UID>1.3.6.1.4.1.14519.5.2.1.6279.6001.264446141678654824314717323003</imageSOP_UID>
<inclusion>TRUE</inclusion>
<edgeMap>
<xCoord>371</xCoord>
<yCoord>396</yCoord>
</edgeMap>
<edgeMap>
<xCoord>371</xCoord>
<yCoord>395</yCoord>
</edgeMap>
<edgeMap>
<xCoord>372</xCoord>
<yCoord>394</yCoord>
</edgeMap>
<edgeMap>
<xCoord>372</xCoord>
<yCoord>393</yCoord>
</edgeMap>
<edgeMap>
<xCoord>372</xCoord>
<yCoord>392</yCoord>
</edgeMap>
<edgeMap>
<xCoord>371</xCoord>
<yCoord>392</yCoord>
</edgeMap>
<edgeMap>
<xCoord>370</xCoord>
<yCoord>393</yCoord>
</edgeMap>
<edgeMap>
<xCoord>369</xCoord>
<yCoord>394</yCoord>
</edgeMap>
<edgeMap>
<xCoord>368</xCoord>
<yCoord>395</yCoord>
</edgeMap>
<edgeMap>
<xCoord>369</xCoord>
<yCoord>396</yCoord>
</edgeMap>
<edgeMap>
<xCoord>370</xCoord>
<yCoord>396</yCoord>
</edgeMap>
<edgeMap>
<xCoord>371</xCoord>
<yCoord>396</yCoord>
</edgeMap>
</roi>
</unblindedReadNodule>
<nonNodule>
<nonNoduleID>MI014_19846</nonNoduleID>
<imageZposition>-56.0</imageZposition>
<imageSOP_UID>1.3.6.1.4.1.14519.5.2.1.6279.6001.134784883665860368145024666364</imageSOP_UID>
<locus>
<xCoord>279</xCoord>
<yCoord>273</yCoord>
</locus>
</nonNodule>
</readingSession>
<readingSession>
		<annotationVersion>3.12</annotationVersion>
		<servicingRadiologistID>855206490</servicingRadiologistID>
			<unblindedReadNodule>
				<noduleID>0</noduleID>
				<roi>
					<imageZposition>-208.5</imageZposition>
					<imageSOP_UID>1.3.6.1.4.1.14519.5.2.1.6279.6001.302470132528883741220827919525</imageSOP_UID>
					<inclusion>TRUE</inclusion>
					<edgeMap>
					<xCoord>373</xCoord>
					<yCoord>393</yCoord>
					</edgeMap>
				</roi>
			</unblindedReadNodule>
			<unblindedReadNodule>
				<noduleID>1</noduleID>
				<roi>
					<imageZposition>-176.0</imageZposition>
					<imageSOP_UID>1.3.6.1.4.1.14519.5.2.1.6279.6001.190237583445506707242014010672</imageSOP_UID>
					<inclusion>TRUE</inclusion>
					<edgeMap>
					<xCoord>90</xCoord>
					<yCoord>316</yCoord>
					</edgeMap>
				</roi>
			</unblindedReadNodule>
			<unblindedReadNodule>
				<noduleID>2</noduleID>
				<characteristics>
					<subtlety>3</subtlety>
					<internalStructure>1</internalStructure>
					<calcification>6</calcification>
					<sphericity>5</sphericity>
					<margin>5</margin>
					<lobulation>1</lobulation>
					<spiculation>1</spiculation>
					<texture>5</texture>
					<malignancy>2</malignancy>
				</characteristics>
				<roi>
					<imageZposition>-203.5</imageZposition>
					<imageSOP_UID>1.3.6.1.4.1.14519.5.2.1.6279.6001.519447633404624577800749987210</imageSOP_UID>
					<inclusion>TRUE</inclusion>
					<edgeMap>
					<xCoord>196</xCoord>
					<yCoord>359</yCoord>
					</edgeMap>
					<edgeMap>
					<xCoord>196</xCoord>
					<yCoord>358</yCoord>
					</edgeMap>
					<edgeMap>
					<xCoord>196</xCoord>
					<yCoord>357</yCoord>
					</edgeMap>
					<edgeMap>
					<xCoord>196</xCoord>
					<yCoord>356</yCoord>
					</edgeMap>
					<edgeMap>
					<xCoord>196</xCoord>
					<yCoord>355</yCoord>
					</edgeMap>
					<edgeMap>
					<xCoord>196</xCoord>
					<yCoord>354</yCoord>
					</edgeMap>
					<edgeMap>
					<xCoord>196</xCoord>
					<yCoord>353</yCoord>
					</edgeMap>
					<edgeMap>
					<xCoord>197</xCoord>
					<yCoord>352</yCoord>
					</edgeMap>
					<edgeMap>
					<xCoord>198</xCoord>
					<yCoord>352</yCoord>
					</edgeMap>
					<edgeMap>
					<xCoord>199</xCoord>
					<yCoord>351</yCoord>
					</edgeMap>
					<edgeMap>
					<xCoord>200</xCoord>
					<yCoord>352</yCoord>
					</edgeMap>
					<edgeMap>
					<xCoord>201</xCoord>
					<yCoord>352</yCoord>
					</edgeMap>
					<edgeMap>
					<xCoord>202</xCoord>
					<yCoord>352</yCoord>
					</edgeMap>
					<edgeMap>
					<xCoord>203</xCoord>
					<yCoord>352</yCoord>
					</edgeMap>
					<edgeMap>
					<xCoord>204</xCoord>
					<yCoord>352</yCoord>
					</edgeMap>
					<edgeMap>
					<xCoord>205</xCoord>
					<yCoord>353</yCoord>
					</edgeMap>
					<edgeMap>
					<xCoord>206</xCoord>
					<yCoord>354</yCoord>
					</edgeMap>
					<edgeMap>
					<xCoord>207</xCoord>
					<yCoord>355</yCoord>
					</edgeMap>
					<edgeMap>
					<xCoord>207</xCoord>
					<yCoord>356</yCoord>
					</edgeMap>
					<edgeMap>
					<xCoord>206</xCoord>
					<yCoord>357</yCoord>
					</edgeMap>
					<edgeMap>
					<xCoord>206</xCoord>
					<yCoord>358</yCoord>
					</edgeMap>
					<edgeMap>
					<xCoord>205</xCoord>
					<yCoord>359</yCoord>
					</edgeMap>
					<edgeMap>
					<xCoord>204</xCoord>
					<yCoord>360</yCoord>
					</edgeMap>
					<edgeMap>
					<xCoord>203</xCoord>
					<yCoord>360</yCoord>
					</edgeMap>
					<edgeMap>
					<xCoord>202</xCoord>
					<yCoord>361</yCoord>
					</edgeMap>
					<edgeMap>
					<xCoord>201</xCoord>
					<yCoord>361</yCoord>
					</edgeMap>
					<edgeMap>
					<xCoord>200</xCoord>
					<yCoord>361</yCoord>
					</edgeMap>
					<edgeMap>
					<xCoord>199</xCoord>
					<yCoord>361</yCoord>
					</edgeMap>
					<edgeMap>
					<xCoord>198</xCoord>
					<yCoord>361</yCoord>
					</edgeMap>
					<edgeMap>
					<xCoord>197</xCoord>
					<yCoord>361</yCoord>
					</edgeMap>
					<edgeMap>
					<xCoord>197</xCoord>
					<yCoord>360</yCoord>
					</edgeMap>
					<edgeMap>
					<xCoord>196</xCoord>
					<yCoord>359</yCoord>
					</edgeMap>
				</roi>
				<roi>
					<imageZposition>-206.0</imageZposition>
					<imageSOP_UID>1.3.6.1.4.1.14519.5.2.1.6279.6001.794739266740236039561196545849</imageSOP_UID>
					<inclusion>TRUE</inclusion>
					<edgeMap>
					<xCoord>195</xCoord>
					<yCoord>358</yCoord>
					</edgeMap>
					<edgeMap>
					<xCoord>195</xCoord>
					<yCoord>357</yCoord>
					</edgeMap>
					<edgeMap>
					<xCoord>195</xCoord>
					<yCoord>356</yCoord>
					</edgeMap>
					<edgeMap>
					<xCoord>195</xCoord>
					<yCoord>355</yCoord>
					</edgeMap>
					<edgeMap>
					<xCoord>195</xCoord>
					<yCoord>354</yCoord>
					</edgeMap>
					<edgeMap>
					<xCoord>196</xCoord>
					<yCoord>353</yCoord>
					</edgeMap>
					<edgeMap>
					<xCoord>197</xCoord>
					<yCoord>352</yCoord>
					</edgeMap>
					<edgeMap>
					<xCoord>197</xCoord>
					<yCoord>351</yCoord>
					</edgeMap>
					<edgeMap>
					<xCoord>198</xCoord>
					<yCoord>351</yCoord>
					</edgeMap>
					<edgeMap>
					<xCoord>199</xCoord>
					<yCoord>351</yCoord>
					</edgeMap>
					<edgeMap>
					<xCoord>200</xCoord>
					<yCoord>351</yCoord>
					</edgeMap>
					<edgeMap>
					<xCoord>201</xCoord>
					<yCoord>351</yCoord>
					</edgeMap>
					<edgeMap>
					<xCoord>202</xCoord>
					<yCoord>351</yCoord>
					</edgeMap>
					<edgeMap>
					<xCoord>203</xCoord>
					<yCoord>351</yCoord>
					</edgeMap>
					<edgeMap>
					<xCoord>204</xCoord>
					<yCoord>351</yCoord>
					</edgeMap>
					<edgeMap>
					<xCoord>205</xCoord>
					<yCoord>351</yCoord>
					</edgeMap>
					<edgeMap>
					<xCoord>206</xCoord>
					<yCoord>352</yCoord>
					</edgeMap>
					<edgeMap>
					<xCoord>207</xCoord>
					<yCoord>353</yCoord>
					</edgeMap>
					<edgeMap>
					<xCoord>207</xCoord>
					<yCoord>354</yCoord>
					</edgeMap>
					<edgeMap>
					<xCoord>207</xCoord>
					<yCoord>355</yCoord>
					</edgeMap>
					<edgeMap>
					<xCoord>207</xCoord>
					<yCoord>356</yCoord>
					</edgeMap>
					<edgeMap>
					<xCoord>206</xCoord>
					<yCoord>357</yCoord>
					</edgeMap>
					<edgeMap>
					<xCoord>206</xCoord>
					<yCoord>358</yCoord>
					</edgeMap>
					<edgeMap>
					<xCoord>205</xCoord>
					<yCoord>359</yCoord>
					</edgeMap>
					<edgeMap>
					<xCoord>205</xCoord>
					<yCoord>360</yCoord>
					</edgeMap>
					<edgeMap>
					<xCoord>204</xCoord>
					<yCoord>360</yCoord>
					</edgeMap>
					<edgeMap>
					<xCoord>203</xCoord>
					<yCoord>361</yCoord>
					</edgeMap>
					<edgeMap>
					<xCoord>202</xCoord>
					<yCoord>361</yCoord>
					</edgeMap>
					<edgeMap>
					<xCoord>201</xCoord>
					<yCoord>361</yCoord>
					</edgeMap>
					<edgeMap>
					<xCoord>200</xCoord>
					<yCoord>361</yCoord>
					</edgeMap>
					<edgeMap>
					<xCoord>199</xCoord>
					<yCoord>361</yCoord>
					</edgeMap>
					<edgeMap>
					<xCoord>198</xCoord>
					<yCoord>361</yCoord>
					</edgeMap>
					<edgeMap>
					<xCoord>197</xCoord>
					<yCoord>360</yCoord>
					</edgeMap>
					<edgeMap>
					<xCoord>196</xCoord>
					<yCoord>359</yCoord>
					</edgeMap>
					<edgeMap>
					<xCoord>195</xCoord>
					<yCoord>358</yCoord>
					</edgeMap>
				</roi>
				<roi>
					<imageZposition>-208.5</imageZposition>
					<imageSOP_UID>1.3.6.1.4.1.14519.5.2.1.6279.6001.302470132528883741220827919525</imageSOP_UID>
					<inclusion>TRUE</inclusion>
					<edgeMap>
					<xCoord>196</xCoord>
					<yCoord>356</yCoord>
					</edgeMap>
					<edgeMap>
					<xCoord>196</xCoord>
					<yCoord>355</yCoord>
					</edgeMap>
					<edgeMap>
					<xCoord>196</xCoord>
					<yCoord>354</yCoord>
					</edgeMap>
					<edgeMap>
					<xCoord>196</xCoord>
					<yCoord>353</yCoord>
					</edgeMap>
					<edgeMap>
					<xCoord>196</xCoord>
					<yCoord>352</yCoord>
					</edgeMap>
					<edgeMap>
					<xCoord>197</xCoord>
					<yCoord>351</yCoord>
					</edgeMap>
					<edgeMap>
					<xCoord>198</xCoord>
					<yCoord>351</yCoord>
					</edgeMap>
					<edgeMap>
					<xCoord>199</xCoord>
					<yCoord>351</yCoord>
					</edgeMap>
					<edgeMap>
					<xCoord>200</xCoord>
					<yCoord>351</yCoord>
					</edgeMap>
					<edgeMap>
					<xCoord>201</xCoord>
					<yCoord>352</yCoord>
					</edgeMap>
					<edgeMap>
					<xCoord>202</xCoord>
					<yCoord>352</yCoord>
					</edgeMap>
					<edgeMap>
					<xCoord>203</xCoord>
					<yCoord>353</yCoord>
					</edgeMap>
					<edgeMap>
					<xCoord>204</xCoord>
					<yCoord>353</yCoord>
					</edgeMap>
					<edgeMap>
					<xCoord>205</xCoord>
					<yCoord>354</yCoord>
					</edgeMap>
					<edgeMap>
					<xCoord>205</xCoord>
					<yCoord>355</yCoord>
					</edgeMap>
					<edgeMap>
					<xCoord>206</xCoord>
					<yCoord>356</yCoord>
					</edgeMap>
					<edgeMap>
					<xCoord>206</xCoord>
					<yCoord>357</yCoord>
					</edgeMap>
					<edgeMap>
					<xCoord>206</xCoord>
					<yCoord>358</yCoord>
					</edgeMap>
					<edgeMap>
					<xCoord>205</xCoord>
					<yCoord>359</yCoord>
					</edgeMap>
					<edgeMap>
					<xCoord>204</xCoord>
					<yCoord>360</yCoord>
					</edgeMap>
					<edgeMap>
					<xCoord>203</xCoord>
					<yCoord>361</yCoord>
					</edgeMap>
					<edgeMap>
					<xCoord>202</xCoord>
					<yCoord>361</yCoord>
					</edgeMap>
					<edgeMap>
					<xCoord>201</xCoord>
					<yCoord>362</yCoord>
					</edgeMap>
					<edgeMap>
					<xCoord>200</xCoord>
					<yCoord>362</yCoord>
					</edgeMap>
					<edgeMap>
					<xCoord>199</xCoord>
					<yCoord>362</yCoord>
					</edgeMap>
					<edgeMap>
					<xCoord>198</xCoord>
					<yCoord>362</yCoord>
					</edgeMap>
					<edgeMap>
					<xCoord>198</xCoord>
					<yCoord>361</yCoord>
					</edgeMap>
					<edgeMap>
					<xCoord>197</xCoord>
					<yCoord>361</yCoord>
					</edgeMap>
					<edgeMap>
					<xCoord>197</xCoord>
					<yCoord>360</yCoord>
					</edgeMap>
					<edgeMap>
					<xCoord>196</xCoord>
					<yCoord>360</yCoord>
					</edgeMap>
					<edgeMap>
					<xCoord>196</xCoord>
					<yCoord>359</yCoord>
					</edgeMap>
					<edgeMap>
					<xCoord>196</xCoord>
					<yCoord>358</yCoord>
					</edgeMap>
					<edgeMap>
					<xCoord>196</xCoord>
					<yCoord>357</yCoord>
					</edgeMap>
					<edgeMap>
					<xCoord>196</xCoord>
					<yCoord>356</yCoord>
					</edgeMap>
				</roi>
			</unblindedReadNodule>
			<unblindedReadNodule>
				<noduleID>3</noduleID>
				<roi>
					<imageZposition>-163.5</imageZposition>
					<imageSOP_UID>1.3.6.1.4.1.14519.5.2.1.6279.6001.470072451856576328904254713384</imageSOP_UID>
					<inclusion>TRUE</inclusion>
					<edgeMap>
					<xCoord>195</xCoord>
					<yCoord>406</yCoord>
					</edgeMap>
				</roi>
			</unblindedReadNodule>
			<nonNodule>
				<nonNoduleID>4</nonNoduleID>
				<imageZposition>-56.0</imageZposition>
				<imageSOP_UID>1.3.6.1.4.1.14519.5.2.1.6279.6001.134784883665860368145024666364</imageSOP_UID>
				<locus>
					<xCoord>279</xCoord>
					<yCoord>273</yCoord>
				</locus>
			</nonNodule>
	</readingSession>
</LidcReadMessage>
