# Supplementary material for: An improved V-Net lung nodule segmentation model based on pixel threshold separation and attention mechanism
Source: Sci Rep. 2024 Feb 27;14:4743. doi: 10.1038/s41598-024-55178-3 (PMC10899216; doi:10.1038/s41598-024-55178-3)
Supplement: Supplementary file 1 — Supplementary Information 1. [file 41598_2024_55178_MOESM1_ESM.zip › lidc-xml-only/tcia-lidc-xml/185/255.xml]

<?xml version="1.0" encoding="UTF-8"?>
<LidcReadMessage uid="1.3.6.1.4.1.14519.5.2.1.6279.6001.1307390718506.0" xmlns="http://www.nih.gov" xmlns:xsi="http://www.w3.org/2001/XMLSchema-instance" xsi:schemaLocation="http://www.nih.gov  http://troll.rad.med.umich.edu/lidc/LidcReadMessage.xsd">
<ResponseHeader>
<Version>1.8</Version>
<MessageId>2834568</MessageId>
<DateRequest>2005-10-26</DateRequest>
<TimeRequest>00:00:00</TimeRequest>
<RequestingSite>removed</RequestingSite>
<ServicingSite>removed</ServicingSite>
<TaskDescription>Second unblinded read</TaskDescription>
<CtImageFile>removed</CtImageFile>
<SeriesInstanceUid>1.3.6.1.4.1.14519.5.2.1.6279.6001.143622857676008763729469324839</SeriesInstanceUid>
<DateService>2005-10-26</DateService>
<TimeService>00:00:00</TimeService>
<ResponseDescription>1 - Reading complete</ResponseDescription>
<StudyInstanceUID>1.3.6.1.4.1.14519.5.2.1.6279.6001.292294220516976158142911380662</StudyInstanceUID></ResponseHeader>
<readingSession>
<annotationVersion>3.12</annotationVersion>
<servicingRadiologistID>anon</servicingRadiologistID>
<unblindedReadNodule>
<noduleID>110365</noduleID>
<characteristics>
<subtlety>5</subtlety>
<internalStructure>1</internalStructure>
<calcification>4</calcification>
<sphericity>2</sphericity>
<margin>4</margin>
<lobulation>5</lobulation>
<spiculation>2</spiculation>
<texture>5</texture>
<malignancy>3</malignancy>
</characteristics>
<roi>
<imageZposition>-114.0</imageZposition>
<imageSOP_UID>1.3.6.1.4.1.14519.5.2.1.6279.6001.512762244322848746595977007021</imageSOP_UID>
<inclusion>TRUE</inclusion>
<edgeMap>
<xCoord>129</xCoord>
<yCoord>287</yCoord>
</edgeMap>
<edgeMap>
<xCoord>130</xCoord>
<yCoord>286</yCoord>
</edgeMap>
<edgeMap>
<xCoord>130</xCoord>
<yCoord>285</yCoord>
</edgeMap>
<edgeMap>
<xCoord>130</xCoord>
<yCoord>284</yCoord>
</edgeMap>
<edgeMap>
<xCoord>130</xCoord>
<yCoord>283</yCoord>
</edgeMap>
<edgeMap>
<xCoord>129</xCoord>
<yCoord>282</yCoord>
</edgeMap>
<edgeMap>
<xCoord>128</xCoord>
<yCoord>282</yCoord>
</edgeMap>
<edgeMap>
<xCoord>127</xCoord>
<yCoord>282</yCoord>
</edgeMap>
<edgeMap>
<xCoord>126</xCoord>
<yCoord>283</yCoord>
</edgeMap>
<edgeMap>
<xCoord>125</xCoord>
<yCoord>284</yCoord>
</edgeMap>
<edgeMap>
<xCoord>125</xCoord>
<yCoord>285</yCoord>
</edgeMap>
<edgeMap>
<xCoord>125</xCoord>
<yCoord>286</yCoord>
</edgeMap>
<edgeMap>
<xCoord>126</xCoord>
<yCoord>287</yCoord>
</edgeMap>
<edgeMap>
<xCoord>127</xCoord>
<yCoord>287</yCoord>
</edgeMap>
<edgeMap>
<xCoord>128</xCoord>
<yCoord>287</yCoord>
</edgeMap>
<edgeMap>
<xCoord>129</xCoord>
<yCoord>287</yCoord>
</edgeMap>
</roi>
<roi>
<imageZposition>-115.0</imageZposition>
<imageSOP_UID>1.3.6.1.4.1.14519.5.2.1.6279.6001.237159855627947835253564671251</imageSOP_UID>
<inclusion>TRUE</inclusion>
<edgeMap>
<xCoord>128</xCoord>
<yCoord>288</yCoord>
</edgeMap>
<edgeMap>
<xCoord>129</xCoord>
<yCoord>287</yCoord>
</edgeMap>
<edgeMap>
<xCoord>130</xCoord>
<yCoord>287</yCoord>
</edgeMap>
<edgeMap>
<xCoord>130</xCoord>
<yCoord>286</yCoord>
</edgeMap>
<edgeMap>
<xCoord>130</xCoord>
<yCoord>285</yCoord>
</edgeMap>
<edgeMap>
<xCoord>130</xCoord>
<yCoord>284</yCoord>
</edgeMap>
<edgeMap>
<xCoord>131</xCoord>
<yCoord>283</yCoord>
</edgeMap>
<edgeMap>
<xCoord>132</xCoord>
<yCoord>283</yCoord>
</edgeMap>
<edgeMap>
<xCoord>132</xCoord>
<yCoord>282</yCoord>
</edgeMap>
<edgeMap>
<xCoord>132</xCoord>
<yCoord>281</yCoord>
</edgeMap>
<edgeMap>
<xCoord>133</xCoord>
<yCoord>280</yCoord>
</edgeMap>
<edgeMap>
<xCoord>133</xCoord>
<yCoord>279</yCoord>
</edgeMap>
<edgeMap>
<xCoord>133</xCoord>
<yCoord>278</yCoord>
</edgeMap>
<edgeMap>
<xCoord>132</xCoord>
<yCoord>278</yCoord>
</edgeMap>
<edgeMap>
<xCoord>131</xCoord>
<yCoord>277</yCoord>
</edgeMap>
<edgeMap>
<xCoord>130</xCoord>
<yCoord>276</yCoord>
</edgeMap>
<edgeMap>
<xCoord>129</xCoord>
<yCoord>276</yCoord>
</edgeMap>
<edgeMap>
<xCoord>128</xCoord>
<yCoord>277</yCoord>
</edgeMap>
<edgeMap>
<xCoord>127</xCoord>
<yCoord>278</yCoord>
</edgeMap>
<edgeMap>
<xCoord>127</xCoord>
<yCoord>279</yCoord>
</edgeMap>
<edgeMap>
<xCoord>127</xCoord>
<yCoord>280</yCoord>
</edgeMap>
<edgeMap>
<xCoord>128</xCoord>
<yCoord>281</yCoord>
</edgeMap>
<edgeMap>
<xCoord>127</xCoord>
<yCoord>282</yCoord>
</edgeMap>
<edgeMap>
<xCoord>126</xCoord>
<yCoord>282</yCoord>
</edgeMap>
<edgeMap>
<xCoord>125</xCoord>
<yCoord>283</yCoord>
</edgeMap>
<edgeMap>
<xCoord>124</xCoord>
<yCoord>284</yCoord>
</edgeMap>
<edgeMap>
<xCoord>124</xCoord>
<yCoord>285</yCoord>
</edgeMap>
<edgeMap>
<xCoord>124</xCoord>
<yCoord>286</yCoord>
</edgeMap>
<edgeMap>
<xCoord>125</xCoord>
<yCoord>287</yCoord>
</edgeMap>
<edgeMap>
<xCoord>126</xCoord>
<yCoord>288</yCoord>
</edgeMap>
<edgeMap>
<xCoord>127</xCoord>
<yCoord>288</yCoord>
</edgeMap>
<edgeMap>
<xCoord>128</xCoord>
<yCoord>288</yCoord>
</edgeMap>
</roi>
<roi>
<imageZposition>-116.0</imageZposition>
<imageSOP_UID>1.3.6.1.4.1.14519.5.2.1.6279.6001.286665453506015717024617638069</imageSOP_UID>
<inclusion>TRUE</inclusion>
<edgeMap>
<xCoord>129</xCoord>
<yCoord>289</yCoord>
</edgeMap>
<edgeMap>
<xCoord>130</xCoord>
<yCoord>288</yCoord>
</edgeMap>
<edgeMap>
<xCoord>131</xCoord>
<yCoord>288</yCoord>
</edgeMap>
<edgeMap>
<xCoord>131</xCoord>
<yCoord>287</yCoord>
</edgeMap>
<edgeMap>
<xCoord>131</xCoord>
<yCoord>286</yCoord>
</edgeMap>
<edgeMap>
<xCoord>131</xCoord>
<yCoord>285</yCoord>
</edgeMap>
<edgeMap>
<xCoord>130</xCoord>
<yCoord>284</yCoord>
</edgeMap>
<edgeMap>
<xCoord>131</xCoord>
<yCoord>283</yCoord>
</edgeMap>
<edgeMap>
<xCoord>132</xCoord>
<yCoord>283</yCoord>
</edgeMap>
<edgeMap>
<xCoord>133</xCoord>
<yCoord>282</yCoord>
</edgeMap>
<edgeMap>
<xCoord>133</xCoord>
<yCoord>281</yCoord>
</edgeMap>
<edgeMap>
<xCoord>133</xCoord>
<yCoord>280</yCoord>
</edgeMap>
<edgeMap>
<xCoord>134</xCoord>
<yCoord>279</yCoord>
</edgeMap>
<edgeMap>
<xCoord>134</xCoord>
<yCoord>278</yCoord>
</edgeMap>
<edgeMap>
<xCoord>133</xCoord>
<yCoord>278</yCoord>
</edgeMap>
<edgeMap>
<xCoord>132</xCoord>
<yCoord>277</yCoord>
</edgeMap>
<edgeMap>
<xCoord>132</xCoord>
<yCoord>276</yCoord>
</edgeMap>
<edgeMap>
<xCoord>131</xCoord>
<yCoord>276</yCoord>
</edgeMap>
<edgeMap>
<xCoord>130</xCoord>
<yCoord>276</yCoord>
</edgeMap>
<edgeMap>
<xCoord>129</xCoord>
<yCoord>275</yCoord>
</edgeMap>
<edgeMap>
<xCoord>128</xCoord>
<yCoord>276</yCoord>
</edgeMap>
<edgeMap>
<xCoord>127</xCoord>
<yCoord>277</yCoord>
</edgeMap>
<edgeMap>
<xCoord>127</xCoord>
<yCoord>278</yCoord>
</edgeMap>
<edgeMap>
<xCoord>127</xCoord>
<yCoord>279</yCoord>
</edgeMap>
<edgeMap>
<xCoord>127</xCoord>
<yCoord>280</yCoord>
</edgeMap>
<edgeMap>
<xCoord>127</xCoord>
<yCoord>281</yCoord>
</edgeMap>
<edgeMap>
<xCoord>126</xCoord>
<yCoord>282</yCoord>
</edgeMap>
<edgeMap>
<xCoord>125</xCoord>
<yCoord>282</yCoord>
</edgeMap>
<edgeMap>
<xCoord>125</xCoord>
<yCoord>283</yCoord>
</edgeMap>
<edgeMap>
<xCoord>125</xCoord>
<yCoord>284</yCoord>
</edgeMap>
<edgeMap>
<xCoord>125</xCoord>
<yCoord>285</yCoord>
</edgeMap>
<edgeMap>
<xCoord>124</xCoord>
<yCoord>286</yCoord>
</edgeMap>
<edgeMap>
<xCoord>124</xCoord>
<yCoord>287</yCoord>
</edgeMap>
<edgeMap>
<xCoord>125</xCoord>
<yCoord>288</yCoord>
</edgeMap>
<edgeMap>
<xCoord>126</xCoord>
<yCoord>289</yCoord>
</edgeMap>
<edgeMap>
<xCoord>127</xCoord>
<yCoord>289</yCoord>
</edgeMap>
<edgeMap>
<xCoord>128</xCoord>
<yCoord>288</yCoord>
</edgeMap>
<edgeMap>
<xCoord>129</xCoord>
<yCoord>289</yCoord>
</edgeMap>
</roi>
<roi>
<imageZposition>-117.0</imageZposition>
<imageSOP_UID>1.3.6.1.4.1.14519.5.2.1.6279.6001.139369190355281021915321022179</imageSOP_UID>
<inclusion>TRUE</inclusion>
<edgeMap>
<xCoord>131</xCoord>
<yCoord>289</yCoord>
</edgeMap>
<edgeMap>
<xCoord>132</xCoord>
<yCoord>288</yCoord>
</edgeMap>
<edgeMap>
<xCoord>132</xCoord>
<yCoord>287</yCoord>
</edgeMap>
<edgeMap>
<xCoord>132</xCoord>
<yCoord>286</yCoord>
</edgeMap>
<edgeMap>
<xCoord>131</xCoord>
<yCoord>285</yCoord>
</edgeMap>
<edgeMap>
<xCoord>131</xCoord>
<yCoord>284</yCoord>
</edgeMap>
<edgeMap>
<xCoord>132</xCoord>
<yCoord>283</yCoord>
</edgeMap>
<edgeMap>
<xCoord>133</xCoord>
<yCoord>282</yCoord>
</edgeMap>
<edgeMap>
<xCoord>134</xCoord>
<yCoord>281</yCoord>
</edgeMap>
<edgeMap>
<xCoord>135</xCoord>
<yCoord>280</yCoord>
</edgeMap>
<edgeMap>
<xCoord>134</xCoord>
<yCoord>279</yCoord>
</edgeMap>
<edgeMap>
<xCoord>134</xCoord>
<yCoord>278</yCoord>
</edgeMap>
<edgeMap>
<xCoord>134</xCoord>
<yCoord>277</yCoord>
</edgeMap>
<edgeMap>
<xCoord>133</xCoord>
<yCoord>276</yCoord>
</edgeMap>
<edgeMap>
<xCoord>132</xCoord>
<yCoord>276</yCoord>
</edgeMap>
<edgeMap>
<xCoord>131</xCoord>
<yCoord>275</yCoord>
</edgeMap>
<edgeMap>
<xCoord>130</xCoord>
<yCoord>275</yCoord>
</edgeMap>
<edgeMap>
<xCoord>129</xCoord>
<yCoord>275</yCoord>
</edgeMap>
<edgeMap>
<xCoord>128</xCoord>
<yCoord>275</yCoord>
</edgeMap>
<edgeMap>
<xCoord>127</xCoord>
<yCoord>276</yCoord>
</edgeMap>
<edgeMap>
<xCoord>126</xCoord>
<yCoord>277</yCoord>
</edgeMap>
<edgeMap>
<xCoord>126</xCoord>
<yCoord>278</yCoord>
</edgeMap>
<edgeMap>
<xCoord>126</xCoord>
<yCoord>279</yCoord>
</edgeMap>
<edgeMap>
<xCoord>125</xCoord>
<yCoord>280</yCoord>
</edgeMap>
<edgeMap>
<xCoord>124</xCoord>
<yCoord>281</yCoord>
</edgeMap>
<edgeMap>
<xCoord>123</xCoord>
<yCoord>281</yCoord>
</edgeMap>
<edgeMap>
<xCoord>122</xCoord>
<yCoord>281</yCoord>
</edgeMap>
<edgeMap>
<xCoord>122</xCoord>
<yCoord>282</yCoord>
</edgeMap>
<edgeMap>
<xCoord>123</xCoord>
<yCoord>283</yCoord>
</edgeMap>
<edgeMap>
<xCoord>124</xCoord>
<yCoord>284</yCoord>
</edgeMap>
<edgeMap>
<xCoord>124</xCoord>
<yCoord>285</yCoord>
</edgeMap>
<edgeMap>
<xCoord>124</xCoord>
<yCoord>286</yCoord>
</edgeMap>
<edgeMap>
<xCoord>124</xCoord>
<yCoord>287</yCoord>
</edgeMap>
<edgeMap>
<xCoord>125</xCoord>
<yCoord>288</yCoord>
</edgeMap>
<edgeMap>
<xCoord>125</xCoord>
<yCoord>289</yCoord>
</edgeMap>
<edgeMap>
<xCoord>126</xCoord>
<yCoord>289</yCoord>
</edgeMap>
<edgeMap>
<xCoord>127</xCoord>
<yCoord>289</yCoord>
</edgeMap>
<edgeMap>
<xCoord>128</xCoord>
<yCoord>289</yCoord>
</edgeMap>
<edgeMap>
<xCoord>129</xCoord>
<yCoord>289</yCoord>
</edgeMap>
<edgeMap>
<xCoord>130</xCoord>
<yCoord>289</yCoord>
</edgeMap>
<edgeMap>
<xCoord>131</xCoord>
<yCoord>289</yCoord>
</edgeMap>
</roi>
<roi>
<imageZposition>-118.0</imageZposition>
<imageSOP_UID>1.3.6.1.4.1.14519.5.2.1.6279.6001.314311350092478946129085316259</imageSOP_UID>
<inclusion>TRUE</inclusion>
<edgeMap>
<xCoord>131</xCoord>
<yCoord>292</yCoord>
</edgeMap>
<edgeMap>
<xCoord>132</xCoord>
<yCoord>291</yCoord>
</edgeMap>
<edgeMap>
<xCoord>132</xCoord>
<yCoord>290</yCoord>
</edgeMap>
<edgeMap>
<xCoord>133</xCoord>
<yCoord>289</yCoord>
</edgeMap>
<edgeMap>
<xCoord>133</xCoord>
<yCoord>288</yCoord>
</edgeMap>
<edgeMap>
<xCoord>133</xCoord>
<yCoord>287</yCoord>
</edgeMap>
<edgeMap>
<xCoord>133</xCoord>
<yCoord>286</yCoord>
</edgeMap>
<edgeMap>
<xCoord>132</xCoord>
<yCoord>285</yCoord>
</edgeMap>
<edgeMap>
<xCoord>132</xCoord>
<yCoord>284</yCoord>
</edgeMap>
<edgeMap>
<xCoord>133</xCoord>
<yCoord>283</yCoord>
</edgeMap>
<edgeMap>
<xCoord>134</xCoord>
<yCoord>282</yCoord>
</edgeMap>
<edgeMap>
<xCoord>135</xCoord>
<yCoord>282</yCoord>
</edgeMap>
<edgeMap>
<xCoord>136</xCoord>
<yCoord>283</yCoord>
</edgeMap>
<edgeMap>
<xCoord>136</xCoord>
<yCoord>284</yCoord>
</edgeMap>
<edgeMap>
<xCoord>137</xCoord>
<yCoord>284</yCoord>
</edgeMap>
<edgeMap>
<xCoord>138</xCoord>
<yCoord>285</yCoord>
</edgeMap>
<edgeMap>
<xCoord>139</xCoord>
<yCoord>285</yCoord>
</edgeMap>
<edgeMap>
<xCoord>140</xCoord>
<yCoord>285</yCoord>
</edgeMap>
<edgeMap>
<xCoord>140</xCoord>
<yCoord>284</yCoord>
</edgeMap>
<edgeMap>
<xCoord>140</xCoord>
<yCoord>283</yCoord>
</edgeMap>
<edgeMap>
<xCoord>139</xCoord>
<yCoord>282</yCoord>
</edgeMap>
<edgeMap>
<xCoord>138</xCoord>
<yCoord>281</yCoord>
</edgeMap>
<edgeMap>
<xCoord>138</xCoord>
<yCoord>280</yCoord>
</edgeMap>
<edgeMap>
<xCoord>137</xCoord>
<yCoord>279</yCoord>
</edgeMap>
<edgeMap>
<xCoord>136</xCoord>
<yCoord>279</yCoord>
</edgeMap>
<edgeMap>
<xCoord>135</xCoord>
<yCoord>278</yCoord>
</edgeMap>
<edgeMap>
<xCoord>134</xCoord>
<yCoord>277</yCoord>
</edgeMap>
<edgeMap>
<xCoord>134</xCoord>
<yCoord>276</yCoord>
</edgeMap>
<edgeMap>
<xCoord>133</xCoord>
<yCoord>275</yCoord>
</edgeMap>
<edgeMap>
<xCoord>132</xCoord>
<yCoord>275</yCoord>
</edgeMap>
<edgeMap>
<xCoord>131</xCoord>
<yCoord>274</yCoord>
</edgeMap>
<edgeMap>
<xCoord>130</xCoord>
<yCoord>274</yCoord>
</edgeMap>
<edgeMap>
<xCoord>129</xCoord>
<yCoord>274</yCoord>
</edgeMap>
<edgeMap>
<xCoord>128</xCoord>
<yCoord>275</yCoord>
</edgeMap>
<edgeMap>
<xCoord>127</xCoord>
<yCoord>275</yCoord>
</edgeMap>
<edgeMap>
<xCoord>126</xCoord>
<yCoord>275</yCoord>
</edgeMap>
<edgeMap>
<xCoord>126</xCoord>
<yCoord>276</yCoord>
</edgeMap>
<edgeMap>
<xCoord>126</xCoord>
<yCoord>277</yCoord>
</edgeMap>
<edgeMap>
<xCoord>126</xCoord>
<yCoord>278</yCoord>
</edgeMap>
<edgeMap>
<xCoord>125</xCoord>
<yCoord>279</yCoord>
</edgeMap>
<edgeMap>
<xCoord>124</xCoord>
<yCoord>280</yCoord>
</edgeMap>
<edgeMap>
<xCoord>123</xCoord>
<yCoord>280</yCoord>
</edgeMap>
<edgeMap>
<xCoord>122</xCoord>
<yCoord>281</yCoord>
</edgeMap>
<edgeMap>
<xCoord>121</xCoord>
<yCoord>282</yCoord>
</edgeMap>
<edgeMap>
<xCoord>120</xCoord>
<yCoord>283</yCoord>
</edgeMap>
<edgeMap>
<xCoord>121</xCoord>
<yCoord>284</yCoord>
</edgeMap>
<edgeMap>
<xCoord>122</xCoord>
<yCoord>285</yCoord>
</edgeMap>
<edgeMap>
<xCoord>123</xCoord>
<yCoord>286</yCoord>
</edgeMap>
<edgeMap>
<xCoord>124</xCoord>
<yCoord>287</yCoord>
</edgeMap>
<edgeMap>
<xCoord>125</xCoord>
<yCoord>288</yCoord>
</edgeMap>
<edgeMap>
<xCoord>126</xCoord>
<yCoord>289</yCoord>
</edgeMap>
<edgeMap>
<xCoord>127</xCoord>
<yCoord>289</yCoord>
</edgeMap>
<edgeMap>
<xCoord>128</xCoord>
<yCoord>289</yCoord>
</edgeMap>
<edgeMap>
<xCoord>129</xCoord>
<yCoord>290</yCoord>
</edgeMap>
<edgeMap>
<xCoord>130</xCoord>
<yCoord>291</yCoord>
</edgeMap>
<edgeMap>
<xCoord>131</xCoord>
<yCoord>292</yCoord>
</edgeMap>
</roi>
<roi>
<imageZposition>-119.0</imageZposition>
<imageSOP_UID>1.3.6.1.4.1.14519.5.2.1.6279.6001.869881427865048581934900190373</imageSOP_UID>
<inclusion>TRUE</inclusion>
<edgeMap>
<xCoord>132</xCoord>
<yCoord>291</yCoord>
</edgeMap>
<edgeMap>
<xCoord>132</xCoord>
<yCoord>290</yCoord>
</edgeMap>
<edgeMap>
<xCoord>133</xCoord>
<yCoord>289</yCoord>
</edgeMap>
<edgeMap>
<xCoord>134</xCoord>
<yCoord>288</yCoord>
</edgeMap>
<edgeMap>
<xCoord>134</xCoord>
<yCoord>287</yCoord>
</edgeMap>
<edgeMap>
<xCoord>133</xCoord>
<yCoord>286</yCoord>
</edgeMap>
<edgeMap>
<xCoord>133</xCoord>
<yCoord>285</yCoord>
</edgeMap>
<edgeMap>
<xCoord>133</xCoord>
<yCoord>284</yCoord>
</edgeMap>
<edgeMap>
<xCoord>134</xCoord>
<yCoord>283</yCoord>
</edgeMap>
<edgeMap>
<xCoord>135</xCoord>
<yCoord>284</yCoord>
</edgeMap>
<edgeMap>
<xCoord>135</xCoord>
<yCoord>285</yCoord>
</edgeMap>
<edgeMap>
<xCoord>136</xCoord>
<yCoord>285</yCoord>
</edgeMap>
<edgeMap>
<xCoord>137</xCoord>
<yCoord>285</yCoord>
</edgeMap>
<edgeMap>
<xCoord>138</xCoord>
<yCoord>285</yCoord>
</edgeMap>
<edgeMap>
<xCoord>139</xCoord>
<yCoord>285</yCoord>
</edgeMap>
<edgeMap>
<xCoord>140</xCoord>
<yCoord>285</yCoord>
</edgeMap>
<edgeMap>
<xCoord>141</xCoord>
<yCoord>284</yCoord>
</edgeMap>
<edgeMap>
<xCoord>141</xCoord>
<yCoord>283</yCoord>
</edgeMap>
<edgeMap>
<xCoord>140</xCoord>
<yCoord>282</yCoord>
</edgeMap>
<edgeMap>
<xCoord>139</xCoord>
<yCoord>281</yCoord>
</edgeMap>
<edgeMap>
<xCoord>138</xCoord>
<yCoord>280</yCoord>
</edgeMap>
<edgeMap>
<xCoord>138</xCoord>
<yCoord>279</yCoord>
</edgeMap>
<edgeMap>
<xCoord>138</xCoord>
<yCoord>278</yCoord>
</edgeMap>
<edgeMap>
<xCoord>137</xCoord>
<yCoord>278</yCoord>
</edgeMap>
<edgeMap>
<xCoord>136</xCoord>
<yCoord>278</yCoord>
</edgeMap>
<edgeMap>
<xCoord>135</xCoord>
<yCoord>277</yCoord>
</edgeMap>
<edgeMap>
<xCoord>134</xCoord>
<yCoord>276</yCoord>
</edgeMap>
<edgeMap>
<xCoord>133</xCoord>
<yCoord>275</yCoord>
</edgeMap>
<edgeMap>
<xCoord>132</xCoord>
<yCoord>275</yCoord>
</edgeMap>
<edgeMap>
<xCoord>131</xCoord>
<yCoord>274</yCoord>
</edgeMap>
<edgeMap>
<xCoord>130</xCoord>
<yCoord>274</yCoord>
</edgeMap>
<edgeMap>
<xCoord>129</xCoord>
<yCoord>274</yCoord>
</edgeMap>
<edgeMap>
<xCoord>128</xCoord>
<yCoord>274</yCoord>
</edgeMap>
<edgeMap>
<xCoord>127</xCoord>
<yCoord>275</yCoord>
</edgeMap>
<edgeMap>
<xCoord>126</xCoord>
<yCoord>275</yCoord>
</edgeMap>
<edgeMap>
<xCoord>126</xCoord>
<yCoord>276</yCoord>
</edgeMap>
<edgeMap>
<xCoord>126</xCoord>
<yCoord>277</yCoord>
</edgeMap>
<edgeMap>
<xCoord>126</xCoord>
<yCoord>278</yCoord>
</edgeMap>
<edgeMap>
<xCoord>125</xCoord>
<yCoord>279</yCoord>
</edgeMap>
<edgeMap>
<xCoord>124</xCoord>
<yCoord>280</yCoord>
</edgeMap>
<edgeMap>
<xCoord>123</xCoord>
<yCoord>280</yCoord>
</edgeMap>
<edgeMap>
<xCoord>122</xCoord>
<yCoord>281</yCoord>
</edgeMap>
<edgeMap>
<xCoord>121</xCoord>
<yCoord>281</yCoord>
</edgeMap>
<edgeMap>
<xCoord>121</xCoord>
<yCoord>282</yCoord>
</edgeMap>
<edgeMap>
<xCoord>120</xCoord>
<yCoord>283</yCoord>
</edgeMap>
<edgeMap>
<xCoord>120</xCoord>
<yCoord>284</yCoord>
</edgeMap>
<edgeMap>
<xCoord>121</xCoord>
<yCoord>285</yCoord>
</edgeMap>
<edgeMap>
<xCoord>122</xCoord>
<yCoord>286</yCoord>
</edgeMap>
<edgeMap>
<xCoord>122</xCoord>
<yCoord>287</yCoord>
</edgeMap>
<edgeMap>
<xCoord>123</xCoord>
<yCoord>287</yCoord>
</edgeMap>
<edgeMap>
<xCoord>124</xCoord>
<yCoord>287</yCoord>
</edgeMap>
<edgeMap>
<xCoord>125</xCoord>
<yCoord>288</yCoord>
</edgeMap>
<edgeMap>
<xCoord>126</xCoord>
<yCoord>289</yCoord>
</edgeMap>
<edgeMap>
<xCoord>127</xCoord>
<yCoord>289</yCoord>
</edgeMap>
<edgeMap>
<xCoord>128</xCoord>
<yCoord>289</yCoord>
</edgeMap>
<edgeMap>
<xCoord>129</xCoord>
<yCoord>290</yCoord>
</edgeMap>
<edgeMap>
<xCoord>130</xCoord>
<yCoord>291</yCoord>
</edgeMap>
<edgeMap>
<xCoord>131</xCoord>
<yCoord>291</yCoord>
</edgeMap>
<edgeMap>
<xCoord>132</xCoord>
<yCoord>291</yCoord>
</edgeMap>
</roi>
<roi>
<imageZposition>-120.0</imageZposition>
<imageSOP_UID>1.3.6.1.4.1.14519.5.2.1.6279.6001.555796695039781815572287613330</imageSOP_UID>
<inclusion>TRUE</inclusion>
<edgeMap>
<xCoord>130</xCoord>
<yCoord>291</yCoord>
</edgeMap>
<edgeMap>
<xCoord>131</xCoord>
<yCoord>290</yCoord>
</edgeMap>
<edgeMap>
<xCoord>132</xCoord>
<yCoord>290</yCoord>
</edgeMap>
<edgeMap>
<xCoord>133</xCoord>
<yCoord>289</yCoord>
</edgeMap>
<edgeMap>
<xCoord>134</xCoord>
<yCoord>288</yCoord>
</edgeMap>
<edgeMap>
<xCoord>134</xCoord>
<yCoord>287</yCoord>
</edgeMap>
<edgeMap>
<xCoord>133</xCoord>
<yCoord>286</yCoord>
</edgeMap>
<edgeMap>
<xCoord>134</xCoord>
<yCoord>285</yCoord>
</edgeMap>
<edgeMap>
<xCoord>135</xCoord>
<yCoord>285</yCoord>
</edgeMap>
<edgeMap>
<xCoord>136</xCoord>
<yCoord>285</yCoord>
</edgeMap>
<edgeMap>
<xCoord>137</xCoord>
<yCoord>285</yCoord>
</edgeMap>
<edgeMap>
<xCoord>138</xCoord>
<yCoord>285</yCoord>
</edgeMap>
<edgeMap>
<xCoord>139</xCoord>
<yCoord>285</yCoord>
</edgeMap>
<edgeMap>
<xCoord>140</xCoord>
<yCoord>285</yCoord>
</edgeMap>
<edgeMap>
<xCoord>141</xCoord>
<yCoord>284</yCoord>
</edgeMap>
<edgeMap>
<xCoord>141</xCoord>
<yCoord>283</yCoord>
</edgeMap>
<edgeMap>
<xCoord>140</xCoord>
<yCoord>282</yCoord>
</edgeMap>
<edgeMap>
<xCoord>139</xCoord>
<yCoord>281</yCoord>
</edgeMap>
<edgeMap>
<xCoord>139</xCoord>
<yCoord>280</yCoord>
</edgeMap>
<edgeMap>
<xCoord>139</xCoord>
<yCoord>279</yCoord>
</edgeMap>
<edgeMap>
<xCoord>139</xCoord>
<yCoord>278</yCoord>
</edgeMap>
<edgeMap>
<xCoord>138</xCoord>
<yCoord>278</yCoord>
</edgeMap>
<edgeMap>
<xCoord>137</xCoord>
<yCoord>278</yCoord>
</edgeMap>
<edgeMap>
<xCoord>136</xCoord>
<yCoord>278</yCoord>
</edgeMap>
<edgeMap>
<xCoord>135</xCoord>
<yCoord>277</yCoord>
</edgeMap>
<edgeMap>
<xCoord>134</xCoord>
<yCoord>276</yCoord>
</edgeMap>
<edgeMap>
<xCoord>133</xCoord>
<yCoord>275</yCoord>
</edgeMap>
<edgeMap>
<xCoord>132</xCoord>
<yCoord>274</yCoord>
</edgeMap>
<edgeMap>
<xCoord>131</xCoord>
<yCoord>274</yCoord>
</edgeMap>
<edgeMap>
<xCoord>130</xCoord>
<yCoord>274</yCoord>
</edgeMap>
<edgeMap>
<xCoord>129</xCoord>
<yCoord>274</yCoord>
</edgeMap>
<edgeMap>
<xCoord>128</xCoord>
<yCoord>275</yCoord>
</edgeMap>
<edgeMap>
<xCoord>127</xCoord>
<yCoord>275</yCoord>
</edgeMap>
<edgeMap>
<xCoord>126</xCoord>
<yCoord>276</yCoord>
</edgeMap>
<edgeMap>
<xCoord>126</xCoord>
<yCoord>277</yCoord>
</edgeMap>
<edgeMap>
<xCoord>126</xCoord>
<yCoord>278</yCoord>
</edgeMap>
<edgeMap>
<xCoord>125</xCoord>
<yCoord>279</yCoord>
</edgeMap>
<edgeMap>
<xCoord>124</xCoord>
<yCoord>279</yCoord>
</edgeMap>
<edgeMap>
<xCoord>123</xCoord>
<yCoord>280</yCoord>
</edgeMap>
<edgeMap>
<xCoord>122</xCoord>
<yCoord>281</yCoord>
</edgeMap>
<edgeMap>
<xCoord>121</xCoord>
<yCoord>281</yCoord>
</edgeMap>
<edgeMap>
<xCoord>121</xCoord>
<yCoord>282</yCoord>
</edgeMap>
<edgeMap>
<xCoord>120</xCoord>
<yCoord>283</yCoord>
</edgeMap>
<edgeMap>
<xCoord>120</xCoord>
<yCoord>284</yCoord>
</edgeMap>
<edgeMap>
<xCoord>121</xCoord>
<yCoord>285</yCoord>
</edgeMap>
<edgeMap>
<xCoord>122</xCoord>
<yCoord>286</yCoord>
</edgeMap>
<edgeMap>
<xCoord>122</xCoord>
<yCoord>287</yCoord>
</edgeMap>
<edgeMap>
<xCoord>123</xCoord>
<yCoord>287</yCoord>
</edgeMap>
<edgeMap>
<xCoord>124</xCoord>
<yCoord>287</yCoord>
</edgeMap>
<edgeMap>
<xCoord>125</xCoord>
<yCoord>288</yCoord>
</edgeMap>
<edgeMap>
<xCoord>126</xCoord>
<yCoord>288</yCoord>
</edgeMap>
<edgeMap>
<xCoord>127</xCoord>
<yCoord>289</yCoord>
</edgeMap>
<edgeMap>
<xCoord>128</xCoord>
<yCoord>289</yCoord>
</edgeMap>
<edgeMap>
<xCoord>129</xCoord>
<yCoord>290</yCoord>
</edgeMap>
<edgeMap>
<xCoord>130</xCoord>
<yCoord>291</yCoord>
</edgeMap>
</roi>
<roi>
<imageZposition>-120.0</imageZposition>
<imageSOP_UID>1.3.6.1.4.1.14519.5.2.1.6279.6001.555796695039781815572287613330</imageSOP_UID>
<inclusion>TRUE</inclusion>
<edgeMap>
<xCoord>147</xCoord>
<yCoord>280</yCoord>
</edgeMap>
<edgeMap>
<xCoord>148</xCoord>
<yCoord>279</yCoord>
</edgeMap>
<edgeMap>
<xCoord>148</xCoord>
<yCoord>278</yCoord>
</edgeMap>
<edgeMap>
<xCoord>148</xCoord>
<yCoord>277</yCoord>
</edgeMap>
<edgeMap>
<xCoord>148</xCoord>
<yCoord>276</yCoord>
</edgeMap>
<edgeMap>
<xCoord>147</xCoord>
<yCoord>275</yCoord>
</edgeMap>
<edgeMap>
<xCoord>146</xCoord>
<yCoord>276</yCoord>
</edgeMap>
<edgeMap>
<xCoord>145</xCoord>
<yCoord>276</yCoord>
</edgeMap>
<edgeMap>
<xCoord>144</xCoord>
<yCoord>277</yCoord>
</edgeMap>
<edgeMap>
<xCoord>144</xCoord>
<yCoord>278</yCoord>
</edgeMap>
<edgeMap>
<xCoord>145</xCoord>
<yCoord>279</yCoord>
</edgeMap>
<edgeMap>
<xCoord>145</xCoord>
<yCoord>280</yCoord>
</edgeMap>
<edgeMap>
<xCoord>146</xCoord>
<yCoord>280</yCoord>
</edgeMap>
<edgeMap>
<xCoord>147</xCoord>
<yCoord>280</yCoord>
</edgeMap>
</roi>
<roi>
<imageZposition>-121.0</imageZposition>
<imageSOP_UID>1.3.6.1.4.1.14519.5.2.1.6279.6001.112276663434418716235694572015</imageSOP_UID>
<inclusion>TRUE</inclusion>
<edgeMap>
<xCoord>132</xCoord>
<yCoord>290</yCoord>
</edgeMap>
<edgeMap>
<xCoord>132</xCoord>
<yCoord>289</yCoord>
</edgeMap>
<edgeMap>
<xCoord>133</xCoord>
<yCoord>288</yCoord>
</edgeMap>
<edgeMap>
<xCoord>134</xCoord>
<yCoord>287</yCoord>
</edgeMap>
<edgeMap>
<xCoord>134</xCoord>
<yCoord>286</yCoord>
</edgeMap>
<edgeMap>
<xCoord>135</xCoord>
<yCoord>285</yCoord>
</edgeMap>
<edgeMap>
<xCoord>136</xCoord>
<yCoord>285</yCoord>
</edgeMap>
<edgeMap>
<xCoord>137</xCoord>
<yCoord>285</yCoord>
</edgeMap>
<edgeMap>
<xCoord>138</xCoord>
<yCoord>284</yCoord>
</edgeMap>
<edgeMap>
<xCoord>139</xCoord>
<yCoord>284</yCoord>
</edgeMap>
<edgeMap>
<xCoord>140</xCoord>
<yCoord>283</yCoord>
</edgeMap>
<edgeMap>
<xCoord>140</xCoord>
<yCoord>282</yCoord>
</edgeMap>
<edgeMap>
<xCoord>140</xCoord>
<yCoord>281</yCoord>
</edgeMap>
<edgeMap>
<xCoord>140</xCoord>
<yCoord>280</yCoord>
</edgeMap>
<edgeMap>
<xCoord>141</xCoord>
<yCoord>279</yCoord>
</edgeMap>
<edgeMap>
<xCoord>142</xCoord>
<yCoord>278</yCoord>
</edgeMap>
<edgeMap>
<xCoord>143</xCoord>
<yCoord>279</yCoord>
</edgeMap>
<edgeMap>
<xCoord>144</xCoord>
<yCoord>280</yCoord>
</edgeMap>
<edgeMap>
<xCoord>145</xCoord>
<yCoord>280</yCoord>
</edgeMap>
<edgeMap>
<xCoord>146</xCoord>
<yCoord>281</yCoord>
</edgeMap>
<edgeMap>
<xCoord>147</xCoord>
<yCoord>281</yCoord>
</edgeMap>
<edgeMap>
<xCoord>148</xCoord>
<yCoord>281</yCoord>
</edgeMap>
<edgeMap>
<xCoord>149</xCoord>
<yCoord>280</yCoord>
</edgeMap>
<edgeMap>
<xCoord>149</xCoord>
<yCoord>279</yCoord>
</edgeMap>
<edgeMap>
<xCoord>149</xCoord>
<yCoord>278</yCoord>
</edgeMap>
<edgeMap>
<xCoord>149</xCoord>
<yCoord>277</yCoord>
</edgeMap>
<edgeMap>
<xCoord>150</xCoord>
<yCoord>276</yCoord>
</edgeMap>
<edgeMap>
<xCoord>151</xCoord>
<yCoord>275</yCoord>
</edgeMap>
<edgeMap>
<xCoord>151</xCoord>
<yCoord>274</yCoord>
</edgeMap>
<edgeMap>
<xCoord>150</xCoord>
<yCoord>273</yCoord>
</edgeMap>
<edgeMap>
<xCoord>149</xCoord>
<yCoord>274</yCoord>
</edgeMap>
<edgeMap>
<xCoord>148</xCoord>
<yCoord>275</yCoord>
</edgeMap>
<edgeMap>
<xCoord>147</xCoord>
<yCoord>275</yCoord>
</edgeMap>
<edgeMap>
<xCoord>146</xCoord>
<yCoord>275</yCoord>
</edgeMap>
<edgeMap>
<xCoord>145</xCoord>
<yCoord>276</yCoord>
</edgeMap>
<edgeMap>
<xCoord>144</xCoord>
<yCoord>276</yCoord>
</edgeMap>
<edgeMap>
<xCoord>143</xCoord>
<yCoord>277</yCoord>
</edgeMap>
<edgeMap>
<xCoord>142</xCoord>
<yCoord>277</yCoord>
</edgeMap>
<edgeMap>
<xCoord>141</xCoord>
<yCoord>278</yCoord>
</edgeMap>
<edgeMap>
<xCoord>140</xCoord>
<yCoord>278</yCoord>
</edgeMap>
<edgeMap>
<xCoord>139</xCoord>
<yCoord>278</yCoord>
</edgeMap>
<edgeMap>
<xCoord>138</xCoord>
<yCoord>278</yCoord>
</edgeMap>
<edgeMap>
<xCoord>137</xCoord>
<yCoord>278</yCoord>
</edgeMap>
<edgeMap>
<xCoord>136</xCoord>
<yCoord>277</yCoord>
</edgeMap>
<edgeMap>
<xCoord>135</xCoord>
<yCoord>277</yCoord>
</edgeMap>
<edgeMap>
<xCoord>134</xCoord>
<yCoord>276</yCoord>
</edgeMap>
<edgeMap>
<xCoord>133</xCoord>
<yCoord>275</yCoord>
</edgeMap>
<edgeMap>
<xCoord>132</xCoord>
<yCoord>274</yCoord>
</edgeMap>
<edgeMap>
<xCoord>131</xCoord>
<yCoord>274</yCoord>
</edgeMap>
<edgeMap>
<xCoord>130</xCoord>
<yCoord>274</yCoord>
</edgeMap>
<edgeMap>
<xCoord>129</xCoord>
<yCoord>275</yCoord>
</edgeMap>
<edgeMap>
<xCoord>128</xCoord>
<yCoord>275</yCoord>
</edgeMap>
<edgeMap>
<xCoord>127</xCoord>
<yCoord>276</yCoord>
</edgeMap>
<edgeMap>
<xCoord>126</xCoord>
<yCoord>277</yCoord>
</edgeMap>
<edgeMap>
<xCoord>126</xCoord>
<yCoord>278</yCoord>
</edgeMap>
<edgeMap>
<xCoord>125</xCoord>
<yCoord>279</yCoord>
</edgeMap>
<edgeMap>
<xCoord>124</xCoord>
<yCoord>280</yCoord>
</edgeMap>
<edgeMap>
<xCoord>123</xCoord>
<yCoord>280</yCoord>
</edgeMap>
<edgeMap>
<xCoord>122</xCoord>
<yCoord>281</yCoord>
</edgeMap>
<edgeMap>
<xCoord>121</xCoord>
<yCoord>282</yCoord>
</edgeMap>
<edgeMap>
<xCoord>120</xCoord>
<yCoord>283</yCoord>
</edgeMap>
<edgeMap>
<xCoord>120</xCoord>
<yCoord>284</yCoord>
</edgeMap>
<edgeMap>
<xCoord>121</xCoord>
<yCoord>284</yCoord>
</edgeMap>
<edgeMap>
<xCoord>122</xCoord>
<yCoord>285</yCoord>
</edgeMap>
<edgeMap>
<xCoord>122</xCoord>
<yCoord>286</yCoord>
</edgeMap>
<edgeMap>
<xCoord>123</xCoord>
<yCoord>286</yCoord>
</edgeMap>
<edgeMap>
<xCoord>124</xCoord>
<yCoord>286</yCoord>
</edgeMap>
<edgeMap>
<xCoord>125</xCoord>
<yCoord>287</yCoord>
</edgeMap>
<edgeMap>
<xCoord>126</xCoord>
<yCoord>287</yCoord>
</edgeMap>
<edgeMap>
<xCoord>127</xCoord>
<yCoord>288</yCoord>
</edgeMap>
<edgeMap>
<xCoord>127</xCoord>
<yCoord>289</yCoord>
</edgeMap>
<edgeMap>
<xCoord>128</xCoord>
<yCoord>289</yCoord>
</edgeMap>
<edgeMap>
<xCoord>129</xCoord>
<yCoord>290</yCoord>
</edgeMap>
<edgeMap>
<xCoord>130</xCoord>
<yCoord>290</yCoord>
</edgeMap>
<edgeMap>
<xCoord>131</xCoord>
<yCoord>290</yCoord>
</edgeMap>
<edgeMap>
<xCoord>132</xCoord>
<yCoord>290</yCoord>
</edgeMap>
</roi>
<roi>
<imageZposition>-122.0</imageZposition>
<imageSOP_UID>1.3.6.1.4.1.14519.5.2.1.6279.6001.111917855722686523311902275695</imageSOP_UID>
<inclusion>TRUE</inclusion>
<edgeMap>
<xCoord>147</xCoord>
<yCoord>289</yCoord>
</edgeMap>
<edgeMap>
<xCoord>148</xCoord>
<yCoord>288</yCoord>
</edgeMap>
<edgeMap>
<xCoord>148</xCoord>
<yCoord>287</yCoord>
</edgeMap>
<edgeMap>
<xCoord>148</xCoord>
<yCoord>286</yCoord>
</edgeMap>
<edgeMap>
<xCoord>147</xCoord>
<yCoord>285</yCoord>
</edgeMap>
<edgeMap>
<xCoord>146</xCoord>
<yCoord>285</yCoord>
</edgeMap>
<edgeMap>
<xCoord>145</xCoord>
<yCoord>286</yCoord>
</edgeMap>
<edgeMap>
<xCoord>144</xCoord>
<yCoord>287</yCoord>
</edgeMap>
<edgeMap>
<xCoord>143</xCoord>
<yCoord>288</yCoord>
</edgeMap>
<edgeMap>
<xCoord>144</xCoord>
<yCoord>289</yCoord>
</edgeMap>
<edgeMap>
<xCoord>145</xCoord>
<yCoord>289</yCoord>
</edgeMap>
<edgeMap>
<xCoord>146</xCoord>
<yCoord>289</yCoord>
</edgeMap>
<edgeMap>
<xCoord>147</xCoord>
<yCoord>289</yCoord>
</edgeMap>
</roi>
<roi>
<imageZposition>-122.0</imageZposition>
<imageSOP_UID>1.3.6.1.4.1.14519.5.2.1.6279.6001.111917855722686523311902275695</imageSOP_UID>
<inclusion>TRUE</inclusion>
<edgeMap>
<xCoord>131</xCoord>
<yCoord>289</yCoord>
</edgeMap>
<edgeMap>
<xCoord>131</xCoord>
<yCoord>288</yCoord>
</edgeMap>
<edgeMap>
<xCoord>132</xCoord>
<yCoord>287</yCoord>
</edgeMap>
<edgeMap>
<xCoord>133</xCoord>
<yCoord>286</yCoord>
</edgeMap>
<edgeMap>
<xCoord>134</xCoord>
<yCoord>285</yCoord>
</edgeMap>
<edgeMap>
<xCoord>135</xCoord>
<yCoord>285</yCoord>
</edgeMap>
<edgeMap>
<xCoord>136</xCoord>
<yCoord>284</yCoord>
</edgeMap>
<edgeMap>
<xCoord>137</xCoord>
<yCoord>285</yCoord>
</edgeMap>
<edgeMap>
<xCoord>138</xCoord>
<yCoord>284</yCoord>
</edgeMap>
<edgeMap>
<xCoord>139</xCoord>
<yCoord>284</yCoord>
</edgeMap>
<edgeMap>
<xCoord>140</xCoord>
<yCoord>284</yCoord>
</edgeMap>
<edgeMap>
<xCoord>141</xCoord>
<yCoord>283</yCoord>
</edgeMap>
<edgeMap>
<xCoord>142</xCoord>
<yCoord>283</yCoord>
</edgeMap>
<edgeMap>
<xCoord>143</xCoord>
<yCoord>282</yCoord>
</edgeMap>
<edgeMap>
<xCoord>144</xCoord>
<yCoord>282</yCoord>
</edgeMap>
<edgeMap>
<xCoord>145</xCoord>
<yCoord>282</yCoord>
</edgeMap>
<edgeMap>
<xCoord>146</xCoord>
<yCoord>282</yCoord>
</edgeMap>
<edgeMap>
<xCoord>147</xCoord>
<yCoord>282</yCoord>
</edgeMap>
<edgeMap>
<xCoord>148</xCoord>
<yCoord>282</yCoord>
</edgeMap>
<edgeMap>
<xCoord>149</xCoord>
<yCoord>281</yCoord>
</edgeMap>
<edgeMap>
<xCoord>150</xCoord>
<yCoord>281</yCoord>
</edgeMap>
<edgeMap>
<xCoord>151</xCoord>
<yCoord>281</yCoord>
</edgeMap>
<edgeMap>
<xCoord>152</xCoord>
<yCoord>280</yCoord>
</edgeMap>
<edgeMap>
<xCoord>151</xCoord>
<yCoord>279</yCoord>
</edgeMap>
<edgeMap>
<xCoord>151</xCoord>
<yCoord>278</yCoord>
</edgeMap>
<edgeMap>
<xCoord>150</xCoord>
<yCoord>277</yCoord>
</edgeMap>
<edgeMap>
<xCoord>151</xCoord>
<yCoord>276</yCoord>
</edgeMap>
<edgeMap>
<xCoord>151</xCoord>
<yCoord>275</yCoord>
</edgeMap>
<edgeMap>
<xCoord>151</xCoord>
<yCoord>274</yCoord>
</edgeMap>
<edgeMap>
<xCoord>150</xCoord>
<yCoord>273</yCoord>
</edgeMap>
<edgeMap>
<xCoord>149</xCoord>
<yCoord>274</yCoord>
</edgeMap>
<edgeMap>
<xCoord>148</xCoord>
<yCoord>275</yCoord>
</edgeMap>
<edgeMap>
<xCoord>147</xCoord>
<yCoord>275</yCoord>
</edgeMap>
<edgeMap>
<xCoord>146</xCoord>
<yCoord>275</yCoord>
</edgeMap>
<edgeMap>
<xCoord>145</xCoord>
<yCoord>276</yCoord>
</edgeMap>
<edgeMap>
<xCoord>144</xCoord>
<yCoord>276</yCoord>
</edgeMap>
<edgeMap>
<xCoord>143</xCoord>
<yCoord>276</yCoord>
</edgeMap>
<edgeMap>
<xCoord>142</xCoord>
<yCoord>277</yCoord>
</edgeMap>
<edgeMap>
<xCoord>141</xCoord>
<yCoord>277</yCoord>
</edgeMap>
<edgeMap>
<xCoord>140</xCoord>
<yCoord>277</yCoord>
</edgeMap>
<edgeMap>
<xCoord>139</xCoord>
<yCoord>277</yCoord>
</edgeMap>
<edgeMap>
<xCoord>138</xCoord>
<yCoord>277</yCoord>
</edgeMap>
<edgeMap>
<xCoord>137</xCoord>
<yCoord>277</yCoord>
</edgeMap>
<edgeMap>
<xCoord>136</xCoord>
<yCoord>277</yCoord>
</edgeMap>
<edgeMap>
<xCoord>135</xCoord>
<yCoord>277</yCoord>
</edgeMap>
<edgeMap>
<xCoord>134</xCoord>
<yCoord>276</yCoord>
</edgeMap>
<edgeMap>
<xCoord>133</xCoord>
<yCoord>275</yCoord>
</edgeMap>
<edgeMap>
<xCoord>132</xCoord>
<yCoord>275</yCoord>
</edgeMap>
<edgeMap>
<xCoord>131</xCoord>
<yCoord>274</yCoord>
</edgeMap>
<edgeMap>
<xCoord>130</xCoord>
<yCoord>274</yCoord>
</edgeMap>
<edgeMap>
<xCoord>129</xCoord>
<yCoord>275</yCoord>
</edgeMap>
<edgeMap>
<xCoord>128</xCoord>
<yCoord>276</yCoord>
</edgeMap>
<edgeMap>
<xCoord>128</xCoord>
<yCoord>277</yCoord>
</edgeMap>
<edgeMap>
<xCoord>127</xCoord>
<yCoord>278</yCoord>
</edgeMap>
<edgeMap>
<xCoord>126</xCoord>
<yCoord>278</yCoord>
</edgeMap>
<edgeMap>
<xCoord>125</xCoord>
<yCoord>279</yCoord>
</edgeMap>
<edgeMap>
<xCoord>124</xCoord>
<yCoord>280</yCoord>
</edgeMap>
<edgeMap>
<xCoord>123</xCoord>
<yCoord>280</yCoord>
</edgeMap>
<edgeMap>
<xCoord>123</xCoord>
<yCoord>281</yCoord>
</edgeMap>
<edgeMap>
<xCoord>122</xCoord>
<yCoord>282</yCoord>
</edgeMap>
<edgeMap>
<xCoord>121</xCoord>
<yCoord>283</yCoord>
</edgeMap>
<edgeMap>
<xCoord>121</xCoord>
<yCoord>284</yCoord>
</edgeMap>
<edgeMap>
<xCoord>122</xCoord>
<yCoord>285</yCoord>
</edgeMap>
<edgeMap>
<xCoord>123</xCoord>
<yCoord>285</yCoord>
</edgeMap>
<edgeMap>
<xCoord>124</xCoord>
<yCoord>286</yCoord>
</edgeMap>
<edgeMap>
<xCoord>125</xCoord>
<yCoord>286</yCoord>
</edgeMap>
<edgeMap>
<xCoord>126</xCoord>
<yCoord>286</yCoord>
</edgeMap>
<edgeMap>
<xCoord>127</xCoord>
<yCoord>286</yCoord>
</edgeMap>
<edgeMap>
<xCoord>128</xCoord>
<yCoord>287</yCoord>
</edgeMap>
<edgeMap>
<xCoord>128</xCoord>
<yCoord>288</yCoord>
</edgeMap>
<edgeMap>
<xCoord>129</xCoord>
<yCoord>289</yCoord>
</edgeMap>
<edgeMap>
<xCoord>130</xCoord>
<yCoord>289</yCoord>
</edgeMap>
<edgeMap>
<xCoord>131</xCoord>
<yCoord>289</yCoord>
</edgeMap>
</roi>
<roi>
<imageZposition>-123.0</imageZposition>
<imageSOP_UID>1.3.6.1.4.1.14519.5.2.1.6279.6001.135424696304218294896417894723</imageSOP_UID>
<inclusion>TRUE</inclusion>
<edgeMap>
<xCoord>147</xCoord>
<yCoord>289</yCoord>
</edgeMap>
<edgeMap>
<xCoord>148</xCoord>
<yCoord>288</yCoord>
</edgeMap>
<edgeMap>
<xCoord>149</xCoord>
<yCoord>288</yCoord>
</edgeMap>
<edgeMap>
<xCoord>150</xCoord>
<yCoord>288</yCoord>
</edgeMap>
<edgeMap>
<xCoord>151</xCoord>
<yCoord>288</yCoord>
</edgeMap>
<edgeMap>
<xCoord>151</xCoord>
<yCoord>287</yCoord>
</edgeMap>
<edgeMap>
<xCoord>150</xCoord>
<yCoord>286</yCoord>
</edgeMap>
<edgeMap>
<xCoord>149</xCoord>
<yCoord>286</yCoord>
</edgeMap>
<edgeMap>
<xCoord>148</xCoord>
<yCoord>285</yCoord>
</edgeMap>
<edgeMap>
<xCoord>147</xCoord>
<yCoord>285</yCoord>
</edgeMap>
<edgeMap>
<xCoord>146</xCoord>
<yCoord>285</yCoord>
</edgeMap>
<edgeMap>
<xCoord>145</xCoord>
<yCoord>286</yCoord>
</edgeMap>
<edgeMap>
<xCoord>144</xCoord>
<yCoord>287</yCoord>
</edgeMap>
<edgeMap>
<xCoord>145</xCoord>
<yCoord>288</yCoord>
</edgeMap>
<edgeMap>
<xCoord>145</xCoord>
<yCoord>289</yCoord>
</edgeMap>
<edgeMap>
<xCoord>146</xCoord>
<yCoord>289</yCoord>
</edgeMap>
<edgeMap>
<xCoord>147</xCoord>
<yCoord>289</yCoord>
</edgeMap>
</roi>
<roi>
<imageZposition>-123.0</imageZposition>
<imageSOP_UID>1.3.6.1.4.1.14519.5.2.1.6279.6001.135424696304218294896417894723</imageSOP_UID>
<inclusion>TRUE</inclusion>
<edgeMap>
<xCoord>133</xCoord>
<yCoord>286</yCoord>
</edgeMap>
<edgeMap>
<xCoord>134</xCoord>
<yCoord>285</yCoord>
</edgeMap>
<edgeMap>
<xCoord>135</xCoord>
<yCoord>285</yCoord>
</edgeMap>
<edgeMap>
<xCoord>136</xCoord>
<yCoord>285</yCoord>
</edgeMap>
<edgeMap>
<xCoord>137</xCoord>
<yCoord>285</yCoord>
</edgeMap>
<edgeMap>
<xCoord>138</xCoord>
<yCoord>284</yCoord>
</edgeMap>
<edgeMap>
<xCoord>139</xCoord>
<yCoord>284</yCoord>
</edgeMap>
<edgeMap>
<xCoord>140</xCoord>
<yCoord>283</yCoord>
</edgeMap>
<edgeMap>
<xCoord>141</xCoord>
<yCoord>283</yCoord>
</edgeMap>
<edgeMap>
<xCoord>142</xCoord>
<yCoord>283</yCoord>
</edgeMap>
<edgeMap>
<xCoord>143</xCoord>
<yCoord>283</yCoord>
</edgeMap>
<edgeMap>
<xCoord>144</xCoord>
<yCoord>283</yCoord>
</edgeMap>
<edgeMap>
<xCoord>145</xCoord>
<yCoord>283</yCoord>
</edgeMap>
<edgeMap>
<xCoord>146</xCoord>
<yCoord>283</yCoord>
</edgeMap>
<edgeMap>
<xCoord>147</xCoord>
<yCoord>282</yCoord>
</edgeMap>
<edgeMap>
<xCoord>148</xCoord>
<yCoord>282</yCoord>
</edgeMap>
<edgeMap>
<xCoord>149</xCoord>
<yCoord>283</yCoord>
</edgeMap>
<edgeMap>
<xCoord>150</xCoord>
<yCoord>283</yCoord>
</edgeMap>
<edgeMap>
<xCoord>151</xCoord>
<yCoord>282</yCoord>
</edgeMap>
<edgeMap>
<xCoord>152</xCoord>
<yCoord>282</yCoord>
</edgeMap>
<edgeMap>
<xCoord>153</xCoord>
<yCoord>282</yCoord>
</edgeMap>
<edgeMap>
<xCoord>153</xCoord>
<yCoord>281</yCoord>
</edgeMap>
<edgeMap>
<xCoord>154</xCoord>
<yCoord>280</yCoord>
</edgeMap>
<edgeMap>
<xCoord>154</xCoord>
<yCoord>279</yCoord>
</edgeMap>
<edgeMap>
<xCoord>153</xCoord>
<yCoord>279</yCoord>
</edgeMap>
<edgeMap>
<xCoord>152</xCoord>
<yCoord>278</yCoord>
</edgeMap>
<edgeMap>
<xCoord>152</xCoord>
<yCoord>277</yCoord>
</edgeMap>
<edgeMap>
<xCoord>152</xCoord>
<yCoord>276</yCoord>
</edgeMap>
<edgeMap>
<xCoord>151</xCoord>
<yCoord>275</yCoord>
</edgeMap>
<edgeMap>
<xCoord>150</xCoord>
<yCoord>274</yCoord>
</edgeMap>
<edgeMap>
<xCoord>149</xCoord>
<yCoord>274</yCoord>
</edgeMap>
<edgeMap>
<xCoord>148</xCoord>
<yCoord>274</yCoord>
</edgeMap>
<edgeMap>
<xCoord>147</xCoord>
<yCoord>274</yCoord>
</edgeMap>
<edgeMap>
<xCoord>146</xCoord>
<yCoord>275</yCoord>
</edgeMap>
<edgeMap>
<xCoord>145</xCoord>
<yCoord>275</yCoord>
</edgeMap>
<edgeMap>
<xCoord>144</xCoord>
<yCoord>275</yCoord>
</edgeMap>
<edgeMap>
<xCoord>143</xCoord>
<yCoord>275</yCoord>
</edgeMap>
<edgeMap>
<xCoord>142</xCoord>
<yCoord>276</yCoord>
</edgeMap>
<edgeMap>
<xCoord>141</xCoord>
<yCoord>277</yCoord>
</edgeMap>
<edgeMap>
<xCoord>140</xCoord>
<yCoord>277</yCoord>
</edgeMap>
<edgeMap>
<xCoord>139</xCoord>
<yCoord>277</yCoord>
</edgeMap>
<edgeMap>
<xCoord>138</xCoord>
<yCoord>277</yCoord>
</edgeMap>
<edgeMap>
<xCoord>137</xCoord>
<yCoord>277</yCoord>
</edgeMap>
<edgeMap>
<xCoord>136</xCoord>
<yCoord>277</yCoord>
</edgeMap>
<edgeMap>
<xCoord>135</xCoord>
<yCoord>277</yCoord>
</edgeMap>
<edgeMap>
<xCoord>134</xCoord>
<yCoord>277</yCoord>
</edgeMap>
<edgeMap>
<xCoord>133</xCoord>
<yCoord>276</yCoord>
</edgeMap>
<edgeMap>
<xCoord>132</xCoord>
<yCoord>276</yCoord>
</edgeMap>
<edgeMap>
<xCoord>131</xCoord>
<yCoord>276</yCoord>
</edgeMap>
<edgeMap>
<xCoord>130</xCoord>
<yCoord>277</yCoord>
</edgeMap>
<edgeMap>
<xCoord>129</xCoord>
<yCoord>277</yCoord>
</edgeMap>
<edgeMap>
<xCoord>129</xCoord>
<yCoord>278</yCoord>
</edgeMap>
<edgeMap>
<xCoord>129</xCoord>
<yCoord>279</yCoord>
</edgeMap>
<edgeMap>
<xCoord>128</xCoord>
<yCoord>280</yCoord>
</edgeMap>
<edgeMap>
<xCoord>127</xCoord>
<yCoord>280</yCoord>
</edgeMap>
<edgeMap>
<xCoord>126</xCoord>
<yCoord>281</yCoord>
</edgeMap>
<edgeMap>
<xCoord>125</xCoord>
<yCoord>282</yCoord>
</edgeMap>
<edgeMap>
<xCoord>124</xCoord>
<yCoord>283</yCoord>
</edgeMap>
<edgeMap>
<xCoord>124</xCoord>
<yCoord>284</yCoord>
</edgeMap>
<edgeMap>
<xCoord>125</xCoord>
<yCoord>284</yCoord>
</edgeMap>
<edgeMap>
<xCoord>126</xCoord>
<yCoord>285</yCoord>
</edgeMap>
<edgeMap>
<xCoord>127</xCoord>
<yCoord>286</yCoord>
</edgeMap>
<edgeMap>
<xCoord>128</xCoord>
<yCoord>286</yCoord>
</edgeMap>
<edgeMap>
<xCoord>129</xCoord>
<yCoord>286</yCoord>
</edgeMap>
<edgeMap>
<xCoord>130</xCoord>
<yCoord>286</yCoord>
</edgeMap>
<edgeMap>
<xCoord>131</xCoord>
<yCoord>286</yCoord>
</edgeMap>
<edgeMap>
<xCoord>132</xCoord>
<yCoord>286</yCoord>
</edgeMap>
<edgeMap>
<xCoord>133</xCoord>
<yCoord>286</yCoord>
</edgeMap>
</roi>
<roi>
<imageZposition>-124.0</imageZposition>
<imageSOP_UID>1.3.6.1.4.1.14519.5.2.1.6279.6001.164084082950599336886620258030</imageSOP_UID>
<inclusion>TRUE</inclusion>
<edgeMap>
<xCoord>147</xCoord>
<yCoord>290</yCoord>
</edgeMap>
<edgeMap>
<xCoord>148</xCoord>
<yCoord>289</yCoord>
</edgeMap>
<edgeMap>
<xCoord>149</xCoord>
<yCoord>289</yCoord>
</edgeMap>
<edgeMap>
<xCoord>150</xCoord>
<yCoord>289</yCoord>
</edgeMap>
<edgeMap>
<xCoord>151</xCoord>
<yCoord>289</yCoord>
</edgeMap>
<edgeMap>
<xCoord>152</xCoord>
<yCoord>289</yCoord>
</edgeMap>
<edgeMap>
<xCoord>153</xCoord>
<yCoord>288</yCoord>
</edgeMap>
<edgeMap>
<xCoord>154</xCoord>
<yCoord>288</yCoord>
</edgeMap>
<edgeMap>
<xCoord>155</xCoord>
<yCoord>287</yCoord>
</edgeMap>
<edgeMap>
<xCoord>156</xCoord>
<yCoord>286</yCoord>
</edgeMap>
<edgeMap>
<xCoord>157</xCoord>
<yCoord>286</yCoord>
</edgeMap>
<edgeMap>
<xCoord>157</xCoord>
<yCoord>285</yCoord>
</edgeMap>
<edgeMap>
<xCoord>157</xCoord>
<yCoord>284</yCoord>
</edgeMap>
<edgeMap>
<xCoord>158</xCoord>
<yCoord>283</yCoord>
</edgeMap>
<edgeMap>
<xCoord>158</xCoord>
<yCoord>282</yCoord>
</edgeMap>
<edgeMap>
<xCoord>157</xCoord>
<yCoord>281</yCoord>
</edgeMap>
<edgeMap>
<xCoord>156</xCoord>
<yCoord>281</yCoord>
</edgeMap>
<edgeMap>
<xCoord>155</xCoord>
<yCoord>280</yCoord>
</edgeMap>
<edgeMap>
<xCoord>155</xCoord>
<yCoord>279</yCoord>
</edgeMap>
<edgeMap>
<xCoord>154</xCoord>
<yCoord>278</yCoord>
</edgeMap>
<edgeMap>
<xCoord>154</xCoord>
<yCoord>277</yCoord>
</edgeMap>
<edgeMap>
<xCoord>154</xCoord>
<yCoord>276</yCoord>
</edgeMap>
<edgeMap>
<xCoord>153</xCoord>
<yCoord>275</yCoord>
</edgeMap>
<edgeMap>
<xCoord>152</xCoord>
<yCoord>274</yCoord>
</edgeMap>
<edgeMap>
<xCoord>151</xCoord>
<yCoord>273</yCoord>
</edgeMap>
<edgeMap>
<xCoord>151</xCoord>
<yCoord>272</yCoord>
</edgeMap>
<edgeMap>
<xCoord>150</xCoord>
<yCoord>272</yCoord>
</edgeMap>
<edgeMap>
<xCoord>149</xCoord>
<yCoord>272</yCoord>
</edgeMap>
<edgeMap>
<xCoord>148</xCoord>
<yCoord>272</yCoord>
</edgeMap>
<edgeMap>
<xCoord>147</xCoord>
<yCoord>272</yCoord>
</edgeMap>
<edgeMap>
<xCoord>146</xCoord>
<yCoord>272</yCoord>
</edgeMap>
<edgeMap>
<xCoord>145</xCoord>
<yCoord>272</yCoord>
</edgeMap>
<edgeMap>
<xCoord>144</xCoord>
<yCoord>272</yCoord>
</edgeMap>
<edgeMap>
<xCoord>143</xCoord>
<yCoord>272</yCoord>
</edgeMap>
<edgeMap>
<xCoord>143</xCoord>
<yCoord>273</yCoord>
</edgeMap>
<edgeMap>
<xCoord>142</xCoord>
<yCoord>274</yCoord>
</edgeMap>
<edgeMap>
<xCoord>141</xCoord>
<yCoord>275</yCoord>
</edgeMap>
<edgeMap>
<xCoord>140</xCoord>
<yCoord>276</yCoord>
</edgeMap>
<edgeMap>
<xCoord>139</xCoord>
<yCoord>276</yCoord>
</edgeMap>
<edgeMap>
<xCoord>138</xCoord>
<yCoord>277</yCoord>
</edgeMap>
<edgeMap>
<xCoord>137</xCoord>
<yCoord>277</yCoord>
</edgeMap>
<edgeMap>
<xCoord>136</xCoord>
<yCoord>276</yCoord>
</edgeMap>
<edgeMap>
<xCoord>135</xCoord>
<yCoord>276</yCoord>
</edgeMap>
<edgeMap>
<xCoord>134</xCoord>
<yCoord>277</yCoord>
</edgeMap>
<edgeMap>
<xCoord>133</xCoord>
<yCoord>277</yCoord>
</edgeMap>
<edgeMap>
<xCoord>132</xCoord>
<yCoord>277</yCoord>
</edgeMap>
<edgeMap>
<xCoord>131</xCoord>
<yCoord>278</yCoord>
</edgeMap>
<edgeMap>
<xCoord>130</xCoord>
<yCoord>279</yCoord>
</edgeMap>
<edgeMap>
<xCoord>129</xCoord>
<yCoord>279</yCoord>
</edgeMap>
<edgeMap>
<xCoord>128</xCoord>
<yCoord>280</yCoord>
</edgeMap>
<edgeMap>
<xCoord>127</xCoord>
<yCoord>281</yCoord>
</edgeMap>
<edgeMap>
<xCoord>127</xCoord>
<yCoord>282</yCoord>
</edgeMap>
<edgeMap>
<xCoord>127</xCoord>
<yCoord>283</yCoord>
</edgeMap>
<edgeMap>
<xCoord>128</xCoord>
<yCoord>284</yCoord>
</edgeMap>
<edgeMap>
<xCoord>129</xCoord>
<yCoord>284</yCoord>
</edgeMap>
<edgeMap>
<xCoord>130</xCoord>
<yCoord>285</yCoord>
</edgeMap>
<edgeMap>
<xCoord>131</xCoord>
<yCoord>285</yCoord>
</edgeMap>
<edgeMap>
<xCoord>132</xCoord>
<yCoord>286</yCoord>
</edgeMap>
<edgeMap>
<xCoord>133</xCoord>
<yCoord>286</yCoord>
</edgeMap>
<edgeMap>
<xCoord>134</xCoord>
<yCoord>285</yCoord>
</edgeMap>
<edgeMap>
<xCoord>135</xCoord>
<yCoord>285</yCoord>
</edgeMap>
<edgeMap>
<xCoord>136</xCoord>
<yCoord>285</yCoord>
</edgeMap>
<edgeMap>
<xCoord>137</xCoord>
<yCoord>285</yCoord>
</edgeMap>
<edgeMap>
<xCoord>138</xCoord>
<yCoord>284</yCoord>
</edgeMap>
<edgeMap>
<xCoord>139</xCoord>
<yCoord>284</yCoord>
</edgeMap>
<edgeMap>
<xCoord>140</xCoord>
<yCoord>284</yCoord>
</edgeMap>
<edgeMap>
<xCoord>141</xCoord>
<yCoord>284</yCoord>
</edgeMap>
<edgeMap>
<xCoord>142</xCoord>
<yCoord>284</yCoord>
</edgeMap>
<edgeMap>
<xCoord>143</xCoord>
<yCoord>285</yCoord>
</edgeMap>
<edgeMap>
<xCoord>142</xCoord>
<yCoord>286</yCoord>
</edgeMap>
<edgeMap>
<xCoord>142</xCoord>
<yCoord>287</yCoord>
</edgeMap>
<edgeMap>
<xCoord>142</xCoord>
<yCoord>288</yCoord>
</edgeMap>
<edgeMap>
<xCoord>142</xCoord>
<yCoord>289</yCoord>
</edgeMap>
<edgeMap>
<xCoord>143</xCoord>
<yCoord>289</yCoord>
</edgeMap>
<edgeMap>
<xCoord>144</xCoord>
<yCoord>289</yCoord>
</edgeMap>
<edgeMap>
<xCoord>145</xCoord>
<yCoord>289</yCoord>
</edgeMap>
<edgeMap>
<xCoord>146</xCoord>
<yCoord>290</yCoord>
</edgeMap>
<edgeMap>
<xCoord>147</xCoord>
<yCoord>290</yCoord>
</edgeMap>
</roi>
<roi>
<imageZposition>-124.0</imageZposition>
<imageSOP_UID>1.3.6.1.4.1.14519.5.2.1.6279.6001.164084082950599336886620258030</imageSOP_UID>
<inclusion>FALSE</inclusion>
<edgeMap>
<xCoord>152</xCoord>
<yCoord>285</yCoord>
</edgeMap>
<edgeMap>
<xCoord>152</xCoord>
<yCoord>284</yCoord>
</edgeMap>
<edgeMap>
<xCoord>153</xCoord>
<yCoord>283</yCoord>
</edgeMap>
<edgeMap>
<xCoord>154</xCoord>
<yCoord>283</yCoord>
</edgeMap>
<edgeMap>
<xCoord>155</xCoord>
<yCoord>284</yCoord>
</edgeMap>
<edgeMap>
<xCoord>155</xCoord>
<yCoord>285</yCoord>
</edgeMap>
<edgeMap>
<xCoord>154</xCoord>
<yCoord>286</yCoord>
</edgeMap>
<edgeMap>
<xCoord>153</xCoord>
<yCoord>286</yCoord>
</edgeMap>
<edgeMap>
<xCoord>152</xCoord>
<yCoord>285</yCoord>
</edgeMap>
</roi>
<roi>
<imageZposition>-125.0</imageZposition>
<imageSOP_UID>1.3.6.1.4.1.14519.5.2.1.6279.6001.192131498816107652032114957975</imageSOP_UID>
<inclusion>TRUE</inclusion>
<edgeMap>
<xCoord>148</xCoord>
<yCoord>290</yCoord>
</edgeMap>
<edgeMap>
<xCoord>149</xCoord>
<yCoord>289</yCoord>
</edgeMap>
<edgeMap>
<xCoord>150</xCoord>
<yCoord>289</yCoord>
</edgeMap>
<edgeMap>
<xCoord>151</xCoord>
<yCoord>289</yCoord>
</edgeMap>
<edgeMap>
<xCoord>152</xCoord>
<yCoord>289</yCoord>
</edgeMap>
<edgeMap>
<xCoord>153</xCoord>
<yCoord>288</yCoord>
</edgeMap>
<edgeMap>
<xCoord>154</xCoord>
<yCoord>287</yCoord>
</edgeMap>
<edgeMap>
<xCoord>155</xCoord>
<yCoord>286</yCoord>
</edgeMap>
<edgeMap>
<xCoord>156</xCoord>
<yCoord>286</yCoord>
</edgeMap>
<edgeMap>
<xCoord>157</xCoord>
<yCoord>286</yCoord>
</edgeMap>
<edgeMap>
<xCoord>158</xCoord>
<yCoord>285</yCoord>
</edgeMap>
<edgeMap>
<xCoord>159</xCoord>
<yCoord>286</yCoord>
</edgeMap>
<edgeMap>
<xCoord>160</xCoord>
<yCoord>286</yCoord>
</edgeMap>
<edgeMap>
<xCoord>161</xCoord>
<yCoord>286</yCoord>
</edgeMap>
<edgeMap>
<xCoord>162</xCoord>
<yCoord>285</yCoord>
</edgeMap>
<edgeMap>
<xCoord>163</xCoord>
<yCoord>284</yCoord>
</edgeMap>
<edgeMap>
<xCoord>163</xCoord>
<yCoord>283</yCoord>
</edgeMap>
<edgeMap>
<xCoord>162</xCoord>
<yCoord>283</yCoord>
</edgeMap>
<edgeMap>
<xCoord>161</xCoord>
<yCoord>282</yCoord>
</edgeMap>
<edgeMap>
<xCoord>160</xCoord>
<yCoord>281</yCoord>
</edgeMap>
<edgeMap>
<xCoord>159</xCoord>
<yCoord>281</yCoord>
</edgeMap>
<edgeMap>
<xCoord>158</xCoord>
<yCoord>280</yCoord>
</edgeMap>
<edgeMap>
<xCoord>157</xCoord>
<yCoord>279</yCoord>
</edgeMap>
<edgeMap>
<xCoord>156</xCoord>
<yCoord>278</yCoord>
</edgeMap>
<edgeMap>
<xCoord>155</xCoord>
<yCoord>277</yCoord>
</edgeMap>
<edgeMap>
<xCoord>155</xCoord>
<yCoord>276</yCoord>
</edgeMap>
<edgeMap>
<xCoord>154</xCoord>
<yCoord>275</yCoord>
</edgeMap>
<edgeMap>
<xCoord>154</xCoord>
<yCoord>274</yCoord>
</edgeMap>
<edgeMap>
<xCoord>153</xCoord>
<yCoord>273</yCoord>
</edgeMap>
<edgeMap>
<xCoord>152</xCoord>
<yCoord>272</yCoord>
</edgeMap>
<edgeMap>
<xCoord>151</xCoord>
<yCoord>272</yCoord>
</edgeMap>
<edgeMap>
<xCoord>150</xCoord>
<yCoord>272</yCoord>
</edgeMap>
<edgeMap>
<xCoord>149</xCoord>
<yCoord>272</yCoord>
</edgeMap>
<edgeMap>
<xCoord>148</xCoord>
<yCoord>272</yCoord>
</edgeMap>
<edgeMap>
<xCoord>147</xCoord>
<yCoord>272</yCoord>
</edgeMap>
<edgeMap>
<xCoord>146</xCoord>
<yCoord>272</yCoord>
</edgeMap>
<edgeMap>
<xCoord>145</xCoord>
<yCoord>272</yCoord>
</edgeMap>
<edgeMap>
<xCoord>144</xCoord>
<yCoord>272</yCoord>
</edgeMap>
<edgeMap>
<xCoord>143</xCoord>
<yCoord>272</yCoord>
</edgeMap>
<edgeMap>
<xCoord>142</xCoord>
<yCoord>272</yCoord>
</edgeMap>
<edgeMap>
<xCoord>141</xCoord>
<yCoord>273</yCoord>
</edgeMap>
<edgeMap>
<xCoord>140</xCoord>
<yCoord>274</yCoord>
</edgeMap>
<edgeMap>
<xCoord>139</xCoord>
<yCoord>275</yCoord>
</edgeMap>
<edgeMap>
<xCoord>138</xCoord>
<yCoord>276</yCoord>
</edgeMap>
<edgeMap>
<xCoord>137</xCoord>
<yCoord>276</yCoord>
</edgeMap>
<edgeMap>
<xCoord>136</xCoord>
<yCoord>276</yCoord>
</edgeMap>
<edgeMap>
<xCoord>135</xCoord>
<yCoord>276</yCoord>
</edgeMap>
<edgeMap>
<xCoord>134</xCoord>
<yCoord>276</yCoord>
</edgeMap>
<edgeMap>
<xCoord>133</xCoord>
<yCoord>277</yCoord>
</edgeMap>
<edgeMap>
<xCoord>132</xCoord>
<yCoord>277</yCoord>
</edgeMap>
<edgeMap>
<xCoord>131</xCoord>
<yCoord>278</yCoord>
</edgeMap>
<edgeMap>
<xCoord>130</xCoord>
<yCoord>279</yCoord>
</edgeMap>
<edgeMap>
<xCoord>129</xCoord>
<yCoord>280</yCoord>
</edgeMap>
<edgeMap>
<xCoord>128</xCoord>
<yCoord>280</yCoord>
</edgeMap>
<edgeMap>
<xCoord>128</xCoord>
<yCoord>281</yCoord>
</edgeMap>
<edgeMap>
<xCoord>128</xCoord>
<yCoord>282</yCoord>
</edgeMap>
<edgeMap>
<xCoord>128</xCoord>
<yCoord>283</yCoord>
</edgeMap>
<edgeMap>
<xCoord>129</xCoord>
<yCoord>284</yCoord>
</edgeMap>
<edgeMap>
<xCoord>130</xCoord>
<yCoord>285</yCoord>
</edgeMap>
<edgeMap>
<xCoord>131</xCoord>
<yCoord>285</yCoord>
</edgeMap>
<edgeMap>
<xCoord>132</xCoord>
<yCoord>285</yCoord>
</edgeMap>
<edgeMap>
<xCoord>133</xCoord>
<yCoord>286</yCoord>
</edgeMap>
<edgeMap>
<xCoord>134</xCoord>
<yCoord>286</yCoord>
</edgeMap>
<edgeMap>
<xCoord>135</xCoord>
<yCoord>285</yCoord>
</edgeMap>
<edgeMap>
<xCoord>136</xCoord>
<yCoord>285</yCoord>
</edgeMap>
<edgeMap>
<xCoord>137</xCoord>
<yCoord>285</yCoord>
</edgeMap>
<edgeMap>
<xCoord>138</xCoord>
<yCoord>284</yCoord>
</edgeMap>
<edgeMap>
<xCoord>139</xCoord>
<yCoord>284</yCoord>
</edgeMap>
<edgeMap>
<xCoord>140</xCoord>
<yCoord>284</yCoord>
</edgeMap>
<edgeMap>
<xCoord>141</xCoord>
<yCoord>284</yCoord>
</edgeMap>
<edgeMap>
<xCoord>142</xCoord>
<yCoord>284</yCoord>
</edgeMap>
<edgeMap>
<xCoord>143</xCoord>
<yCoord>285</yCoord>
</edgeMap>
<edgeMap>
<xCoord>142</xCoord>
<yCoord>286</yCoord>
</edgeMap>
<edgeMap>
<xCoord>142</xCoord>
<yCoord>287</yCoord>
</edgeMap>
<edgeMap>
<xCoord>142</xCoord>
<yCoord>288</yCoord>
</edgeMap>
<edgeMap>
<xCoord>143</xCoord>
<yCoord>289</yCoord>
</edgeMap>
<edgeMap>
<xCoord>144</xCoord>
<yCoord>289</yCoord>
</edgeMap>
<edgeMap>
<xCoord>145</xCoord>
<yCoord>289</yCoord>
</edgeMap>
<edgeMap>
<xCoord>146</xCoord>
<yCoord>290</yCoord>
</edgeMap>
<edgeMap>
<xCoord>147</xCoord>
<yCoord>290</yCoord>
</edgeMap>
<edgeMap>
<xCoord>148</xCoord>
<yCoord>290</yCoord>
</edgeMap>
</roi>
<roi>
<imageZposition>-126.0</imageZposition>
<imageSOP_UID>1.3.6.1.4.1.14519.5.2.1.6279.6001.286793378955115165392107299049</imageSOP_UID>
<inclusion>TRUE</inclusion>
<edgeMap>
<xCoord>150</xCoord>
<yCoord>290</yCoord>
</edgeMap>
<edgeMap>
<xCoord>151</xCoord>
<yCoord>289</yCoord>
</edgeMap>
<edgeMap>
<xCoord>152</xCoord>
<yCoord>289</yCoord>
</edgeMap>
<edgeMap>
<xCoord>153</xCoord>
<yCoord>288</yCoord>
</edgeMap>
<edgeMap>
<xCoord>154</xCoord>
<yCoord>288</yCoord>
</edgeMap>
<edgeMap>
<xCoord>155</xCoord>
<yCoord>287</yCoord>
</edgeMap>
<edgeMap>
<xCoord>156</xCoord>
<yCoord>286</yCoord>
</edgeMap>
<edgeMap>
<xCoord>157</xCoord>
<yCoord>286</yCoord>
</edgeMap>
<edgeMap>
<xCoord>158</xCoord>
<yCoord>286</yCoord>
</edgeMap>
<edgeMap>
<xCoord>159</xCoord>
<yCoord>286</yCoord>
</edgeMap>
<edgeMap>
<xCoord>160</xCoord>
<yCoord>287</yCoord>
</edgeMap>
<edgeMap>
<xCoord>161</xCoord>
<yCoord>287</yCoord>
</edgeMap>
<edgeMap>
<xCoord>162</xCoord>
<yCoord>287</yCoord>
</edgeMap>
<edgeMap>
<xCoord>163</xCoord>
<yCoord>286</yCoord>
</edgeMap>
<edgeMap>
<xCoord>163</xCoord>
<yCoord>285</yCoord>
</edgeMap>
<edgeMap>
<xCoord>164</xCoord>
<yCoord>284</yCoord>
</edgeMap>
<edgeMap>
<xCoord>165</xCoord>
<yCoord>284</yCoord>
</edgeMap>
<edgeMap>
<xCoord>165</xCoord>
<yCoord>283</yCoord>
</edgeMap>
<edgeMap>
<xCoord>164</xCoord>
<yCoord>282</yCoord>
</edgeMap>
<edgeMap>
<xCoord>163</xCoord>
<yCoord>281</yCoord>
</edgeMap>
<edgeMap>
<xCoord>162</xCoord>
<yCoord>281</yCoord>
</edgeMap>
<edgeMap>
<xCoord>161</xCoord>
<yCoord>280</yCoord>
</edgeMap>
<edgeMap>
<xCoord>161</xCoord>
<yCoord>279</yCoord>
</edgeMap>
<edgeMap>
<xCoord>160</xCoord>
<yCoord>278</yCoord>
</edgeMap>
<edgeMap>
<xCoord>159</xCoord>
<yCoord>277</yCoord>
</edgeMap>
<edgeMap>
<xCoord>159</xCoord>
<yCoord>276</yCoord>
</edgeMap>
<edgeMap>
<xCoord>158</xCoord>
<yCoord>276</yCoord>
</edgeMap>
<edgeMap>
<xCoord>157</xCoord>
<yCoord>275</yCoord>
</edgeMap>
<edgeMap>
<xCoord>156</xCoord>
<yCoord>274</yCoord>
</edgeMap>
<edgeMap>
<xCoord>155</xCoord>
<yCoord>273</yCoord>
</edgeMap>
<edgeMap>
<xCoord>154</xCoord>
<yCoord>272</yCoord>
</edgeMap>
<edgeMap>
<xCoord>153</xCoord>
<yCoord>271</yCoord>
</edgeMap>
<edgeMap>
<xCoord>152</xCoord>
<yCoord>271</yCoord>
</edgeMap>
<edgeMap>
<xCoord>151</xCoord>
<yCoord>271</yCoord>
</edgeMap>
<edgeMap>
<xCoord>150</xCoord>
<yCoord>271</yCoord>
</edgeMap>
<edgeMap>
<xCoord>149</xCoord>
<yCoord>271</yCoord>
</edgeMap>
<edgeMap>
<xCoord>148</xCoord>
<yCoord>271</yCoord>
</edgeMap>
<edgeMap>
<xCoord>147</xCoord>
<yCoord>271</yCoord>
</edgeMap>
<edgeMap>
<xCoord>146</xCoord>
<yCoord>271</yCoord>
</edgeMap>
<edgeMap>
<xCoord>145</xCoord>
<yCoord>270</yCoord>
</edgeMap>
<edgeMap>
<xCoord>144</xCoord>
<yCoord>270</yCoord>
</edgeMap>
<edgeMap>
<xCoord>143</xCoord>
<yCoord>270</yCoord>
</edgeMap>
<edgeMap>
<xCoord>142</xCoord>
<yCoord>270</yCoord>
</edgeMap>
<edgeMap>
<xCoord>141</xCoord>
<yCoord>271</yCoord>
</edgeMap>
<edgeMap>
<xCoord>140</xCoord>
<yCoord>271</yCoord>
</edgeMap>
<edgeMap>
<xCoord>139</xCoord>
<yCoord>272</yCoord>
</edgeMap>
<edgeMap>
<xCoord>139</xCoord>
<yCoord>273</yCoord>
</edgeMap>
<edgeMap>
<xCoord>138</xCoord>
<yCoord>274</yCoord>
</edgeMap>
<edgeMap>
<xCoord>137</xCoord>
<yCoord>275</yCoord>
</edgeMap>
<edgeMap>
<xCoord>136</xCoord>
<yCoord>276</yCoord>
</edgeMap>
<edgeMap>
<xCoord>135</xCoord>
<yCoord>276</yCoord>
</edgeMap>
<edgeMap>
<xCoord>134</xCoord>
<yCoord>276</yCoord>
</edgeMap>
<edgeMap>
<xCoord>133</xCoord>
<yCoord>277</yCoord>
</edgeMap>
<edgeMap>
<xCoord>132</xCoord>
<yCoord>278</yCoord>
</edgeMap>
<edgeMap>
<xCoord>131</xCoord>
<yCoord>278</yCoord>
</edgeMap>
<edgeMap>
<xCoord>131</xCoord>
<yCoord>279</yCoord>
</edgeMap>
<edgeMap>
<xCoord>130</xCoord>
<yCoord>280</yCoord>
</edgeMap>
<edgeMap>
<xCoord>129</xCoord>
<yCoord>281</yCoord>
</edgeMap>
<edgeMap>
<xCoord>129</xCoord>
<yCoord>282</yCoord>
</edgeMap>
<edgeMap>
<xCoord>129</xCoord>
<yCoord>283</yCoord>
</edgeMap>
<edgeMap>
<xCoord>130</xCoord>
<yCoord>284</yCoord>
</edgeMap>
<edgeMap>
<xCoord>130</xCoord>
<yCoord>285</yCoord>
</edgeMap>
<edgeMap>
<xCoord>130</xCoord>
<yCoord>286</yCoord>
</edgeMap>
<edgeMap>
<xCoord>131</xCoord>
<yCoord>286</yCoord>
</edgeMap>
<edgeMap>
<xCoord>132</xCoord>
<yCoord>286</yCoord>
</edgeMap>
<edgeMap>
<xCoord>133</xCoord>
<yCoord>286</yCoord>
</edgeMap>
<edgeMap>
<xCoord>134</xCoord>
<yCoord>286</yCoord>
</edgeMap>
<edgeMap>
<xCoord>135</xCoord>
<yCoord>286</yCoord>
</edgeMap>
<edgeMap>
<xCoord>136</xCoord>
<yCoord>285</yCoord>
</edgeMap>
<edgeMap>
<xCoord>137</xCoord>
<yCoord>285</yCoord>
</edgeMap>
<edgeMap>
<xCoord>138</xCoord>
<yCoord>284</yCoord>
</edgeMap>
<edgeMap>
<xCoord>139</xCoord>
<yCoord>284</yCoord>
</edgeMap>
<edgeMap>
<xCoord>140</xCoord>
<yCoord>284</yCoord>
</edgeMap>
<edgeMap>
<xCoord>141</xCoord>
<yCoord>284</yCoord>
</edgeMap>
<edgeMap>
<xCoord>142</xCoord>
<yCoord>285</yCoord>
</edgeMap>
<edgeMap>
<xCoord>143</xCoord>
<yCoord>286</yCoord>
</edgeMap>
<edgeMap>
<xCoord>143</xCoord>
<yCoord>287</yCoord>
</edgeMap>
<edgeMap>
<xCoord>143</xCoord>
<yCoord>288</yCoord>
</edgeMap>
<edgeMap>
<xCoord>144</xCoord>
<yCoord>288</yCoord>
</edgeMap>
<edgeMap>
<xCoord>145</xCoord>
<yCoord>289</yCoord>
</edgeMap>
<edgeMap>
<xCoord>146</xCoord>
<yCoord>290</yCoord>
</edgeMap>
<edgeMap>
<xCoord>147</xCoord>
<yCoord>290</yCoord>
</edgeMap>
<edgeMap>
<xCoord>148</xCoord>
<yCoord>290</yCoord>
</edgeMap>
<edgeMap>
<xCoord>149</xCoord>
<yCoord>290</yCoord>
</edgeMap>
<edgeMap>
<xCoord>150</xCoord>
<yCoord>290</yCoord>
</edgeMap>
</roi>
<roi>
<imageZposition>-127.0</imageZposition>
<imageSOP_UID>1.3.6.1.4.1.14519.5.2.1.6279.6001.309678495226344733796959020464</imageSOP_UID>
<inclusion>TRUE</inclusion>
<edgeMap>
<xCoord>149</xCoord>
<yCoord>290</yCoord>
</edgeMap>
<edgeMap>
<xCoord>150</xCoord>
<yCoord>289</yCoord>
</edgeMap>
<edgeMap>
<xCoord>151</xCoord>
<yCoord>289</yCoord>
</edgeMap>
<edgeMap>
<xCoord>152</xCoord>
<yCoord>289</yCoord>
</edgeMap>
<edgeMap>
<xCoord>153</xCoord>
<yCoord>288</yCoord>
</edgeMap>
<edgeMap>
<xCoord>154</xCoord>
<yCoord>288</yCoord>
</edgeMap>
<edgeMap>
<xCoord>155</xCoord>
<yCoord>287</yCoord>
</edgeMap>
<edgeMap>
<xCoord>156</xCoord>
<yCoord>287</yCoord>
</edgeMap>
<edgeMap>
<xCoord>157</xCoord>
<yCoord>286</yCoord>
</edgeMap>
<edgeMap>
<xCoord>158</xCoord>
<yCoord>286</yCoord>
</edgeMap>
<edgeMap>
<xCoord>159</xCoord>
<yCoord>286</yCoord>
</edgeMap>
<edgeMap>
<xCoord>160</xCoord>
<yCoord>287</yCoord>
</edgeMap>
<edgeMap>
<xCoord>161</xCoord>
<yCoord>286</yCoord>
</edgeMap>
<edgeMap>
<xCoord>162</xCoord>
<yCoord>286</yCoord>
</edgeMap>
<edgeMap>
<xCoord>163</xCoord>
<yCoord>286</yCoord>
</edgeMap>
<edgeMap>
<xCoord>164</xCoord>
<yCoord>285</yCoord>
</edgeMap>
<edgeMap>
<xCoord>165</xCoord>
<yCoord>284</yCoord>
</edgeMap>
<edgeMap>
<xCoord>166</xCoord>
<yCoord>283</yCoord>
</edgeMap>
<edgeMap>
<xCoord>166</xCoord>
<yCoord>282</yCoord>
</edgeMap>
<edgeMap>
<xCoord>167</xCoord>
<yCoord>281</yCoord>
</edgeMap>
<edgeMap>
<xCoord>166</xCoord>
<yCoord>280</yCoord>
</edgeMap>
<edgeMap>
<xCoord>165</xCoord>
<yCoord>279</yCoord>
</edgeMap>
<edgeMap>
<xCoord>164</xCoord>
<yCoord>279</yCoord>
</edgeMap>
<edgeMap>
<xCoord>163</xCoord>
<yCoord>279</yCoord>
</edgeMap>
<edgeMap>
<xCoord>162</xCoord>
<yCoord>279</yCoord>
</edgeMap>
<edgeMap>
<xCoord>161</xCoord>
<yCoord>278</yCoord>
</edgeMap>
<edgeMap>
<xCoord>160</xCoord>
<yCoord>278</yCoord>
</edgeMap>
<edgeMap>
<xCoord>159</xCoord>
<yCoord>277</yCoord>
</edgeMap>
<edgeMap>
<xCoord>159</xCoord>
<yCoord>276</yCoord>
</edgeMap>
<edgeMap>
<xCoord>158</xCoord>
<yCoord>275</yCoord>
</edgeMap>
<edgeMap>
<xCoord>157</xCoord>
<yCoord>274</yCoord>
</edgeMap>
<edgeMap>
<xCoord>157</xCoord>
<yCoord>273</yCoord>
</edgeMap>
<edgeMap>
<xCoord>156</xCoord>
<yCoord>272</yCoord>
</edgeMap>
<edgeMap>
<xCoord>155</xCoord>
<yCoord>271</yCoord>
</edgeMap>
<edgeMap>
<xCoord>154</xCoord>
<yCoord>270</yCoord>
</edgeMap>
<edgeMap>
<xCoord>153</xCoord>
<yCoord>270</yCoord>
</edgeMap>
<edgeMap>
<xCoord>152</xCoord>
<yCoord>270</yCoord>
</edgeMap>
<edgeMap>
<xCoord>151</xCoord>
<yCoord>270</yCoord>
</edgeMap>
<edgeMap>
<xCoord>150</xCoord>
<yCoord>269</yCoord>
</edgeMap>
<edgeMap>
<xCoord>149</xCoord>
<yCoord>270</yCoord>
</edgeMap>
<edgeMap>
<xCoord>148</xCoord>
<yCoord>270</yCoord>
</edgeMap>
<edgeMap>
<xCoord>147</xCoord>
<yCoord>270</yCoord>
</edgeMap>
<edgeMap>
<xCoord>146</xCoord>
<yCoord>270</yCoord>
</edgeMap>
<edgeMap>
<xCoord>145</xCoord>
<yCoord>270</yCoord>
</edgeMap>
<edgeMap>
<xCoord>144</xCoord>
<yCoord>269</yCoord>
</edgeMap>
<edgeMap>
<xCoord>143</xCoord>
<yCoord>269</yCoord>
</edgeMap>
<edgeMap>
<xCoord>142</xCoord>
<yCoord>270</yCoord>
</edgeMap>
<edgeMap>
<xCoord>141</xCoord>
<yCoord>270</yCoord>
</edgeMap>
<edgeMap>
<xCoord>140</xCoord>
<yCoord>271</yCoord>
</edgeMap>
<edgeMap>
<xCoord>139</xCoord>
<yCoord>271</yCoord>
</edgeMap>
<edgeMap>
<xCoord>138</xCoord>
<yCoord>272</yCoord>
</edgeMap>
<edgeMap>
<xCoord>138</xCoord>
<yCoord>273</yCoord>
</edgeMap>
<edgeMap>
<xCoord>138</xCoord>
<yCoord>274</yCoord>
</edgeMap>
<edgeMap>
<xCoord>137</xCoord>
<yCoord>275</yCoord>
</edgeMap>
<edgeMap>
<xCoord>136</xCoord>
<yCoord>276</yCoord>
</edgeMap>
<edgeMap>
<xCoord>135</xCoord>
<yCoord>276</yCoord>
</edgeMap>
<edgeMap>
<xCoord>134</xCoord>
<yCoord>277</yCoord>
</edgeMap>
<edgeMap>
<xCoord>133</xCoord>
<yCoord>278</yCoord>
</edgeMap>
<edgeMap>
<xCoord>132</xCoord>
<yCoord>279</yCoord>
</edgeMap>
<edgeMap>
<xCoord>132</xCoord>
<yCoord>280</yCoord>
</edgeMap>
<edgeMap>
<xCoord>131</xCoord>
<yCoord>281</yCoord>
</edgeMap>
<edgeMap>
<xCoord>130</xCoord>
<yCoord>282</yCoord>
</edgeMap>
<edgeMap>
<xCoord>130</xCoord>
<yCoord>283</yCoord>
</edgeMap>
<edgeMap>
<xCoord>130</xCoord>
<yCoord>284</yCoord>
</edgeMap>
<edgeMap>
<xCoord>130</xCoord>
<yCoord>285</yCoord>
</edgeMap>
<edgeMap>
<xCoord>131</xCoord>
<yCoord>285</yCoord>
</edgeMap>
<edgeMap>
<xCoord>132</xCoord>
<yCoord>286</yCoord>
</edgeMap>
<edgeMap>
<xCoord>133</xCoord>
<yCoord>286</yCoord>
</edgeMap>
<edgeMap>
<xCoord>134</xCoord>
<yCoord>286</yCoord>
</edgeMap>
<edgeMap>
<xCoord>135</xCoord>
<yCoord>285</yCoord>
</edgeMap>
<edgeMap>
<xCoord>136</xCoord>
<yCoord>285</yCoord>
</edgeMap>
<edgeMap>
<xCoord>137</xCoord>
<yCoord>285</yCoord>
</edgeMap>
<edgeMap>
<xCoord>138</xCoord>
<yCoord>284</yCoord>
</edgeMap>
<edgeMap>
<xCoord>139</xCoord>
<yCoord>284</yCoord>
</edgeMap>
<edgeMap>
<xCoord>140</xCoord>
<yCoord>284</yCoord>
</edgeMap>
<edgeMap>
<xCoord>141</xCoord>
<yCoord>284</yCoord>
</edgeMap>
<edgeMap>
<xCoord>142</xCoord>
<yCoord>285</yCoord>
</edgeMap>
<edgeMap>
<xCoord>143</xCoord>
<yCoord>285</yCoord>
</edgeMap>
<edgeMap>
<xCoord>144</xCoord>
<yCoord>286</yCoord>
</edgeMap>
<edgeMap>
<xCoord>144</xCoord>
<yCoord>287</yCoord>
</edgeMap>
<edgeMap>
<xCoord>144</xCoord>
<yCoord>288</yCoord>
</edgeMap>
<edgeMap>
<xCoord>145</xCoord>
<yCoord>289</yCoord>
</edgeMap>
<edgeMap>
<xCoord>146</xCoord>
<yCoord>290</yCoord>
</edgeMap>
<edgeMap>
<xCoord>147</xCoord>
<yCoord>290</yCoord>
</edgeMap>
<edgeMap>
<xCoord>148</xCoord>
<yCoord>290</yCoord>
</edgeMap>
<edgeMap>
<xCoord>149</xCoord>
<yCoord>290</yCoord>
</edgeMap>
</roi>
<roi>
<imageZposition>-128.0</imageZposition>
<imageSOP_UID>1.3.6.1.4.1.14519.5.2.1.6279.6001.156854084494004294098809809268</imageSOP_UID>
<inclusion>TRUE</inclusion>
<edgeMap>
<xCoord>149</xCoord>
<yCoord>290</yCoord>
</edgeMap>
<edgeMap>
<xCoord>150</xCoord>
<yCoord>289</yCoord>
</edgeMap>
<edgeMap>
<xCoord>151</xCoord>
<yCoord>289</yCoord>
</edgeMap>
<edgeMap>
<xCoord>152</xCoord>
<yCoord>289</yCoord>
</edgeMap>
<edgeMap>
<xCoord>153</xCoord>
<yCoord>288</yCoord>
</edgeMap>
<edgeMap>
<xCoord>154</xCoord>
<yCoord>288</yCoord>
</edgeMap>
<edgeMap>
<xCoord>155</xCoord>
<yCoord>288</yCoord>
</edgeMap>
<edgeMap>
<xCoord>156</xCoord>
<yCoord>287</yCoord>
</edgeMap>
<edgeMap>
<xCoord>157</xCoord>
<yCoord>287</yCoord>
</edgeMap>
<edgeMap>
<xCoord>158</xCoord>
<yCoord>287</yCoord>
</edgeMap>
<edgeMap>
<xCoord>159</xCoord>
<yCoord>286</yCoord>
</edgeMap>
<edgeMap>
<xCoord>160</xCoord>
<yCoord>286</yCoord>
</edgeMap>
<edgeMap>
<xCoord>161</xCoord>
<yCoord>286</yCoord>
</edgeMap>
<edgeMap>
<xCoord>162</xCoord>
<yCoord>286</yCoord>
</edgeMap>
<edgeMap>
<xCoord>163</xCoord>
<yCoord>285</yCoord>
</edgeMap>
<edgeMap>
<xCoord>164</xCoord>
<yCoord>285</yCoord>
</edgeMap>
<edgeMap>
<xCoord>165</xCoord>
<yCoord>284</yCoord>
</edgeMap>
<edgeMap>
<xCoord>166</xCoord>
<yCoord>283</yCoord>
</edgeMap>
<edgeMap>
<xCoord>167</xCoord>
<yCoord>283</yCoord>
</edgeMap>
<edgeMap>
<xCoord>168</xCoord>
<yCoord>282</yCoord>
</edgeMap>
<edgeMap>
<xCoord>168</xCoord>
<yCoord>281</yCoord>
</edgeMap>
<edgeMap>
<xCoord>167</xCoord>
<yCoord>280</yCoord>
</edgeMap>
<edgeMap>
<xCoord>166</xCoord>
<yCoord>279</yCoord>
</edgeMap>
<edgeMap>
<xCoord>165</xCoord>
<yCoord>279</yCoord>
</edgeMap>
<edgeMap>
<xCoord>164</xCoord>
<yCoord>278</yCoord>
</edgeMap>
<edgeMap>
<xCoord>163</xCoord>
<yCoord>278</yCoord>
</edgeMap>
<edgeMap>
<xCoord>162</xCoord>
<yCoord>278</yCoord>
</edgeMap>
<edgeMap>
<xCoord>161</xCoord>
<yCoord>278</yCoord>
</edgeMap>
<edgeMap>
<xCoord>160</xCoord>
<yCoord>278</yCoord>
</edgeMap>
<edgeMap>
<xCoord>159</xCoord>
<yCoord>277</yCoord>
</edgeMap>
<edgeMap>
<xCoord>159</xCoord>
<yCoord>276</yCoord>
</edgeMap>
<edgeMap>
<xCoord>159</xCoord>
<yCoord>275</yCoord>
</edgeMap>
<edgeMap>
<xCoord>159</xCoord>
<yCoord>274</yCoord>
</edgeMap>
<edgeMap>
<xCoord>158</xCoord>
<yCoord>273</yCoord>
</edgeMap>
<edgeMap>
<xCoord>157</xCoord>
<yCoord>272</yCoord>
</edgeMap>
<edgeMap>
<xCoord>156</xCoord>
<yCoord>271</yCoord>
</edgeMap>
<edgeMap>
<xCoord>155</xCoord>
<yCoord>270</yCoord>
</edgeMap>
<edgeMap>
<xCoord>154</xCoord>
<yCoord>269</yCoord>
</edgeMap>
<edgeMap>
<xCoord>153</xCoord>
<yCoord>269</yCoord>
</edgeMap>
<edgeMap>
<xCoord>152</xCoord>
<yCoord>269</yCoord>
</edgeMap>
<edgeMap>
<xCoord>151</xCoord>
<yCoord>269</yCoord>
</edgeMap>
<edgeMap>
<xCoord>150</xCoord>
<yCoord>269</yCoord>
</edgeMap>
<edgeMap>
<xCoord>149</xCoord>
<yCoord>269</yCoord>
</edgeMap>
<edgeMap>
<xCoord>148</xCoord>
<yCoord>269</yCoord>
</edgeMap>
<edgeMap>
<xCoord>147</xCoord>
<yCoord>269</yCoord>
</edgeMap>
<edgeMap>
<xCoord>146</xCoord>
<yCoord>269</yCoord>
</edgeMap>
<edgeMap>
<xCoord>145</xCoord>
<yCoord>269</yCoord>
</edgeMap>
<edgeMap>
<xCoord>144</xCoord>
<yCoord>269</yCoord>
</edgeMap>
<edgeMap>
<xCoord>143</xCoord>
<yCoord>269</yCoord>
</edgeMap>
<edgeMap>
<xCoord>142</xCoord>
<yCoord>269</yCoord>
</edgeMap>
<edgeMap>
<xCoord>141</xCoord>
<yCoord>270</yCoord>
</edgeMap>
<edgeMap>
<xCoord>140</xCoord>
<yCoord>271</yCoord>
</edgeMap>
<edgeMap>
<xCoord>139</xCoord>
<yCoord>272</yCoord>
</edgeMap>
<edgeMap>
<xCoord>138</xCoord>
<yCoord>272</yCoord>
</edgeMap>
<edgeMap>
<xCoord>138</xCoord>
<yCoord>273</yCoord>
</edgeMap>
<edgeMap>
<xCoord>137</xCoord>
<yCoord>274</yCoord>
</edgeMap>
<edgeMap>
<xCoord>137</xCoord>
<yCoord>275</yCoord>
</edgeMap>
<edgeMap>
<xCoord>136</xCoord>
<yCoord>276</yCoord>
</edgeMap>
<edgeMap>
<xCoord>135</xCoord>
<yCoord>277</yCoord>
</edgeMap>
<edgeMap>
<xCoord>134</xCoord>
<yCoord>278</yCoord>
</edgeMap>
<edgeMap>
<xCoord>134</xCoord>
<yCoord>279</yCoord>
</edgeMap>
<edgeMap>
<xCoord>133</xCoord>
<yCoord>280</yCoord>
</edgeMap>
<edgeMap>
<xCoord>132</xCoord>
<yCoord>281</yCoord>
</edgeMap>
<edgeMap>
<xCoord>131</xCoord>
<yCoord>282</yCoord>
</edgeMap>
<edgeMap>
<xCoord>131</xCoord>
<yCoord>283</yCoord>
</edgeMap>
<edgeMap>
<xCoord>131</xCoord>
<yCoord>284</yCoord>
</edgeMap>
<edgeMap>
<xCoord>131</xCoord>
<yCoord>285</yCoord>
</edgeMap>
<edgeMap>
<xCoord>132</xCoord>
<yCoord>285</yCoord>
</edgeMap>
<edgeMap>
<xCoord>133</xCoord>
<yCoord>285</yCoord>
</edgeMap>
<edgeMap>
<xCoord>134</xCoord>
<yCoord>284</yCoord>
</edgeMap>
<edgeMap>
<xCoord>135</xCoord>
<yCoord>284</yCoord>
</edgeMap>
<edgeMap>
<xCoord>136</xCoord>
<yCoord>284</yCoord>
</edgeMap>
<edgeMap>
<xCoord>137</xCoord>
<yCoord>284</yCoord>
</edgeMap>
<edgeMap>
<xCoord>138</xCoord>
<yCoord>284</yCoord>
</edgeMap>
<edgeMap>
<xCoord>139</xCoord>
<yCoord>284</yCoord>
</edgeMap>
<edgeMap>
<xCoord>140</xCoord>
<yCoord>284</yCoord>
</edgeMap>
<edgeMap>
<xCoord>141</xCoord>
<yCoord>284</yCoord>
</edgeMap>
<edgeMap>
<xCoord>142</xCoord>
<yCoord>285</yCoord>
</edgeMap>
<edgeMap>
<xCoord>143</xCoord>
<yCoord>285</yCoord>
</edgeMap>
<edgeMap>
<xCoord>144</xCoord>
<yCoord>286</yCoord>
</edgeMap>
<edgeMap>
<xCoord>144</xCoord>
<yCoord>287</yCoord>
</edgeMap>
<edgeMap>
<xCoord>144</xCoord>
<yCoord>288</yCoord>
</edgeMap>
<edgeMap>
<xCoord>145</xCoord>
<yCoord>289</yCoord>
</edgeMap>
<edgeMap>
<xCoord>146</xCoord>
<yCoord>290</yCoord>
</edgeMap>
<edgeMap>
<xCoord>147</xCoord>
<yCoord>290</yCoord>
</edgeMap>
<edgeMap>
<xCoord>148</xCoord>
<yCoord>290</yCoord>
</edgeMap>
<edgeMap>
<xCoord>149</xCoord>
<yCoord>290</yCoord>
</edgeMap>
</roi>
<roi>
<imageZposition>-129.0</imageZposition>
<imageSOP_UID>1.3.6.1.4.1.14519.5.2.1.6279.6001.292109807914230736484823694499</imageSOP_UID>
<inclusion>TRUE</inclusion>
<edgeMap>
<xCoord>152</xCoord>
<yCoord>290</yCoord>
</edgeMap>
<edgeMap>
<xCoord>153</xCoord>
<yCoord>289</yCoord>
</edgeMap>
<edgeMap>
<xCoord>154</xCoord>
<yCoord>288</yCoord>
</edgeMap>
<edgeMap>
<xCoord>155</xCoord>
<yCoord>288</yCoord>
</edgeMap>
<edgeMap>
<xCoord>156</xCoord>
<yCoord>288</yCoord>
</edgeMap>
<edgeMap>
<xCoord>157</xCoord>
<yCoord>287</yCoord>
</edgeMap>
<edgeMap>
<xCoord>158</xCoord>
<yCoord>287</yCoord>
</edgeMap>
<edgeMap>
<xCoord>159</xCoord>
<yCoord>286</yCoord>
</edgeMap>
<edgeMap>
<xCoord>160</xCoord>
<yCoord>286</yCoord>
</edgeMap>
<edgeMap>
<xCoord>161</xCoord>
<yCoord>286</yCoord>
</edgeMap>
<edgeMap>
<xCoord>162</xCoord>
<yCoord>286</yCoord>
</edgeMap>
<edgeMap>
<xCoord>163</xCoord>
<yCoord>286</yCoord>
</edgeMap>
<edgeMap>
<xCoord>164</xCoord>
<yCoord>285</yCoord>
</edgeMap>
<edgeMap>
<xCoord>165</xCoord>
<yCoord>285</yCoord>
</edgeMap>
<edgeMap>
<xCoord>165</xCoord>
<yCoord>284</yCoord>
</edgeMap>
<edgeMap>
<xCoord>166</xCoord>
<yCoord>283</yCoord>
</edgeMap>
<edgeMap>
<xCoord>167</xCoord>
<yCoord>283</yCoord>
</edgeMap>
<edgeMap>
<xCoord>168</xCoord>
<yCoord>282</yCoord>
</edgeMap>
<edgeMap>
<xCoord>168</xCoord>
<yCoord>281</yCoord>
</edgeMap>
<edgeMap>
<xCoord>168</xCoord>
<yCoord>280</yCoord>
</edgeMap>
<edgeMap>
<xCoord>167</xCoord>
<yCoord>280</yCoord>
</edgeMap>
<edgeMap>
<xCoord>166</xCoord>
<yCoord>279</yCoord>
</edgeMap>
<edgeMap>
<xCoord>165</xCoord>
<yCoord>279</yCoord>
</edgeMap>
<edgeMap>
<xCoord>164</xCoord>
<yCoord>278</yCoord>
</edgeMap>
<edgeMap>
<xCoord>163</xCoord>
<yCoord>278</yCoord>
</edgeMap>
<edgeMap>
<xCoord>162</xCoord>
<yCoord>278</yCoord>
</edgeMap>
<edgeMap>
<xCoord>161</xCoord>
<yCoord>278</yCoord>
</edgeMap>
<edgeMap>
<xCoord>160</xCoord>
<yCoord>277</yCoord>
</edgeMap>
<edgeMap>
<xCoord>159</xCoord>
<yCoord>276</yCoord>
</edgeMap>
<edgeMap>
<xCoord>159</xCoord>
<yCoord>275</yCoord>
</edgeMap>
<edgeMap>
<xCoord>160</xCoord>
<yCoord>274</yCoord>
</edgeMap>
<edgeMap>
<xCoord>159</xCoord>
<yCoord>273</yCoord>
</edgeMap>
<edgeMap>
<xCoord>159</xCoord>
<yCoord>272</yCoord>
</edgeMap>
<edgeMap>
<xCoord>158</xCoord>
<yCoord>272</yCoord>
</edgeMap>
<edgeMap>
<xCoord>157</xCoord>
<yCoord>271</yCoord>
</edgeMap>
<edgeMap>
<xCoord>156</xCoord>
<yCoord>270</yCoord>
</edgeMap>
<edgeMap>
<xCoord>155</xCoord>
<yCoord>270</yCoord>
</edgeMap>
<edgeMap>
<xCoord>154</xCoord>
<yCoord>269</yCoord>
</edgeMap>
<edgeMap>
<xCoord>153</xCoord>
<yCoord>269</yCoord>
</edgeMap>
<edgeMap>
<xCoord>152</xCoord>
<yCoord>269</yCoord>
</edgeMap>
<edgeMap>
<xCoord>151</xCoord>
<yCoord>269</yCoord>
</edgeMap>
<edgeMap>
<xCoord>150</xCoord>
<yCoord>269</yCoord>
</edgeMap>
<edgeMap>
<xCoord>149</xCoord>
<yCoord>269</yCoord>
</edgeMap>
<edgeMap>
<xCoord>148</xCoord>
<yCoord>269</yCoord>
</edgeMap>
<edgeMap>
<xCoord>147</xCoord>
<yCoord>269</yCoord>
</edgeMap>
<edgeMap>
<xCoord>146</xCoord>
<yCoord>269</yCoord>
</edgeMap>
<edgeMap>
<xCoord>145</xCoord>
<yCoord>269</yCoord>
</edgeMap>
<edgeMap>
<xCoord>144</xCoord>
<yCoord>269</yCoord>
</edgeMap>
<edgeMap>
<xCoord>143</xCoord>
<yCoord>269</yCoord>
</edgeMap>
<edgeMap>
<xCoord>142</xCoord>
<yCoord>269</yCoord>
</edgeMap>
<edgeMap>
<xCoord>141</xCoord>
<yCoord>269</yCoord>
</edgeMap>
<edgeMap>
<xCoord>140</xCoord>
<yCoord>269</yCoord>
</edgeMap>
<edgeMap>
<xCoord>139</xCoord>
<yCoord>270</yCoord>
</edgeMap>
<edgeMap>
<xCoord>138</xCoord>
<yCoord>271</yCoord>
</edgeMap>
<edgeMap>
<xCoord>138</xCoord>
<yCoord>272</yCoord>
</edgeMap>
<edgeMap>
<xCoord>138</xCoord>
<yCoord>273</yCoord>
</edgeMap>
<edgeMap>
<xCoord>137</xCoord>
<yCoord>274</yCoord>
</edgeMap>
<edgeMap>
<xCoord>137</xCoord>
<yCoord>275</yCoord>
</edgeMap>
<edgeMap>
<xCoord>136</xCoord>
<yCoord>276</yCoord>
</edgeMap>
<edgeMap>
<xCoord>137</xCoord>
<yCoord>277</yCoord>
</edgeMap>
<edgeMap>
<xCoord>138</xCoord>
<yCoord>278</yCoord>
</edgeMap>
<edgeMap>
<xCoord>139</xCoord>
<yCoord>279</yCoord>
</edgeMap>
<edgeMap>
<xCoord>139</xCoord>
<yCoord>280</yCoord>
</edgeMap>
<edgeMap>
<xCoord>140</xCoord>
<yCoord>281</yCoord>
</edgeMap>
<edgeMap>
<xCoord>140</xCoord>
<yCoord>282</yCoord>
</edgeMap>
<edgeMap>
<xCoord>141</xCoord>
<yCoord>283</yCoord>
</edgeMap>
<edgeMap>
<xCoord>141</xCoord>
<yCoord>284</yCoord>
</edgeMap>
<edgeMap>
<xCoord>142</xCoord>
<yCoord>285</yCoord>
</edgeMap>
<edgeMap>
<xCoord>143</xCoord>
<yCoord>285</yCoord>
</edgeMap>
<edgeMap>
<xCoord>144</xCoord>
<yCoord>286</yCoord>
</edgeMap>
<edgeMap>
<xCoord>144</xCoord>
<yCoord>287</yCoord>
</edgeMap>
<edgeMap>
<xCoord>144</xCoord>
<yCoord>288</yCoord>
</edgeMap>
<edgeMap>
<xCoord>144</xCoord>
<yCoord>289</yCoord>
</edgeMap>
<edgeMap>
<xCoord>145</xCoord>
<yCoord>290</yCoord>
</edgeMap>
<edgeMap>
<xCoord>146</xCoord>
<yCoord>290</yCoord>
</edgeMap>
<edgeMap>
<xCoord>147</xCoord>
<yCoord>290</yCoord>
</edgeMap>
<edgeMap>
<xCoord>148</xCoord>
<yCoord>290</yCoord>
</edgeMap>
<edgeMap>
<xCoord>149</xCoord>
<yCoord>289</yCoord>
</edgeMap>
<edgeMap>
<xCoord>150</xCoord>
<yCoord>289</yCoord>
</edgeMap>
<edgeMap>
<xCoord>151</xCoord>
<yCoord>290</yCoord>
</edgeMap>
<edgeMap>
<xCoord>152</xCoord>
<yCoord>290</yCoord>
</edgeMap>
</roi>
<roi>
<imageZposition>-130.0</imageZposition>
<imageSOP_UID>1.3.6.1.4.1.14519.5.2.1.6279.6001.127023230894723415891204740645</imageSOP_UID>
<inclusion>TRUE</inclusion>
<edgeMap>
<xCoord>146</xCoord>
<yCoord>291</yCoord>
</edgeMap>
<edgeMap>
<xCoord>147</xCoord>
<yCoord>290</yCoord>
</edgeMap>
<edgeMap>
<xCoord>148</xCoord>
<yCoord>289</yCoord>
</edgeMap>
<edgeMap>
<xCoord>149</xCoord>
<yCoord>288</yCoord>
</edgeMap>
<edgeMap>
<xCoord>150</xCoord>
<yCoord>289</yCoord>
</edgeMap>
<edgeMap>
<xCoord>151</xCoord>
<yCoord>290</yCoord>
</edgeMap>
<edgeMap>
<xCoord>152</xCoord>
<yCoord>290</yCoord>
</edgeMap>
<edgeMap>
<xCoord>153</xCoord>
<yCoord>290</yCoord>
</edgeMap>
<edgeMap>
<xCoord>153</xCoord>
<yCoord>289</yCoord>
</edgeMap>
<edgeMap>
<xCoord>154</xCoord>
<yCoord>288</yCoord>
</edgeMap>
<edgeMap>
<xCoord>155</xCoord>
<yCoord>288</yCoord>
</edgeMap>
<edgeMap>
<xCoord>156</xCoord>
<yCoord>288</yCoord>
</edgeMap>
<edgeMap>
<xCoord>157</xCoord>
<yCoord>288</yCoord>
</edgeMap>
<edgeMap>
<xCoord>158</xCoord>
<yCoord>287</yCoord>
</edgeMap>
<edgeMap>
<xCoord>159</xCoord>
<yCoord>287</yCoord>
</edgeMap>
<edgeMap>
<xCoord>160</xCoord>
<yCoord>286</yCoord>
</edgeMap>
<edgeMap>
<xCoord>161</xCoord>
<yCoord>286</yCoord>
</edgeMap>
<edgeMap>
<xCoord>162</xCoord>
<yCoord>286</yCoord>
</edgeMap>
<edgeMap>
<xCoord>163</xCoord>
<yCoord>286</yCoord>
</edgeMap>
<edgeMap>
<xCoord>164</xCoord>
<yCoord>285</yCoord>
</edgeMap>
<edgeMap>
<xCoord>165</xCoord>
<yCoord>284</yCoord>
</edgeMap>
<edgeMap>
<xCoord>166</xCoord>
<yCoord>283</yCoord>
</edgeMap>
<edgeMap>
<xCoord>166</xCoord>
<yCoord>282</yCoord>
</edgeMap>
<edgeMap>
<xCoord>166</xCoord>
<yCoord>281</yCoord>
</edgeMap>
<edgeMap>
<xCoord>166</xCoord>
<yCoord>280</yCoord>
</edgeMap>
<edgeMap>
<xCoord>165</xCoord>
<yCoord>279</yCoord>
</edgeMap>
<edgeMap>
<xCoord>164</xCoord>
<yCoord>279</yCoord>
</edgeMap>
<edgeMap>
<xCoord>163</xCoord>
<yCoord>278</yCoord>
</edgeMap>
<edgeMap>
<xCoord>162</xCoord>
<yCoord>278</yCoord>
</edgeMap>
<edgeMap>
<xCoord>161</xCoord>
<yCoord>277</yCoord>
</edgeMap>
<edgeMap>
<xCoord>161</xCoord>
<yCoord>276</yCoord>
</edgeMap>
<edgeMap>
<xCoord>161</xCoord>
<yCoord>275</yCoord>
</edgeMap>
<edgeMap>
<xCoord>161</xCoord>
<yCoord>274</yCoord>
</edgeMap>
<edgeMap>
<xCoord>161</xCoord>
<yCoord>273</yCoord>
</edgeMap>
<edgeMap>
<xCoord>160</xCoord>
<yCoord>272</yCoord>
</edgeMap>
<edgeMap>
<xCoord>159</xCoord>
<yCoord>271</yCoord>
</edgeMap>
<edgeMap>
<xCoord>158</xCoord>
<yCoord>271</yCoord>
</edgeMap>
<edgeMap>
<xCoord>157</xCoord>
<yCoord>270</yCoord>
</edgeMap>
<edgeMap>
<xCoord>156</xCoord>
<yCoord>270</yCoord>
</edgeMap>
<edgeMap>
<xCoord>155</xCoord>
<yCoord>269</yCoord>
</edgeMap>
<edgeMap>
<xCoord>154</xCoord>
<yCoord>269</yCoord>
</edgeMap>
<edgeMap>
<xCoord>153</xCoord>
<yCoord>269</yCoord>
</edgeMap>
<edgeMap>
<xCoord>152</xCoord>
<yCoord>269</yCoord>
</edgeMap>
<edgeMap>
<xCoord>151</xCoord>
<yCoord>269</yCoord>
</edgeMap>
<edgeMap>
<xCoord>150</xCoord>
<yCoord>269</yCoord>
</edgeMap>
<edgeMap>
<xCoord>149</xCoord>
<yCoord>269</yCoord>
</edgeMap>
<edgeMap>
<xCoord>148</xCoord>
<yCoord>269</yCoord>
</edgeMap>
<edgeMap>
<xCoord>147</xCoord>
<yCoord>269</yCoord>
</edgeMap>
<edgeMap>
<xCoord>146</xCoord>
<yCoord>269</yCoord>
</edgeMap>
<edgeMap>
<xCoord>145</xCoord>
<yCoord>269</yCoord>
</edgeMap>
<edgeMap>
<xCoord>144</xCoord>
<yCoord>268</yCoord>
</edgeMap>
<edgeMap>
<xCoord>143</xCoord>
<yCoord>269</yCoord>
</edgeMap>
<edgeMap>
<xCoord>142</xCoord>
<yCoord>269</yCoord>
</edgeMap>
<edgeMap>
<xCoord>141</xCoord>
<yCoord>268</yCoord>
</edgeMap>
<edgeMap>
<xCoord>140</xCoord>
<yCoord>269</yCoord>
</edgeMap>
<edgeMap>
<xCoord>139</xCoord>
<yCoord>270</yCoord>
</edgeMap>
<edgeMap>
<xCoord>138</xCoord>
<yCoord>270</yCoord>
</edgeMap>
<edgeMap>
<xCoord>138</xCoord>
<yCoord>271</yCoord>
</edgeMap>
<edgeMap>
<xCoord>138</xCoord>
<yCoord>272</yCoord>
</edgeMap>
<edgeMap>
<xCoord>138</xCoord>
<yCoord>273</yCoord>
</edgeMap>
<edgeMap>
<xCoord>137</xCoord>
<yCoord>274</yCoord>
</edgeMap>
<edgeMap>
<xCoord>136</xCoord>
<yCoord>275</yCoord>
</edgeMap>
<edgeMap>
<xCoord>136</xCoord>
<yCoord>276</yCoord>
</edgeMap>
<edgeMap>
<xCoord>137</xCoord>
<yCoord>277</yCoord>
</edgeMap>
<edgeMap>
<xCoord>138</xCoord>
<yCoord>278</yCoord>
</edgeMap>
<edgeMap>
<xCoord>139</xCoord>
<yCoord>279</yCoord>
</edgeMap>
<edgeMap>
<xCoord>140</xCoord>
<yCoord>280</yCoord>
</edgeMap>
<edgeMap>
<xCoord>141</xCoord>
<yCoord>281</yCoord>
</edgeMap>
<edgeMap>
<xCoord>142</xCoord>
<yCoord>282</yCoord>
</edgeMap>
<edgeMap>
<xCoord>142</xCoord>
<yCoord>283</yCoord>
</edgeMap>
<edgeMap>
<xCoord>143</xCoord>
<yCoord>284</yCoord>
</edgeMap>
<edgeMap>
<xCoord>143</xCoord>
<yCoord>285</yCoord>
</edgeMap>
<edgeMap>
<xCoord>144</xCoord>
<yCoord>286</yCoord>
</edgeMap>
<edgeMap>
<xCoord>144</xCoord>
<yCoord>287</yCoord>
</edgeMap>
<edgeMap>
<xCoord>145</xCoord>
<yCoord>288</yCoord>
</edgeMap>
<edgeMap>
<xCoord>145</xCoord>
<yCoord>289</yCoord>
</edgeMap>
<edgeMap>
<xCoord>145</xCoord>
<yCoord>290</yCoord>
</edgeMap>
<edgeMap>
<xCoord>146</xCoord>
<yCoord>291</yCoord>
</edgeMap>
</roi>
<roi>
<imageZposition>-131.0</imageZposition>
<imageSOP_UID>1.3.6.1.4.1.14519.5.2.1.6279.6001.190567051396601182641402568488</imageSOP_UID>
<inclusion>TRUE</inclusion>
<edgeMap>
<xCoord>151</xCoord>
<yCoord>291</yCoord>
</edgeMap>
<edgeMap>
<xCoord>152</xCoord>
<yCoord>290</yCoord>
</edgeMap>
<edgeMap>
<xCoord>153</xCoord>
<yCoord>289</yCoord>
</edgeMap>
<edgeMap>
<xCoord>154</xCoord>
<yCoord>288</yCoord>
</edgeMap>
<edgeMap>
<xCoord>155</xCoord>
<yCoord>288</yCoord>
</edgeMap>
<edgeMap>
<xCoord>156</xCoord>
<yCoord>288</yCoord>
</edgeMap>
<edgeMap>
<xCoord>157</xCoord>
<yCoord>288</yCoord>
</edgeMap>
<edgeMap>
<xCoord>158</xCoord>
<yCoord>287</yCoord>
</edgeMap>
<edgeMap>
<xCoord>159</xCoord>
<yCoord>287</yCoord>
</edgeMap>
<edgeMap>
<xCoord>160</xCoord>
<yCoord>286</yCoord>
</edgeMap>
<edgeMap>
<xCoord>161</xCoord>
<yCoord>285</yCoord>
</edgeMap>
<edgeMap>
<xCoord>162</xCoord>
<yCoord>286</yCoord>
</edgeMap>
<edgeMap>
<xCoord>163</xCoord>
<yCoord>286</yCoord>
</edgeMap>
<edgeMap>
<xCoord>164</xCoord>
<yCoord>286</yCoord>
</edgeMap>
<edgeMap>
<xCoord>165</xCoord>
<yCoord>285</yCoord>
</edgeMap>
<edgeMap>
<xCoord>166</xCoord>
<yCoord>284</yCoord>
</edgeMap>
<edgeMap>
<xCoord>166</xCoord>
<yCoord>283</yCoord>
</edgeMap>
<edgeMap>
<xCoord>165</xCoord>
<yCoord>282</yCoord>
</edgeMap>
<edgeMap>
<xCoord>166</xCoord>
<yCoord>281</yCoord>
</edgeMap>
<edgeMap>
<xCoord>166</xCoord>
<yCoord>280</yCoord>
</edgeMap>
<edgeMap>
<xCoord>165</xCoord>
<yCoord>279</yCoord>
</edgeMap>
<edgeMap>
<xCoord>164</xCoord>
<yCoord>279</yCoord>
</edgeMap>
<edgeMap>
<xCoord>163</xCoord>
<yCoord>278</yCoord>
</edgeMap>
<edgeMap>
<xCoord>162</xCoord>
<yCoord>277</yCoord>
</edgeMap>
<edgeMap>
<xCoord>162</xCoord>
<yCoord>276</yCoord>
</edgeMap>
<edgeMap>
<xCoord>163</xCoord>
<yCoord>275</yCoord>
</edgeMap>
<edgeMap>
<xCoord>163</xCoord>
<yCoord>274</yCoord>
</edgeMap>
<edgeMap>
<xCoord>162</xCoord>
<yCoord>273</yCoord>
</edgeMap>
<edgeMap>
<xCoord>161</xCoord>
<yCoord>272</yCoord>
</edgeMap>
<edgeMap>
<xCoord>160</xCoord>
<yCoord>271</yCoord>
</edgeMap>
<edgeMap>
<xCoord>159</xCoord>
<yCoord>271</yCoord>
</edgeMap>
<edgeMap>
<xCoord>158</xCoord>
<yCoord>270</yCoord>
</edgeMap>
<edgeMap>
<xCoord>157</xCoord>
<yCoord>269</yCoord>
</edgeMap>
<edgeMap>
<xCoord>156</xCoord>
<yCoord>269</yCoord>
</edgeMap>
<edgeMap>
<xCoord>155</xCoord>
<yCoord>268</yCoord>
</edgeMap>
<edgeMap>
<xCoord>154</xCoord>
<yCoord>268</yCoord>
</edgeMap>
<edgeMap>
<xCoord>153</xCoord>
<yCoord>268</yCoord>
</edgeMap>
<edgeMap>
<xCoord>152</xCoord>
<yCoord>269</yCoord>
</edgeMap>
<edgeMap>
<xCoord>151</xCoord>
<yCoord>269</yCoord>
</edgeMap>
<edgeMap>
<xCoord>150</xCoord>
<yCoord>269</yCoord>
</edgeMap>
<edgeMap>
<xCoord>149</xCoord>
<yCoord>269</yCoord>
</edgeMap>
<edgeMap>
<xCoord>148</xCoord>
<yCoord>269</yCoord>
</edgeMap>
<edgeMap>
<xCoord>147</xCoord>
<yCoord>269</yCoord>
</edgeMap>
<edgeMap>
<xCoord>146</xCoord>
<yCoord>269</yCoord>
</edgeMap>
<edgeMap>
<xCoord>145</xCoord>
<yCoord>269</yCoord>
</edgeMap>
<edgeMap>
<xCoord>144</xCoord>
<yCoord>269</yCoord>
</edgeMap>
<edgeMap>
<xCoord>143</xCoord>
<yCoord>269</yCoord>
</edgeMap>
<edgeMap>
<xCoord>142</xCoord>
<yCoord>268</yCoord>
</edgeMap>
<edgeMap>
<xCoord>141</xCoord>
<yCoord>268</yCoord>
</edgeMap>
<edgeMap>
<xCoord>140</xCoord>
<yCoord>269</yCoord>
</edgeMap>
<edgeMap>
<xCoord>139</xCoord>
<yCoord>270</yCoord>
</edgeMap>
<edgeMap>
<xCoord>138</xCoord>
<yCoord>270</yCoord>
</edgeMap>
<edgeMap>
<xCoord>138</xCoord>
<yCoord>271</yCoord>
</edgeMap>
<edgeMap>
<xCoord>138</xCoord>
<yCoord>272</yCoord>
</edgeMap>
<edgeMap>
<xCoord>138</xCoord>
<yCoord>273</yCoord>
</edgeMap>
<edgeMap>
<xCoord>137</xCoord>
<yCoord>274</yCoord>
</edgeMap>
<edgeMap>
<xCoord>137</xCoord>
<yCoord>275</yCoord>
</edgeMap>
<edgeMap>
<xCoord>137</xCoord>
<yCoord>276</yCoord>
</edgeMap>
<edgeMap>
<xCoord>138</xCoord>
<yCoord>277</yCoord>
</edgeMap>
<edgeMap>
<xCoord>139</xCoord>
<yCoord>278</yCoord>
</edgeMap>
<edgeMap>
<xCoord>140</xCoord>
<yCoord>279</yCoord>
</edgeMap>
<edgeMap>
<xCoord>141</xCoord>
<yCoord>280</yCoord>
</edgeMap>
<edgeMap>
<xCoord>142</xCoord>
<yCoord>281</yCoord>
</edgeMap>
<edgeMap>
<xCoord>143</xCoord>
<yCoord>282</yCoord>
</edgeMap>
<edgeMap>
<xCoord>144</xCoord>
<yCoord>283</yCoord>
</edgeMap>
<edgeMap>
<xCoord>144</xCoord>
<yCoord>284</yCoord>
</edgeMap>
<edgeMap>
<xCoord>145</xCoord>
<yCoord>285</yCoord>
</edgeMap>
<edgeMap>
<xCoord>146</xCoord>
<yCoord>286</yCoord>
</edgeMap>
<edgeMap>
<xCoord>147</xCoord>
<yCoord>287</yCoord>
</edgeMap>
<edgeMap>
<xCoord>148</xCoord>
<yCoord>287</yCoord>
</edgeMap>
<edgeMap>
<xCoord>149</xCoord>
<yCoord>288</yCoord>
</edgeMap>
<edgeMap>
<xCoord>150</xCoord>
<yCoord>289</yCoord>
</edgeMap>
<edgeMap>
<xCoord>150</xCoord>
<yCoord>290</yCoord>
</edgeMap>
<edgeMap>
<xCoord>151</xCoord>
<yCoord>291</yCoord>
</edgeMap>
</roi>
<roi>
<imageZposition>-132.0</imageZposition>
<imageSOP_UID>1.3.6.1.4.1.14519.5.2.1.6279.6001.773878344942440169180285566022</imageSOP_UID>
<inclusion>TRUE</inclusion>
<edgeMap>
<xCoord>158</xCoord>
<yCoord>287</yCoord>
</edgeMap>
<edgeMap>
<xCoord>159</xCoord>
<yCoord>286</yCoord>
</edgeMap>
<edgeMap>
<xCoord>160</xCoord>
<yCoord>286</yCoord>
</edgeMap>
<edgeMap>
<xCoord>161</xCoord>
<yCoord>285</yCoord>
</edgeMap>
<edgeMap>
<xCoord>162</xCoord>
<yCoord>284</yCoord>
</edgeMap>
<edgeMap>
<xCoord>163</xCoord>
<yCoord>285</yCoord>
</edgeMap>
<edgeMap>
<xCoord>164</xCoord>
<yCoord>285</yCoord>
</edgeMap>
<edgeMap>
<xCoord>165</xCoord>
<yCoord>284</yCoord>
</edgeMap>
<edgeMap>
<xCoord>165</xCoord>
<yCoord>283</yCoord>
</edgeMap>
<edgeMap>
<xCoord>165</xCoord>
<yCoord>282</yCoord>
</edgeMap>
<edgeMap>
<xCoord>166</xCoord>
<yCoord>281</yCoord>
</edgeMap>
<edgeMap>
<xCoord>167</xCoord>
<yCoord>280</yCoord>
</edgeMap>
<edgeMap>
<xCoord>166</xCoord>
<yCoord>279</yCoord>
</edgeMap>
<edgeMap>
<xCoord>166</xCoord>
<yCoord>278</yCoord>
</edgeMap>
<edgeMap>
<xCoord>166</xCoord>
<yCoord>277</yCoord>
</edgeMap>
<edgeMap>
<xCoord>165</xCoord>
<yCoord>276</yCoord>
</edgeMap>
<edgeMap>
<xCoord>165</xCoord>
<yCoord>275</yCoord>
</edgeMap>
<edgeMap>
<xCoord>164</xCoord>
<yCoord>274</yCoord>
</edgeMap>
<edgeMap>
<xCoord>164</xCoord>
<yCoord>273</yCoord>
</edgeMap>
<edgeMap>
<xCoord>163</xCoord>
<yCoord>272</yCoord>
</edgeMap>
<edgeMap>
<xCoord>162</xCoord>
<yCoord>271</yCoord>
</edgeMap>
<edgeMap>
<xCoord>161</xCoord>
<yCoord>271</yCoord>
</edgeMap>
<edgeMap>
<xCoord>160</xCoord>
<yCoord>270</yCoord>
</edgeMap>
<edgeMap>
<xCoord>159</xCoord>
<yCoord>270</yCoord>
</edgeMap>
<edgeMap>
<xCoord>158</xCoord>
<yCoord>270</yCoord>
</edgeMap>
<edgeMap>
<xCoord>157</xCoord>
<yCoord>269</yCoord>
</edgeMap>
<edgeMap>
<xCoord>156</xCoord>
<yCoord>269</yCoord>
</edgeMap>
<edgeMap>
<xCoord>155</xCoord>
<yCoord>268</yCoord>
</edgeMap>
<edgeMap>
<xCoord>154</xCoord>
<yCoord>268</yCoord>
</edgeMap>
<edgeMap>
<xCoord>153</xCoord>
<yCoord>268</yCoord>
</edgeMap>
<edgeMap>
<xCoord>152</xCoord>
<yCoord>269</yCoord>
</edgeMap>
<edgeMap>
<xCoord>151</xCoord>
<yCoord>269</yCoord>
</edgeMap>
<edgeMap>
<xCoord>150</xCoord>
<yCoord>269</yCoord>
</edgeMap>
<edgeMap>
<xCoord>149</xCoord>
<yCoord>269</yCoord>
</edgeMap>
<edgeMap>
<xCoord>148</xCoord>
<yCoord>269</yCoord>
</edgeMap>
<edgeMap>
<xCoord>147</xCoord>
<yCoord>269</yCoord>
</edgeMap>
<edgeMap>
<xCoord>146</xCoord>
<yCoord>269</yCoord>
</edgeMap>
<edgeMap>
<xCoord>145</xCoord>
<yCoord>269</yCoord>
</edgeMap>
<edgeMap>
<xCoord>144</xCoord>
<yCoord>269</yCoord>
</edgeMap>
<edgeMap>
<xCoord>143</xCoord>
<yCoord>269</yCoord>
</edgeMap>
<edgeMap>
<xCoord>142</xCoord>
<yCoord>268</yCoord>
</edgeMap>
<edgeMap>
<xCoord>141</xCoord>
<yCoord>268</yCoord>
</edgeMap>
<edgeMap>
<xCoord>140</xCoord>
<yCoord>269</yCoord>
</edgeMap>
<edgeMap>
<xCoord>139</xCoord>
<yCoord>270</yCoord>
</edgeMap>
<edgeMap>
<xCoord>139</xCoord>
<yCoord>271</yCoord>
</edgeMap>
<edgeMap>
<xCoord>138</xCoord>
<yCoord>272</yCoord>
</edgeMap>
<edgeMap>
<xCoord>138</xCoord>
<yCoord>273</yCoord>
</edgeMap>
<edgeMap>
<xCoord>138</xCoord>
<yCoord>274</yCoord>
</edgeMap>
<edgeMap>
<xCoord>138</xCoord>
<yCoord>275</yCoord>
</edgeMap>
<edgeMap>
<xCoord>138</xCoord>
<yCoord>276</yCoord>
</edgeMap>
<edgeMap>
<xCoord>139</xCoord>
<yCoord>277</yCoord>
</edgeMap>
<edgeMap>
<xCoord>139</xCoord>
<yCoord>278</yCoord>
</edgeMap>
<edgeMap>
<xCoord>140</xCoord>
<yCoord>279</yCoord>
</edgeMap>
<edgeMap>
<xCoord>141</xCoord>
<yCoord>280</yCoord>
</edgeMap>
<edgeMap>
<xCoord>142</xCoord>
<yCoord>280</yCoord>
</edgeMap>
<edgeMap>
<xCoord>143</xCoord>
<yCoord>281</yCoord>
</edgeMap>
<edgeMap>
<xCoord>144</xCoord>
<yCoord>281</yCoord>
</edgeMap>
<edgeMap>
<xCoord>145</xCoord>
<yCoord>282</yCoord>
</edgeMap>
<edgeMap>
<xCoord>145</xCoord>
<yCoord>283</yCoord>
</edgeMap>
<edgeMap>
<xCoord>146</xCoord>
<yCoord>284</yCoord>
</edgeMap>
<edgeMap>
<xCoord>147</xCoord>
<yCoord>284</yCoord>
</edgeMap>
<edgeMap>
<xCoord>148</xCoord>
<yCoord>284</yCoord>
</edgeMap>
<edgeMap>
<xCoord>149</xCoord>
<yCoord>285</yCoord>
</edgeMap>
<edgeMap>
<xCoord>150</xCoord>
<yCoord>286</yCoord>
</edgeMap>
<edgeMap>
<xCoord>151</xCoord>
<yCoord>286</yCoord>
</edgeMap>
<edgeMap>
<xCoord>152</xCoord>
<yCoord>286</yCoord>
</edgeMap>
<edgeMap>
<xCoord>153</xCoord>
<yCoord>286</yCoord>
</edgeMap>
<edgeMap>
<xCoord>154</xCoord>
<yCoord>287</yCoord>
</edgeMap>
<edgeMap>
<xCoord>155</xCoord>
<yCoord>287</yCoord>
</edgeMap>
<edgeMap>
<xCoord>156</xCoord>
<yCoord>287</yCoord>
</edgeMap>
<edgeMap>
<xCoord>157</xCoord>
<yCoord>287</yCoord>
</edgeMap>
<edgeMap>
<xCoord>158</xCoord>
<yCoord>287</yCoord>
</edgeMap>
</roi>
<roi>
<imageZposition>-133.0</imageZposition>
<imageSOP_UID>1.3.6.1.4.1.14519.5.2.1.6279.6001.307464131498688732651578525982</imageSOP_UID>
<inclusion>TRUE</inclusion>
<edgeMap>
<xCoord>160</xCoord>
<yCoord>286</yCoord>
</edgeMap>
<edgeMap>
<xCoord>161</xCoord>
<yCoord>285</yCoord>
</edgeMap>
<edgeMap>
<xCoord>162</xCoord>
<yCoord>284</yCoord>
</edgeMap>
<edgeMap>
<xCoord>163</xCoord>
<yCoord>284</yCoord>
</edgeMap>
<edgeMap>
<xCoord>164</xCoord>
<yCoord>284</yCoord>
</edgeMap>
<edgeMap>
<xCoord>165</xCoord>
<yCoord>284</yCoord>
</edgeMap>
<edgeMap>
<xCoord>166</xCoord>
<yCoord>284</yCoord>
</edgeMap>
<edgeMap>
<xCoord>167</xCoord>
<yCoord>284</yCoord>
</edgeMap>
<edgeMap>
<xCoord>168</xCoord>
<yCoord>283</yCoord>
</edgeMap>
<edgeMap>
<xCoord>169</xCoord>
<yCoord>282</yCoord>
</edgeMap>
<edgeMap>
<xCoord>170</xCoord>
<yCoord>282</yCoord>
</edgeMap>
<edgeMap>
<xCoord>171</xCoord>
<yCoord>281</yCoord>
</edgeMap>
<edgeMap>
<xCoord>172</xCoord>
<yCoord>280</yCoord>
</edgeMap>
<edgeMap>
<xCoord>172</xCoord>
<yCoord>279</yCoord>
</edgeMap>
<edgeMap>
<xCoord>172</xCoord>
<yCoord>278</yCoord>
</edgeMap>
<edgeMap>
<xCoord>172</xCoord>
<yCoord>277</yCoord>
</edgeMap>
<edgeMap>
<xCoord>171</xCoord>
<yCoord>276</yCoord>
</edgeMap>
<edgeMap>
<xCoord>170</xCoord>
<yCoord>276</yCoord>
</edgeMap>
<edgeMap>
<xCoord>169</xCoord>
<yCoord>276</yCoord>
</edgeMap>
<edgeMap>
<xCoord>168</xCoord>
<yCoord>276</yCoord>
</edgeMap>
<edgeMap>
<xCoord>167</xCoord>
<yCoord>275</yCoord>
</edgeMap>
<edgeMap>
<xCoord>166</xCoord>
<yCoord>275</yCoord>
</edgeMap>
<edgeMap>
<xCoord>165</xCoord>
<yCoord>274</yCoord>
</edgeMap>
<edgeMap>
<xCoord>165</xCoord>
<yCoord>273</yCoord>
</edgeMap>
<edgeMap>
<xCoord>164</xCoord>
<yCoord>272</yCoord>
</edgeMap>
<edgeMap>
<xCoord>163</xCoord>
<yCoord>271</yCoord>
</edgeMap>
<edgeMap>
<xCoord>162</xCoord>
<yCoord>271</yCoord>
</edgeMap>
<edgeMap>
<xCoord>161</xCoord>
<yCoord>271</yCoord>
</edgeMap>
<edgeMap>
<xCoord>160</xCoord>
<yCoord>270</yCoord>
</edgeMap>
<edgeMap>
<xCoord>159</xCoord>
<yCoord>270</yCoord>
</edgeMap>
<edgeMap>
<xCoord>158</xCoord>
<yCoord>270</yCoord>
</edgeMap>
<edgeMap>
<xCoord>157</xCoord>
<yCoord>270</yCoord>
</edgeMap>
<edgeMap>
<xCoord>156</xCoord>
<yCoord>269</yCoord>
</edgeMap>
<edgeMap>
<xCoord>155</xCoord>
<yCoord>269</yCoord>
</edgeMap>
<edgeMap>
<xCoord>154</xCoord>
<yCoord>269</yCoord>
</edgeMap>
<edgeMap>
<xCoord>153</xCoord>
<yCoord>269</yCoord>
</edgeMap>
<edgeMap>
<xCoord>152</xCoord>
<yCoord>269</yCoord>
</edgeMap>
<edgeMap>
<xCoord>151</xCoord>
<yCoord>269</yCoord>
</edgeMap>
<edgeMap>
<xCoord>150</xCoord>
<yCoord>269</yCoord>
</edgeMap>
<edgeMap>
<xCoord>149</xCoord>
<yCoord>269</yCoord>
</edgeMap>
<edgeMap>
<xCoord>148</xCoord>
<yCoord>269</yCoord>
</edgeMap>
<edgeMap>
<xCoord>147</xCoord>
<yCoord>269</yCoord>
</edgeMap>
<edgeMap>
<xCoord>146</xCoord>
<yCoord>269</yCoord>
</edgeMap>
<edgeMap>
<xCoord>145</xCoord>
<yCoord>269</yCoord>
</edgeMap>
<edgeMap>
<xCoord>144</xCoord>
<yCoord>270</yCoord>
</edgeMap>
<edgeMap>
<xCoord>143</xCoord>
<yCoord>270</yCoord>
</edgeMap>
<edgeMap>
<xCoord>142</xCoord>
<yCoord>270</yCoord>
</edgeMap>
<edgeMap>
<xCoord>141</xCoord>
<yCoord>270</yCoord>
</edgeMap>
<edgeMap>
<xCoord>140</xCoord>
<yCoord>271</yCoord>
</edgeMap>
<edgeMap>
<xCoord>139</xCoord>
<yCoord>272</yCoord>
</edgeMap>
<edgeMap>
<xCoord>140</xCoord>
<yCoord>273</yCoord>
</edgeMap>
<edgeMap>
<xCoord>139</xCoord>
<yCoord>274</yCoord>
</edgeMap>
<edgeMap>
<xCoord>139</xCoord>
<yCoord>275</yCoord>
</edgeMap>
<edgeMap>
<xCoord>139</xCoord>
<yCoord>276</yCoord>
</edgeMap>
<edgeMap>
<xCoord>139</xCoord>
<yCoord>277</yCoord>
</edgeMap>
<edgeMap>
<xCoord>139</xCoord>
<yCoord>278</yCoord>
</edgeMap>
<edgeMap>
<xCoord>140</xCoord>
<yCoord>279</yCoord>
</edgeMap>
<edgeMap>
<xCoord>141</xCoord>
<yCoord>280</yCoord>
</edgeMap>
<edgeMap>
<xCoord>142</xCoord>
<yCoord>280</yCoord>
</edgeMap>
<edgeMap>
<xCoord>143</xCoord>
<yCoord>280</yCoord>
</edgeMap>
<edgeMap>
<xCoord>144</xCoord>
<yCoord>281</yCoord>
</edgeMap>
<edgeMap>
<xCoord>145</xCoord>
<yCoord>281</yCoord>
</edgeMap>
<edgeMap>
<xCoord>146</xCoord>
<yCoord>282</yCoord>
</edgeMap>
<edgeMap>
<xCoord>147</xCoord>
<yCoord>283</yCoord>
</edgeMap>
<edgeMap>
<xCoord>148</xCoord>
<yCoord>283</yCoord>
</edgeMap>
<edgeMap>
<xCoord>149</xCoord>
<yCoord>283</yCoord>
</edgeMap>
<edgeMap>
<xCoord>150</xCoord>
<yCoord>284</yCoord>
</edgeMap>
<edgeMap>
<xCoord>151</xCoord>
<yCoord>284</yCoord>
</edgeMap>
<edgeMap>
<xCoord>152</xCoord>
<yCoord>284</yCoord>
</edgeMap>
<edgeMap>
<xCoord>153</xCoord>
<yCoord>285</yCoord>
</edgeMap>
<edgeMap>
<xCoord>154</xCoord>
<yCoord>285</yCoord>
</edgeMap>
<edgeMap>
<xCoord>155</xCoord>
<yCoord>286</yCoord>
</edgeMap>
<edgeMap>
<xCoord>156</xCoord>
<yCoord>286</yCoord>
</edgeMap>
<edgeMap>
<xCoord>157</xCoord>
<yCoord>286</yCoord>
</edgeMap>
<edgeMap>
<xCoord>158</xCoord>
<yCoord>286</yCoord>
</edgeMap>
<edgeMap>
<xCoord>159</xCoord>
<yCoord>286</yCoord>
</edgeMap>
<edgeMap>
<xCoord>160</xCoord>
<yCoord>286</yCoord>
</edgeMap>
</roi>
<roi>
<imageZposition>-133.0</imageZposition>
<imageSOP_UID>1.3.6.1.4.1.14519.5.2.1.6279.6001.307464131498688732651578525982</imageSOP_UID>
<inclusion>FALSE</inclusion>
<edgeMap>
<xCoord>167</xCoord>
<yCoord>280</yCoord>
</edgeMap>
<edgeMap>
<xCoord>168</xCoord>
<yCoord>279</yCoord>
</edgeMap>
<edgeMap>
<xCoord>169</xCoord>
<yCoord>279</yCoord>
</edgeMap>
<edgeMap>
<xCoord>170</xCoord>
<yCoord>280</yCoord>
</edgeMap>
<edgeMap>
<xCoord>169</xCoord>
<yCoord>281</yCoord>
</edgeMap>
<edgeMap>
<xCoord>168</xCoord>
<yCoord>281</yCoord>
</edgeMap>
<edgeMap>
<xCoord>167</xCoord>
<yCoord>280</yCoord>
</edgeMap>
</roi>
<roi>
<imageZposition>-134.0</imageZposition>
<imageSOP_UID>1.3.6.1.4.1.14519.5.2.1.6279.6001.149814884893085831060868712829</imageSOP_UID>
<inclusion>TRUE</inclusion>
<edgeMap>
<xCoord>160</xCoord>
<yCoord>286</yCoord>
</edgeMap>
<edgeMap>
<xCoord>161</xCoord>
<yCoord>285</yCoord>
</edgeMap>
<edgeMap>
<xCoord>162</xCoord>
<yCoord>284</yCoord>
</edgeMap>
<edgeMap>
<xCoord>162</xCoord>
<yCoord>283</yCoord>
</edgeMap>
<edgeMap>
<xCoord>163</xCoord>
<yCoord>282</yCoord>
</edgeMap>
<edgeMap>
<xCoord>164</xCoord>
<yCoord>283</yCoord>
</edgeMap>
<edgeMap>
<xCoord>165</xCoord>
<yCoord>284</yCoord>
</edgeMap>
<edgeMap>
<xCoord>166</xCoord>
<yCoord>284</yCoord>
</edgeMap>
<edgeMap>
<xCoord>167</xCoord>
<yCoord>283</yCoord>
</edgeMap>
<edgeMap>
<xCoord>168</xCoord>
<yCoord>282</yCoord>
</edgeMap>
<edgeMap>
<xCoord>169</xCoord>
<yCoord>281</yCoord>
</edgeMap>
<edgeMap>
<xCoord>168</xCoord>
<yCoord>280</yCoord>
</edgeMap>
<edgeMap>
<xCoord>169</xCoord>
<yCoord>279</yCoord>
</edgeMap>
<edgeMap>
<xCoord>170</xCoord>
<yCoord>279</yCoord>
</edgeMap>
<edgeMap>
<xCoord>171</xCoord>
<yCoord>279</yCoord>
</edgeMap>
<edgeMap>
<xCoord>172</xCoord>
<yCoord>279</yCoord>
</edgeMap>
<edgeMap>
<xCoord>173</xCoord>
<yCoord>278</yCoord>
</edgeMap>
<edgeMap>
<xCoord>174</xCoord>
<yCoord>277</yCoord>
</edgeMap>
<edgeMap>
<xCoord>173</xCoord>
<yCoord>276</yCoord>
</edgeMap>
<edgeMap>
<xCoord>172</xCoord>
<yCoord>276</yCoord>
</edgeMap>
<edgeMap>
<xCoord>171</xCoord>
<yCoord>275</yCoord>
</edgeMap>
<edgeMap>
<xCoord>170</xCoord>
<yCoord>275</yCoord>
</edgeMap>
<edgeMap>
<xCoord>169</xCoord>
<yCoord>275</yCoord>
</edgeMap>
<edgeMap>
<xCoord>168</xCoord>
<yCoord>275</yCoord>
</edgeMap>
<edgeMap>
<xCoord>167</xCoord>
<yCoord>274</yCoord>
</edgeMap>
<edgeMap>
<xCoord>168</xCoord>
<yCoord>273</yCoord>
</edgeMap>
<edgeMap>
<xCoord>168</xCoord>
<yCoord>272</yCoord>
</edgeMap>
<edgeMap>
<xCoord>167</xCoord>
<yCoord>272</yCoord>
</edgeMap>
<edgeMap>
<xCoord>166</xCoord>
<yCoord>272</yCoord>
</edgeMap>
<edgeMap>
<xCoord>165</xCoord>
<yCoord>271</yCoord>
</edgeMap>
<edgeMap>
<xCoord>164</xCoord>
<yCoord>270</yCoord>
</edgeMap>
<edgeMap>
<xCoord>163</xCoord>
<yCoord>270</yCoord>
</edgeMap>
<edgeMap>
<xCoord>162</xCoord>
<yCoord>271</yCoord>
</edgeMap>
<edgeMap>
<xCoord>161</xCoord>
<yCoord>271</yCoord>
</edgeMap>
<edgeMap>
<xCoord>160</xCoord>
<yCoord>270</yCoord>
</edgeMap>
<edgeMap>
<xCoord>159</xCoord>
<yCoord>270</yCoord>
</edgeMap>
<edgeMap>
<xCoord>158</xCoord>
<yCoord>270</yCoord>
</edgeMap>
<edgeMap>
<xCoord>157</xCoord>
<yCoord>270</yCoord>
</edgeMap>
<edgeMap>
<xCoord>156</xCoord>
<yCoord>270</yCoord>
</edgeMap>
<edgeMap>
<xCoord>155</xCoord>
<yCoord>269</yCoord>
</edgeMap>
<edgeMap>
<xCoord>154</xCoord>
<yCoord>269</yCoord>
</edgeMap>
<edgeMap>
<xCoord>153</xCoord>
<yCoord>269</yCoord>
</edgeMap>
<edgeMap>
<xCoord>152</xCoord>
<yCoord>269</yCoord>
</edgeMap>
<edgeMap>
<xCoord>151</xCoord>
<yCoord>269</yCoord>
</edgeMap>
<edgeMap>
<xCoord>150</xCoord>
<yCoord>269</yCoord>
</edgeMap>
<edgeMap>
<xCoord>149</xCoord>
<yCoord>269</yCoord>
</edgeMap>
<edgeMap>
<xCoord>148</xCoord>
<yCoord>269</yCoord>
</edgeMap>
<edgeMap>
<xCoord>147</xCoord>
<yCoord>269</yCoord>
</edgeMap>
<edgeMap>
<xCoord>146</xCoord>
<yCoord>270</yCoord>
</edgeMap>
<edgeMap>
<xCoord>145</xCoord>
<yCoord>271</yCoord>
</edgeMap>
<edgeMap>
<xCoord>144</xCoord>
<yCoord>271</yCoord>
</edgeMap>
<edgeMap>
<xCoord>143</xCoord>
<yCoord>271</yCoord>
</edgeMap>
<edgeMap>
<xCoord>143</xCoord>
<yCoord>272</yCoord>
</edgeMap>
<edgeMap>
<xCoord>142</xCoord>
<yCoord>273</yCoord>
</edgeMap>
<edgeMap>
<xCoord>141</xCoord>
<yCoord>273</yCoord>
</edgeMap>
<edgeMap>
<xCoord>140</xCoord>
<yCoord>274</yCoord>
</edgeMap>
<edgeMap>
<xCoord>139</xCoord>
<yCoord>275</yCoord>
</edgeMap>
<edgeMap>
<xCoord>139</xCoord>
<yCoord>276</yCoord>
</edgeMap>
<edgeMap>
<xCoord>139</xCoord>
<yCoord>277</yCoord>
</edgeMap>
<edgeMap>
<xCoord>139</xCoord>
<yCoord>278</yCoord>
</edgeMap>
<edgeMap>
<xCoord>140</xCoord>
<yCoord>279</yCoord>
</edgeMap>
<edgeMap>
<xCoord>141</xCoord>
<yCoord>280</yCoord>
</edgeMap>
<edgeMap>
<xCoord>142</xCoord>
<yCoord>280</yCoord>
</edgeMap>
<edgeMap>
<xCoord>143</xCoord>
<yCoord>280</yCoord>
</edgeMap>
<edgeMap>
<xCoord>144</xCoord>
<yCoord>280</yCoord>
</edgeMap>
<edgeMap>
<xCoord>145</xCoord>
<yCoord>281</yCoord>
</edgeMap>
<edgeMap>
<xCoord>146</xCoord>
<yCoord>281</yCoord>
</edgeMap>
<edgeMap>
<xCoord>147</xCoord>
<yCoord>282</yCoord>
</edgeMap>
<edgeMap>
<xCoord>148</xCoord>
<yCoord>282</yCoord>
</edgeMap>
<edgeMap>
<xCoord>149</xCoord>
<yCoord>282</yCoord>
</edgeMap>
<edgeMap>
<xCoord>150</xCoord>
<yCoord>283</yCoord>
</edgeMap>
<edgeMap>
<xCoord>151</xCoord>
<yCoord>283</yCoord>
</edgeMap>
<edgeMap>
<xCoord>152</xCoord>
<yCoord>283</yCoord>
</edgeMap>
<edgeMap>
<xCoord>153</xCoord>
<yCoord>283</yCoord>
</edgeMap>
<edgeMap>
<xCoord>154</xCoord>
<yCoord>283</yCoord>
</edgeMap>
<edgeMap>
<xCoord>155</xCoord>
<yCoord>283</yCoord>
</edgeMap>
<edgeMap>
<xCoord>156</xCoord>
<yCoord>283</yCoord>
</edgeMap>
<edgeMap>
<xCoord>157</xCoord>
<yCoord>284</yCoord>
</edgeMap>
<edgeMap>
<xCoord>158</xCoord>
<yCoord>285</yCoord>
</edgeMap>
<edgeMap>
<xCoord>158</xCoord>
<yCoord>286</yCoord>
</edgeMap>
<edgeMap>
<xCoord>159</xCoord>
<yCoord>286</yCoord>
</edgeMap>
<edgeMap>
<xCoord>160</xCoord>
<yCoord>286</yCoord>
</edgeMap>
</roi>
<roi>
<imageZposition>-135.0</imageZposition>
<imageSOP_UID>1.3.6.1.4.1.14519.5.2.1.6279.6001.265013907001225230803877480608</imageSOP_UID>
<inclusion>TRUE</inclusion>
<edgeMap>
<xCoord>164</xCoord>
<yCoord>282</yCoord>
</edgeMap>
<edgeMap>
<xCoord>165</xCoord>
<yCoord>281</yCoord>
</edgeMap>
<edgeMap>
<xCoord>166</xCoord>
<yCoord>281</yCoord>
</edgeMap>
<edgeMap>
<xCoord>167</xCoord>
<yCoord>281</yCoord>
</edgeMap>
<edgeMap>
<xCoord>168</xCoord>
<yCoord>280</yCoord>
</edgeMap>
<edgeMap>
<xCoord>169</xCoord>
<yCoord>279</yCoord>
</edgeMap>
<edgeMap>
<xCoord>170</xCoord>
<yCoord>279</yCoord>
</edgeMap>
<edgeMap>
<xCoord>171</xCoord>
<yCoord>279</yCoord>
</edgeMap>
<edgeMap>
<xCoord>172</xCoord>
<yCoord>278</yCoord>
</edgeMap>
<edgeMap>
<xCoord>173</xCoord>
<yCoord>278</yCoord>
</edgeMap>
<edgeMap>
<xCoord>173</xCoord>
<yCoord>277</yCoord>
</edgeMap>
<edgeMap>
<xCoord>173</xCoord>
<yCoord>276</yCoord>
</edgeMap>
<edgeMap>
<xCoord>172</xCoord>
<yCoord>275</yCoord>
</edgeMap>
<edgeMap>
<xCoord>171</xCoord>
<yCoord>275</yCoord>
</edgeMap>
<edgeMap>
<xCoord>170</xCoord>
<yCoord>275</yCoord>
</edgeMap>
<edgeMap>
<xCoord>169</xCoord>
<yCoord>275</yCoord>
</edgeMap>
<edgeMap>
<xCoord>168</xCoord>
<yCoord>274</yCoord>
</edgeMap>
<edgeMap>
<xCoord>168</xCoord>
<yCoord>273</yCoord>
</edgeMap>
<edgeMap>
<xCoord>168</xCoord>
<yCoord>272</yCoord>
</edgeMap>
<edgeMap>
<xCoord>167</xCoord>
<yCoord>272</yCoord>
</edgeMap>
<edgeMap>
<xCoord>166</xCoord>
<yCoord>271</yCoord>
</edgeMap>
<edgeMap>
<xCoord>165</xCoord>
<yCoord>270</yCoord>
</edgeMap>
<edgeMap>
<xCoord>164</xCoord>
<yCoord>270</yCoord>
</edgeMap>
<edgeMap>
<xCoord>163</xCoord>
<yCoord>270</yCoord>
</edgeMap>
<edgeMap>
<xCoord>162</xCoord>
<yCoord>270</yCoord>
</edgeMap>
<edgeMap>
<xCoord>161</xCoord>
<yCoord>271</yCoord>
</edgeMap>
<edgeMap>
<xCoord>160</xCoord>
<yCoord>271</yCoord>
</edgeMap>
<edgeMap>
<xCoord>159</xCoord>
<yCoord>270</yCoord>
</edgeMap>
<edgeMap>
<xCoord>158</xCoord>
<yCoord>270</yCoord>
</edgeMap>
<edgeMap>
<xCoord>157</xCoord>
<yCoord>270</yCoord>
</edgeMap>
<edgeMap>
<xCoord>156</xCoord>
<yCoord>270</yCoord>
</edgeMap>
<edgeMap>
<xCoord>155</xCoord>
<yCoord>269</yCoord>
</edgeMap>
<edgeMap>
<xCoord>154</xCoord>
<yCoord>269</yCoord>
</edgeMap>
<edgeMap>
<xCoord>153</xCoord>
<yCoord>269</yCoord>
</edgeMap>
<edgeMap>
<xCoord>152</xCoord>
<yCoord>269</yCoord>
</edgeMap>
<edgeMap>
<xCoord>151</xCoord>
<yCoord>269</yCoord>
</edgeMap>
<edgeMap>
<xCoord>150</xCoord>
<yCoord>269</yCoord>
</edgeMap>
<edgeMap>
<xCoord>149</xCoord>
<yCoord>269</yCoord>
</edgeMap>
<edgeMap>
<xCoord>148</xCoord>
<yCoord>269</yCoord>
</edgeMap>
<edgeMap>
<xCoord>147</xCoord>
<yCoord>270</yCoord>
</edgeMap>
<edgeMap>
<xCoord>147</xCoord>
<yCoord>271</yCoord>
</edgeMap>
<edgeMap>
<xCoord>146</xCoord>
<yCoord>272</yCoord>
</edgeMap>
<edgeMap>
<xCoord>145</xCoord>
<yCoord>272</yCoord>
</edgeMap>
<edgeMap>
<xCoord>144</xCoord>
<yCoord>272</yCoord>
</edgeMap>
<edgeMap>
<xCoord>144</xCoord>
<yCoord>273</yCoord>
</edgeMap>
<edgeMap>
<xCoord>143</xCoord>
<yCoord>274</yCoord>
</edgeMap>
<edgeMap>
<xCoord>142</xCoord>
<yCoord>274</yCoord>
</edgeMap>
<edgeMap>
<xCoord>141</xCoord>
<yCoord>274</yCoord>
</edgeMap>
<edgeMap>
<xCoord>140</xCoord>
<yCoord>275</yCoord>
</edgeMap>
<edgeMap>
<xCoord>139</xCoord>
<yCoord>276</yCoord>
</edgeMap>
<edgeMap>
<xCoord>139</xCoord>
<yCoord>277</yCoord>
</edgeMap>
<edgeMap>
<xCoord>140</xCoord>
<yCoord>278</yCoord>
</edgeMap>
<edgeMap>
<xCoord>141</xCoord>
<yCoord>279</yCoord>
</edgeMap>
<edgeMap>
<xCoord>142</xCoord>
<yCoord>280</yCoord>
</edgeMap>
<edgeMap>
<xCoord>143</xCoord>
<yCoord>280</yCoord>
</edgeMap>
<edgeMap>
<xCoord>144</xCoord>
<yCoord>280</yCoord>
</edgeMap>
<edgeMap>
<xCoord>145</xCoord>
<yCoord>280</yCoord>
</edgeMap>
<edgeMap>
<xCoord>146</xCoord>
<yCoord>280</yCoord>
</edgeMap>
<edgeMap>
<xCoord>147</xCoord>
<yCoord>281</yCoord>
</edgeMap>
<edgeMap>
<xCoord>148</xCoord>
<yCoord>281</yCoord>
</edgeMap>
<edgeMap>
<xCoord>149</xCoord>
<yCoord>281</yCoord>
</edgeMap>
<edgeMap>
<xCoord>150</xCoord>
<yCoord>282</yCoord>
</edgeMap>
<edgeMap>
<xCoord>151</xCoord>
<yCoord>281</yCoord>
</edgeMap>
<edgeMap>
<xCoord>152</xCoord>
<yCoord>280</yCoord>
</edgeMap>
<edgeMap>
<xCoord>153</xCoord>
<yCoord>281</yCoord>
</edgeMap>
<edgeMap>
<xCoord>154</xCoord>
<yCoord>280</yCoord>
</edgeMap>
<edgeMap>
<xCoord>155</xCoord>
<yCoord>281</yCoord>
</edgeMap>
<edgeMap>
<xCoord>156</xCoord>
<yCoord>281</yCoord>
</edgeMap>
<edgeMap>
<xCoord>157</xCoord>
<yCoord>280</yCoord>
</edgeMap>
<edgeMap>
<xCoord>158</xCoord>
<yCoord>280</yCoord>
</edgeMap>
<edgeMap>
<xCoord>159</xCoord>
<yCoord>281</yCoord>
</edgeMap>
<edgeMap>
<xCoord>160</xCoord>
<yCoord>281</yCoord>
</edgeMap>
<edgeMap>
<xCoord>161</xCoord>
<yCoord>281</yCoord>
</edgeMap>
<edgeMap>
<xCoord>162</xCoord>
<yCoord>281</yCoord>
</edgeMap>
<edgeMap>
<xCoord>163</xCoord>
<yCoord>282</yCoord>
</edgeMap>
<edgeMap>
<xCoord>164</xCoord>
<yCoord>282</yCoord>
</edgeMap>
</roi>
<roi>
<imageZposition>-136.0</imageZposition>
<imageSOP_UID>1.3.6.1.4.1.14519.5.2.1.6279.6001.426908508084698909374489969805</imageSOP_UID>
<inclusion>TRUE</inclusion>
<edgeMap>
<xCoord>163</xCoord>
<yCoord>282</yCoord>
</edgeMap>
<edgeMap>
<xCoord>164</xCoord>
<yCoord>281</yCoord>
</edgeMap>
<edgeMap>
<xCoord>165</xCoord>
<yCoord>281</yCoord>
</edgeMap>
<edgeMap>
<xCoord>166</xCoord>
<yCoord>280</yCoord>
</edgeMap>
<edgeMap>
<xCoord>167</xCoord>
<yCoord>280</yCoord>
</edgeMap>
<edgeMap>
<xCoord>168</xCoord>
<yCoord>280</yCoord>
</edgeMap>
<edgeMap>
<xCoord>169</xCoord>
<yCoord>280</yCoord>
</edgeMap>
<edgeMap>
<xCoord>170</xCoord>
<yCoord>279</yCoord>
</edgeMap>
<edgeMap>
<xCoord>171</xCoord>
<yCoord>278</yCoord>
</edgeMap>
<edgeMap>
<xCoord>172</xCoord>
<yCoord>278</yCoord>
</edgeMap>
<edgeMap>
<xCoord>173</xCoord>
<yCoord>277</yCoord>
</edgeMap>
<edgeMap>
<xCoord>173</xCoord>
<yCoord>276</yCoord>
</edgeMap>
<edgeMap>
<xCoord>172</xCoord>
<yCoord>275</yCoord>
</edgeMap>
<edgeMap>
<xCoord>171</xCoord>
<yCoord>275</yCoord>
</edgeMap>
<edgeMap>
<xCoord>170</xCoord>
<yCoord>275</yCoord>
</edgeMap>
<edgeMap>
<xCoord>169</xCoord>
<yCoord>275</yCoord>
</edgeMap>
<edgeMap>
<xCoord>168</xCoord>
<yCoord>274</yCoord>
</edgeMap>
<edgeMap>
<xCoord>168</xCoord>
<yCoord>273</yCoord>
</edgeMap>
<edgeMap>
<xCoord>167</xCoord>
<yCoord>272</yCoord>
</edgeMap>
<edgeMap>
<xCoord>166</xCoord>
<yCoord>271</yCoord>
</edgeMap>
<edgeMap>
<xCoord>166</xCoord>
<yCoord>270</yCoord>
</edgeMap>
<edgeMap>
<xCoord>165</xCoord>
<yCoord>269</yCoord>
</edgeMap>
<edgeMap>
<xCoord>164</xCoord>
<yCoord>269</yCoord>
</edgeMap>
<edgeMap>
<xCoord>163</xCoord>
<yCoord>270</yCoord>
</edgeMap>
<edgeMap>
<xCoord>162</xCoord>
<yCoord>270</yCoord>
</edgeMap>
<edgeMap>
<xCoord>162</xCoord>
<yCoord>271</yCoord>
</edgeMap>
<edgeMap>
<xCoord>162</xCoord>
<yCoord>272</yCoord>
</edgeMap>
<edgeMap>
<xCoord>163</xCoord>
<yCoord>273</yCoord>
</edgeMap>
<edgeMap>
<xCoord>162</xCoord>
<yCoord>274</yCoord>
</edgeMap>
<edgeMap>
<xCoord>161</xCoord>
<yCoord>274</yCoord>
</edgeMap>
<edgeMap>
<xCoord>160</xCoord>
<yCoord>274</yCoord>
</edgeMap>
<edgeMap>
<xCoord>159</xCoord>
<yCoord>273</yCoord>
</edgeMap>
<edgeMap>
<xCoord>159</xCoord>
<yCoord>272</yCoord>
</edgeMap>
<edgeMap>
<xCoord>158</xCoord>
<yCoord>271</yCoord>
</edgeMap>
<edgeMap>
<xCoord>157</xCoord>
<yCoord>271</yCoord>
</edgeMap>
<edgeMap>
<xCoord>156</xCoord>
<yCoord>270</yCoord>
</edgeMap>
<edgeMap>
<xCoord>155</xCoord>
<yCoord>270</yCoord>
</edgeMap>
<edgeMap>
<xCoord>154</xCoord>
<yCoord>269</yCoord>
</edgeMap>
<edgeMap>
<xCoord>153</xCoord>
<yCoord>269</yCoord>
</edgeMap>
<edgeMap>
<xCoord>152</xCoord>
<yCoord>269</yCoord>
</edgeMap>
<edgeMap>
<xCoord>152</xCoord>
<yCoord>270</yCoord>
</edgeMap>
<edgeMap>
<xCoord>151</xCoord>
<yCoord>271</yCoord>
</edgeMap>
<edgeMap>
<xCoord>150</xCoord>
<yCoord>272</yCoord>
</edgeMap>
<edgeMap>
<xCoord>149</xCoord>
<yCoord>273</yCoord>
</edgeMap>
<edgeMap>
<xCoord>148</xCoord>
<yCoord>274</yCoord>
</edgeMap>
<edgeMap>
<xCoord>148</xCoord>
<yCoord>275</yCoord>
</edgeMap>
<edgeMap>
<xCoord>148</xCoord>
<yCoord>276</yCoord>
</edgeMap>
<edgeMap>
<xCoord>149</xCoord>
<yCoord>277</yCoord>
</edgeMap>
<edgeMap>
<xCoord>149</xCoord>
<yCoord>278</yCoord>
</edgeMap>
<edgeMap>
<xCoord>150</xCoord>
<yCoord>278</yCoord>
</edgeMap>
<edgeMap>
<xCoord>151</xCoord>
<yCoord>278</yCoord>
</edgeMap>
<edgeMap>
<xCoord>152</xCoord>
<yCoord>278</yCoord>
</edgeMap>
<edgeMap>
<xCoord>153</xCoord>
<yCoord>278</yCoord>
</edgeMap>
<edgeMap>
<xCoord>154</xCoord>
<yCoord>277</yCoord>
</edgeMap>
<edgeMap>
<xCoord>155</xCoord>
<yCoord>278</yCoord>
</edgeMap>
<edgeMap>
<xCoord>155</xCoord>
<yCoord>279</yCoord>
</edgeMap>
<edgeMap>
<xCoord>156</xCoord>
<yCoord>279</yCoord>
</edgeMap>
<edgeMap>
<xCoord>157</xCoord>
<yCoord>279</yCoord>
</edgeMap>
<edgeMap>
<xCoord>158</xCoord>
<yCoord>278</yCoord>
</edgeMap>
<edgeMap>
<xCoord>159</xCoord>
<yCoord>278</yCoord>
</edgeMap>
<edgeMap>
<xCoord>160</xCoord>
<yCoord>278</yCoord>
</edgeMap>
<edgeMap>
<xCoord>161</xCoord>
<yCoord>279</yCoord>
</edgeMap>
<edgeMap>
<xCoord>161</xCoord>
<yCoord>280</yCoord>
</edgeMap>
<edgeMap>
<xCoord>162</xCoord>
<yCoord>281</yCoord>
</edgeMap>
<edgeMap>
<xCoord>163</xCoord>
<yCoord>282</yCoord>
</edgeMap>
</roi>
<roi>
<imageZposition>-137.0</imageZposition>
<imageSOP_UID>1.3.6.1.4.1.14519.5.2.1.6279.6001.826639581667384448146844843182</imageSOP_UID>
<inclusion>TRUE</inclusion>
<edgeMap>
<xCoord>169</xCoord>
<yCoord>280</yCoord>
</edgeMap>
<edgeMap>
<xCoord>170</xCoord>
<yCoord>279</yCoord>
</edgeMap>
<edgeMap>
<xCoord>171</xCoord>
<yCoord>278</yCoord>
</edgeMap>
<edgeMap>
<xCoord>172</xCoord>
<yCoord>277</yCoord>
</edgeMap>
<edgeMap>
<xCoord>171</xCoord>
<yCoord>276</yCoord>
</edgeMap>
<edgeMap>
<xCoord>170</xCoord>
<yCoord>276</yCoord>
</edgeMap>
<edgeMap>
<xCoord>169</xCoord>
<yCoord>276</yCoord>
</edgeMap>
<edgeMap>
<xCoord>168</xCoord>
<yCoord>276</yCoord>
</edgeMap>
<edgeMap>
<xCoord>167</xCoord>
<yCoord>276</yCoord>
</edgeMap>
<edgeMap>
<xCoord>166</xCoord>
<yCoord>277</yCoord>
</edgeMap>
<edgeMap>
<xCoord>165</xCoord>
<yCoord>277</yCoord>
</edgeMap>
<edgeMap>
<xCoord>164</xCoord>
<yCoord>277</yCoord>
</edgeMap>
<edgeMap>
<xCoord>163</xCoord>
<yCoord>276</yCoord>
</edgeMap>
<edgeMap>
<xCoord>162</xCoord>
<yCoord>275</yCoord>
</edgeMap>
<edgeMap>
<xCoord>161</xCoord>
<yCoord>275</yCoord>
</edgeMap>
<edgeMap>
<xCoord>160</xCoord>
<yCoord>274</yCoord>
</edgeMap>
<edgeMap>
<xCoord>159</xCoord>
<yCoord>273</yCoord>
</edgeMap>
<edgeMap>
<xCoord>158</xCoord>
<yCoord>272</yCoord>
</edgeMap>
<edgeMap>
<xCoord>157</xCoord>
<yCoord>272</yCoord>
</edgeMap>
<edgeMap>
<xCoord>156</xCoord>
<yCoord>273</yCoord>
</edgeMap>
<edgeMap>
<xCoord>157</xCoord>
<yCoord>274</yCoord>
</edgeMap>
<edgeMap>
<xCoord>157</xCoord>
<yCoord>275</yCoord>
</edgeMap>
<edgeMap>
<xCoord>156</xCoord>
<yCoord>276</yCoord>
</edgeMap>
<edgeMap>
<xCoord>156</xCoord>
<yCoord>277</yCoord>
</edgeMap>
<edgeMap>
<xCoord>157</xCoord>
<yCoord>278</yCoord>
</edgeMap>
<edgeMap>
<xCoord>158</xCoord>
<yCoord>278</yCoord>
</edgeMap>
<edgeMap>
<xCoord>159</xCoord>
<yCoord>278</yCoord>
</edgeMap>
<edgeMap>
<xCoord>160</xCoord>
<yCoord>278</yCoord>
</edgeMap>
<edgeMap>
<xCoord>161</xCoord>
<yCoord>279</yCoord>
</edgeMap>
<edgeMap>
<xCoord>162</xCoord>
<yCoord>279</yCoord>
</edgeMap>
<edgeMap>
<xCoord>163</xCoord>
<yCoord>279</yCoord>
</edgeMap>
<edgeMap>
<xCoord>164</xCoord>
<yCoord>279</yCoord>
</edgeMap>
<edgeMap>
<xCoord>165</xCoord>
<yCoord>279</yCoord>
</edgeMap>
<edgeMap>
<xCoord>166</xCoord>
<yCoord>279</yCoord>
</edgeMap>
<edgeMap>
<xCoord>167</xCoord>
<yCoord>279</yCoord>
</edgeMap>
<edgeMap>
<xCoord>168</xCoord>
<yCoord>279</yCoord>
</edgeMap>
<edgeMap>
<xCoord>169</xCoord>
<yCoord>280</yCoord>
</edgeMap>
</roi>
</unblindedReadNodule>
<nonNodule>
<nonNoduleID>110369</nonNoduleID>
<imageZposition>-186.0</imageZposition>
<imageSOP_UID>1.3.6.1.4.1.14519.5.2.1.6279.6001.270827937333316042125611327580</imageSOP_UID>
<locus>
<xCoord>192</xCoord>
<yCoord>390</yCoord>
</locus>
</nonNodule>
</readingSession>


  <readingSession>
    <annotationVersion>3.12</annotationVersion>
    <servicingRadiologistID>anon</servicingRadiologistID>
    <unblindedReadNodule>
      <noduleID>122708</noduleID>
      <characteristics>
        <subtlety>5</subtlety>
        <internalStructure>1</internalStructure>
        <calcification>4</calcification>
        <sphericity>3</sphericity>
        <margin>4</margin>
        <lobulation>5</lobulation>
        <spiculation>2</spiculation>
        <texture>5</texture>
        <malignancy>4</malignancy>
      </characteristics>
      <roi>
        <imageZposition>-116.0</imageZposition>
        <imageSOP_UID>1.3.6.1.4.1.14519.5.2.1.6279.6001.286665453506015717024617638069</imageSOP_UID>
        <inclusion>TRUE</inclusion>
        <edgeMap>
          <xCoord>130</xCoord>
          <yCoord>287</yCoord>
        </edgeMap>
        <edgeMap>
          <xCoord>131</xCoord>
          <yCoord>286</yCoord>
        </edgeMap>
        <edgeMap>
          <xCoord>131</xCoord>
          <yCoord>285</yCoord>
        </edgeMap>
        <edgeMap>
          <xCoord>131</xCoord>
          <yCoord>284</yCoord>
        </edgeMap>
        <edgeMap>
          <xCoord>132</xCoord>
          <yCoord>283</yCoord>
        </edgeMap>
        <edgeMap>
          <xCoord>133</xCoord>
          <yCoord>282</yCoord>
        </edgeMap>
        <edgeMap>
          <xCoord>133</xCoord>
          <yCoord>281</yCoord>
        </edgeMap>
        <edgeMap>
          <xCoord>133</xCoord>
          <yCoord>280</yCoord>
        </edgeMap>
        <edgeMap>
          <xCoord>133</xCoord>
          <yCoord>279</yCoord>
        </edgeMap>
        <edgeMap>
          <xCoord>133</xCoord>
          <yCoord>278</yCoord>
        </edgeMap>
        <edgeMap>
          <xCoord>133</xCoord>
          <yCoord>277</yCoord>
        </edgeMap>
        <edgeMap>
          <xCoord>132</xCoord>
          <yCoord>276</yCoord>
        </edgeMap>
        <edgeMap>
          <xCoord>131</xCoord>
          <yCoord>276</yCoord>
        </edgeMap>
        <edgeMap>
          <xCoord>130</xCoord>
          <yCoord>276</yCoord>
        </edgeMap>
        <edgeMap>
          <xCoord>129</xCoord>
          <yCoord>276</yCoord>
        </edgeMap>
        <edgeMap>
          <xCoord>128</xCoord>
          <yCoord>276</yCoord>
        </edgeMap>
        <edgeMap>
          <xCoord>127</xCoord>
          <yCoord>276</yCoord>
        </edgeMap>
        <edgeMap>
          <xCoord>126</xCoord>
          <yCoord>277</yCoord>
        </edgeMap>
        <edgeMap>
          <xCoord>126</xCoord>
          <yCoord>278</yCoord>
        </edgeMap>
        <edgeMap>
          <xCoord>126</xCoord>
          <yCoord>279</yCoord>
        </edgeMap>
        <edgeMap>
          <xCoord>126</xCoord>
          <yCoord>280</yCoord>
        </edgeMap>
        <edgeMap>
          <xCoord>127</xCoord>
          <yCoord>281</yCoord>
        </edgeMap>
        <edgeMap>
          <xCoord>127</xCoord>
          <yCoord>282</yCoord>
        </edgeMap>
        <edgeMap>
          <xCoord>126</xCoord>
          <yCoord>283</yCoord>
        </edgeMap>
        <edgeMap>
          <xCoord>125</xCoord>
          <yCoord>284</yCoord>
        </edgeMap>
        <edgeMap>
          <xCoord>125</xCoord>
          <yCoord>285</yCoord>
        </edgeMap>
        <edgeMap>
          <xCoord>125</xCoord>
          <yCoord>286</yCoord>
        </edgeMap>
        <edgeMap>
          <xCoord>124</xCoord>
          <yCoord>287</yCoord>
        </edgeMap>
        <edgeMap>
          <xCoord>125</xCoord>
          <yCoord>287</yCoord>
        </edgeMap>
        <edgeMap>
          <xCoord>126</xCoord>
          <yCoord>287</yCoord>
        </edgeMap>
        <edgeMap>
          <xCoord>127</xCoord>
          <yCoord>287</yCoord>
        </edgeMap>
        <edgeMap>
          <xCoord>128</xCoord>
          <yCoord>287</yCoord>
        </edgeMap>
        <edgeMap>
          <xCoord>129</xCoord>
          <yCoord>287</yCoord>
        </edgeMap>
        <edgeMap>
          <xCoord>130</xCoord>
          <yCoord>287</yCoord>
        </edgeMap>
      </roi>
      <roi>
        <imageZposition>-117.0</imageZposition>
        <imageSOP_UID>1.3.6.1.4.1.14519.5.2.1.6279.6001.139369190355281021915321022179</imageSOP_UID>
        <inclusion>TRUE</inclusion>
        <edgeMap>
          <xCoord>131</xCoord>
          <yCoord>291</yCoord>
        </edgeMap>
        <edgeMap>
          <xCoord>132</xCoord>
          <yCoord>290</yCoord>
        </edgeMap>
        <edgeMap>
          <xCoord>133</xCoord>
          <yCoord>289</yCoord>
        </edgeMap>
        <edgeMap>
          <xCoord>134</xCoord>
          <yCoord>288</yCoord>
        </edgeMap>
        <edgeMap>
          <xCoord>133</xCoord>
          <yCoord>287</yCoord>
        </edgeMap>
        <edgeMap>
          <xCoord>133</xCoord>
          <yCoord>286</yCoord>
        </edgeMap>
        <edgeMap>
          <xCoord>133</xCoord>
          <yCoord>285</yCoord>
        </edgeMap>
        <edgeMap>
          <xCoord>133</xCoord>
          <yCoord>284</yCoord>
        </edgeMap>
        <edgeMap>
          <xCoord>134</xCoord>
          <yCoord>283</yCoord>
        </edgeMap>
        <edgeMap>
          <xCoord>135</xCoord>
          <yCoord>282</yCoord>
        </edgeMap>
        <edgeMap>
          <xCoord>135</xCoord>
          <yCoord>281</yCoord>
        </edgeMap>
        <edgeMap>
          <xCoord>136</xCoord>
          <yCoord>280</yCoord>
        </edgeMap>
        <edgeMap>
          <xCoord>136</xCoord>
          <yCoord>279</yCoord>
        </edgeMap>
        <edgeMap>
          <xCoord>136</xCoord>
          <yCoord>278</yCoord>
        </edgeMap>
        <edgeMap>
          <xCoord>136</xCoord>
          <yCoord>277</yCoord>
        </edgeMap>
        <edgeMap>
          <xCoord>135</xCoord>
          <yCoord>276</yCoord>
        </edgeMap>
        <edgeMap>
          <xCoord>134</xCoord>
          <yCoord>275</yCoord>
        </edgeMap>
        <edgeMap>
          <xCoord>133</xCoord>
          <yCoord>275</yCoord>
        </edgeMap>
        <edgeMap>
          <xCoord>132</xCoord>
          <yCoord>274</yCoord>
        </edgeMap>
        <edgeMap>
          <xCoord>131</xCoord>
          <yCoord>274</yCoord>
        </edgeMap>
        <edgeMap>
          <xCoord>130</xCoord>
          <yCoord>274</yCoord>
        </edgeMap>
        <edgeMap>
          <xCoord>129</xCoord>
          <yCoord>274</yCoord>
        </edgeMap>
        <edgeMap>
          <xCoord>128</xCoord>
          <yCoord>274</yCoord>
        </edgeMap>
        <edgeMap>
          <xCoord>127</xCoord>
          <yCoord>275</yCoord>
        </edgeMap>
        <edgeMap>
          <xCoord>126</xCoord>
          <yCoord>276</yCoord>
        </edgeMap>
        <edgeMap>
          <xCoord>125</xCoord>
          <yCoord>277</yCoord>
        </edgeMap>
        <edgeMap>
          <xCoord>125</xCoord>
          <yCoord>278</yCoord>
        </edgeMap>
        <edgeMap>
          <xCoord>124</xCoord>
          <yCoord>279</yCoord>
        </edgeMap>
        <edgeMap>
          <xCoord>124</xCoord>
          <yCoord>280</yCoord>
        </edgeMap>
        <edgeMap>
          <xCoord>125</xCoord>
          <yCoord>281</yCoord>
        </edgeMap>
        <edgeMap>
          <xCoord>124</xCoord>
          <yCoord>282</yCoord>
        </edgeMap>
        <edgeMap>
          <xCoord>123</xCoord>
          <yCoord>283</yCoord>
        </edgeMap>
        <edgeMap>
          <xCoord>123</xCoord>
          <yCoord>284</yCoord>
        </edgeMap>
        <edgeMap>
          <xCoord>123</xCoord>
          <yCoord>285</yCoord>
        </edgeMap>
        <edgeMap>
          <xCoord>122</xCoord>
          <yCoord>286</yCoord>
        </edgeMap>
        <edgeMap>
          <xCoord>122</xCoord>
          <yCoord>287</yCoord>
        </edgeMap>
        <edgeMap>
          <xCoord>123</xCoord>
          <yCoord>288</yCoord>
        </edgeMap>
        <edgeMap>
          <xCoord>124</xCoord>
          <yCoord>289</yCoord>
        </edgeMap>
        <edgeMap>
          <xCoord>125</xCoord>
          <yCoord>290</yCoord>
        </edgeMap>
        <edgeMap>
          <xCoord>126</xCoord>
          <yCoord>291</yCoord>
        </edgeMap>
        <edgeMap>
          <xCoord>127</xCoord>
          <yCoord>291</yCoord>
        </edgeMap>
        <edgeMap>
          <xCoord>128</xCoord>
          <yCoord>290</yCoord>
        </edgeMap>
        <edgeMap>
          <xCoord>129</xCoord>
          <yCoord>291</yCoord>
        </edgeMap>
        <edgeMap>
          <xCoord>130</xCoord>
          <yCoord>291</yCoord>
        </edgeMap>
        <edgeMap>
          <xCoord>131</xCoord>
          <yCoord>291</yCoord>
        </edgeMap>
      </roi>
      <roi>
        <imageZposition>-118.0</imageZposition>
        <imageSOP_UID>1.3.6.1.4.1.14519.5.2.1.6279.6001.314311350092478946129085316259</imageSOP_UID>
        <inclusion>TRUE</inclusion>
        <edgeMap>
          <xCoord>131</xCoord>
          <yCoord>294</yCoord>
        </edgeMap>
        <edgeMap>
          <xCoord>132</xCoord>
          <yCoord>293</yCoord>
        </edgeMap>
        <edgeMap>
          <xCoord>133</xCoord>
          <yCoord>292</yCoord>
        </edgeMap>
        <edgeMap>
          <xCoord>133</xCoord>
          <yCoord>291</yCoord>
        </edgeMap>
        <edgeMap>
          <xCoord>134</xCoord>
          <yCoord>290</yCoord>
        </edgeMap>
        <edgeMap>
          <xCoord>134</xCoord>
          <yCoord>289</yCoord>
        </edgeMap>
        <edgeMap>
          <xCoord>135</xCoord>
          <yCoord>288</yCoord>
        </edgeMap>
        <edgeMap>
          <xCoord>136</xCoord>
          <yCoord>287</yCoord>
        </edgeMap>
        <edgeMap>
          <xCoord>137</xCoord>
          <yCoord>287</yCoord>
        </edgeMap>
        <edgeMap>
          <xCoord>138</xCoord>
          <yCoord>287</yCoord>
        </edgeMap>
        <edgeMap>
          <xCoord>139</xCoord>
          <yCoord>287</yCoord>
        </edgeMap>
        <edgeMap>
          <xCoord>140</xCoord>
          <yCoord>286</yCoord>
        </edgeMap>
        <edgeMap>
          <xCoord>141</xCoord>
          <yCoord>285</yCoord>
        </edgeMap>
        <edgeMap>
          <xCoord>142</xCoord>
          <yCoord>284</yCoord>
        </edgeMap>
        <edgeMap>
          <xCoord>142</xCoord>
          <yCoord>283</yCoord>
        </edgeMap>
        <edgeMap>
          <xCoord>141</xCoord>
          <yCoord>282</yCoord>
        </edgeMap>
        <edgeMap>
          <xCoord>140</xCoord>
          <yCoord>281</yCoord>
        </edgeMap>
        <edgeMap>
          <xCoord>139</xCoord>
          <yCoord>280</yCoord>
        </edgeMap>
        <edgeMap>
          <xCoord>138</xCoord>
          <yCoord>279</yCoord>
        </edgeMap>
        <edgeMap>
          <xCoord>137</xCoord>
          <yCoord>278</yCoord>
        </edgeMap>
        <edgeMap>
          <xCoord>136</xCoord>
          <yCoord>277</yCoord>
        </edgeMap>
        <edgeMap>
          <xCoord>135</xCoord>
          <yCoord>276</yCoord>
        </edgeMap>
        <edgeMap>
          <xCoord>134</xCoord>
          <yCoord>275</yCoord>
        </edgeMap>
        <edgeMap>
          <xCoord>133</xCoord>
          <yCoord>274</yCoord>
        </edgeMap>
        <edgeMap>
          <xCoord>132</xCoord>
          <yCoord>274</yCoord>
        </edgeMap>
        <edgeMap>
          <xCoord>131</xCoord>
          <yCoord>273</yCoord>
        </edgeMap>
        <edgeMap>
          <xCoord>130</xCoord>
          <yCoord>273</yCoord>
        </edgeMap>
        <edgeMap>
          <xCoord>129</xCoord>
          <yCoord>273</yCoord>
        </edgeMap>
        <edgeMap>
          <xCoord>128</xCoord>
          <yCoord>273</yCoord>
        </edgeMap>
        <edgeMap>
          <xCoord>127</xCoord>
          <yCoord>273</yCoord>
        </edgeMap>
        <edgeMap>
          <xCoord>126</xCoord>
          <yCoord>274</yCoord>
        </edgeMap>
        <edgeMap>
          <xCoord>125</xCoord>
          <yCoord>275</yCoord>
        </edgeMap>
        <edgeMap>
          <xCoord>124</xCoord>
          <yCoord>276</yCoord>
        </edgeMap>
        <edgeMap>
          <xCoord>124</xCoord>
          <yCoord>277</yCoord>
        </edgeMap>
        <edgeMap>
          <xCoord>124</xCoord>
          <yCoord>278</yCoord>
        </edgeMap>
        <edgeMap>
          <xCoord>123</xCoord>
          <yCoord>279</yCoord>
        </edgeMap>
        <edgeMap>
          <xCoord>122</xCoord>
          <yCoord>280</yCoord>
        </edgeMap>
        <edgeMap>
          <xCoord>121</xCoord>
          <yCoord>281</yCoord>
        </edgeMap>
        <edgeMap>
          <xCoord>120</xCoord>
          <yCoord>282</yCoord>
        </edgeMap>
        <edgeMap>
          <xCoord>119</xCoord>
          <yCoord>283</yCoord>
        </edgeMap>
        <edgeMap>
          <xCoord>120</xCoord>
          <yCoord>284</yCoord>
        </edgeMap>
        <edgeMap>
          <xCoord>121</xCoord>
          <yCoord>285</yCoord>
        </edgeMap>
        <edgeMap>
          <xCoord>120</xCoord>
          <yCoord>286</yCoord>
        </edgeMap>
        <edgeMap>
          <xCoord>121</xCoord>
          <yCoord>287</yCoord>
        </edgeMap>
        <edgeMap>
          <xCoord>122</xCoord>
          <yCoord>288</yCoord>
        </edgeMap>
        <edgeMap>
          <xCoord>123</xCoord>
          <yCoord>288</yCoord>
        </edgeMap>
        <edgeMap>
          <xCoord>124</xCoord>
          <yCoord>289</yCoord>
        </edgeMap>
        <edgeMap>
          <xCoord>125</xCoord>
          <yCoord>290</yCoord>
        </edgeMap>
        <edgeMap>
          <xCoord>126</xCoord>
          <yCoord>291</yCoord>
        </edgeMap>
        <edgeMap>
          <xCoord>127</xCoord>
          <yCoord>291</yCoord>
        </edgeMap>
        <edgeMap>
          <xCoord>128</xCoord>
          <yCoord>291</yCoord>
        </edgeMap>
        <edgeMap>
          <xCoord>129</xCoord>
          <yCoord>292</yCoord>
        </edgeMap>
        <edgeMap>
          <xCoord>130</xCoord>
          <yCoord>293</yCoord>
        </edgeMap>
        <edgeMap>
          <xCoord>131</xCoord>
          <yCoord>294</yCoord>
        </edgeMap>
      </roi>
      <roi>
        <imageZposition>-119.0</imageZposition>
        <imageSOP_UID>1.3.6.1.4.1.14519.5.2.1.6279.6001.869881427865048581934900190373</imageSOP_UID>
        <inclusion>TRUE</inclusion>
        <edgeMap>
          <xCoord>131</xCoord>
          <yCoord>295</yCoord>
        </edgeMap>
        <edgeMap>
          <xCoord>132</xCoord>
          <yCoord>294</yCoord>
        </edgeMap>
        <edgeMap>
          <xCoord>133</xCoord>
          <yCoord>293</yCoord>
        </edgeMap>
        <edgeMap>
          <xCoord>133</xCoord>
          <yCoord>292</yCoord>
        </edgeMap>
        <edgeMap>
          <xCoord>133</xCoord>
          <yCoord>291</yCoord>
        </edgeMap>
        <edgeMap>
          <xCoord>134</xCoord>
          <yCoord>290</yCoord>
        </edgeMap>
        <edgeMap>
          <xCoord>135</xCoord>
          <yCoord>289</yCoord>
        </edgeMap>
        <edgeMap>
          <xCoord>135</xCoord>
          <yCoord>288</yCoord>
        </edgeMap>
        <edgeMap>
          <xCoord>136</xCoord>
          <yCoord>287</yCoord>
        </edgeMap>
        <edgeMap>
          <xCoord>137</xCoord>
          <yCoord>287</yCoord>
        </edgeMap>
        <edgeMap>
          <xCoord>138</xCoord>
          <yCoord>287</yCoord>
        </edgeMap>
        <edgeMap>
          <xCoord>139</xCoord>
          <yCoord>287</yCoord>
        </edgeMap>
        <edgeMap>
          <xCoord>140</xCoord>
          <yCoord>287</yCoord>
        </edgeMap>
        <edgeMap>
          <xCoord>141</xCoord>
          <yCoord>286</yCoord>
        </edgeMap>
        <edgeMap>
          <xCoord>142</xCoord>
          <yCoord>285</yCoord>
        </edgeMap>
        <edgeMap>
          <xCoord>142</xCoord>
          <yCoord>284</yCoord>
        </edgeMap>
        <edgeMap>
          <xCoord>142</xCoord>
          <yCoord>283</yCoord>
        </edgeMap>
        <edgeMap>
          <xCoord>141</xCoord>
          <yCoord>282</yCoord>
        </edgeMap>
        <edgeMap>
          <xCoord>140</xCoord>
          <yCoord>281</yCoord>
        </edgeMap>
        <edgeMap>
          <xCoord>140</xCoord>
          <yCoord>280</yCoord>
        </edgeMap>
        <edgeMap>
          <xCoord>139</xCoord>
          <yCoord>279</yCoord>
        </edgeMap>
        <edgeMap>
          <xCoord>138</xCoord>
          <yCoord>278</yCoord>
        </edgeMap>
        <edgeMap>
          <xCoord>137</xCoord>
          <yCoord>277</yCoord>
        </edgeMap>
        <edgeMap>
          <xCoord>136</xCoord>
          <yCoord>277</yCoord>
        </edgeMap>
        <edgeMap>
          <xCoord>135</xCoord>
          <yCoord>276</yCoord>
        </edgeMap>
        <edgeMap>
          <xCoord>135</xCoord>
          <yCoord>275</yCoord>
        </edgeMap>
        <edgeMap>
          <xCoord>134</xCoord>
          <yCoord>274</yCoord>
        </edgeMap>
        <edgeMap>
          <xCoord>133</xCoord>
          <yCoord>273</yCoord>
        </edgeMap>
        <edgeMap>
          <xCoord>132</xCoord>
          <yCoord>273</yCoord>
        </edgeMap>
        <edgeMap>
          <xCoord>131</xCoord>
          <yCoord>272</yCoord>
        </edgeMap>
        <edgeMap>
          <xCoord>130</xCoord>
          <yCoord>272</yCoord>
        </edgeMap>
        <edgeMap>
          <xCoord>129</xCoord>
          <yCoord>273</yCoord>
        </edgeMap>
        <edgeMap>
          <xCoord>128</xCoord>
          <yCoord>273</yCoord>
        </edgeMap>
        <edgeMap>
          <xCoord>127</xCoord>
          <yCoord>273</yCoord>
        </edgeMap>
        <edgeMap>
          <xCoord>126</xCoord>
          <yCoord>274</yCoord>
        </edgeMap>
        <edgeMap>
          <xCoord>125</xCoord>
          <yCoord>275</yCoord>
        </edgeMap>
        <edgeMap>
          <xCoord>124</xCoord>
          <yCoord>276</yCoord>
        </edgeMap>
        <edgeMap>
          <xCoord>124</xCoord>
          <yCoord>277</yCoord>
        </edgeMap>
        <edgeMap>
          <xCoord>123</xCoord>
          <yCoord>278</yCoord>
        </edgeMap>
        <edgeMap>
          <xCoord>122</xCoord>
          <yCoord>279</yCoord>
        </edgeMap>
        <edgeMap>
          <xCoord>121</xCoord>
          <yCoord>280</yCoord>
        </edgeMap>
        <edgeMap>
          <xCoord>120</xCoord>
          <yCoord>281</yCoord>
        </edgeMap>
        <edgeMap>
          <xCoord>119</xCoord>
          <yCoord>282</yCoord>
        </edgeMap>
        <edgeMap>
          <xCoord>118</xCoord>
          <yCoord>283</yCoord>
        </edgeMap>
        <edgeMap>
          <xCoord>119</xCoord>
          <yCoord>284</yCoord>
        </edgeMap>
        <edgeMap>
          <xCoord>120</xCoord>
          <yCoord>285</yCoord>
        </edgeMap>
        <edgeMap>
          <xCoord>120</xCoord>
          <yCoord>286</yCoord>
        </edgeMap>
        <edgeMap>
          <xCoord>120</xCoord>
          <yCoord>287</yCoord>
        </edgeMap>
        <edgeMap>
          <xCoord>121</xCoord>
          <yCoord>288</yCoord>
        </edgeMap>
        <edgeMap>
          <xCoord>122</xCoord>
          <yCoord>289</yCoord>
        </edgeMap>
        <edgeMap>
          <xCoord>123</xCoord>
          <yCoord>288</yCoord>
        </edgeMap>
        <edgeMap>
          <xCoord>124</xCoord>
          <yCoord>289</yCoord>
        </edgeMap>
        <edgeMap>
          <xCoord>125</xCoord>
          <yCoord>290</yCoord>
        </edgeMap>
        <edgeMap>
          <xCoord>126</xCoord>
          <yCoord>290</yCoord>
        </edgeMap>
        <edgeMap>
          <xCoord>127</xCoord>
          <yCoord>290</yCoord>
        </edgeMap>
        <edgeMap>
          <xCoord>128</xCoord>
          <yCoord>291</yCoord>
        </edgeMap>
        <edgeMap>
          <xCoord>129</xCoord>
          <yCoord>292</yCoord>
        </edgeMap>
        <edgeMap>
          <xCoord>129</xCoord>
          <yCoord>293</yCoord>
        </edgeMap>
        <edgeMap>
          <xCoord>130</xCoord>
          <yCoord>294</yCoord>
        </edgeMap>
        <edgeMap>
          <xCoord>131</xCoord>
          <yCoord>295</yCoord>
        </edgeMap>
      </roi>
      <roi>
        <imageZposition>-120.0</imageZposition>
        <imageSOP_UID>1.3.6.1.4.1.14519.5.2.1.6279.6001.555796695039781815572287613330</imageSOP_UID>
        <inclusion>TRUE</inclusion>
        <edgeMap>
          <xCoord>132</xCoord>
          <yCoord>292</yCoord>
        </edgeMap>
        <edgeMap>
          <xCoord>133</xCoord>
          <yCoord>291</yCoord>
        </edgeMap>
        <edgeMap>
          <xCoord>134</xCoord>
          <yCoord>290</yCoord>
        </edgeMap>
        <edgeMap>
          <xCoord>135</xCoord>
          <yCoord>289</yCoord>
        </edgeMap>
        <edgeMap>
          <xCoord>135</xCoord>
          <yCoord>288</yCoord>
        </edgeMap>
        <edgeMap>
          <xCoord>136</xCoord>
          <yCoord>287</yCoord>
        </edgeMap>
        <edgeMap>
          <xCoord>137</xCoord>
          <yCoord>287</yCoord>
        </edgeMap>
        <edgeMap>
          <xCoord>138</xCoord>
          <yCoord>287</yCoord>
        </edgeMap>
        <edgeMap>
          <xCoord>139</xCoord>
          <yCoord>286</yCoord>
        </edgeMap>
        <edgeMap>
          <xCoord>140</xCoord>
          <yCoord>287</yCoord>
        </edgeMap>
        <edgeMap>
          <xCoord>141</xCoord>
          <yCoord>286</yCoord>
        </edgeMap>
        <edgeMap>
          <xCoord>142</xCoord>
          <yCoord>285</yCoord>
        </edgeMap>
        <edgeMap>
          <xCoord>142</xCoord>
          <yCoord>284</yCoord>
        </edgeMap>
        <edgeMap>
          <xCoord>142</xCoord>
          <yCoord>283</yCoord>
        </edgeMap>
        <edgeMap>
          <xCoord>141</xCoord>
          <yCoord>282</yCoord>
        </edgeMap>
        <edgeMap>
          <xCoord>141</xCoord>
          <yCoord>281</yCoord>
        </edgeMap>
        <edgeMap>
          <xCoord>141</xCoord>
          <yCoord>280</yCoord>
        </edgeMap>
        <edgeMap>
          <xCoord>140</xCoord>
          <yCoord>279</yCoord>
        </edgeMap>
        <edgeMap>
          <xCoord>140</xCoord>
          <yCoord>278</yCoord>
        </edgeMap>
        <edgeMap>
          <xCoord>139</xCoord>
          <yCoord>277</yCoord>
        </edgeMap>
        <edgeMap>
          <xCoord>138</xCoord>
          <yCoord>276</yCoord>
        </edgeMap>
        <edgeMap>
          <xCoord>137</xCoord>
          <yCoord>276</yCoord>
        </edgeMap>
        <edgeMap>
          <xCoord>136</xCoord>
          <yCoord>276</yCoord>
        </edgeMap>
        <edgeMap>
          <xCoord>135</xCoord>
          <yCoord>275</yCoord>
        </edgeMap>
        <edgeMap>
          <xCoord>134</xCoord>
          <yCoord>274</yCoord>
        </edgeMap>
        <edgeMap>
          <xCoord>133</xCoord>
          <yCoord>273</yCoord>
        </edgeMap>
        <edgeMap>
          <xCoord>132</xCoord>
          <yCoord>273</yCoord>
        </edgeMap>
        <edgeMap>
          <xCoord>131</xCoord>
          <yCoord>273</yCoord>
        </edgeMap>
        <edgeMap>
          <xCoord>130</xCoord>
          <yCoord>272</yCoord>
        </edgeMap>
        <edgeMap>
          <xCoord>129</xCoord>
          <yCoord>273</yCoord>
        </edgeMap>
        <edgeMap>
          <xCoord>128</xCoord>
          <yCoord>273</yCoord>
        </edgeMap>
        <edgeMap>
          <xCoord>127</xCoord>
          <yCoord>274</yCoord>
        </edgeMap>
        <edgeMap>
          <xCoord>126</xCoord>
          <yCoord>275</yCoord>
        </edgeMap>
        <edgeMap>
          <xCoord>125</xCoord>
          <yCoord>276</yCoord>
        </edgeMap>
        <edgeMap>
          <xCoord>124</xCoord>
          <yCoord>277</yCoord>
        </edgeMap>
        <edgeMap>
          <xCoord>123</xCoord>
          <yCoord>278</yCoord>
        </edgeMap>
        <edgeMap>
          <xCoord>122</xCoord>
          <yCoord>279</yCoord>
        </edgeMap>
        <edgeMap>
          <xCoord>121</xCoord>
          <yCoord>280</yCoord>
        </edgeMap>
        <edgeMap>
          <xCoord>120</xCoord>
          <yCoord>281</yCoord>
        </edgeMap>
        <edgeMap>
          <xCoord>119</xCoord>
          <yCoord>282</yCoord>
        </edgeMap>
        <edgeMap>
          <xCoord>118</xCoord>
          <yCoord>283</yCoord>
        </edgeMap>
        <edgeMap>
          <xCoord>118</xCoord>
          <yCoord>284</yCoord>
        </edgeMap>
        <edgeMap>
          <xCoord>119</xCoord>
          <yCoord>285</yCoord>
        </edgeMap>
        <edgeMap>
          <xCoord>120</xCoord>
          <yCoord>286</yCoord>
        </edgeMap>
        <edgeMap>
          <xCoord>121</xCoord>
          <yCoord>287</yCoord>
        </edgeMap>
        <edgeMap>
          <xCoord>122</xCoord>
          <yCoord>288</yCoord>
        </edgeMap>
        <edgeMap>
          <xCoord>123</xCoord>
          <yCoord>288</yCoord>
        </edgeMap>
        <edgeMap>
          <xCoord>124</xCoord>
          <yCoord>288</yCoord>
        </edgeMap>
        <edgeMap>
          <xCoord>125</xCoord>
          <yCoord>289</yCoord>
        </edgeMap>
        <edgeMap>
          <xCoord>126</xCoord>
          <yCoord>290</yCoord>
        </edgeMap>
        <edgeMap>
          <xCoord>127</xCoord>
          <yCoord>290</yCoord>
        </edgeMap>
        <edgeMap>
          <xCoord>128</xCoord>
          <yCoord>291</yCoord>
        </edgeMap>
        <edgeMap>
          <xCoord>129</xCoord>
          <yCoord>292</yCoord>
        </edgeMap>
        <edgeMap>
          <xCoord>130</xCoord>
          <yCoord>292</yCoord>
        </edgeMap>
        <edgeMap>
          <xCoord>131</xCoord>
          <yCoord>292</yCoord>
        </edgeMap>
        <edgeMap>
          <xCoord>132</xCoord>
          <yCoord>292</yCoord>
        </edgeMap>
      </roi>
      <roi>
        <imageZposition>-121.0</imageZposition>
        <imageSOP_UID>1.3.6.1.4.1.14519.5.2.1.6279.6001.112276663434418716235694572015</imageSOP_UID>
        <inclusion>TRUE</inclusion>
        <edgeMap>
          <xCoord>131</xCoord>
          <yCoord>292</yCoord>
        </edgeMap>
        <edgeMap>
          <xCoord>132</xCoord>
          <yCoord>291</yCoord>
        </edgeMap>
        <edgeMap>
          <xCoord>133</xCoord>
          <yCoord>290</yCoord>
        </edgeMap>
        <edgeMap>
          <xCoord>133</xCoord>
          <yCoord>289</yCoord>
        </edgeMap>
        <edgeMap>
          <xCoord>134</xCoord>
          <yCoord>288</yCoord>
        </edgeMap>
        <edgeMap>
          <xCoord>134</xCoord>
          <yCoord>287</yCoord>
        </edgeMap>
        <edgeMap>
          <xCoord>135</xCoord>
          <yCoord>286</yCoord>
        </edgeMap>
        <edgeMap>
          <xCoord>136</xCoord>
          <yCoord>286</yCoord>
        </edgeMap>
        <edgeMap>
          <xCoord>137</xCoord>
          <yCoord>286</yCoord>
        </edgeMap>
        <edgeMap>
          <xCoord>138</xCoord>
          <yCoord>286</yCoord>
        </edgeMap>
        <edgeMap>
          <xCoord>139</xCoord>
          <yCoord>286</yCoord>
        </edgeMap>
        <edgeMap>
          <xCoord>140</xCoord>
          <yCoord>285</yCoord>
        </edgeMap>
        <edgeMap>
          <xCoord>141</xCoord>
          <yCoord>284</yCoord>
        </edgeMap>
        <edgeMap>
          <xCoord>142</xCoord>
          <yCoord>283</yCoord>
        </edgeMap>
        <edgeMap>
          <xCoord>141</xCoord>
          <yCoord>282</yCoord>
        </edgeMap>
        <edgeMap>
          <xCoord>141</xCoord>
          <yCoord>281</yCoord>
        </edgeMap>
        <edgeMap>
          <xCoord>141</xCoord>
          <yCoord>280</yCoord>
        </edgeMap>
        <edgeMap>
          <xCoord>142</xCoord>
          <yCoord>279</yCoord>
        </edgeMap>
        <edgeMap>
          <xCoord>141</xCoord>
          <yCoord>278</yCoord>
        </edgeMap>
        <edgeMap>
          <xCoord>140</xCoord>
          <yCoord>277</yCoord>
        </edgeMap>
        <edgeMap>
          <xCoord>139</xCoord>
          <yCoord>276</yCoord>
        </edgeMap>
        <edgeMap>
          <xCoord>138</xCoord>
          <yCoord>276</yCoord>
        </edgeMap>
        <edgeMap>
          <xCoord>137</xCoord>
          <yCoord>276</yCoord>
        </edgeMap>
        <edgeMap>
          <xCoord>136</xCoord>
          <yCoord>276</yCoord>
        </edgeMap>
        <edgeMap>
          <xCoord>135</xCoord>
          <yCoord>275</yCoord>
        </edgeMap>
        <edgeMap>
          <xCoord>134</xCoord>
          <yCoord>274</yCoord>
        </edgeMap>
        <edgeMap>
          <xCoord>133</xCoord>
          <yCoord>273</yCoord>
        </edgeMap>
        <edgeMap>
          <xCoord>132</xCoord>
          <yCoord>273</yCoord>
        </edgeMap>
        <edgeMap>
          <xCoord>131</xCoord>
          <yCoord>273</yCoord>
        </edgeMap>
        <edgeMap>
          <xCoord>130</xCoord>
          <yCoord>272</yCoord>
        </edgeMap>
        <edgeMap>
          <xCoord>129</xCoord>
          <yCoord>273</yCoord>
        </edgeMap>
        <edgeMap>
          <xCoord>128</xCoord>
          <yCoord>274</yCoord>
        </edgeMap>
        <edgeMap>
          <xCoord>127</xCoord>
          <yCoord>274</yCoord>
        </edgeMap>
        <edgeMap>
          <xCoord>126</xCoord>
          <yCoord>275</yCoord>
        </edgeMap>
        <edgeMap>
          <xCoord>125</xCoord>
          <yCoord>276</yCoord>
        </edgeMap>
        <edgeMap>
          <xCoord>125</xCoord>
          <yCoord>277</yCoord>
        </edgeMap>
        <edgeMap>
          <xCoord>124</xCoord>
          <yCoord>278</yCoord>
        </edgeMap>
        <edgeMap>
          <xCoord>123</xCoord>
          <yCoord>278</yCoord>
        </edgeMap>
        <edgeMap>
          <xCoord>122</xCoord>
          <yCoord>279</yCoord>
        </edgeMap>
        <edgeMap>
          <xCoord>121</xCoord>
          <yCoord>280</yCoord>
        </edgeMap>
        <edgeMap>
          <xCoord>121</xCoord>
          <yCoord>281</yCoord>
        </edgeMap>
        <edgeMap>
          <xCoord>120</xCoord>
          <yCoord>282</yCoord>
        </edgeMap>
        <edgeMap>
          <xCoord>119</xCoord>
          <yCoord>283</yCoord>
        </edgeMap>
        <edgeMap>
          <xCoord>119</xCoord>
          <yCoord>284</yCoord>
        </edgeMap>
        <edgeMap>
          <xCoord>120</xCoord>
          <yCoord>285</yCoord>
        </edgeMap>
        <edgeMap>
          <xCoord>121</xCoord>
          <yCoord>286</yCoord>
        </edgeMap>
        <edgeMap>
          <xCoord>122</xCoord>
          <yCoord>287</yCoord>
        </edgeMap>
        <edgeMap>
          <xCoord>123</xCoord>
          <yCoord>287</yCoord>
        </edgeMap>
        <edgeMap>
          <xCoord>124</xCoord>
          <yCoord>288</yCoord>
        </edgeMap>
        <edgeMap>
          <xCoord>125</xCoord>
          <yCoord>288</yCoord>
        </edgeMap>
        <edgeMap>
          <xCoord>126</xCoord>
          <yCoord>289</yCoord>
        </edgeMap>
        <edgeMap>
          <xCoord>127</xCoord>
          <yCoord>290</yCoord>
        </edgeMap>
        <edgeMap>
          <xCoord>128</xCoord>
          <yCoord>291</yCoord>
        </edgeMap>
        <edgeMap>
          <xCoord>129</xCoord>
          <yCoord>291</yCoord>
        </edgeMap>
        <edgeMap>
          <xCoord>130</xCoord>
          <yCoord>291</yCoord>
        </edgeMap>
        <edgeMap>
          <xCoord>131</xCoord>
          <yCoord>292</yCoord>
        </edgeMap>
      </roi>
      <roi>
        <imageZposition>-122.0</imageZposition>
        <imageSOP_UID>1.3.6.1.4.1.14519.5.2.1.6279.6001.111917855722686523311902275695</imageSOP_UID>
        <inclusion>TRUE</inclusion>
        <edgeMap>
          <xCoord>131</xCoord>
          <yCoord>289</yCoord>
        </edgeMap>
        <edgeMap>
          <xCoord>132</xCoord>
          <yCoord>288</yCoord>
        </edgeMap>
        <edgeMap>
          <xCoord>133</xCoord>
          <yCoord>288</yCoord>
        </edgeMap>
        <edgeMap>
          <xCoord>134</xCoord>
          <yCoord>287</yCoord>
        </edgeMap>
        <edgeMap>
          <xCoord>135</xCoord>
          <yCoord>287</yCoord>
        </edgeMap>
        <edgeMap>
          <xCoord>136</xCoord>
          <yCoord>286</yCoord>
        </edgeMap>
        <edgeMap>
          <xCoord>137</xCoord>
          <yCoord>286</yCoord>
        </edgeMap>
        <edgeMap>
          <xCoord>138</xCoord>
          <yCoord>286</yCoord>
        </edgeMap>
        <edgeMap>
          <xCoord>139</xCoord>
          <yCoord>286</yCoord>
        </edgeMap>
        <edgeMap>
          <xCoord>140</xCoord>
          <yCoord>285</yCoord>
        </edgeMap>
        <edgeMap>
          <xCoord>141</xCoord>
          <yCoord>284</yCoord>
        </edgeMap>
        <edgeMap>
          <xCoord>142</xCoord>
          <yCoord>283</yCoord>
        </edgeMap>
        <edgeMap>
          <xCoord>143</xCoord>
          <yCoord>282</yCoord>
        </edgeMap>
        <edgeMap>
          <xCoord>144</xCoord>
          <yCoord>283</yCoord>
        </edgeMap>
        <edgeMap>
          <xCoord>145</xCoord>
          <yCoord>283</yCoord>
        </edgeMap>
        <edgeMap>
          <xCoord>146</xCoord>
          <yCoord>283</yCoord>
        </edgeMap>
        <edgeMap>
          <xCoord>147</xCoord>
          <yCoord>283</yCoord>
        </edgeMap>
        <edgeMap>
          <xCoord>148</xCoord>
          <yCoord>283</yCoord>
        </edgeMap>
        <edgeMap>
          <xCoord>149</xCoord>
          <yCoord>283</yCoord>
        </edgeMap>
        <edgeMap>
          <xCoord>150</xCoord>
          <yCoord>283</yCoord>
        </edgeMap>
        <edgeMap>
          <xCoord>151</xCoord>
          <yCoord>283</yCoord>
        </edgeMap>
        <edgeMap>
          <xCoord>152</xCoord>
          <yCoord>282</yCoord>
        </edgeMap>
        <edgeMap>
          <xCoord>153</xCoord>
          <yCoord>281</yCoord>
        </edgeMap>
        <edgeMap>
          <xCoord>153</xCoord>
          <yCoord>280</yCoord>
        </edgeMap>
        <edgeMap>
          <xCoord>152</xCoord>
          <yCoord>279</yCoord>
        </edgeMap>
        <edgeMap>
          <xCoord>152</xCoord>
          <yCoord>278</yCoord>
        </edgeMap>
        <edgeMap>
          <xCoord>152</xCoord>
          <yCoord>277</yCoord>
        </edgeMap>
        <edgeMap>
          <xCoord>152</xCoord>
          <yCoord>276</yCoord>
        </edgeMap>
        <edgeMap>
          <xCoord>153</xCoord>
          <yCoord>275</yCoord>
        </edgeMap>
        <edgeMap>
          <xCoord>152</xCoord>
          <yCoord>274</yCoord>
        </edgeMap>
        <edgeMap>
          <xCoord>152</xCoord>
          <yCoord>273</yCoord>
        </edgeMap>
        <edgeMap>
          <xCoord>151</xCoord>
          <yCoord>272</yCoord>
        </edgeMap>
        <edgeMap>
          <xCoord>150</xCoord>
          <yCoord>271</yCoord>
        </edgeMap>
        <edgeMap>
          <xCoord>149</xCoord>
          <yCoord>272</yCoord>
        </edgeMap>
        <edgeMap>
          <xCoord>148</xCoord>
          <yCoord>273</yCoord>
        </edgeMap>
        <edgeMap>
          <xCoord>147</xCoord>
          <yCoord>273</yCoord>
        </edgeMap>
        <edgeMap>
          <xCoord>146</xCoord>
          <yCoord>274</yCoord>
        </edgeMap>
        <edgeMap>
          <xCoord>145</xCoord>
          <yCoord>274</yCoord>
        </edgeMap>
        <edgeMap>
          <xCoord>144</xCoord>
          <yCoord>274</yCoord>
        </edgeMap>
        <edgeMap>
          <xCoord>143</xCoord>
          <yCoord>275</yCoord>
        </edgeMap>
        <edgeMap>
          <xCoord>142</xCoord>
          <yCoord>275</yCoord>
        </edgeMap>
        <edgeMap>
          <xCoord>141</xCoord>
          <yCoord>276</yCoord>
        </edgeMap>
        <edgeMap>
          <xCoord>140</xCoord>
          <yCoord>276</yCoord>
        </edgeMap>
        <edgeMap>
          <xCoord>139</xCoord>
          <yCoord>276</yCoord>
        </edgeMap>
        <edgeMap>
          <xCoord>138</xCoord>
          <yCoord>276</yCoord>
        </edgeMap>
        <edgeMap>
          <xCoord>137</xCoord>
          <yCoord>276</yCoord>
        </edgeMap>
        <edgeMap>
          <xCoord>136</xCoord>
          <yCoord>276</yCoord>
        </edgeMap>
        <edgeMap>
          <xCoord>135</xCoord>
          <yCoord>275</yCoord>
        </edgeMap>
        <edgeMap>
          <xCoord>134</xCoord>
          <yCoord>274</yCoord>
        </edgeMap>
        <edgeMap>
          <xCoord>133</xCoord>
          <yCoord>273</yCoord>
        </edgeMap>
        <edgeMap>
          <xCoord>132</xCoord>
          <yCoord>273</yCoord>
        </edgeMap>
        <edgeMap>
          <xCoord>131</xCoord>
          <yCoord>273</yCoord>
        </edgeMap>
        <edgeMap>
          <xCoord>130</xCoord>
          <yCoord>274</yCoord>
        </edgeMap>
        <edgeMap>
          <xCoord>129</xCoord>
          <yCoord>274</yCoord>
        </edgeMap>
        <edgeMap>
          <xCoord>128</xCoord>
          <yCoord>275</yCoord>
        </edgeMap>
        <edgeMap>
          <xCoord>127</xCoord>
          <yCoord>276</yCoord>
        </edgeMap>
        <edgeMap>
          <xCoord>127</xCoord>
          <yCoord>277</yCoord>
        </edgeMap>
        <edgeMap>
          <xCoord>127</xCoord>
          <yCoord>278</yCoord>
        </edgeMap>
        <edgeMap>
          <xCoord>126</xCoord>
          <yCoord>279</yCoord>
        </edgeMap>
        <edgeMap>
          <xCoord>125</xCoord>
          <yCoord>280</yCoord>
        </edgeMap>
        <edgeMap>
          <xCoord>124</xCoord>
          <yCoord>281</yCoord>
        </edgeMap>
        <edgeMap>
          <xCoord>123</xCoord>
          <yCoord>282</yCoord>
        </edgeMap>
        <edgeMap>
          <xCoord>122</xCoord>
          <yCoord>283</yCoord>
        </edgeMap>
        <edgeMap>
          <xCoord>123</xCoord>
          <yCoord>284</yCoord>
        </edgeMap>
        <edgeMap>
          <xCoord>123</xCoord>
          <yCoord>285</yCoord>
        </edgeMap>
        <edgeMap>
          <xCoord>124</xCoord>
          <yCoord>286</yCoord>
        </edgeMap>
        <edgeMap>
          <xCoord>125</xCoord>
          <yCoord>287</yCoord>
        </edgeMap>
        <edgeMap>
          <xCoord>126</xCoord>
          <yCoord>287</yCoord>
        </edgeMap>
        <edgeMap>
          <xCoord>127</xCoord>
          <yCoord>288</yCoord>
        </edgeMap>
        <edgeMap>
          <xCoord>128</xCoord>
          <yCoord>288</yCoord>
        </edgeMap>
        <edgeMap>
          <xCoord>129</xCoord>
          <yCoord>289</yCoord>
        </edgeMap>
        <edgeMap>
          <xCoord>130</xCoord>
          <yCoord>289</yCoord>
        </edgeMap>
        <edgeMap>
          <xCoord>131</xCoord>
          <yCoord>289</yCoord>
        </edgeMap>
      </roi>
      <roi>
        <imageZposition>-123.0</imageZposition>
        <imageSOP_UID>1.3.6.1.4.1.14519.5.2.1.6279.6001.135424696304218294896417894723</imageSOP_UID>
        <inclusion>TRUE</inclusion>
        <edgeMap>
          <xCoord>135</xCoord>
          <yCoord>287</yCoord>
        </edgeMap>
        <edgeMap>
          <xCoord>136</xCoord>
          <yCoord>286</yCoord>
        </edgeMap>
        <edgeMap>
          <xCoord>137</xCoord>
          <yCoord>286</yCoord>
        </edgeMap>
        <edgeMap>
          <xCoord>138</xCoord>
          <yCoord>286</yCoord>
        </edgeMap>
        <edgeMap>
          <xCoord>139</xCoord>
          <yCoord>286</yCoord>
        </edgeMap>
        <edgeMap>
          <xCoord>140</xCoord>
          <yCoord>285</yCoord>
        </edgeMap>
        <edgeMap>
          <xCoord>141</xCoord>
          <yCoord>285</yCoord>
        </edgeMap>
        <edgeMap>
          <xCoord>142</xCoord>
          <yCoord>285</yCoord>
        </edgeMap>
        <edgeMap>
          <xCoord>143</xCoord>
          <yCoord>285</yCoord>
        </edgeMap>
        <edgeMap>
          <xCoord>144</xCoord>
          <yCoord>284</yCoord>
        </edgeMap>
        <edgeMap>
          <xCoord>145</xCoord>
          <yCoord>283</yCoord>
        </edgeMap>
        <edgeMap>
          <xCoord>146</xCoord>
          <yCoord>283</yCoord>
        </edgeMap>
        <edgeMap>
          <xCoord>147</xCoord>
          <yCoord>284</yCoord>
        </edgeMap>
        <edgeMap>
          <xCoord>148</xCoord>
          <yCoord>284</yCoord>
        </edgeMap>
        <edgeMap>
          <xCoord>149</xCoord>
          <yCoord>284</yCoord>
        </edgeMap>
        <edgeMap>
          <xCoord>150</xCoord>
          <yCoord>284</yCoord>
        </edgeMap>
        <edgeMap>
          <xCoord>151</xCoord>
          <yCoord>283</yCoord>
        </edgeMap>
        <edgeMap>
          <xCoord>152</xCoord>
          <yCoord>283</yCoord>
        </edgeMap>
        <edgeMap>
          <xCoord>153</xCoord>
          <yCoord>282</yCoord>
        </edgeMap>
        <edgeMap>
          <xCoord>154</xCoord>
          <yCoord>281</yCoord>
        </edgeMap>
        <edgeMap>
          <xCoord>154</xCoord>
          <yCoord>280</yCoord>
        </edgeMap>
        <edgeMap>
          <xCoord>154</xCoord>
          <yCoord>279</yCoord>
        </edgeMap>
        <edgeMap>
          <xCoord>154</xCoord>
          <yCoord>278</yCoord>
        </edgeMap>
        <edgeMap>
          <xCoord>153</xCoord>
          <yCoord>277</yCoord>
        </edgeMap>
        <edgeMap>
          <xCoord>153</xCoord>
          <yCoord>276</yCoord>
        </edgeMap>
        <edgeMap>
          <xCoord>153</xCoord>
          <yCoord>275</yCoord>
        </edgeMap>
        <edgeMap>
          <xCoord>153</xCoord>
          <yCoord>274</yCoord>
        </edgeMap>
        <edgeMap>
          <xCoord>152</xCoord>
          <yCoord>273</yCoord>
        </edgeMap>
        <edgeMap>
          <xCoord>151</xCoord>
          <yCoord>272</yCoord>
        </edgeMap>
        <edgeMap>
          <xCoord>150</xCoord>
          <yCoord>272</yCoord>
        </edgeMap>
        <edgeMap>
          <xCoord>149</xCoord>
          <yCoord>272</yCoord>
        </edgeMap>
        <edgeMap>
          <xCoord>148</xCoord>
          <yCoord>273</yCoord>
        </edgeMap>
        <edgeMap>
          <xCoord>147</xCoord>
          <yCoord>273</yCoord>
        </edgeMap>
        <edgeMap>
          <xCoord>146</xCoord>
          <yCoord>273</yCoord>
        </edgeMap>
        <edgeMap>
          <xCoord>145</xCoord>
          <yCoord>273</yCoord>
        </edgeMap>
        <edgeMap>
          <xCoord>144</xCoord>
          <yCoord>274</yCoord>
        </edgeMap>
        <edgeMap>
          <xCoord>143</xCoord>
          <yCoord>274</yCoord>
        </edgeMap>
        <edgeMap>
          <xCoord>142</xCoord>
          <yCoord>275</yCoord>
        </edgeMap>
        <edgeMap>
          <xCoord>141</xCoord>
          <yCoord>275</yCoord>
        </edgeMap>
        <edgeMap>
          <xCoord>140</xCoord>
          <yCoord>275</yCoord>
        </edgeMap>
        <edgeMap>
          <xCoord>139</xCoord>
          <yCoord>275</yCoord>
        </edgeMap>
        <edgeMap>
          <xCoord>138</xCoord>
          <yCoord>275</yCoord>
        </edgeMap>
        <edgeMap>
          <xCoord>137</xCoord>
          <yCoord>275</yCoord>
        </edgeMap>
        <edgeMap>
          <xCoord>136</xCoord>
          <yCoord>276</yCoord>
        </edgeMap>
        <edgeMap>
          <xCoord>135</xCoord>
          <yCoord>275</yCoord>
        </edgeMap>
        <edgeMap>
          <xCoord>134</xCoord>
          <yCoord>275</yCoord>
        </edgeMap>
        <edgeMap>
          <xCoord>133</xCoord>
          <yCoord>275</yCoord>
        </edgeMap>
        <edgeMap>
          <xCoord>132</xCoord>
          <yCoord>275</yCoord>
        </edgeMap>
        <edgeMap>
          <xCoord>131</xCoord>
          <yCoord>275</yCoord>
        </edgeMap>
        <edgeMap>
          <xCoord>130</xCoord>
          <yCoord>276</yCoord>
        </edgeMap>
        <edgeMap>
          <xCoord>129</xCoord>
          <yCoord>277</yCoord>
        </edgeMap>
        <edgeMap>
          <xCoord>128</xCoord>
          <yCoord>278</yCoord>
        </edgeMap>
        <edgeMap>
          <xCoord>127</xCoord>
          <yCoord>279</yCoord>
        </edgeMap>
        <edgeMap>
          <xCoord>126</xCoord>
          <yCoord>280</yCoord>
        </edgeMap>
        <edgeMap>
          <xCoord>125</xCoord>
          <yCoord>281</yCoord>
        </edgeMap>
        <edgeMap>
          <xCoord>124</xCoord>
          <yCoord>282</yCoord>
        </edgeMap>
        <edgeMap>
          <xCoord>124</xCoord>
          <yCoord>283</yCoord>
        </edgeMap>
        <edgeMap>
          <xCoord>124</xCoord>
          <yCoord>284</yCoord>
        </edgeMap>
        <edgeMap>
          <xCoord>125</xCoord>
          <yCoord>285</yCoord>
        </edgeMap>
        <edgeMap>
          <xCoord>126</xCoord>
          <yCoord>286</yCoord>
        </edgeMap>
        <edgeMap>
          <xCoord>127</xCoord>
          <yCoord>287</yCoord>
        </edgeMap>
        <edgeMap>
          <xCoord>128</xCoord>
          <yCoord>287</yCoord>
        </edgeMap>
        <edgeMap>
          <xCoord>129</xCoord>
          <yCoord>287</yCoord>
        </edgeMap>
        <edgeMap>
          <xCoord>130</xCoord>
          <yCoord>287</yCoord>
        </edgeMap>
        <edgeMap>
          <xCoord>131</xCoord>
          <yCoord>287</yCoord>
        </edgeMap>
        <edgeMap>
          <xCoord>132</xCoord>
          <yCoord>287</yCoord>
        </edgeMap>
        <edgeMap>
          <xCoord>133</xCoord>
          <yCoord>287</yCoord>
        </edgeMap>
        <edgeMap>
          <xCoord>134</xCoord>
          <yCoord>287</yCoord>
        </edgeMap>
        <edgeMap>
          <xCoord>135</xCoord>
          <yCoord>287</yCoord>
        </edgeMap>
      </roi>
      <roi>
        <imageZposition>-124.0</imageZposition>
        <imageSOP_UID>1.3.6.1.4.1.14519.5.2.1.6279.6001.164084082950599336886620258030</imageSOP_UID>
        <inclusion>TRUE</inclusion>
        <edgeMap>
          <xCoord>151</xCoord>
          <yCoord>291</yCoord>
        </edgeMap>
        <edgeMap>
          <xCoord>152</xCoord>
          <yCoord>290</yCoord>
        </edgeMap>
        <edgeMap>
          <xCoord>153</xCoord>
          <yCoord>289</yCoord>
        </edgeMap>
        <edgeMap>
          <xCoord>154</xCoord>
          <yCoord>289</yCoord>
        </edgeMap>
        <edgeMap>
          <xCoord>155</xCoord>
          <yCoord>288</yCoord>
        </edgeMap>
        <edgeMap>
          <xCoord>156</xCoord>
          <yCoord>288</yCoord>
        </edgeMap>
        <edgeMap>
          <xCoord>157</xCoord>
          <yCoord>287</yCoord>
        </edgeMap>
        <edgeMap>
          <xCoord>158</xCoord>
          <yCoord>286</yCoord>
        </edgeMap>
        <edgeMap>
          <xCoord>159</xCoord>
          <yCoord>285</yCoord>
        </edgeMap>
        <edgeMap>
          <xCoord>160</xCoord>
          <yCoord>285</yCoord>
        </edgeMap>
        <edgeMap>
          <xCoord>161</xCoord>
          <yCoord>284</yCoord>
        </edgeMap>
        <edgeMap>
          <xCoord>162</xCoord>
          <yCoord>283</yCoord>
        </edgeMap>
        <edgeMap>
          <xCoord>161</xCoord>
          <yCoord>282</yCoord>
        </edgeMap>
        <edgeMap>
          <xCoord>160</xCoord>
          <yCoord>281</yCoord>
        </edgeMap>
        <edgeMap>
          <xCoord>159</xCoord>
          <yCoord>281</yCoord>
        </edgeMap>
        <edgeMap>
          <xCoord>158</xCoord>
          <yCoord>281</yCoord>
        </edgeMap>
        <edgeMap>
          <xCoord>157</xCoord>
          <yCoord>281</yCoord>
        </edgeMap>
        <edgeMap>
          <xCoord>156</xCoord>
          <yCoord>280</yCoord>
        </edgeMap>
        <edgeMap>
          <xCoord>156</xCoord>
          <yCoord>279</yCoord>
        </edgeMap>
        <edgeMap>
          <xCoord>155</xCoord>
          <yCoord>278</yCoord>
        </edgeMap>
        <edgeMap>
          <xCoord>155</xCoord>
          <yCoord>277</yCoord>
        </edgeMap>
        <edgeMap>
          <xCoord>155</xCoord>
          <yCoord>276</yCoord>
        </edgeMap>
        <edgeMap>
          <xCoord>154</xCoord>
          <yCoord>275</yCoord>
        </edgeMap>
        <edgeMap>
          <xCoord>153</xCoord>
          <yCoord>274</yCoord>
        </edgeMap>
        <edgeMap>
          <xCoord>152</xCoord>
          <yCoord>273</yCoord>
        </edgeMap>
        <edgeMap>
          <xCoord>151</xCoord>
          <yCoord>272</yCoord>
        </edgeMap>
        <edgeMap>
          <xCoord>150</xCoord>
          <yCoord>271</yCoord>
        </edgeMap>
        <edgeMap>
          <xCoord>149</xCoord>
          <yCoord>271</yCoord>
        </edgeMap>
        <edgeMap>
          <xCoord>148</xCoord>
          <yCoord>271</yCoord>
        </edgeMap>
        <edgeMap>
          <xCoord>147</xCoord>
          <yCoord>270</yCoord>
        </edgeMap>
        <edgeMap>
          <xCoord>146</xCoord>
          <yCoord>271</yCoord>
        </edgeMap>
        <edgeMap>
          <xCoord>145</xCoord>
          <yCoord>272</yCoord>
        </edgeMap>
        <edgeMap>
          <xCoord>144</xCoord>
          <yCoord>273</yCoord>
        </edgeMap>
        <edgeMap>
          <xCoord>143</xCoord>
          <yCoord>273</yCoord>
        </edgeMap>
        <edgeMap>
          <xCoord>142</xCoord>
          <yCoord>274</yCoord>
        </edgeMap>
        <edgeMap>
          <xCoord>141</xCoord>
          <yCoord>275</yCoord>
        </edgeMap>
        <edgeMap>
          <xCoord>140</xCoord>
          <yCoord>275</yCoord>
        </edgeMap>
        <edgeMap>
          <xCoord>139</xCoord>
          <yCoord>275</yCoord>
        </edgeMap>
        <edgeMap>
          <xCoord>138</xCoord>
          <yCoord>275</yCoord>
        </edgeMap>
        <edgeMap>
          <xCoord>137</xCoord>
          <yCoord>275</yCoord>
        </edgeMap>
        <edgeMap>
          <xCoord>136</xCoord>
          <yCoord>275</yCoord>
        </edgeMap>
        <edgeMap>
          <xCoord>135</xCoord>
          <yCoord>275</yCoord>
        </edgeMap>
        <edgeMap>
          <xCoord>134</xCoord>
          <yCoord>275</yCoord>
        </edgeMap>
        <edgeMap>
          <xCoord>133</xCoord>
          <yCoord>275</yCoord>
        </edgeMap>
        <edgeMap>
          <xCoord>132</xCoord>
          <yCoord>275</yCoord>
        </edgeMap>
        <edgeMap>
          <xCoord>131</xCoord>
          <yCoord>276</yCoord>
        </edgeMap>
        <edgeMap>
          <xCoord>130</xCoord>
          <yCoord>277</yCoord>
        </edgeMap>
        <edgeMap>
          <xCoord>129</xCoord>
          <yCoord>278</yCoord>
        </edgeMap>
        <edgeMap>
          <xCoord>128</xCoord>
          <yCoord>278</yCoord>
        </edgeMap>
        <edgeMap>
          <xCoord>127</xCoord>
          <yCoord>279</yCoord>
        </edgeMap>
        <edgeMap>
          <xCoord>126</xCoord>
          <yCoord>280</yCoord>
        </edgeMap>
        <edgeMap>
          <xCoord>126</xCoord>
          <yCoord>281</yCoord>
        </edgeMap>
        <edgeMap>
          <xCoord>125</xCoord>
          <yCoord>282</yCoord>
        </edgeMap>
        <edgeMap>
          <xCoord>125</xCoord>
          <yCoord>283</yCoord>
        </edgeMap>
        <edgeMap>
          <xCoord>126</xCoord>
          <yCoord>284</yCoord>
        </edgeMap>
        <edgeMap>
          <xCoord>127</xCoord>
          <yCoord>285</yCoord>
        </edgeMap>
        <edgeMap>
          <xCoord>128</xCoord>
          <yCoord>286</yCoord>
        </edgeMap>
        <edgeMap>
          <xCoord>129</xCoord>
          <yCoord>286</yCoord>
        </edgeMap>
        <edgeMap>
          <xCoord>130</xCoord>
          <yCoord>287</yCoord>
        </edgeMap>
        <edgeMap>
          <xCoord>131</xCoord>
          <yCoord>287</yCoord>
        </edgeMap>
        <edgeMap>
          <xCoord>132</xCoord>
          <yCoord>287</yCoord>
        </edgeMap>
        <edgeMap>
          <xCoord>133</xCoord>
          <yCoord>287</yCoord>
        </edgeMap>
        <edgeMap>
          <xCoord>134</xCoord>
          <yCoord>287</yCoord>
        </edgeMap>
        <edgeMap>
          <xCoord>135</xCoord>
          <yCoord>287</yCoord>
        </edgeMap>
        <edgeMap>
          <xCoord>136</xCoord>
          <yCoord>287</yCoord>
        </edgeMap>
        <edgeMap>
          <xCoord>137</xCoord>
          <yCoord>286</yCoord>
        </edgeMap>
        <edgeMap>
          <xCoord>138</xCoord>
          <yCoord>286</yCoord>
        </edgeMap>
        <edgeMap>
          <xCoord>139</xCoord>
          <yCoord>286</yCoord>
        </edgeMap>
        <edgeMap>
          <xCoord>140</xCoord>
          <yCoord>287</yCoord>
        </edgeMap>
        <edgeMap>
          <xCoord>140</xCoord>
          <yCoord>288</yCoord>
        </edgeMap>
        <edgeMap>
          <xCoord>140</xCoord>
          <yCoord>289</yCoord>
        </edgeMap>
        <edgeMap>
          <xCoord>141</xCoord>
          <yCoord>290</yCoord>
        </edgeMap>
        <edgeMap>
          <xCoord>142</xCoord>
          <yCoord>291</yCoord>
        </edgeMap>
        <edgeMap>
          <xCoord>143</xCoord>
          <yCoord>291</yCoord>
        </edgeMap>
        <edgeMap>
          <xCoord>144</xCoord>
          <yCoord>290</yCoord>
        </edgeMap>
        <edgeMap>
          <xCoord>145</xCoord>
          <yCoord>291</yCoord>
        </edgeMap>
        <edgeMap>
          <xCoord>146</xCoord>
          <yCoord>291</yCoord>
        </edgeMap>
        <edgeMap>
          <xCoord>147</xCoord>
          <yCoord>291</yCoord>
        </edgeMap>
        <edgeMap>
          <xCoord>148</xCoord>
          <yCoord>291</yCoord>
        </edgeMap>
        <edgeMap>
          <xCoord>149</xCoord>
          <yCoord>290</yCoord>
        </edgeMap>
        <edgeMap>
          <xCoord>150</xCoord>
          <yCoord>291</yCoord>
        </edgeMap>
        <edgeMap>
          <xCoord>151</xCoord>
          <yCoord>291</yCoord>
        </edgeMap>
      </roi>
      <roi>
        <imageZposition>-125.0</imageZposition>
        <imageSOP_UID>1.3.6.1.4.1.14519.5.2.1.6279.6001.192131498816107652032114957975</imageSOP_UID>
        <inclusion>TRUE</inclusion>
        <edgeMap>
          <xCoord>147</xCoord>
          <yCoord>292</yCoord>
        </edgeMap>
        <edgeMap>
          <xCoord>148</xCoord>
          <yCoord>291</yCoord>
        </edgeMap>
        <edgeMap>
          <xCoord>149</xCoord>
          <yCoord>291</yCoord>
        </edgeMap>
        <edgeMap>
          <xCoord>150</xCoord>
          <yCoord>291</yCoord>
        </edgeMap>
        <edgeMap>
          <xCoord>151</xCoord>
          <yCoord>291</yCoord>
        </edgeMap>
        <edgeMap>
          <xCoord>152</xCoord>
          <yCoord>290</yCoord>
        </edgeMap>
        <edgeMap>
          <xCoord>153</xCoord>
          <yCoord>289</yCoord>
        </edgeMap>
        <edgeMap>
          <xCoord>154</xCoord>
          <yCoord>289</yCoord>
        </edgeMap>
        <edgeMap>
          <xCoord>155</xCoord>
          <yCoord>288</yCoord>
        </edgeMap>
        <edgeMap>
          <xCoord>156</xCoord>
          <yCoord>288</yCoord>
        </edgeMap>
        <edgeMap>
          <xCoord>157</xCoord>
          <yCoord>287</yCoord>
        </edgeMap>
        <edgeMap>
          <xCoord>158</xCoord>
          <yCoord>286</yCoord>
        </edgeMap>
        <edgeMap>
          <xCoord>159</xCoord>
          <yCoord>286</yCoord>
        </edgeMap>
        <edgeMap>
          <xCoord>160</xCoord>
          <yCoord>286</yCoord>
        </edgeMap>
        <edgeMap>
          <xCoord>161</xCoord>
          <yCoord>287</yCoord>
        </edgeMap>
        <edgeMap>
          <xCoord>161</xCoord>
          <yCoord>288</yCoord>
        </edgeMap>
        <edgeMap>
          <xCoord>162</xCoord>
          <yCoord>289</yCoord>
        </edgeMap>
        <edgeMap>
          <xCoord>163</xCoord>
          <yCoord>290</yCoord>
        </edgeMap>
        <edgeMap>
          <xCoord>164</xCoord>
          <yCoord>289</yCoord>
        </edgeMap>
        <edgeMap>
          <xCoord>165</xCoord>
          <yCoord>288</yCoord>
        </edgeMap>
        <edgeMap>
          <xCoord>166</xCoord>
          <yCoord>287</yCoord>
        </edgeMap>
        <edgeMap>
          <xCoord>165</xCoord>
          <yCoord>286</yCoord>
        </edgeMap>
        <edgeMap>
          <xCoord>165</xCoord>
          <yCoord>285</yCoord>
        </edgeMap>
        <edgeMap>
          <xCoord>166</xCoord>
          <yCoord>284</yCoord>
        </edgeMap>
        <edgeMap>
          <xCoord>165</xCoord>
          <yCoord>283</yCoord>
        </edgeMap>
        <edgeMap>
          <xCoord>164</xCoord>
          <yCoord>282</yCoord>
        </edgeMap>
        <edgeMap>
          <xCoord>163</xCoord>
          <yCoord>282</yCoord>
        </edgeMap>
        <edgeMap>
          <xCoord>162</xCoord>
          <yCoord>281</yCoord>
        </edgeMap>
        <edgeMap>
          <xCoord>161</xCoord>
          <yCoord>280</yCoord>
        </edgeMap>
        <edgeMap>
          <xCoord>160</xCoord>
          <yCoord>280</yCoord>
        </edgeMap>
        <edgeMap>
          <xCoord>159</xCoord>
          <yCoord>279</yCoord>
        </edgeMap>
        <edgeMap>
          <xCoord>158</xCoord>
          <yCoord>278</yCoord>
        </edgeMap>
        <edgeMap>
          <xCoord>157</xCoord>
          <yCoord>277</yCoord>
        </edgeMap>
        <edgeMap>
          <xCoord>157</xCoord>
          <yCoord>276</yCoord>
        </edgeMap>
        <edgeMap>
          <xCoord>156</xCoord>
          <yCoord>275</yCoord>
        </edgeMap>
        <edgeMap>
          <xCoord>155</xCoord>
          <yCoord>274</yCoord>
        </edgeMap>
        <edgeMap>
          <xCoord>154</xCoord>
          <yCoord>273</yCoord>
        </edgeMap>
        <edgeMap>
          <xCoord>154</xCoord>
          <yCoord>272</yCoord>
        </edgeMap>
        <edgeMap>
          <xCoord>153</xCoord>
          <yCoord>271</yCoord>
        </edgeMap>
        <edgeMap>
          <xCoord>152</xCoord>
          <yCoord>270</yCoord>
        </edgeMap>
        <edgeMap>
          <xCoord>151</xCoord>
          <yCoord>270</yCoord>
        </edgeMap>
        <edgeMap>
          <xCoord>150</xCoord>
          <yCoord>270</yCoord>
        </edgeMap>
        <edgeMap>
          <xCoord>149</xCoord>
          <yCoord>270</yCoord>
        </edgeMap>
        <edgeMap>
          <xCoord>148</xCoord>
          <yCoord>270</yCoord>
        </edgeMap>
        <edgeMap>
          <xCoord>147</xCoord>
          <yCoord>270</yCoord>
        </edgeMap>
        <edgeMap>
          <xCoord>146</xCoord>
          <yCoord>270</yCoord>
        </edgeMap>
        <edgeMap>
          <xCoord>145</xCoord>
          <yCoord>270</yCoord>
        </edgeMap>
        <edgeMap>
          <xCoord>144</xCoord>
          <yCoord>270</yCoord>
        </edgeMap>
        <edgeMap>
          <xCoord>143</xCoord>
          <yCoord>270</yCoord>
        </edgeMap>
        <edgeMap>
          <xCoord>142</xCoord>
          <yCoord>271</yCoord>
        </edgeMap>
        <edgeMap>
          <xCoord>141</xCoord>
          <yCoord>272</yCoord>
        </edgeMap>
        <edgeMap>
          <xCoord>140</xCoord>
          <yCoord>272</yCoord>
        </edgeMap>
        <edgeMap>
          <xCoord>139</xCoord>
          <yCoord>273</yCoord>
        </edgeMap>
        <edgeMap>
          <xCoord>138</xCoord>
          <yCoord>274</yCoord>
        </edgeMap>
        <edgeMap>
          <xCoord>137</xCoord>
          <yCoord>274</yCoord>
        </edgeMap>
        <edgeMap>
          <xCoord>136</xCoord>
          <yCoord>274</yCoord>
        </edgeMap>
        <edgeMap>
          <xCoord>135</xCoord>
          <yCoord>274</yCoord>
        </edgeMap>
        <edgeMap>
          <xCoord>134</xCoord>
          <yCoord>275</yCoord>
        </edgeMap>
        <edgeMap>
          <xCoord>133</xCoord>
          <yCoord>275</yCoord>
        </edgeMap>
        <edgeMap>
          <xCoord>132</xCoord>
          <yCoord>275</yCoord>
        </edgeMap>
        <edgeMap>
          <xCoord>131</xCoord>
          <yCoord>276</yCoord>
        </edgeMap>
        <edgeMap>
          <xCoord>130</xCoord>
          <yCoord>277</yCoord>
        </edgeMap>
        <edgeMap>
          <xCoord>129</xCoord>
          <yCoord>278</yCoord>
        </edgeMap>
        <edgeMap>
          <xCoord>128</xCoord>
          <yCoord>279</yCoord>
        </edgeMap>
        <edgeMap>
          <xCoord>127</xCoord>
          <yCoord>280</yCoord>
        </edgeMap>
        <edgeMap>
          <xCoord>127</xCoord>
          <yCoord>281</yCoord>
        </edgeMap>
        <edgeMap>
          <xCoord>126</xCoord>
          <yCoord>282</yCoord>
        </edgeMap>
        <edgeMap>
          <xCoord>126</xCoord>
          <yCoord>283</yCoord>
        </edgeMap>
        <edgeMap>
          <xCoord>127</xCoord>
          <yCoord>284</yCoord>
        </edgeMap>
        <edgeMap>
          <xCoord>128</xCoord>
          <yCoord>285</yCoord>
        </edgeMap>
        <edgeMap>
          <xCoord>129</xCoord>
          <yCoord>285</yCoord>
        </edgeMap>
        <edgeMap>
          <xCoord>130</xCoord>
          <yCoord>286</yCoord>
        </edgeMap>
        <edgeMap>
          <xCoord>131</xCoord>
          <yCoord>287</yCoord>
        </edgeMap>
        <edgeMap>
          <xCoord>132</xCoord>
          <yCoord>287</yCoord>
        </edgeMap>
        <edgeMap>
          <xCoord>133</xCoord>
          <yCoord>287</yCoord>
        </edgeMap>
        <edgeMap>
          <xCoord>134</xCoord>
          <yCoord>287</yCoord>
        </edgeMap>
        <edgeMap>
          <xCoord>135</xCoord>
          <yCoord>287</yCoord>
        </edgeMap>
        <edgeMap>
          <xCoord>136</xCoord>
          <yCoord>287</yCoord>
        </edgeMap>
        <edgeMap>
          <xCoord>137</xCoord>
          <yCoord>286</yCoord>
        </edgeMap>
        <edgeMap>
          <xCoord>138</xCoord>
          <yCoord>286</yCoord>
        </edgeMap>
        <edgeMap>
          <xCoord>139</xCoord>
          <yCoord>286</yCoord>
        </edgeMap>
        <edgeMap>
          <xCoord>140</xCoord>
          <yCoord>287</yCoord>
        </edgeMap>
        <edgeMap>
          <xCoord>140</xCoord>
          <yCoord>288</yCoord>
        </edgeMap>
        <edgeMap>
          <xCoord>141</xCoord>
          <yCoord>289</yCoord>
        </edgeMap>
        <edgeMap>
          <xCoord>142</xCoord>
          <yCoord>290</yCoord>
        </edgeMap>
        <edgeMap>
          <xCoord>143</xCoord>
          <yCoord>291</yCoord>
        </edgeMap>
        <edgeMap>
          <xCoord>144</xCoord>
          <yCoord>290</yCoord>
        </edgeMap>
        <edgeMap>
          <xCoord>145</xCoord>
          <yCoord>291</yCoord>
        </edgeMap>
        <edgeMap>
          <xCoord>146</xCoord>
          <yCoord>292</yCoord>
        </edgeMap>
        <edgeMap>
          <xCoord>147</xCoord>
          <yCoord>292</yCoord>
        </edgeMap>
      </roi>
      <roi>
        <imageZposition>-126.0</imageZposition>
        <imageSOP_UID>1.3.6.1.4.1.14519.5.2.1.6279.6001.286793378955115165392107299049</imageSOP_UID>
        <inclusion>TRUE</inclusion>
        <edgeMap>
          <xCoord>148</xCoord>
          <yCoord>292</yCoord>
        </edgeMap>
        <edgeMap>
          <xCoord>149</xCoord>
          <yCoord>291</yCoord>
        </edgeMap>
        <edgeMap>
          <xCoord>150</xCoord>
          <yCoord>291</yCoord>
        </edgeMap>
        <edgeMap>
          <xCoord>151</xCoord>
          <yCoord>291</yCoord>
        </edgeMap>
        <edgeMap>
          <xCoord>152</xCoord>
          <yCoord>290</yCoord>
        </edgeMap>
        <edgeMap>
          <xCoord>153</xCoord>
          <yCoord>290</yCoord>
        </edgeMap>
        <edgeMap>
          <xCoord>154</xCoord>
          <yCoord>289</yCoord>
        </edgeMap>
        <edgeMap>
          <xCoord>155</xCoord>
          <yCoord>288</yCoord>
        </edgeMap>
        <edgeMap>
          <xCoord>156</xCoord>
          <yCoord>288</yCoord>
        </edgeMap>
        <edgeMap>
          <xCoord>157</xCoord>
          <yCoord>288</yCoord>
        </edgeMap>
        <edgeMap>
          <xCoord>158</xCoord>
          <yCoord>287</yCoord>
        </edgeMap>
        <edgeMap>
          <xCoord>159</xCoord>
          <yCoord>288</yCoord>
        </edgeMap>
        <edgeMap>
          <xCoord>160</xCoord>
          <yCoord>288</yCoord>
        </edgeMap>
        <edgeMap>
          <xCoord>161</xCoord>
          <yCoord>288</yCoord>
        </edgeMap>
        <edgeMap>
          <xCoord>162</xCoord>
          <yCoord>288</yCoord>
        </edgeMap>
        <edgeMap>
          <xCoord>163</xCoord>
          <yCoord>289</yCoord>
        </edgeMap>
        <edgeMap>
          <xCoord>164</xCoord>
          <yCoord>288</yCoord>
        </edgeMap>
        <edgeMap>
          <xCoord>165</xCoord>
          <yCoord>287</yCoord>
        </edgeMap>
        <edgeMap>
          <xCoord>165</xCoord>
          <yCoord>286</yCoord>
        </edgeMap>
        <edgeMap>
          <xCoord>166</xCoord>
          <yCoord>285</yCoord>
        </edgeMap>
        <edgeMap>
          <xCoord>167</xCoord>
          <yCoord>284</yCoord>
        </edgeMap>
        <edgeMap>
          <xCoord>166</xCoord>
          <yCoord>283</yCoord>
        </edgeMap>
        <edgeMap>
          <xCoord>165</xCoord>
          <yCoord>282</yCoord>
        </edgeMap>
        <edgeMap>
          <xCoord>164</xCoord>
          <yCoord>281</yCoord>
        </edgeMap>
        <edgeMap>
          <xCoord>163</xCoord>
          <yCoord>281</yCoord>
        </edgeMap>
        <edgeMap>
          <xCoord>162</xCoord>
          <yCoord>280</yCoord>
        </edgeMap>
        <edgeMap>
          <xCoord>161</xCoord>
          <yCoord>280</yCoord>
        </edgeMap>
        <edgeMap>
          <xCoord>160</xCoord>
          <yCoord>279</yCoord>
        </edgeMap>
        <edgeMap>
          <xCoord>159</xCoord>
          <yCoord>278</yCoord>
        </edgeMap>
        <edgeMap>
          <xCoord>158</xCoord>
          <yCoord>277</yCoord>
        </edgeMap>
        <edgeMap>
          <xCoord>158</xCoord>
          <yCoord>276</yCoord>
        </edgeMap>
        <edgeMap>
          <xCoord>158</xCoord>
          <yCoord>275</yCoord>
        </edgeMap>
        <edgeMap>
          <xCoord>157</xCoord>
          <yCoord>274</yCoord>
        </edgeMap>
        <edgeMap>
          <xCoord>156</xCoord>
          <yCoord>273</yCoord>
        </edgeMap>
        <edgeMap>
          <xCoord>155</xCoord>
          <yCoord>272</yCoord>
        </edgeMap>
        <edgeMap>
          <xCoord>155</xCoord>
          <yCoord>271</yCoord>
        </edgeMap>
        <edgeMap>
          <xCoord>154</xCoord>
          <yCoord>270</yCoord>
        </edgeMap>
        <edgeMap>
          <xCoord>153</xCoord>
          <yCoord>269</yCoord>
        </edgeMap>
        <edgeMap>
          <xCoord>152</xCoord>
          <yCoord>269</yCoord>
        </edgeMap>
        <edgeMap>
          <xCoord>151</xCoord>
          <yCoord>269</yCoord>
        </edgeMap>
        <edgeMap>
          <xCoord>150</xCoord>
          <yCoord>269</yCoord>
        </edgeMap>
        <edgeMap>
          <xCoord>149</xCoord>
          <yCoord>269</yCoord>
        </edgeMap>
        <edgeMap>
          <xCoord>148</xCoord>
          <yCoord>269</yCoord>
        </edgeMap>
        <edgeMap>
          <xCoord>147</xCoord>
          <yCoord>269</yCoord>
        </edgeMap>
        <edgeMap>
          <xCoord>146</xCoord>
          <yCoord>269</yCoord>
        </edgeMap>
        <edgeMap>
          <xCoord>145</xCoord>
          <yCoord>269</yCoord>
        </edgeMap>
        <edgeMap>
          <xCoord>144</xCoord>
          <yCoord>269</yCoord>
        </edgeMap>
        <edgeMap>
          <xCoord>143</xCoord>
          <yCoord>268</yCoord>
        </edgeMap>
        <edgeMap>
          <xCoord>142</xCoord>
          <yCoord>269</yCoord>
        </edgeMap>
        <edgeMap>
          <xCoord>141</xCoord>
          <yCoord>269</yCoord>
        </edgeMap>
        <edgeMap>
          <xCoord>140</xCoord>
          <yCoord>270</yCoord>
        </edgeMap>
        <edgeMap>
          <xCoord>139</xCoord>
          <yCoord>271</yCoord>
        </edgeMap>
        <edgeMap>
          <xCoord>139</xCoord>
          <yCoord>272</yCoord>
        </edgeMap>
        <edgeMap>
          <xCoord>138</xCoord>
          <yCoord>273</yCoord>
        </edgeMap>
        <edgeMap>
          <xCoord>137</xCoord>
          <yCoord>274</yCoord>
        </edgeMap>
        <edgeMap>
          <xCoord>136</xCoord>
          <yCoord>274</yCoord>
        </edgeMap>
        <edgeMap>
          <xCoord>135</xCoord>
          <yCoord>274</yCoord>
        </edgeMap>
        <edgeMap>
          <xCoord>134</xCoord>
          <yCoord>275</yCoord>
        </edgeMap>
        <edgeMap>
          <xCoord>133</xCoord>
          <yCoord>275</yCoord>
        </edgeMap>
        <edgeMap>
          <xCoord>132</xCoord>
          <yCoord>276</yCoord>
        </edgeMap>
        <edgeMap>
          <xCoord>131</xCoord>
          <yCoord>277</yCoord>
        </edgeMap>
        <edgeMap>
          <xCoord>130</xCoord>
          <yCoord>278</yCoord>
        </edgeMap>
        <edgeMap>
          <xCoord>130</xCoord>
          <yCoord>279</yCoord>
        </edgeMap>
        <edgeMap>
          <xCoord>129</xCoord>
          <yCoord>280</yCoord>
        </edgeMap>
        <edgeMap>
          <xCoord>128</xCoord>
          <yCoord>281</yCoord>
        </edgeMap>
        <edgeMap>
          <xCoord>128</xCoord>
          <yCoord>282</yCoord>
        </edgeMap>
        <edgeMap>
          <xCoord>128</xCoord>
          <yCoord>283</yCoord>
        </edgeMap>
        <edgeMap>
          <xCoord>128</xCoord>
          <yCoord>284</yCoord>
        </edgeMap>
        <edgeMap>
          <xCoord>129</xCoord>
          <yCoord>285</yCoord>
        </edgeMap>
        <edgeMap>
          <xCoord>130</xCoord>
          <yCoord>286</yCoord>
        </edgeMap>
        <edgeMap>
          <xCoord>131</xCoord>
          <yCoord>287</yCoord>
        </edgeMap>
        <edgeMap>
          <xCoord>132</xCoord>
          <yCoord>287</yCoord>
        </edgeMap>
        <edgeMap>
          <xCoord>133</xCoord>
          <yCoord>287</yCoord>
        </edgeMap>
        <edgeMap>
          <xCoord>134</xCoord>
          <yCoord>287</yCoord>
        </edgeMap>
        <edgeMap>
          <xCoord>135</xCoord>
          <yCoord>287</yCoord>
        </edgeMap>
        <edgeMap>
          <xCoord>136</xCoord>
          <yCoord>287</yCoord>
        </edgeMap>
        <edgeMap>
          <xCoord>137</xCoord>
          <yCoord>286</yCoord>
        </edgeMap>
        <edgeMap>
          <xCoord>138</xCoord>
          <yCoord>286</yCoord>
        </edgeMap>
        <edgeMap>
          <xCoord>139</xCoord>
          <yCoord>286</yCoord>
        </edgeMap>
        <edgeMap>
          <xCoord>140</xCoord>
          <yCoord>286</yCoord>
        </edgeMap>
        <edgeMap>
          <xCoord>141</xCoord>
          <yCoord>287</yCoord>
        </edgeMap>
        <edgeMap>
          <xCoord>141</xCoord>
          <yCoord>288</yCoord>
        </edgeMap>
        <edgeMap>
          <xCoord>142</xCoord>
          <yCoord>289</yCoord>
        </edgeMap>
        <edgeMap>
          <xCoord>143</xCoord>
          <yCoord>290</yCoord>
        </edgeMap>
        <edgeMap>
          <xCoord>144</xCoord>
          <yCoord>290</yCoord>
        </edgeMap>
        <edgeMap>
          <xCoord>145</xCoord>
          <yCoord>291</yCoord>
        </edgeMap>
        <edgeMap>
          <xCoord>146</xCoord>
          <yCoord>292</yCoord>
        </edgeMap>
        <edgeMap>
          <xCoord>147</xCoord>
          <yCoord>292</yCoord>
        </edgeMap>
        <edgeMap>
          <xCoord>148</xCoord>
          <yCoord>292</yCoord>
        </edgeMap>
      </roi>
      <roi>
        <imageZposition>-127.0</imageZposition>
        <imageSOP_UID>1.3.6.1.4.1.14519.5.2.1.6279.6001.309678495226344733796959020464</imageSOP_UID>
        <inclusion>TRUE</inclusion>
        <edgeMap>
          <xCoord>149</xCoord>
          <yCoord>292</yCoord>
        </edgeMap>
        <edgeMap>
          <xCoord>150</xCoord>
          <yCoord>291</yCoord>
        </edgeMap>
        <edgeMap>
          <xCoord>151</xCoord>
          <yCoord>291</yCoord>
        </edgeMap>
        <edgeMap>
          <xCoord>152</xCoord>
          <yCoord>290</yCoord>
        </edgeMap>
        <edgeMap>
          <xCoord>153</xCoord>
          <yCoord>290</yCoord>
        </edgeMap>
        <edgeMap>
          <xCoord>154</xCoord>
          <yCoord>289</yCoord>
        </edgeMap>
        <edgeMap>
          <xCoord>155</xCoord>
          <yCoord>289</yCoord>
        </edgeMap>
        <edgeMap>
          <xCoord>156</xCoord>
          <yCoord>288</yCoord>
        </edgeMap>
        <edgeMap>
          <xCoord>157</xCoord>
          <yCoord>288</yCoord>
        </edgeMap>
        <edgeMap>
          <xCoord>158</xCoord>
          <yCoord>288</yCoord>
        </edgeMap>
        <edgeMap>
          <xCoord>159</xCoord>
          <yCoord>288</yCoord>
        </edgeMap>
        <edgeMap>
          <xCoord>160</xCoord>
          <yCoord>288</yCoord>
        </edgeMap>
        <edgeMap>
          <xCoord>161</xCoord>
          <yCoord>288</yCoord>
        </edgeMap>
        <edgeMap>
          <xCoord>162</xCoord>
          <yCoord>288</yCoord>
        </edgeMap>
        <edgeMap>
          <xCoord>163</xCoord>
          <yCoord>287</yCoord>
        </edgeMap>
        <edgeMap>
          <xCoord>164</xCoord>
          <yCoord>286</yCoord>
        </edgeMap>
        <edgeMap>
          <xCoord>165</xCoord>
          <yCoord>285</yCoord>
        </edgeMap>
        <edgeMap>
          <xCoord>166</xCoord>
          <yCoord>284</yCoord>
        </edgeMap>
        <edgeMap>
          <xCoord>167</xCoord>
          <yCoord>283</yCoord>
        </edgeMap>
        <edgeMap>
          <xCoord>167</xCoord>
          <yCoord>282</yCoord>
        </edgeMap>
        <edgeMap>
          <xCoord>166</xCoord>
          <yCoord>281</yCoord>
        </edgeMap>
        <edgeMap>
          <xCoord>165</xCoord>
          <yCoord>280</yCoord>
        </edgeMap>
        <edgeMap>
          <xCoord>164</xCoord>
          <yCoord>279</yCoord>
        </edgeMap>
        <edgeMap>
          <xCoord>163</xCoord>
          <yCoord>279</yCoord>
        </edgeMap>
        <edgeMap>
          <xCoord>162</xCoord>
          <yCoord>278</yCoord>
        </edgeMap>
        <edgeMap>
          <xCoord>161</xCoord>
          <yCoord>277</yCoord>
        </edgeMap>
        <edgeMap>
          <xCoord>160</xCoord>
          <yCoord>276</yCoord>
        </edgeMap>
        <edgeMap>
          <xCoord>159</xCoord>
          <yCoord>275</yCoord>
        </edgeMap>
        <edgeMap>
          <xCoord>158</xCoord>
          <yCoord>274</yCoord>
        </edgeMap>
        <edgeMap>
          <xCoord>158</xCoord>
          <yCoord>273</yCoord>
        </edgeMap>
        <edgeMap>
          <xCoord>157</xCoord>
          <yCoord>272</yCoord>
        </edgeMap>
        <edgeMap>
          <xCoord>156</xCoord>
          <yCoord>271</yCoord>
        </edgeMap>
        <edgeMap>
          <xCoord>156</xCoord>
          <yCoord>270</yCoord>
        </edgeMap>
        <edgeMap>
          <xCoord>155</xCoord>
          <yCoord>269</yCoord>
        </edgeMap>
        <edgeMap>
          <xCoord>154</xCoord>
          <yCoord>268</yCoord>
        </edgeMap>
        <edgeMap>
          <xCoord>153</xCoord>
          <yCoord>268</yCoord>
        </edgeMap>
        <edgeMap>
          <xCoord>152</xCoord>
          <yCoord>268</yCoord>
        </edgeMap>
        <edgeMap>
          <xCoord>151</xCoord>
          <yCoord>268</yCoord>
        </edgeMap>
        <edgeMap>
          <xCoord>150</xCoord>
          <yCoord>268</yCoord>
        </edgeMap>
        <edgeMap>
          <xCoord>149</xCoord>
          <yCoord>268</yCoord>
        </edgeMap>
        <edgeMap>
          <xCoord>148</xCoord>
          <yCoord>268</yCoord>
        </edgeMap>
        <edgeMap>
          <xCoord>147</xCoord>
          <yCoord>268</yCoord>
        </edgeMap>
        <edgeMap>
          <xCoord>146</xCoord>
          <yCoord>268</yCoord>
        </edgeMap>
        <edgeMap>
          <xCoord>145</xCoord>
          <yCoord>268</yCoord>
        </edgeMap>
        <edgeMap>
          <xCoord>144</xCoord>
          <yCoord>268</yCoord>
        </edgeMap>
        <edgeMap>
          <xCoord>143</xCoord>
          <yCoord>268</yCoord>
        </edgeMap>
        <edgeMap>
          <xCoord>142</xCoord>
          <yCoord>268</yCoord>
        </edgeMap>
        <edgeMap>
          <xCoord>141</xCoord>
          <yCoord>269</yCoord>
        </edgeMap>
        <edgeMap>
          <xCoord>140</xCoord>
          <yCoord>269</yCoord>
        </edgeMap>
        <edgeMap>
          <xCoord>139</xCoord>
          <yCoord>269</yCoord>
        </edgeMap>
        <edgeMap>
          <xCoord>138</xCoord>
          <yCoord>268</yCoord>
        </edgeMap>
        <edgeMap>
          <xCoord>137</xCoord>
          <yCoord>267</yCoord>
        </edgeMap>
        <edgeMap>
          <xCoord>136</xCoord>
          <yCoord>266</yCoord>
        </edgeMap>
        <edgeMap>
          <xCoord>135</xCoord>
          <yCoord>267</yCoord>
        </edgeMap>
        <edgeMap>
          <xCoord>134</xCoord>
          <yCoord>268</yCoord>
        </edgeMap>
        <edgeMap>
          <xCoord>134</xCoord>
          <yCoord>269</yCoord>
        </edgeMap>
        <edgeMap>
          <xCoord>135</xCoord>
          <yCoord>270</yCoord>
        </edgeMap>
        <edgeMap>
          <xCoord>136</xCoord>
          <yCoord>271</yCoord>
        </edgeMap>
        <edgeMap>
          <xCoord>137</xCoord>
          <yCoord>272</yCoord>
        </edgeMap>
        <edgeMap>
          <xCoord>137</xCoord>
          <yCoord>273</yCoord>
        </edgeMap>
        <edgeMap>
          <xCoord>136</xCoord>
          <yCoord>274</yCoord>
        </edgeMap>
        <edgeMap>
          <xCoord>135</xCoord>
          <yCoord>275</yCoord>
        </edgeMap>
        <edgeMap>
          <xCoord>134</xCoord>
          <yCoord>275</yCoord>
        </edgeMap>
        <edgeMap>
          <xCoord>133</xCoord>
          <yCoord>276</yCoord>
        </edgeMap>
        <edgeMap>
          <xCoord>132</xCoord>
          <yCoord>277</yCoord>
        </edgeMap>
        <edgeMap>
          <xCoord>132</xCoord>
          <yCoord>278</yCoord>
        </edgeMap>
        <edgeMap>
          <xCoord>131</xCoord>
          <yCoord>279</yCoord>
        </edgeMap>
        <edgeMap>
          <xCoord>130</xCoord>
          <yCoord>280</yCoord>
        </edgeMap>
        <edgeMap>
          <xCoord>129</xCoord>
          <yCoord>281</yCoord>
        </edgeMap>
        <edgeMap>
          <xCoord>128</xCoord>
          <yCoord>282</yCoord>
        </edgeMap>
        <edgeMap>
          <xCoord>128</xCoord>
          <yCoord>283</yCoord>
        </edgeMap>
        <edgeMap>
          <xCoord>128</xCoord>
          <yCoord>284</yCoord>
        </edgeMap>
        <edgeMap>
          <xCoord>129</xCoord>
          <yCoord>285</yCoord>
        </edgeMap>
        <edgeMap>
          <xCoord>130</xCoord>
          <yCoord>286</yCoord>
        </edgeMap>
        <edgeMap>
          <xCoord>131</xCoord>
          <yCoord>287</yCoord>
        </edgeMap>
        <edgeMap>
          <xCoord>132</xCoord>
          <yCoord>287</yCoord>
        </edgeMap>
        <edgeMap>
          <xCoord>133</xCoord>
          <yCoord>287</yCoord>
        </edgeMap>
        <edgeMap>
          <xCoord>134</xCoord>
          <yCoord>287</yCoord>
        </edgeMap>
        <edgeMap>
          <xCoord>135</xCoord>
          <yCoord>287</yCoord>
        </edgeMap>
        <edgeMap>
          <xCoord>136</xCoord>
          <yCoord>286</yCoord>
        </edgeMap>
        <edgeMap>
          <xCoord>137</xCoord>
          <yCoord>286</yCoord>
        </edgeMap>
        <edgeMap>
          <xCoord>138</xCoord>
          <yCoord>286</yCoord>
        </edgeMap>
        <edgeMap>
          <xCoord>139</xCoord>
          <yCoord>286</yCoord>
        </edgeMap>
        <edgeMap>
          <xCoord>140</xCoord>
          <yCoord>286</yCoord>
        </edgeMap>
        <edgeMap>
          <xCoord>141</xCoord>
          <yCoord>286</yCoord>
        </edgeMap>
        <edgeMap>
          <xCoord>142</xCoord>
          <yCoord>287</yCoord>
        </edgeMap>
        <edgeMap>
          <xCoord>143</xCoord>
          <yCoord>288</yCoord>
        </edgeMap>
        <edgeMap>
          <xCoord>143</xCoord>
          <yCoord>289</yCoord>
        </edgeMap>
        <edgeMap>
          <xCoord>144</xCoord>
          <yCoord>290</yCoord>
        </edgeMap>
        <edgeMap>
          <xCoord>145</xCoord>
          <yCoord>291</yCoord>
        </edgeMap>
        <edgeMap>
          <xCoord>146</xCoord>
          <yCoord>292</yCoord>
        </edgeMap>
        <edgeMap>
          <xCoord>147</xCoord>
          <yCoord>292</yCoord>
        </edgeMap>
        <edgeMap>
          <xCoord>148</xCoord>
          <yCoord>292</yCoord>
        </edgeMap>
        <edgeMap>
          <xCoord>149</xCoord>
          <yCoord>292</yCoord>
        </edgeMap>
      </roi>
      <roi>
        <imageZposition>-128.0</imageZposition>
        <imageSOP_UID>1.3.6.1.4.1.14519.5.2.1.6279.6001.156854084494004294098809809268</imageSOP_UID>
        <inclusion>TRUE</inclusion>
        <edgeMap>
          <xCoord>148</xCoord>
          <yCoord>292</yCoord>
        </edgeMap>
        <edgeMap>
          <xCoord>149</xCoord>
          <yCoord>291</yCoord>
        </edgeMap>
        <edgeMap>
          <xCoord>150</xCoord>
          <yCoord>291</yCoord>
        </edgeMap>
        <edgeMap>
          <xCoord>151</xCoord>
          <yCoord>291</yCoord>
        </edgeMap>
        <edgeMap>
          <xCoord>152</xCoord>
          <yCoord>291</yCoord>
        </edgeMap>
        <edgeMap>
          <xCoord>153</xCoord>
          <yCoord>290</yCoord>
        </edgeMap>
        <edgeMap>
          <xCoord>154</xCoord>
          <yCoord>290</yCoord>
        </edgeMap>
        <edgeMap>
          <xCoord>155</xCoord>
          <yCoord>289</yCoord>
        </edgeMap>
        <edgeMap>
          <xCoord>156</xCoord>
          <yCoord>289</yCoord>
        </edgeMap>
        <edgeMap>
          <xCoord>157</xCoord>
          <yCoord>288</yCoord>
        </edgeMap>
        <edgeMap>
          <xCoord>158</xCoord>
          <yCoord>288</yCoord>
        </edgeMap>
        <edgeMap>
          <xCoord>159</xCoord>
          <yCoord>288</yCoord>
        </edgeMap>
        <edgeMap>
          <xCoord>160</xCoord>
          <yCoord>288</yCoord>
        </edgeMap>
        <edgeMap>
          <xCoord>161</xCoord>
          <yCoord>288</yCoord>
        </edgeMap>
        <edgeMap>
          <xCoord>162</xCoord>
          <yCoord>287</yCoord>
        </edgeMap>
        <edgeMap>
          <xCoord>163</xCoord>
          <yCoord>287</yCoord>
        </edgeMap>
        <edgeMap>
          <xCoord>164</xCoord>
          <yCoord>286</yCoord>
        </edgeMap>
        <edgeMap>
          <xCoord>165</xCoord>
          <yCoord>286</yCoord>
        </edgeMap>
        <edgeMap>
          <xCoord>166</xCoord>
          <yCoord>287</yCoord>
        </edgeMap>
        <edgeMap>
          <xCoord>167</xCoord>
          <yCoord>288</yCoord>
        </edgeMap>
        <edgeMap>
          <xCoord>168</xCoord>
          <yCoord>287</yCoord>
        </edgeMap>
        <edgeMap>
          <xCoord>169</xCoord>
          <yCoord>286</yCoord>
        </edgeMap>
        <edgeMap>
          <xCoord>170</xCoord>
          <yCoord>287</yCoord>
        </edgeMap>
        <edgeMap>
          <xCoord>171</xCoord>
          <yCoord>287</yCoord>
        </edgeMap>
        <edgeMap>
          <xCoord>172</xCoord>
          <yCoord>288</yCoord>
        </edgeMap>
        <edgeMap>
          <xCoord>173</xCoord>
          <yCoord>287</yCoord>
        </edgeMap>
        <edgeMap>
          <xCoord>174</xCoord>
          <yCoord>287</yCoord>
        </edgeMap>
        <edgeMap>
          <xCoord>175</xCoord>
          <yCoord>286</yCoord>
        </edgeMap>
        <edgeMap>
          <xCoord>176</xCoord>
          <yCoord>285</yCoord>
        </edgeMap>
        <edgeMap>
          <xCoord>177</xCoord>
          <yCoord>284</yCoord>
        </edgeMap>
        <edgeMap>
          <xCoord>177</xCoord>
          <yCoord>283</yCoord>
        </edgeMap>
        <edgeMap>
          <xCoord>176</xCoord>
          <yCoord>282</yCoord>
        </edgeMap>
        <edgeMap>
          <xCoord>175</xCoord>
          <yCoord>281</yCoord>
        </edgeMap>
        <edgeMap>
          <xCoord>174</xCoord>
          <yCoord>281</yCoord>
        </edgeMap>
        <edgeMap>
          <xCoord>173</xCoord>
          <yCoord>280</yCoord>
        </edgeMap>
        <edgeMap>
          <xCoord>172</xCoord>
          <yCoord>280</yCoord>
        </edgeMap>
        <edgeMap>
          <xCoord>171</xCoord>
          <yCoord>280</yCoord>
        </edgeMap>
        <edgeMap>
          <xCoord>170</xCoord>
          <yCoord>280</yCoord>
        </edgeMap>
        <edgeMap>
          <xCoord>169</xCoord>
          <yCoord>279</yCoord>
        </edgeMap>
        <edgeMap>
          <xCoord>168</xCoord>
          <yCoord>279</yCoord>
        </edgeMap>
        <edgeMap>
          <xCoord>167</xCoord>
          <yCoord>279</yCoord>
        </edgeMap>
        <edgeMap>
          <xCoord>166</xCoord>
          <yCoord>278</yCoord>
        </edgeMap>
        <edgeMap>
          <xCoord>165</xCoord>
          <yCoord>277</yCoord>
        </edgeMap>
        <edgeMap>
          <xCoord>164</xCoord>
          <yCoord>277</yCoord>
        </edgeMap>
        <edgeMap>
          <xCoord>163</xCoord>
          <yCoord>277</yCoord>
        </edgeMap>
        <edgeMap>
          <xCoord>162</xCoord>
          <yCoord>277</yCoord>
        </edgeMap>
        <edgeMap>
          <xCoord>161</xCoord>
          <yCoord>276</yCoord>
        </edgeMap>
        <edgeMap>
          <xCoord>160</xCoord>
          <yCoord>275</yCoord>
        </edgeMap>
        <edgeMap>
          <xCoord>160</xCoord>
          <yCoord>274</yCoord>
        </edgeMap>
        <edgeMap>
          <xCoord>160</xCoord>
          <yCoord>273</yCoord>
        </edgeMap>
        <edgeMap>
          <xCoord>159</xCoord>
          <yCoord>272</yCoord>
        </edgeMap>
        <edgeMap>
          <xCoord>158</xCoord>
          <yCoord>271</yCoord>
        </edgeMap>
        <edgeMap>
          <xCoord>157</xCoord>
          <yCoord>270</yCoord>
        </edgeMap>
        <edgeMap>
          <xCoord>156</xCoord>
          <yCoord>269</yCoord>
        </edgeMap>
        <edgeMap>
          <xCoord>155</xCoord>
          <yCoord>268</yCoord>
        </edgeMap>
        <edgeMap>
          <xCoord>154</xCoord>
          <yCoord>268</yCoord>
        </edgeMap>
        <edgeMap>
          <xCoord>153</xCoord>
          <yCoord>268</yCoord>
        </edgeMap>
        <edgeMap>
          <xCoord>152</xCoord>
          <yCoord>267</yCoord>
        </edgeMap>
        <edgeMap>
          <xCoord>151</xCoord>
          <yCoord>268</yCoord>
        </edgeMap>
        <edgeMap>
          <xCoord>150</xCoord>
          <yCoord>268</yCoord>
        </edgeMap>
        <edgeMap>
          <xCoord>149</xCoord>
          <yCoord>268</yCoord>
        </edgeMap>
        <edgeMap>
          <xCoord>148</xCoord>
          <yCoord>268</yCoord>
        </edgeMap>
        <edgeMap>
          <xCoord>147</xCoord>
          <yCoord>268</yCoord>
        </edgeMap>
        <edgeMap>
          <xCoord>146</xCoord>
          <yCoord>267</yCoord>
        </edgeMap>
        <edgeMap>
          <xCoord>145</xCoord>
          <yCoord>267</yCoord>
        </edgeMap>
        <edgeMap>
          <xCoord>144</xCoord>
          <yCoord>267</yCoord>
        </edgeMap>
        <edgeMap>
          <xCoord>143</xCoord>
          <yCoord>267</yCoord>
        </edgeMap>
        <edgeMap>
          <xCoord>142</xCoord>
          <yCoord>268</yCoord>
        </edgeMap>
        <edgeMap>
          <xCoord>141</xCoord>
          <yCoord>268</yCoord>
        </edgeMap>
        <edgeMap>
          <xCoord>140</xCoord>
          <yCoord>268</yCoord>
        </edgeMap>
        <edgeMap>
          <xCoord>139</xCoord>
          <yCoord>268</yCoord>
        </edgeMap>
        <edgeMap>
          <xCoord>138</xCoord>
          <yCoord>268</yCoord>
        </edgeMap>
        <edgeMap>
          <xCoord>137</xCoord>
          <yCoord>268</yCoord>
        </edgeMap>
        <edgeMap>
          <xCoord>136</xCoord>
          <yCoord>269</yCoord>
        </edgeMap>
        <edgeMap>
          <xCoord>135</xCoord>
          <yCoord>270</yCoord>
        </edgeMap>
        <edgeMap>
          <xCoord>136</xCoord>
          <yCoord>271</yCoord>
        </edgeMap>
        <edgeMap>
          <xCoord>136</xCoord>
          <yCoord>272</yCoord>
        </edgeMap>
        <edgeMap>
          <xCoord>136</xCoord>
          <yCoord>273</yCoord>
        </edgeMap>
        <edgeMap>
          <xCoord>136</xCoord>
          <yCoord>274</yCoord>
        </edgeMap>
        <edgeMap>
          <xCoord>135</xCoord>
          <yCoord>275</yCoord>
        </edgeMap>
        <edgeMap>
          <xCoord>134</xCoord>
          <yCoord>276</yCoord>
        </edgeMap>
        <edgeMap>
          <xCoord>133</xCoord>
          <yCoord>277</yCoord>
        </edgeMap>
        <edgeMap>
          <xCoord>133</xCoord>
          <yCoord>278</yCoord>
        </edgeMap>
        <edgeMap>
          <xCoord>133</xCoord>
          <yCoord>279</yCoord>
        </edgeMap>
        <edgeMap>
          <xCoord>134</xCoord>
          <yCoord>280</yCoord>
        </edgeMap>
        <edgeMap>
          <xCoord>135</xCoord>
          <yCoord>281</yCoord>
        </edgeMap>
        <edgeMap>
          <xCoord>136</xCoord>
          <yCoord>281</yCoord>
        </edgeMap>
        <edgeMap>
          <xCoord>137</xCoord>
          <yCoord>281</yCoord>
        </edgeMap>
        <edgeMap>
          <xCoord>138</xCoord>
          <yCoord>282</yCoord>
        </edgeMap>
        <edgeMap>
          <xCoord>139</xCoord>
          <yCoord>283</yCoord>
        </edgeMap>
        <edgeMap>
          <xCoord>139</xCoord>
          <yCoord>284</yCoord>
        </edgeMap>
        <edgeMap>
          <xCoord>140</xCoord>
          <yCoord>285</yCoord>
        </edgeMap>
        <edgeMap>
          <xCoord>141</xCoord>
          <yCoord>286</yCoord>
        </edgeMap>
        <edgeMap>
          <xCoord>142</xCoord>
          <yCoord>287</yCoord>
        </edgeMap>
        <edgeMap>
          <xCoord>143</xCoord>
          <yCoord>288</yCoord>
        </edgeMap>
        <edgeMap>
          <xCoord>143</xCoord>
          <yCoord>289</yCoord>
        </edgeMap>
        <edgeMap>
          <xCoord>144</xCoord>
          <yCoord>290</yCoord>
        </edgeMap>
        <edgeMap>
          <xCoord>145</xCoord>
          <yCoord>291</yCoord>
        </edgeMap>
        <edgeMap>
          <xCoord>146</xCoord>
          <yCoord>292</yCoord>
        </edgeMap>
        <edgeMap>
          <xCoord>147</xCoord>
          <yCoord>292</yCoord>
        </edgeMap>
        <edgeMap>
          <xCoord>148</xCoord>
          <yCoord>292</yCoord>
        </edgeMap>
      </roi>
      <roi>
        <imageZposition>-129.0</imageZposition>
        <imageSOP_UID>1.3.6.1.4.1.14519.5.2.1.6279.6001.292109807914230736484823694499</imageSOP_UID>
        <inclusion>TRUE</inclusion>
        <edgeMap>
          <xCoord>147</xCoord>
          <yCoord>292</yCoord>
        </edgeMap>
        <edgeMap>
          <xCoord>148</xCoord>
          <yCoord>291</yCoord>
        </edgeMap>
        <edgeMap>
          <xCoord>149</xCoord>
          <yCoord>291</yCoord>
        </edgeMap>
        <edgeMap>
          <xCoord>150</xCoord>
          <yCoord>291</yCoord>
        </edgeMap>
        <edgeMap>
          <xCoord>151</xCoord>
          <yCoord>291</yCoord>
        </edgeMap>
        <edgeMap>
          <xCoord>152</xCoord>
          <yCoord>291</yCoord>
        </edgeMap>
        <edgeMap>
          <xCoord>153</xCoord>
          <yCoord>290</yCoord>
        </edgeMap>
        <edgeMap>
          <xCoord>154</xCoord>
          <yCoord>290</yCoord>
        </edgeMap>
        <edgeMap>
          <xCoord>155</xCoord>
          <yCoord>290</yCoord>
        </edgeMap>
        <edgeMap>
          <xCoord>156</xCoord>
          <yCoord>289</yCoord>
        </edgeMap>
        <edgeMap>
          <xCoord>157</xCoord>
          <yCoord>289</yCoord>
        </edgeMap>
        <edgeMap>
          <xCoord>158</xCoord>
          <yCoord>289</yCoord>
        </edgeMap>
        <edgeMap>
          <xCoord>159</xCoord>
          <yCoord>288</yCoord>
        </edgeMap>
        <edgeMap>
          <xCoord>160</xCoord>
          <yCoord>288</yCoord>
        </edgeMap>
        <edgeMap>
          <xCoord>161</xCoord>
          <yCoord>288</yCoord>
        </edgeMap>
        <edgeMap>
          <xCoord>162</xCoord>
          <yCoord>287</yCoord>
        </edgeMap>
        <edgeMap>
          <xCoord>163</xCoord>
          <yCoord>287</yCoord>
        </edgeMap>
        <edgeMap>
          <xCoord>164</xCoord>
          <yCoord>287</yCoord>
        </edgeMap>
        <edgeMap>
          <xCoord>165</xCoord>
          <yCoord>286</yCoord>
        </edgeMap>
        <edgeMap>
          <xCoord>166</xCoord>
          <yCoord>285</yCoord>
        </edgeMap>
        <edgeMap>
          <xCoord>167</xCoord>
          <yCoord>286</yCoord>
        </edgeMap>
        <edgeMap>
          <xCoord>168</xCoord>
          <yCoord>287</yCoord>
        </edgeMap>
        <edgeMap>
          <xCoord>169</xCoord>
          <yCoord>287</yCoord>
        </edgeMap>
        <edgeMap>
          <xCoord>170</xCoord>
          <yCoord>286</yCoord>
        </edgeMap>
        <edgeMap>
          <xCoord>171</xCoord>
          <yCoord>286</yCoord>
        </edgeMap>
        <edgeMap>
          <xCoord>172</xCoord>
          <yCoord>287</yCoord>
        </edgeMap>
        <edgeMap>
          <xCoord>173</xCoord>
          <yCoord>287</yCoord>
        </edgeMap>
        <edgeMap>
          <xCoord>174</xCoord>
          <yCoord>287</yCoord>
        </edgeMap>
        <edgeMap>
          <xCoord>175</xCoord>
          <yCoord>286</yCoord>
        </edgeMap>
        <edgeMap>
          <xCoord>176</xCoord>
          <yCoord>286</yCoord>
        </edgeMap>
        <edgeMap>
          <xCoord>177</xCoord>
          <yCoord>285</yCoord>
        </edgeMap>
        <edgeMap>
          <xCoord>178</xCoord>
          <yCoord>284</yCoord>
        </edgeMap>
        <edgeMap>
          <xCoord>179</xCoord>
          <yCoord>283</yCoord>
        </edgeMap>
        <edgeMap>
          <xCoord>178</xCoord>
          <yCoord>282</yCoord>
        </edgeMap>
        <edgeMap>
          <xCoord>177</xCoord>
          <yCoord>281</yCoord>
        </edgeMap>
        <edgeMap>
          <xCoord>176</xCoord>
          <yCoord>281</yCoord>
        </edgeMap>
        <edgeMap>
          <xCoord>175</xCoord>
          <yCoord>280</yCoord>
        </edgeMap>
        <edgeMap>
          <xCoord>174</xCoord>
          <yCoord>280</yCoord>
        </edgeMap>
        <edgeMap>
          <xCoord>173</xCoord>
          <yCoord>280</yCoord>
        </edgeMap>
        <edgeMap>
          <xCoord>172</xCoord>
          <yCoord>280</yCoord>
        </edgeMap>
        <edgeMap>
          <xCoord>171</xCoord>
          <yCoord>280</yCoord>
        </edgeMap>
        <edgeMap>
          <xCoord>170</xCoord>
          <yCoord>280</yCoord>
        </edgeMap>
        <edgeMap>
          <xCoord>169</xCoord>
          <yCoord>279</yCoord>
        </edgeMap>
        <edgeMap>
          <xCoord>168</xCoord>
          <yCoord>279</yCoord>
        </edgeMap>
        <edgeMap>
          <xCoord>167</xCoord>
          <yCoord>278</yCoord>
        </edgeMap>
        <edgeMap>
          <xCoord>166</xCoord>
          <yCoord>278</yCoord>
        </edgeMap>
        <edgeMap>
          <xCoord>165</xCoord>
          <yCoord>277</yCoord>
        </edgeMap>
        <edgeMap>
          <xCoord>164</xCoord>
          <yCoord>276</yCoord>
        </edgeMap>
        <edgeMap>
          <xCoord>163</xCoord>
          <yCoord>276</yCoord>
        </edgeMap>
        <edgeMap>
          <xCoord>162</xCoord>
          <yCoord>276</yCoord>
        </edgeMap>
        <edgeMap>
          <xCoord>161</xCoord>
          <yCoord>275</yCoord>
        </edgeMap>
        <edgeMap>
          <xCoord>161</xCoord>
          <yCoord>274</yCoord>
        </edgeMap>
        <edgeMap>
          <xCoord>161</xCoord>
          <yCoord>273</yCoord>
        </edgeMap>
        <edgeMap>
          <xCoord>161</xCoord>
          <yCoord>272</yCoord>
        </edgeMap>
        <edgeMap>
          <xCoord>160</xCoord>
          <yCoord>271</yCoord>
        </edgeMap>
        <edgeMap>
          <xCoord>159</xCoord>
          <yCoord>270</yCoord>
        </edgeMap>
        <edgeMap>
          <xCoord>158</xCoord>
          <yCoord>270</yCoord>
        </edgeMap>
        <edgeMap>
          <xCoord>157</xCoord>
          <yCoord>269</yCoord>
        </edgeMap>
        <edgeMap>
          <xCoord>156</xCoord>
          <yCoord>268</yCoord>
        </edgeMap>
        <edgeMap>
          <xCoord>155</xCoord>
          <yCoord>267</yCoord>
        </edgeMap>
        <edgeMap>
          <xCoord>154</xCoord>
          <yCoord>267</yCoord>
        </edgeMap>
        <edgeMap>
          <xCoord>153</xCoord>
          <yCoord>267</yCoord>
        </edgeMap>
        <edgeMap>
          <xCoord>152</xCoord>
          <yCoord>267</yCoord>
        </edgeMap>
        <edgeMap>
          <xCoord>151</xCoord>
          <yCoord>267</yCoord>
        </edgeMap>
        <edgeMap>
          <xCoord>150</xCoord>
          <yCoord>267</yCoord>
        </edgeMap>
        <edgeMap>
          <xCoord>149</xCoord>
          <yCoord>267</yCoord>
        </edgeMap>
        <edgeMap>
          <xCoord>148</xCoord>
          <yCoord>267</yCoord>
        </edgeMap>
        <edgeMap>
          <xCoord>147</xCoord>
          <yCoord>267</yCoord>
        </edgeMap>
        <edgeMap>
          <xCoord>146</xCoord>
          <yCoord>267</yCoord>
        </edgeMap>
        <edgeMap>
          <xCoord>145</xCoord>
          <yCoord>267</yCoord>
        </edgeMap>
        <edgeMap>
          <xCoord>144</xCoord>
          <yCoord>267</yCoord>
        </edgeMap>
        <edgeMap>
          <xCoord>143</xCoord>
          <yCoord>267</yCoord>
        </edgeMap>
        <edgeMap>
          <xCoord>142</xCoord>
          <yCoord>267</yCoord>
        </edgeMap>
        <edgeMap>
          <xCoord>141</xCoord>
          <yCoord>267</yCoord>
        </edgeMap>
        <edgeMap>
          <xCoord>140</xCoord>
          <yCoord>268</yCoord>
        </edgeMap>
        <edgeMap>
          <xCoord>139</xCoord>
          <yCoord>268</yCoord>
        </edgeMap>
        <edgeMap>
          <xCoord>138</xCoord>
          <yCoord>268</yCoord>
        </edgeMap>
        <edgeMap>
          <xCoord>137</xCoord>
          <yCoord>268</yCoord>
        </edgeMap>
        <edgeMap>
          <xCoord>136</xCoord>
          <yCoord>269</yCoord>
        </edgeMap>
        <edgeMap>
          <xCoord>135</xCoord>
          <yCoord>270</yCoord>
        </edgeMap>
        <edgeMap>
          <xCoord>136</xCoord>
          <yCoord>271</yCoord>
        </edgeMap>
        <edgeMap>
          <xCoord>136</xCoord>
          <yCoord>272</yCoord>
        </edgeMap>
        <edgeMap>
          <xCoord>136</xCoord>
          <yCoord>273</yCoord>
        </edgeMap>
        <edgeMap>
          <xCoord>135</xCoord>
          <yCoord>274</yCoord>
        </edgeMap>
        <edgeMap>
          <xCoord>135</xCoord>
          <yCoord>275</yCoord>
        </edgeMap>
        <edgeMap>
          <xCoord>135</xCoord>
          <yCoord>276</yCoord>
        </edgeMap>
        <edgeMap>
          <xCoord>135</xCoord>
          <yCoord>277</yCoord>
        </edgeMap>
        <edgeMap>
          <xCoord>136</xCoord>
          <yCoord>278</yCoord>
        </edgeMap>
        <edgeMap>
          <xCoord>137</xCoord>
          <yCoord>279</yCoord>
        </edgeMap>
        <edgeMap>
          <xCoord>138</xCoord>
          <yCoord>280</yCoord>
        </edgeMap>
        <edgeMap>
          <xCoord>139</xCoord>
          <yCoord>281</yCoord>
        </edgeMap>
        <edgeMap>
          <xCoord>139</xCoord>
          <yCoord>282</yCoord>
        </edgeMap>
        <edgeMap>
          <xCoord>140</xCoord>
          <yCoord>283</yCoord>
        </edgeMap>
        <edgeMap>
          <xCoord>140</xCoord>
          <yCoord>284</yCoord>
        </edgeMap>
        <edgeMap>
          <xCoord>141</xCoord>
          <yCoord>285</yCoord>
        </edgeMap>
        <edgeMap>
          <xCoord>142</xCoord>
          <yCoord>286</yCoord>
        </edgeMap>
        <edgeMap>
          <xCoord>142</xCoord>
          <yCoord>287</yCoord>
        </edgeMap>
        <edgeMap>
          <xCoord>143</xCoord>
          <yCoord>288</yCoord>
        </edgeMap>
        <edgeMap>
          <xCoord>143</xCoord>
          <yCoord>289</yCoord>
        </edgeMap>
        <edgeMap>
          <xCoord>144</xCoord>
          <yCoord>290</yCoord>
        </edgeMap>
        <edgeMap>
          <xCoord>145</xCoord>
          <yCoord>291</yCoord>
        </edgeMap>
        <edgeMap>
          <xCoord>146</xCoord>
          <yCoord>292</yCoord>
        </edgeMap>
        <edgeMap>
          <xCoord>147</xCoord>
          <yCoord>292</yCoord>
        </edgeMap>
      </roi>
      <roi>
        <imageZposition>-130.0</imageZposition>
        <imageSOP_UID>1.3.6.1.4.1.14519.5.2.1.6279.6001.127023230894723415891204740645</imageSOP_UID>
        <inclusion>TRUE</inclusion>
        <edgeMap>
          <xCoord>152</xCoord>
          <yCoord>292</yCoord>
        </edgeMap>
        <edgeMap>
          <xCoord>153</xCoord>
          <yCoord>291</yCoord>
        </edgeMap>
        <edgeMap>
          <xCoord>154</xCoord>
          <yCoord>290</yCoord>
        </edgeMap>
        <edgeMap>
          <xCoord>155</xCoord>
          <yCoord>290</yCoord>
        </edgeMap>
        <edgeMap>
          <xCoord>156</xCoord>
          <yCoord>290</yCoord>
        </edgeMap>
        <edgeMap>
          <xCoord>157</xCoord>
          <yCoord>289</yCoord>
        </edgeMap>
        <edgeMap>
          <xCoord>158</xCoord>
          <yCoord>289</yCoord>
        </edgeMap>
        <edgeMap>
          <xCoord>159</xCoord>
          <yCoord>288</yCoord>
        </edgeMap>
        <edgeMap>
          <xCoord>160</xCoord>
          <yCoord>288</yCoord>
        </edgeMap>
        <edgeMap>
          <xCoord>161</xCoord>
          <yCoord>288</yCoord>
        </edgeMap>
        <edgeMap>
          <xCoord>162</xCoord>
          <yCoord>288</yCoord>
        </edgeMap>
        <edgeMap>
          <xCoord>163</xCoord>
          <yCoord>288</yCoord>
        </edgeMap>
        <edgeMap>
          <xCoord>164</xCoord>
          <yCoord>287</yCoord>
        </edgeMap>
        <edgeMap>
          <xCoord>165</xCoord>
          <yCoord>287</yCoord>
        </edgeMap>
        <edgeMap>
          <xCoord>166</xCoord>
          <yCoord>286</yCoord>
        </edgeMap>
        <edgeMap>
          <xCoord>167</xCoord>
          <yCoord>285</yCoord>
        </edgeMap>
        <edgeMap>
          <xCoord>168</xCoord>
          <yCoord>286</yCoord>
        </edgeMap>
        <edgeMap>
          <xCoord>169</xCoord>
          <yCoord>287</yCoord>
        </edgeMap>
        <edgeMap>
          <xCoord>170</xCoord>
          <yCoord>286</yCoord>
        </edgeMap>
        <edgeMap>
          <xCoord>171</xCoord>
          <yCoord>286</yCoord>
        </edgeMap>
        <edgeMap>
          <xCoord>172</xCoord>
          <yCoord>286</yCoord>
        </edgeMap>
        <edgeMap>
          <xCoord>173</xCoord>
          <yCoord>286</yCoord>
        </edgeMap>
        <edgeMap>
          <xCoord>174</xCoord>
          <yCoord>286</yCoord>
        </edgeMap>
        <edgeMap>
          <xCoord>175</xCoord>
          <yCoord>286</yCoord>
        </edgeMap>
        <edgeMap>
          <xCoord>176</xCoord>
          <yCoord>286</yCoord>
        </edgeMap>
        <edgeMap>
          <xCoord>177</xCoord>
          <yCoord>285</yCoord>
        </edgeMap>
        <edgeMap>
          <xCoord>178</xCoord>
          <yCoord>284</yCoord>
        </edgeMap>
        <edgeMap>
          <xCoord>179</xCoord>
          <yCoord>283</yCoord>
        </edgeMap>
        <edgeMap>
          <xCoord>180</xCoord>
          <yCoord>282</yCoord>
        </edgeMap>
        <edgeMap>
          <xCoord>179</xCoord>
          <yCoord>281</yCoord>
        </edgeMap>
        <edgeMap>
          <xCoord>178</xCoord>
          <yCoord>280</yCoord>
        </edgeMap>
        <edgeMap>
          <xCoord>177</xCoord>
          <yCoord>279</yCoord>
        </edgeMap>
        <edgeMap>
          <xCoord>176</xCoord>
          <yCoord>279</yCoord>
        </edgeMap>
        <edgeMap>
          <xCoord>175</xCoord>
          <yCoord>279</yCoord>
        </edgeMap>
        <edgeMap>
          <xCoord>174</xCoord>
          <yCoord>279</yCoord>
        </edgeMap>
        <edgeMap>
          <xCoord>173</xCoord>
          <yCoord>279</yCoord>
        </edgeMap>
        <edgeMap>
          <xCoord>172</xCoord>
          <yCoord>280</yCoord>
        </edgeMap>
        <edgeMap>
          <xCoord>171</xCoord>
          <yCoord>280</yCoord>
        </edgeMap>
        <edgeMap>
          <xCoord>170</xCoord>
          <yCoord>280</yCoord>
        </edgeMap>
        <edgeMap>
          <xCoord>169</xCoord>
          <yCoord>279</yCoord>
        </edgeMap>
        <edgeMap>
          <xCoord>168</xCoord>
          <yCoord>279</yCoord>
        </edgeMap>
        <edgeMap>
          <xCoord>167</xCoord>
          <yCoord>279</yCoord>
        </edgeMap>
        <edgeMap>
          <xCoord>166</xCoord>
          <yCoord>278</yCoord>
        </edgeMap>
        <edgeMap>
          <xCoord>165</xCoord>
          <yCoord>277</yCoord>
        </edgeMap>
        <edgeMap>
          <xCoord>164</xCoord>
          <yCoord>277</yCoord>
        </edgeMap>
        <edgeMap>
          <xCoord>163</xCoord>
          <yCoord>277</yCoord>
        </edgeMap>
        <edgeMap>
          <xCoord>162</xCoord>
          <yCoord>276</yCoord>
        </edgeMap>
        <edgeMap>
          <xCoord>162</xCoord>
          <yCoord>275</yCoord>
        </edgeMap>
        <edgeMap>
          <xCoord>162</xCoord>
          <yCoord>274</yCoord>
        </edgeMap>
        <edgeMap>
          <xCoord>162</xCoord>
          <yCoord>273</yCoord>
        </edgeMap>
        <edgeMap>
          <xCoord>161</xCoord>
          <yCoord>272</yCoord>
        </edgeMap>
        <edgeMap>
          <xCoord>160</xCoord>
          <yCoord>271</yCoord>
        </edgeMap>
        <edgeMap>
          <xCoord>159</xCoord>
          <yCoord>270</yCoord>
        </edgeMap>
        <edgeMap>
          <xCoord>158</xCoord>
          <yCoord>269</yCoord>
        </edgeMap>
        <edgeMap>
          <xCoord>157</xCoord>
          <yCoord>268</yCoord>
        </edgeMap>
        <edgeMap>
          <xCoord>156</xCoord>
          <yCoord>267</yCoord>
        </edgeMap>
        <edgeMap>
          <xCoord>155</xCoord>
          <yCoord>267</yCoord>
        </edgeMap>
        <edgeMap>
          <xCoord>154</xCoord>
          <yCoord>267</yCoord>
        </edgeMap>
        <edgeMap>
          <xCoord>153</xCoord>
          <yCoord>267</yCoord>
        </edgeMap>
        <edgeMap>
          <xCoord>152</xCoord>
          <yCoord>267</yCoord>
        </edgeMap>
        <edgeMap>
          <xCoord>151</xCoord>
          <yCoord>267</yCoord>
        </edgeMap>
        <edgeMap>
          <xCoord>150</xCoord>
          <yCoord>267</yCoord>
        </edgeMap>
        <edgeMap>
          <xCoord>149</xCoord>
          <yCoord>267</yCoord>
        </edgeMap>
        <edgeMap>
          <xCoord>148</xCoord>
          <yCoord>267</yCoord>
        </edgeMap>
        <edgeMap>
          <xCoord>147</xCoord>
          <yCoord>267</yCoord>
        </edgeMap>
        <edgeMap>
          <xCoord>146</xCoord>
          <yCoord>267</yCoord>
        </edgeMap>
        <edgeMap>
          <xCoord>145</xCoord>
          <yCoord>267</yCoord>
        </edgeMap>
        <edgeMap>
          <xCoord>144</xCoord>
          <yCoord>267</yCoord>
        </edgeMap>
        <edgeMap>
          <xCoord>143</xCoord>
          <yCoord>267</yCoord>
        </edgeMap>
        <edgeMap>
          <xCoord>142</xCoord>
          <yCoord>267</yCoord>
        </edgeMap>
        <edgeMap>
          <xCoord>141</xCoord>
          <yCoord>267</yCoord>
        </edgeMap>
        <edgeMap>
          <xCoord>140</xCoord>
          <yCoord>268</yCoord>
        </edgeMap>
        <edgeMap>
          <xCoord>139</xCoord>
          <yCoord>268</yCoord>
        </edgeMap>
        <edgeMap>
          <xCoord>138</xCoord>
          <yCoord>268</yCoord>
        </edgeMap>
        <edgeMap>
          <xCoord>137</xCoord>
          <yCoord>268</yCoord>
        </edgeMap>
        <edgeMap>
          <xCoord>136</xCoord>
          <yCoord>269</yCoord>
        </edgeMap>
        <edgeMap>
          <xCoord>135</xCoord>
          <yCoord>270</yCoord>
        </edgeMap>
        <edgeMap>
          <xCoord>136</xCoord>
          <yCoord>271</yCoord>
        </edgeMap>
        <edgeMap>
          <xCoord>136</xCoord>
          <yCoord>272</yCoord>
        </edgeMap>
        <edgeMap>
          <xCoord>136</xCoord>
          <yCoord>273</yCoord>
        </edgeMap>
        <edgeMap>
          <xCoord>135</xCoord>
          <yCoord>274</yCoord>
        </edgeMap>
        <edgeMap>
          <xCoord>135</xCoord>
          <yCoord>275</yCoord>
        </edgeMap>
        <edgeMap>
          <xCoord>134</xCoord>
          <yCoord>276</yCoord>
        </edgeMap>
        <edgeMap>
          <xCoord>135</xCoord>
          <yCoord>277</yCoord>
        </edgeMap>
        <edgeMap>
          <xCoord>136</xCoord>
          <yCoord>278</yCoord>
        </edgeMap>
        <edgeMap>
          <xCoord>137</xCoord>
          <yCoord>279</yCoord>
        </edgeMap>
        <edgeMap>
          <xCoord>138</xCoord>
          <yCoord>280</yCoord>
        </edgeMap>
        <edgeMap>
          <xCoord>139</xCoord>
          <yCoord>281</yCoord>
        </edgeMap>
        <edgeMap>
          <xCoord>140</xCoord>
          <yCoord>282</yCoord>
        </edgeMap>
        <edgeMap>
          <xCoord>141</xCoord>
          <yCoord>283</yCoord>
        </edgeMap>
        <edgeMap>
          <xCoord>141</xCoord>
          <yCoord>284</yCoord>
        </edgeMap>
        <edgeMap>
          <xCoord>142</xCoord>
          <yCoord>285</yCoord>
        </edgeMap>
        <edgeMap>
          <xCoord>143</xCoord>
          <yCoord>286</yCoord>
        </edgeMap>
        <edgeMap>
          <xCoord>143</xCoord>
          <yCoord>287</yCoord>
        </edgeMap>
        <edgeMap>
          <xCoord>143</xCoord>
          <yCoord>288</yCoord>
        </edgeMap>
        <edgeMap>
          <xCoord>143</xCoord>
          <yCoord>289</yCoord>
        </edgeMap>
        <edgeMap>
          <xCoord>143</xCoord>
          <yCoord>290</yCoord>
        </edgeMap>
        <edgeMap>
          <xCoord>144</xCoord>
          <yCoord>291</yCoord>
        </edgeMap>
        <edgeMap>
          <xCoord>145</xCoord>
          <yCoord>292</yCoord>
        </edgeMap>
        <edgeMap>
          <xCoord>146</xCoord>
          <yCoord>292</yCoord>
        </edgeMap>
        <edgeMap>
          <xCoord>147</xCoord>
          <yCoord>291</yCoord>
        </edgeMap>
        <edgeMap>
          <xCoord>148</xCoord>
          <yCoord>291</yCoord>
        </edgeMap>
        <edgeMap>
          <xCoord>149</xCoord>
          <yCoord>290</yCoord>
        </edgeMap>
        <edgeMap>
          <xCoord>150</xCoord>
          <yCoord>291</yCoord>
        </edgeMap>
        <edgeMap>
          <xCoord>151</xCoord>
          <yCoord>292</yCoord>
        </edgeMap>
        <edgeMap>
          <xCoord>152</xCoord>
          <yCoord>292</yCoord>
        </edgeMap>
      </roi>
      <roi>
        <imageZposition>-131.0</imageZposition>
        <imageSOP_UID>1.3.6.1.4.1.14519.5.2.1.6279.6001.190567051396601182641402568488</imageSOP_UID>
        <inclusion>TRUE</inclusion>
        <edgeMap>
          <xCoord>152</xCoord>
          <yCoord>292</yCoord>
        </edgeMap>
        <edgeMap>
          <xCoord>153</xCoord>
          <yCoord>291</yCoord>
        </edgeMap>
        <edgeMap>
          <xCoord>154</xCoord>
          <yCoord>290</yCoord>
        </edgeMap>
        <edgeMap>
          <xCoord>155</xCoord>
          <yCoord>289</yCoord>
        </edgeMap>
        <edgeMap>
          <xCoord>156</xCoord>
          <yCoord>290</yCoord>
        </edgeMap>
        <edgeMap>
          <xCoord>157</xCoord>
          <yCoord>289</yCoord>
        </edgeMap>
        <edgeMap>
          <xCoord>158</xCoord>
          <yCoord>289</yCoord>
        </edgeMap>
        <edgeMap>
          <xCoord>159</xCoord>
          <yCoord>288</yCoord>
        </edgeMap>
        <edgeMap>
          <xCoord>160</xCoord>
          <yCoord>288</yCoord>
        </edgeMap>
        <edgeMap>
          <xCoord>161</xCoord>
          <yCoord>287</yCoord>
        </edgeMap>
        <edgeMap>
          <xCoord>162</xCoord>
          <yCoord>287</yCoord>
        </edgeMap>
        <edgeMap>
          <xCoord>163</xCoord>
          <yCoord>288</yCoord>
        </edgeMap>
        <edgeMap>
          <xCoord>164</xCoord>
          <yCoord>287</yCoord>
        </edgeMap>
        <edgeMap>
          <xCoord>165</xCoord>
          <yCoord>287</yCoord>
        </edgeMap>
        <edgeMap>
          <xCoord>166</xCoord>
          <yCoord>286</yCoord>
        </edgeMap>
        <edgeMap>
          <xCoord>167</xCoord>
          <yCoord>285</yCoord>
        </edgeMap>
        <edgeMap>
          <xCoord>168</xCoord>
          <yCoord>284</yCoord>
        </edgeMap>
        <edgeMap>
          <xCoord>169</xCoord>
          <yCoord>285</yCoord>
        </edgeMap>
        <edgeMap>
          <xCoord>170</xCoord>
          <yCoord>286</yCoord>
        </edgeMap>
        <edgeMap>
          <xCoord>171</xCoord>
          <yCoord>286</yCoord>
        </edgeMap>
        <edgeMap>
          <xCoord>172</xCoord>
          <yCoord>286</yCoord>
        </edgeMap>
        <edgeMap>
          <xCoord>173</xCoord>
          <yCoord>286</yCoord>
        </edgeMap>
        <edgeMap>
          <xCoord>174</xCoord>
          <yCoord>285</yCoord>
        </edgeMap>
        <edgeMap>
          <xCoord>175</xCoord>
          <yCoord>285</yCoord>
        </edgeMap>
        <edgeMap>
          <xCoord>176</xCoord>
          <yCoord>285</yCoord>
        </edgeMap>
        <edgeMap>
          <xCoord>177</xCoord>
          <yCoord>285</yCoord>
        </edgeMap>
        <edgeMap>
          <xCoord>178</xCoord>
          <yCoord>285</yCoord>
        </edgeMap>
        <edgeMap>
          <xCoord>179</xCoord>
          <yCoord>284</yCoord>
        </edgeMap>
        <edgeMap>
          <xCoord>180</xCoord>
          <yCoord>284</yCoord>
        </edgeMap>
        <edgeMap>
          <xCoord>181</xCoord>
          <yCoord>283</yCoord>
        </edgeMap>
        <edgeMap>
          <xCoord>182</xCoord>
          <yCoord>282</yCoord>
        </edgeMap>
        <edgeMap>
          <xCoord>181</xCoord>
          <yCoord>281</yCoord>
        </edgeMap>
        <edgeMap>
          <xCoord>180</xCoord>
          <yCoord>280</yCoord>
        </edgeMap>
        <edgeMap>
          <xCoord>179</xCoord>
          <yCoord>279</yCoord>
        </edgeMap>
        <edgeMap>
          <xCoord>178</xCoord>
          <yCoord>278</yCoord>
        </edgeMap>
        <edgeMap>
          <xCoord>177</xCoord>
          <yCoord>278</yCoord>
        </edgeMap>
        <edgeMap>
          <xCoord>176</xCoord>
          <yCoord>278</yCoord>
        </edgeMap>
        <edgeMap>
          <xCoord>175</xCoord>
          <yCoord>279</yCoord>
        </edgeMap>
        <edgeMap>
          <xCoord>174</xCoord>
          <yCoord>279</yCoord>
        </edgeMap>
        <edgeMap>
          <xCoord>173</xCoord>
          <yCoord>279</yCoord>
        </edgeMap>
        <edgeMap>
          <xCoord>172</xCoord>
          <yCoord>279</yCoord>
        </edgeMap>
        <edgeMap>
          <xCoord>171</xCoord>
          <yCoord>280</yCoord>
        </edgeMap>
        <edgeMap>
          <xCoord>170</xCoord>
          <yCoord>280</yCoord>
        </edgeMap>
        <edgeMap>
          <xCoord>169</xCoord>
          <yCoord>280</yCoord>
        </edgeMap>
        <edgeMap>
          <xCoord>168</xCoord>
          <yCoord>280</yCoord>
        </edgeMap>
        <edgeMap>
          <xCoord>167</xCoord>
          <yCoord>279</yCoord>
        </edgeMap>
        <edgeMap>
          <xCoord>166</xCoord>
          <yCoord>278</yCoord>
        </edgeMap>
        <edgeMap>
          <xCoord>165</xCoord>
          <yCoord>277</yCoord>
        </edgeMap>
        <edgeMap>
          <xCoord>164</xCoord>
          <yCoord>277</yCoord>
        </edgeMap>
        <edgeMap>
          <xCoord>163</xCoord>
          <yCoord>276</yCoord>
        </edgeMap>
        <edgeMap>
          <xCoord>164</xCoord>
          <yCoord>275</yCoord>
        </edgeMap>
        <edgeMap>
          <xCoord>164</xCoord>
          <yCoord>274</yCoord>
        </edgeMap>
        <edgeMap>
          <xCoord>163</xCoord>
          <yCoord>273</yCoord>
        </edgeMap>
        <edgeMap>
          <xCoord>162</xCoord>
          <yCoord>272</yCoord>
        </edgeMap>
        <edgeMap>
          <xCoord>161</xCoord>
          <yCoord>271</yCoord>
        </edgeMap>
        <edgeMap>
          <xCoord>160</xCoord>
          <yCoord>270</yCoord>
        </edgeMap>
        <edgeMap>
          <xCoord>159</xCoord>
          <yCoord>269</yCoord>
        </edgeMap>
        <edgeMap>
          <xCoord>158</xCoord>
          <yCoord>268</yCoord>
        </edgeMap>
        <edgeMap>
          <xCoord>157</xCoord>
          <yCoord>267</yCoord>
        </edgeMap>
        <edgeMap>
          <xCoord>156</xCoord>
          <yCoord>267</yCoord>
        </edgeMap>
        <edgeMap>
          <xCoord>155</xCoord>
          <yCoord>267</yCoord>
        </edgeMap>
        <edgeMap>
          <xCoord>154</xCoord>
          <yCoord>267</yCoord>
        </edgeMap>
        <edgeMap>
          <xCoord>153</xCoord>
          <yCoord>267</yCoord>
        </edgeMap>
        <edgeMap>
          <xCoord>152</xCoord>
          <yCoord>267</yCoord>
        </edgeMap>
        <edgeMap>
          <xCoord>151</xCoord>
          <yCoord>267</yCoord>
        </edgeMap>
        <edgeMap>
          <xCoord>150</xCoord>
          <yCoord>267</yCoord>
        </edgeMap>
        <edgeMap>
          <xCoord>149</xCoord>
          <yCoord>267</yCoord>
        </edgeMap>
        <edgeMap>
          <xCoord>148</xCoord>
          <yCoord>267</yCoord>
        </edgeMap>
        <edgeMap>
          <xCoord>147</xCoord>
          <yCoord>267</yCoord>
        </edgeMap>
        <edgeMap>
          <xCoord>146</xCoord>
          <yCoord>267</yCoord>
        </edgeMap>
        <edgeMap>
          <xCoord>145</xCoord>
          <yCoord>267</yCoord>
        </edgeMap>
        <edgeMap>
          <xCoord>144</xCoord>
          <yCoord>267</yCoord>
        </edgeMap>
        <edgeMap>
          <xCoord>143</xCoord>
          <yCoord>267</yCoord>
        </edgeMap>
        <edgeMap>
          <xCoord>142</xCoord>
          <yCoord>267</yCoord>
        </edgeMap>
        <edgeMap>
          <xCoord>141</xCoord>
          <yCoord>266</yCoord>
        </edgeMap>
        <edgeMap>
          <xCoord>140</xCoord>
          <yCoord>267</yCoord>
        </edgeMap>
        <edgeMap>
          <xCoord>139</xCoord>
          <yCoord>268</yCoord>
        </edgeMap>
        <edgeMap>
          <xCoord>138</xCoord>
          <yCoord>268</yCoord>
        </edgeMap>
        <edgeMap>
          <xCoord>137</xCoord>
          <yCoord>269</yCoord>
        </edgeMap>
        <edgeMap>
          <xCoord>136</xCoord>
          <yCoord>270</yCoord>
        </edgeMap>
        <edgeMap>
          <xCoord>136</xCoord>
          <yCoord>271</yCoord>
        </edgeMap>
        <edgeMap>
          <xCoord>136</xCoord>
          <yCoord>272</yCoord>
        </edgeMap>
        <edgeMap>
          <xCoord>136</xCoord>
          <yCoord>273</yCoord>
        </edgeMap>
        <edgeMap>
          <xCoord>135</xCoord>
          <yCoord>274</yCoord>
        </edgeMap>
        <edgeMap>
          <xCoord>134</xCoord>
          <yCoord>275</yCoord>
        </edgeMap>
        <edgeMap>
          <xCoord>133</xCoord>
          <yCoord>275</yCoord>
        </edgeMap>
        <edgeMap>
          <xCoord>132</xCoord>
          <yCoord>276</yCoord>
        </edgeMap>
        <edgeMap>
          <xCoord>131</xCoord>
          <yCoord>277</yCoord>
        </edgeMap>
        <edgeMap>
          <xCoord>132</xCoord>
          <yCoord>278</yCoord>
        </edgeMap>
        <edgeMap>
          <xCoord>133</xCoord>
          <yCoord>279</yCoord>
        </edgeMap>
        <edgeMap>
          <xCoord>134</xCoord>
          <yCoord>279</yCoord>
        </edgeMap>
        <edgeMap>
          <xCoord>135</xCoord>
          <yCoord>278</yCoord>
        </edgeMap>
        <edgeMap>
          <xCoord>136</xCoord>
          <yCoord>278</yCoord>
        </edgeMap>
        <edgeMap>
          <xCoord>137</xCoord>
          <yCoord>278</yCoord>
        </edgeMap>
        <edgeMap>
          <xCoord>138</xCoord>
          <yCoord>279</yCoord>
        </edgeMap>
        <edgeMap>
          <xCoord>139</xCoord>
          <yCoord>280</yCoord>
        </edgeMap>
        <edgeMap>
          <xCoord>140</xCoord>
          <yCoord>281</yCoord>
        </edgeMap>
        <edgeMap>
          <xCoord>141</xCoord>
          <yCoord>282</yCoord>
        </edgeMap>
        <edgeMap>
          <xCoord>142</xCoord>
          <yCoord>282</yCoord>
        </edgeMap>
        <edgeMap>
          <xCoord>143</xCoord>
          <yCoord>283</yCoord>
        </edgeMap>
        <edgeMap>
          <xCoord>143</xCoord>
          <yCoord>284</yCoord>
        </edgeMap>
        <edgeMap>
          <xCoord>143</xCoord>
          <yCoord>285</yCoord>
        </edgeMap>
        <edgeMap>
          <xCoord>144</xCoord>
          <yCoord>286</yCoord>
        </edgeMap>
        <edgeMap>
          <xCoord>145</xCoord>
          <yCoord>287</yCoord>
        </edgeMap>
        <edgeMap>
          <xCoord>146</xCoord>
          <yCoord>287</yCoord>
        </edgeMap>
        <edgeMap>
          <xCoord>147</xCoord>
          <yCoord>288</yCoord>
        </edgeMap>
        <edgeMap>
          <xCoord>148</xCoord>
          <yCoord>289</yCoord>
        </edgeMap>
        <edgeMap>
          <xCoord>149</xCoord>
          <yCoord>290</yCoord>
        </edgeMap>
        <edgeMap>
          <xCoord>150</xCoord>
          <yCoord>291</yCoord>
        </edgeMap>
        <edgeMap>
          <xCoord>151</xCoord>
          <yCoord>292</yCoord>
        </edgeMap>
        <edgeMap>
          <xCoord>152</xCoord>
          <yCoord>292</yCoord>
        </edgeMap>
      </roi>
      <roi>
        <imageZposition>-132.0</imageZposition>
        <imageSOP_UID>1.3.6.1.4.1.14519.5.2.1.6279.6001.773878344942440169180285566022</imageSOP_UID>
        <inclusion>TRUE</inclusion>
        <edgeMap>
          <xCoord>156</xCoord>
          <yCoord>289</yCoord>
        </edgeMap>
        <edgeMap>
          <xCoord>157</xCoord>
          <yCoord>288</yCoord>
        </edgeMap>
        <edgeMap>
          <xCoord>158</xCoord>
          <yCoord>288</yCoord>
        </edgeMap>
        <edgeMap>
          <xCoord>159</xCoord>
          <yCoord>288</yCoord>
        </edgeMap>
        <edgeMap>
          <xCoord>160</xCoord>
          <yCoord>287</yCoord>
        </edgeMap>
        <edgeMap>
          <xCoord>161</xCoord>
          <yCoord>287</yCoord>
        </edgeMap>
        <edgeMap>
          <xCoord>162</xCoord>
          <yCoord>286</yCoord>
        </edgeMap>
        <edgeMap>
          <xCoord>163</xCoord>
          <yCoord>286</yCoord>
        </edgeMap>
        <edgeMap>
          <xCoord>164</xCoord>
          <yCoord>286</yCoord>
        </edgeMap>
        <edgeMap>
          <xCoord>165</xCoord>
          <yCoord>286</yCoord>
        </edgeMap>
        <edgeMap>
          <xCoord>166</xCoord>
          <yCoord>285</yCoord>
        </edgeMap>
        <edgeMap>
          <xCoord>167</xCoord>
          <yCoord>284</yCoord>
        </edgeMap>
        <edgeMap>
          <xCoord>168</xCoord>
          <yCoord>283</yCoord>
        </edgeMap>
        <edgeMap>
          <xCoord>169</xCoord>
          <yCoord>283</yCoord>
        </edgeMap>
        <edgeMap>
          <xCoord>170</xCoord>
          <yCoord>282</yCoord>
        </edgeMap>
        <edgeMap>
          <xCoord>171</xCoord>
          <yCoord>281</yCoord>
        </edgeMap>
        <edgeMap>
          <xCoord>170</xCoord>
          <yCoord>280</yCoord>
        </edgeMap>
        <edgeMap>
          <xCoord>169</xCoord>
          <yCoord>279</yCoord>
        </edgeMap>
        <edgeMap>
          <xCoord>168</xCoord>
          <yCoord>279</yCoord>
        </edgeMap>
        <edgeMap>
          <xCoord>167</xCoord>
          <yCoord>278</yCoord>
        </edgeMap>
        <edgeMap>
          <xCoord>166</xCoord>
          <yCoord>277</yCoord>
        </edgeMap>
        <edgeMap>
          <xCoord>165</xCoord>
          <yCoord>276</yCoord>
        </edgeMap>
        <edgeMap>
          <xCoord>166</xCoord>
          <yCoord>275</yCoord>
        </edgeMap>
        <edgeMap>
          <xCoord>165</xCoord>
          <yCoord>274</yCoord>
        </edgeMap>
        <edgeMap>
          <xCoord>165</xCoord>
          <yCoord>273</yCoord>
        </edgeMap>
        <edgeMap>
          <xCoord>164</xCoord>
          <yCoord>272</yCoord>
        </edgeMap>
        <edgeMap>
          <xCoord>163</xCoord>
          <yCoord>271</yCoord>
        </edgeMap>
        <edgeMap>
          <xCoord>162</xCoord>
          <yCoord>270</yCoord>
        </edgeMap>
        <edgeMap>
          <xCoord>161</xCoord>
          <yCoord>269</yCoord>
        </edgeMap>
        <edgeMap>
          <xCoord>160</xCoord>
          <yCoord>269</yCoord>
        </edgeMap>
        <edgeMap>
          <xCoord>159</xCoord>
          <yCoord>268</yCoord>
        </edgeMap>
        <edgeMap>
          <xCoord>158</xCoord>
          <yCoord>268</yCoord>
        </edgeMap>
        <edgeMap>
          <xCoord>157</xCoord>
          <yCoord>268</yCoord>
        </edgeMap>
        <edgeMap>
          <xCoord>156</xCoord>
          <yCoord>267</yCoord>
        </edgeMap>
        <edgeMap>
          <xCoord>155</xCoord>
          <yCoord>267</yCoord>
        </edgeMap>
        <edgeMap>
          <xCoord>154</xCoord>
          <yCoord>267</yCoord>
        </edgeMap>
        <edgeMap>
          <xCoord>153</xCoord>
          <yCoord>267</yCoord>
        </edgeMap>
        <edgeMap>
          <xCoord>152</xCoord>
          <yCoord>267</yCoord>
        </edgeMap>
        <edgeMap>
          <xCoord>151</xCoord>
          <yCoord>267</yCoord>
        </edgeMap>
        <edgeMap>
          <xCoord>150</xCoord>
          <yCoord>267</yCoord>
        </edgeMap>
        <edgeMap>
          <xCoord>149</xCoord>
          <yCoord>267</yCoord>
        </edgeMap>
        <edgeMap>
          <xCoord>148</xCoord>
          <yCoord>267</yCoord>
        </edgeMap>
        <edgeMap>
          <xCoord>147</xCoord>
          <yCoord>267</yCoord>
        </edgeMap>
        <edgeMap>
          <xCoord>146</xCoord>
          <yCoord>267</yCoord>
        </edgeMap>
        <edgeMap>
          <xCoord>145</xCoord>
          <yCoord>267</yCoord>
        </edgeMap>
        <edgeMap>
          <xCoord>144</xCoord>
          <yCoord>268</yCoord>
        </edgeMap>
        <edgeMap>
          <xCoord>143</xCoord>
          <yCoord>268</yCoord>
        </edgeMap>
        <edgeMap>
          <xCoord>142</xCoord>
          <yCoord>267</yCoord>
        </edgeMap>
        <edgeMap>
          <xCoord>141</xCoord>
          <yCoord>266</yCoord>
        </edgeMap>
        <edgeMap>
          <xCoord>140</xCoord>
          <yCoord>267</yCoord>
        </edgeMap>
        <edgeMap>
          <xCoord>139</xCoord>
          <yCoord>268</yCoord>
        </edgeMap>
        <edgeMap>
          <xCoord>139</xCoord>
          <yCoord>269</yCoord>
        </edgeMap>
        <edgeMap>
          <xCoord>138</xCoord>
          <yCoord>270</yCoord>
        </edgeMap>
        <edgeMap>
          <xCoord>138</xCoord>
          <yCoord>271</yCoord>
        </edgeMap>
        <edgeMap>
          <xCoord>137</xCoord>
          <yCoord>272</yCoord>
        </edgeMap>
        <edgeMap>
          <xCoord>137</xCoord>
          <yCoord>273</yCoord>
        </edgeMap>
        <edgeMap>
          <xCoord>137</xCoord>
          <yCoord>274</yCoord>
        </edgeMap>
        <edgeMap>
          <xCoord>137</xCoord>
          <yCoord>275</yCoord>
        </edgeMap>
        <edgeMap>
          <xCoord>136</xCoord>
          <yCoord>276</yCoord>
        </edgeMap>
        <edgeMap>
          <xCoord>137</xCoord>
          <yCoord>277</yCoord>
        </edgeMap>
        <edgeMap>
          <xCoord>137</xCoord>
          <yCoord>278</yCoord>
        </edgeMap>
        <edgeMap>
          <xCoord>138</xCoord>
          <yCoord>279</yCoord>
        </edgeMap>
        <edgeMap>
          <xCoord>139</xCoord>
          <yCoord>280</yCoord>
        </edgeMap>
        <edgeMap>
          <xCoord>140</xCoord>
          <yCoord>281</yCoord>
        </edgeMap>
        <edgeMap>
          <xCoord>141</xCoord>
          <yCoord>281</yCoord>
        </edgeMap>
        <edgeMap>
          <xCoord>142</xCoord>
          <yCoord>282</yCoord>
        </edgeMap>
        <edgeMap>
          <xCoord>143</xCoord>
          <yCoord>282</yCoord>
        </edgeMap>
        <edgeMap>
          <xCoord>144</xCoord>
          <yCoord>283</yCoord>
        </edgeMap>
        <edgeMap>
          <xCoord>145</xCoord>
          <yCoord>284</yCoord>
        </edgeMap>
        <edgeMap>
          <xCoord>146</xCoord>
          <yCoord>284</yCoord>
        </edgeMap>
        <edgeMap>
          <xCoord>147</xCoord>
          <yCoord>285</yCoord>
        </edgeMap>
        <edgeMap>
          <xCoord>148</xCoord>
          <yCoord>286</yCoord>
        </edgeMap>
        <edgeMap>
          <xCoord>149</xCoord>
          <yCoord>286</yCoord>
        </edgeMap>
        <edgeMap>
          <xCoord>150</xCoord>
          <yCoord>287</yCoord>
        </edgeMap>
        <edgeMap>
          <xCoord>151</xCoord>
          <yCoord>287</yCoord>
        </edgeMap>
        <edgeMap>
          <xCoord>152</xCoord>
          <yCoord>287</yCoord>
        </edgeMap>
        <edgeMap>
          <xCoord>153</xCoord>
          <yCoord>287</yCoord>
        </edgeMap>
        <edgeMap>
          <xCoord>154</xCoord>
          <yCoord>288</yCoord>
        </edgeMap>
        <edgeMap>
          <xCoord>155</xCoord>
          <yCoord>289</yCoord>
        </edgeMap>
        <edgeMap>
          <xCoord>156</xCoord>
          <yCoord>289</yCoord>
        </edgeMap>
      </roi>
      <roi>
        <imageZposition>-133.0</imageZposition>
        <imageSOP_UID>1.3.6.1.4.1.14519.5.2.1.6279.6001.307464131498688732651578525982</imageSOP_UID>
        <inclusion>TRUE</inclusion>
        <edgeMap>
          <xCoord>160</xCoord>
          <yCoord>288</yCoord>
        </edgeMap>
        <edgeMap>
          <xCoord>161</xCoord>
          <yCoord>287</yCoord>
        </edgeMap>
        <edgeMap>
          <xCoord>162</xCoord>
          <yCoord>286</yCoord>
        </edgeMap>
        <edgeMap>
          <xCoord>163</xCoord>
          <yCoord>285</yCoord>
        </edgeMap>
        <edgeMap>
          <xCoord>164</xCoord>
          <yCoord>286</yCoord>
        </edgeMap>
        <edgeMap>
          <xCoord>165</xCoord>
          <yCoord>286</yCoord>
        </edgeMap>
        <edgeMap>
          <xCoord>166</xCoord>
          <yCoord>285</yCoord>
        </edgeMap>
        <edgeMap>
          <xCoord>167</xCoord>
          <yCoord>285</yCoord>
        </edgeMap>
        <edgeMap>
          <xCoord>168</xCoord>
          <yCoord>284</yCoord>
        </edgeMap>
        <edgeMap>
          <xCoord>169</xCoord>
          <yCoord>283</yCoord>
        </edgeMap>
        <edgeMap>
          <xCoord>170</xCoord>
          <yCoord>283</yCoord>
        </edgeMap>
        <edgeMap>
          <xCoord>171</xCoord>
          <yCoord>283</yCoord>
        </edgeMap>
        <edgeMap>
          <xCoord>172</xCoord>
          <yCoord>283</yCoord>
        </edgeMap>
        <edgeMap>
          <xCoord>173</xCoord>
          <yCoord>284</yCoord>
        </edgeMap>
        <edgeMap>
          <xCoord>174</xCoord>
          <yCoord>285</yCoord>
        </edgeMap>
        <edgeMap>
          <xCoord>175</xCoord>
          <yCoord>285</yCoord>
        </edgeMap>
        <edgeMap>
          <xCoord>176</xCoord>
          <yCoord>285</yCoord>
        </edgeMap>
        <edgeMap>
          <xCoord>177</xCoord>
          <yCoord>285</yCoord>
        </edgeMap>
        <edgeMap>
          <xCoord>178</xCoord>
          <yCoord>284</yCoord>
        </edgeMap>
        <edgeMap>
          <xCoord>179</xCoord>
          <yCoord>284</yCoord>
        </edgeMap>
        <edgeMap>
          <xCoord>180</xCoord>
          <yCoord>284</yCoord>
        </edgeMap>
        <edgeMap>
          <xCoord>181</xCoord>
          <yCoord>284</yCoord>
        </edgeMap>
        <edgeMap>
          <xCoord>182</xCoord>
          <yCoord>284</yCoord>
        </edgeMap>
        <edgeMap>
          <xCoord>183</xCoord>
          <yCoord>283</yCoord>
        </edgeMap>
        <edgeMap>
          <xCoord>184</xCoord>
          <yCoord>282</yCoord>
        </edgeMap>
        <edgeMap>
          <xCoord>185</xCoord>
          <yCoord>281</yCoord>
        </edgeMap>
        <edgeMap>
          <xCoord>185</xCoord>
          <yCoord>280</yCoord>
        </edgeMap>
        <edgeMap>
          <xCoord>185</xCoord>
          <yCoord>279</yCoord>
        </edgeMap>
        <edgeMap>
          <xCoord>184</xCoord>
          <yCoord>278</yCoord>
        </edgeMap>
        <edgeMap>
          <xCoord>183</xCoord>
          <yCoord>277</yCoord>
        </edgeMap>
        <edgeMap>
          <xCoord>182</xCoord>
          <yCoord>277</yCoord>
        </edgeMap>
        <edgeMap>
          <xCoord>181</xCoord>
          <yCoord>277</yCoord>
        </edgeMap>
        <edgeMap>
          <xCoord>180</xCoord>
          <yCoord>277</yCoord>
        </edgeMap>
        <edgeMap>
          <xCoord>179</xCoord>
          <yCoord>278</yCoord>
        </edgeMap>
        <edgeMap>
          <xCoord>178</xCoord>
          <yCoord>278</yCoord>
        </edgeMap>
        <edgeMap>
          <xCoord>177</xCoord>
          <yCoord>278</yCoord>
        </edgeMap>
        <edgeMap>
          <xCoord>176</xCoord>
          <yCoord>278</yCoord>
        </edgeMap>
        <edgeMap>
          <xCoord>175</xCoord>
          <yCoord>278</yCoord>
        </edgeMap>
        <edgeMap>
          <xCoord>174</xCoord>
          <yCoord>278</yCoord>
        </edgeMap>
        <edgeMap>
          <xCoord>173</xCoord>
          <yCoord>278</yCoord>
        </edgeMap>
        <edgeMap>
          <xCoord>172</xCoord>
          <yCoord>277</yCoord>
        </edgeMap>
        <edgeMap>
          <xCoord>171</xCoord>
          <yCoord>276</yCoord>
        </edgeMap>
        <edgeMap>
          <xCoord>170</xCoord>
          <yCoord>276</yCoord>
        </edgeMap>
        <edgeMap>
          <xCoord>169</xCoord>
          <yCoord>276</yCoord>
        </edgeMap>
        <edgeMap>
          <xCoord>168</xCoord>
          <yCoord>275</yCoord>
        </edgeMap>
        <edgeMap>
          <xCoord>167</xCoord>
          <yCoord>274</yCoord>
        </edgeMap>
        <edgeMap>
          <xCoord>166</xCoord>
          <yCoord>273</yCoord>
        </edgeMap>
        <edgeMap>
          <xCoord>166</xCoord>
          <yCoord>272</yCoord>
        </edgeMap>
        <edgeMap>
          <xCoord>165</xCoord>
          <yCoord>271</yCoord>
        </edgeMap>
        <edgeMap>
          <xCoord>164</xCoord>
          <yCoord>270</yCoord>
        </edgeMap>
        <edgeMap>
          <xCoord>163</xCoord>
          <yCoord>270</yCoord>
        </edgeMap>
        <edgeMap>
          <xCoord>162</xCoord>
          <yCoord>269</yCoord>
        </edgeMap>
        <edgeMap>
          <xCoord>161</xCoord>
          <yCoord>269</yCoord>
        </edgeMap>
        <edgeMap>
          <xCoord>160</xCoord>
          <yCoord>268</yCoord>
        </edgeMap>
        <edgeMap>
          <xCoord>159</xCoord>
          <yCoord>268</yCoord>
        </edgeMap>
        <edgeMap>
          <xCoord>158</xCoord>
          <yCoord>268</yCoord>
        </edgeMap>
        <edgeMap>
          <xCoord>157</xCoord>
          <yCoord>268</yCoord>
        </edgeMap>
        <edgeMap>
          <xCoord>156</xCoord>
          <yCoord>268</yCoord>
        </edgeMap>
        <edgeMap>
          <xCoord>155</xCoord>
          <yCoord>267</yCoord>
        </edgeMap>
        <edgeMap>
          <xCoord>154</xCoord>
          <yCoord>267</yCoord>
        </edgeMap>
        <edgeMap>
          <xCoord>153</xCoord>
          <yCoord>267</yCoord>
        </edgeMap>
        <edgeMap>
          <xCoord>152</xCoord>
          <yCoord>267</yCoord>
        </edgeMap>
        <edgeMap>
          <xCoord>151</xCoord>
          <yCoord>267</yCoord>
        </edgeMap>
        <edgeMap>
          <xCoord>150</xCoord>
          <yCoord>267</yCoord>
        </edgeMap>
        <edgeMap>
          <xCoord>149</xCoord>
          <yCoord>267</yCoord>
        </edgeMap>
        <edgeMap>
          <xCoord>148</xCoord>
          <yCoord>267</yCoord>
        </edgeMap>
        <edgeMap>
          <xCoord>147</xCoord>
          <yCoord>267</yCoord>
        </edgeMap>
        <edgeMap>
          <xCoord>146</xCoord>
          <yCoord>268</yCoord>
        </edgeMap>
        <edgeMap>
          <xCoord>145</xCoord>
          <yCoord>269</yCoord>
        </edgeMap>
        <edgeMap>
          <xCoord>144</xCoord>
          <yCoord>268</yCoord>
        </edgeMap>
        <edgeMap>
          <xCoord>143</xCoord>
          <yCoord>269</yCoord>
        </edgeMap>
        <edgeMap>
          <xCoord>142</xCoord>
          <yCoord>269</yCoord>
        </edgeMap>
        <edgeMap>
          <xCoord>141</xCoord>
          <yCoord>270</yCoord>
        </edgeMap>
        <edgeMap>
          <xCoord>140</xCoord>
          <yCoord>270</yCoord>
        </edgeMap>
        <edgeMap>
          <xCoord>139</xCoord>
          <yCoord>271</yCoord>
        </edgeMap>
        <edgeMap>
          <xCoord>138</xCoord>
          <yCoord>272</yCoord>
        </edgeMap>
        <edgeMap>
          <xCoord>138</xCoord>
          <yCoord>273</yCoord>
        </edgeMap>
        <edgeMap>
          <xCoord>138</xCoord>
          <yCoord>274</yCoord>
        </edgeMap>
        <edgeMap>
          <xCoord>137</xCoord>
          <yCoord>275</yCoord>
        </edgeMap>
        <edgeMap>
          <xCoord>137</xCoord>
          <yCoord>276</yCoord>
        </edgeMap>
        <edgeMap>
          <xCoord>137</xCoord>
          <yCoord>277</yCoord>
        </edgeMap>
        <edgeMap>
          <xCoord>137</xCoord>
          <yCoord>278</yCoord>
        </edgeMap>
        <edgeMap>
          <xCoord>138</xCoord>
          <yCoord>279</yCoord>
        </edgeMap>
        <edgeMap>
          <xCoord>139</xCoord>
          <yCoord>280</yCoord>
        </edgeMap>
        <edgeMap>
          <xCoord>140</xCoord>
          <yCoord>280</yCoord>
        </edgeMap>
        <edgeMap>
          <xCoord>141</xCoord>
          <yCoord>281</yCoord>
        </edgeMap>
        <edgeMap>
          <xCoord>142</xCoord>
          <yCoord>282</yCoord>
        </edgeMap>
        <edgeMap>
          <xCoord>143</xCoord>
          <yCoord>282</yCoord>
        </edgeMap>
        <edgeMap>
          <xCoord>144</xCoord>
          <yCoord>282</yCoord>
        </edgeMap>
        <edgeMap>
          <xCoord>145</xCoord>
          <yCoord>283</yCoord>
        </edgeMap>
        <edgeMap>
          <xCoord>146</xCoord>
          <yCoord>284</yCoord>
        </edgeMap>
        <edgeMap>
          <xCoord>147</xCoord>
          <yCoord>284</yCoord>
        </edgeMap>
        <edgeMap>
          <xCoord>148</xCoord>
          <yCoord>284</yCoord>
        </edgeMap>
        <edgeMap>
          <xCoord>149</xCoord>
          <yCoord>284</yCoord>
        </edgeMap>
        <edgeMap>
          <xCoord>150</xCoord>
          <yCoord>285</yCoord>
        </edgeMap>
        <edgeMap>
          <xCoord>151</xCoord>
          <yCoord>285</yCoord>
        </edgeMap>
        <edgeMap>
          <xCoord>152</xCoord>
          <yCoord>285</yCoord>
        </edgeMap>
        <edgeMap>
          <xCoord>153</xCoord>
          <yCoord>285</yCoord>
        </edgeMap>
        <edgeMap>
          <xCoord>154</xCoord>
          <yCoord>286</yCoord>
        </edgeMap>
        <edgeMap>
          <xCoord>155</xCoord>
          <yCoord>287</yCoord>
        </edgeMap>
        <edgeMap>
          <xCoord>156</xCoord>
          <yCoord>286</yCoord>
        </edgeMap>
        <edgeMap>
          <xCoord>157</xCoord>
          <yCoord>287</yCoord>
        </edgeMap>
        <edgeMap>
          <xCoord>158</xCoord>
          <yCoord>288</yCoord>
        </edgeMap>
        <edgeMap>
          <xCoord>159</xCoord>
          <yCoord>288</yCoord>
        </edgeMap>
        <edgeMap>
          <xCoord>160</xCoord>
          <yCoord>288</yCoord>
        </edgeMap>
      </roi>
      <roi>
        <imageZposition>-134.0</imageZposition>
        <imageSOP_UID>1.3.6.1.4.1.14519.5.2.1.6279.6001.149814884893085831060868712829</imageSOP_UID>
        <inclusion>TRUE</inclusion>
        <edgeMap>
          <xCoord>160</xCoord>
          <yCoord>288</yCoord>
        </edgeMap>
        <edgeMap>
          <xCoord>161</xCoord>
          <yCoord>287</yCoord>
        </edgeMap>
        <edgeMap>
          <xCoord>162</xCoord>
          <yCoord>286</yCoord>
        </edgeMap>
        <edgeMap>
          <xCoord>163</xCoord>
          <yCoord>285</yCoord>
        </edgeMap>
        <edgeMap>
          <xCoord>164</xCoord>
          <yCoord>284</yCoord>
        </edgeMap>
        <edgeMap>
          <xCoord>165</xCoord>
          <yCoord>285</yCoord>
        </edgeMap>
        <edgeMap>
          <xCoord>166</xCoord>
          <yCoord>285</yCoord>
        </edgeMap>
        <edgeMap>
          <xCoord>167</xCoord>
          <yCoord>285</yCoord>
        </edgeMap>
        <edgeMap>
          <xCoord>168</xCoord>
          <yCoord>284</yCoord>
        </edgeMap>
        <edgeMap>
          <xCoord>169</xCoord>
          <yCoord>284</yCoord>
        </edgeMap>
        <edgeMap>
          <xCoord>170</xCoord>
          <yCoord>283</yCoord>
        </edgeMap>
        <edgeMap>
          <xCoord>171</xCoord>
          <yCoord>283</yCoord>
        </edgeMap>
        <edgeMap>
          <xCoord>172</xCoord>
          <yCoord>283</yCoord>
        </edgeMap>
        <edgeMap>
          <xCoord>173</xCoord>
          <yCoord>283</yCoord>
        </edgeMap>
        <edgeMap>
          <xCoord>174</xCoord>
          <yCoord>283</yCoord>
        </edgeMap>
        <edgeMap>
          <xCoord>175</xCoord>
          <yCoord>284</yCoord>
        </edgeMap>
        <edgeMap>
          <xCoord>176</xCoord>
          <yCoord>285</yCoord>
        </edgeMap>
        <edgeMap>
          <xCoord>177</xCoord>
          <yCoord>284</yCoord>
        </edgeMap>
        <edgeMap>
          <xCoord>178</xCoord>
          <yCoord>284</yCoord>
        </edgeMap>
        <edgeMap>
          <xCoord>179</xCoord>
          <yCoord>284</yCoord>
        </edgeMap>
        <edgeMap>
          <xCoord>180</xCoord>
          <yCoord>284</yCoord>
        </edgeMap>
        <edgeMap>
          <xCoord>181</xCoord>
          <yCoord>284</yCoord>
        </edgeMap>
        <edgeMap>
          <xCoord>182</xCoord>
          <yCoord>284</yCoord>
        </edgeMap>
        <edgeMap>
          <xCoord>183</xCoord>
          <yCoord>283</yCoord>
        </edgeMap>
        <edgeMap>
          <xCoord>184</xCoord>
          <yCoord>283</yCoord>
        </edgeMap>
        <edgeMap>
          <xCoord>185</xCoord>
          <yCoord>282</yCoord>
        </edgeMap>
        <edgeMap>
          <xCoord>186</xCoord>
          <yCoord>282</yCoord>
        </edgeMap>
        <edgeMap>
          <xCoord>187</xCoord>
          <yCoord>281</yCoord>
        </edgeMap>
        <edgeMap>
          <xCoord>188</xCoord>
          <yCoord>280</yCoord>
        </edgeMap>
        <edgeMap>
          <xCoord>187</xCoord>
          <yCoord>279</yCoord>
        </edgeMap>
        <edgeMap>
          <xCoord>186</xCoord>
          <yCoord>278</yCoord>
        </edgeMap>
        <edgeMap>
          <xCoord>186</xCoord>
          <yCoord>277</yCoord>
        </edgeMap>
        <edgeMap>
          <xCoord>185</xCoord>
          <yCoord>276</yCoord>
        </edgeMap>
        <edgeMap>
          <xCoord>184</xCoord>
          <yCoord>275</yCoord>
        </edgeMap>
        <edgeMap>
          <xCoord>183</xCoord>
          <yCoord>276</yCoord>
        </edgeMap>
        <edgeMap>
          <xCoord>182</xCoord>
          <yCoord>277</yCoord>
        </edgeMap>
        <edgeMap>
          <xCoord>181</xCoord>
          <yCoord>277</yCoord>
        </edgeMap>
        <edgeMap>
          <xCoord>180</xCoord>
          <yCoord>277</yCoord>
        </edgeMap>
        <edgeMap>
          <xCoord>179</xCoord>
          <yCoord>278</yCoord>
        </edgeMap>
        <edgeMap>
          <xCoord>178</xCoord>
          <yCoord>278</yCoord>
        </edgeMap>
        <edgeMap>
          <xCoord>177</xCoord>
          <yCoord>278</yCoord>
        </edgeMap>
        <edgeMap>
          <xCoord>176</xCoord>
          <yCoord>278</yCoord>
        </edgeMap>
        <edgeMap>
          <xCoord>175</xCoord>
          <yCoord>277</yCoord>
        </edgeMap>
        <edgeMap>
          <xCoord>174</xCoord>
          <yCoord>276</yCoord>
        </edgeMap>
        <edgeMap>
          <xCoord>173</xCoord>
          <yCoord>275</yCoord>
        </edgeMap>
        <edgeMap>
          <xCoord>172</xCoord>
          <yCoord>274</yCoord>
        </edgeMap>
        <edgeMap>
          <xCoord>171</xCoord>
          <yCoord>274</yCoord>
        </edgeMap>
        <edgeMap>
          <xCoord>170</xCoord>
          <yCoord>274</yCoord>
        </edgeMap>
        <edgeMap>
          <xCoord>169</xCoord>
          <yCoord>273</yCoord>
        </edgeMap>
        <edgeMap>
          <xCoord>168</xCoord>
          <yCoord>272</yCoord>
        </edgeMap>
        <edgeMap>
          <xCoord>167</xCoord>
          <yCoord>271</yCoord>
        </edgeMap>
        <edgeMap>
          <xCoord>166</xCoord>
          <yCoord>271</yCoord>
        </edgeMap>
        <edgeMap>
          <xCoord>165</xCoord>
          <yCoord>270</yCoord>
        </edgeMap>
        <edgeMap>
          <xCoord>164</xCoord>
          <yCoord>269</yCoord>
        </edgeMap>
        <edgeMap>
          <xCoord>163</xCoord>
          <yCoord>269</yCoord>
        </edgeMap>
        <edgeMap>
          <xCoord>162</xCoord>
          <yCoord>269</yCoord>
        </edgeMap>
        <edgeMap>
          <xCoord>161</xCoord>
          <yCoord>269</yCoord>
        </edgeMap>
        <edgeMap>
          <xCoord>160</xCoord>
          <yCoord>269</yCoord>
        </edgeMap>
        <edgeMap>
          <xCoord>159</xCoord>
          <yCoord>268</yCoord>
        </edgeMap>
        <edgeMap>
          <xCoord>158</xCoord>
          <yCoord>268</yCoord>
        </edgeMap>
        <edgeMap>
          <xCoord>157</xCoord>
          <yCoord>268</yCoord>
        </edgeMap>
        <edgeMap>
          <xCoord>156</xCoord>
          <yCoord>268</yCoord>
        </edgeMap>
        <edgeMap>
          <xCoord>155</xCoord>
          <yCoord>267</yCoord>
        </edgeMap>
        <edgeMap>
          <xCoord>154</xCoord>
          <yCoord>267</yCoord>
        </edgeMap>
        <edgeMap>
          <xCoord>153</xCoord>
          <yCoord>267</yCoord>
        </edgeMap>
        <edgeMap>
          <xCoord>152</xCoord>
          <yCoord>267</yCoord>
        </edgeMap>
        <edgeMap>
          <xCoord>151</xCoord>
          <yCoord>267</yCoord>
        </edgeMap>
        <edgeMap>
          <xCoord>150</xCoord>
          <yCoord>267</yCoord>
        </edgeMap>
        <edgeMap>
          <xCoord>149</xCoord>
          <yCoord>267</yCoord>
        </edgeMap>
        <edgeMap>
          <xCoord>148</xCoord>
          <yCoord>267</yCoord>
        </edgeMap>
        <edgeMap>
          <xCoord>147</xCoord>
          <yCoord>268</yCoord>
        </edgeMap>
        <edgeMap>
          <xCoord>146</xCoord>
          <yCoord>269</yCoord>
        </edgeMap>
        <edgeMap>
          <xCoord>145</xCoord>
          <yCoord>270</yCoord>
        </edgeMap>
        <edgeMap>
          <xCoord>144</xCoord>
          <yCoord>270</yCoord>
        </edgeMap>
        <edgeMap>
          <xCoord>143</xCoord>
          <yCoord>270</yCoord>
        </edgeMap>
        <edgeMap>
          <xCoord>142</xCoord>
          <yCoord>271</yCoord>
        </edgeMap>
        <edgeMap>
          <xCoord>141</xCoord>
          <yCoord>272</yCoord>
        </edgeMap>
        <edgeMap>
          <xCoord>140</xCoord>
          <yCoord>272</yCoord>
        </edgeMap>
        <edgeMap>
          <xCoord>139</xCoord>
          <yCoord>273</yCoord>
        </edgeMap>
        <edgeMap>
          <xCoord>138</xCoord>
          <yCoord>274</yCoord>
        </edgeMap>
        <edgeMap>
          <xCoord>138</xCoord>
          <yCoord>275</yCoord>
        </edgeMap>
        <edgeMap>
          <xCoord>137</xCoord>
          <yCoord>276</yCoord>
        </edgeMap>
        <edgeMap>
          <xCoord>138</xCoord>
          <yCoord>277</yCoord>
        </edgeMap>
        <edgeMap>
          <xCoord>138</xCoord>
          <yCoord>278</yCoord>
        </edgeMap>
        <edgeMap>
          <xCoord>139</xCoord>
          <yCoord>279</yCoord>
        </edgeMap>
        <edgeMap>
          <xCoord>140</xCoord>
          <yCoord>280</yCoord>
        </edgeMap>
        <edgeMap>
          <xCoord>141</xCoord>
          <yCoord>281</yCoord>
        </edgeMap>
        <edgeMap>
          <xCoord>142</xCoord>
          <yCoord>282</yCoord>
        </edgeMap>
        <edgeMap>
          <xCoord>143</xCoord>
          <yCoord>281</yCoord>
        </edgeMap>
        <edgeMap>
          <xCoord>144</xCoord>
          <yCoord>282</yCoord>
        </edgeMap>
        <edgeMap>
          <xCoord>145</xCoord>
          <yCoord>282</yCoord>
        </edgeMap>
        <edgeMap>
          <xCoord>146</xCoord>
          <yCoord>282</yCoord>
        </edgeMap>
        <edgeMap>
          <xCoord>147</xCoord>
          <yCoord>283</yCoord>
        </edgeMap>
        <edgeMap>
          <xCoord>148</xCoord>
          <yCoord>283</yCoord>
        </edgeMap>
        <edgeMap>
          <xCoord>149</xCoord>
          <yCoord>284</yCoord>
        </edgeMap>
        <edgeMap>
          <xCoord>150</xCoord>
          <yCoord>284</yCoord>
        </edgeMap>
        <edgeMap>
          <xCoord>151</xCoord>
          <yCoord>283</yCoord>
        </edgeMap>
        <edgeMap>
          <xCoord>152</xCoord>
          <yCoord>283</yCoord>
        </edgeMap>
        <edgeMap>
          <xCoord>153</xCoord>
          <yCoord>283</yCoord>
        </edgeMap>
        <edgeMap>
          <xCoord>154</xCoord>
          <yCoord>284</yCoord>
        </edgeMap>
        <edgeMap>
          <xCoord>155</xCoord>
          <yCoord>284</yCoord>
        </edgeMap>
        <edgeMap>
          <xCoord>156</xCoord>
          <yCoord>285</yCoord>
        </edgeMap>
        <edgeMap>
          <xCoord>157</xCoord>
          <yCoord>286</yCoord>
        </edgeMap>
        <edgeMap>
          <xCoord>158</xCoord>
          <yCoord>287</yCoord>
        </edgeMap>
        <edgeMap>
          <xCoord>159</xCoord>
          <yCoord>288</yCoord>
        </edgeMap>
        <edgeMap>
          <xCoord>160</xCoord>
          <yCoord>288</yCoord>
        </edgeMap>
      </roi>
      <roi>
        <imageZposition>-135.0</imageZposition>
        <imageSOP_UID>1.3.6.1.4.1.14519.5.2.1.6279.6001.265013907001225230803877480608</imageSOP_UID>
        <inclusion>TRUE</inclusion>
        <edgeMap>
          <xCoord>167</xCoord>
          <yCoord>283</yCoord>
        </edgeMap>
        <edgeMap>
          <xCoord>168</xCoord>
          <yCoord>282</yCoord>
        </edgeMap>
        <edgeMap>
          <xCoord>169</xCoord>
          <yCoord>281</yCoord>
        </edgeMap>
        <edgeMap>
          <xCoord>170</xCoord>
          <yCoord>280</yCoord>
        </edgeMap>
        <edgeMap>
          <xCoord>171</xCoord>
          <yCoord>280</yCoord>
        </edgeMap>
        <edgeMap>
          <xCoord>172</xCoord>
          <yCoord>280</yCoord>
        </edgeMap>
        <edgeMap>
          <xCoord>173</xCoord>
          <yCoord>280</yCoord>
        </edgeMap>
        <edgeMap>
          <xCoord>174</xCoord>
          <yCoord>279</yCoord>
        </edgeMap>
        <edgeMap>
          <xCoord>175</xCoord>
          <yCoord>278</yCoord>
        </edgeMap>
        <edgeMap>
          <xCoord>175</xCoord>
          <yCoord>277</yCoord>
        </edgeMap>
        <edgeMap>
          <xCoord>175</xCoord>
          <yCoord>276</yCoord>
        </edgeMap>
        <edgeMap>
          <xCoord>174</xCoord>
          <yCoord>275</yCoord>
        </edgeMap>
        <edgeMap>
          <xCoord>173</xCoord>
          <yCoord>274</yCoord>
        </edgeMap>
        <edgeMap>
          <xCoord>172</xCoord>
          <yCoord>274</yCoord>
        </edgeMap>
        <edgeMap>
          <xCoord>171</xCoord>
          <yCoord>273</yCoord>
        </edgeMap>
        <edgeMap>
          <xCoord>170</xCoord>
          <yCoord>273</yCoord>
        </edgeMap>
        <edgeMap>
          <xCoord>169</xCoord>
          <yCoord>272</yCoord>
        </edgeMap>
        <edgeMap>
          <xCoord>168</xCoord>
          <yCoord>271</yCoord>
        </edgeMap>
        <edgeMap>
          <xCoord>167</xCoord>
          <yCoord>270</yCoord>
        </edgeMap>
        <edgeMap>
          <xCoord>166</xCoord>
          <yCoord>270</yCoord>
        </edgeMap>
        <edgeMap>
          <xCoord>165</xCoord>
          <yCoord>269</yCoord>
        </edgeMap>
        <edgeMap>
          <xCoord>164</xCoord>
          <yCoord>268</yCoord>
        </edgeMap>
        <edgeMap>
          <xCoord>163</xCoord>
          <yCoord>268</yCoord>
        </edgeMap>
        <edgeMap>
          <xCoord>162</xCoord>
          <yCoord>269</yCoord>
        </edgeMap>
        <edgeMap>
          <xCoord>161</xCoord>
          <yCoord>269</yCoord>
        </edgeMap>
        <edgeMap>
          <xCoord>160</xCoord>
          <yCoord>269</yCoord>
        </edgeMap>
        <edgeMap>
          <xCoord>159</xCoord>
          <yCoord>269</yCoord>
        </edgeMap>
        <edgeMap>
          <xCoord>158</xCoord>
          <yCoord>269</yCoord>
        </edgeMap>
        <edgeMap>
          <xCoord>157</xCoord>
          <yCoord>268</yCoord>
        </edgeMap>
        <edgeMap>
          <xCoord>156</xCoord>
          <yCoord>268</yCoord>
        </edgeMap>
        <edgeMap>
          <xCoord>155</xCoord>
          <yCoord>268</yCoord>
        </edgeMap>
        <edgeMap>
          <xCoord>154</xCoord>
          <yCoord>267</yCoord>
        </edgeMap>
        <edgeMap>
          <xCoord>153</xCoord>
          <yCoord>267</yCoord>
        </edgeMap>
        <edgeMap>
          <xCoord>152</xCoord>
          <yCoord>267</yCoord>
        </edgeMap>
        <edgeMap>
          <xCoord>151</xCoord>
          <yCoord>268</yCoord>
        </edgeMap>
        <edgeMap>
          <xCoord>150</xCoord>
          <yCoord>268</yCoord>
        </edgeMap>
        <edgeMap>
          <xCoord>149</xCoord>
          <yCoord>268</yCoord>
        </edgeMap>
        <edgeMap>
          <xCoord>148</xCoord>
          <yCoord>268</yCoord>
        </edgeMap>
        <edgeMap>
          <xCoord>147</xCoord>
          <yCoord>269</yCoord>
        </edgeMap>
        <edgeMap>
          <xCoord>146</xCoord>
          <yCoord>270</yCoord>
        </edgeMap>
        <edgeMap>
          <xCoord>146</xCoord>
          <yCoord>271</yCoord>
        </edgeMap>
        <edgeMap>
          <xCoord>145</xCoord>
          <yCoord>272</yCoord>
        </edgeMap>
        <edgeMap>
          <xCoord>144</xCoord>
          <yCoord>272</yCoord>
        </edgeMap>
        <edgeMap>
          <xCoord>143</xCoord>
          <yCoord>272</yCoord>
        </edgeMap>
        <edgeMap>
          <xCoord>142</xCoord>
          <yCoord>273</yCoord>
        </edgeMap>
        <edgeMap>
          <xCoord>141</xCoord>
          <yCoord>273</yCoord>
        </edgeMap>
        <edgeMap>
          <xCoord>140</xCoord>
          <yCoord>274</yCoord>
        </edgeMap>
        <edgeMap>
          <xCoord>139</xCoord>
          <yCoord>275</yCoord>
        </edgeMap>
        <edgeMap>
          <xCoord>138</xCoord>
          <yCoord>276</yCoord>
        </edgeMap>
        <edgeMap>
          <xCoord>138</xCoord>
          <yCoord>277</yCoord>
        </edgeMap>
        <edgeMap>
          <xCoord>138</xCoord>
          <yCoord>278</yCoord>
        </edgeMap>
        <edgeMap>
          <xCoord>139</xCoord>
          <yCoord>279</yCoord>
        </edgeMap>
        <edgeMap>
          <xCoord>140</xCoord>
          <yCoord>280</yCoord>
        </edgeMap>
        <edgeMap>
          <xCoord>141</xCoord>
          <yCoord>281</yCoord>
        </edgeMap>
        <edgeMap>
          <xCoord>142</xCoord>
          <yCoord>282</yCoord>
        </edgeMap>
        <edgeMap>
          <xCoord>143</xCoord>
          <yCoord>281</yCoord>
        </edgeMap>
        <edgeMap>
          <xCoord>144</xCoord>
          <yCoord>280</yCoord>
        </edgeMap>
        <edgeMap>
          <xCoord>145</xCoord>
          <yCoord>281</yCoord>
        </edgeMap>
        <edgeMap>
          <xCoord>146</xCoord>
          <yCoord>282</yCoord>
        </edgeMap>
        <edgeMap>
          <xCoord>147</xCoord>
          <yCoord>282</yCoord>
        </edgeMap>
        <edgeMap>
          <xCoord>148</xCoord>
          <yCoord>283</yCoord>
        </edgeMap>
        <edgeMap>
          <xCoord>149</xCoord>
          <yCoord>283</yCoord>
        </edgeMap>
        <edgeMap>
          <xCoord>150</xCoord>
          <yCoord>282</yCoord>
        </edgeMap>
        <edgeMap>
          <xCoord>151</xCoord>
          <yCoord>281</yCoord>
        </edgeMap>
        <edgeMap>
          <xCoord>152</xCoord>
          <yCoord>281</yCoord>
        </edgeMap>
        <edgeMap>
          <xCoord>153</xCoord>
          <yCoord>281</yCoord>
        </edgeMap>
        <edgeMap>
          <xCoord>154</xCoord>
          <yCoord>281</yCoord>
        </edgeMap>
        <edgeMap>
          <xCoord>155</xCoord>
          <yCoord>282</yCoord>
        </edgeMap>
        <edgeMap>
          <xCoord>156</xCoord>
          <yCoord>281</yCoord>
        </edgeMap>
        <edgeMap>
          <xCoord>157</xCoord>
          <yCoord>281</yCoord>
        </edgeMap>
        <edgeMap>
          <xCoord>158</xCoord>
          <yCoord>280</yCoord>
        </edgeMap>
        <edgeMap>
          <xCoord>159</xCoord>
          <yCoord>280</yCoord>
        </edgeMap>
        <edgeMap>
          <xCoord>160</xCoord>
          <yCoord>281</yCoord>
        </edgeMap>
        <edgeMap>
          <xCoord>161</xCoord>
          <yCoord>282</yCoord>
        </edgeMap>
        <edgeMap>
          <xCoord>162</xCoord>
          <yCoord>283</yCoord>
        </edgeMap>
        <edgeMap>
          <xCoord>163</xCoord>
          <yCoord>283</yCoord>
        </edgeMap>
        <edgeMap>
          <xCoord>164</xCoord>
          <yCoord>283</yCoord>
        </edgeMap>
        <edgeMap>
          <xCoord>165</xCoord>
          <yCoord>283</yCoord>
        </edgeMap>
        <edgeMap>
          <xCoord>166</xCoord>
          <yCoord>283</yCoord>
        </edgeMap>
        <edgeMap>
          <xCoord>167</xCoord>
          <yCoord>283</yCoord>
        </edgeMap>
      </roi>
    </unblindedReadNodule>
  </readingSession>


<readingSession>
<annotationVersion>3.12</annotationVersion>
<servicingRadiologistID>anon</servicingRadiologistID>
<unblindedReadNodule>
<noduleID>11825</noduleID>
<characteristics>
<subtlety>5</subtlety>
<internalStructure>1</internalStructure>
<calcification>6</calcification>
<sphericity>3</sphericity>
<margin>5</margin>
<lobulation>3</lobulation>
<spiculation>1</spiculation>
<texture>5</texture>
<malignancy>5</malignancy>
</characteristics>
<roi>
<imageZposition>-116.0</imageZposition>
<imageSOP_UID>1.3.6.1.4.1.14519.5.2.1.6279.6001.286665453506015717024617638069</imageSOP_UID>
<inclusion>TRUE</inclusion>
<edgeMap>
<xCoord>130</xCoord>
<yCoord>288</yCoord>
</edgeMap>
<edgeMap>
<xCoord>131</xCoord>
<yCoord>287</yCoord>
</edgeMap>
<edgeMap>
<xCoord>131</xCoord>
<yCoord>286</yCoord>
</edgeMap>
<edgeMap>
<xCoord>132</xCoord>
<yCoord>285</yCoord>
</edgeMap>
<edgeMap>
<xCoord>131</xCoord>
<yCoord>284</yCoord>
</edgeMap>
<edgeMap>
<xCoord>131</xCoord>
<yCoord>283</yCoord>
</edgeMap>
<edgeMap>
<xCoord>132</xCoord>
<yCoord>282</yCoord>
</edgeMap>
<edgeMap>
<xCoord>132</xCoord>
<yCoord>281</yCoord>
</edgeMap>
<edgeMap>
<xCoord>133</xCoord>
<yCoord>280</yCoord>
</edgeMap>
<edgeMap>
<xCoord>134</xCoord>
<yCoord>279</yCoord>
</edgeMap>
<edgeMap>
<xCoord>133</xCoord>
<yCoord>278</yCoord>
</edgeMap>
<edgeMap>
<xCoord>132</xCoord>
<yCoord>277</yCoord>
</edgeMap>
<edgeMap>
<xCoord>131</xCoord>
<yCoord>276</yCoord>
</edgeMap>
<edgeMap>
<xCoord>130</xCoord>
<yCoord>276</yCoord>
</edgeMap>
<edgeMap>
<xCoord>129</xCoord>
<yCoord>276</yCoord>
</edgeMap>
<edgeMap>
<xCoord>128</xCoord>
<yCoord>277</yCoord>
</edgeMap>
<edgeMap>
<xCoord>128</xCoord>
<yCoord>278</yCoord>
</edgeMap>
<edgeMap>
<xCoord>128</xCoord>
<yCoord>279</yCoord>
</edgeMap>
<edgeMap>
<xCoord>128</xCoord>
<yCoord>280</yCoord>
</edgeMap>
<edgeMap>
<xCoord>128</xCoord>
<yCoord>281</yCoord>
</edgeMap>
<edgeMap>
<xCoord>128</xCoord>
<yCoord>282</yCoord>
</edgeMap>
<edgeMap>
<xCoord>128</xCoord>
<yCoord>283</yCoord>
</edgeMap>
<edgeMap>
<xCoord>127</xCoord>
<yCoord>284</yCoord>
</edgeMap>
<edgeMap>
<xCoord>126</xCoord>
<yCoord>284</yCoord>
</edgeMap>
<edgeMap>
<xCoord>125</xCoord>
<yCoord>284</yCoord>
</edgeMap>
<edgeMap>
<xCoord>124</xCoord>
<yCoord>285</yCoord>
</edgeMap>
<edgeMap>
<xCoord>124</xCoord>
<yCoord>286</yCoord>
</edgeMap>
<edgeMap>
<xCoord>125</xCoord>
<yCoord>287</yCoord>
</edgeMap>
<edgeMap>
<xCoord>126</xCoord>
<yCoord>287</yCoord>
</edgeMap>
<edgeMap>
<xCoord>127</xCoord>
<yCoord>287</yCoord>
</edgeMap>
<edgeMap>
<xCoord>128</xCoord>
<yCoord>287</yCoord>
</edgeMap>
<edgeMap>
<xCoord>129</xCoord>
<yCoord>288</yCoord>
</edgeMap>
<edgeMap>
<xCoord>130</xCoord>
<yCoord>288</yCoord>
</edgeMap>
</roi>
<roi>
<imageZposition>-117.0</imageZposition>
<imageSOP_UID>1.3.6.1.4.1.14519.5.2.1.6279.6001.139369190355281021915321022179</imageSOP_UID>
<inclusion>TRUE</inclusion>
<edgeMap>
<xCoord>127</xCoord>
<yCoord>290</yCoord>
</edgeMap>
<edgeMap>
<xCoord>128</xCoord>
<yCoord>289</yCoord>
</edgeMap>
<edgeMap>
<xCoord>129</xCoord>
<yCoord>289</yCoord>
</edgeMap>
<edgeMap>
<xCoord>130</xCoord>
<yCoord>289</yCoord>
</edgeMap>
<edgeMap>
<xCoord>131</xCoord>
<yCoord>289</yCoord>
</edgeMap>
<edgeMap>
<xCoord>132</xCoord>
<yCoord>288</yCoord>
</edgeMap>
<edgeMap>
<xCoord>132</xCoord>
<yCoord>287</yCoord>
</edgeMap>
<edgeMap>
<xCoord>132</xCoord>
<yCoord>286</yCoord>
</edgeMap>
<edgeMap>
<xCoord>132</xCoord>
<yCoord>285</yCoord>
</edgeMap>
<edgeMap>
<xCoord>133</xCoord>
<yCoord>284</yCoord>
</edgeMap>
<edgeMap>
<xCoord>133</xCoord>
<yCoord>283</yCoord>
</edgeMap>
<edgeMap>
<xCoord>134</xCoord>
<yCoord>282</yCoord>
</edgeMap>
<edgeMap>
<xCoord>135</xCoord>
<yCoord>281</yCoord>
</edgeMap>
<edgeMap>
<xCoord>135</xCoord>
<yCoord>280</yCoord>
</edgeMap>
<edgeMap>
<xCoord>136</xCoord>
<yCoord>279</yCoord>
</edgeMap>
<edgeMap>
<xCoord>135</xCoord>
<yCoord>278</yCoord>
</edgeMap>
<edgeMap>
<xCoord>134</xCoord>
<yCoord>277</yCoord>
</edgeMap>
<edgeMap>
<xCoord>133</xCoord>
<yCoord>276</yCoord>
</edgeMap>
<edgeMap>
<xCoord>132</xCoord>
<yCoord>275</yCoord>
</edgeMap>
<edgeMap>
<xCoord>131</xCoord>
<yCoord>275</yCoord>
</edgeMap>
<edgeMap>
<xCoord>130</xCoord>
<yCoord>275</yCoord>
</edgeMap>
<edgeMap>
<xCoord>129</xCoord>
<yCoord>275</yCoord>
</edgeMap>
<edgeMap>
<xCoord>128</xCoord>
<yCoord>275</yCoord>
</edgeMap>
<edgeMap>
<xCoord>127</xCoord>
<yCoord>275</yCoord>
</edgeMap>
<edgeMap>
<xCoord>126</xCoord>
<yCoord>276</yCoord>
</edgeMap>
<edgeMap>
<xCoord>125</xCoord>
<yCoord>277</yCoord>
</edgeMap>
<edgeMap>
<xCoord>125</xCoord>
<yCoord>278</yCoord>
</edgeMap>
<edgeMap>
<xCoord>125</xCoord>
<yCoord>279</yCoord>
</edgeMap>
<edgeMap>
<xCoord>124</xCoord>
<yCoord>280</yCoord>
</edgeMap>
<edgeMap>
<xCoord>123</xCoord>
<yCoord>281</yCoord>
</edgeMap>
<edgeMap>
<xCoord>123</xCoord>
<yCoord>282</yCoord>
</edgeMap>
<edgeMap>
<xCoord>123</xCoord>
<yCoord>283</yCoord>
</edgeMap>
<edgeMap>
<xCoord>123</xCoord>
<yCoord>284</yCoord>
</edgeMap>
<edgeMap>
<xCoord>124</xCoord>
<yCoord>285</yCoord>
</edgeMap>
<edgeMap>
<xCoord>124</xCoord>
<yCoord>286</yCoord>
</edgeMap>
<edgeMap>
<xCoord>124</xCoord>
<yCoord>287</yCoord>
</edgeMap>
<edgeMap>
<xCoord>125</xCoord>
<yCoord>288</yCoord>
</edgeMap>
<edgeMap>
<xCoord>126</xCoord>
<yCoord>289</yCoord>
</edgeMap>
<edgeMap>
<xCoord>127</xCoord>
<yCoord>290</yCoord>
</edgeMap>
</roi>
<roi>
<imageZposition>-118.0</imageZposition>
<imageSOP_UID>1.3.6.1.4.1.14519.5.2.1.6279.6001.314311350092478946129085316259</imageSOP_UID>
<inclusion>TRUE</inclusion>
<edgeMap>
<xCoord>131</xCoord>
<yCoord>292</yCoord>
</edgeMap>
<edgeMap>
<xCoord>131</xCoord>
<yCoord>291</yCoord>
</edgeMap>
<edgeMap>
<xCoord>132</xCoord>
<yCoord>290</yCoord>
</edgeMap>
<edgeMap>
<xCoord>133</xCoord>
<yCoord>289</yCoord>
</edgeMap>
<edgeMap>
<xCoord>133</xCoord>
<yCoord>288</yCoord>
</edgeMap>
<edgeMap>
<xCoord>133</xCoord>
<yCoord>287</yCoord>
</edgeMap>
<edgeMap>
<xCoord>132</xCoord>
<yCoord>286</yCoord>
</edgeMap>
<edgeMap>
<xCoord>132</xCoord>
<yCoord>285</yCoord>
</edgeMap>
<edgeMap>
<xCoord>132</xCoord>
<yCoord>284</yCoord>
</edgeMap>
<edgeMap>
<xCoord>133</xCoord>
<yCoord>283</yCoord>
</edgeMap>
<edgeMap>
<xCoord>134</xCoord>
<yCoord>282</yCoord>
</edgeMap>
<edgeMap>
<xCoord>135</xCoord>
<yCoord>283</yCoord>
</edgeMap>
<edgeMap>
<xCoord>136</xCoord>
<yCoord>284</yCoord>
</edgeMap>
<edgeMap>
<xCoord>136</xCoord>
<yCoord>285</yCoord>
</edgeMap>
<edgeMap>
<xCoord>137</xCoord>
<yCoord>285</yCoord>
</edgeMap>
<edgeMap>
<xCoord>138</xCoord>
<yCoord>285</yCoord>
</edgeMap>
<edgeMap>
<xCoord>139</xCoord>
<yCoord>285</yCoord>
</edgeMap>
<edgeMap>
<xCoord>140</xCoord>
<yCoord>284</yCoord>
</edgeMap>
<edgeMap>
<xCoord>140</xCoord>
<yCoord>283</yCoord>
</edgeMap>
<edgeMap>
<xCoord>139</xCoord>
<yCoord>282</yCoord>
</edgeMap>
<edgeMap>
<xCoord>139</xCoord>
<yCoord>281</yCoord>
</edgeMap>
<edgeMap>
<xCoord>138</xCoord>
<yCoord>280</yCoord>
</edgeMap>
<edgeMap>
<xCoord>138</xCoord>
<yCoord>279</yCoord>
</edgeMap>
<edgeMap>
<xCoord>137</xCoord>
<yCoord>278</yCoord>
</edgeMap>
<edgeMap>
<xCoord>136</xCoord>
<yCoord>277</yCoord>
</edgeMap>
<edgeMap>
<xCoord>135</xCoord>
<yCoord>276</yCoord>
</edgeMap>
<edgeMap>
<xCoord>134</xCoord>
<yCoord>276</yCoord>
</edgeMap>
<edgeMap>
<xCoord>133</xCoord>
<yCoord>275</yCoord>
</edgeMap>
<edgeMap>
<xCoord>132</xCoord>
<yCoord>274</yCoord>
</edgeMap>
<edgeMap>
<xCoord>131</xCoord>
<yCoord>274</yCoord>
</edgeMap>
<edgeMap>
<xCoord>130</xCoord>
<yCoord>274</yCoord>
</edgeMap>
<edgeMap>
<xCoord>129</xCoord>
<yCoord>274</yCoord>
</edgeMap>
<edgeMap>
<xCoord>128</xCoord>
<yCoord>273</yCoord>
</edgeMap>
<edgeMap>
<xCoord>127</xCoord>
<yCoord>273</yCoord>
</edgeMap>
<edgeMap>
<xCoord>126</xCoord>
<yCoord>274</yCoord>
</edgeMap>
<edgeMap>
<xCoord>125</xCoord>
<yCoord>275</yCoord>
</edgeMap>
<edgeMap>
<xCoord>125</xCoord>
<yCoord>276</yCoord>
</edgeMap>
<edgeMap>
<xCoord>124</xCoord>
<yCoord>277</yCoord>
</edgeMap>
<edgeMap>
<xCoord>123</xCoord>
<yCoord>278</yCoord>
</edgeMap>
<edgeMap>
<xCoord>123</xCoord>
<yCoord>279</yCoord>
</edgeMap>
<edgeMap>
<xCoord>122</xCoord>
<yCoord>280</yCoord>
</edgeMap>
<edgeMap>
<xCoord>121</xCoord>
<yCoord>281</yCoord>
</edgeMap>
<edgeMap>
<xCoord>120</xCoord>
<yCoord>282</yCoord>
</edgeMap>
<edgeMap>
<xCoord>120</xCoord>
<yCoord>283</yCoord>
</edgeMap>
<edgeMap>
<xCoord>120</xCoord>
<yCoord>284</yCoord>
</edgeMap>
<edgeMap>
<xCoord>120</xCoord>
<yCoord>285</yCoord>
</edgeMap>
<edgeMap>
<xCoord>120</xCoord>
<yCoord>286</yCoord>
</edgeMap>
<edgeMap>
<xCoord>121</xCoord>
<yCoord>287</yCoord>
</edgeMap>
<edgeMap>
<xCoord>122</xCoord>
<yCoord>288</yCoord>
</edgeMap>
<edgeMap>
<xCoord>123</xCoord>
<yCoord>288</yCoord>
</edgeMap>
<edgeMap>
<xCoord>124</xCoord>
<yCoord>288</yCoord>
</edgeMap>
<edgeMap>
<xCoord>125</xCoord>
<yCoord>288</yCoord>
</edgeMap>
<edgeMap>
<xCoord>126</xCoord>
<yCoord>289</yCoord>
</edgeMap>
<edgeMap>
<xCoord>127</xCoord>
<yCoord>289</yCoord>
</edgeMap>
<edgeMap>
<xCoord>128</xCoord>
<yCoord>290</yCoord>
</edgeMap>
<edgeMap>
<xCoord>129</xCoord>
<yCoord>291</yCoord>
</edgeMap>
<edgeMap>
<xCoord>130</xCoord>
<yCoord>291</yCoord>
</edgeMap>
<edgeMap>
<xCoord>131</xCoord>
<yCoord>292</yCoord>
</edgeMap>
</roi>
<roi>
<imageZposition>-119.0</imageZposition>
<imageSOP_UID>1.3.6.1.4.1.14519.5.2.1.6279.6001.869881427865048581934900190373</imageSOP_UID>
<inclusion>TRUE</inclusion>
<edgeMap>
<xCoord>131</xCoord>
<yCoord>293</yCoord>
</edgeMap>
<edgeMap>
<xCoord>132</xCoord>
<yCoord>292</yCoord>
</edgeMap>
<edgeMap>
<xCoord>133</xCoord>
<yCoord>291</yCoord>
</edgeMap>
<edgeMap>
<xCoord>133</xCoord>
<yCoord>290</yCoord>
</edgeMap>
<edgeMap>
<xCoord>133</xCoord>
<yCoord>289</yCoord>
</edgeMap>
<edgeMap>
<xCoord>134</xCoord>
<yCoord>288</yCoord>
</edgeMap>
<edgeMap>
<xCoord>135</xCoord>
<yCoord>287</yCoord>
</edgeMap>
<edgeMap>
<xCoord>136</xCoord>
<yCoord>286</yCoord>
</edgeMap>
<edgeMap>
<xCoord>137</xCoord>
<yCoord>285</yCoord>
</edgeMap>
<edgeMap>
<xCoord>138</xCoord>
<yCoord>285</yCoord>
</edgeMap>
<edgeMap>
<xCoord>139</xCoord>
<yCoord>285</yCoord>
</edgeMap>
<edgeMap>
<xCoord>140</xCoord>
<yCoord>285</yCoord>
</edgeMap>
<edgeMap>
<xCoord>141</xCoord>
<yCoord>284</yCoord>
</edgeMap>
<edgeMap>
<xCoord>141</xCoord>
<yCoord>283</yCoord>
</edgeMap>
<edgeMap>
<xCoord>140</xCoord>
<yCoord>282</yCoord>
</edgeMap>
<edgeMap>
<xCoord>140</xCoord>
<yCoord>281</yCoord>
</edgeMap>
<edgeMap>
<xCoord>140</xCoord>
<yCoord>280</yCoord>
</edgeMap>
<edgeMap>
<xCoord>139</xCoord>
<yCoord>279</yCoord>
</edgeMap>
<edgeMap>
<xCoord>138</xCoord>
<yCoord>278</yCoord>
</edgeMap>
<edgeMap>
<xCoord>137</xCoord>
<yCoord>277</yCoord>
</edgeMap>
<edgeMap>
<xCoord>136</xCoord>
<yCoord>276</yCoord>
</edgeMap>
<edgeMap>
<xCoord>135</xCoord>
<yCoord>275</yCoord>
</edgeMap>
<edgeMap>
<xCoord>134</xCoord>
<yCoord>274</yCoord>
</edgeMap>
<edgeMap>
<xCoord>133</xCoord>
<yCoord>274</yCoord>
</edgeMap>
<edgeMap>
<xCoord>132</xCoord>
<yCoord>274</yCoord>
</edgeMap>
<edgeMap>
<xCoord>131</xCoord>
<yCoord>274</yCoord>
</edgeMap>
<edgeMap>
<xCoord>130</xCoord>
<yCoord>274</yCoord>
</edgeMap>
<edgeMap>
<xCoord>129</xCoord>
<yCoord>274</yCoord>
</edgeMap>
<edgeMap>
<xCoord>128</xCoord>
<yCoord>274</yCoord>
</edgeMap>
<edgeMap>
<xCoord>127</xCoord>
<yCoord>275</yCoord>
</edgeMap>
<edgeMap>
<xCoord>126</xCoord>
<yCoord>276</yCoord>
</edgeMap>
<edgeMap>
<xCoord>126</xCoord>
<yCoord>277</yCoord>
</edgeMap>
<edgeMap>
<xCoord>126</xCoord>
<yCoord>278</yCoord>
</edgeMap>
<edgeMap>
<xCoord>125</xCoord>
<yCoord>279</yCoord>
</edgeMap>
<edgeMap>
<xCoord>124</xCoord>
<yCoord>280</yCoord>
</edgeMap>
<edgeMap>
<xCoord>123</xCoord>
<yCoord>280</yCoord>
</edgeMap>
<edgeMap>
<xCoord>122</xCoord>
<yCoord>280</yCoord>
</edgeMap>
<edgeMap>
<xCoord>121</xCoord>
<yCoord>281</yCoord>
</edgeMap>
<edgeMap>
<xCoord>120</xCoord>
<yCoord>282</yCoord>
</edgeMap>
<edgeMap>
<xCoord>120</xCoord>
<yCoord>283</yCoord>
</edgeMap>
<edgeMap>
<xCoord>120</xCoord>
<yCoord>284</yCoord>
</edgeMap>
<edgeMap>
<xCoord>120</xCoord>
<yCoord>285</yCoord>
</edgeMap>
<edgeMap>
<xCoord>121</xCoord>
<yCoord>286</yCoord>
</edgeMap>
<edgeMap>
<xCoord>122</xCoord>
<yCoord>287</yCoord>
</edgeMap>
<edgeMap>
<xCoord>123</xCoord>
<yCoord>287</yCoord>
</edgeMap>
<edgeMap>
<xCoord>124</xCoord>
<yCoord>288</yCoord>
</edgeMap>
<edgeMap>
<xCoord>125</xCoord>
<yCoord>288</yCoord>
</edgeMap>
<edgeMap>
<xCoord>126</xCoord>
<yCoord>289</yCoord>
</edgeMap>
<edgeMap>
<xCoord>127</xCoord>
<yCoord>290</yCoord>
</edgeMap>
<edgeMap>
<xCoord>128</xCoord>
<yCoord>290</yCoord>
</edgeMap>
<edgeMap>
<xCoord>129</xCoord>
<yCoord>291</yCoord>
</edgeMap>
<edgeMap>
<xCoord>130</xCoord>
<yCoord>291</yCoord>
</edgeMap>
<edgeMap>
<xCoord>131</xCoord>
<yCoord>292</yCoord>
</edgeMap>
<edgeMap>
<xCoord>131</xCoord>
<yCoord>293</yCoord>
</edgeMap>
</roi>
<roi>
<imageZposition>-120.0</imageZposition>
<imageSOP_UID>1.3.6.1.4.1.14519.5.2.1.6279.6001.555796695039781815572287613330</imageSOP_UID>
<inclusion>TRUE</inclusion>
<edgeMap>
<xCoord>132</xCoord>
<yCoord>293</yCoord>
</edgeMap>
<edgeMap>
<xCoord>131</xCoord>
<yCoord>292</yCoord>
</edgeMap>
<edgeMap>
<xCoord>131</xCoord>
<yCoord>291</yCoord>
</edgeMap>
<edgeMap>
<xCoord>132</xCoord>
<yCoord>290</yCoord>
</edgeMap>
<edgeMap>
<xCoord>133</xCoord>
<yCoord>289</yCoord>
</edgeMap>
<edgeMap>
<xCoord>134</xCoord>
<yCoord>289</yCoord>
</edgeMap>
<edgeMap>
<xCoord>135</xCoord>
<yCoord>288</yCoord>
</edgeMap>
<edgeMap>
<xCoord>135</xCoord>
<yCoord>287</yCoord>
</edgeMap>
<edgeMap>
<xCoord>136</xCoord>
<yCoord>286</yCoord>
</edgeMap>
<edgeMap>
<xCoord>137</xCoord>
<yCoord>285</yCoord>
</edgeMap>
<edgeMap>
<xCoord>138</xCoord>
<yCoord>285</yCoord>
</edgeMap>
<edgeMap>
<xCoord>139</xCoord>
<yCoord>285</yCoord>
</edgeMap>
<edgeMap>
<xCoord>140</xCoord>
<yCoord>285</yCoord>
</edgeMap>
<edgeMap>
<xCoord>141</xCoord>
<yCoord>284</yCoord>
</edgeMap>
<edgeMap>
<xCoord>140</xCoord>
<yCoord>283</yCoord>
</edgeMap>
<edgeMap>
<xCoord>139</xCoord>
<yCoord>282</yCoord>
</edgeMap>
<edgeMap>
<xCoord>139</xCoord>
<yCoord>281</yCoord>
</edgeMap>
<edgeMap>
<xCoord>139</xCoord>
<yCoord>280</yCoord>
</edgeMap>
<edgeMap>
<xCoord>138</xCoord>
<yCoord>279</yCoord>
</edgeMap>
<edgeMap>
<xCoord>138</xCoord>
<yCoord>278</yCoord>
</edgeMap>
<edgeMap>
<xCoord>137</xCoord>
<yCoord>278</yCoord>
</edgeMap>
<edgeMap>
<xCoord>136</xCoord>
<yCoord>278</yCoord>
</edgeMap>
<edgeMap>
<xCoord>135</xCoord>
<yCoord>277</yCoord>
</edgeMap>
<edgeMap>
<xCoord>134</xCoord>
<yCoord>276</yCoord>
</edgeMap>
<edgeMap>
<xCoord>133</xCoord>
<yCoord>275</yCoord>
</edgeMap>
<edgeMap>
<xCoord>132</xCoord>
<yCoord>275</yCoord>
</edgeMap>
<edgeMap>
<xCoord>131</xCoord>
<yCoord>274</yCoord>
</edgeMap>
<edgeMap>
<xCoord>130</xCoord>
<yCoord>274</yCoord>
</edgeMap>
<edgeMap>
<xCoord>129</xCoord>
<yCoord>275</yCoord>
</edgeMap>
<edgeMap>
<xCoord>128</xCoord>
<yCoord>275</yCoord>
</edgeMap>
<edgeMap>
<xCoord>127</xCoord>
<yCoord>276</yCoord>
</edgeMap>
<edgeMap>
<xCoord>126</xCoord>
<yCoord>277</yCoord>
</edgeMap>
<edgeMap>
<xCoord>125</xCoord>
<yCoord>277</yCoord>
</edgeMap>
<edgeMap>
<xCoord>124</xCoord>
<yCoord>278</yCoord>
</edgeMap>
<edgeMap>
<xCoord>124</xCoord>
<yCoord>279</yCoord>
</edgeMap>
<edgeMap>
<xCoord>123</xCoord>
<yCoord>280</yCoord>
</edgeMap>
<edgeMap>
<xCoord>122</xCoord>
<yCoord>281</yCoord>
</edgeMap>
<edgeMap>
<xCoord>121</xCoord>
<yCoord>282</yCoord>
</edgeMap>
<edgeMap>
<xCoord>120</xCoord>
<yCoord>283</yCoord>
</edgeMap>
<edgeMap>
<xCoord>120</xCoord>
<yCoord>284</yCoord>
</edgeMap>
<edgeMap>
<xCoord>121</xCoord>
<yCoord>284</yCoord>
</edgeMap>
<edgeMap>
<xCoord>122</xCoord>
<yCoord>285</yCoord>
</edgeMap>
<edgeMap>
<xCoord>122</xCoord>
<yCoord>286</yCoord>
</edgeMap>
<edgeMap>
<xCoord>123</xCoord>
<yCoord>286</yCoord>
</edgeMap>
<edgeMap>
<xCoord>124</xCoord>
<yCoord>286</yCoord>
</edgeMap>
<edgeMap>
<xCoord>125</xCoord>
<yCoord>287</yCoord>
</edgeMap>
<edgeMap>
<xCoord>126</xCoord>
<yCoord>288</yCoord>
</edgeMap>
<edgeMap>
<xCoord>127</xCoord>
<yCoord>288</yCoord>
</edgeMap>
<edgeMap>
<xCoord>128</xCoord>
<yCoord>289</yCoord>
</edgeMap>
<edgeMap>
<xCoord>129</xCoord>
<yCoord>290</yCoord>
</edgeMap>
<edgeMap>
<xCoord>130</xCoord>
<yCoord>290</yCoord>
</edgeMap>
<edgeMap>
<xCoord>131</xCoord>
<yCoord>291</yCoord>
</edgeMap>
<edgeMap>
<xCoord>131</xCoord>
<yCoord>292</yCoord>
</edgeMap>
<edgeMap>
<xCoord>131</xCoord>
<yCoord>293</yCoord>
</edgeMap>
<edgeMap>
<xCoord>132</xCoord>
<yCoord>293</yCoord>
</edgeMap>
</roi>
<roi>
<imageZposition>-121.0</imageZposition>
<imageSOP_UID>1.3.6.1.4.1.14519.5.2.1.6279.6001.112276663434418716235694572015</imageSOP_UID>
<inclusion>TRUE</inclusion>
<edgeMap>
<xCoord>131</xCoord>
<yCoord>291</yCoord>
</edgeMap>
<edgeMap>
<xCoord>132</xCoord>
<yCoord>290</yCoord>
</edgeMap>
<edgeMap>
<xCoord>133</xCoord>
<yCoord>289</yCoord>
</edgeMap>
<edgeMap>
<xCoord>134</xCoord>
<yCoord>288</yCoord>
</edgeMap>
<edgeMap>
<xCoord>135</xCoord>
<yCoord>287</yCoord>
</edgeMap>
<edgeMap>
<xCoord>135</xCoord>
<yCoord>286</yCoord>
</edgeMap>
<edgeMap>
<xCoord>136</xCoord>
<yCoord>285</yCoord>
</edgeMap>
<edgeMap>
<xCoord>137</xCoord>
<yCoord>285</yCoord>
</edgeMap>
<edgeMap>
<xCoord>138</xCoord>
<yCoord>285</yCoord>
</edgeMap>
<edgeMap>
<xCoord>139</xCoord>
<yCoord>284</yCoord>
</edgeMap>
<edgeMap>
<xCoord>140</xCoord>
<yCoord>283</yCoord>
</edgeMap>
<edgeMap>
<xCoord>141</xCoord>
<yCoord>282</yCoord>
</edgeMap>
<edgeMap>
<xCoord>141</xCoord>
<yCoord>281</yCoord>
</edgeMap>
<edgeMap>
<xCoord>141</xCoord>
<yCoord>280</yCoord>
</edgeMap>
<edgeMap>
<xCoord>140</xCoord>
<yCoord>279</yCoord>
</edgeMap>
<edgeMap>
<xCoord>140</xCoord>
<yCoord>278</yCoord>
</edgeMap>
<edgeMap>
<xCoord>139</xCoord>
<yCoord>277</yCoord>
</edgeMap>
<edgeMap>
<xCoord>138</xCoord>
<yCoord>277</yCoord>
</edgeMap>
<edgeMap>
<xCoord>137</xCoord>
<yCoord>277</yCoord>
</edgeMap>
<edgeMap>
<xCoord>136</xCoord>
<yCoord>276</yCoord>
</edgeMap>
<edgeMap>
<xCoord>135</xCoord>
<yCoord>275</yCoord>
</edgeMap>
<edgeMap>
<xCoord>135</xCoord>
<yCoord>274</yCoord>
</edgeMap>
<edgeMap>
<xCoord>134</xCoord>
<yCoord>273</yCoord>
</edgeMap>
<edgeMap>
<xCoord>133</xCoord>
<yCoord>273</yCoord>
</edgeMap>
<edgeMap>
<xCoord>132</xCoord>
<yCoord>273</yCoord>
</edgeMap>
<edgeMap>
<xCoord>131</xCoord>
<yCoord>273</yCoord>
</edgeMap>
<edgeMap>
<xCoord>130</xCoord>
<yCoord>273</yCoord>
</edgeMap>
<edgeMap>
<xCoord>129</xCoord>
<yCoord>274</yCoord>
</edgeMap>
<edgeMap>
<xCoord>128</xCoord>
<yCoord>275</yCoord>
</edgeMap>
<edgeMap>
<xCoord>127</xCoord>
<yCoord>276</yCoord>
</edgeMap>
<edgeMap>
<xCoord>127</xCoord>
<yCoord>277</yCoord>
</edgeMap>
<edgeMap>
<xCoord>126</xCoord>
<yCoord>278</yCoord>
</edgeMap>
<edgeMap>
<xCoord>125</xCoord>
<yCoord>278</yCoord>
</edgeMap>
<edgeMap>
<xCoord>124</xCoord>
<yCoord>278</yCoord>
</edgeMap>
<edgeMap>
<xCoord>123</xCoord>
<yCoord>279</yCoord>
</edgeMap>
<edgeMap>
<xCoord>122</xCoord>
<yCoord>279</yCoord>
</edgeMap>
<edgeMap>
<xCoord>121</xCoord>
<yCoord>280</yCoord>
</edgeMap>
<edgeMap>
<xCoord>120</xCoord>
<yCoord>281</yCoord>
</edgeMap>
<edgeMap>
<xCoord>119</xCoord>
<yCoord>282</yCoord>
</edgeMap>
<edgeMap>
<xCoord>119</xCoord>
<yCoord>283</yCoord>
</edgeMap>
<edgeMap>
<xCoord>120</xCoord>
<yCoord>284</yCoord>
</edgeMap>
<edgeMap>
<xCoord>121</xCoord>
<yCoord>285</yCoord>
</edgeMap>
<edgeMap>
<xCoord>122</xCoord>
<yCoord>285</yCoord>
</edgeMap>
<edgeMap>
<xCoord>123</xCoord>
<yCoord>285</yCoord>
</edgeMap>
<edgeMap>
<xCoord>124</xCoord>
<yCoord>286</yCoord>
</edgeMap>
<edgeMap>
<xCoord>125</xCoord>
<yCoord>287</yCoord>
</edgeMap>
<edgeMap>
<xCoord>126</xCoord>
<yCoord>288</yCoord>
</edgeMap>
<edgeMap>
<xCoord>126</xCoord>
<yCoord>289</yCoord>
</edgeMap>
<edgeMap>
<xCoord>127</xCoord>
<yCoord>290</yCoord>
</edgeMap>
<edgeMap>
<xCoord>128</xCoord>
<yCoord>290</yCoord>
</edgeMap>
<edgeMap>
<xCoord>129</xCoord>
<yCoord>290</yCoord>
</edgeMap>
<edgeMap>
<xCoord>130</xCoord>
<yCoord>291</yCoord>
</edgeMap>
<edgeMap>
<xCoord>131</xCoord>
<yCoord>291</yCoord>
</edgeMap>
</roi>
<roi>
<imageZposition>-121.0</imageZposition>
<imageSOP_UID>1.3.6.1.4.1.14519.5.2.1.6279.6001.112276663434418716235694572015</imageSOP_UID>
<inclusion>TRUE</inclusion>
<edgeMap>
<xCoord>146</xCoord>
<yCoord>283</yCoord>
</edgeMap>
<edgeMap>
<xCoord>147</xCoord>
<yCoord>282</yCoord>
</edgeMap>
<edgeMap>
<xCoord>147</xCoord>
<yCoord>281</yCoord>
</edgeMap>
<edgeMap>
<xCoord>148</xCoord>
<yCoord>280</yCoord>
</edgeMap>
<edgeMap>
<xCoord>149</xCoord>
<yCoord>279</yCoord>
</edgeMap>
<edgeMap>
<xCoord>150</xCoord>
<yCoord>278</yCoord>
</edgeMap>
<edgeMap>
<xCoord>150</xCoord>
<yCoord>277</yCoord>
</edgeMap>
<edgeMap>
<xCoord>149</xCoord>
<yCoord>276</yCoord>
</edgeMap>
<edgeMap>
<xCoord>148</xCoord>
<yCoord>276</yCoord>
</edgeMap>
<edgeMap>
<xCoord>147</xCoord>
<yCoord>276</yCoord>
</edgeMap>
<edgeMap>
<xCoord>146</xCoord>
<yCoord>276</yCoord>
</edgeMap>
<edgeMap>
<xCoord>145</xCoord>
<yCoord>276</yCoord>
</edgeMap>
<edgeMap>
<xCoord>144</xCoord>
<yCoord>277</yCoord>
</edgeMap>
<edgeMap>
<xCoord>143</xCoord>
<yCoord>278</yCoord>
</edgeMap>
<edgeMap>
<xCoord>143</xCoord>
<yCoord>279</yCoord>
</edgeMap>
<edgeMap>
<xCoord>144</xCoord>
<yCoord>280</yCoord>
</edgeMap>
<edgeMap>
<xCoord>144</xCoord>
<yCoord>281</yCoord>
</edgeMap>
<edgeMap>
<xCoord>145</xCoord>
<yCoord>282</yCoord>
</edgeMap>
<edgeMap>
<xCoord>146</xCoord>
<yCoord>283</yCoord>
</edgeMap>
</roi>
<roi>
<imageZposition>-122.0</imageZposition>
<imageSOP_UID>1.3.6.1.4.1.14519.5.2.1.6279.6001.111917855722686523311902275695</imageSOP_UID>
<inclusion>TRUE</inclusion>
<edgeMap>
<xCoord>132</xCoord>
<yCoord>289</yCoord>
</edgeMap>
<edgeMap>
<xCoord>133</xCoord>
<yCoord>288</yCoord>
</edgeMap>
<edgeMap>
<xCoord>134</xCoord>
<yCoord>288</yCoord>
</edgeMap>
<edgeMap>
<xCoord>135</xCoord>
<yCoord>287</yCoord>
</edgeMap>
<edgeMap>
<xCoord>136</xCoord>
<yCoord>286</yCoord>
</edgeMap>
<edgeMap>
<xCoord>137</xCoord>
<yCoord>285</yCoord>
</edgeMap>
<edgeMap>
<xCoord>138</xCoord>
<yCoord>284</yCoord>
</edgeMap>
<edgeMap>
<xCoord>139</xCoord>
<yCoord>285</yCoord>
</edgeMap>
<edgeMap>
<xCoord>140</xCoord>
<yCoord>284</yCoord>
</edgeMap>
<edgeMap>
<xCoord>141</xCoord>
<yCoord>283</yCoord>
</edgeMap>
<edgeMap>
<xCoord>142</xCoord>
<yCoord>283</yCoord>
</edgeMap>
<edgeMap>
<xCoord>143</xCoord>
<yCoord>283</yCoord>
</edgeMap>
<edgeMap>
<xCoord>144</xCoord>
<yCoord>283</yCoord>
</edgeMap>
<edgeMap>
<xCoord>145</xCoord>
<yCoord>283</yCoord>
</edgeMap>
<edgeMap>
<xCoord>146</xCoord>
<yCoord>283</yCoord>
</edgeMap>
<edgeMap>
<xCoord>147</xCoord>
<yCoord>284</yCoord>
</edgeMap>
<edgeMap>
<xCoord>148</xCoord>
<yCoord>283</yCoord>
</edgeMap>
<edgeMap>
<xCoord>149</xCoord>
<yCoord>283</yCoord>
</edgeMap>
<edgeMap>
<xCoord>150</xCoord>
<yCoord>283</yCoord>
</edgeMap>
<edgeMap>
<xCoord>151</xCoord>
<yCoord>282</yCoord>
</edgeMap>
<edgeMap>
<xCoord>152</xCoord>
<yCoord>281</yCoord>
</edgeMap>
<edgeMap>
<xCoord>151</xCoord>
<yCoord>280</yCoord>
</edgeMap>
<edgeMap>
<xCoord>151</xCoord>
<yCoord>279</yCoord>
</edgeMap>
<edgeMap>
<xCoord>152</xCoord>
<yCoord>278</yCoord>
</edgeMap>
<edgeMap>
<xCoord>152</xCoord>
<yCoord>277</yCoord>
</edgeMap>
<edgeMap>
<xCoord>152</xCoord>
<yCoord>276</yCoord>
</edgeMap>
<edgeMap>
<xCoord>152</xCoord>
<yCoord>275</yCoord>
</edgeMap>
<edgeMap>
<xCoord>151</xCoord>
<yCoord>274</yCoord>
</edgeMap>
<edgeMap>
<xCoord>150</xCoord>
<yCoord>273</yCoord>
</edgeMap>
<edgeMap>
<xCoord>149</xCoord>
<yCoord>274</yCoord>
</edgeMap>
<edgeMap>
<xCoord>148</xCoord>
<yCoord>275</yCoord>
</edgeMap>
<edgeMap>
<xCoord>147</xCoord>
<yCoord>275</yCoord>
</edgeMap>
<edgeMap>
<xCoord>146</xCoord>
<yCoord>276</yCoord>
</edgeMap>
<edgeMap>
<xCoord>145</xCoord>
<yCoord>276</yCoord>
</edgeMap>
<edgeMap>
<xCoord>144</xCoord>
<yCoord>276</yCoord>
</edgeMap>
<edgeMap>
<xCoord>143</xCoord>
<yCoord>276</yCoord>
</edgeMap>
<edgeMap>
<xCoord>142</xCoord>
<yCoord>277</yCoord>
</edgeMap>
<edgeMap>
<xCoord>141</xCoord>
<yCoord>277</yCoord>
</edgeMap>
<edgeMap>
<xCoord>140</xCoord>
<yCoord>276</yCoord>
</edgeMap>
<edgeMap>
<xCoord>139</xCoord>
<yCoord>276</yCoord>
</edgeMap>
<edgeMap>
<xCoord>138</xCoord>
<yCoord>276</yCoord>
</edgeMap>
<edgeMap>
<xCoord>137</xCoord>
<yCoord>276</yCoord>
</edgeMap>
<edgeMap>
<xCoord>136</xCoord>
<yCoord>276</yCoord>
</edgeMap>
<edgeMap>
<xCoord>135</xCoord>
<yCoord>275</yCoord>
</edgeMap>
<edgeMap>
<xCoord>134</xCoord>
<yCoord>274</yCoord>
</edgeMap>
<edgeMap>
<xCoord>133</xCoord>
<yCoord>274</yCoord>
</edgeMap>
<edgeMap>
<xCoord>132</xCoord>
<yCoord>275</yCoord>
</edgeMap>
<edgeMap>
<xCoord>131</xCoord>
<yCoord>274</yCoord>
</edgeMap>
<edgeMap>
<xCoord>130</xCoord>
<yCoord>275</yCoord>
</edgeMap>
<edgeMap>
<xCoord>129</xCoord>
<yCoord>276</yCoord>
</edgeMap>
<edgeMap>
<xCoord>128</xCoord>
<yCoord>277</yCoord>
</edgeMap>
<edgeMap>
<xCoord>127</xCoord>
<yCoord>278</yCoord>
</edgeMap>
<edgeMap>
<xCoord>126</xCoord>
<yCoord>279</yCoord>
</edgeMap>
<edgeMap>
<xCoord>125</xCoord>
<yCoord>280</yCoord>
</edgeMap>
<edgeMap>
<xCoord>124</xCoord>
<yCoord>280</yCoord>
</edgeMap>
<edgeMap>
<xCoord>123</xCoord>
<yCoord>281</yCoord>
</edgeMap>
<edgeMap>
<xCoord>122</xCoord>
<yCoord>282</yCoord>
</edgeMap>
<edgeMap>
<xCoord>122</xCoord>
<yCoord>283</yCoord>
</edgeMap>
<edgeMap>
<xCoord>122</xCoord>
<yCoord>284</yCoord>
</edgeMap>
<edgeMap>
<xCoord>123</xCoord>
<yCoord>285</yCoord>
</edgeMap>
<edgeMap>
<xCoord>124</xCoord>
<yCoord>286</yCoord>
</edgeMap>
<edgeMap>
<xCoord>125</xCoord>
<yCoord>287</yCoord>
</edgeMap>
<edgeMap>
<xCoord>126</xCoord>
<yCoord>287</yCoord>
</edgeMap>
<edgeMap>
<xCoord>127</xCoord>
<yCoord>287</yCoord>
</edgeMap>
<edgeMap>
<xCoord>128</xCoord>
<yCoord>288</yCoord>
</edgeMap>
<edgeMap>
<xCoord>129</xCoord>
<yCoord>289</yCoord>
</edgeMap>
<edgeMap>
<xCoord>130</xCoord>
<yCoord>289</yCoord>
</edgeMap>
<edgeMap>
<xCoord>131</xCoord>
<yCoord>289</yCoord>
</edgeMap>
<edgeMap>
<xCoord>132</xCoord>
<yCoord>289</yCoord>
</edgeMap>
</roi>
<roi>
<imageZposition>-123.0</imageZposition>
<imageSOP_UID>1.3.6.1.4.1.14519.5.2.1.6279.6001.135424696304218294896417894723</imageSOP_UID>
<inclusion>TRUE</inclusion>
<edgeMap>
<xCoord>136</xCoord>
<yCoord>286</yCoord>
</edgeMap>
<edgeMap>
<xCoord>137</xCoord>
<yCoord>285</yCoord>
</edgeMap>
<edgeMap>
<xCoord>138</xCoord>
<yCoord>284</yCoord>
</edgeMap>
<edgeMap>
<xCoord>139</xCoord>
<yCoord>285</yCoord>
</edgeMap>
<edgeMap>
<xCoord>140</xCoord>
<yCoord>285</yCoord>
</edgeMap>
<edgeMap>
<xCoord>141</xCoord>
<yCoord>285</yCoord>
</edgeMap>
<edgeMap>
<xCoord>142</xCoord>
<yCoord>284</yCoord>
</edgeMap>
<edgeMap>
<xCoord>143</xCoord>
<yCoord>283</yCoord>
</edgeMap>
<edgeMap>
<xCoord>144</xCoord>
<yCoord>282</yCoord>
</edgeMap>
<edgeMap>
<xCoord>145</xCoord>
<yCoord>281</yCoord>
</edgeMap>
<edgeMap>
<xCoord>146</xCoord>
<yCoord>282</yCoord>
</edgeMap>
<edgeMap>
<xCoord>147</xCoord>
<yCoord>282</yCoord>
</edgeMap>
<edgeMap>
<xCoord>148</xCoord>
<yCoord>282</yCoord>
</edgeMap>
<edgeMap>
<xCoord>149</xCoord>
<yCoord>282</yCoord>
</edgeMap>
<edgeMap>
<xCoord>150</xCoord>
<yCoord>282</yCoord>
</edgeMap>
<edgeMap>
<xCoord>151</xCoord>
<yCoord>282</yCoord>
</edgeMap>
<edgeMap>
<xCoord>152</xCoord>
<yCoord>281</yCoord>
</edgeMap>
<edgeMap>
<xCoord>153</xCoord>
<yCoord>281</yCoord>
</edgeMap>
<edgeMap>
<xCoord>152</xCoord>
<yCoord>280</yCoord>
</edgeMap>
<edgeMap>
<xCoord>152</xCoord>
<yCoord>279</yCoord>
</edgeMap>
<edgeMap>
<xCoord>152</xCoord>
<yCoord>278</yCoord>
</edgeMap>
<edgeMap>
<xCoord>151</xCoord>
<yCoord>277</yCoord>
</edgeMap>
<edgeMap>
<xCoord>151</xCoord>
<yCoord>276</yCoord>
</edgeMap>
<edgeMap>
<xCoord>151</xCoord>
<yCoord>275</yCoord>
</edgeMap>
<edgeMap>
<xCoord>151</xCoord>
<yCoord>274</yCoord>
</edgeMap>
<edgeMap>
<xCoord>150</xCoord>
<yCoord>274</yCoord>
</edgeMap>
<edgeMap>
<xCoord>149</xCoord>
<yCoord>274</yCoord>
</edgeMap>
<edgeMap>
<xCoord>148</xCoord>
<yCoord>274</yCoord>
</edgeMap>
<edgeMap>
<xCoord>147</xCoord>
<yCoord>275</yCoord>
</edgeMap>
<edgeMap>
<xCoord>146</xCoord>
<yCoord>275</yCoord>
</edgeMap>
<edgeMap>
<xCoord>145</xCoord>
<yCoord>275</yCoord>
</edgeMap>
<edgeMap>
<xCoord>144</xCoord>
<yCoord>276</yCoord>
</edgeMap>
<edgeMap>
<xCoord>143</xCoord>
<yCoord>276</yCoord>
</edgeMap>
<edgeMap>
<xCoord>142</xCoord>
<yCoord>277</yCoord>
</edgeMap>
<edgeMap>
<xCoord>141</xCoord>
<yCoord>277</yCoord>
</edgeMap>
<edgeMap>
<xCoord>140</xCoord>
<yCoord>277</yCoord>
</edgeMap>
<edgeMap>
<xCoord>139</xCoord>
<yCoord>277</yCoord>
</edgeMap>
<edgeMap>
<xCoord>138</xCoord>
<yCoord>277</yCoord>
</edgeMap>
<edgeMap>
<xCoord>137</xCoord>
<yCoord>277</yCoord>
</edgeMap>
<edgeMap>
<xCoord>136</xCoord>
<yCoord>278</yCoord>
</edgeMap>
<edgeMap>
<xCoord>135</xCoord>
<yCoord>277</yCoord>
</edgeMap>
<edgeMap>
<xCoord>134</xCoord>
<yCoord>277</yCoord>
</edgeMap>
<edgeMap>
<xCoord>133</xCoord>
<yCoord>277</yCoord>
</edgeMap>
<edgeMap>
<xCoord>132</xCoord>
<yCoord>277</yCoord>
</edgeMap>
<edgeMap>
<xCoord>131</xCoord>
<yCoord>277</yCoord>
</edgeMap>
<edgeMap>
<xCoord>130</xCoord>
<yCoord>278</yCoord>
</edgeMap>
<edgeMap>
<xCoord>129</xCoord>
<yCoord>279</yCoord>
</edgeMap>
<edgeMap>
<xCoord>128</xCoord>
<yCoord>280</yCoord>
</edgeMap>
<edgeMap>
<xCoord>127</xCoord>
<yCoord>281</yCoord>
</edgeMap>
<edgeMap>
<xCoord>126</xCoord>
<yCoord>282</yCoord>
</edgeMap>
<edgeMap>
<xCoord>126</xCoord>
<yCoord>283</yCoord>
</edgeMap>
<edgeMap>
<xCoord>126</xCoord>
<yCoord>284</yCoord>
</edgeMap>
<edgeMap>
<xCoord>127</xCoord>
<yCoord>285</yCoord>
</edgeMap>
<edgeMap>
<xCoord>128</xCoord>
<yCoord>285</yCoord>
</edgeMap>
<edgeMap>
<xCoord>129</xCoord>
<yCoord>286</yCoord>
</edgeMap>
<edgeMap>
<xCoord>130</xCoord>
<yCoord>286</yCoord>
</edgeMap>
<edgeMap>
<xCoord>131</xCoord>
<yCoord>286</yCoord>
</edgeMap>
<edgeMap>
<xCoord>132</xCoord>
<yCoord>286</yCoord>
</edgeMap>
<edgeMap>
<xCoord>133</xCoord>
<yCoord>286</yCoord>
</edgeMap>
<edgeMap>
<xCoord>134</xCoord>
<yCoord>286</yCoord>
</edgeMap>
<edgeMap>
<xCoord>135</xCoord>
<yCoord>286</yCoord>
</edgeMap>
<edgeMap>
<xCoord>136</xCoord>
<yCoord>286</yCoord>
</edgeMap>
</roi>
<roi>
<imageZposition>-124.0</imageZposition>
<imageSOP_UID>1.3.6.1.4.1.14519.5.2.1.6279.6001.164084082950599336886620258030</imageSOP_UID>
<inclusion>TRUE</inclusion>
<edgeMap>
<xCoord>151</xCoord>
<yCoord>289</yCoord>
</edgeMap>
<edgeMap>
<xCoord>152</xCoord>
<yCoord>288</yCoord>
</edgeMap>
<edgeMap>
<xCoord>153</xCoord>
<yCoord>287</yCoord>
</edgeMap>
<edgeMap>
<xCoord>154</xCoord>
<yCoord>287</yCoord>
</edgeMap>
<edgeMap>
<xCoord>155</xCoord>
<yCoord>286</yCoord>
</edgeMap>
<edgeMap>
<xCoord>156</xCoord>
<yCoord>286</yCoord>
</edgeMap>
<edgeMap>
<xCoord>156</xCoord>
<yCoord>285</yCoord>
</edgeMap>
<edgeMap>
<xCoord>156</xCoord>
<yCoord>284</yCoord>
</edgeMap>
<edgeMap>
<xCoord>157</xCoord>
<yCoord>283</yCoord>
</edgeMap>
<edgeMap>
<xCoord>158</xCoord>
<yCoord>283</yCoord>
</edgeMap>
<edgeMap>
<xCoord>159</xCoord>
<yCoord>283</yCoord>
</edgeMap>
<edgeMap>
<xCoord>160</xCoord>
<yCoord>283</yCoord>
</edgeMap>
<edgeMap>
<xCoord>160</xCoord>
<yCoord>282</yCoord>
</edgeMap>
<edgeMap>
<xCoord>159</xCoord>
<yCoord>283</yCoord>
</edgeMap>
<edgeMap>
<xCoord>158</xCoord>
<yCoord>283</yCoord>
</edgeMap>
<edgeMap>
<xCoord>157</xCoord>
<yCoord>283</yCoord>
</edgeMap>
<edgeMap>
<xCoord>156</xCoord>
<yCoord>283</yCoord>
</edgeMap>
<edgeMap>
<xCoord>155</xCoord>
<yCoord>283</yCoord>
</edgeMap>
<edgeMap>
<xCoord>154</xCoord>
<yCoord>282</yCoord>
</edgeMap>
<edgeMap>
<xCoord>154</xCoord>
<yCoord>281</yCoord>
</edgeMap>
<edgeMap>
<xCoord>154</xCoord>
<yCoord>280</yCoord>
</edgeMap>
<edgeMap>
<xCoord>154</xCoord>
<yCoord>279</yCoord>
</edgeMap>
<edgeMap>
<xCoord>153</xCoord>
<yCoord>278</yCoord>
</edgeMap>
<edgeMap>
<xCoord>153</xCoord>
<yCoord>277</yCoord>
</edgeMap>
<edgeMap>
<xCoord>153</xCoord>
<yCoord>276</yCoord>
</edgeMap>
<edgeMap>
<xCoord>152</xCoord>
<yCoord>275</yCoord>
</edgeMap>
<edgeMap>
<xCoord>151</xCoord>
<yCoord>274</yCoord>
</edgeMap>
<edgeMap>
<xCoord>151</xCoord>
<yCoord>273</yCoord>
</edgeMap>
<edgeMap>
<xCoord>150</xCoord>
<yCoord>273</yCoord>
</edgeMap>
<edgeMap>
<xCoord>149</xCoord>
<yCoord>273</yCoord>
</edgeMap>
<edgeMap>
<xCoord>148</xCoord>
<yCoord>272</yCoord>
</edgeMap>
<edgeMap>
<xCoord>147</xCoord>
<yCoord>272</yCoord>
</edgeMap>
<edgeMap>
<xCoord>146</xCoord>
<yCoord>272</yCoord>
</edgeMap>
<edgeMap>
<xCoord>146</xCoord>
<yCoord>273</yCoord>
</edgeMap>
<edgeMap>
<xCoord>145</xCoord>
<yCoord>274</yCoord>
</edgeMap>
<edgeMap>
<xCoord>144</xCoord>
<yCoord>275</yCoord>
</edgeMap>
<edgeMap>
<xCoord>143</xCoord>
<yCoord>275</yCoord>
</edgeMap>
<edgeMap>
<xCoord>142</xCoord>
<yCoord>276</yCoord>
</edgeMap>
<edgeMap>
<xCoord>141</xCoord>
<yCoord>276</yCoord>
</edgeMap>
<edgeMap>
<xCoord>140</xCoord>
<yCoord>277</yCoord>
</edgeMap>
<edgeMap>
<xCoord>139</xCoord>
<yCoord>277</yCoord>
</edgeMap>
<edgeMap>
<xCoord>138</xCoord>
<yCoord>277</yCoord>
</edgeMap>
<edgeMap>
<xCoord>137</xCoord>
<yCoord>277</yCoord>
</edgeMap>
<edgeMap>
<xCoord>136</xCoord>
<yCoord>277</yCoord>
</edgeMap>
<edgeMap>
<xCoord>135</xCoord>
<yCoord>277</yCoord>
</edgeMap>
<edgeMap>
<xCoord>134</xCoord>
<yCoord>277</yCoord>
</edgeMap>
<edgeMap>
<xCoord>133</xCoord>
<yCoord>277</yCoord>
</edgeMap>
<edgeMap>
<xCoord>132</xCoord>
<yCoord>277</yCoord>
</edgeMap>
<edgeMap>
<xCoord>131</xCoord>
<yCoord>278</yCoord>
</edgeMap>
<edgeMap>
<xCoord>130</xCoord>
<yCoord>279</yCoord>
</edgeMap>
<edgeMap>
<xCoord>129</xCoord>
<yCoord>280</yCoord>
</edgeMap>
<edgeMap>
<xCoord>128</xCoord>
<yCoord>280</yCoord>
</edgeMap>
<edgeMap>
<xCoord>127</xCoord>
<yCoord>281</yCoord>
</edgeMap>
<edgeMap>
<xCoord>127</xCoord>
<yCoord>282</yCoord>
</edgeMap>
<edgeMap>
<xCoord>127</xCoord>
<yCoord>283</yCoord>
</edgeMap>
<edgeMap>
<xCoord>128</xCoord>
<yCoord>284</yCoord>
</edgeMap>
<edgeMap>
<xCoord>129</xCoord>
<yCoord>285</yCoord>
</edgeMap>
<edgeMap>
<xCoord>130</xCoord>
<yCoord>285</yCoord>
</edgeMap>
<edgeMap>
<xCoord>131</xCoord>
<yCoord>286</yCoord>
</edgeMap>
<edgeMap>
<xCoord>132</xCoord>
<yCoord>287</yCoord>
</edgeMap>
<edgeMap>
<xCoord>133</xCoord>
<yCoord>287</yCoord>
</edgeMap>
<edgeMap>
<xCoord>134</xCoord>
<yCoord>287</yCoord>
</edgeMap>
<edgeMap>
<xCoord>135</xCoord>
<yCoord>287</yCoord>
</edgeMap>
<edgeMap>
<xCoord>136</xCoord>
<yCoord>286</yCoord>
</edgeMap>
<edgeMap>
<xCoord>137</xCoord>
<yCoord>285</yCoord>
</edgeMap>
<edgeMap>
<xCoord>138</xCoord>
<yCoord>285</yCoord>
</edgeMap>
<edgeMap>
<xCoord>139</xCoord>
<yCoord>285</yCoord>
</edgeMap>
<edgeMap>
<xCoord>140</xCoord>
<yCoord>284</yCoord>
</edgeMap>
<edgeMap>
<xCoord>141</xCoord>
<yCoord>285</yCoord>
</edgeMap>
<edgeMap>
<xCoord>142</xCoord>
<yCoord>285</yCoord>
</edgeMap>
<edgeMap>
<xCoord>143</xCoord>
<yCoord>285</yCoord>
</edgeMap>
<edgeMap>
<xCoord>144</xCoord>
<yCoord>286</yCoord>
</edgeMap>
<edgeMap>
<xCoord>143</xCoord>
<yCoord>287</yCoord>
</edgeMap>
<edgeMap>
<xCoord>142</xCoord>
<yCoord>287</yCoord>
</edgeMap>
<edgeMap>
<xCoord>142</xCoord>
<yCoord>288</yCoord>
</edgeMap>
<edgeMap>
<xCoord>142</xCoord>
<yCoord>289</yCoord>
</edgeMap>
<edgeMap>
<xCoord>143</xCoord>
<yCoord>289</yCoord>
</edgeMap>
<edgeMap>
<xCoord>144</xCoord>
<yCoord>288</yCoord>
</edgeMap>
<edgeMap>
<xCoord>145</xCoord>
<yCoord>289</yCoord>
</edgeMap>
<edgeMap>
<xCoord>146</xCoord>
<yCoord>289</yCoord>
</edgeMap>
<edgeMap>
<xCoord>147</xCoord>
<yCoord>289</yCoord>
</edgeMap>
<edgeMap>
<xCoord>148</xCoord>
<yCoord>289</yCoord>
</edgeMap>
<edgeMap>
<xCoord>149</xCoord>
<yCoord>289</yCoord>
</edgeMap>
<edgeMap>
<xCoord>150</xCoord>
<yCoord>289</yCoord>
</edgeMap>
<edgeMap>
<xCoord>151</xCoord>
<yCoord>289</yCoord>
</edgeMap>
</roi>
<roi>
<imageZposition>-124.0</imageZposition>
<imageSOP_UID>1.3.6.1.4.1.14519.5.2.1.6279.6001.164084082950599336886620258030</imageSOP_UID>
<inclusion>FALSE</inclusion>
<edgeMap>
<xCoord>152</xCoord>
<yCoord>286</yCoord>
</edgeMap>
<edgeMap>
<xCoord>152</xCoord>
<yCoord>285</yCoord>
</edgeMap>
<edgeMap>
<xCoord>151</xCoord>
<yCoord>285</yCoord>
</edgeMap>
<edgeMap>
<xCoord>150</xCoord>
<yCoord>286</yCoord>
</edgeMap>
<edgeMap>
<xCoord>149</xCoord>
<yCoord>285</yCoord>
</edgeMap>
<edgeMap>
<xCoord>149</xCoord>
<yCoord>284</yCoord>
</edgeMap>
<edgeMap>
<xCoord>150</xCoord>
<yCoord>283</yCoord>
</edgeMap>
<edgeMap>
<xCoord>151</xCoord>
<yCoord>283</yCoord>
</edgeMap>
<edgeMap>
<xCoord>152</xCoord>
<yCoord>282</yCoord>
</edgeMap>
<edgeMap>
<xCoord>153</xCoord>
<yCoord>282</yCoord>
</edgeMap>
<edgeMap>
<xCoord>154</xCoord>
<yCoord>282</yCoord>
</edgeMap>
<edgeMap>
<xCoord>155</xCoord>
<yCoord>283</yCoord>
</edgeMap>
<edgeMap>
<xCoord>155</xCoord>
<yCoord>284</yCoord>
</edgeMap>
<edgeMap>
<xCoord>155</xCoord>
<yCoord>285</yCoord>
</edgeMap>
<edgeMap>
<xCoord>154</xCoord>
<yCoord>286</yCoord>
</edgeMap>
<edgeMap>
<xCoord>153</xCoord>
<yCoord>287</yCoord>
</edgeMap>
<edgeMap>
<xCoord>152</xCoord>
<yCoord>286</yCoord>
</edgeMap>
</roi>
<roi>
<imageZposition>-125.0</imageZposition>
<imageSOP_UID>1.3.6.1.4.1.14519.5.2.1.6279.6001.192131498816107652032114957975</imageSOP_UID>
<inclusion>TRUE</inclusion>
<edgeMap>
<xCoord>150</xCoord>
<yCoord>291</yCoord>
</edgeMap>
<edgeMap>
<xCoord>151</xCoord>
<yCoord>290</yCoord>
</edgeMap>
<edgeMap>
<xCoord>152</xCoord>
<yCoord>289</yCoord>
</edgeMap>
<edgeMap>
<xCoord>153</xCoord>
<yCoord>288</yCoord>
</edgeMap>
<edgeMap>
<xCoord>154</xCoord>
<yCoord>287</yCoord>
</edgeMap>
<edgeMap>
<xCoord>155</xCoord>
<yCoord>288</yCoord>
</edgeMap>
<edgeMap>
<xCoord>156</xCoord>
<yCoord>287</yCoord>
</edgeMap>
<edgeMap>
<xCoord>157</xCoord>
<yCoord>286</yCoord>
</edgeMap>
<edgeMap>
<xCoord>158</xCoord>
<yCoord>286</yCoord>
</edgeMap>
<edgeMap>
<xCoord>159</xCoord>
<yCoord>286</yCoord>
</edgeMap>
<edgeMap>
<xCoord>160</xCoord>
<yCoord>286</yCoord>
</edgeMap>
<edgeMap>
<xCoord>161</xCoord>
<yCoord>286</yCoord>
</edgeMap>
<edgeMap>
<xCoord>162</xCoord>
<yCoord>285</yCoord>
</edgeMap>
<edgeMap>
<xCoord>163</xCoord>
<yCoord>286</yCoord>
</edgeMap>
<edgeMap>
<xCoord>163</xCoord>
<yCoord>287</yCoord>
</edgeMap>
<edgeMap>
<xCoord>163</xCoord>
<yCoord>288</yCoord>
</edgeMap>
<edgeMap>
<xCoord>164</xCoord>
<yCoord>287</yCoord>
</edgeMap>
<edgeMap>
<xCoord>163</xCoord>
<yCoord>286</yCoord>
</edgeMap>
<edgeMap>
<xCoord>163</xCoord>
<yCoord>285</yCoord>
</edgeMap>
<edgeMap>
<xCoord>164</xCoord>
<yCoord>284</yCoord>
</edgeMap>
<edgeMap>
<xCoord>163</xCoord>
<yCoord>283</yCoord>
</edgeMap>
<edgeMap>
<xCoord>162</xCoord>
<yCoord>282</yCoord>
</edgeMap>
<edgeMap>
<xCoord>161</xCoord>
<yCoord>281</yCoord>
</edgeMap>
<edgeMap>
<xCoord>160</xCoord>
<yCoord>280</yCoord>
</edgeMap>
<edgeMap>
<xCoord>159</xCoord>
<yCoord>279</yCoord>
</edgeMap>
<edgeMap>
<xCoord>158</xCoord>
<yCoord>278</yCoord>
</edgeMap>
<edgeMap>
<xCoord>157</xCoord>
<yCoord>277</yCoord>
</edgeMap>
<edgeMap>
<xCoord>156</xCoord>
<yCoord>276</yCoord>
</edgeMap>
<edgeMap>
<xCoord>155</xCoord>
<yCoord>276</yCoord>
</edgeMap>
<edgeMap>
<xCoord>154</xCoord>
<yCoord>275</yCoord>
</edgeMap>
<edgeMap>
<xCoord>153</xCoord>
<yCoord>274</yCoord>
</edgeMap>
<edgeMap>
<xCoord>153</xCoord>
<yCoord>273</yCoord>
</edgeMap>
<edgeMap>
<xCoord>152</xCoord>
<yCoord>272</yCoord>
</edgeMap>
<edgeMap>
<xCoord>151</xCoord>
<yCoord>272</yCoord>
</edgeMap>
<edgeMap>
<xCoord>150</xCoord>
<yCoord>272</yCoord>
</edgeMap>
<edgeMap>
<xCoord>149</xCoord>
<yCoord>272</yCoord>
</edgeMap>
<edgeMap>
<xCoord>148</xCoord>
<yCoord>272</yCoord>
</edgeMap>
<edgeMap>
<xCoord>147</xCoord>
<yCoord>272</yCoord>
</edgeMap>
<edgeMap>
<xCoord>146</xCoord>
<yCoord>272</yCoord>
</edgeMap>
<edgeMap>
<xCoord>145</xCoord>
<yCoord>272</yCoord>
</edgeMap>
<edgeMap>
<xCoord>144</xCoord>
<yCoord>272</yCoord>
</edgeMap>
<edgeMap>
<xCoord>143</xCoord>
<yCoord>272</yCoord>
</edgeMap>
<edgeMap>
<xCoord>142</xCoord>
<yCoord>273</yCoord>
</edgeMap>
<edgeMap>
<xCoord>141</xCoord>
<yCoord>273</yCoord>
</edgeMap>
<edgeMap>
<xCoord>140</xCoord>
<yCoord>274</yCoord>
</edgeMap>
<edgeMap>
<xCoord>139</xCoord>
<yCoord>274</yCoord>
</edgeMap>
<edgeMap>
<xCoord>138</xCoord>
<yCoord>274</yCoord>
</edgeMap>
<edgeMap>
<xCoord>137</xCoord>
<yCoord>274</yCoord>
</edgeMap>
<edgeMap>
<xCoord>136</xCoord>
<yCoord>275</yCoord>
</edgeMap>
<edgeMap>
<xCoord>135</xCoord>
<yCoord>275</yCoord>
</edgeMap>
<edgeMap>
<xCoord>134</xCoord>
<yCoord>276</yCoord>
</edgeMap>
<edgeMap>
<xCoord>133</xCoord>
<yCoord>276</yCoord>
</edgeMap>
<edgeMap>
<xCoord>132</xCoord>
<yCoord>277</yCoord>
</edgeMap>
<edgeMap>
<xCoord>131</xCoord>
<yCoord>278</yCoord>
</edgeMap>
<edgeMap>
<xCoord>131</xCoord>
<yCoord>279</yCoord>
</edgeMap>
<edgeMap>
<xCoord>130</xCoord>
<yCoord>280</yCoord>
</edgeMap>
<edgeMap>
<xCoord>129</xCoord>
<yCoord>280</yCoord>
</edgeMap>
<edgeMap>
<xCoord>129</xCoord>
<yCoord>281</yCoord>
</edgeMap>
<edgeMap>
<xCoord>128</xCoord>
<yCoord>282</yCoord>
</edgeMap>
<edgeMap>
<xCoord>128</xCoord>
<yCoord>283</yCoord>
</edgeMap>
<edgeMap>
<xCoord>129</xCoord>
<yCoord>284</yCoord>
</edgeMap>
<edgeMap>
<xCoord>129</xCoord>
<yCoord>285</yCoord>
</edgeMap>
<edgeMap>
<xCoord>130</xCoord>
<yCoord>286</yCoord>
</edgeMap>
<edgeMap>
<xCoord>131</xCoord>
<yCoord>287</yCoord>
</edgeMap>
<edgeMap>
<xCoord>132</xCoord>
<yCoord>287</yCoord>
</edgeMap>
<edgeMap>
<xCoord>133</xCoord>
<yCoord>286</yCoord>
</edgeMap>
<edgeMap>
<xCoord>134</xCoord>
<yCoord>286</yCoord>
</edgeMap>
<edgeMap>
<xCoord>135</xCoord>
<yCoord>286</yCoord>
</edgeMap>
<edgeMap>
<xCoord>136</xCoord>
<yCoord>287</yCoord>
</edgeMap>
<edgeMap>
<xCoord>137</xCoord>
<yCoord>287</yCoord>
</edgeMap>
<edgeMap>
<xCoord>138</xCoord>
<yCoord>286</yCoord>
</edgeMap>
<edgeMap>
<xCoord>138</xCoord>
<yCoord>285</yCoord>
</edgeMap>
<edgeMap>
<xCoord>139</xCoord>
<yCoord>284</yCoord>
</edgeMap>
<edgeMap>
<xCoord>140</xCoord>
<yCoord>285</yCoord>
</edgeMap>
<edgeMap>
<xCoord>141</xCoord>
<yCoord>285</yCoord>
</edgeMap>
<edgeMap>
<xCoord>142</xCoord>
<yCoord>286</yCoord>
</edgeMap>
<edgeMap>
<xCoord>142</xCoord>
<yCoord>287</yCoord>
</edgeMap>
<edgeMap>
<xCoord>142</xCoord>
<yCoord>288</yCoord>
</edgeMap>
<edgeMap>
<xCoord>142</xCoord>
<yCoord>289</yCoord>
</edgeMap>
<edgeMap>
<xCoord>143</xCoord>
<yCoord>289</yCoord>
</edgeMap>
<edgeMap>
<xCoord>144</xCoord>
<yCoord>289</yCoord>
</edgeMap>
<edgeMap>
<xCoord>145</xCoord>
<yCoord>289</yCoord>
</edgeMap>
<edgeMap>
<xCoord>146</xCoord>
<yCoord>290</yCoord>
</edgeMap>
<edgeMap>
<xCoord>147</xCoord>
<yCoord>290</yCoord>
</edgeMap>
<edgeMap>
<xCoord>148</xCoord>
<yCoord>291</yCoord>
</edgeMap>
<edgeMap>
<xCoord>149</xCoord>
<yCoord>291</yCoord>
</edgeMap>
<edgeMap>
<xCoord>150</xCoord>
<yCoord>291</yCoord>
</edgeMap>
</roi>
<roi>
<imageZposition>-126.0</imageZposition>
<imageSOP_UID>1.3.6.1.4.1.14519.5.2.1.6279.6001.286793378955115165392107299049</imageSOP_UID>
<inclusion>TRUE</inclusion>
<edgeMap>
<xCoord>153</xCoord>
<yCoord>291</yCoord>
</edgeMap>
<edgeMap>
<xCoord>153</xCoord>
<yCoord>290</yCoord>
</edgeMap>
<edgeMap>
<xCoord>154</xCoord>
<yCoord>289</yCoord>
</edgeMap>
<edgeMap>
<xCoord>155</xCoord>
<yCoord>288</yCoord>
</edgeMap>
<edgeMap>
<xCoord>156</xCoord>
<yCoord>288</yCoord>
</edgeMap>
<edgeMap>
<xCoord>157</xCoord>
<yCoord>288</yCoord>
</edgeMap>
<edgeMap>
<xCoord>158</xCoord>
<yCoord>288</yCoord>
</edgeMap>
<edgeMap>
<xCoord>159</xCoord>
<yCoord>289</yCoord>
</edgeMap>
<edgeMap>
<xCoord>160</xCoord>
<yCoord>289</yCoord>
</edgeMap>
<edgeMap>
<xCoord>161</xCoord>
<yCoord>289</yCoord>
</edgeMap>
<edgeMap>
<xCoord>162</xCoord>
<yCoord>289</yCoord>
</edgeMap>
<edgeMap>
<xCoord>163</xCoord>
<yCoord>288</yCoord>
</edgeMap>
<edgeMap>
<xCoord>163</xCoord>
<yCoord>287</yCoord>
</edgeMap>
<edgeMap>
<xCoord>163</xCoord>
<yCoord>286</yCoord>
</edgeMap>
<edgeMap>
<xCoord>163</xCoord>
<yCoord>285</yCoord>
</edgeMap>
<edgeMap>
<xCoord>164</xCoord>
<yCoord>284</yCoord>
</edgeMap>
<edgeMap>
<xCoord>165</xCoord>
<yCoord>284</yCoord>
</edgeMap>
<edgeMap>
<xCoord>164</xCoord>
<yCoord>283</yCoord>
</edgeMap>
<edgeMap>
<xCoord>163</xCoord>
<yCoord>282</yCoord>
</edgeMap>
<edgeMap>
<xCoord>162</xCoord>
<yCoord>281</yCoord>
</edgeMap>
<edgeMap>
<xCoord>162</xCoord>
<yCoord>280</yCoord>
</edgeMap>
<edgeMap>
<xCoord>162</xCoord>
<yCoord>279</yCoord>
</edgeMap>
<edgeMap>
<xCoord>161</xCoord>
<yCoord>278</yCoord>
</edgeMap>
<edgeMap>
<xCoord>160</xCoord>
<yCoord>278</yCoord>
</edgeMap>
<edgeMap>
<xCoord>159</xCoord>
<yCoord>277</yCoord>
</edgeMap>
<edgeMap>
<xCoord>158</xCoord>
<yCoord>277</yCoord>
</edgeMap>
<edgeMap>
<xCoord>157</xCoord>
<yCoord>276</yCoord>
</edgeMap>
<edgeMap>
<xCoord>157</xCoord>
<yCoord>275</yCoord>
</edgeMap>
<edgeMap>
<xCoord>157</xCoord>
<yCoord>274</yCoord>
</edgeMap>
<edgeMap>
<xCoord>156</xCoord>
<yCoord>273</yCoord>
</edgeMap>
<edgeMap>
<xCoord>155</xCoord>
<yCoord>272</yCoord>
</edgeMap>
<edgeMap>
<xCoord>154</xCoord>
<yCoord>271</yCoord>
</edgeMap>
<edgeMap>
<xCoord>153</xCoord>
<yCoord>270</yCoord>
</edgeMap>
<edgeMap>
<xCoord>152</xCoord>
<yCoord>270</yCoord>
</edgeMap>
<edgeMap>
<xCoord>151</xCoord>
<yCoord>270</yCoord>
</edgeMap>
<edgeMap>
<xCoord>150</xCoord>
<yCoord>270</yCoord>
</edgeMap>
<edgeMap>
<xCoord>149</xCoord>
<yCoord>270</yCoord>
</edgeMap>
<edgeMap>
<xCoord>148</xCoord>
<yCoord>270</yCoord>
</edgeMap>
<edgeMap>
<xCoord>147</xCoord>
<yCoord>269</yCoord>
</edgeMap>
<edgeMap>
<xCoord>146</xCoord>
<yCoord>269</yCoord>
</edgeMap>
<edgeMap>
<xCoord>145</xCoord>
<yCoord>269</yCoord>
</edgeMap>
<edgeMap>
<xCoord>144</xCoord>
<yCoord>269</yCoord>
</edgeMap>
<edgeMap>
<xCoord>143</xCoord>
<yCoord>269</yCoord>
</edgeMap>
<edgeMap>
<xCoord>142</xCoord>
<yCoord>269</yCoord>
</edgeMap>
<edgeMap>
<xCoord>141</xCoord>
<yCoord>269</yCoord>
</edgeMap>
<edgeMap>
<xCoord>140</xCoord>
<yCoord>269</yCoord>
</edgeMap>
<edgeMap>
<xCoord>139</xCoord>
<yCoord>270</yCoord>
</edgeMap>
<edgeMap>
<xCoord>138</xCoord>
<yCoord>271</yCoord>
</edgeMap>
<edgeMap>
<xCoord>138</xCoord>
<yCoord>272</yCoord>
</edgeMap>
<edgeMap>
<xCoord>137</xCoord>
<yCoord>273</yCoord>
</edgeMap>
<edgeMap>
<xCoord>136</xCoord>
<yCoord>274</yCoord>
</edgeMap>
<edgeMap>
<xCoord>135</xCoord>
<yCoord>275</yCoord>
</edgeMap>
<edgeMap>
<xCoord>134</xCoord>
<yCoord>275</yCoord>
</edgeMap>
<edgeMap>
<xCoord>133</xCoord>
<yCoord>275</yCoord>
</edgeMap>
<edgeMap>
<xCoord>132</xCoord>
<yCoord>276</yCoord>
</edgeMap>
<edgeMap>
<xCoord>132</xCoord>
<yCoord>277</yCoord>
</edgeMap>
<edgeMap>
<xCoord>131</xCoord>
<yCoord>278</yCoord>
</edgeMap>
<edgeMap>
<xCoord>130</xCoord>
<yCoord>279</yCoord>
</edgeMap>
<edgeMap>
<xCoord>129</xCoord>
<yCoord>280</yCoord>
</edgeMap>
<edgeMap>
<xCoord>129</xCoord>
<yCoord>281</yCoord>
</edgeMap>
<edgeMap>
<xCoord>128</xCoord>
<yCoord>282</yCoord>
</edgeMap>
<edgeMap>
<xCoord>129</xCoord>
<yCoord>283</yCoord>
</edgeMap>
<edgeMap>
<xCoord>130</xCoord>
<yCoord>284</yCoord>
</edgeMap>
<edgeMap>
<xCoord>131</xCoord>
<yCoord>285</yCoord>
</edgeMap>
<edgeMap>
<xCoord>132</xCoord>
<yCoord>286</yCoord>
</edgeMap>
<edgeMap>
<xCoord>133</xCoord>
<yCoord>286</yCoord>
</edgeMap>
<edgeMap>
<xCoord>134</xCoord>
<yCoord>287</yCoord>
</edgeMap>
<edgeMap>
<xCoord>135</xCoord>
<yCoord>287</yCoord>
</edgeMap>
<edgeMap>
<xCoord>136</xCoord>
<yCoord>286</yCoord>
</edgeMap>
<edgeMap>
<xCoord>137</xCoord>
<yCoord>286</yCoord>
</edgeMap>
<edgeMap>
<xCoord>138</xCoord>
<yCoord>286</yCoord>
</edgeMap>
<edgeMap>
<xCoord>139</xCoord>
<yCoord>287</yCoord>
</edgeMap>
<edgeMap>
<xCoord>140</xCoord>
<yCoord>286</yCoord>
</edgeMap>
<edgeMap>
<xCoord>141</xCoord>
<yCoord>286</yCoord>
</edgeMap>
<edgeMap>
<xCoord>142</xCoord>
<yCoord>286</yCoord>
</edgeMap>
<edgeMap>
<xCoord>143</xCoord>
<yCoord>287</yCoord>
</edgeMap>
<edgeMap>
<xCoord>143</xCoord>
<yCoord>288</yCoord>
</edgeMap>
<edgeMap>
<xCoord>143</xCoord>
<yCoord>289</yCoord>
</edgeMap>
<edgeMap>
<xCoord>144</xCoord>
<yCoord>290</yCoord>
</edgeMap>
<edgeMap>
<xCoord>145</xCoord>
<yCoord>291</yCoord>
</edgeMap>
<edgeMap>
<xCoord>146</xCoord>
<yCoord>291</yCoord>
</edgeMap>
<edgeMap>
<xCoord>147</xCoord>
<yCoord>291</yCoord>
</edgeMap>
<edgeMap>
<xCoord>148</xCoord>
<yCoord>291</yCoord>
</edgeMap>
<edgeMap>
<xCoord>149</xCoord>
<yCoord>291</yCoord>
</edgeMap>
<edgeMap>
<xCoord>150</xCoord>
<yCoord>290</yCoord>
</edgeMap>
<edgeMap>
<xCoord>151</xCoord>
<yCoord>290</yCoord>
</edgeMap>
<edgeMap>
<xCoord>152</xCoord>
<yCoord>291</yCoord>
</edgeMap>
<edgeMap>
<xCoord>153</xCoord>
<yCoord>291</yCoord>
</edgeMap>
</roi>
<roi>
<imageZposition>-127.0</imageZposition>
<imageSOP_UID>1.3.6.1.4.1.14519.5.2.1.6279.6001.309678495226344733796959020464</imageSOP_UID>
<inclusion>TRUE</inclusion>
<edgeMap>
<xCoord>151</xCoord>
<yCoord>291</yCoord>
</edgeMap>
<edgeMap>
<xCoord>152</xCoord>
<yCoord>290</yCoord>
</edgeMap>
<edgeMap>
<xCoord>153</xCoord>
<yCoord>290</yCoord>
</edgeMap>
<edgeMap>
<xCoord>154</xCoord>
<yCoord>289</yCoord>
</edgeMap>
<edgeMap>
<xCoord>154</xCoord>
<yCoord>288</yCoord>
</edgeMap>
<edgeMap>
<xCoord>155</xCoord>
<yCoord>287</yCoord>
</edgeMap>
<edgeMap>
<xCoord>156</xCoord>
<yCoord>286</yCoord>
</edgeMap>
<edgeMap>
<xCoord>157</xCoord>
<yCoord>287</yCoord>
</edgeMap>
<edgeMap>
<xCoord>158</xCoord>
<yCoord>288</yCoord>
</edgeMap>
<edgeMap>
<xCoord>159</xCoord>
<yCoord>287</yCoord>
</edgeMap>
<edgeMap>
<xCoord>160</xCoord>
<yCoord>287</yCoord>
</edgeMap>
<edgeMap>
<xCoord>161</xCoord>
<yCoord>288</yCoord>
</edgeMap>
<edgeMap>
<xCoord>162</xCoord>
<yCoord>288</yCoord>
</edgeMap>
<edgeMap>
<xCoord>163</xCoord>
<yCoord>287</yCoord>
</edgeMap>
<edgeMap>
<xCoord>164</xCoord>
<yCoord>286</yCoord>
</edgeMap>
<edgeMap>
<xCoord>165</xCoord>
<yCoord>285</yCoord>
</edgeMap>
<edgeMap>
<xCoord>166</xCoord>
<yCoord>284</yCoord>
</edgeMap>
<edgeMap>
<xCoord>166</xCoord>
<yCoord>283</yCoord>
</edgeMap>
<edgeMap>
<xCoord>167</xCoord>
<yCoord>282</yCoord>
</edgeMap>
<edgeMap>
<xCoord>166</xCoord>
<yCoord>281</yCoord>
</edgeMap>
<edgeMap>
<xCoord>165</xCoord>
<yCoord>280</yCoord>
</edgeMap>
<edgeMap>
<xCoord>164</xCoord>
<yCoord>280</yCoord>
</edgeMap>
<edgeMap>
<xCoord>163</xCoord>
<yCoord>280</yCoord>
</edgeMap>
<edgeMap>
<xCoord>162</xCoord>
<yCoord>279</yCoord>
</edgeMap>
<edgeMap>
<xCoord>161</xCoord>
<yCoord>278</yCoord>
</edgeMap>
<edgeMap>
<xCoord>161</xCoord>
<yCoord>277</yCoord>
</edgeMap>
<edgeMap>
<xCoord>160</xCoord>
<yCoord>276</yCoord>
</edgeMap>
<edgeMap>
<xCoord>159</xCoord>
<yCoord>275</yCoord>
</edgeMap>
<edgeMap>
<xCoord>158</xCoord>
<yCoord>275</yCoord>
</edgeMap>
<edgeMap>
<xCoord>157</xCoord>
<yCoord>274</yCoord>
</edgeMap>
<edgeMap>
<xCoord>156</xCoord>
<yCoord>273</yCoord>
</edgeMap>
<edgeMap>
<xCoord>155</xCoord>
<yCoord>272</yCoord>
</edgeMap>
<edgeMap>
<xCoord>154</xCoord>
<yCoord>271</yCoord>
</edgeMap>
<edgeMap>
<xCoord>154</xCoord>
<yCoord>270</yCoord>
</edgeMap>
<edgeMap>
<xCoord>153</xCoord>
<yCoord>270</yCoord>
</edgeMap>
<edgeMap>
<xCoord>152</xCoord>
<yCoord>270</yCoord>
</edgeMap>
<edgeMap>
<xCoord>151</xCoord>
<yCoord>270</yCoord>
</edgeMap>
<edgeMap>
<xCoord>150</xCoord>
<yCoord>270</yCoord>
</edgeMap>
<edgeMap>
<xCoord>149</xCoord>
<yCoord>270</yCoord>
</edgeMap>
<edgeMap>
<xCoord>148</xCoord>
<yCoord>270</yCoord>
</edgeMap>
<edgeMap>
<xCoord>147</xCoord>
<yCoord>270</yCoord>
</edgeMap>
<edgeMap>
<xCoord>146</xCoord>
<yCoord>270</yCoord>
</edgeMap>
<edgeMap>
<xCoord>145</xCoord>
<yCoord>270</yCoord>
</edgeMap>
<edgeMap>
<xCoord>144</xCoord>
<yCoord>270</yCoord>
</edgeMap>
<edgeMap>
<xCoord>143</xCoord>
<yCoord>270</yCoord>
</edgeMap>
<edgeMap>
<xCoord>142</xCoord>
<yCoord>270</yCoord>
</edgeMap>
<edgeMap>
<xCoord>141</xCoord>
<yCoord>271</yCoord>
</edgeMap>
<edgeMap>
<xCoord>140</xCoord>
<yCoord>271</yCoord>
</edgeMap>
<edgeMap>
<xCoord>139</xCoord>
<yCoord>271</yCoord>
</edgeMap>
<edgeMap>
<xCoord>138</xCoord>
<yCoord>270</yCoord>
</edgeMap>
<edgeMap>
<xCoord>139</xCoord>
<yCoord>271</yCoord>
</edgeMap>
<edgeMap>
<xCoord>139</xCoord>
<yCoord>272</yCoord>
</edgeMap>
<edgeMap>
<xCoord>138</xCoord>
<yCoord>273</yCoord>
</edgeMap>
<edgeMap>
<xCoord>138</xCoord>
<yCoord>274</yCoord>
</edgeMap>
<edgeMap>
<xCoord>137</xCoord>
<yCoord>275</yCoord>
</edgeMap>
<edgeMap>
<xCoord>136</xCoord>
<yCoord>276</yCoord>
</edgeMap>
<edgeMap>
<xCoord>135</xCoord>
<yCoord>277</yCoord>
</edgeMap>
<edgeMap>
<xCoord>134</xCoord>
<yCoord>277</yCoord>
</edgeMap>
<edgeMap>
<xCoord>133</xCoord>
<yCoord>278</yCoord>
</edgeMap>
<edgeMap>
<xCoord>132</xCoord>
<yCoord>279</yCoord>
</edgeMap>
<edgeMap>
<xCoord>131</xCoord>
<yCoord>280</yCoord>
</edgeMap>
<edgeMap>
<xCoord>131</xCoord>
<yCoord>281</yCoord>
</edgeMap>
<edgeMap>
<xCoord>130</xCoord>
<yCoord>282</yCoord>
</edgeMap>
<edgeMap>
<xCoord>130</xCoord>
<yCoord>283</yCoord>
</edgeMap>
<edgeMap>
<xCoord>130</xCoord>
<yCoord>284</yCoord>
</edgeMap>
<edgeMap>
<xCoord>130</xCoord>
<yCoord>285</yCoord>
</edgeMap>
<edgeMap>
<xCoord>130</xCoord>
<yCoord>286</yCoord>
</edgeMap>
<edgeMap>
<xCoord>131</xCoord>
<yCoord>287</yCoord>
</edgeMap>
<edgeMap>
<xCoord>132</xCoord>
<yCoord>288</yCoord>
</edgeMap>
<edgeMap>
<xCoord>133</xCoord>
<yCoord>287</yCoord>
</edgeMap>
<edgeMap>
<xCoord>133</xCoord>
<yCoord>286</yCoord>
</edgeMap>
<edgeMap>
<xCoord>134</xCoord>
<yCoord>285</yCoord>
</edgeMap>
<edgeMap>
<xCoord>135</xCoord>
<yCoord>285</yCoord>
</edgeMap>
<edgeMap>
<xCoord>136</xCoord>
<yCoord>284</yCoord>
</edgeMap>
<edgeMap>
<xCoord>137</xCoord>
<yCoord>284</yCoord>
</edgeMap>
<edgeMap>
<xCoord>138</xCoord>
<yCoord>284</yCoord>
</edgeMap>
<edgeMap>
<xCoord>139</xCoord>
<yCoord>284</yCoord>
</edgeMap>
<edgeMap>
<xCoord>140</xCoord>
<yCoord>284</yCoord>
</edgeMap>
<edgeMap>
<xCoord>141</xCoord>
<yCoord>284</yCoord>
</edgeMap>
<edgeMap>
<xCoord>142</xCoord>
<yCoord>285</yCoord>
</edgeMap>
<edgeMap>
<xCoord>143</xCoord>
<yCoord>285</yCoord>
</edgeMap>
<edgeMap>
<xCoord>144</xCoord>
<yCoord>286</yCoord>
</edgeMap>
<edgeMap>
<xCoord>144</xCoord>
<yCoord>287</yCoord>
</edgeMap>
<edgeMap>
<xCoord>145</xCoord>
<yCoord>288</yCoord>
</edgeMap>
<edgeMap>
<xCoord>145</xCoord>
<yCoord>289</yCoord>
</edgeMap>
<edgeMap>
<xCoord>146</xCoord>
<yCoord>290</yCoord>
</edgeMap>
<edgeMap>
<xCoord>147</xCoord>
<yCoord>290</yCoord>
</edgeMap>
<edgeMap>
<xCoord>148</xCoord>
<yCoord>290</yCoord>
</edgeMap>
<edgeMap>
<xCoord>149</xCoord>
<yCoord>290</yCoord>
</edgeMap>
<edgeMap>
<xCoord>150</xCoord>
<yCoord>290</yCoord>
</edgeMap>
<edgeMap>
<xCoord>151</xCoord>
<yCoord>291</yCoord>
</edgeMap>
</roi>
<roi>
<imageZposition>-128.0</imageZposition>
<imageSOP_UID>1.3.6.1.4.1.14519.5.2.1.6279.6001.156854084494004294098809809268</imageSOP_UID>
<inclusion>TRUE</inclusion>
<edgeMap>
<xCoord>148</xCoord>
<yCoord>290</yCoord>
</edgeMap>
<edgeMap>
<xCoord>149</xCoord>
<yCoord>289</yCoord>
</edgeMap>
<edgeMap>
<xCoord>150</xCoord>
<yCoord>289</yCoord>
</edgeMap>
<edgeMap>
<xCoord>151</xCoord>
<yCoord>289</yCoord>
</edgeMap>
<edgeMap>
<xCoord>152</xCoord>
<yCoord>289</yCoord>
</edgeMap>
<edgeMap>
<xCoord>153</xCoord>
<yCoord>289</yCoord>
</edgeMap>
<edgeMap>
<xCoord>154</xCoord>
<yCoord>289</yCoord>
</edgeMap>
<edgeMap>
<xCoord>155</xCoord>
<yCoord>289</yCoord>
</edgeMap>
<edgeMap>
<xCoord>156</xCoord>
<yCoord>289</yCoord>
</edgeMap>
<edgeMap>
<xCoord>157</xCoord>
<yCoord>289</yCoord>
</edgeMap>
<edgeMap>
<xCoord>158</xCoord>
<yCoord>289</yCoord>
</edgeMap>
<edgeMap>
<xCoord>159</xCoord>
<yCoord>288</yCoord>
</edgeMap>
<edgeMap>
<xCoord>160</xCoord>
<yCoord>287</yCoord>
</edgeMap>
<edgeMap>
<xCoord>161</xCoord>
<yCoord>286</yCoord>
</edgeMap>
<edgeMap>
<xCoord>162</xCoord>
<yCoord>285</yCoord>
</edgeMap>
<edgeMap>
<xCoord>163</xCoord>
<yCoord>285</yCoord>
</edgeMap>
<edgeMap>
<xCoord>164</xCoord>
<yCoord>284</yCoord>
</edgeMap>
<edgeMap>
<xCoord>165</xCoord>
<yCoord>283</yCoord>
</edgeMap>
<edgeMap>
<xCoord>166</xCoord>
<yCoord>283</yCoord>
</edgeMap>
<edgeMap>
<xCoord>167</xCoord>
<yCoord>283</yCoord>
</edgeMap>
<edgeMap>
<xCoord>168</xCoord>
<yCoord>282</yCoord>
</edgeMap>
<edgeMap>
<xCoord>169</xCoord>
<yCoord>281</yCoord>
</edgeMap>
<edgeMap>
<xCoord>168</xCoord>
<yCoord>281</yCoord>
</edgeMap>
<edgeMap>
<xCoord>167</xCoord>
<yCoord>281</yCoord>
</edgeMap>
<edgeMap>
<xCoord>166</xCoord>
<yCoord>280</yCoord>
</edgeMap>
<edgeMap>
<xCoord>166</xCoord>
<yCoord>279</yCoord>
</edgeMap>
<edgeMap>
<xCoord>165</xCoord>
<yCoord>278</yCoord>
</edgeMap>
<edgeMap>
<xCoord>164</xCoord>
<yCoord>277</yCoord>
</edgeMap>
<edgeMap>
<xCoord>163</xCoord>
<yCoord>277</yCoord>
</edgeMap>
<edgeMap>
<xCoord>162</xCoord>
<yCoord>277</yCoord>
</edgeMap>
<edgeMap>
<xCoord>161</xCoord>
<yCoord>277</yCoord>
</edgeMap>
<edgeMap>
<xCoord>160</xCoord>
<yCoord>276</yCoord>
</edgeMap>
<edgeMap>
<xCoord>160</xCoord>
<yCoord>275</yCoord>
</edgeMap>
<edgeMap>
<xCoord>160</xCoord>
<yCoord>274</yCoord>
</edgeMap>
<edgeMap>
<xCoord>159</xCoord>
<yCoord>273</yCoord>
</edgeMap>
<edgeMap>
<xCoord>160</xCoord>
<yCoord>272</yCoord>
</edgeMap>
<edgeMap>
<xCoord>160</xCoord>
<yCoord>271</yCoord>
</edgeMap>
<edgeMap>
<xCoord>159</xCoord>
<yCoord>270</yCoord>
</edgeMap>
<edgeMap>
<xCoord>158</xCoord>
<yCoord>270</yCoord>
</edgeMap>
<edgeMap>
<xCoord>157</xCoord>
<yCoord>269</yCoord>
</edgeMap>
<edgeMap>
<xCoord>156</xCoord>
<yCoord>269</yCoord>
</edgeMap>
<edgeMap>
<xCoord>155</xCoord>
<yCoord>268</yCoord>
</edgeMap>
<edgeMap>
<xCoord>154</xCoord>
<yCoord>268</yCoord>
</edgeMap>
<edgeMap>
<xCoord>153</xCoord>
<yCoord>268</yCoord>
</edgeMap>
<edgeMap>
<xCoord>152</xCoord>
<yCoord>268</yCoord>
</edgeMap>
<edgeMap>
<xCoord>151</xCoord>
<yCoord>268</yCoord>
</edgeMap>
<edgeMap>
<xCoord>150</xCoord>
<yCoord>269</yCoord>
</edgeMap>
<edgeMap>
<xCoord>149</xCoord>
<yCoord>269</yCoord>
</edgeMap>
<edgeMap>
<xCoord>148</xCoord>
<yCoord>269</yCoord>
</edgeMap>
<edgeMap>
<xCoord>147</xCoord>
<yCoord>269</yCoord>
</edgeMap>
<edgeMap>
<xCoord>146</xCoord>
<yCoord>268</yCoord>
</edgeMap>
<edgeMap>
<xCoord>145</xCoord>
<yCoord>268</yCoord>
</edgeMap>
<edgeMap>
<xCoord>144</xCoord>
<yCoord>268</yCoord>
</edgeMap>
<edgeMap>
<xCoord>143</xCoord>
<yCoord>268</yCoord>
</edgeMap>
<edgeMap>
<xCoord>142</xCoord>
<yCoord>268</yCoord>
</edgeMap>
<edgeMap>
<xCoord>141</xCoord>
<yCoord>268</yCoord>
</edgeMap>
<edgeMap>
<xCoord>140</xCoord>
<yCoord>268</yCoord>
</edgeMap>
<edgeMap>
<xCoord>139</xCoord>
<yCoord>269</yCoord>
</edgeMap>
<edgeMap>
<xCoord>138</xCoord>
<yCoord>270</yCoord>
</edgeMap>
<edgeMap>
<xCoord>137</xCoord>
<yCoord>270</yCoord>
</edgeMap>
<edgeMap>
<xCoord>137</xCoord>
<yCoord>271</yCoord>
</edgeMap>
<edgeMap>
<xCoord>136</xCoord>
<yCoord>272</yCoord>
</edgeMap>
<edgeMap>
<xCoord>135</xCoord>
<yCoord>273</yCoord>
</edgeMap>
<edgeMap>
<xCoord>135</xCoord>
<yCoord>274</yCoord>
</edgeMap>
<edgeMap>
<xCoord>134</xCoord>
<yCoord>275</yCoord>
</edgeMap>
<edgeMap>
<xCoord>134</xCoord>
<yCoord>276</yCoord>
</edgeMap>
<edgeMap>
<xCoord>135</xCoord>
<yCoord>277</yCoord>
</edgeMap>
<edgeMap>
<xCoord>135</xCoord>
<yCoord>278</yCoord>
</edgeMap>
<edgeMap>
<xCoord>134</xCoord>
<yCoord>279</yCoord>
</edgeMap>
<edgeMap>
<xCoord>135</xCoord>
<yCoord>280</yCoord>
</edgeMap>
<edgeMap>
<xCoord>136</xCoord>
<yCoord>281</yCoord>
</edgeMap>
<edgeMap>
<xCoord>137</xCoord>
<yCoord>281</yCoord>
</edgeMap>
<edgeMap>
<xCoord>138</xCoord>
<yCoord>282</yCoord>
</edgeMap>
<edgeMap>
<xCoord>138</xCoord>
<yCoord>283</yCoord>
</edgeMap>
<edgeMap>
<xCoord>139</xCoord>
<yCoord>283</yCoord>
</edgeMap>
<edgeMap>
<xCoord>140</xCoord>
<yCoord>283</yCoord>
</edgeMap>
<edgeMap>
<xCoord>141</xCoord>
<yCoord>284</yCoord>
</edgeMap>
<edgeMap>
<xCoord>142</xCoord>
<yCoord>285</yCoord>
</edgeMap>
<edgeMap>
<xCoord>143</xCoord>
<yCoord>286</yCoord>
</edgeMap>
<edgeMap>
<xCoord>143</xCoord>
<yCoord>287</yCoord>
</edgeMap>
<edgeMap>
<xCoord>144</xCoord>
<yCoord>288</yCoord>
</edgeMap>
<edgeMap>
<xCoord>145</xCoord>
<yCoord>289</yCoord>
</edgeMap>
<edgeMap>
<xCoord>146</xCoord>
<yCoord>290</yCoord>
</edgeMap>
<edgeMap>
<xCoord>147</xCoord>
<yCoord>290</yCoord>
</edgeMap>
<edgeMap>
<xCoord>148</xCoord>
<yCoord>290</yCoord>
</edgeMap>
</roi>
<roi>
<imageZposition>-129.0</imageZposition>
<imageSOP_UID>1.3.6.1.4.1.14519.5.2.1.6279.6001.292109807914230736484823694499</imageSOP_UID>
<inclusion>TRUE</inclusion>
<edgeMap>
<xCoord>152</xCoord>
<yCoord>291</yCoord>
</edgeMap>
<edgeMap>
<xCoord>153</xCoord>
<yCoord>290</yCoord>
</edgeMap>
<edgeMap>
<xCoord>154</xCoord>
<yCoord>289</yCoord>
</edgeMap>
<edgeMap>
<xCoord>155</xCoord>
<yCoord>288</yCoord>
</edgeMap>
<edgeMap>
<xCoord>156</xCoord>
<yCoord>288</yCoord>
</edgeMap>
<edgeMap>
<xCoord>157</xCoord>
<yCoord>287</yCoord>
</edgeMap>
<edgeMap>
<xCoord>158</xCoord>
<yCoord>287</yCoord>
</edgeMap>
<edgeMap>
<xCoord>159</xCoord>
<yCoord>288</yCoord>
</edgeMap>
<edgeMap>
<xCoord>160</xCoord>
<yCoord>288</yCoord>
</edgeMap>
<edgeMap>
<xCoord>161</xCoord>
<yCoord>288</yCoord>
</edgeMap>
<edgeMap>
<xCoord>162</xCoord>
<yCoord>287</yCoord>
</edgeMap>
<edgeMap>
<xCoord>163</xCoord>
<yCoord>286</yCoord>
</edgeMap>
<edgeMap>
<xCoord>164</xCoord>
<yCoord>286</yCoord>
</edgeMap>
<edgeMap>
<xCoord>165</xCoord>
<yCoord>285</yCoord>
</edgeMap>
<edgeMap>
<xCoord>165</xCoord>
<yCoord>284</yCoord>
</edgeMap>
<edgeMap>
<xCoord>166</xCoord>
<yCoord>283</yCoord>
</edgeMap>
<edgeMap>
<xCoord>167</xCoord>
<yCoord>282</yCoord>
</edgeMap>
<edgeMap>
<xCoord>168</xCoord>
<yCoord>282</yCoord>
</edgeMap>
<edgeMap>
<xCoord>169</xCoord>
<yCoord>283</yCoord>
</edgeMap>
<edgeMap>
<xCoord>170</xCoord>
<yCoord>282</yCoord>
</edgeMap>
<edgeMap>
<xCoord>170</xCoord>
<yCoord>281</yCoord>
</edgeMap>
<edgeMap>
<xCoord>169</xCoord>
<yCoord>281</yCoord>
</edgeMap>
<edgeMap>
<xCoord>168</xCoord>
<yCoord>281</yCoord>
</edgeMap>
<edgeMap>
<xCoord>167</xCoord>
<yCoord>280</yCoord>
</edgeMap>
<edgeMap>
<xCoord>166</xCoord>
<yCoord>280</yCoord>
</edgeMap>
<edgeMap>
<xCoord>165</xCoord>
<yCoord>279</yCoord>
</edgeMap>
<edgeMap>
<xCoord>164</xCoord>
<yCoord>278</yCoord>
</edgeMap>
<edgeMap>
<xCoord>163</xCoord>
<yCoord>278</yCoord>
</edgeMap>
<edgeMap>
<xCoord>162</xCoord>
<yCoord>278</yCoord>
</edgeMap>
<edgeMap>
<xCoord>161</xCoord>
<yCoord>278</yCoord>
</edgeMap>
<edgeMap>
<xCoord>160</xCoord>
<yCoord>278</yCoord>
</edgeMap>
<edgeMap>
<xCoord>159</xCoord>
<yCoord>277</yCoord>
</edgeMap>
<edgeMap>
<xCoord>158</xCoord>
<yCoord>276</yCoord>
</edgeMap>
<edgeMap>
<xCoord>159</xCoord>
<yCoord>275</yCoord>
</edgeMap>
<edgeMap>
<xCoord>159</xCoord>
<yCoord>274</yCoord>
</edgeMap>
<edgeMap>
<xCoord>159</xCoord>
<yCoord>273</yCoord>
</edgeMap>
<edgeMap>
<xCoord>159</xCoord>
<yCoord>272</yCoord>
</edgeMap>
<edgeMap>
<xCoord>158</xCoord>
<yCoord>272</yCoord>
</edgeMap>
<edgeMap>
<xCoord>157</xCoord>
<yCoord>271</yCoord>
</edgeMap>
<edgeMap>
<xCoord>156</xCoord>
<yCoord>270</yCoord>
</edgeMap>
<edgeMap>
<xCoord>155</xCoord>
<yCoord>269</yCoord>
</edgeMap>
<edgeMap>
<xCoord>154</xCoord>
<yCoord>269</yCoord>
</edgeMap>
<edgeMap>
<xCoord>153</xCoord>
<yCoord>269</yCoord>
</edgeMap>
<edgeMap>
<xCoord>152</xCoord>
<yCoord>269</yCoord>
</edgeMap>
<edgeMap>
<xCoord>151</xCoord>
<yCoord>269</yCoord>
</edgeMap>
<edgeMap>
<xCoord>150</xCoord>
<yCoord>269</yCoord>
</edgeMap>
<edgeMap>
<xCoord>149</xCoord>
<yCoord>269</yCoord>
</edgeMap>
<edgeMap>
<xCoord>148</xCoord>
<yCoord>269</yCoord>
</edgeMap>
<edgeMap>
<xCoord>147</xCoord>
<yCoord>269</yCoord>
</edgeMap>
<edgeMap>
<xCoord>146</xCoord>
<yCoord>269</yCoord>
</edgeMap>
<edgeMap>
<xCoord>145</xCoord>
<yCoord>269</yCoord>
</edgeMap>
<edgeMap>
<xCoord>144</xCoord>
<yCoord>269</yCoord>
</edgeMap>
<edgeMap>
<xCoord>143</xCoord>
<yCoord>269</yCoord>
</edgeMap>
<edgeMap>
<xCoord>142</xCoord>
<yCoord>269</yCoord>
</edgeMap>
<edgeMap>
<xCoord>141</xCoord>
<yCoord>269</yCoord>
</edgeMap>
<edgeMap>
<xCoord>140</xCoord>
<yCoord>270</yCoord>
</edgeMap>
<edgeMap>
<xCoord>139</xCoord>
<yCoord>270</yCoord>
</edgeMap>
<edgeMap>
<xCoord>138</xCoord>
<yCoord>270</yCoord>
</edgeMap>
<edgeMap>
<xCoord>137</xCoord>
<yCoord>270</yCoord>
</edgeMap>
<edgeMap>
<xCoord>138</xCoord>
<yCoord>271</yCoord>
</edgeMap>
<edgeMap>
<xCoord>138</xCoord>
<yCoord>272</yCoord>
</edgeMap>
<edgeMap>
<xCoord>138</xCoord>
<yCoord>273</yCoord>
</edgeMap>
<edgeMap>
<xCoord>137</xCoord>
<yCoord>274</yCoord>
</edgeMap>
<edgeMap>
<xCoord>137</xCoord>
<yCoord>275</yCoord>
</edgeMap>
<edgeMap>
<xCoord>137</xCoord>
<yCoord>276</yCoord>
</edgeMap>
<edgeMap>
<xCoord>137</xCoord>
<yCoord>277</yCoord>
</edgeMap>
<edgeMap>
<xCoord>138</xCoord>
<yCoord>278</yCoord>
</edgeMap>
<edgeMap>
<xCoord>139</xCoord>
<yCoord>279</yCoord>
</edgeMap>
<edgeMap>
<xCoord>140</xCoord>
<yCoord>280</yCoord>
</edgeMap>
<edgeMap>
<xCoord>141</xCoord>
<yCoord>281</yCoord>
</edgeMap>
<edgeMap>
<xCoord>141</xCoord>
<yCoord>282</yCoord>
</edgeMap>
<edgeMap>
<xCoord>142</xCoord>
<yCoord>283</yCoord>
</edgeMap>
<edgeMap>
<xCoord>142</xCoord>
<yCoord>284</yCoord>
</edgeMap>
<edgeMap>
<xCoord>143</xCoord>
<yCoord>285</yCoord>
</edgeMap>
<edgeMap>
<xCoord>144</xCoord>
<yCoord>286</yCoord>
</edgeMap>
<edgeMap>
<xCoord>144</xCoord>
<yCoord>287</yCoord>
</edgeMap>
<edgeMap>
<xCoord>145</xCoord>
<yCoord>288</yCoord>
</edgeMap>
<edgeMap>
<xCoord>145</xCoord>
<yCoord>289</yCoord>
</edgeMap>
<edgeMap>
<xCoord>145</xCoord>
<yCoord>290</yCoord>
</edgeMap>
<edgeMap>
<xCoord>146</xCoord>
<yCoord>290</yCoord>
</edgeMap>
<edgeMap>
<xCoord>147</xCoord>
<yCoord>290</yCoord>
</edgeMap>
<edgeMap>
<xCoord>148</xCoord>
<yCoord>289</yCoord>
</edgeMap>
<edgeMap>
<xCoord>149</xCoord>
<yCoord>290</yCoord>
</edgeMap>
<edgeMap>
<xCoord>150</xCoord>
<yCoord>291</yCoord>
</edgeMap>
<edgeMap>
<xCoord>151</xCoord>
<yCoord>291</yCoord>
</edgeMap>
<edgeMap>
<xCoord>152</xCoord>
<yCoord>291</yCoord>
</edgeMap>
</roi>
<roi>
<imageZposition>-130.0</imageZposition>
<imageSOP_UID>1.3.6.1.4.1.14519.5.2.1.6279.6001.127023230894723415891204740645</imageSOP_UID>
<inclusion>TRUE</inclusion>
<edgeMap>
<xCoord>152</xCoord>
<yCoord>290</yCoord>
</edgeMap>
<edgeMap>
<xCoord>153</xCoord>
<yCoord>289</yCoord>
</edgeMap>
<edgeMap>
<xCoord>154</xCoord>
<yCoord>288</yCoord>
</edgeMap>
<edgeMap>
<xCoord>155</xCoord>
<yCoord>288</yCoord>
</edgeMap>
<edgeMap>
<xCoord>156</xCoord>
<yCoord>288</yCoord>
</edgeMap>
<edgeMap>
<xCoord>157</xCoord>
<yCoord>287</yCoord>
</edgeMap>
<edgeMap>
<xCoord>158</xCoord>
<yCoord>287</yCoord>
</edgeMap>
<edgeMap>
<xCoord>159</xCoord>
<yCoord>286</yCoord>
</edgeMap>
<edgeMap>
<xCoord>160</xCoord>
<yCoord>286</yCoord>
</edgeMap>
<edgeMap>
<xCoord>161</xCoord>
<yCoord>286</yCoord>
</edgeMap>
<edgeMap>
<xCoord>162</xCoord>
<yCoord>286</yCoord>
</edgeMap>
<edgeMap>
<xCoord>163</xCoord>
<yCoord>286</yCoord>
</edgeMap>
<edgeMap>
<xCoord>164</xCoord>
<yCoord>285</yCoord>
</edgeMap>
<edgeMap>
<xCoord>165</xCoord>
<yCoord>285</yCoord>
</edgeMap>
<edgeMap>
<xCoord>165</xCoord>
<yCoord>284</yCoord>
</edgeMap>
<edgeMap>
<xCoord>166</xCoord>
<yCoord>283</yCoord>
</edgeMap>
<edgeMap>
<xCoord>167</xCoord>
<yCoord>284</yCoord>
</edgeMap>
<edgeMap>
<xCoord>168</xCoord>
<yCoord>283</yCoord>
</edgeMap>
<edgeMap>
<xCoord>169</xCoord>
<yCoord>283</yCoord>
</edgeMap>
<edgeMap>
<xCoord>170</xCoord>
<yCoord>284</yCoord>
</edgeMap>
<edgeMap>
<xCoord>169</xCoord>
<yCoord>285</yCoord>
</edgeMap>
<edgeMap>
<xCoord>170</xCoord>
<yCoord>284</yCoord>
</edgeMap>
<edgeMap>
<xCoord>170</xCoord>
<yCoord>283</yCoord>
</edgeMap>
<edgeMap>
<xCoord>170</xCoord>
<yCoord>282</yCoord>
</edgeMap>
<edgeMap>
<xCoord>169</xCoord>
<yCoord>281</yCoord>
</edgeMap>
<edgeMap>
<xCoord>168</xCoord>
<yCoord>280</yCoord>
</edgeMap>
<edgeMap>
<xCoord>167</xCoord>
<yCoord>280</yCoord>
</edgeMap>
<edgeMap>
<xCoord>166</xCoord>
<yCoord>280</yCoord>
</edgeMap>
<edgeMap>
<xCoord>165</xCoord>
<yCoord>279</yCoord>
</edgeMap>
<edgeMap>
<xCoord>164</xCoord>
<yCoord>279</yCoord>
</edgeMap>
<edgeMap>
<xCoord>163</xCoord>
<yCoord>278</yCoord>
</edgeMap>
<edgeMap>
<xCoord>162</xCoord>
<yCoord>277</yCoord>
</edgeMap>
<edgeMap>
<xCoord>161</xCoord>
<yCoord>276</yCoord>
</edgeMap>
<edgeMap>
<xCoord>160</xCoord>
<yCoord>275</yCoord>
</edgeMap>
<edgeMap>
<xCoord>160</xCoord>
<yCoord>274</yCoord>
</edgeMap>
<edgeMap>
<xCoord>160</xCoord>
<yCoord>273</yCoord>
</edgeMap>
<edgeMap>
<xCoord>160</xCoord>
<yCoord>272</yCoord>
</edgeMap>
<edgeMap>
<xCoord>159</xCoord>
<yCoord>272</yCoord>
</edgeMap>
<edgeMap>
<xCoord>158</xCoord>
<yCoord>271</yCoord>
</edgeMap>
<edgeMap>
<xCoord>157</xCoord>
<yCoord>270</yCoord>
</edgeMap>
<edgeMap>
<xCoord>157</xCoord>
<yCoord>269</yCoord>
</edgeMap>
<edgeMap>
<xCoord>158</xCoord>
<yCoord>268</yCoord>
</edgeMap>
<edgeMap>
<xCoord>157</xCoord>
<yCoord>267</yCoord>
</edgeMap>
<edgeMap>
<xCoord>156</xCoord>
<yCoord>267</yCoord>
</edgeMap>
<edgeMap>
<xCoord>155</xCoord>
<yCoord>267</yCoord>
</edgeMap>
<edgeMap>
<xCoord>154</xCoord>
<yCoord>267</yCoord>
</edgeMap>
<edgeMap>
<xCoord>153</xCoord>
<yCoord>267</yCoord>
</edgeMap>
<edgeMap>
<xCoord>152</xCoord>
<yCoord>267</yCoord>
</edgeMap>
<edgeMap>
<xCoord>151</xCoord>
<yCoord>267</yCoord>
</edgeMap>
<edgeMap>
<xCoord>150</xCoord>
<yCoord>267</yCoord>
</edgeMap>
<edgeMap>
<xCoord>149</xCoord>
<yCoord>267</yCoord>
</edgeMap>
<edgeMap>
<xCoord>148</xCoord>
<yCoord>267</yCoord>
</edgeMap>
<edgeMap>
<xCoord>147</xCoord>
<yCoord>267</yCoord>
</edgeMap>
<edgeMap>
<xCoord>146</xCoord>
<yCoord>267</yCoord>
</edgeMap>
<edgeMap>
<xCoord>145</xCoord>
<yCoord>267</yCoord>
</edgeMap>
<edgeMap>
<xCoord>144</xCoord>
<yCoord>266</yCoord>
</edgeMap>
<edgeMap>
<xCoord>143</xCoord>
<yCoord>266</yCoord>
</edgeMap>
<edgeMap>
<xCoord>142</xCoord>
<yCoord>266</yCoord>
</edgeMap>
<edgeMap>
<xCoord>141</xCoord>
<yCoord>267</yCoord>
</edgeMap>
<edgeMap>
<xCoord>140</xCoord>
<yCoord>268</yCoord>
</edgeMap>
<edgeMap>
<xCoord>139</xCoord>
<yCoord>269</yCoord>
</edgeMap>
<edgeMap>
<xCoord>138</xCoord>
<yCoord>270</yCoord>
</edgeMap>
<edgeMap>
<xCoord>137</xCoord>
<yCoord>270</yCoord>
</edgeMap>
<edgeMap>
<xCoord>137</xCoord>
<yCoord>271</yCoord>
</edgeMap>
<edgeMap>
<xCoord>137</xCoord>
<yCoord>272</yCoord>
</edgeMap>
<edgeMap>
<xCoord>137</xCoord>
<yCoord>273</yCoord>
</edgeMap>
<edgeMap>
<xCoord>136</xCoord>
<yCoord>274</yCoord>
</edgeMap>
<edgeMap>
<xCoord>136</xCoord>
<yCoord>275</yCoord>
</edgeMap>
<edgeMap>
<xCoord>136</xCoord>
<yCoord>276</yCoord>
</edgeMap>
<edgeMap>
<xCoord>137</xCoord>
<yCoord>277</yCoord>
</edgeMap>
<edgeMap>
<xCoord>137</xCoord>
<yCoord>278</yCoord>
</edgeMap>
<edgeMap>
<xCoord>138</xCoord>
<yCoord>279</yCoord>
</edgeMap>
<edgeMap>
<xCoord>139</xCoord>
<yCoord>280</yCoord>
</edgeMap>
<edgeMap>
<xCoord>140</xCoord>
<yCoord>281</yCoord>
</edgeMap>
<edgeMap>
<xCoord>141</xCoord>
<yCoord>282</yCoord>
</edgeMap>
<edgeMap>
<xCoord>141</xCoord>
<yCoord>283</yCoord>
</edgeMap>
<edgeMap>
<xCoord>141</xCoord>
<yCoord>284</yCoord>
</edgeMap>
<edgeMap>
<xCoord>142</xCoord>
<yCoord>285</yCoord>
</edgeMap>
<edgeMap>
<xCoord>143</xCoord>
<yCoord>286</yCoord>
</edgeMap>
<edgeMap>
<xCoord>144</xCoord>
<yCoord>286</yCoord>
</edgeMap>
<edgeMap>
<xCoord>145</xCoord>
<yCoord>287</yCoord>
</edgeMap>
<edgeMap>
<xCoord>145</xCoord>
<yCoord>288</yCoord>
</edgeMap>
<edgeMap>
<xCoord>145</xCoord>
<yCoord>289</yCoord>
</edgeMap>
<edgeMap>
<xCoord>145</xCoord>
<yCoord>290</yCoord>
</edgeMap>
<edgeMap>
<xCoord>146</xCoord>
<yCoord>290</yCoord>
</edgeMap>
<edgeMap>
<xCoord>147</xCoord>
<yCoord>289</yCoord>
</edgeMap>
<edgeMap>
<xCoord>148</xCoord>
<yCoord>289</yCoord>
</edgeMap>
<edgeMap>
<xCoord>149</xCoord>
<yCoord>288</yCoord>
</edgeMap>
<edgeMap>
<xCoord>150</xCoord>
<yCoord>289</yCoord>
</edgeMap>
<edgeMap>
<xCoord>151</xCoord>
<yCoord>290</yCoord>
</edgeMap>
<edgeMap>
<xCoord>152</xCoord>
<yCoord>290</yCoord>
</edgeMap>
</roi>
<roi>
<imageZposition>-131.0</imageZposition>
<imageSOP_UID>1.3.6.1.4.1.14519.5.2.1.6279.6001.190567051396601182641402568488</imageSOP_UID>
<inclusion>TRUE</inclusion>
<edgeMap>
<xCoord>152</xCoord>
<yCoord>290</yCoord>
</edgeMap>
<edgeMap>
<xCoord>153</xCoord>
<yCoord>289</yCoord>
</edgeMap>
<edgeMap>
<xCoord>154</xCoord>
<yCoord>288</yCoord>
</edgeMap>
<edgeMap>
<xCoord>155</xCoord>
<yCoord>288</yCoord>
</edgeMap>
<edgeMap>
<xCoord>156</xCoord>
<yCoord>288</yCoord>
</edgeMap>
<edgeMap>
<xCoord>157</xCoord>
<yCoord>287</yCoord>
</edgeMap>
<edgeMap>
<xCoord>158</xCoord>
<yCoord>287</yCoord>
</edgeMap>
<edgeMap>
<xCoord>159</xCoord>
<yCoord>287</yCoord>
</edgeMap>
<edgeMap>
<xCoord>160</xCoord>
<yCoord>287</yCoord>
</edgeMap>
<edgeMap>
<xCoord>161</xCoord>
<yCoord>287</yCoord>
</edgeMap>
<edgeMap>
<xCoord>162</xCoord>
<yCoord>287</yCoord>
</edgeMap>
<edgeMap>
<xCoord>163</xCoord>
<yCoord>287</yCoord>
</edgeMap>
<edgeMap>
<xCoord>164</xCoord>
<yCoord>286</yCoord>
</edgeMap>
<edgeMap>
<xCoord>165</xCoord>
<yCoord>286</yCoord>
</edgeMap>
<edgeMap>
<xCoord>166</xCoord>
<yCoord>285</yCoord>
</edgeMap>
<edgeMap>
<xCoord>167</xCoord>
<yCoord>285</yCoord>
</edgeMap>
<edgeMap>
<xCoord>168</xCoord>
<yCoord>284</yCoord>
</edgeMap>
<edgeMap>
<xCoord>167</xCoord>
<yCoord>283</yCoord>
</edgeMap>
<edgeMap>
<xCoord>167</xCoord>
<yCoord>282</yCoord>
</edgeMap>
<edgeMap>
<xCoord>168</xCoord>
<yCoord>281</yCoord>
</edgeMap>
<edgeMap>
<xCoord>167</xCoord>
<yCoord>280</yCoord>
</edgeMap>
<edgeMap>
<xCoord>166</xCoord>
<yCoord>279</yCoord>
</edgeMap>
<edgeMap>
<xCoord>167</xCoord>
<yCoord>278</yCoord>
</edgeMap>
<edgeMap>
<xCoord>166</xCoord>
<yCoord>277</yCoord>
</edgeMap>
<edgeMap>
<xCoord>165</xCoord>
<yCoord>276</yCoord>
</edgeMap>
<edgeMap>
<xCoord>164</xCoord>
<yCoord>276</yCoord>
</edgeMap>
<edgeMap>
<xCoord>163</xCoord>
<yCoord>275</yCoord>
</edgeMap>
<edgeMap>
<xCoord>163</xCoord>
<yCoord>274</yCoord>
</edgeMap>
<edgeMap>
<xCoord>162</xCoord>
<yCoord>273</yCoord>
</edgeMap>
<edgeMap>
<xCoord>162</xCoord>
<yCoord>272</yCoord>
</edgeMap>
<edgeMap>
<xCoord>161</xCoord>
<yCoord>271</yCoord>
</edgeMap>
<edgeMap>
<xCoord>160</xCoord>
<yCoord>270</yCoord>
</edgeMap>
<edgeMap>
<xCoord>159</xCoord>
<yCoord>269</yCoord>
</edgeMap>
<edgeMap>
<xCoord>158</xCoord>
<yCoord>269</yCoord>
</edgeMap>
<edgeMap>
<xCoord>157</xCoord>
<yCoord>269</yCoord>
</edgeMap>
<edgeMap>
<xCoord>156</xCoord>
<yCoord>269</yCoord>
</edgeMap>
<edgeMap>
<xCoord>155</xCoord>
<yCoord>269</yCoord>
</edgeMap>
<edgeMap>
<xCoord>154</xCoord>
<yCoord>269</yCoord>
</edgeMap>
<edgeMap>
<xCoord>153</xCoord>
<yCoord>269</yCoord>
</edgeMap>
<edgeMap>
<xCoord>152</xCoord>
<yCoord>269</yCoord>
</edgeMap>
<edgeMap>
<xCoord>151</xCoord>
<yCoord>269</yCoord>
</edgeMap>
<edgeMap>
<xCoord>150</xCoord>
<yCoord>269</yCoord>
</edgeMap>
<edgeMap>
<xCoord>149</xCoord>
<yCoord>269</yCoord>
</edgeMap>
<edgeMap>
<xCoord>148</xCoord>
<yCoord>269</yCoord>
</edgeMap>
<edgeMap>
<xCoord>147</xCoord>
<yCoord>269</yCoord>
</edgeMap>
<edgeMap>
<xCoord>146</xCoord>
<yCoord>268</yCoord>
</edgeMap>
<edgeMap>
<xCoord>145</xCoord>
<yCoord>268</yCoord>
</edgeMap>
<edgeMap>
<xCoord>144</xCoord>
<yCoord>268</yCoord>
</edgeMap>
<edgeMap>
<xCoord>143</xCoord>
<yCoord>269</yCoord>
</edgeMap>
<edgeMap>
<xCoord>142</xCoord>
<yCoord>269</yCoord>
</edgeMap>
<edgeMap>
<xCoord>141</xCoord>
<yCoord>268</yCoord>
</edgeMap>
<edgeMap>
<xCoord>140</xCoord>
<yCoord>269</yCoord>
</edgeMap>
<edgeMap>
<xCoord>139</xCoord>
<yCoord>270</yCoord>
</edgeMap>
<edgeMap>
<xCoord>138</xCoord>
<yCoord>270</yCoord>
</edgeMap>
<edgeMap>
<xCoord>138</xCoord>
<yCoord>271</yCoord>
</edgeMap>
<edgeMap>
<xCoord>137</xCoord>
<yCoord>272</yCoord>
</edgeMap>
<edgeMap>
<xCoord>136</xCoord>
<yCoord>273</yCoord>
</edgeMap>
<edgeMap>
<xCoord>135</xCoord>
<yCoord>273</yCoord>
</edgeMap>
<edgeMap>
<xCoord>134</xCoord>
<yCoord>274</yCoord>
</edgeMap>
<edgeMap>
<xCoord>134</xCoord>
<yCoord>275</yCoord>
</edgeMap>
<edgeMap>
<xCoord>135</xCoord>
<yCoord>276</yCoord>
</edgeMap>
<edgeMap>
<xCoord>134</xCoord>
<yCoord>277</yCoord>
</edgeMap>
<edgeMap>
<xCoord>133</xCoord>
<yCoord>277</yCoord>
</edgeMap>
<edgeMap>
<xCoord>134</xCoord>
<yCoord>277</yCoord>
</edgeMap>
<edgeMap>
<xCoord>135</xCoord>
<yCoord>276</yCoord>
</edgeMap>
<edgeMap>
<xCoord>136</xCoord>
<yCoord>276</yCoord>
</edgeMap>
<edgeMap>
<xCoord>137</xCoord>
<yCoord>277</yCoord>
</edgeMap>
<edgeMap>
<xCoord>138</xCoord>
<yCoord>278</yCoord>
</edgeMap>
<edgeMap>
<xCoord>139</xCoord>
<yCoord>278</yCoord>
</edgeMap>
<edgeMap>
<xCoord>140</xCoord>
<yCoord>279</yCoord>
</edgeMap>
<edgeMap>
<xCoord>141</xCoord>
<yCoord>280</yCoord>
</edgeMap>
<edgeMap>
<xCoord>142</xCoord>
<yCoord>281</yCoord>
</edgeMap>
<edgeMap>
<xCoord>143</xCoord>
<yCoord>282</yCoord>
</edgeMap>
<edgeMap>
<xCoord>144</xCoord>
<yCoord>283</yCoord>
</edgeMap>
<edgeMap>
<xCoord>145</xCoord>
<yCoord>284</yCoord>
</edgeMap>
<edgeMap>
<xCoord>145</xCoord>
<yCoord>285</yCoord>
</edgeMap>
<edgeMap>
<xCoord>146</xCoord>
<yCoord>286</yCoord>
</edgeMap>
<edgeMap>
<xCoord>147</xCoord>
<yCoord>286</yCoord>
</edgeMap>
<edgeMap>
<xCoord>148</xCoord>
<yCoord>287</yCoord>
</edgeMap>
<edgeMap>
<xCoord>149</xCoord>
<yCoord>287</yCoord>
</edgeMap>
<edgeMap>
<xCoord>150</xCoord>
<yCoord>288</yCoord>
</edgeMap>
<edgeMap>
<xCoord>151</xCoord>
<yCoord>289</yCoord>
</edgeMap>
<edgeMap>
<xCoord>151</xCoord>
<yCoord>290</yCoord>
</edgeMap>
<edgeMap>
<xCoord>152</xCoord>
<yCoord>290</yCoord>
</edgeMap>
</roi>
<roi>
<imageZposition>-132.0</imageZposition>
<imageSOP_UID>1.3.6.1.4.1.14519.5.2.1.6279.6001.773878344942440169180285566022</imageSOP_UID>
<inclusion>TRUE</inclusion>
<edgeMap>
<xCoord>156</xCoord>
<yCoord>288</yCoord>
</edgeMap>
<edgeMap>
<xCoord>157</xCoord>
<yCoord>287</yCoord>
</edgeMap>
<edgeMap>
<xCoord>158</xCoord>
<yCoord>287</yCoord>
</edgeMap>
<edgeMap>
<xCoord>159</xCoord>
<yCoord>286</yCoord>
</edgeMap>
<edgeMap>
<xCoord>160</xCoord>
<yCoord>285</yCoord>
</edgeMap>
<edgeMap>
<xCoord>161</xCoord>
<yCoord>285</yCoord>
</edgeMap>
<edgeMap>
<xCoord>162</xCoord>
<yCoord>284</yCoord>
</edgeMap>
<edgeMap>
<xCoord>163</xCoord>
<yCoord>284</yCoord>
</edgeMap>
<edgeMap>
<xCoord>164</xCoord>
<yCoord>284</yCoord>
</edgeMap>
<edgeMap>
<xCoord>165</xCoord>
<yCoord>284</yCoord>
</edgeMap>
<edgeMap>
<xCoord>165</xCoord>
<yCoord>283</yCoord>
</edgeMap>
<edgeMap>
<xCoord>166</xCoord>
<yCoord>282</yCoord>
</edgeMap>
<edgeMap>
<xCoord>167</xCoord>
<yCoord>282</yCoord>
</edgeMap>
<edgeMap>
<xCoord>168</xCoord>
<yCoord>282</yCoord>
</edgeMap>
<edgeMap>
<xCoord>169</xCoord>
<yCoord>281</yCoord>
</edgeMap>
<edgeMap>
<xCoord>169</xCoord>
<yCoord>280</yCoord>
</edgeMap>
<edgeMap>
<xCoord>168</xCoord>
<yCoord>279</yCoord>
</edgeMap>
<edgeMap>
<xCoord>167</xCoord>
<yCoord>279</yCoord>
</edgeMap>
<edgeMap>
<xCoord>166</xCoord>
<yCoord>279</yCoord>
</edgeMap>
<edgeMap>
<xCoord>165</xCoord>
<yCoord>278</yCoord>
</edgeMap>
<edgeMap>
<xCoord>164</xCoord>
<yCoord>277</yCoord>
</edgeMap>
<edgeMap>
<xCoord>164</xCoord>
<yCoord>276</yCoord>
</edgeMap>
<edgeMap>
<xCoord>164</xCoord>
<yCoord>275</yCoord>
</edgeMap>
<edgeMap>
<xCoord>164</xCoord>
<yCoord>274</yCoord>
</edgeMap>
<edgeMap>
<xCoord>163</xCoord>
<yCoord>273</yCoord>
</edgeMap>
<edgeMap>
<xCoord>163</xCoord>
<yCoord>272</yCoord>
</edgeMap>
<edgeMap>
<xCoord>162</xCoord>
<yCoord>271</yCoord>
</edgeMap>
<edgeMap>
<xCoord>161</xCoord>
<yCoord>270</yCoord>
</edgeMap>
<edgeMap>
<xCoord>160</xCoord>
<yCoord>269</yCoord>
</edgeMap>
<edgeMap>
<xCoord>159</xCoord>
<yCoord>268</yCoord>
</edgeMap>
<edgeMap>
<xCoord>158</xCoord>
<yCoord>268</yCoord>
</edgeMap>
<edgeMap>
<xCoord>157</xCoord>
<yCoord>268</yCoord>
</edgeMap>
<edgeMap>
<xCoord>156</xCoord>
<yCoord>268</yCoord>
</edgeMap>
<edgeMap>
<xCoord>155</xCoord>
<yCoord>268</yCoord>
</edgeMap>
<edgeMap>
<xCoord>154</xCoord>
<yCoord>268</yCoord>
</edgeMap>
<edgeMap>
<xCoord>153</xCoord>
<yCoord>268</yCoord>
</edgeMap>
<edgeMap>
<xCoord>152</xCoord>
<yCoord>269</yCoord>
</edgeMap>
<edgeMap>
<xCoord>151</xCoord>
<yCoord>269</yCoord>
</edgeMap>
<edgeMap>
<xCoord>150</xCoord>
<yCoord>269</yCoord>
</edgeMap>
<edgeMap>
<xCoord>149</xCoord>
<yCoord>269</yCoord>
</edgeMap>
<edgeMap>
<xCoord>148</xCoord>
<yCoord>269</yCoord>
</edgeMap>
<edgeMap>
<xCoord>147</xCoord>
<yCoord>269</yCoord>
</edgeMap>
<edgeMap>
<xCoord>146</xCoord>
<yCoord>269</yCoord>
</edgeMap>
<edgeMap>
<xCoord>145</xCoord>
<yCoord>269</yCoord>
</edgeMap>
<edgeMap>
<xCoord>144</xCoord>
<yCoord>269</yCoord>
</edgeMap>
<edgeMap>
<xCoord>143</xCoord>
<yCoord>269</yCoord>
</edgeMap>
<edgeMap>
<xCoord>142</xCoord>
<yCoord>269</yCoord>
</edgeMap>
<edgeMap>
<xCoord>141</xCoord>
<yCoord>268</yCoord>
</edgeMap>
<edgeMap>
<xCoord>140</xCoord>
<yCoord>269</yCoord>
</edgeMap>
<edgeMap>
<xCoord>139</xCoord>
<yCoord>270</yCoord>
</edgeMap>
<edgeMap>
<xCoord>139</xCoord>
<yCoord>271</yCoord>
</edgeMap>
<edgeMap>
<xCoord>139</xCoord>
<yCoord>272</yCoord>
</edgeMap>
<edgeMap>
<xCoord>138</xCoord>
<yCoord>273</yCoord>
</edgeMap>
<edgeMap>
<xCoord>137</xCoord>
<yCoord>274</yCoord>
</edgeMap>
<edgeMap>
<xCoord>137</xCoord>
<yCoord>275</yCoord>
</edgeMap>
<edgeMap>
<xCoord>138</xCoord>
<yCoord>276</yCoord>
</edgeMap>
<edgeMap>
<xCoord>139</xCoord>
<yCoord>277</yCoord>
</edgeMap>
<edgeMap>
<xCoord>139</xCoord>
<yCoord>278</yCoord>
</edgeMap>
<edgeMap>
<xCoord>140</xCoord>
<yCoord>279</yCoord>
</edgeMap>
<edgeMap>
<xCoord>141</xCoord>
<yCoord>279</yCoord>
</edgeMap>
<edgeMap>
<xCoord>142</xCoord>
<yCoord>280</yCoord>
</edgeMap>
<edgeMap>
<xCoord>143</xCoord>
<yCoord>280</yCoord>
</edgeMap>
<edgeMap>
<xCoord>144</xCoord>
<yCoord>281</yCoord>
</edgeMap>
<edgeMap>
<xCoord>145</xCoord>
<yCoord>282</yCoord>
</edgeMap>
<edgeMap>
<xCoord>146</xCoord>
<yCoord>283</yCoord>
</edgeMap>
<edgeMap>
<xCoord>147</xCoord>
<yCoord>284</yCoord>
</edgeMap>
<edgeMap>
<xCoord>148</xCoord>
<yCoord>284</yCoord>
</edgeMap>
<edgeMap>
<xCoord>149</xCoord>
<yCoord>285</yCoord>
</edgeMap>
<edgeMap>
<xCoord>150</xCoord>
<yCoord>285</yCoord>
</edgeMap>
<edgeMap>
<xCoord>151</xCoord>
<yCoord>286</yCoord>
</edgeMap>
<edgeMap>
<xCoord>152</xCoord>
<yCoord>286</yCoord>
</edgeMap>
<edgeMap>
<xCoord>153</xCoord>
<yCoord>286</yCoord>
</edgeMap>
<edgeMap>
<xCoord>154</xCoord>
<yCoord>286</yCoord>
</edgeMap>
<edgeMap>
<xCoord>155</xCoord>
<yCoord>287</yCoord>
</edgeMap>
<edgeMap>
<xCoord>156</xCoord>
<yCoord>288</yCoord>
</edgeMap>
</roi>
<roi>
<imageZposition>-133.0</imageZposition>
<imageSOP_UID>1.3.6.1.4.1.14519.5.2.1.6279.6001.307464131498688732651578525982</imageSOP_UID>
<inclusion>TRUE</inclusion>
<edgeMap>
<xCoord>158</xCoord>
<yCoord>288</yCoord>
</edgeMap>
<edgeMap>
<xCoord>159</xCoord>
<yCoord>287</yCoord>
</edgeMap>
<edgeMap>
<xCoord>160</xCoord>
<yCoord>287</yCoord>
</edgeMap>
<edgeMap>
<xCoord>161</xCoord>
<yCoord>286</yCoord>
</edgeMap>
<edgeMap>
<xCoord>162</xCoord>
<yCoord>286</yCoord>
</edgeMap>
<edgeMap>
<xCoord>163</xCoord>
<yCoord>286</yCoord>
</edgeMap>
<edgeMap>
<xCoord>164</xCoord>
<yCoord>285</yCoord>
</edgeMap>
<edgeMap>
<xCoord>165</xCoord>
<yCoord>286</yCoord>
</edgeMap>
<edgeMap>
<xCoord>166</xCoord>
<yCoord>285</yCoord>
</edgeMap>
<edgeMap>
<xCoord>167</xCoord>
<yCoord>285</yCoord>
</edgeMap>
<edgeMap>
<xCoord>168</xCoord>
<yCoord>284</yCoord>
</edgeMap>
<edgeMap>
<xCoord>168</xCoord>
<yCoord>283</yCoord>
</edgeMap>
<edgeMap>
<xCoord>169</xCoord>
<yCoord>282</yCoord>
</edgeMap>
<edgeMap>
<xCoord>169</xCoord>
<yCoord>281</yCoord>
</edgeMap>
<edgeMap>
<xCoord>170</xCoord>
<yCoord>280</yCoord>
</edgeMap>
<edgeMap>
<xCoord>169</xCoord>
<yCoord>279</yCoord>
</edgeMap>
<edgeMap>
<xCoord>169</xCoord>
<yCoord>278</yCoord>
</edgeMap>
<edgeMap>
<xCoord>168</xCoord>
<yCoord>277</yCoord>
</edgeMap>
<edgeMap>
<xCoord>168</xCoord>
<yCoord>276</yCoord>
</edgeMap>
<edgeMap>
<xCoord>168</xCoord>
<yCoord>275</yCoord>
</edgeMap>
<edgeMap>
<xCoord>167</xCoord>
<yCoord>274</yCoord>
</edgeMap>
<edgeMap>
<xCoord>166</xCoord>
<yCoord>274</yCoord>
</edgeMap>
<edgeMap>
<xCoord>165</xCoord>
<yCoord>273</yCoord>
</edgeMap>
<edgeMap>
<xCoord>165</xCoord>
<yCoord>272</yCoord>
</edgeMap>
<edgeMap>
<xCoord>164</xCoord>
<yCoord>271</yCoord>
</edgeMap>
<edgeMap>
<xCoord>163</xCoord>
<yCoord>271</yCoord>
</edgeMap>
<edgeMap>
<xCoord>162</xCoord>
<yCoord>270</yCoord>
</edgeMap>
<edgeMap>
<xCoord>161</xCoord>
<yCoord>270</yCoord>
</edgeMap>
<edgeMap>
<xCoord>160</xCoord>
<yCoord>270</yCoord>
</edgeMap>
<edgeMap>
<xCoord>159</xCoord>
<yCoord>270</yCoord>
</edgeMap>
<edgeMap>
<xCoord>158</xCoord>
<yCoord>270</yCoord>
</edgeMap>
<edgeMap>
<xCoord>157</xCoord>
<yCoord>270</yCoord>
</edgeMap>
<edgeMap>
<xCoord>156</xCoord>
<yCoord>270</yCoord>
</edgeMap>
<edgeMap>
<xCoord>155</xCoord>
<yCoord>269</yCoord>
</edgeMap>
<edgeMap>
<xCoord>154</xCoord>
<yCoord>269</yCoord>
</edgeMap>
<edgeMap>
<xCoord>153</xCoord>
<yCoord>269</yCoord>
</edgeMap>
<edgeMap>
<xCoord>152</xCoord>
<yCoord>269</yCoord>
</edgeMap>
<edgeMap>
<xCoord>151</xCoord>
<yCoord>269</yCoord>
</edgeMap>
<edgeMap>
<xCoord>150</xCoord>
<yCoord>269</yCoord>
</edgeMap>
<edgeMap>
<xCoord>149</xCoord>
<yCoord>269</yCoord>
</edgeMap>
<edgeMap>
<xCoord>148</xCoord>
<yCoord>269</yCoord>
</edgeMap>
<edgeMap>
<xCoord>147</xCoord>
<yCoord>268</yCoord>
</edgeMap>
<edgeMap>
<xCoord>146</xCoord>
<yCoord>268</yCoord>
</edgeMap>
<edgeMap>
<xCoord>145</xCoord>
<yCoord>268</yCoord>
</edgeMap>
<edgeMap>
<xCoord>144</xCoord>
<yCoord>268</yCoord>
</edgeMap>
<edgeMap>
<xCoord>143</xCoord>
<yCoord>269</yCoord>
</edgeMap>
<edgeMap>
<xCoord>142</xCoord>
<yCoord>270</yCoord>
</edgeMap>
<edgeMap>
<xCoord>141</xCoord>
<yCoord>271</yCoord>
</edgeMap>
<edgeMap>
<xCoord>140</xCoord>
<yCoord>272</yCoord>
</edgeMap>
<edgeMap>
<xCoord>139</xCoord>
<yCoord>273</yCoord>
</edgeMap>
<edgeMap>
<xCoord>139</xCoord>
<yCoord>274</yCoord>
</edgeMap>
<edgeMap>
<xCoord>139</xCoord>
<yCoord>275</yCoord>
</edgeMap>
<edgeMap>
<xCoord>139</xCoord>
<yCoord>276</yCoord>
</edgeMap>
<edgeMap>
<xCoord>139</xCoord>
<yCoord>277</yCoord>
</edgeMap>
<edgeMap>
<xCoord>139</xCoord>
<yCoord>278</yCoord>
</edgeMap>
<edgeMap>
<xCoord>140</xCoord>
<yCoord>278</yCoord>
</edgeMap>
<edgeMap>
<xCoord>141</xCoord>
<yCoord>279</yCoord>
</edgeMap>
<edgeMap>
<xCoord>142</xCoord>
<yCoord>280</yCoord>
</edgeMap>
<edgeMap>
<xCoord>143</xCoord>
<yCoord>280</yCoord>
</edgeMap>
<edgeMap>
<xCoord>144</xCoord>
<yCoord>280</yCoord>
</edgeMap>
<edgeMap>
<xCoord>145</xCoord>
<yCoord>281</yCoord>
</edgeMap>
<edgeMap>
<xCoord>146</xCoord>
<yCoord>282</yCoord>
</edgeMap>
<edgeMap>
<xCoord>147</xCoord>
<yCoord>282</yCoord>
</edgeMap>
<edgeMap>
<xCoord>148</xCoord>
<yCoord>282</yCoord>
</edgeMap>
<edgeMap>
<xCoord>149</xCoord>
<yCoord>282</yCoord>
</edgeMap>
<edgeMap>
<xCoord>150</xCoord>
<yCoord>283</yCoord>
</edgeMap>
<edgeMap>
<xCoord>151</xCoord>
<yCoord>284</yCoord>
</edgeMap>
<edgeMap>
<xCoord>152</xCoord>
<yCoord>285</yCoord>
</edgeMap>
<edgeMap>
<xCoord>153</xCoord>
<yCoord>285</yCoord>
</edgeMap>
<edgeMap>
<xCoord>154</xCoord>
<yCoord>286</yCoord>
</edgeMap>
<edgeMap>
<xCoord>155</xCoord>
<yCoord>287</yCoord>
</edgeMap>
<edgeMap>
<xCoord>156</xCoord>
<yCoord>287</yCoord>
</edgeMap>
<edgeMap>
<xCoord>157</xCoord>
<yCoord>287</yCoord>
</edgeMap>
<edgeMap>
<xCoord>158</xCoord>
<yCoord>288</yCoord>
</edgeMap>
</roi>
<roi>
<imageZposition>-134.0</imageZposition>
<imageSOP_UID>1.3.6.1.4.1.14519.5.2.1.6279.6001.149814884893085831060868712829</imageSOP_UID>
<inclusion>TRUE</inclusion>
<edgeMap>
<xCoord>160</xCoord>
<yCoord>286</yCoord>
</edgeMap>
<edgeMap>
<xCoord>161</xCoord>
<yCoord>285</yCoord>
</edgeMap>
<edgeMap>
<xCoord>162</xCoord>
<yCoord>285</yCoord>
</edgeMap>
<edgeMap>
<xCoord>163</xCoord>
<yCoord>285</yCoord>
</edgeMap>
<edgeMap>
<xCoord>164</xCoord>
<yCoord>284</yCoord>
</edgeMap>
<edgeMap>
<xCoord>165</xCoord>
<yCoord>284</yCoord>
</edgeMap>
<edgeMap>
<xCoord>166</xCoord>
<yCoord>285</yCoord>
</edgeMap>
<edgeMap>
<xCoord>167</xCoord>
<yCoord>284</yCoord>
</edgeMap>
<edgeMap>
<xCoord>167</xCoord>
<yCoord>283</yCoord>
</edgeMap>
<edgeMap>
<xCoord>168</xCoord>
<yCoord>282</yCoord>
</edgeMap>
<edgeMap>
<xCoord>169</xCoord>
<yCoord>282</yCoord>
</edgeMap>
<edgeMap>
<xCoord>170</xCoord>
<yCoord>281</yCoord>
</edgeMap>
<edgeMap>
<xCoord>171</xCoord>
<yCoord>281</yCoord>
</edgeMap>
<edgeMap>
<xCoord>172</xCoord>
<yCoord>281</yCoord>
</edgeMap>
<edgeMap>
<xCoord>172</xCoord>
<yCoord>280</yCoord>
</edgeMap>
<edgeMap>
<xCoord>172</xCoord>
<yCoord>279</yCoord>
</edgeMap>
<edgeMap>
<xCoord>173</xCoord>
<yCoord>278</yCoord>
</edgeMap>
<edgeMap>
<xCoord>173</xCoord>
<yCoord>277</yCoord>
</edgeMap>
<edgeMap>
<xCoord>172</xCoord>
<yCoord>276</yCoord>
</edgeMap>
<edgeMap>
<xCoord>171</xCoord>
<yCoord>275</yCoord>
</edgeMap>
<edgeMap>
<xCoord>170</xCoord>
<yCoord>275</yCoord>
</edgeMap>
<edgeMap>
<xCoord>169</xCoord>
<yCoord>275</yCoord>
</edgeMap>
<edgeMap>
<xCoord>168</xCoord>
<yCoord>274</yCoord>
</edgeMap>
<edgeMap>
<xCoord>168</xCoord>
<yCoord>273</yCoord>
</edgeMap>
<edgeMap>
<xCoord>167</xCoord>
<yCoord>272</yCoord>
</edgeMap>
<edgeMap>
<xCoord>166</xCoord>
<yCoord>271</yCoord>
</edgeMap>
<edgeMap>
<xCoord>165</xCoord>
<yCoord>270</yCoord>
</edgeMap>
<edgeMap>
<xCoord>164</xCoord>
<yCoord>270</yCoord>
</edgeMap>
<edgeMap>
<xCoord>163</xCoord>
<yCoord>270</yCoord>
</edgeMap>
<edgeMap>
<xCoord>162</xCoord>
<yCoord>270</yCoord>
</edgeMap>
<edgeMap>
<xCoord>161</xCoord>
<yCoord>270</yCoord>
</edgeMap>
<edgeMap>
<xCoord>160</xCoord>
<yCoord>270</yCoord>
</edgeMap>
<edgeMap>
<xCoord>159</xCoord>
<yCoord>270</yCoord>
</edgeMap>
<edgeMap>
<xCoord>158</xCoord>
<yCoord>270</yCoord>
</edgeMap>
<edgeMap>
<xCoord>157</xCoord>
<yCoord>270</yCoord>
</edgeMap>
<edgeMap>
<xCoord>156</xCoord>
<yCoord>270</yCoord>
</edgeMap>
<edgeMap>
<xCoord>155</xCoord>
<yCoord>269</yCoord>
</edgeMap>
<edgeMap>
<xCoord>154</xCoord>
<yCoord>269</yCoord>
</edgeMap>
<edgeMap>
<xCoord>153</xCoord>
<yCoord>269</yCoord>
</edgeMap>
<edgeMap>
<xCoord>152</xCoord>
<yCoord>269</yCoord>
</edgeMap>
<edgeMap>
<xCoord>151</xCoord>
<yCoord>269</yCoord>
</edgeMap>
<edgeMap>
<xCoord>150</xCoord>
<yCoord>269</yCoord>
</edgeMap>
<edgeMap>
<xCoord>149</xCoord>
<yCoord>269</yCoord>
</edgeMap>
<edgeMap>
<xCoord>148</xCoord>
<yCoord>269</yCoord>
</edgeMap>
<edgeMap>
<xCoord>147</xCoord>
<yCoord>270</yCoord>
</edgeMap>
<edgeMap>
<xCoord>146</xCoord>
<yCoord>270</yCoord>
</edgeMap>
<edgeMap>
<xCoord>145</xCoord>
<yCoord>270</yCoord>
</edgeMap>
<edgeMap>
<xCoord>144</xCoord>
<yCoord>270</yCoord>
</edgeMap>
<edgeMap>
<xCoord>143</xCoord>
<yCoord>270</yCoord>
</edgeMap>
<edgeMap>
<xCoord>142</xCoord>
<yCoord>271</yCoord>
</edgeMap>
<edgeMap>
<xCoord>141</xCoord>
<yCoord>272</yCoord>
</edgeMap>
<edgeMap>
<xCoord>140</xCoord>
<yCoord>272</yCoord>
</edgeMap>
<edgeMap>
<xCoord>139</xCoord>
<yCoord>273</yCoord>
</edgeMap>
<edgeMap>
<xCoord>139</xCoord>
<yCoord>274</yCoord>
</edgeMap>
<edgeMap>
<xCoord>138</xCoord>
<yCoord>275</yCoord>
</edgeMap>
<edgeMap>
<xCoord>138</xCoord>
<yCoord>276</yCoord>
</edgeMap>
<edgeMap>
<xCoord>138</xCoord>
<yCoord>277</yCoord>
</edgeMap>
<edgeMap>
<xCoord>138</xCoord>
<yCoord>278</yCoord>
</edgeMap>
<edgeMap>
<xCoord>139</xCoord>
<yCoord>279</yCoord>
</edgeMap>
<edgeMap>
<xCoord>140</xCoord>
<yCoord>280</yCoord>
</edgeMap>
<edgeMap>
<xCoord>141</xCoord>
<yCoord>281</yCoord>
</edgeMap>
<edgeMap>
<xCoord>142</xCoord>
<yCoord>281</yCoord>
</edgeMap>
<edgeMap>
<xCoord>143</xCoord>
<yCoord>281</yCoord>
</edgeMap>
<edgeMap>
<xCoord>144</xCoord>
<yCoord>281</yCoord>
</edgeMap>
<edgeMap>
<xCoord>145</xCoord>
<yCoord>281</yCoord>
</edgeMap>
<edgeMap>
<xCoord>146</xCoord>
<yCoord>282</yCoord>
</edgeMap>
<edgeMap>
<xCoord>147</xCoord>
<yCoord>281</yCoord>
</edgeMap>
<edgeMap>
<xCoord>148</xCoord>
<yCoord>282</yCoord>
</edgeMap>
<edgeMap>
<xCoord>149</xCoord>
<yCoord>283</yCoord>
</edgeMap>
<edgeMap>
<xCoord>150</xCoord>
<yCoord>283</yCoord>
</edgeMap>
<edgeMap>
<xCoord>151</xCoord>
<yCoord>283</yCoord>
</edgeMap>
<edgeMap>
<xCoord>152</xCoord>
<yCoord>283</yCoord>
</edgeMap>
<edgeMap>
<xCoord>153</xCoord>
<yCoord>283</yCoord>
</edgeMap>
<edgeMap>
<xCoord>154</xCoord>
<yCoord>283</yCoord>
</edgeMap>
<edgeMap>
<xCoord>155</xCoord>
<yCoord>283</yCoord>
</edgeMap>
<edgeMap>
<xCoord>156</xCoord>
<yCoord>283</yCoord>
</edgeMap>
<edgeMap>
<xCoord>157</xCoord>
<yCoord>284</yCoord>
</edgeMap>
<edgeMap>
<xCoord>157</xCoord>
<yCoord>285</yCoord>
</edgeMap>
<edgeMap>
<xCoord>158</xCoord>
<yCoord>286</yCoord>
</edgeMap>
<edgeMap>
<xCoord>159</xCoord>
<yCoord>286</yCoord>
</edgeMap>
<edgeMap>
<xCoord>160</xCoord>
<yCoord>286</yCoord>
</edgeMap>
</roi>
<roi>
<imageZposition>-135.0</imageZposition>
<imageSOP_UID>1.3.6.1.4.1.14519.5.2.1.6279.6001.265013907001225230803877480608</imageSOP_UID>
<inclusion>TRUE</inclusion>
<edgeMap>
<xCoord>165</xCoord>
<yCoord>282</yCoord>
</edgeMap>
<edgeMap>
<xCoord>166</xCoord>
<yCoord>281</yCoord>
</edgeMap>
<edgeMap>
<xCoord>167</xCoord>
<yCoord>281</yCoord>
</edgeMap>
<edgeMap>
<xCoord>168</xCoord>
<yCoord>280</yCoord>
</edgeMap>
<edgeMap>
<xCoord>169</xCoord>
<yCoord>279</yCoord>
</edgeMap>
<edgeMap>
<xCoord>170</xCoord>
<yCoord>279</yCoord>
</edgeMap>
<edgeMap>
<xCoord>171</xCoord>
<yCoord>278</yCoord>
</edgeMap>
<edgeMap>
<xCoord>172</xCoord>
<yCoord>278</yCoord>
</edgeMap>
<edgeMap>
<xCoord>173</xCoord>
<yCoord>278</yCoord>
</edgeMap>
<edgeMap>
<xCoord>173</xCoord>
<yCoord>277</yCoord>
</edgeMap>
<edgeMap>
<xCoord>173</xCoord>
<yCoord>276</yCoord>
</edgeMap>
<edgeMap>
<xCoord>172</xCoord>
<yCoord>276</yCoord>
</edgeMap>
<edgeMap>
<xCoord>171</xCoord>
<yCoord>275</yCoord>
</edgeMap>
<edgeMap>
<xCoord>170</xCoord>
<yCoord>275</yCoord>
</edgeMap>
<edgeMap>
<xCoord>169</xCoord>
<yCoord>275</yCoord>
</edgeMap>
<edgeMap>
<xCoord>168</xCoord>
<yCoord>274</yCoord>
</edgeMap>
<edgeMap>
<xCoord>169</xCoord>
<yCoord>273</yCoord>
</edgeMap>
<edgeMap>
<xCoord>168</xCoord>
<yCoord>272</yCoord>
</edgeMap>
<edgeMap>
<xCoord>167</xCoord>
<yCoord>272</yCoord>
</edgeMap>
<edgeMap>
<xCoord>166</xCoord>
<yCoord>272</yCoord>
</edgeMap>
<edgeMap>
<xCoord>165</xCoord>
<yCoord>271</yCoord>
</edgeMap>
<edgeMap>
<xCoord>164</xCoord>
<yCoord>270</yCoord>
</edgeMap>
<edgeMap>
<xCoord>163</xCoord>
<yCoord>270</yCoord>
</edgeMap>
<edgeMap>
<xCoord>162</xCoord>
<yCoord>271</yCoord>
</edgeMap>
<edgeMap>
<xCoord>161</xCoord>
<yCoord>270</yCoord>
</edgeMap>
<edgeMap>
<xCoord>160</xCoord>
<yCoord>270</yCoord>
</edgeMap>
<edgeMap>
<xCoord>159</xCoord>
<yCoord>270</yCoord>
</edgeMap>
<edgeMap>
<xCoord>158</xCoord>
<yCoord>270</yCoord>
</edgeMap>
<edgeMap>
<xCoord>157</xCoord>
<yCoord>270</yCoord>
</edgeMap>
<edgeMap>
<xCoord>156</xCoord>
<yCoord>270</yCoord>
</edgeMap>
<edgeMap>
<xCoord>155</xCoord>
<yCoord>270</yCoord>
</edgeMap>
<edgeMap>
<xCoord>154</xCoord>
<yCoord>269</yCoord>
</edgeMap>
<edgeMap>
<xCoord>153</xCoord>
<yCoord>269</yCoord>
</edgeMap>
<edgeMap>
<xCoord>152</xCoord>
<yCoord>269</yCoord>
</edgeMap>
<edgeMap>
<xCoord>151</xCoord>
<yCoord>269</yCoord>
</edgeMap>
<edgeMap>
<xCoord>150</xCoord>
<yCoord>269</yCoord>
</edgeMap>
<edgeMap>
<xCoord>149</xCoord>
<yCoord>269</yCoord>
</edgeMap>
<edgeMap>
<xCoord>148</xCoord>
<yCoord>270</yCoord>
</edgeMap>
<edgeMap>
<xCoord>147</xCoord>
<yCoord>271</yCoord>
</edgeMap>
<edgeMap>
<xCoord>146</xCoord>
<yCoord>272</yCoord>
</edgeMap>
<edgeMap>
<xCoord>145</xCoord>
<yCoord>273</yCoord>
</edgeMap>
<edgeMap>
<xCoord>144</xCoord>
<yCoord>273</yCoord>
</edgeMap>
<edgeMap>
<xCoord>143</xCoord>
<yCoord>273</yCoord>
</edgeMap>
<edgeMap>
<xCoord>142</xCoord>
<yCoord>274</yCoord>
</edgeMap>
<edgeMap>
<xCoord>141</xCoord>
<yCoord>275</yCoord>
</edgeMap>
<edgeMap>
<xCoord>140</xCoord>
<yCoord>276</yCoord>
</edgeMap>
<edgeMap>
<xCoord>139</xCoord>
<yCoord>277</yCoord>
</edgeMap>
<edgeMap>
<xCoord>140</xCoord>
<yCoord>278</yCoord>
</edgeMap>
<edgeMap>
<xCoord>141</xCoord>
<yCoord>279</yCoord>
</edgeMap>
<edgeMap>
<xCoord>142</xCoord>
<yCoord>280</yCoord>
</edgeMap>
<edgeMap>
<xCoord>143</xCoord>
<yCoord>280</yCoord>
</edgeMap>
<edgeMap>
<xCoord>144</xCoord>
<yCoord>280</yCoord>
</edgeMap>
<edgeMap>
<xCoord>145</xCoord>
<yCoord>280</yCoord>
</edgeMap>
<edgeMap>
<xCoord>146</xCoord>
<yCoord>280</yCoord>
</edgeMap>
<edgeMap>
<xCoord>147</xCoord>
<yCoord>281</yCoord>
</edgeMap>
<edgeMap>
<xCoord>148</xCoord>
<yCoord>281</yCoord>
</edgeMap>
<edgeMap>
<xCoord>149</xCoord>
<yCoord>281</yCoord>
</edgeMap>
<edgeMap>
<xCoord>150</xCoord>
<yCoord>281</yCoord>
</edgeMap>
<edgeMap>
<xCoord>151</xCoord>
<yCoord>282</yCoord>
</edgeMap>
<edgeMap>
<xCoord>152</xCoord>
<yCoord>282</yCoord>
</edgeMap>
<edgeMap>
<xCoord>153</xCoord>
<yCoord>282</yCoord>
</edgeMap>
<edgeMap>
<xCoord>154</xCoord>
<yCoord>282</yCoord>
</edgeMap>
<edgeMap>
<xCoord>155</xCoord>
<yCoord>281</yCoord>
</edgeMap>
<edgeMap>
<xCoord>156</xCoord>
<yCoord>281</yCoord>
</edgeMap>
<edgeMap>
<xCoord>157</xCoord>
<yCoord>281</yCoord>
</edgeMap>
<edgeMap>
<xCoord>158</xCoord>
<yCoord>280</yCoord>
</edgeMap>
<edgeMap>
<xCoord>159</xCoord>
<yCoord>280</yCoord>
</edgeMap>
<edgeMap>
<xCoord>160</xCoord>
<yCoord>280</yCoord>
</edgeMap>
<edgeMap>
<xCoord>161</xCoord>
<yCoord>281</yCoord>
</edgeMap>
<edgeMap>
<xCoord>162</xCoord>
<yCoord>281</yCoord>
</edgeMap>
<edgeMap>
<xCoord>163</xCoord>
<yCoord>282</yCoord>
</edgeMap>
<edgeMap>
<xCoord>164</xCoord>
<yCoord>282</yCoord>
</edgeMap>
<edgeMap>
<xCoord>165</xCoord>
<yCoord>282</yCoord>
</edgeMap>
</roi>
<roi>
<imageZposition>-136.0</imageZposition>
<imageSOP_UID>1.3.6.1.4.1.14519.5.2.1.6279.6001.426908508084698909374489969805</imageSOP_UID>
<inclusion>TRUE</inclusion>
<edgeMap>
<xCoord>163</xCoord>
<yCoord>282</yCoord>
</edgeMap>
<edgeMap>
<xCoord>164</xCoord>
<yCoord>281</yCoord>
</edgeMap>
<edgeMap>
<xCoord>165</xCoord>
<yCoord>281</yCoord>
</edgeMap>
<edgeMap>
<xCoord>166</xCoord>
<yCoord>280</yCoord>
</edgeMap>
<edgeMap>
<xCoord>167</xCoord>
<yCoord>281</yCoord>
</edgeMap>
<edgeMap>
<xCoord>168</xCoord>
<yCoord>280</yCoord>
</edgeMap>
<edgeMap>
<xCoord>169</xCoord>
<yCoord>280</yCoord>
</edgeMap>
<edgeMap>
<xCoord>170</xCoord>
<yCoord>279</yCoord>
</edgeMap>
<edgeMap>
<xCoord>171</xCoord>
<yCoord>280</yCoord>
</edgeMap>
<edgeMap>
<xCoord>172</xCoord>
<yCoord>279</yCoord>
</edgeMap>
<edgeMap>
<xCoord>173</xCoord>
<yCoord>278</yCoord>
</edgeMap>
<edgeMap>
<xCoord>173</xCoord>
<yCoord>277</yCoord>
</edgeMap>
<edgeMap>
<xCoord>173</xCoord>
<yCoord>276</yCoord>
</edgeMap>
<edgeMap>
<xCoord>172</xCoord>
<yCoord>276</yCoord>
</edgeMap>
<edgeMap>
<xCoord>171</xCoord>
<yCoord>276</yCoord>
</edgeMap>
<edgeMap>
<xCoord>170</xCoord>
<yCoord>275</yCoord>
</edgeMap>
<edgeMap>
<xCoord>169</xCoord>
<yCoord>275</yCoord>
</edgeMap>
<edgeMap>
<xCoord>168</xCoord>
<yCoord>274</yCoord>
</edgeMap>
<edgeMap>
<xCoord>168</xCoord>
<yCoord>273</yCoord>
</edgeMap>
<edgeMap>
<xCoord>167</xCoord>
<yCoord>272</yCoord>
</edgeMap>
<edgeMap>
<xCoord>166</xCoord>
<yCoord>271</yCoord>
</edgeMap>
<edgeMap>
<xCoord>166</xCoord>
<yCoord>270</yCoord>
</edgeMap>
<edgeMap>
<xCoord>165</xCoord>
<yCoord>270</yCoord>
</edgeMap>
<edgeMap>
<xCoord>164</xCoord>
<yCoord>270</yCoord>
</edgeMap>
<edgeMap>
<xCoord>163</xCoord>
<yCoord>270</yCoord>
</edgeMap>
<edgeMap>
<xCoord>162</xCoord>
<yCoord>271</yCoord>
</edgeMap>
<edgeMap>
<xCoord>162</xCoord>
<yCoord>272</yCoord>
</edgeMap>
<edgeMap>
<xCoord>163</xCoord>
<yCoord>273</yCoord>
</edgeMap>
<edgeMap>
<xCoord>162</xCoord>
<yCoord>274</yCoord>
</edgeMap>
<edgeMap>
<xCoord>161</xCoord>
<yCoord>274</yCoord>
</edgeMap>
<edgeMap>
<xCoord>160</xCoord>
<yCoord>274</yCoord>
</edgeMap>
<edgeMap>
<xCoord>159</xCoord>
<yCoord>273</yCoord>
</edgeMap>
<edgeMap>
<xCoord>158</xCoord>
<yCoord>272</yCoord>
</edgeMap>
<edgeMap>
<xCoord>158</xCoord>
<yCoord>271</yCoord>
</edgeMap>
<edgeMap>
<xCoord>157</xCoord>
<yCoord>271</yCoord>
</edgeMap>
<edgeMap>
<xCoord>156</xCoord>
<yCoord>271</yCoord>
</edgeMap>
<edgeMap>
<xCoord>155</xCoord>
<yCoord>270</yCoord>
</edgeMap>
<edgeMap>
<xCoord>154</xCoord>
<yCoord>269</yCoord>
</edgeMap>
<edgeMap>
<xCoord>153</xCoord>
<yCoord>269</yCoord>
</edgeMap>
<edgeMap>
<xCoord>152</xCoord>
<yCoord>270</yCoord>
</edgeMap>
<edgeMap>
<xCoord>151</xCoord>
<yCoord>271</yCoord>
</edgeMap>
<edgeMap>
<xCoord>150</xCoord>
<yCoord>272</yCoord>
</edgeMap>
<edgeMap>
<xCoord>149</xCoord>
<yCoord>273</yCoord>
</edgeMap>
<edgeMap>
<xCoord>148</xCoord>
<yCoord>274</yCoord>
</edgeMap>
<edgeMap>
<xCoord>148</xCoord>
<yCoord>275</yCoord>
</edgeMap>
<edgeMap>
<xCoord>148</xCoord>
<yCoord>276</yCoord>
</edgeMap>
<edgeMap>
<xCoord>148</xCoord>
<yCoord>277</yCoord>
</edgeMap>
<edgeMap>
<xCoord>149</xCoord>
<yCoord>278</yCoord>
</edgeMap>
<edgeMap>
<xCoord>150</xCoord>
<yCoord>279</yCoord>
</edgeMap>
<edgeMap>
<xCoord>151</xCoord>
<yCoord>279</yCoord>
</edgeMap>
<edgeMap>
<xCoord>152</xCoord>
<yCoord>279</yCoord>
</edgeMap>
<edgeMap>
<xCoord>153</xCoord>
<yCoord>279</yCoord>
</edgeMap>
<edgeMap>
<xCoord>154</xCoord>
<yCoord>279</yCoord>
</edgeMap>
<edgeMap>
<xCoord>155</xCoord>
<yCoord>278</yCoord>
</edgeMap>
<edgeMap>
<xCoord>156</xCoord>
<yCoord>279</yCoord>
</edgeMap>
<edgeMap>
<xCoord>157</xCoord>
<yCoord>279</yCoord>
</edgeMap>
<edgeMap>
<xCoord>158</xCoord>
<yCoord>279</yCoord>
</edgeMap>
<edgeMap>
<xCoord>159</xCoord>
<yCoord>279</yCoord>
</edgeMap>
<edgeMap>
<xCoord>160</xCoord>
<yCoord>278</yCoord>
</edgeMap>
<edgeMap>
<xCoord>161</xCoord>
<yCoord>279</yCoord>
</edgeMap>
<edgeMap>
<xCoord>161</xCoord>
<yCoord>280</yCoord>
</edgeMap>
<edgeMap>
<xCoord>162</xCoord>
<yCoord>281</yCoord>
</edgeMap>
<edgeMap>
<xCoord>163</xCoord>
<yCoord>282</yCoord>
</edgeMap>
</roi>
</unblindedReadNodule>
<nonNodule>
<nonNoduleID>11828</nonNoduleID>
<imageZposition>-186.0</imageZposition>
<imageSOP_UID>1.3.6.1.4.1.14519.5.2.1.6279.6001.270827937333316042125611327580</imageSOP_UID>
<locus>
<xCoord>192</xCoord>
<yCoord>390</yCoord>
</locus>
</nonNodule>
</readingSession>


	<readingSession>
		<annotationVersion>3.12</annotationVersion>
		<servicingRadiologistID>anon</servicingRadiologistID>
			<unblindedReadNodule>
				<noduleID>0</noduleID>
				<characteristics>
					<subtlety>5</subtlety>
					<internalStructure>1</internalStructure>
					<calcification>6</calcification>
					<sphericity>3</sphericity>
					<margin>5</margin>
					<lobulation>3</lobulation>
					<spiculation>2</spiculation>
					<texture>5</texture>
					<malignancy>4</malignancy>
				</characteristics>
				<roi>
					<imageZposition>-114.0</imageZposition>
					<imageSOP_UID>1.3.6.1.4.1.14519.5.2.1.6279.6001.512762244322848746595977007021</imageSOP_UID>
					<inclusion>TRUE</inclusion>
					<edgeMap>
					<xCoord>126</xCoord>
					<yCoord>282</yCoord>
					</edgeMap>
					<edgeMap>
					<xCoord>127</xCoord>
					<yCoord>283</yCoord>
					</edgeMap>
					<edgeMap>
					<xCoord>128</xCoord>
					<yCoord>283</yCoord>
					</edgeMap>
					<edgeMap>
					<xCoord>129</xCoord>
					<yCoord>284</yCoord>
					</edgeMap>
					<edgeMap>
					<xCoord>128</xCoord>
					<yCoord>285</yCoord>
					</edgeMap>
					<edgeMap>
					<xCoord>128</xCoord>
					<yCoord>286</yCoord>
					</edgeMap>
					<edgeMap>
					<xCoord>127</xCoord>
					<yCoord>286</yCoord>
					</edgeMap>
					<edgeMap>
					<xCoord>126</xCoord>
					<yCoord>286</yCoord>
					</edgeMap>
					<edgeMap>
					<xCoord>125</xCoord>
					<yCoord>286</yCoord>
					</edgeMap>
					<edgeMap>
					<xCoord>125</xCoord>
					<yCoord>285</yCoord>
					</edgeMap>
					<edgeMap>
					<xCoord>125</xCoord>
					<yCoord>284</yCoord>
					</edgeMap>
					<edgeMap>
					<xCoord>126</xCoord>
					<yCoord>283</yCoord>
					</edgeMap>
					<edgeMap>
					<xCoord>126</xCoord>
					<yCoord>282</yCoord>
					</edgeMap>
				</roi>
				<roi>
					<imageZposition>-115.0</imageZposition>
					<imageSOP_UID>1.3.6.1.4.1.14519.5.2.1.6279.6001.237159855627947835253564671251</imageSOP_UID>
					<inclusion>TRUE</inclusion>
					<edgeMap>
					<xCoord>128</xCoord>
					<yCoord>277</yCoord>
					</edgeMap>
					<edgeMap>
					<xCoord>127</xCoord>
					<yCoord>278</yCoord>
					</edgeMap>
					<edgeMap>
					<xCoord>127</xCoord>
					<yCoord>279</yCoord>
					</edgeMap>
					<edgeMap>
					<xCoord>127</xCoord>
					<yCoord>280</yCoord>
					</edgeMap>
					<edgeMap>
					<xCoord>127</xCoord>
					<yCoord>281</yCoord>
					</edgeMap>
					<edgeMap>
					<xCoord>126</xCoord>
					<yCoord>282</yCoord>
					</edgeMap>
					<edgeMap>
					<xCoord>126</xCoord>
					<yCoord>283</yCoord>
					</edgeMap>
					<edgeMap>
					<xCoord>125</xCoord>
					<yCoord>284</yCoord>
					</edgeMap>
					<edgeMap>
					<xCoord>125</xCoord>
					<yCoord>285</yCoord>
					</edgeMap>
					<edgeMap>
					<xCoord>124</xCoord>
					<yCoord>286</yCoord>
					</edgeMap>
					<edgeMap>
					<xCoord>125</xCoord>
					<yCoord>287</yCoord>
					</edgeMap>
					<edgeMap>
					<xCoord>126</xCoord>
					<yCoord>288</yCoord>
					</edgeMap>
					<edgeMap>
					<xCoord>127</xCoord>
					<yCoord>289</yCoord>
					</edgeMap>
					<edgeMap>
					<xCoord>128</xCoord>
					<yCoord>288</yCoord>
					</edgeMap>
					<edgeMap>
					<xCoord>129</xCoord>
					<yCoord>287</yCoord>
					</edgeMap>
					<edgeMap>
					<xCoord>130</xCoord>
					<yCoord>287</yCoord>
					</edgeMap>
					<edgeMap>
					<xCoord>130</xCoord>
					<yCoord>286</yCoord>
					</edgeMap>
					<edgeMap>
					<xCoord>130</xCoord>
					<yCoord>285</yCoord>
					</edgeMap>
					<edgeMap>
					<xCoord>130</xCoord>
					<yCoord>284</yCoord>
					</edgeMap>
					<edgeMap>
					<xCoord>131</xCoord>
					<yCoord>283</yCoord>
					</edgeMap>
					<edgeMap>
					<xCoord>131</xCoord>
					<yCoord>282</yCoord>
					</edgeMap>
					<edgeMap>
					<xCoord>132</xCoord>
					<yCoord>281</yCoord>
					</edgeMap>
					<edgeMap>
					<xCoord>132</xCoord>
					<yCoord>280</yCoord>
					</edgeMap>
					<edgeMap>
					<xCoord>132</xCoord>
					<yCoord>279</yCoord>
					</edgeMap>
					<edgeMap>
					<xCoord>131</xCoord>
					<yCoord>278</yCoord>
					</edgeMap>
					<edgeMap>
					<xCoord>130</xCoord>
					<yCoord>277</yCoord>
					</edgeMap>
					<edgeMap>
					<xCoord>129</xCoord>
					<yCoord>277</yCoord>
					</edgeMap>
					<edgeMap>
					<xCoord>128</xCoord>
					<yCoord>277</yCoord>
					</edgeMap>
				</roi>
				<roi>
					<imageZposition>-116.0</imageZposition>
					<imageSOP_UID>1.3.6.1.4.1.14519.5.2.1.6279.6001.286665453506015717024617638069</imageSOP_UID>
					<inclusion>TRUE</inclusion>
					<edgeMap>
					<xCoord>131</xCoord>
					<yCoord>276</yCoord>
					</edgeMap>
					<edgeMap>
					<xCoord>130</xCoord>
					<yCoord>276</yCoord>
					</edgeMap>
					<edgeMap>
					<xCoord>129</xCoord>
					<yCoord>276</yCoord>
					</edgeMap>
					<edgeMap>
					<xCoord>128</xCoord>
					<yCoord>277</yCoord>
					</edgeMap>
					<edgeMap>
					<xCoord>127</xCoord>
					<yCoord>278</yCoord>
					</edgeMap>
					<edgeMap>
					<xCoord>126</xCoord>
					<yCoord>279</yCoord>
					</edgeMap>
					<edgeMap>
					<xCoord>126</xCoord>
					<yCoord>280</yCoord>
					</edgeMap>
					<edgeMap>
					<xCoord>126</xCoord>
					<yCoord>281</yCoord>
					</edgeMap>
					<edgeMap>
					<xCoord>126</xCoord>
					<yCoord>282</yCoord>
					</edgeMap>
					<edgeMap>
					<xCoord>125</xCoord>
					<yCoord>283</yCoord>
					</edgeMap>
					<edgeMap>
					<xCoord>124</xCoord>
					<yCoord>284</yCoord>
					</edgeMap>
					<edgeMap>
					<xCoord>124</xCoord>
					<yCoord>285</yCoord>
					</edgeMap>
					<edgeMap>
					<xCoord>124</xCoord>
					<yCoord>286</yCoord>
					</edgeMap>
					<edgeMap>
					<xCoord>125</xCoord>
					<yCoord>287</yCoord>
					</edgeMap>
					<edgeMap>
					<xCoord>126</xCoord>
					<yCoord>288</yCoord>
					</edgeMap>
					<edgeMap>
					<xCoord>127</xCoord>
					<yCoord>288</yCoord>
					</edgeMap>
					<edgeMap>
					<xCoord>128</xCoord>
					<yCoord>288</yCoord>
					</edgeMap>
					<edgeMap>
					<xCoord>129</xCoord>
					<yCoord>288</yCoord>
					</edgeMap>
					<edgeMap>
					<xCoord>130</xCoord>
					<yCoord>288</yCoord>
					</edgeMap>
					<edgeMap>
					<xCoord>131</xCoord>
					<yCoord>287</yCoord>
					</edgeMap>
					<edgeMap>
					<xCoord>131</xCoord>
					<yCoord>286</yCoord>
					</edgeMap>
					<edgeMap>
					<xCoord>132</xCoord>
					<yCoord>285</yCoord>
					</edgeMap>
					<edgeMap>
					<xCoord>133</xCoord>
					<yCoord>284</yCoord>
					</edgeMap>
					<edgeMap>
					<xCoord>134</xCoord>
					<yCoord>283</yCoord>
					</edgeMap>
					<edgeMap>
					<xCoord>134</xCoord>
					<yCoord>282</yCoord>
					</edgeMap>
					<edgeMap>
					<xCoord>134</xCoord>
					<yCoord>281</yCoord>
					</edgeMap>
					<edgeMap>
					<xCoord>134</xCoord>
					<yCoord>280</yCoord>
					</edgeMap>
					<edgeMap>
					<xCoord>135</xCoord>
					<yCoord>279</yCoord>
					</edgeMap>
					<edgeMap>
					<xCoord>134</xCoord>
					<yCoord>278</yCoord>
					</edgeMap>
					<edgeMap>
					<xCoord>133</xCoord>
					<yCoord>277</yCoord>
					</edgeMap>
					<edgeMap>
					<xCoord>132</xCoord>
					<yCoord>276</yCoord>
					</edgeMap>
					<edgeMap>
					<xCoord>131</xCoord>
					<yCoord>276</yCoord>
					</edgeMap>
				</roi>
				<roi>
					<imageZposition>-117.0</imageZposition>
					<imageSOP_UID>1.3.6.1.4.1.14519.5.2.1.6279.6001.139369190355281021915321022179</imageSOP_UID>
					<inclusion>TRUE</inclusion>
					<edgeMap>
					<xCoord>129</xCoord>
					<yCoord>275</yCoord>
					</edgeMap>
					<edgeMap>
					<xCoord>128</xCoord>
					<yCoord>276</yCoord>
					</edgeMap>
					<edgeMap>
					<xCoord>127</xCoord>
					<yCoord>276</yCoord>
					</edgeMap>
					<edgeMap>
					<xCoord>126</xCoord>
					<yCoord>277</yCoord>
					</edgeMap>
					<edgeMap>
					<xCoord>126</xCoord>
					<yCoord>278</yCoord>
					</edgeMap>
					<edgeMap>
					<xCoord>125</xCoord>
					<yCoord>279</yCoord>
					</edgeMap>
					<edgeMap>
					<xCoord>125</xCoord>
					<yCoord>280</yCoord>
					</edgeMap>
					<edgeMap>
					<xCoord>126</xCoord>
					<yCoord>279</yCoord>
					</edgeMap>
					<edgeMap>
					<xCoord>125</xCoord>
					<yCoord>281</yCoord>
					</edgeMap>
					<edgeMap>
					<xCoord>124</xCoord>
					<yCoord>282</yCoord>
					</edgeMap>
					<edgeMap>
					<xCoord>124</xCoord>
					<yCoord>283</yCoord>
					</edgeMap>
					<edgeMap>
					<xCoord>124</xCoord>
					<yCoord>284</yCoord>
					</edgeMap>
					<edgeMap>
					<xCoord>123</xCoord>
					<yCoord>285</yCoord>
					</edgeMap>
					<edgeMap>
					<xCoord>123</xCoord>
					<yCoord>286</yCoord>
					</edgeMap>
					<edgeMap>
					<xCoord>124</xCoord>
					<yCoord>286</yCoord>
					</edgeMap>
					<edgeMap>
					<xCoord>125</xCoord>
					<yCoord>287</yCoord>
					</edgeMap>
					<edgeMap>
					<xCoord>126</xCoord>
					<yCoord>288</yCoord>
					</edgeMap>
					<edgeMap>
					<xCoord>127</xCoord>
					<yCoord>288</yCoord>
					</edgeMap>
					<edgeMap>
					<xCoord>128</xCoord>
					<yCoord>288</yCoord>
					</edgeMap>
					<edgeMap>
					<xCoord>129</xCoord>
					<yCoord>288</yCoord>
					</edgeMap>
					<edgeMap>
					<xCoord>130</xCoord>
					<yCoord>288</yCoord>
					</edgeMap>
					<edgeMap>
					<xCoord>131</xCoord>
					<yCoord>288</yCoord>
					</edgeMap>
					<edgeMap>
					<xCoord>132</xCoord>
					<yCoord>288</yCoord>
					</edgeMap>
					<edgeMap>
					<xCoord>133</xCoord>
					<yCoord>288</yCoord>
					</edgeMap>
					<edgeMap>
					<xCoord>133</xCoord>
					<yCoord>287</yCoord>
					</edgeMap>
					<edgeMap>
					<xCoord>133</xCoord>
					<yCoord>286</yCoord>
					</edgeMap>
					<edgeMap>
					<xCoord>133</xCoord>
					<yCoord>285</yCoord>
					</edgeMap>
					<edgeMap>
					<xCoord>133</xCoord>
					<yCoord>284</yCoord>
					</edgeMap>
					<edgeMap>
					<xCoord>133</xCoord>
					<yCoord>283</yCoord>
					</edgeMap>
					<edgeMap>
					<xCoord>133</xCoord>
					<yCoord>282</yCoord>
					</edgeMap>
					<edgeMap>
					<xCoord>134</xCoord>
					<yCoord>281</yCoord>
					</edgeMap>
					<edgeMap>
					<xCoord>134</xCoord>
					<yCoord>280</yCoord>
					</edgeMap>
					<edgeMap>
					<xCoord>135</xCoord>
					<yCoord>279</yCoord>
					</edgeMap>
					<edgeMap>
					<xCoord>134</xCoord>
					<yCoord>278</yCoord>
					</edgeMap>
					<edgeMap>
					<xCoord>133</xCoord>
					<yCoord>277</yCoord>
					</edgeMap>
					<edgeMap>
					<xCoord>133</xCoord>
					<yCoord>276</yCoord>
					</edgeMap>
					<edgeMap>
					<xCoord>132</xCoord>
					<yCoord>276</yCoord>
					</edgeMap>
					<edgeMap>
					<xCoord>131</xCoord>
					<yCoord>276</yCoord>
					</edgeMap>
					<edgeMap>
					<xCoord>130</xCoord>
					<yCoord>276</yCoord>
					</edgeMap>
					<edgeMap>
					<xCoord>129</xCoord>
					<yCoord>276</yCoord>
					</edgeMap>
					<edgeMap>
					<xCoord>129</xCoord>
					<yCoord>275</yCoord>
					</edgeMap>
				</roi>
				<roi>
					<imageZposition>-118.0</imageZposition>
					<imageSOP_UID>1.3.6.1.4.1.14519.5.2.1.6279.6001.314311350092478946129085316259</imageSOP_UID>
					<inclusion>TRUE</inclusion>
					<edgeMap>
					<xCoord>128</xCoord>
					<yCoord>274</yCoord>
					</edgeMap>
					<edgeMap>
					<xCoord>127</xCoord>
					<yCoord>275</yCoord>
					</edgeMap>
					<edgeMap>
					<xCoord>126</xCoord>
					<yCoord>276</yCoord>
					</edgeMap>
					<edgeMap>
					<xCoord>125</xCoord>
					<yCoord>277</yCoord>
					</edgeMap>
					<edgeMap>
					<xCoord>125</xCoord>
					<yCoord>278</yCoord>
					</edgeMap>
					<edgeMap>
					<xCoord>124</xCoord>
					<yCoord>279</yCoord>
					</edgeMap>
					<edgeMap>
					<xCoord>123</xCoord>
					<yCoord>280</yCoord>
					</edgeMap>
					<edgeMap>
					<xCoord>123</xCoord>
					<yCoord>281</yCoord>
					</edgeMap>
					<edgeMap>
					<xCoord>122</xCoord>
					<yCoord>282</yCoord>
					</edgeMap>
					<edgeMap>
					<xCoord>121</xCoord>
					<yCoord>283</yCoord>
					</edgeMap>
					<edgeMap>
					<xCoord>121</xCoord>
					<yCoord>284</yCoord>
					</edgeMap>
					<edgeMap>
					<xCoord>122</xCoord>
					<yCoord>285</yCoord>
					</edgeMap>
					<edgeMap>
					<xCoord>123</xCoord>
					<yCoord>286</yCoord>
					</edgeMap>
					<edgeMap>
					<xCoord>124</xCoord>
					<yCoord>286</yCoord>
					</edgeMap>
					<edgeMap>
					<xCoord>125</xCoord>
					<yCoord>287</yCoord>
					</edgeMap>
					<edgeMap>
					<xCoord>126</xCoord>
					<yCoord>288</yCoord>
					</edgeMap>
					<edgeMap>
					<xCoord>127</xCoord>
					<yCoord>288</yCoord>
					</edgeMap>
					<edgeMap>
					<xCoord>128</xCoord>
					<yCoord>289</yCoord>
					</edgeMap>
					<edgeMap>
					<xCoord>129</xCoord>
					<yCoord>289</yCoord>
					</edgeMap>
					<edgeMap>
					<xCoord>130</xCoord>
					<yCoord>289</yCoord>
					</edgeMap>
					<edgeMap>
					<xCoord>131</xCoord>
					<yCoord>290</yCoord>
					</edgeMap>
					<edgeMap>
					<xCoord>132</xCoord>
					<yCoord>290</yCoord>
					</edgeMap>
					<edgeMap>
					<xCoord>132</xCoord>
					<yCoord>289</yCoord>
					</edgeMap>
					<edgeMap>
					<xCoord>133</xCoord>
					<yCoord>288</yCoord>
					</edgeMap>
					<edgeMap>
					<xCoord>133</xCoord>
					<yCoord>287</yCoord>
					</edgeMap>
					<edgeMap>
					<xCoord>134</xCoord>
					<yCoord>287</yCoord>
					</edgeMap>
					<edgeMap>
					<xCoord>133</xCoord>
					<yCoord>286</yCoord>
					</edgeMap>
					<edgeMap>
					<xCoord>133</xCoord>
					<yCoord>285</yCoord>
					</edgeMap>
					<edgeMap>
					<xCoord>134</xCoord>
					<yCoord>284</yCoord>
					</edgeMap>
					<edgeMap>
					<xCoord>134</xCoord>
					<yCoord>283</yCoord>
					</edgeMap>
					<edgeMap>
					<xCoord>134</xCoord>
					<yCoord>282</yCoord>
					</edgeMap>
					<edgeMap>
					<xCoord>135</xCoord>
					<yCoord>283</yCoord>
					</edgeMap>
					<edgeMap>
					<xCoord>136</xCoord>
					<yCoord>284</yCoord>
					</edgeMap>
					<edgeMap>
					<xCoord>137</xCoord>
					<yCoord>284</yCoord>
					</edgeMap>
					<edgeMap>
					<xCoord>138</xCoord>
					<yCoord>284</yCoord>
					</edgeMap>
					<edgeMap>
					<xCoord>139</xCoord>
					<yCoord>284</yCoord>
					</edgeMap>
					<edgeMap>
					<xCoord>140</xCoord>
					<yCoord>284</yCoord>
					</edgeMap>
					<edgeMap>
					<xCoord>141</xCoord>
					<yCoord>284</yCoord>
					</edgeMap>
					<edgeMap>
					<xCoord>141</xCoord>
					<yCoord>283</yCoord>
					</edgeMap>
					<edgeMap>
					<xCoord>140</xCoord>
					<yCoord>282</yCoord>
					</edgeMap>
					<edgeMap>
					<xCoord>140</xCoord>
					<yCoord>281</yCoord>
					</edgeMap>
					<edgeMap>
					<xCoord>140</xCoord>
					<yCoord>280</yCoord>
					</edgeMap>
					<edgeMap>
					<xCoord>139</xCoord>
					<yCoord>280</yCoord>
					</edgeMap>
					<edgeMap>
					<xCoord>138</xCoord>
					<yCoord>279</yCoord>
					</edgeMap>
					<edgeMap>
					<xCoord>137</xCoord>
					<yCoord>279</yCoord>
					</edgeMap>
					<edgeMap>
					<xCoord>136</xCoord>
					<yCoord>279</yCoord>
					</edgeMap>
					<edgeMap>
					<xCoord>135</xCoord>
					<yCoord>278</yCoord>
					</edgeMap>
					<edgeMap>
					<xCoord>134</xCoord>
					<yCoord>277</yCoord>
					</edgeMap>
					<edgeMap>
					<xCoord>134</xCoord>
					<yCoord>276</yCoord>
					</edgeMap>
					<edgeMap>
					<xCoord>133</xCoord>
					<yCoord>275</yCoord>
					</edgeMap>
					<edgeMap>
					<xCoord>133</xCoord>
					<yCoord>274</yCoord>
					</edgeMap>
					<edgeMap>
					<xCoord>132</xCoord>
					<yCoord>274</yCoord>
					</edgeMap>
					<edgeMap>
					<xCoord>131</xCoord>
					<yCoord>274</yCoord>
					</edgeMap>
					<edgeMap>
					<xCoord>130</xCoord>
					<yCoord>274</yCoord>
					</edgeMap>
					<edgeMap>
					<xCoord>129</xCoord>
					<yCoord>274</yCoord>
					</edgeMap>
					<edgeMap>
					<xCoord>128</xCoord>
					<yCoord>274</yCoord>
					</edgeMap>
				</roi>
				<roi>
					<imageZposition>-119.0</imageZposition>
					<imageSOP_UID>1.3.6.1.4.1.14519.5.2.1.6279.6001.869881427865048581934900190373</imageSOP_UID>
					<inclusion>TRUE</inclusion>
					<edgeMap>
					<xCoord>132</xCoord>
					<yCoord>274</yCoord>
					</edgeMap>
					<edgeMap>
					<xCoord>131</xCoord>
					<yCoord>274</yCoord>
					</edgeMap>
					<edgeMap>
					<xCoord>130</xCoord>
					<yCoord>274</yCoord>
					</edgeMap>
					<edgeMap>
					<xCoord>129</xCoord>
					<yCoord>275</yCoord>
					</edgeMap>
					<edgeMap>
					<xCoord>128</xCoord>
					<yCoord>275</yCoord>
					</edgeMap>
					<edgeMap>
					<xCoord>127</xCoord>
					<yCoord>275</yCoord>
					</edgeMap>
					<edgeMap>
					<xCoord>126</xCoord>
					<yCoord>276</yCoord>
					</edgeMap>
					<edgeMap>
					<xCoord>126</xCoord>
					<yCoord>277</yCoord>
					</edgeMap>
					<edgeMap>
					<xCoord>125</xCoord>
					<yCoord>278</yCoord>
					</edgeMap>
					<edgeMap>
					<xCoord>125</xCoord>
					<yCoord>279</yCoord>
					</edgeMap>
					<edgeMap>
					<xCoord>124</xCoord>
					<yCoord>280</yCoord>
					</edgeMap>
					<edgeMap>
					<xCoord>123</xCoord>
					<yCoord>280</yCoord>
					</edgeMap>
					<edgeMap>
					<xCoord>122</xCoord>
					<yCoord>280</yCoord>
					</edgeMap>
					<edgeMap>
					<xCoord>121</xCoord>
					<yCoord>281</yCoord>
					</edgeMap>
					<edgeMap>
					<xCoord>120</xCoord>
					<yCoord>282</yCoord>
					</edgeMap>
					<edgeMap>
					<xCoord>119</xCoord>
					<yCoord>283</yCoord>
					</edgeMap>
					<edgeMap>
					<xCoord>118</xCoord>
					<yCoord>283</yCoord>
					</edgeMap>
					<edgeMap>
					<xCoord>119</xCoord>
					<yCoord>284</yCoord>
					</edgeMap>
					<edgeMap>
					<xCoord>120</xCoord>
					<yCoord>285</yCoord>
					</edgeMap>
					<edgeMap>
					<xCoord>121</xCoord>
					<yCoord>286</yCoord>
					</edgeMap>
					<edgeMap>
					<xCoord>122</xCoord>
					<yCoord>286</yCoord>
					</edgeMap>
					<edgeMap>
					<xCoord>123</xCoord>
					<yCoord>287</yCoord>
					</edgeMap>
					<edgeMap>
					<xCoord>124</xCoord>
					<yCoord>288</yCoord>
					</edgeMap>
					<edgeMap>
					<xCoord>125</xCoord>
					<yCoord>288</yCoord>
					</edgeMap>
					<edgeMap>
					<xCoord>126</xCoord>
					<yCoord>289</yCoord>
					</edgeMap>
					<edgeMap>
					<xCoord>127</xCoord>
					<yCoord>289</yCoord>
					</edgeMap>
					<edgeMap>
					<xCoord>128</xCoord>
					<yCoord>290</yCoord>
					</edgeMap>
					<edgeMap>
					<xCoord>129</xCoord>
					<yCoord>290</yCoord>
					</edgeMap>
					<edgeMap>
					<xCoord>130</xCoord>
					<yCoord>291</yCoord>
					</edgeMap>
					<edgeMap>
					<xCoord>131</xCoord>
					<yCoord>291</yCoord>
					</edgeMap>
					<edgeMap>
					<xCoord>131</xCoord>
					<yCoord>290</yCoord>
					</edgeMap>
					<edgeMap>
					<xCoord>132</xCoord>
					<yCoord>289</yCoord>
					</edgeMap>
					<edgeMap>
					<xCoord>133</xCoord>
					<yCoord>288</yCoord>
					</edgeMap>
					<edgeMap>
					<xCoord>134</xCoord>
					<yCoord>287</yCoord>
					</edgeMap>
					<edgeMap>
					<xCoord>135</xCoord>
					<yCoord>286</yCoord>
					</edgeMap>
					<edgeMap>
					<xCoord>136</xCoord>
					<yCoord>285</yCoord>
					</edgeMap>
					<edgeMap>
					<xCoord>137</xCoord>
					<yCoord>285</yCoord>
					</edgeMap>
					<edgeMap>
					<xCoord>138</xCoord>
					<yCoord>284</yCoord>
					</edgeMap>
					<edgeMap>
					<xCoord>139</xCoord>
					<yCoord>284</yCoord>
					</edgeMap>
					<edgeMap>
					<xCoord>140</xCoord>
					<yCoord>283</yCoord>
					</edgeMap>
					<edgeMap>
					<xCoord>141</xCoord>
					<yCoord>283</yCoord>
					</edgeMap>
					<edgeMap>
					<xCoord>140</xCoord>
					<yCoord>282</yCoord>
					</edgeMap>
					<edgeMap>
					<xCoord>139</xCoord>
					<yCoord>281</yCoord>
					</edgeMap>
					<edgeMap>
					<xCoord>138</xCoord>
					<yCoord>280</yCoord>
					</edgeMap>
					<edgeMap>
					<xCoord>137</xCoord>
					<yCoord>279</yCoord>
					</edgeMap>
					<edgeMap>
					<xCoord>136</xCoord>
					<yCoord>278</yCoord>
					</edgeMap>
					<edgeMap>
					<xCoord>135</xCoord>
					<yCoord>277</yCoord>
					</edgeMap>
					<edgeMap>
					<xCoord>134</xCoord>
					<yCoord>276</yCoord>
					</edgeMap>
					<edgeMap>
					<xCoord>133</xCoord>
					<yCoord>275</yCoord>
					</edgeMap>
					<edgeMap>
					<xCoord>132</xCoord>
					<yCoord>274</yCoord>
					</edgeMap>
				</roi>
				<roi>
					<imageZposition>-120.0</imageZposition>
					<imageSOP_UID>1.3.6.1.4.1.14519.5.2.1.6279.6001.555796695039781815572287613330</imageSOP_UID>
					<inclusion>TRUE</inclusion>
					<edgeMap>
					<xCoord>131</xCoord>
					<yCoord>273</yCoord>
					</edgeMap>
					<edgeMap>
					<xCoord>130</xCoord>
					<yCoord>274</yCoord>
					</edgeMap>
					<edgeMap>
					<xCoord>129</xCoord>
					<yCoord>274</yCoord>
					</edgeMap>
					<edgeMap>
					<xCoord>128</xCoord>
					<yCoord>275</yCoord>
					</edgeMap>
					<edgeMap>
					<xCoord>127</xCoord>
					<yCoord>275</yCoord>
					</edgeMap>
					<edgeMap>
					<xCoord>126</xCoord>
					<yCoord>276</yCoord>
					</edgeMap>
					<edgeMap>
					<xCoord>125</xCoord>
					<yCoord>276</yCoord>
					</edgeMap>
					<edgeMap>
					<xCoord>125</xCoord>
					<yCoord>277</yCoord>
					</edgeMap>
					<edgeMap>
					<xCoord>124</xCoord>
					<yCoord>278</yCoord>
					</edgeMap>
					<edgeMap>
					<xCoord>124</xCoord>
					<yCoord>279</yCoord>
					</edgeMap>
					<edgeMap>
					<xCoord>123</xCoord>
					<yCoord>280</yCoord>
					</edgeMap>
					<edgeMap>
					<xCoord>122</xCoord>
					<yCoord>280</yCoord>
					</edgeMap>
					<edgeMap>
					<xCoord>121</xCoord>
					<yCoord>281</yCoord>
					</edgeMap>
					<edgeMap>
					<xCoord>120</xCoord>
					<yCoord>281</yCoord>
					</edgeMap>
					<edgeMap>
					<xCoord>120</xCoord>
					<yCoord>282</yCoord>
					</edgeMap>
					<edgeMap>
					<xCoord>120</xCoord>
					<yCoord>283</yCoord>
					</edgeMap>
					<edgeMap>
					<xCoord>120</xCoord>
					<yCoord>284</yCoord>
					</edgeMap>
					<edgeMap>
					<xCoord>120</xCoord>
					<yCoord>285</yCoord>
					</edgeMap>
					<edgeMap>
					<xCoord>121</xCoord>
					<yCoord>285</yCoord>
					</edgeMap>
					<edgeMap>
					<xCoord>122</xCoord>
					<yCoord>286</yCoord>
					</edgeMap>
					<edgeMap>
					<xCoord>123</xCoord>
					<yCoord>286</yCoord>
					</edgeMap>
					<edgeMap>
					<xCoord>124</xCoord>
					<yCoord>287</yCoord>
					</edgeMap>
					<edgeMap>
					<xCoord>125</xCoord>
					<yCoord>287</yCoord>
					</edgeMap>
					<edgeMap>
					<xCoord>126</xCoord>
					<yCoord>288</yCoord>
					</edgeMap>
					<edgeMap>
					<xCoord>127</xCoord>
					<yCoord>288</yCoord>
					</edgeMap>
					<edgeMap>
					<xCoord>128</xCoord>
					<yCoord>289</yCoord>
					</edgeMap>
					<edgeMap>
					<xCoord>129</xCoord>
					<yCoord>290</yCoord>
					</edgeMap>
					<edgeMap>
					<xCoord>130</xCoord>
					<yCoord>290</yCoord>
					</edgeMap>
					<edgeMap>
					<xCoord>131</xCoord>
					<yCoord>291</yCoord>
					</edgeMap>
					<edgeMap>
					<xCoord>132</xCoord>
					<yCoord>290</yCoord>
					</edgeMap>
					<edgeMap>
					<xCoord>133</xCoord>
					<yCoord>289</yCoord>
					</edgeMap>
					<edgeMap>
					<xCoord>134</xCoord>
					<yCoord>288</yCoord>
					</edgeMap>
					<edgeMap>
					<xCoord>135</xCoord>
					<yCoord>287</yCoord>
					</edgeMap>
					<edgeMap>
					<xCoord>136</xCoord>
					<yCoord>286</yCoord>
					</edgeMap>
					<edgeMap>
					<xCoord>135</xCoord>
					<yCoord>285</yCoord>
					</edgeMap>
					<edgeMap>
					<xCoord>135</xCoord>
					<yCoord>284</yCoord>
					</edgeMap>
					<edgeMap>
					<xCoord>136</xCoord>
					<yCoord>284</yCoord>
					</edgeMap>
					<edgeMap>
					<xCoord>137</xCoord>
					<yCoord>284</yCoord>
					</edgeMap>
					<edgeMap>
					<xCoord>138</xCoord>
					<yCoord>284</yCoord>
					</edgeMap>
					<edgeMap>
					<xCoord>139</xCoord>
					<yCoord>284</yCoord>
					</edgeMap>
					<edgeMap>
					<xCoord>139</xCoord>
					<yCoord>283</yCoord>
					</edgeMap>
					<edgeMap>
					<xCoord>140</xCoord>
					<yCoord>282</yCoord>
					</edgeMap>
					<edgeMap>
					<xCoord>139</xCoord>
					<yCoord>281</yCoord>
					</edgeMap>
					<edgeMap>
					<xCoord>138</xCoord>
					<yCoord>280</yCoord>
					</edgeMap>
					<edgeMap>
					<xCoord>137</xCoord>
					<yCoord>279</yCoord>
					</edgeMap>
					<edgeMap>
					<xCoord>136</xCoord>
					<yCoord>278</yCoord>
					</edgeMap>
					<edgeMap>
					<xCoord>136</xCoord>
					<yCoord>277</yCoord>
					</edgeMap>
					<edgeMap>
					<xCoord>135</xCoord>
					<yCoord>276</yCoord>
					</edgeMap>
					<edgeMap>
					<xCoord>134</xCoord>
					<yCoord>275</yCoord>
					</edgeMap>
					<edgeMap>
					<xCoord>133</xCoord>
					<yCoord>274</yCoord>
					</edgeMap>
					<edgeMap>
					<xCoord>132</xCoord>
					<yCoord>274</yCoord>
					</edgeMap>
					<edgeMap>
					<xCoord>131</xCoord>
					<yCoord>273</yCoord>
					</edgeMap>
				</roi>
				<roi>
					<imageZposition>-121.0</imageZposition>
					<imageSOP_UID>1.3.6.1.4.1.14519.5.2.1.6279.6001.112276663434418716235694572015</imageSOP_UID>
					<inclusion>TRUE</inclusion>
					<edgeMap>
					<xCoord>130</xCoord>
					<yCoord>274</yCoord>
					</edgeMap>
					<edgeMap>
					<xCoord>129</xCoord>
					<yCoord>273</yCoord>
					</edgeMap>
					<edgeMap>
					<xCoord>128</xCoord>
					<yCoord>274</yCoord>
					</edgeMap>
					<edgeMap>
					<xCoord>127</xCoord>
					<yCoord>275</yCoord>
					</edgeMap>
					<edgeMap>
					<xCoord>126</xCoord>
					<yCoord>276</yCoord>
					</edgeMap>
					<edgeMap>
					<xCoord>125</xCoord>
					<yCoord>277</yCoord>
					</edgeMap>
					<edgeMap>
					<xCoord>124</xCoord>
					<yCoord>278</yCoord>
					</edgeMap>
					<edgeMap>
					<xCoord>123</xCoord>
					<yCoord>279</yCoord>
					</edgeMap>
					<edgeMap>
					<xCoord>123</xCoord>
					<yCoord>280</yCoord>
					</edgeMap>
					<edgeMap>
					<xCoord>122</xCoord>
					<yCoord>281</yCoord>
					</edgeMap>
					<edgeMap>
					<xCoord>122</xCoord>
					<yCoord>282</yCoord>
					</edgeMap>
					<edgeMap>
					<xCoord>121</xCoord>
					<yCoord>283</yCoord>
					</edgeMap>
					<edgeMap>
					<xCoord>120</xCoord>
					<yCoord>284</yCoord>
					</edgeMap>
					<edgeMap>
					<xCoord>121</xCoord>
					<yCoord>284</yCoord>
					</edgeMap>
					<edgeMap>
					<xCoord>122</xCoord>
					<yCoord>285</yCoord>
					</edgeMap>
					<edgeMap>
					<xCoord>123</xCoord>
					<yCoord>286</yCoord>
					</edgeMap>
					<edgeMap>
					<xCoord>124</xCoord>
					<yCoord>286</yCoord>
					</edgeMap>
					<edgeMap>
					<xCoord>125</xCoord>
					<yCoord>287</yCoord>
					</edgeMap>
					<edgeMap>
					<xCoord>126</xCoord>
					<yCoord>288</yCoord>
					</edgeMap>
					<edgeMap>
					<xCoord>127</xCoord>
					<yCoord>288</yCoord>
					</edgeMap>
					<edgeMap>
					<xCoord>128</xCoord>
					<yCoord>289</yCoord>
					</edgeMap>
					<edgeMap>
					<xCoord>129</xCoord>
					<yCoord>289</yCoord>
					</edgeMap>
					<edgeMap>
					<xCoord>130</xCoord>
					<yCoord>289</yCoord>
					</edgeMap>
					<edgeMap>
					<xCoord>131</xCoord>
					<yCoord>289</yCoord>
					</edgeMap>
					<edgeMap>
					<xCoord>132</xCoord>
					<yCoord>290</yCoord>
					</edgeMap>
					<edgeMap>
					<xCoord>132</xCoord>
					<yCoord>289</yCoord>
					</edgeMap>
					<edgeMap>
					<xCoord>133</xCoord>
					<yCoord>288</yCoord>
					</edgeMap>
					<edgeMap>
					<xCoord>134</xCoord>
					<yCoord>287</yCoord>
					</edgeMap>
					<edgeMap>
					<xCoord>135</xCoord>
					<yCoord>286</yCoord>
[truncated: 116,620 more chars]
