# Supplementary material for: An improved V-Net lung nodule segmentation model based on pixel threshold separation and attention mechanism
Source: Sci Rep. 2024 Feb 27;14:4743. doi: 10.1038/s41598-024-55178-3 (PMC10899216; doi:10.1038/s41598-024-55178-3)
Supplement: Supplementary file 2 — Supplementary Information 2. [file 41598_2024_55178_MOESM2_ESM.zip]

Archive with 5,043 entries (5,040 files):
- dcvnet/
- dcvnet/0_0_0.jpg
- dcvnet/0_0_1.jpg
- dcvnet/0_0_10.jpg
- dcvnet/0_0_11.jpg
- dcvnet/0_0_12.jpg
- dcvnet/0_0_13.jpg
- dcvnet/0_0_14.jpg
- dcvnet/0_0_15.jpg
- dcvnet/0_0_2.jpg
- dcvnet/0_0_3.jpg
- dcvnet/0_0_4.jpg
- dcvnet/0_0_5.jpg
- dcvnet/0_0_6.jpg
- dcvnet/0_0_7.jpg
- dcvnet/0_0_8.jpg
- dcvnet/0_0_9.jpg
- dcvnet/0_1_0.jpg
- dcvnet/0_1_1.jpg
- dcvnet/0_1_10.jpg
- dcvnet/0_1_11.jpg
- dcvnet/0_1_12.jpg
- dcvnet/0_1_13.jpg
- dcvnet/0_1_14.jpg
- dcvnet/0_1_15.jpg
- dcvnet/0_1_2.jpg
- dcvnet/0_1_3.jpg
- dcvnet/0_1_4.jpg
- dcvnet/0_1_5.jpg
- dcvnet/0_1_6.jpg
- dcvnet/0_1_7.jpg
- dcvnet/0_1_8.jpg
- dcvnet/0_1_9.jpg
- dcvnet/10_0_0.jpg
- dcvnet/10_0_1.jpg
- dcvnet/10_0_10.jpg
- dcvnet/10_0_11.jpg
- dcvnet/10_0_12.jpg
- dcvnet/10_0_13.jpg
- dcvnet/10_0_14.jpg
- dcvnet/10_0_15.jpg
- dcvnet/10_0_2.jpg
- dcvnet/10_0_3.jpg
- dcvnet/10_0_4.jpg
- dcvnet/10_0_5.jpg
- dcvnet/10_0_6.jpg
- dcvnet/10_0_7.jpg
- dcvnet/10_0_8.jpg
- dcvnet/10_0_9.jpg
- dcvnet/10_1_0.jpg
- dcvnet/10_1_1.jpg
- dcvnet/10_1_10.jpg
- dcvnet/10_1_11.jpg
- dcvnet/10_1_12.jpg
- dcvnet/10_1_13.jpg
- dcvnet/10_1_14.jpg
- dcvnet/10_1_15.jpg
- dcvnet/10_1_2.jpg
- dcvnet/10_1_3.jpg
- dcvnet/10_1_4.jpg
- dcvnet/10_1_5.jpg
- dcvnet/10_1_6.jpg
- dcvnet/10_1_7.jpg
- dcvnet/10_1_8.jpg
- dcvnet/10_1_9.jpg
- dcvnet/11_0_0.jpg
- dcvnet/11_0_1.jpg
- dcvnet/11_0_10.jpg
- dcvnet/11_0_11.jpg
- dcvnet/11_0_12.jpg
- dcvnet/11_0_13.jpg
- dcvnet/11_0_14.jpg
- dcvnet/11_0_15.jpg
- dcvnet/11_0_2.jpg
- dcvnet/11_0_3.jpg
- dcvnet/11_0_4.jpg
- dcvnet/11_0_5.jpg
- dcvnet/11_0_6.jpg
- dcvnet/11_0_7.jpg
- dcvnet/11_0_8.jpg
- dcvnet/11_0_9.jpg
- dcvnet/11_1_0.jpg
- dcvnet/11_1_1.jpg
- dcvnet/11_1_10.jpg
- dcvnet/11_1_11.jpg
- dcvnet/11_1_12.jpg
- dcvnet/11_1_13.jpg
- dcvnet/11_1_14.jpg
- dcvnet/11_1_15.jpg
- dcvnet/11_1_2.jpg
- dcvnet/11_1_3.jpg
- dcvnet/11_1_4.jpg
- dcvnet/11_1_5.jpg
- dcvnet/11_1_6.jpg
- dcvnet/11_1_7.jpg
- dcvnet/11_1_8.jpg
- dcvnet/11_1_9.jpg
- dcvnet/12_0_0.jpg
- dcvnet/12_0_1.jpg
- dcvnet/12_0_10.jpg
- dcvnet/12_0_11.jpg
- dcvnet/12_0_12.jpg
- dcvnet/12_0_13.jpg
- dcvnet/12_0_14.jpg
- dcvnet/12_0_15.jpg
- dcvnet/12_0_2.jpg
- dcvnet/12_0_3.jpg
- dcvnet/12_0_4.jpg
- dcvnet/12_0_5.jpg
- dcvnet/12_0_6.jpg
- dcvnet/12_0_7.jpg
- dcvnet/12_0_8.jpg
- dcvnet/12_0_9.jpg
- dcvnet/12_1_0.jpg
- dcvnet/12_1_1.jpg
- dcvnet/12_1_10.jpg
- dcvnet/12_1_11.jpg
- dcvnet/12_1_12.jpg
- dcvnet/12_1_13.jpg
- dcvnet/12_1_14.jpg
- dcvnet/12_1_15.jpg
- dcvnet/12_1_2.jpg
- dcvnet/12_1_3.jpg
- dcvnet/12_1_4.jpg
- dcvnet/12_1_5.jpg
- dcvnet/12_1_6.jpg
- dcvnet/12_1_7.jpg
- dcvnet/12_1_8.jpg
- dcvnet/12_1_9.jpg
- dcvnet/13_0_0.jpg
- dcvnet/13_0_1.jpg
- dcvnet/13_0_10.jpg
- dcvnet/13_0_11.jpg
- dcvnet/13_0_12.jpg
- dcvnet/13_0_13.jpg
- dcvnet/13_0_14.jpg
- dcvnet/13_0_15.jpg
- dcvnet/13_0_2.jpg
- dcvnet/13_0_3.jpg
- dcvnet/13_0_4.jpg
- dcvnet/13_0_5.jpg
- dcvnet/13_0_6.jpg
- dcvnet/13_0_7.jpg
- dcvnet/13_0_8.jpg
- dcvnet/13_0_9.jpg
- dcvnet/13_1_0.jpg
- dcvnet/13_1_1.jpg
- dcvnet/13_1_10.jpg
- dcvnet/13_1_11.jpg
- dcvnet/13_1_12.jpg
- dcvnet/13_1_13.jpg
- dcvnet/13_1_14.jpg
- dcvnet/13_1_15.jpg
- dcvnet/13_1_2.jpg
- dcvnet/13_1_3.jpg
- dcvnet/13_1_4.jpg
- dcvnet/13_1_5.jpg
- dcvnet/13_1_6.jpg
- dcvnet/13_1_7.jpg
- dcvnet/13_1_8.jpg
- dcvnet/13_1_9.jpg
- dcvnet/14_0_0.jpg
- dcvnet/14_0_1.jpg
- dcvnet/14_0_10.jpg
- dcvnet/14_0_11.jpg
- dcvnet/14_0_12.jpg
- dcvnet/14_0_13.jpg
- dcvnet/14_0_14.jpg
- dcvnet/14_0_15.jpg
- dcvnet/14_0_2.jpg
- dcvnet/14_0_3.jpg
- dcvnet/14_0_4.jpg
- dcvnet/14_0_5.jpg
- dcvnet/14_0_6.jpg
- dcvnet/14_0_7.jpg
- dcvnet/14_0_8.jpg
- dcvnet/14_0_9.jpg
- dcvnet/14_1_0.jpg
- dcvnet/14_1_1.jpg
- dcvnet/14_1_10.jpg
- dcvnet/14_1_11.jpg
- dcvnet/14_1_12.jpg
- dcvnet/14_1_13.jpg
- dcvnet/14_1_14.jpg
- dcvnet/14_1_15.jpg
- dcvnet/14_1_2.jpg
- dcvnet/14_1_3.jpg
- dcvnet/14_1_4.jpg
- dcvnet/14_1_5.jpg
- dcvnet/14_1_6.jpg
- dcvnet/14_1_7.jpg
- dcvnet/14_1_8.jpg
- dcvnet/14_1_9.jpg
- dcvnet/15_0_0.jpg
- dcvnet/15_0_1.jpg
- dcvnet/15_0_10.jpg
- dcvnet/15_0_11.jpg
- dcvnet/15_0_12.jpg
- dcvnet/15_0_13.jpg
- dcvnet/15_0_14.jpg
- dcvnet/15_0_15.jpg
- dcvnet/15_0_2.jpg
- dcvnet/15_0_3.jpg
- dcvnet/15_0_4.jpg
- dcvnet/15_0_5.jpg
- dcvnet/15_0_6.jpg
- dcvnet/15_0_7.jpg
- dcvnet/15_0_8.jpg
- dcvnet/15_0_9.jpg
- dcvnet/15_1_0.jpg
- dcvnet/15_1_1.jpg
- dcvnet/15_1_10.jpg
- dcvnet/15_1_11.jpg
- dcvnet/15_1_12.jpg
- dcvnet/15_1_13.jpg
- dcvnet/15_1_14.jpg
- dcvnet/15_1_15.jpg
- dcvnet/15_1_2.jpg
- dcvnet/15_1_3.jpg
- dcvnet/15_1_4.jpg
- dcvnet/15_1_5.jpg
- dcvnet/15_1_6.jpg
- dcvnet/15_1_7.jpg
- dcvnet/15_1_8.jpg
- dcvnet/15_1_9.jpg
- dcvnet/16_0_0.jpg
- dcvnet/16_0_1.jpg
- dcvnet/16_0_10.jpg
- dcvnet/16_0_11.jpg
- dcvnet/16_0_12.jpg
- dcvnet/16_0_13.jpg
- dcvnet/16_0_14.jpg
- dcvnet/16_0_15.jpg
- dcvnet/16_0_2.jpg
- dcvnet/16_0_3.jpg
- dcvnet/16_0_4.jpg
- dcvnet/16_0_5.jpg
- dcvnet/16_0_6.jpg
- dcvnet/16_0_7.jpg
- dcvnet/16_0_8.jpg
- dcvnet/16_0_9.jpg
- dcvnet/16_1_0.jpg
- dcvnet/16_1_1.jpg
- dcvnet/16_1_10.jpg
- dcvnet/16_1_11.jpg
- dcvnet/16_1_12.jpg
- dcvnet/16_1_13.jpg
- dcvnet/16_1_14.jpg
- dcvnet/16_1_15.jpg
- dcvnet/16_1_2.jpg
- dcvnet/16_1_3.jpg
- dcvnet/16_1_4.jpg
- dcvnet/16_1_5.jpg
- dcvnet/16_1_6.jpg
- dcvnet/16_1_7.jpg
- dcvnet/16_1_8.jpg
- dcvnet/16_1_9.jpg
- dcvnet/17_0_0.jpg
- dcvnet/17_0_1.jpg
- dcvnet/17_0_10.jpg
- dcvnet/17_0_11.jpg
- dcvnet/17_0_12.jpg
- dcvnet/17_0_13.jpg
- dcvnet/17_0_14.jpg
- dcvnet/17_0_15.jpg
- dcvnet/17_0_2.jpg
- dcvnet/17_0_3.jpg
- dcvnet/17_0_4.jpg
- dcvnet/17_0_5.jpg
- dcvnet/17_0_6.jpg
- dcvnet/17_0_7.jpg
- dcvnet/17_0_8.jpg
- dcvnet/17_0_9.jpg
- dcvnet/17_1_0.jpg
- dcvnet/17_1_1.jpg
- dcvnet/17_1_10.jpg
- dcvnet/17_1_11.jpg
- dcvnet/17_1_12.jpg
- dcvnet/17_1_13.jpg
- dcvnet/17_1_14.jpg
- dcvnet/17_1_15.jpg
- dcvnet/17_1_2.jpg
- dcvnet/17_1_3.jpg
- dcvnet/17_1_4.jpg
- dcvnet/17_1_5.jpg
- dcvnet/17_1_6.jpg
- dcvnet/17_1_7.jpg
- dcvnet/17_1_8.jpg
- dcvnet/17_1_9.jpg
- dcvnet/18_0_0.jpg
- dcvnet/18_0_1.jpg
- dcvnet/18_0_10.jpg
- dcvnet/18_0_11.jpg
- dcvnet/18_0_12.jpg
- dcvnet/18_0_13.jpg
- dcvnet/18_0_14.jpg
- dcvnet/18_0_15.jpg
- dcvnet/18_0_2.jpg
- dcvnet/18_0_3.jpg
- dcvnet/18_0_4.jpg
[truncated: 4,743 more entries]
